# Supplementary material for: Time-Resolved Proteomic Analysis in Zebrafish Using Bioorthogonal Noncanonical Amino Acid Tagging
Source: J Proteome Res. 2026 Apr 14;25(5):2263–78. doi: 10.1021/acs.jproteome.5c00845 (PMC13140152; doi:10.1021/acs.jproteome.5c00845)
Supplement: Supplementary file 2 [file pr5c00845_si_002.xlsx]

## Sheet: Proteins
Protein FDR Confidence: Combined	Accession	Description	Abundance Ratio: (4mM) / (0mM)	Abundance Ratio Adj. P-Value: (4mM) / (0mM)	Sum PEP Score	Coverage [%]	# Peptides	# PSMs	# Unique Peptides	# AAs	MW [kDa]	calc. pI	Score Sequest HT: Sequest HT	Biological Process	Cellular Component	Molecular Function	Pfam IDs	Entrez Gene ID	Ensembl Gene ID	Gene Symbol	Gene ID	Reactome Pathways	WikiPathways	# Razor Peptides	Abundance Ratio Variability [%]: (4mM) / (0mM)	Abundances (Grouped): 0mM	Abundances (Grouped): 4mM	Abundances (Grouped) CV [%]: 0mM	Abundances (Grouped) CV [%]: 4mM	Abundance: F4: Sample, 0mM	Abundance: F5: Sample, 0mM	Abundance: F6: Sample, 0mM	Abundance: F1: Sample, 4mM	Abundance: F2: Sample, 4mM	Abundance: F3: Sample, 4mM	Found in Sample: [S4] F4: Control, 0mM	Found in Sample: [S5] F5: Control, 0mM	Found in Sample: [S6] F6: Control, 0mM	Found in Sample: [S1] F1: Sample, 4mM	Found in Sample: [S2] F2: Sample, 4mM	Found in Sample: [S3] F3: Sample, 4mM
High	B8A568	Myosin, heavy polypeptide 1.1, skeletal muscle OS=Danio rerio OX=7955 GN=myhz1.1 PE=1 SV=1	1.042	0.962502	3485.52	74	230	2278	9	1937	222	5.67	5799.17	developmental processes	cytoskeleton	cytoskeletal activity;other molecular function	Pf00063, Pf01576, Pf02736	58142	ENSDARG00000067990	myhz1.1	B8A568; dre:58142	Striated Muscle Contraction		324	108.1	91.6	108.4	19.92	14.2	1.62942e+09	2.49275e+09	3.33521e+09	7.92422e+09	4.35553e+09	5.21831e+09	High	High	High	High	High	High
High	B8A569	Myosin, heavy polypeptide 1.3, skeletal muscle OS=Danio rerio OX=7955 GN=myhz1.3 PE=1 SV=1	2.751	0.597962	3424.11	73	224	2214	5	1937	222.1	5.69	5687.49		cytoskeleton	cytoskeletal activity;other molecular function	Pf00063, Pf01576, Pf02736	100008070	ENSDARG00000067997	myhz1.3	B8A569; dre:100008070; E7F1Z4	Striated Muscle Contraction		10	118.88	69.3	130.7	38.39	33.65	2.38299e+07	5.13914e+07	5.47728e+07	2.65235e+08	9.56712e+07	1.3676e+08	High	High	High	High	High	High
High	Q6IQX1	Myosin, heavy polypeptide 2, fast muscle-specific OS=Danio rerio OX=7955 GN=myhz2 PE=1 SV=1	0.771	0.807754	3261.31	74	218	2152	12	1935	221.7	5.69	5470.71	developmental processes;other biological processes	cytoskeleton	cytoskeletal activity;other molecular function	Pf00063, Pf01576, Pf02736	246275	ENSDARG00000012944	myhz2	dre:246275; Q6IQX1	Striated Muscle Contraction		11	103.41	104.2	95.8	10.06	14.78	4.70733e+07	5.83017e+07	8.64745e+07	1.70168e+08	9.18326e+07	108601588	High	High	High	High	High	High
High	F1R6C7	Myosin, heavy chain a OS=Danio rerio OX=7955 GN=myha PE=1 SV=2	1.57	0.998728	2770.35	66	193	1879	3	1933	222.1	5.67	4759.59		cytoskeleton	cytoskeletal activity;other molecular function	Pf00063, Pf01576, Pf02736		ENSDARG00000095930	myha	F1R6C7	Striated Muscle Contraction		1	26.24	15.7	184.3	5.44	49.18		41784.7	68939.6	1.65531e+06	399071	1.11446e+06	High	High	High	High	High	High
High	G1K2X0	Titin, tandem duplicate 1 OS=Danio rerio OX=7955 GN=ttn.1 PE=1 SV=2	0.742	0.782279	3585.96	33	730	2261	668	29152	3234.3	6.25	3423.33	cell organization and biogenesis;protein metabolism;other metabolic processes;developmental processes		kinase activity;other molecular function	Pf00041, Pf00069, Pf07679, Pf18362		ENSDARG00000000563	ttn.1	G1K2X0			65	80.37	96	104	52.58	6.6	9.54634e+07	2.69503e+08	2.41728e+08	4.54611e+08	3.6288e+08	3.58259e+08	High	High	High	High	High	High
High	E7FAD0	Myosin, heavy polypeptide 1.1, skeletal muscle OS=Danio rerio OX=7955 GN=myhz1.1 PE=1 SV=3	0.901	0.89292	1995.48	67	155	1333	17	1631	187.2	5.59	3294.59	developmental processes	cytoskeleton	cytoskeletal activity;other molecular function	Pf00063, Pf01576		ENSDARG00000102414	myhz1.1	E7FAD0; F1RBV5			12	82.05	90.5	109.5	22.28	16.38	3.58857e+06	5.98502e+06	8.59146e+06	2.15452e+07	1.12621e+07	1.37512e+07	High	High	High	High	High	High
High	F1R7N8	Titin, tandem duplicate 2 OS=Danio rerio OX=7955 GN=ttn.2 PE=1 SV=3	0.708	0.748415	2858.89	31	624	1895	4	26265	2919.2	6.27	2817.21	cell organization and biogenesis;protein metabolism;other metabolic processes;developmental processes;other biological processes	cytoskeleton;nucleus;other cell component	kinase activity;other molecular function	Pf00041, Pf00069, Pf07679, Pf18362		ENSDARG00000028213	ttn.2	F1R7N8	Striated Muscle Contraction; Platelet degranulation		557	74.43	94.4	105.6	47.26	3.94	7.79811e+07	1.93635e+08	1.79621e+08	3.77785e+08	2.78471e+08	2.818e+08	High	High	High	High	High	High
High	F1QZQ0	Titin, tandem duplicate 2 (Fragment) OS=Danio rerio OX=7955 GN=ttn.2 PE=1 SV=1	0.839	0.858189	2818.06	35	603	1837	34	22089	2452	6.62	2761.44	cell organization and biogenesis;protein metabolism;other metabolic processes;developmental processes;other biological processes	cytoskeleton;nucleus;other cell component	kinase activity;other molecular function	Pf00041, Pf00069, Pf07679		ENSDARG00000028213	ttn.2	F1QZQ0			0	67.69	125.8	74.2	15.97	18.28	6.88288e+06	1.01003e+07	1.55405e+07	1.75292e+07	1.7195e+07	1.21038e+07	High	High	High	High	High	High
High	F1QVX3	Myosin, heavy chain b OS=Danio rerio OX=7955 GN=myhb PE=1 SV=2	0.775	0.80923	1260.26	51	125	917	23	1937	222.5	5.9	2046.58		cytoskeleton	cytoskeletal activity;other molecular function	Pf00063, Pf01576, Pf02736	100002040	ENSDARG00000001993	myhb	dre:100002040; F1QVX3; X1WF87	Striated Muscle Contraction		6	80.03	64.2	135.8	38.65	34.39	3.61375e+06	7.70099e+06	8.00543e+06	3.23537e+07	1.28278e+07	2.53594e+07	High	High	High	High	High	High
High	A0A0R4INI3	Slow myosin heavy chain 1 OS=Danio rerio OX=7955 GN=smyhc1 PE=1 SV=1	0.857	0.870005	1053.94	59	131	704	28	1938	222.8	5.66	1574.66	cell organization and biogenesis;other biological processes	cytoskeleton	cytoskeletal activity;other molecular function	Pf00063, Pf01576, Pf02736	321552	ENSDARG00000099959	smyhc1	A0A0R4INI3; A0A0R4IVW7			66	92.33	98.6	101.4	27.19	11.83	2.72203e+07	4.86662e+07	6.15556e+07	1.20845e+08	7.80162e+07	9.43679e+07	High	High	High	High	High	High
High	A0A0G2L6C1	Slow myosin heavy chain 2 OS=Danio rerio OX=7955 GN=smyhc2 PE=1 SV=2	1.015	0.877466	793.855	49	107	577	8	1939	223.2	5.63	1239.45	other biological processes	cytoskeleton	cytoskeletal activity;other molecular function	Pf00063, Pf01576, Pf02736		ENSDARG00000099115	smyhc2	A0A0G2L6C1			1	53.12	76.7	123.3	22.82	43.96	424216	667845	833358	1.02987e+06	1.93812e+06	1.7743e+06	Medium	High	High	High	High	High
High	A0A2R8Q9D2	Uncharacterized protein OS=Danio rerio OX=7955 GN=LOC100329748 PE=3 SV=1	6.114	0.0612648	682.412	40	89	532	2	1936	222.9	5.69	1152.04		cytoskeleton	cytoskeletal activity;other molecular function	Pf00063, Pf01576, Pf02736		ENSDARG00000114591	LOC100329748	A0A2R8Q9D2			0	81.13	28.1	171.9	98.95	39.21	113629	4.53832e+06	3.66164e+06	60121751	19115275	2.96264e+07	Peak Found	High	High	High	High	High
High	A0A0N4SU68	Slow myosin heavy chain 3 OS=Danio rerio OX=7955 GN=smyhc2 PE=3 SV=2	1.427	0.982466	690.861	39	89	526	1	1938	223	5.71	1144.96	other biological processes	cytoskeleton	cytoskeletal activity;other molecular function	Pf00063, Pf01576, Pf02736		ENSDARG00000114031	smyhc2	A0A0N4SU68			3	39.51	67.5	132.5	68.23	13.78	42789.5	215673	205021	609414	575299	532702	Not Found	Not Found	Not Found	Medium	Not Found	Not Found
High	F1QZW1	Myosin heavy chain 7 OS=Danio rerio OX=7955 GN=myh7 PE=1 SV=1	1.028	0.897739	709.974	34	78	481	7	1938	223.1	5.73	1144.62	cell organization and biogenesis;developmental processes	cytoskeleton	cytoskeletal activity;other molecular function	Pf00063, Pf01576, Pf02736	30616	ENSDARG00000079564	myh7	dre:30616; F1QZW1	Striated Muscle Contraction		0	53.58	32.4	167.6	41.35	54.59	178262	317347	257106	3.33258e+06	699326	2.42603e+06	High	High	High	High	Medium	High
High	Q5U3A4	Calcium-transporting ATPase OS=Danio rerio OX=7955 GN=atp2a1 PE=1 SV=1	0.723	0.761616	694.536	51	63	483	31	1005	110.1	5.2	1127.32	transport;other biological processes	other membranes;cytosol;cytoskeleton;ER/Golgi;other cell component	transporter activity;other molecular function	Pf00122, Pf00689, Pf00690, Pf08282, Pf13246		ENSDARG00000020574	atp2a1	Q5U3A4	Ion transport by P-type ATPases; Ion homeostasis; Reduction of cytosolic Ca++ levels		47	107.56	99.4	100.6	12.1	16.27	2.08935e+08	2.80676e+08	4.28147e+08	8.7772e+08	4.62361e+08	5.73874e+08	High	High	High	High	High	High
High	A0JMP4	Calcium-transporting ATPase OS=Danio rerio OX=7955 GN=atp2a1l PE=1 SV=1	1.378	0.982466	506.725	45	52	341	23	991	108.9	5.15	804.43	transport;other biological processes	other membranes;cytosol;ER/Golgi	transporter activity;other molecular function	Pf00122, Pf00689, Pf00690, Pf08282, Pf13246	494489	ENSDARG00000035458	atp2a1l	A0JMP4; dre:494489			0	106.51	78.4	121.6	19.96	20.31	1.64505e+07	2.4178e+07	3.07936e+07	9.22944e+07	4.62944e+07	6.50015e+07	High	High	High	High	High	High
High	Q6IQR3	Actin alpha cardiac muscle 1a OS=Danio rerio OX=7955 GN=actc1a PE=2 SV=1	1.134	0.981281	362.71	67	29	393	1	377	41.9	5.39	712.94	developmental processes	cytoskeleton		Pf00022	337770; 408256	ENSDARG00000042535; ENSDARG00000076126	actc1a	dre:337770; dre:408256; Q6IQR3			19	103.63	109.5	90.5	9.83	7.67	1.77011e+08	2.21514e+08	3.33438e+08	6.0085e+08	3.81702e+08	3.6648e+08	Peak Found	Medium	Peak Found	High	High	High
High	Q6XNL8	Actin OS=Danio rerio OX=7955 GN=acta1b PE=1 SV=1	5.014	0.29137	356.263	67	29	375	1	377	41.9	5.39	698.2	developmental processes	cytoskeleton		Pf00022		ENSDARG00000055618	acta1b	Q6XNL8			0	121.65	13.1	186.9	81.57	64.56	84547.5	290119	122945	4.35217e+06	644948	3.43035e+06	Peak Found	Peak Found	Peak Found	High	High	High
High	B8JLS3	Myosin, heavy chain 6, cardiac muscle, alpha OS=Danio rerio OX=7955 GN=myh6 PE=1 SV=1	2.545	0.677509	418.523	19	46	295	5	1936	222.7	5.68	657.85	cell organization and biogenesis;developmental processes;other biological processes	cytoskeleton	cytoskeletal activity;other molecular function	Pf00063, Pf01576, Pf02736		ENSDARG00000090637	myh6	B8JLS3	Striated Muscle Contraction		1	115.33	35.8	164.2	51.68	40.29	312351	1.05388e+06	1.26456e+06	1.45453e+07	4.40932e+06	7.67703e+06	Peak Found	Medium	Peak Found	High	High	High
High	Q6P271	Sodium/potassium-transporting ATPase subunit alpha OS=Danio rerio OX=7955 GN=atp1a3a PE=1 SV=1	0.769	0.805495	467.516	51	51	300	16	1023	112.5	5.38	644.33	transport;developmental processes;other biological processes	other membranes	transporter activity;other molecular function	Pf00122, Pf00689, Pf00690, Pf00702, Pf13246	64610	ENSDARG00000018259	atp1a3a	dre:64610; Q6P271			47	89.15	105.9	94.1	8.31	9.44	6.82132e+07	8.20952e+07	1.25418e+08	2.19519e+08	1.77683e+08	1.40721e+08	High	High	High	High	High	High
High	Q9DGL6	Sodium/potassium-transporting ATPase subunit alpha OS=Danio rerio OX=7955 GN=atp1a1a.1 PE=1 SV=1	0.921	0.897739	462.742	47	48	286	19	1028	113.3	5.33	622.43	cell organization and biogenesis;transport;developmental processes;other biological processes	plasma membrane;other membranes	transporter activity;other molecular function	Pf00122, Pf00689, Pf00690, Pf00702, Pf13246	64612	ENSDARG00000002791	atp1a1a.1	dre:64612; Q9DGL6	Ion homeostasis; Ion transport by P-type ATPases		12	71.55	97.7	102.3	19.12	7.7	2.74286e+07	3.81304e+07	4.76715e+07	9.31357e+07	7.86622e+07	7.19316e+07	High	High	High	High	High	High
High	B0R068	Sodium/potassium-transporting ATPase subunit alpha OS=Danio rerio OX=7955 GN=atp1a1b PE=1 SV=1	0.953	0.912639	391.905	44	40	240	11	1025	112.7	5.35	560.4	transport;other biological processes	other membranes	transporter activity;other molecular function	Pf00122, Pf00689, Pf00690, Pf00702, Pf13246		ENSDARG00000019856; ENSDARG00000115121	atp1a1b	A0A0R4IRT1; B0R068			1	68.16	95.4	104.6	12.95	9.93	5.93165e+06	7.90283e+06	1.14404e+07	2.22574e+07	1.73829e+07	1.87275e+07	High	High	High	High	High	High
High	Q9DEU2	Sodium/potassium-transporting ATPase subunit alpha OS=Danio rerio OX=7955 GN=atp1a3b PE=1 SV=1	0.756	0.727533	414.411	46	45	266	10	1023	112.6	5.5	553.7	transport;developmental processes;other biological processes	other membranes	transporter activity;other molecular function	Pf00122, Pf00689, Pf00690, Pf00702, Pf13246		ENSDARG00000104139	atp1a3b	Q9DEU2	Ion transport by P-type ATPases; Ion homeostasis		0	55.99	107.4	92.6	52.64	10.34	1.12256e+06	3.41014e+06	3.3334e+06	5.29802e+06	3.98742e+06	4.43951e+06	High	High	High	High	High	High
High	B0UY61	Nebulin OS=Danio rerio OX=7955 GN=neb PE=1 SV=1	0.74	0.781542	552.564	32	153	452	140	6177	709.7	9.35	551.39	cell organization and biogenesis;developmental processes;other biological processes	cytoskeleton	cytoskeletal activity	Pf00880, Pf14604		ENSDARG00000032630	neb	B0UY61	Striated Muscle Contraction		13	77.48	105.7	94.3	32.53	10.05	2.32621e+07	4.71727e+07	5.85709e+07	9.59568e+07	8.39202e+07	6.91431e+07	High	High	High	High	High	High
High	P04264	CRAP Keratin, type II cytoskeletal 1 OS=Homo sapiens OX=9606 GN=KRT1 PE=1 SV=6	0.278	0.0733258	455.404	63	49	264	43	644	66	8.12	549.91	cell organization and biogenesis;protein metabolism;other metabolic processes;stress response;transport;developmental processes;other biological processes	non-structural extracellular;plasma membrane;other membranes;cytosol;cytoskeleton;other cell component	bone, tooth or skin structural activity;other molecular function	Pf00038, Pf16208, Pf16210	3848	ENSG00000167768	KRT1	B2RA01; hsa:3848; P04264; P85925; P86104; Q14720; Q6GSJ0; Q9H298	Formation of the cornified envelope; Neutrophil degranulation	Corticotropin-releasing hormone signaling pathway	8	112.73	162	38	100.76	85.11	4.5622e+07	1.31183e+08	7.9789e+08	4.06608e+08	7.52313e+07	7.26715e+07	High	High	High	High	High	High
High	Q7ZVF9	Actin, cytoplasmic 2 OS=Danio rerio OX=7955 GN=actbb PE=1 SV=2	0.906	0.89549	291.826	71	30	278	14	375	41.7	5.48	538.43	cell organization and biogenesis	plasma membrane;other membranes;cytoskeleton;nucleus;other cell component	cytoskeletal activity;other molecular function	Pf00022	57935	ENSDARG00000037870	actbb	dre:57935; O73815; P12714; Q6NWJ6; Q7ZVF9	RHO GTPases activate IQGAPs; Adherens junctions interactions; UCH proteinases; Clathrin-mediated endocytosis; Regulation of actin dynamics for phagocytic cup formation; EPHB-mediated forward signaling; RHO GTPases Activate WASPs and WAVEs; VEGFA-VEGFR2 Pathway; RHO GTPases Activate Formins; DNA Damage Recognition in GG-NER; B-WICH complex positively regulates rRNA expression; RHOF GTPase cycle; E…		20	101.03	107.8	92.2	4.34	11.47	3.55805e+08	3.48767e+08	6.66334e+08	1.08831e+09	6.58375e+08	7.85054e+08	High	High	High	High	High	High
High	P13645	CRAP Keratin, type I cytoskeletal 10 OS=Homo sapiens OX=9606 GN=KRT10 PE=1 SV=6	0.435	0.32575	386.389	50	33	262	28	584	58.8	5.21	517.44	cell organization and biogenesis;protein metabolism;other metabolic processes;developmental processes;other biological processes	plasma membrane;cytosol;cytoskeleton;other cell component	bone, tooth or skin structural activity;other molecular function	Pf00038	3858	ENSG00000186395	KRT10	hsa:3858; P13645; Q14664; Q8N175	Formation of the cornified envelope		8	116.62	139	61	91.34	90.45	2.962e+07	8.15115e+07	4.18065e+08	3.99824e+08	4.96187e+07	8.4444e+07	High	High	High	High	High	High
High	B8JKS7	Sodium/potassium-transporting ATPase subunit alpha OS=Danio rerio OX=7955 GN=atp1a1a.4 PE=1 SV=1	0.787	0.817002	331.943	38	35	213	9	1024	112.4	5.47	464.56	transport;other biological processes	other membranes	transporter activity;other molecular function	Pf00122, Pf00689, Pf00690, Pf00702, Pf13246		ENSDARG00000001870	atp1a1a.4	B8JKS7			1	50.05	112.7	87.3	14.93	11.78	3.57471e+06	5.04869e+06	7.36912e+06	9.83537e+06	9.01825e+06	7.55891e+06	High	High	High	High	High	High
High	P35908	CRAP Keratin, type II cytoskeletal 2 epidermal OS=Homo sapiens OX=9606 GN=KRT2 PE=1 SV=2	0.391	0.243016	341.968	83	46	208	36	639	65.4	8	448.04	cell cycle OR cell proliferation;cell organization and biogenesis;protein metabolism;other metabolic processes;developmental processes;other biological processes	plasma membrane;cytosol;cytoskeleton	bone, tooth or skin structural activity;cytoskeletal activity	Pf00038, Pf16208	3849	ENSG00000172867	KRT2	hsa:3849; P35908; Q4VAQ2	Formation of the cornified envelope		5	118.86	143.7	56.3	100.21	80.13	1.45397e+07	4.06111e+07	2.46705e+08	1.50848e+08	2.30867e+07	3.75268e+07	High	High	High	High	High	High
High	F1QK60	Keratin 4 OS=Danio rerio OX=7955 GN=krt4 PE=1 SV=1	2.947	0.572342	290.446	64	46	197	1	497	54	5.39	440.87		cytoskeleton		Pf00038, Pf16208	794486	ENSDARG00000017624	krt4	dre:794486; F1QK60			0	41.76	44.8	155.2	29.69	31.03	487928	679886	1.67125e+06	8008840	6829359	3394433	High	High	High	Peak Found	High	High
High	A9JRS6	Keratin 4 OS=Danio rerio OX=7955 GN=krt4 PE=1 SV=1	2.994	0.525236	290.146	64	46	198	1	497	54	5.39	440.68		cytoskeleton		Pf00038, Pf16208		ENSDARG00000115790	krt4	A9JRS6	Neutrophil degranulation; Formation of the cornified envelope		46	96.52	39.2	160.8	23.25	9.94	1.56858e+07	2.09814e+07	4.74132e+07	2.93455e+08	2.47854e+08	1.97462e+08	High	High	High	High	High	High
High	A0A0R4IEZ2	Actin alpha cardiac muscle 1a OS=Danio rerio OX=7955 GN=actc1a PE=1 SV=1	0.553	0.538942	244.269	66	23	245	3	375	41.7	5.48	439.05	developmental processes	cytoskeleton		Pf00022		ENSDARG00000116925	actc1a	A0A0R4IEZ2			0	56.34	30.2	169.8	65.74	56.36	1578047	3.66844e+06	1.77162e+06	3.21336e+07	6.76362e+06	2.54826e+07	High	High	High	High	High	High
High	A9C3Q4	Calcium-transporting ATPase OS=Danio rerio OX=7955 GN=atp2a2a PE=1 SV=1	1.015	0.944204	337.429	33	34	200	5	1042	114.8	5.3	438.66	transport;developmental processes;other biological processes	other membranes;cytosol;ER/Golgi	transporter activity;other molecular function	Pf00122, Pf00689, Pf00690, Pf00702, Pf13246	393940	ENSDARG00000029439	atp2a2a	A9C3Q4			9	73.74	68.6	131.4	48.63	25.94	1.04418e+06	2.8061e+06	2.72883e+06	9.99126e+06	5.79574e+06	9.24533e+06	High	High	High	High	High	High
High	F1QZ50	AHNAK nucleoprotein OS=Danio rerio OX=7955 GN=ahnak PE=1 SV=2	2.522	0.677509	476.199	46	107	268	107	6417	684.7	6.16	419.69	other biological processes	cytoskeleton;nucleus;other cell component	other molecular function		559276	ENSDARG00000061764	ahnak	dre:559276; F1QZ50			0	72.9	30	170	23.55	30.97	6.25503e+06	9.01954e+06	1.02719e+07	7.70106e+07	1.06951e+08	8.8964e+07	High	High	High	High	High	High
High	A0A140LGU1	Heterochromatin protein 1-binding protein 3 OS=Danio rerio OX=7955 GN=hp1bp3 PE=1 SV=2	1.13	0.979014	270.686	46	33	167	33	610	66.8	9.67	411.92	cell organization and biogenesis;other biological processes	nucleus;other cell component	nucleic acid binding activity;other molecular function	Pf00538		ENSDARG00000044669	hp1bp3	A0A140LGU1			0	85.67	93	107	9.66	7.38	4.10608e+07	5.14181e+07	9.312e+07	2.13934e+08	1.3389e+08	1.3957e+08	High	High	High	High	High	High
High	E9QF07	Myosin, heavy chain 7B, cardiac muscle, beta b OS=Danio rerio OX=7955 GN=myh7bb PE=1 SV=2	3.834	0.716884	196.652	11	26	194	3	1935	224.3	5.94	385.08		cytoskeleton	cytoskeletal activity;other molecular function	Pf00063, Pf01576, Pf02736	560945	ENSDARG00000035322	myh7bb	dre:560945; E9QF07			0	114.72	20.6	179.4	86.57	95.77		97912.5	41971.2	3.46948e+06	170290	984696	High	High	High	High	High	High
High	E7FD18	Myosin, heavy chain 7B, cardiac muscle, beta a OS=Danio rerio OX=7955 GN=myh7ba PE=1 SV=2	100	5.69605e-17	244.871	10	27	163	3	1945	224.3	5.91	377.23	other biological processes	cytoskeleton	cytoskeletal activity;other molecular function	Pf00063, Pf01576, Pf02736		ENSDARG00000076075	myh7ba	E7FD18			0			200		49.17				1.82521e+06	441119	1.23507e+06	High	High	High	High	High	High
High	Q6NYR4	Heat shock cognate 71 kDa protein OS=Danio rerio OX=7955 GN=hspa8 PE=1 SV=1	2.435	0.705211	281.199	59	38	209	19	649	71.1	5.47	374.98			other molecular function	Pf00012	573376	ENSDARG00000068992; ENSDARG00000114726	hspa8	A0A0R4IVB0; dre:573376; Q6NYR4		MAPK signaling pathway; TGF-beta receptor signaling pathway; Exercise-induced circadian regulation	20	85.3	56.5	143.5	8.53	16.75	1.54169e+07	1.9449e+07	3.23342e+07	1.25413e+08	1.27788e+08	1.0874e+08	High	High	High	High	High	High
High	A2BHA3	Creatine kinase OS=Danio rerio OX=7955 GN=ckma PE=1 SV=1	0.814	0.839735	244.407	62	27	176	19	381	42.8	6.8	363.67	other metabolic processes	non-structural extracellular	kinase activity;other molecular function	Pf00217, Pf02807	30095	ENSDARG00000035327; ENSDARG00000114671	ckma	A2BHA3; dre:30095	Creatine metabolism		13	118.87	109.8	90.2	27.24	12.72	5.66431e+07	1.05249e+08	1.46998e+08	2.30653e+08	1.44731e+08	1.78504e+08	High	High	High	High	High	High
High	P35527	CRAP Keratin, type I cytoskeletal 9 OS=Homo sapiens OX=9606 GN=KRT9 PE=1 SV=3	0.275	0.0699084	299.31	66	36	170	35	623	62	5.24	363.5	cell organization and biogenesis;developmental processes;other biological processes	cytosol;cytoskeleton	cytoskeletal activity	Pf00038	3857	ENSG00000171403	KRT9	hsa:3857; O00109; P35527; Q0IJ47; Q14665	Formation of the cornified envelope		1	113.15	160.7	39.3	100.64	63.37	2.41365e+07	6.41464e+07	3.99882e+08	1.06092e+08	3.87354e+07	1.96465e+07	High	High	High	High	High	High
High	Q6IQX2	Collagen, type I, alpha 2 OS=Danio rerio OX=7955 GN=col1a2 PE=1 SV=1	0.575	0.572472	170.547	24	26	206	26	1352	127.1	9.36	356.06	cell organization and biogenesis;developmental processes;other biological processes	non-structural extracellular;extracellular matrix	extracellular structural activity	Pf01391, Pf01410	336471	ENSDARG00000020007	col1a2	dre:336471; Q1LW91; Q6IQX2	Integrin cell surface interactions; ECM proteoglycans; Collagen degradation; Collagen chain trimerization; MET activates PTK2 signaling; Non-integrin membrane-ECM interactions; Crosslinking of collagen fibrils; GP1b-IX-V activation signalling; Platelet Adhesion to exposed collagen; Platelet Aggregation (Plug Formation)		0	88.11	130.9	69.1	37.89	26.94	4.72079e+08	2.25436e+08	6.5437e+08	6.60143e+08	6.96882e+08	4.06005e+08	High	High	High	High	High	High
High	A0A0R4IQS8	Calcium-transporting ATPase OS=Danio rerio OX=7955 GN=atp2a2b PE=1 SV=1	1.208	0.981281	259.75	32	33	170	7	1041	114.2	5.34	349.88	transport;developmental processes;other biological processes	other membranes;cytosol;ER/Golgi	transporter activity;other molecular function	Pf00122, Pf00689, Pf00690, Pf08282, Pf13246	568265	ENSDARG00000005122	atp2a2b	A0A0R4IQS8	Ion homeostasis; Ion transport by P-type ATPases; Reduction of cytosolic Ca++ levels	Calcium regulation in cardiac cells	2	51.85	91.9	108.1	20.55	6.5	2.00562e+06	1.67766e+06	2.53842e+06	6.72545e+06	4.37433e+06	4.70596e+06	High	High	High	High	High	High
High	F1QC64	Myosin, heavy chain 9b, non-muscle OS=Danio rerio OX=7955 GN=myh9b PE=1 SV=4	2.989	0.525236	333.96	37	58	166	36	1749	203.3	5.73	340.56	cell organization and biogenesis;developmental processes;other biological processes	cytoskeleton	cytoskeletal activity;other molecular function	Pf00063, Pf00612, Pf01576, Pf02736		ENSDARG00000001014	myh9b	F1QC64	RHO GTPases activate PAKs		20	85.37	33.1	166.9	45.72	19.5	1.81635e+06	5.1543e+06	6.2229e+06	4.40912e+07	4.73129e+07	4.1597e+07	High	High	High	High	High	High
High	Q08BA1	ATP synthase subunit alpha OS=Danio rerio OX=7955 GN=atp5fa1 PE=1 SV=1	0.953	0.912461	250.971	56	28	149	28	551	59.7	9.03	339.26	other metabolic processes;stress response;transport	plasma membrane;other membranes	transporter activity;other molecular function	Pf00006, Pf00306, Pf02874	553755	ENSDARG00000010149	atp5fa1	dre:553755; Q08BA1	Formation of ATP by chemiosmotic coupling; Cristae formation	Oxidative phosphorylation; Electron transport chain	0	96.12	88.9	111.1	13.4	15.11	2.86025e+07	3.6677e+07	5.08225e+07	9.99743e+07	9.67821e+07	8.96904e+07	High	High	High	High	High	High
High	B8A518	Tubulin alpha chain OS=Danio rerio OX=7955 GN=tuba1c PE=3 SV=1	0.683	0.71707	231.204	64	25	158	4	451	50.1	5.06	330.49	cell cycle OR cell proliferation;cell organization and biogenesis	cytoskeleton;other cell component	cytoskeletal activity;other molecular function	Pf00091, Pf03953	573122	ENSDARG00000055216	tuba1c	B8A518; dre:573122	COPI-mediated anterograde transport; HSP90 chaperone cycle for steroid hormone receptors (SHR) in the presence of ligand; Separation of Sister Chromatids; Aggrephagy; Resolution of Sister Chromatid Cohesion; EML4 and NUDC in mitotic spindle formation; COPI-dependent Golgi-to-ER retrograde traffic; Kinesins; Intraflagellar transport		27	112.63	116.6	83.4	20.6	14.09	8.45396e+07	1.08264e+08	1.26992e+08	2.18921e+08	1.48177e+08	1.84349e+08	High	High	High	High	High	High
High	Q6NWJ5	Tubulin alpha chain OS=Danio rerio OX=7955 GN=tuba8l4 PE=1 SV=1	0.448	0.349668	221.375	52	22	146	1	450	50	5.06	314.61	cell cycle OR cell proliferation;cell organization and biogenesis	cytoskeleton;other cell component	cytoskeletal activity;other molecular function	Pf00091, Pf03953		ENSDARG00000006260	tuba8l4	Q6NWJ5			2	27.99	130.1	69.9	11.1	21.09	7.55158e+06	8.00157e+06	1.17021e+07	1.46477e+07	9.05307e+06	1.30429e+07	High	High	High	Peak Found	Peak Found	High
High	B0S5Q5	Sodium/potassium-transporting ATPase subunit alpha OS=Danio rerio OX=7955 GN=atp1a2a PE=1 SV=1	0.829	0.801927	252.22	30	28	165	9	1017	112.1	5.16	313.52	transport;developmental processes;other biological processes	other membranes	transporter activity;other molecular function	Pf00122, Pf00689, Pf00690, Pf13246		ENSDARG00000010472	atp1a2a	B0S5Q5	Ion homeostasis; Ion transport by P-type ATPases		0	47.55	114.9	85.1	27.45	1.97	1.0646e+06	1.92097e+06	2.44194e+06	3.4827e+06	2.43394e+06	2.39252e+06	High	High	High	High	High	High
High	F1QV31	Keratin 5 OS=Danio rerio OX=7955 GN=krt5 PE=1 SV=1	2.855	0.567555	209.817	52	37	142	12	566	59.1	5.41	311.61	other biological processes	cytoskeleton		Pf00038, Pf16208	797351	ENSDARG00000058371; ENSDARG00000112017	krt5	dre:797351; F1QV31	Neutrophil degranulation; Formation of the cornified envelope		4	72.7	114.2	85.8	72.37	43.14	6.08763e+08	2.39653e+08	3.11436e+08	3.57662e+08	6.48356e+08	4.24466e+08	High	High	Peak Found	High	High	High
High	Q7T306	Creatine kinase OS=Danio rerio OX=7955 GN=ckmb PE=1 SV=1	0.926	0.89872	214.919	56	22	143	15	380	42.8	6.77	308.99	other metabolic processes	non-structural extracellular	kinase activity;other molecular function	Pf00217, Pf02807	794752	ENSDARG00000040565	ckmb	A0A0R4IA56; Q7T306			0	101.43	94.8	105.2	34.66	24.65	2.04237e+07	3.95929e+07	4.21179e+07	8.93545e+07	4.46216e+07	7.07496e+07	High	High	High	High	High	High
High	B8JKS9	Sodium/potassium-transporting ATPase subunit alpha OS=Danio rerio OX=7955 GN=atp1a1a.2 PE=1 SV=1	0.703	0.705391	218.429	19	18	126	2	1023	112.9	5.5	308.76	transport;developmental processes;other biological processes	other membranes	transporter activity;other molecular function	Pf00122, Pf00689, Pf00690, Pf00702, Pf13246		ENSDARG00000007739	atp1a1a.2	B8JKS9			0	111.35	146.5	53.5	26.12	31.84		136888	167865	112268		122937	Not Found	High	High	Peak Found	Not Found	Peak Found
High	Q8AX99	Actinin alpha 3b OS=Danio rerio OX=7955 GN=actn3b PE=1 SV=1	0.806	0.830971	232.362	46	38	173	14	898	103.8	5.3	300.48			cytoskeletal activity;other molecular function	Pf00307, Pf00435, Pf08726	323320	ENSDARG00000001431	actn3b	dre:323320; Q8AX99	Striated Muscle Contraction		30	89.7	109.1	90.9	5.15	12.33	3.30264e+07	3.45795e+07	5.6771e+07	1.10871e+08	6.28232e+07	6.79424e+07	High	High	High	High	High	High
High	Q6NXA4	Interleukin enhancer-binding factor 3 homolog OS=Danio rerio OX=7955 GN=ilf3 PE=1 SV=2	1.803	0.894172	255.318	50	41	139	14	833	90.4	9.04	292.22	stress response	nucleus;other cell component	nucleic acid binding activity	Pf00035, Pf07528	321868		ilf3	dre:321868; Q6NXA4; Q802W3			27	70.91	71	129	17.49	21.49	8.4319e+06	1.1698e+07	2.26884e+07	1.02512e+08	5.19401e+07	5.00906e+07	High	High	High	High	High	High
High	A2BEN1	H(+)-transporting two-sector ATPase OS=Danio rerio OX=7955 GN=atp6v1aa PE=1 SV=1	0.948	0.911563	268.964	66	35	137	10	617	68.3	5.58	288.06	other metabolic processes;transport;other biological processes	plasma membrane;other membranes	transporter activity;other molecular function	Pf00006, Pf02874, Pf16886		ENSDARG00000034534; ENSDARG00000113437	atp6v1aa	A2BEN1			29	95.79	100.4	99.6	15.65	11.82	1.55611e+07	2.25282e+07	3.35503e+07	7.20206e+07	4.12687e+07	4.40774e+07	High	High	High	High	High	High
High	F1Q7N8	Calcium-transporting ATPase OS=Danio rerio OX=7955 GN=si:dkey-28b4.8 PE=1 SV=2	1.658	0.972561	219.518	30	24	129	10	1056	115.8	5.3	281.58	transport;other biological processes	other membranes;cytosol;ER/Golgi	transporter activity;other molecular function	Pf00122, Pf00689, Pf00690, Pf00702, Pf13246	562640	ENSDARG00000002840	si:dkey-28b4.8	dre:562640; F1Q7N8			0	68.85	71.1	128.9	49.96	25.09	698328	1.55947e+06	1.19035e+06	4.44292e+06	3.3217e+06	4.70936e+06	High	High	High	High	High	High
High	D1GJ56	Actinin alpha 3a OS=Danio rerio OX=7955 GN=actn3a PE=1 SV=1	1.157	0.982466	241.132	43	37	166	16	896	103.5	5.21	280.8			cytoskeletal activity;other molecular function	Pf00307, Pf00435, Pf08726		ENSDARG00000013755; ENSDARG00000111128	actn3a	D1GJ56			0	74.66	93.3	106.7	35.95	17.74	2.72512e+06	6.26327e+06	9.35591e+06	2.54573e+07	1.30904e+07	1.41726e+07	High	High	High	High	High	High
High	A0A140LH34	Si:ch1073-159d7.7 OS=Danio rerio OX=7955 GN=h1l1 PE=3 SV=1	0.626	0.651322	131.105	33	12	127	6	197	20.2	11.02	271.54	cell organization and biogenesis;other biological processes	nucleus;other cell component	nucleic acid binding activity	Pf00538	565341	ENSDARG00000074012	h1l1	A0A140LH34; dre:565341	Formation of Senescence-Associated Heterochromatin Foci (SAHF); Apoptosis induced DNA fragmentation		0	84.99	129.4	70.6	2.83	20.56	5.17939e+07	5.82475e+07	1.00386e+08	1.04623e+08	9.83955e+07	6.32474e+07	High	High	High	High	High	High
High	Q8AY63	Creatine kinase OS=Danio rerio OX=7955 GN=ckbb PE=1 SV=1	1.296	0.998081	220.421	60	25	137	19	381	42.9	5.8	270.92	other metabolic processes	non-structural extracellular	kinase activity;other molecular function	Pf00217, Pf02807	140744	ENSDARG00000043257	ckbb	dre:140744; Q8AY63	Creatine metabolism; RND3 GTPase cycle		5	89.15	66.1	133.9	37.31	17.88	9.01213e+06	1.91494e+07	2.08307e+07	8.06809e+07	4.50491e+07	6.17057e+07	High	High	High	High	High	High
High	B8JKT0	Sodium/potassium-transporting ATPase subunit alpha OS=Danio rerio OX=7955 GN=atp1a1a.3 PE=1 SV=1	0.709	0.744576	219.847	21	19	106	2	1024	112.7	5.41	264.21	transport;other biological processes	other membranes	transporter activity;other molecular function	Pf00122, Pf00689, Pf00690, Pf13246		ENSDARG00000039131	atp1a1a.3	B8JKT0			3	73.33	91.7	108.3	29.82	40.62	258343	325907	857260	881783	1.45801e+06	908298	High	High	High	High	High	High
High	Q804W0	Parvalbumin 1 OS=Danio rerio OX=7955 GN=pvalb1 PE=1 SV=1	0.751	0.793184	134.025	55	10	89	7	109	11.4	4.64	263.96		nucleus;other cell component	other molecular function	Pf13499	402805	ENSDARG00000037789	pvalb1	A0A0R4INM7; dre:402805; Q804W0			1	98.23	49.3	150.7	106.84	43.71	8.53762e+06	7.90016e+07	3.29335e+07	1.9217e+08	6.72456e+07	1.69333e+08	High	High	High	High	High	High
High	E7EYT7	Tubulin alpha chain OS=Danio rerio OX=7955 GN=tuba8l5 PE=3 SV=2	3.617	0.4878	191.87	51	20	127	3	449	49.8	5.14	262.01	cell cycle OR cell proliferation;cell organization and biogenesis	cytoskeleton;other cell component	cytoskeletal activity;other molecular function	Pf00091, Pf03953	792024	ENSDARG00000094466	tuba8l5	E7EYT7			0	105.39	43.3	156.7	87.26	22.43	348926	1.70015e+06	842010	4.54192e+06	4.23011e+06	4.96227e+06	High	High	High	High	High	High
High	A0A0R4IHN7	Zgc:66156 OS=Danio rerio OX=7955 GN=zgc:66156 PE=3 SV=2	0.864	0.809608	152.943	35	17	110	2	561	63.3	5.26	258.91		cytoskeleton	cytoskeletal activity;other molecular function	Pf00063, Pf02736		ENSDARG00000112287		A0A0R4IHN7			0	49.74	86.5	113.5	37.27	29.64	231611	490803	532663	1.08322e+06	969611	1.3293e+06	High	High	High	High	High	High
High	Q6P972	Tubulin alpha chain OS=Danio rerio OX=7955 GN=tuba2 PE=1 SV=1	0.525	0.487838	179.825	59	21	115	6	451	50	5.02	258.61	cell cycle OR cell proliferation;cell organization and biogenesis	cytoskeleton;other cell component	cytoskeletal activity;other molecular function	Pf00091, Pf03953	406303	ENSDARG00000045014	tuba2	dre:406303; Q6P972	COPI-mediated anterograde transport; HSP90 chaperone cycle for steroid hormone receptors (SHR) in the presence of ligand; Platelet degranulation ; Separation of Sister Chromatids; Aggrephagy; Resolution of Sister Chromatid Cohesion; EML4 and NUDC in mitotic spindle formation; COPI-dependent Golgi-to-ER retrograde traffic; Kinesins; Intraflagellar transport; Anchoring of the basal body to the plas…		0	109.95	139.3	60.7	38.37	19.62	1.13048e+07	7.99647e+06	9.87772e+06	1.18641e+07	8.1135e+06	1.10088e+07	High	High	High	High	High	High
High	A0A2R8QJH4	Calcium-transporting ATPase OS=Danio rerio OX=7955 GN=atp2a3 PE=1 SV=1	2.575	0.657822	181.658	27	25	129	8	1005	110.7	5.45	258.13	transport;other biological processes	other membranes;cytosol;ER/Golgi	transporter activity;other molecular function	Pf00122, Pf00689, Pf00690, Pf08282, Pf13246	568671	ENSDARG00000060978	atp2a3	A0A2R8QJH4	Ion homeostasis; Ion transport by P-type ATPases; Reduction of cytosolic Ca++ levels	Calcium regulation in cardiac cells	1	75.28	27.7	172.3	32.54	55.23	688506	948502	2.4672e+06	3.08607e+07	6.42083e+06	1.39021e+07	High	High	High	High	High	High
High	A0A2R8Q0U0	Si:dkey-108k21.21 OS=Danio rerio OX=7955 GN=si:dkey-108k21.21 PE=3 SV=1	0.915	0.897739	141.89	33	13	125	2	206	21.2	11.12	255.91	cell organization and biogenesis;other biological processes	nucleus;other cell component	nucleic acid binding activity	Pf00538	100332815	ENSDARG00000091905	si:dkey-108k21.21	A0A2R8Q0U0; dre:100332815	Formation of Senescence-Associated Heterochromatin Foci (SAHF); Apoptosis induced DNA fragmentation		0	96.03	116	84	33.48	23.84	1.17837e+07	6.22334e+06	1.69333e+07	2.3411e+07	2.1829e+07	1.29304e+07	High	High	High	High	High	High
High	P13104	Tropomyosin alpha-1 chain OS=Danio rerio OX=7955 GN=tpma PE=2 SV=1	1.174	0.982466	195.166	71	30	123	5	284	32.7	4.74	254.48	cell organization and biogenesis;developmental processes;other biological processes	cytoskeleton;other cell component	cytoskeletal activity;other molecular function	Pf00261	30324	ENSDARG00000033683	tpma	dre:30324; P13104			27	112.3	92.8	107.2	19	21.37	1.06564e+07	1.66854e+07	2.59589e+07	5.72594e+07	2.85477e+07	4.13985e+07	High	High	High	High	High	High
High	E7FAU1	Si:dkey-108k21.14 OS=Danio rerio OX=7955 GN=si:dkey-108k21.14 PE=1 SV=1	1.011	0.94122	138.624	32	13	121	2	204	21	11.12	253.54	cell organization and biogenesis;other biological processes	nucleus;other cell component	nucleic acid binding activity	Pf00538		ENSDARG00000110841	si:dkey-108k21.14	E7FAU1	Formation of Senescence-Associated Heterochromatin Foci (SAHF); Apoptosis induced DNA fragmentation		14	83.38	122.3	77.7	9.39	21.32	1.21238e+08	1.50556e+08	2.28202e+08	2.78819e+08	2.54753e+08	1.59043e+08	High	High	High	High	High	High
High	E7FCD8	H(+)-transporting two-sector ATPase OS=Danio rerio OX=7955 GN=atp6v1ab PE=1 SV=1	1.342	0.994501	224.998	63	33	131	8	617	68.3	5.58	252.4	other metabolic processes;transport	plasma membrane;other membranes	transporter activity;other molecular function	Pf00006, Pf02874, Pf16886	337583	ENSDARG00000076318; ENSDARG00000112815	atp6v1ab	dre:337583; E7FCD8	Amino acids regulate mTORC1; Transferrin endocytosis and recycling; ROS and RNS production in phagocytes; Insulin receptor recycling; Ion channel transport		0	99.19	70.6	129.4	68.23	18.8	558888	2.04928e+06	1.44247e+06	5.0486e+06	3.58446e+06	4.72044e+06	High	High	High	High	High	High
High	A0A0R4IR54	Collagen, type XXII, alpha 1 OS=Danio rerio OX=7955 GN=col22a1 PE=1 SV=1	0.373	0.210767	186.433	19	29	131	29	1622	161.8	7.43	252.35	developmental processes;other biological processes	other cell component		Pf00092, Pf01391		ENSDARG00000101592	col22a1	A0A0R4IR54			0	96.81	134.8	65.2	36.41	23.57	4.18307e+07	7.6874e+07	7.3386e+07	4.9243e+07	5.31828e+07	5.48056e+07	High	High	High	High	High	High
High	E7FAK0	Si:ch211-113a14.24 OS=Danio rerio OX=7955 GN=si:ch211-113a14.24 PE=3 SV=1	0.549	0.533792	136.041	33	12	115	1	199	20.6	11.03	251.98	cell organization and biogenesis;other biological processes	nucleus;other cell component	nucleic acid binding activity	Pf00538	573073	ENSDARG00000051718	si:ch211-113a14.24	dre:573073; E7FAK0	Apoptosis induced DNA fragmentation; Formation of Senescence-Associated Heterochromatin Foci (SAHF)		3	43.82	137	63	1.79	31.34	4.47276e+07	4.60057e+07	8.23765e+07	7.24129e+07	7.97029e+07	4.24472e+07	High	High	High	High	High	High
High	Q6P3L9	Glutamate dehydrogenase (NAD(P)(+)) OS=Danio rerio OX=7955 GN=glud1b PE=1 SV=1	3.922	0.287292	183.098	52	26	113	13	542	59.9	8.27	249.12	other metabolic processes	mitochondrion	other molecular function	Pf00208, Pf02812	373092	ENSDARG00000101074	glud1b	dre:373092; Q6P3L9	Glutamate and glutamine metabolism; Transcriptional activation of mitochondrial biogenesis		16	91.18	40.5	159.5	25.19	15.49	1.01866e+07	6.82016e+06	1.35812e+07	7.93027e+07	7.78311e+07	7.08469e+07	High	High	High	High	High	High
High	A0A2R9YJL1	Malate dehydrogenase OS=Danio rerio OX=7955 GN=mdh1aa PE=1 SV=1	0.958	0.914937	237.587	63	20	93	20	350	38.1	7.8	247.13	other metabolic processes	cytosol	other molecular function	Pf00056, Pf02866	399662	ENSDARG00000017772	mdh1aa	A0A2R9YJL1; dre:399662	Gluconeogenesis	TCA cycle	0	76.56	65.1	134.9	24.5	23.83	1.08657e+07	1.71932e+07	2.04195e+07	8.15335e+07	3.77191e+07	5.65467e+07	High	High	High	High	High	High
High	Q2LDA1	Collagen type II, alpha 1 OS=Danio rerio OX=7955 GN=col2a1a PE=1 SV=1	0.41	0.277987	142.688	18	22	150	7	1491	142.1	7.17	246.66	cell organization and biogenesis;developmental processes	non-structural extracellular;extracellular matrix;other cell component	extracellular structural activity;other molecular function	Pf00093, Pf01391, Pf01410	562496	ENSDARG00000069093	col2a1a	dre:562496; Q2LDA1		Endochondral ossification	16	131.07	148.8	51.2	61.62	37.02	1.30704e+09	3.73862e+08	1.31955e+09	8.6851e+08	1.06597e+09	5.25868e+08	High	High	High	High	High	High
High	E7FA40	Collagen, type VII, alpha 1 OS=Danio rerio OX=7955 GN=col7a1 PE=1 SV=3	0.461	0.370285	242.708	18	44	148	44	3093	312.9	7.75	245.95	cell adhesion;other biological processes	non-structural extracellular;extracellular matrix;other cell component	enzyme regulator activity	Pf00014, Pf00041, Pf00092, Pf01391		ENSDARG00000021720	col7a1	E7FA40; X1WE19	Integrin cell surface interactions; Collagen chain trimerization; COPII-mediated vesicle transport; Collagen degradation; Cargo concentration in the ER; Anchoring fibril formation		0	82.41	119.4	80.6	39.75	20.98	1.08438e+07	2.00992e+07	1.7556e+07	1.81523e+07	1.92367e+07	1.88106e+07	High	High	High	High	High	High
High	Q1MTI1	Syntaxin 1B OS=Danio rerio OX=7955 GN=stx1b PE=1 SV=1	1.191	0.982466	139.133	49	16	102	16	288	33.3	5.3	244.53	cell-cell signaling;cell organization and biogenesis;transport;other biological processes	plasma membrane;other membranes;ER/Golgi;other cell component	other molecular function	Pf00804, Pf05739		ENSDARG00000000503	stx1b	Q1MTI1	LGI-ADAM interactions		0	80.12	88.6	111.4	16.02	13.25	2.05468e+07	1.86723e+07	4.58607e+07	1.12529e+08	6.77873e+07	6.07922e+07	High	High	High	High	High	High
High	H9GX78	Actinin, alpha 4 OS=Danio rerio OX=7955 GN=actn4 PE=1 SV=2	4.35	0.61915	199.008	38	33	112	1	901	103.7	5.16	241.95			cytoskeletal activity;other molecular function	Pf00307, Pf00435, Pf08726		ENSDARG00000099786	actn4	H9GX78			0	33.2	39.5	160.5	33.02	23.2		105204	116483	983257	1.11349e+06	793398	Not Found	Peak Found	Peak Found	High	High	High
High	Q7ZU99	Transitional endoplasmic reticulum ATPase OS=Danio rerio OX=7955 GN=vcp PE=1 SV=1	1.443	0.979014	219.116	55	39	140	39	806	89.4	5.26	241.61	cell cycle OR cell proliferation;cell organization and biogenesis;protein metabolism;DNA metabolism;other metabolic processes;stress response;transport;developmental processes;other biological processes	other membranes;cytosol;ER/Golgi;nucleus;other cell component	other molecular function	Pf00004, Pf02359, Pf02933, Pf09336, Pf17862	327197	ENSDARG00000020008	vcp	dre:327197; Q76KA4; Q7ZU99	Neutrophil degranulation; ABC-family proteins mediated transport; Hedgehog ligand biogenesis; Translesion Synthesis by POLH; Josephin domain DUBs; Ovarian tumor domain proteases; N-glycan trimming in the ER and Calnexin/Calreticulin cycle; HSF1 activation; RHOH GTPase cycle; Protein methylation	IL-9 signaling pathway	0	81.64	75.7	124.3	19.25	12.17	9.86375e+06	1.15121e+07	1.39114e+07	4.78086e+07	4.25786e+07	4.17001e+07	High	High	High	High	High	High
High	Q6P043	Fructose-bisphosphate aldolase OS=Danio rerio OX=7955 GN=aldoab PE=1 SV=1	0.425	0.307239	159.997	43	18	115	5	364	39.5	8.24	240.6	other metabolic processes	cytosol	other molecular function	Pf00274	406496	ENSDARG00000034470	aldoab	dre:406496; Q6P043			0	88.69	113.3	86.7	15.15	23.61	4.65268e+06	6.17947e+06	8.34741e+06	1.28927e+07	7.088e+06	1.09605e+07	High	High	High	High	High	High
High	Q6NWF6	Keratin, type II cytoskeletal 8 OS=Danio rerio OX=7955 GN=krt8 PE=1 SV=1	2.434	0.705211	186.878	55	31	113	18	520	57.7	5.22	240.5		cytoskeleton;nucleus;other cell component		Pf00038, Pf16208	797433	ENSDARG00000058358	krt8	dre:797433; Q6NWF6; Q7ZT78		EGFR1 signaling pathway	1	81.94	28.1	171.9	20.17	7.99	1.07506e+06	1.71938e+06	2.5379e+06	2.62752e+07	2.15125e+07	2.12567e+07	High	High	High	High	High	High
High	A0A2R8QTL0	Myosin light chain, phosphorylatable, fast skeletal muscle a OS=Danio rerio OX=7955 GN=mylpfa PE=1 SV=1	0.587	0.590541	212.199	96	24	112	13	168	18.7	4.73	239.98			other molecular function	Pf00036		ENSDARG00000112448; ENSDARG00000113256	mylpfa	A0A2R8QTL0			12	123.47	80.9	119.1	59.63	21.73	7.10237e+06	2.85921e+07	3.01049e+07	8.46152e+07	4.18875e+07	6.11986e+07	High	High	High	High	High	High
High	F1R446	Spectrin alpha, non-erythrocytic 1 OS=Danio rerio OX=7955 GN=sptan1 PE=1 SV=1	0.966	0.915935	277.152	28	55	144	55	2480	284.8	5.22	237.61	cell organization and biogenesis;developmental processes	cytoskeleton;other cell component	cytoskeletal activity;other molecular function	Pf00018, Pf00435, Pf08726, Pf13499		ENSDARG00000019231	sptan1	F1R446	RAF/MAP kinase cascade; Neutrophil degranulation; RHOU GTPase cycle; RHOV GTPase cycle; COPI-mediated anterograde transport; NCAM signaling for neurite out-growth; Caspase-mediated cleavage of cytoskeletal proteins		0	66.27	84	116	44.58	3.43	3.22566e+06	7.95392e+06	8.0422e+06	2.1225e+07	1.62558e+07	1.45714e+07	High	High	High	High	High	High
High	Q92005	Elongation factor 1-alpha OS=Danio rerio OX=7955 GN=eef1a PE=2 SV=1	2.657	0.632762	175.008	50	22	106	11	462	50	9.09	236.55	protein metabolism;other metabolic processes	other cell component	nucleic acid binding activity;other molecular function	Pf00009, Pf03143, Pf03144	30516	ENSDARG00000020850	eef1a	dre:30516; Q92005			11	93.69	61.6	138.4	11.84	10.81	1.45808e+07	1.96743e+07	3.15771e+07	1.22971e+08	1.10627e+08	9.37898e+07	High	High	High	High	High	High
High	F1Q9G9	Zgc:66156 OS=Danio rerio OX=7955 GN=zgc:66156 PE=1 SV=3	2.597	0.87738	133.917	28	13	95	1	555	62.6	5.26	236.37		cytoskeleton	cytoskeletal activity;other molecular function	Pf00063, Pf02736		ENSDARG00000095217		F1Q9G9			0	134.4	67.4	132.6	108.7	34.78		175532	40911.5	425182	307296	515417	Not Found	Medium	Peak Found	Peak Found	Peak Found	Peak Found
High	Q6P5M9	Tubulin beta chain OS=Danio rerio OX=7955 GN=tubb4b PE=2 SV=1	1.192	0.982466	198.696	47	22	130	2	445	49.8	4.89	235.85	cell cycle OR cell proliferation;cell organization and biogenesis	cytoskeleton;other cell component	cytoskeletal activity;other molecular function	Pf00091, Pf03953	336681	ENSDARG00000002344	tubb4b	dre:336681; Q6P5M9	Neutrophil degranulation; Separation of Sister Chromatids; Resolution of Sister Chromatid Cohesion; HSP90 chaperone cycle for steroid hormone receptors (SHR) in the presence of ligand; COPI-mediated anterograde transport; Aggrephagy; EML4 and NUDC in mitotic spindle formation; COPI-dependent Golgi-to-ER retrograde traffic; Kinesins; Regulation of PLK1 Activity at G2/M Transition; Loss of Nlp from…	Exercise-induced circadian regulation	30	74.27	73.5	126.5	23.8	12.07	1.28566e+07	2.0345e+07	2.47088e+07	8.12863e+07	5.33845e+07	6.46781e+07	High	High	High	High	High	High
High	B8JIS1	ATP synthase subunit b OS=Danio rerio OX=7955 GN=atp5pb PE=1 SV=1	1.839	0.879214	194.389	53	22	103	22	252	28.2	9.35	234.47	other metabolic processes;transport	other membranes;mitochondrion	transporter activity	Pf05405		ENSDARG00000011553	atp5pb	B8JIS1	Formation of ATP by chemiosmotic coupling; Cristae formation	Electron transport chain	0	115.47	58	142	29.35	48.93	6.45563e+06	1.26783e+07	1.92763e+07	1.14821e+08	2.71602e+07	6.2435e+07	High	High	High	High	High	High
High	E7F5A4	Si:dkey-261m9.12 OS=Danio rerio OX=7955 GN=si:dkey-261m9.12 PE=1 SV=1	0.398	0.255733	122.695	32	10	112	2	199	20.6	11.03	233.72	cell organization and biogenesis;other biological processes	nucleus;other cell component	nucleic acid binding activity	Pf00538	560910	ENSDARG00000032637	si:dkey-261m9.12	dre:560910; E7F5A4	Formation of Senescence-Associated Heterochromatin Foci (SAHF); Apoptosis induced DNA fragmentation		0	43.19	146	54	29.66	30.28	1.42467e+07	1.71708e+07	1.64983e+07	13221312	1.79441e+07	1.32087e+07	High	High	High	High	High	High
High	Q9I8V0	Parvalbumin-2 OS=Danio rerio OX=7955 GN=pvalb2 PE=3 SV=3	0.667	0.703374	146.922	84	15	93	10	109	11.6	4.68	233.35		nucleus;other cell component	other molecular function	Pf13499	58028	ENSDARG00000002768; ENSDARG00000114085	pvalb2	dre:58028; Q567L1; Q9I8V0			6	118.53	116.2	83.8	23.68	25.46	9.35923e+07	1.57826e+08	2.11876e+08	2.91712e+08	1.50982e+08	2.43819e+08	High	High	High	High	High	High
High	A0A2R8QDC7	Actinin, alpha 4 OS=Danio rerio OX=7955 GN=actn4 PE=1 SV=1	1.725	0.910431	195.983	37	33	112	1	923	106.1	5.17	232.43			cytoskeletal activity;other molecular function	Pf00307, Pf00435, Pf08726, Pf13833		ENSDARG00000099786	actn4	A0A2R8QDC7			25	67.53	90	110	16.54	12.68	6.64033e+06	9.82084e+06	1.62126e+07	3.02991e+07	2.78103e+07	2.62067e+07	Not Found	Peak Found	Not Found	High	High	High
High	E7F8J2	Si:dkey-108k21.10 OS=Danio rerio OX=7955 GN=si:dkey-108k21.10 PE=3 SV=1	0.85	0.865086	129.197	32	12	110	2	206	21.3	11.12	231.06	cell organization and biogenesis;other biological processes	nucleus;other cell component	nucleic acid binding activity	Pf00538	100333275	ENSDARG00000075508	si:dkey-108k21.10	dre:100333275; E7F8J2	Formation of Senescence-Associated Heterochromatin Foci (SAHF); Apoptosis induced DNA fragmentation		1	107.97	130.8	69.2	38.04	34.02	4.4086e+06	2.07133e+06	6.42587e+06	6.50241e+06	7.39452e+06	3.74514e+06	High	High	High	High	High	High
High	Q8JHI0	ADP/ATP translocase OS=Danio rerio OX=7955 GN=slc25a5 PE=1 SV=1	1.847	0.87738	161.52	61	23	107	10	298	32.7	9.76	228.99	transport	other membranes;mitochondrion	transporter activity	Pf00153	192321	ENSDARG00000092553	slc25a5	dre:192321; Q8JHI0	Mitochondrial protein import; Transport of nucleosides and free purine and pyrimidine bases across the plasma membrane		1	99.54	79.4	120.6	17.66	24.96	1.47346e+07	1.94746e+07	2.46307e+07	1.07993e+08	4.79881e+07	5.60802e+07	High	High	High	High	High	High
High	Q75U66	Periostin OS=Danio rerio OX=7955 GN=postnb PE=1 SV=1	0.88	0.87738	175.508	46	26	128	1	782	85.8	7.5	227.92	cell adhesion;cell organization and biogenesis;developmental processes	non-structural extracellular;extracellular matrix	other molecular function	Pf02469	337176	ENSDARG00000104267	postnb	Q75U66			28	81.57	135.6	64.4	25.6	22.38	2.36662e+07	4.27211e+07	6.55136e+07	4.70126e+07	5.36211e+07	4.11947e+07	Peak Found	Peak Found	Not Found	High	Peak Found	High
High	Q9PWD8	Type I cytokeratin OS=Danio rerio OX=7955 GN=cyt1 PE=1 SV=1	3.533	0.568327	169.446	68	31	110	1	429	46.7	5.21	226.75	developmental processes	cytoskeleton	other molecular function	Pf00038	30327	ENSDARG00000092947	cyt1	dre:30327; Q9PWD8	Formation of the cornified envelope		1	81.54	50.2	149.8	10.69	26.98	304704	360510	715056	3.65918e+06	3.47398e+06	1.92141e+06	High	High	High	High	High	High
High	A0A0R4IPH2	Tubulin beta chain OS=Danio rerio OX=7955 GN=tubb2b PE=1 SV=1	0.818	0.79606	198.302	47	22	116	3	445	49.8	4.89	226.11	cell cycle OR cell proliferation;cell organization and biogenesis	cytoskeleton;other cell component	cytoskeletal activity;other molecular function	Pf00091, Pf03953		ENSDARG00000098591	tubb2b	A0A0R4IPH2	Separation of Sister Chromatids; Resolution of Sister Chromatid Cohesion; HSP90 chaperone cycle for steroid hormone receptors (SHR) in the presence of ligand; COPI-mediated anterograde transport; Aggrephagy; EML4 and NUDC in mitotic spindle formation; COPI-dependent Golgi-to-ER retrograde traffic; Kinesins; Regulation of PLK1 Activity at G2/M Transition; Loss of Nlp from mitotic centrosomes; Recr…		1	30.22	97.5	102.5	3.87	5.4	1.81021e+06	2.00124e+06	3.70497e+06	6.51086e+06	5195811	4.95939e+06	High	Peak Found	High	High	High	High
High	Q6GMJ1	Carboxylic ester hydrolase (Fragment) OS=Danio rerio OX=7955 GN=ces2a PE=1 SV=1	10.805	0.00359243	197.845	40	24	80	6	555	60.6	5.85	223.4		non-structural extracellular	other molecular function	Pf00135		ENSDARG00000041569	ces2a	Q6GMJ1	LDL clearance; Phase I - Functionalization of compounds; Synthesis of PC; Neurotransmitter clearance		21	82.01	8.1	191.9	40.24	11.06	765376	1.80729e+06	2.04554e+06	8.19906e+07	7.43076e+07	6.42518e+07	Peak Found	Peak Found	Peak Found	High	High	High
High	A0A0R4IAS2	Periplakin OS=Danio rerio OX=7955 GN=ppl PE=1 SV=1	1.371	0.982466	222.585	33	55	139	55	1754	206.9	5.85	222.45	cell organization and biogenesis;stress response	other membranes;cytoskeleton;other cell component	other molecular function	Pf17902	449936	ENSDARG00000101043	ppl	A0A0R4IAS2	Formation of the cornified envelope		0	72.4	119	81	51	24.6	3.08917e+07	1.22078e+07	3.16461e+07	3.57111e+07	4.12488e+07	2.85364e+07	High	High	High	High	High	High
High	F1QZL6	Glucose-6-phosphate isomerase OS=Danio rerio OX=7955 GN=gpia PE=1 SV=1	1.644	0.929429	197.918	48	26	122	24	553	62	6.95	219.71	other metabolic processes;signal transduction	non-structural extracellular;cytosol	signal transduction activity or receptor binding;other molecular function	Pf00342		ENSDARG00000012987	gpia	F1QZL6	Neutrophil degranulation; TP53 Regulates Metabolic Genes; Gluconeogenesis; Glycolysis	Glycolysis and gluconeogenesis	2	115.92	78.3	121.7	10.11	12.19	1.36711e+07	1.28172e+07	2.12565e+07	8.20251e+07	4.79007e+07	4.69723e+07	High	High	High	High	High	High
High	Q1LXJ7	Type I cytokeratin, enveloping layer,-like OS=Danio rerio OX=7955 GN=cyt1l PE=1 SV=1	2.251	0.761629	167.373	68	31	107	2	429	46.6	5.21	219.58		cytoskeleton	other molecular function	Pf00038	792062	ENSDARG00000036832	cyt1l	dre:792062; Q1LXJ7	Formation of the cornified envelope		29	87.85	52.9	147.1	18.46	16.32	5.08048e+06	7.77568e+06	1.30584e+07	6.94021e+07	6.12984e+07	4.25337e+07	High	High	High	High	High	Peak Found
High	Q803Q7	Fructose-bisphosphate aldolase OS=Danio rerio OX=7955 GN=aldoaa PE=1 SV=1	1.148	0.981281	152.613	45	21	114	8	364	39.7	8.19	217.7	cell organization and biogenesis;other metabolic processes;developmental processes;other biological processes	cytosol	other molecular function	Pf00274	336425	ENSDARG00000011665	aldoaa	dre:336425; Q803Q7	Gluconeogenesis; Neutrophil degranulation; Platelet degranulation ; Glycolysis		15	97.2	75.1	124.9	20.96	11.04	2.49808e+07	3.53303e+07	7.26496e+07	2.31417e+08	1.35824e+08	1.38474e+08	High	High	High	High	High	High
High	A0A0R4IS83	Periostin, osteoblast-specific factor b OS=Danio rerio OX=7955 GN=postnb PE=1 SV=1			162.87	47	26	127	1	797	87.5	7.03	217.59	cell adhesion;cell organization and biogenesis;developmental processes	non-structural extracellular;extracellular matrix	other molecular function	Pf02469	337176	ENSDARG00000104267	postnb	A0A0R4IS83			0												Not Found	High	Not Found	Not Found	Not Found	Not Found
High	F1QHC4	Lamin B1 OS=Danio rerio OX=7955 GN=lmnb1 PE=1 SV=1	3.985	0.275064	188.075	61	38	117	32	588	66.7	5.21	217.52		cytoskeleton		Pf00038, Pf00932	195816	ENSDARG00000044299	lmnb1	F1QHC4		FAS pathway and stress induction of HSP regulation	6	83.29	27.8	172.2	17.57	2.1	2.03916e+06	2.70556e+06	5.51984e+06	5.61137e+07	4.24376e+07	3.94806e+07	High	High	High	High	High	High
High	Q8JH70	Fructose-bisphosphate aldolase C-B OS=Danio rerio OX=7955 GN=aldocb PE=2 SV=1	0.943	0.910279	159.824	47	22	115	20	363	39.2	6.64	214.27	other metabolic processes	cytosol	other molecular function	Pf00274	369193	ENSDARG00000019702	aldocb	dre:369193; Q8JH70	Neutrophil degranulation; Gluconeogenesis; Glycolysis	Glycolysis and gluconeogenesis	2	97.56	101.7	98.3	20.48	5.39	1.4318e+07	1.10014e+07	1.91021e+07	3.96113e+07	2.61413e+07	2.50976e+07	High	High	High	High	High	High
High	Q6GQM1	Tubulin alpha chain OS=Danio rerio OX=7955 GN=tuba7l PE=1 SV=1	100	5.69605e-17	169.392	34	17	106	1	450	49.8	5.19	213.91	cell cycle OR cell proliferation;cell organization and biogenesis	cytoskeleton;other cell component	cytoskeletal activity;other molecular function	Pf00091, Pf03953	431777	ENSDARG00000104643	tuba7l	dre:431777; Q6GQM1	COPI-dependent Golgi-to-ER retrograde traffic; Kinesins; HSP90 chaperone cycle for steroid hormone receptors (SHR) in the presence of ligand; COPI-mediated anterograde transport; Separation of Sister Chromatids; Resolution of Sister Chromatid Cohesion; EML4 and NUDC in mitotic spindle formation; Aggrephagy; Intraflagellar transport		0			200		63.12				111165	97725.5	230523	Not Found	Not Found	Not Found	High	Peak Found	High
High	F1QDL1	Collagen, type I, alpha 1b OS=Danio rerio OX=7955 GN=col1a1b PE=1 SV=1	0.645	0.677509	128.946	17	22	100	22	1449	136.8	5.53	213.03	cell organization and biogenesis;developmental processes	non-structural extracellular;extracellular matrix;other cell component	extracellular structural activity;other molecular function	Pf00093, Pf01391, Pf01410		ENSDARG00000035809	col1a1b	F1QDL1			0	91.93	121.5	78.5	34.66	20.49	1.29879e+08	6.59114e+07	2.05546e+08	2.53778e+08	2.44363e+08	1.59309e+08	High	High	High	High	High	High
High	Q7ZVK9	Tpm1 protein OS=Danio rerio OX=7955 GN=tpm1 PE=1 SV=1	0.878	0.823411	166.606	55	25	105	1	284	32.7	4.74	212.81	cell organization and biogenesis;other biological processes	cytoskeleton	cytoskeletal activity	Pf00261	393908	ENSDARG00000087402	tpm1	F6NVA3; Q7ZVK9		Striated muscle contraction	0	86.47	112.1	87.9	66.21	42.31	24280.4	153083	215771	185187	332095	223818	Peak Found	High	High	High	High	Peak Found
High	Q6TNP9	Tubulin alpha chain OS=Danio rerio OX=7955 GN=tuba5 PE=1 SV=1	1.605	0.970367	158.007	46	18	102	4	449	50	5.15	210.99	cell cycle OR cell proliferation;cell organization and biogenesis	cytoskeleton;other cell component	cytoskeletal activity;other molecular function	Pf00091, Pf03953		ENSDARG00000042708	tuba5	Q6TNP9	Separation of Sister Chromatids; Resolution of Sister Chromatid Cohesion; HSP90 chaperone cycle for steroid hormone receptors (SHR) in the presence of ligand; COPI-mediated anterograde transport; Aggrephagy; EML4 and NUDC in mitotic spindle formation; COPI-dependent Golgi-to-ER retrograde traffic; Kinesins		2	91.12	76.9	123.1	28.3	19.4	756282	1.42646e+06	1.91838e+06	5.1133e+06	4.25544e+06	5.1582e+06	High	High	High	High	High	High
High	X1WGM1	Histone H4 (Fragment) OS=Danio rerio OX=7955 GN=zgc:163040 PE=3 SV=1	2.159	0.794505	97.492	58	11	98	11	104	11.5	11.36	210.5	cell organization and biogenesis;RNA metabolism OR transcription;other metabolic processes	nucleus;other cell component	nucleic acid binding activity;other molecular function	Pf15511		ENSDARG00000113205		X1WGM1			0	106.27	73.5	126.5	55.78	1.79	1.62306e+07	6.59228e+07	9.04404e+07	2.90375e+08	2.15796e+08	2.08296e+08	High	High	High	High	High	High
High	B0S758	Titin, tandem duplicate 2 (Fragment) OS=Danio rerio OX=7955 GN=ttn.2 PE=1 SV=1	0.415	0.334371	203.716	10	56	151	3	7601	843	6.11	209.87	cell organization and biogenesis;developmental processes;other biological processes	cytoskeleton;nucleus;other cell component	other molecular function	Pf07679, Pf13927, Pf18362		ENSDARG00000028213	ttn.2	B0S758			0	60.21	146.5	53.5	68.3	68.08	34507.1	185556	187195	130641	240992	67341.9	Peak Found	High	Peak Found	Peak Found	Peak Found	Peak Found
High	A0A0R4IDI3	Fibronectin (Fragment) OS=Danio rerio OX=7955 GN=fn1b PE=1 SV=1	2.064	0.818138	233.07	28	45	134	43	2419	266.3	5.74	208.76	cell adhesion;cell organization and biogenesis;protein metabolism;other metabolic processes;stress response;developmental processes;other biological processes	non-structural extracellular;extracellular matrix	signal transduction activity or receptor binding;other molecular function	Pf00039, Pf00040, Pf00041		ENSDARG00000006526	fn1b	A0A0R4IDI3			2	73.74	120.9	79.1	38.99	8.22	9.90866e+06	2.38255e+07	4.10846e+07	4.48688e+07	3.7291e+07	3.62545e+07	High	High	High	High	High	High
High	R4GE02	Si:ch211-113a14.11 OS=Danio rerio OX=7955 GN=si:ch211-113a14.11 PE=1 SV=1	1.026	0.950679	95.373	36	10	91	10	248	27.1	10.17	208.08	cell organization and biogenesis	nucleus;other cell component	nucleic acid binding activity;other molecular function	Pf00125, Pf16211		ENSDARG00000086591	si:ch211-113a14.11	R4GE02	B-WICH complex positively regulates rRNA expression; RNA Polymerase I Promoter Escape; Oxidative Stress Induced Senescence; Estrogen-dependent gene expression; Transcriptional regulation by small RNAs; Ub-specific processing proteases; RUNX1 regulates genes involved in megakaryocyte differentiation and platelet function; Formation of the beta-catenin:TCF transactivating complex; E3 ubiquitin liga…		0	101.1	101.9	98.1	5.38	14.26	6.86895e+07	7.80973e+07	1.25197e+08	1.96516e+08	1.73707e+08	1.8133e+08	High	High	High	High	High	High
High	A3KPR3	Histone H1 like OS=Danio rerio OX=7955 GN=histh1l1 PE=1 SV=1	1.112	0.975356	109.174	32	13	104	12	201	20.7	11.24	207.32	cell organization and biogenesis;other biological processes	nucleus;other cell component	nucleic acid binding activity	Pf00538		ENSDARG00000035519	histh1l1	A3KPR3	Formation of Senescence-Associated Heterochromatin Foci (SAHF); Apoptosis induced DNA fragmentation		1	114.32	123.4	76.6	12.97	15.43	5.54359e+07	4.81695e+07	1.10723e+08	1.24444e+08	9.06578e+07	6.51718e+07	High	High	High	High	High	High
High	F8W3L6	Myosin, heavy chain 9a, non-muscle (Fragment) OS=Danio rerio OX=7955 GN=myh9a PE=1 SV=1	3.266	0.444216	223.18	29	43	114	27	1964	227.6	5.54	206.87	cell organization and biogenesis;developmental processes;other biological processes	cytoskeleton	cytoskeletal activity;other molecular function	Pf00063, Pf00612, Pf01576, Pf02736		ENSDARG00000063295	myh9a	F8W3L6			3	85.96	25.8	174.2	48.09	27.47	373978	1.08172e+06	1.19311e+06	1.13042e+07	1.43872e+07	1.06848e+07	Peak Found	High	High	High	High	High
High	Q503K1	Transforming growth factor-beta-induced protein ig-h3 OS=Danio rerio OX=7955 GN=tgfbi PE=1 SV=1	0.718	0.756694	170.344	38	18	88	18	677	74.1	8.1	205.59	cell adhesion;cell cycle OR cell proliferation;cell organization and biogenesis;other biological processes	non-structural extracellular;extracellular matrix	signal transduction activity or receptor binding;other molecular function	Pf02469		ENSDARG00000071586	tgfbi	Q503K1			0	88.05	93.6	106.4	45.94	20.97	6.60156e+06	1.47172e+07	1.2675e+07	1.91166e+07	1.99735e+07	1.99742e+07	High	High	High	High	High	High
High	Q6P0V8	Annexin OS=Danio rerio OX=7955 GN=anxa5b PE=1 SV=1	2.077	0.812925	161.13	70	22	80	22	317	35.1	5.64	201.66	other biological processes	other cell component	other molecular function	Pf00191		ENSDARG00000016470	anxa5b	Q6P0V8	Platelet degranulation		0	88.44	65.2	134.8	37.41	13.15	4.31018e+06	9.91175e+06	1.23436e+07	4.87488e+07	3.42782e+07	4.13833e+07	High	High	High	High	High	High
High	F1QM13	Syntaxin-binding protein 1a OS=Danio rerio OX=7955 GN=stxbp1a PE=1 SV=1	1.199	0.982466	177.979	55	34	113	28	591	67	6.7	199.52	cell-cell signaling;transport	plasma membrane;other membranes;other cell component	other molecular function	Pf00995		ENSDARG00000001994	stxbp1a	F1QM13		Insulin signaling	6	74.98	75.7	124.3	4.64	18.79	9.85306e+06	1.13157e+07	2.03222e+07	7.08824e+07	3.51196e+07	4.38489e+07	High	High	High	High	High	High
High	Q6NX10	ADP/ATP translocase OS=Danio rerio OX=7955 GN=slc25a4 PE=1 SV=1	1.039	0.961236	136.888	67	25	115	11	298	32.7	9.73	197.61	transport	other membranes;mitochondrion	transporter activity	Pf00153	327067	ENSDARG00000027355; ENSDARG00000112318	slc25a4	dre:327067; Q6NX10	Transport of nucleosides and free purine and pyrimidine bases across the plasma membrane; Mitochondrial protein import	Electron transport chain	16	68.41	88.4	111.6	12.12	13.64	3.69627e+07	4.46946e+07	8.93297e+07	2.01174e+08	1.11881e+08	1.3294e+08	High	High	High	High	High	High
High	Q6P3J5	Eukaryotic translation elongation factor 2 OS=Danio rerio OX=7955 GN=eef2b PE=1 SV=1	1.453	0.975879	159.927	41	31	107	17	858	95.4	6.7	196.36	protein metabolism;other metabolic processes;developmental processes;other biological processes	other cell component	translation activity;nucleic acid binding activity;other molecular function	Pf00009, Pf00679, Pf03144, Pf03764, Pf14492	326929	ENSDARG00000100371	eef2b	dre:326929; Q6P3J5			14	57.31	70.2	129.8	19.41	4.27	5.57188e+06	8.79991e+06	1.36616e+07	4.76085e+07	3.50079e+07	3.56812e+07	High	High	High	High	High	High
High	Q6P3L3	78 kDa glucose-regulated protein OS=Danio rerio OX=7955 GN=hspa5 PE=1 SV=1	1.516	0.972621	164.469	51	29	98	27	650	71.9	5.14	194.72	protein metabolism;other metabolic processes;stress response;signal transduction;other biological processes	non-structural extracellular;other membranes;ER/Golgi;nucleus;other cell component	other molecular function	Pf00012		ENSDARG00000103846	hspa5	Q6P3L3	Regulation of HSF1-mediated heat shock response; Antigen Presentation: Folding, assembly and peptide loading of class I MHC		0	79.96	69	131	25.87	13.56	6.83083e+06	4.79427e+06	8.41103e+06	2.66712e+07	2.24735e+07	2.42743e+07	High	High	High	High	High	High
High	A0A0R4IDZ8	Talin 1 OS=Danio rerio OX=7955 GN=tln1 PE=1 SV=1	1.68	0.915935	249.115	26	48	111	40	2544	271.3	6.2	192.43	cell adhesion;cell organization and biogenesis;transport;developmental processes	plasma membrane;other membranes;cytoskeleton;other cell component	signal transduction activity or receptor binding;cytoskeletal activity;other molecular function	Pf00373, Pf01608, Pf08913, Pf09141, Pf16511		ENSDARG00000100729	tln1	A0A0R4IDZ8	Platelet degranulation ; Smooth Muscle Contraction; MAP2K and MAPK activation; GRB2:SOS provides linkage to MAPK signaling for Integrins ; p130Cas linkage to MAPK signaling for integrins; SEMA3A-Plexin repulsion signaling by inhibiting Integrin adhesion		7	58.74	64.1	135.9	35.19	13.06	2.63333e+06	5.48409e+06	6.3051e+06	2.06207e+07	1.92487e+07	1.76852e+07	High	High	High	High	High	High
High	F1QTL9	Heterogeneous nuclear ribonucleoprotein A0b OS=Danio rerio OX=7955 GN=hnrnpa0b PE=1 SV=1	0.907	0.895928	144.135	47	15	73	14	314	32.5	8.6	189.86		nucleus	nucleic acid binding activity	Pf00076		ENSDARG00000036162; ENSDARG00000112653	hnrnpa0b	F1QTL9	mRNA Splicing - Major Pathway		1	79.17	94.1	105.9	14.37	14.8	1.2612e+07	1.64168e+07	3.18794e+07	6.12369e+07	4.56332e+07	5.49853e+07	High	High	High	High	High	High
High	F1R5X4	Collagen, type XI, alpha 2 OS=Danio rerio OX=7955 GN=col11a2 PE=1 SV=2	0.573	0.568327	120.289	15	24	98	12	1721	171.2	6.74	188.99	cell organization and biogenesis;developmental processes;other biological processes	non-structural extracellular;extracellular matrix;other cell component	extracellular structural activity	Pf01391, Pf01410, Pf02210	561679	ENSDARG00000012422	col11a2	F1R5X4			12	83.24	153.2	46.8	27.87	45.93	7.11819e+07	4.26976e+07	1.05306e+08	4.69008e+07	8.05514e+07	4.26111e+07	High	High	High	High	High	High
High	B8JLR6	Glutamate receptor OS=Danio rerio OX=7955 GN=si:ch211-251b21.1 PE=1 SV=1	2.306	0.746635	131.793	41	19	80	19	458	50.2	7.83	182.08	cell-cell signaling;transport;signal transduction;other biological processes	plasma membrane;other membranes	transporter activity;other molecular function	Pf00060, Pf10613	571720	ENSDARG00000007275	si:ch211-251b21.1	B8JLR6; dre:571720			0	80.41	57.1	142.9	23.92	25.06	6.12611e+06	1.04424e+07	1.41947e+07	5.37341e+07	6.43254e+07	4.6999e+07	High	High	High	High	High	High
High	Q6NW90	Tubulin beta chain OS=Danio rerio OX=7955 GN=tubb5 PE=1 SV=1	0.935	0.880577	157.638	53	22	105	3	444	49.6	4.89	181.69	cell cycle OR cell proliferation;cell organization and biogenesis;other biological processes	cytoskeleton;other cell component	cytoskeletal activity;other molecular function	Pf00091, Pf03953	386701	ENSDARG00000037997	tubb5	dre:386701; Q6NW90	Neutrophil degranulation; Regulation of PLK1 Activity at G2/M Transition; Loss of Nlp from mitotic centrosomes; Recruitment of mitotic centrosome proteins and complexes; Recruitment of NuMA to mitotic centrosomes; Anchoring of the basal body to the plasma membrane; AURKA Activation by TPX2	T cell receptor signaling pathway	1	50.23	99.6	100.4	37.4	39.13	1.35531e+06	2.85258e+06	3.05308e+06	5.87835e+06	5.4851e+06	2.24597e+06	High	High	High	High	High	High
High	Q804G7	Annexin OS=Danio rerio OX=7955 GN=anxa4 PE=1 SV=1	1.354	0.9832	161.435	72	27	75	27	321	35.6	6.46	181.33		other cell component	other molecular function	Pf00191	353362	ENSDARG00000036456	anxa4	dre:353362; Q804G7	Insertion of tail-anchored proteins into the endoplasmic reticulum membrane		0	82.15	74.9	125.1	18.25	24.59	6.09073e+06	9.21928e+06	1.58097e+07	6.31378e+07	2.77512e+07	3.49679e+07	High	High	High	High	High	High
High	X1WD71	AP-2 complex subunit alpha OS=Danio rerio OX=7955 GN=ap2a1 PE=1 SV=1	1.226	0.987915	176.346	35	29	101	29	959	106	6.83	181.04	transport;developmental processes	plasma membrane;other membranes	other molecular function	Pf01602, Pf02296, Pf02883		ENSDARG00000054320	ap2a1	X1WD71	MHC class II antigen presentation; Cargo recognition for clathrin-mediated endocytosis; LDL clearance; EPH-ephrin mediated repulsion of cells; Retrograde neurotrophin signalling; Recycling pathway of L1; VLDLR internalisation and degradation; WNT5A-dependent internalization of FZD4; WNT5A-dependent internalization of FZD2, FZD5 and ROR2; Trafficking of GluR2-containing AMPA receptors		0	69.6	85.9	114.1	25.65	4.73	1.27105e+07	8.74193e+06	1.60908e+07	4.03409e+07	2.96378e+07	3.04619e+07	High	High	High	High	High	High
High	Q6TH07	Flotillin OS=Danio rerio OX=7955 GN=flot1b PE=1 SV=1	1.648	0.929281	140.554	63	24	94	20	425	47.2	6.73	180.06	signal transduction;other biological processes	plasma membrane;other membranes;other cytoplasmic organelle;other cell component		Pf01145, Pf15975	245697	ENSDARG00000037998	flot1b	dre:245697; Q6TH07		Insulin signaling	4	75.08	68.1	131.9	20.52	2.75	4.13815e+06	6.67587e+06	1.06551e+07	3.90412e+07	2.98334e+07	2.73296e+07	High	High	High	High	High	High
High	Q804H0	Annexin OS=Danio rerio OX=7955 GN=anxa1c PE=1 SV=1	1.528	0.968385	106.219	53	18	85	16	341	37.6	5.54	178.27	cell-cell signaling;cell organization and biogenesis;stress response;transport;developmental processes;signal transduction;other biological processes	non-structural extracellular;plasma membrane;other membranes;nucleus;other cell component	enzyme regulator activity;other molecular function	Pf00191	494158	ENSDARG00000104359	anxa1c	dre:494158; Q804H0			2	72.28	66.6	133.4	39.43	17.13	5.67065e+06	1.28644e+07	1.41493e+07	6.88714e+07	3.63406e+07	3.7504e+07	High	High	High	High	High	High
High	Q1LXJ1	Keratin 17 OS=Danio rerio OX=7955 GN=krt17 PE=1 SV=1	10.808	0.00358869	151.532	65	27	80	10	423	46.3	5.49	177.52	other biological processes	cytoskeleton	other molecular function	Pf00038	100034647	ENSDARG00000094041	krt17	dre:100034647; Q1LXJ1	Formation of the cornified envelope		1	48.84	1.6	198.4	23.62	14.01	30923.2	34819.9	88698.4	1.30639e+07	1.24133e+07	9.88453e+06	Not Found	Not Found	Not Found	High	High	High
High	Q6P0W3	Tropomyosin 3 OS=Danio rerio OX=7955 GN=tpm3 PE=1 SV=1	100	5.69605e-17	140.106	54	21	87	1	284	32.9	4.74	176.99	cell organization and biogenesis;other biological processes	cytoskeleton	cytoskeletal activity	Pf00261	373076	ENSDARG00000005162	tpm3	Q6P0W3			0			200		43.56				818600	225636	486995	Not Found	Not Found	Not Found	High	Peak Found	High
High	A0A0B4J1A6	IGF-II mRNA-binding protein 1 OS=Danio rerio OX=7955 GN=igf2bp1 PE=1 SV=1	0.946	0.911563	155.434	44	26	108	23	598	65.5	8.76	176.62	transport	nucleus;other cell component	nucleic acid binding activity	Pf00013, Pf00076	558182	ENSDARG00000061478	igf2bp1	A0A0B4J1A6; dre:558182			3	85.03	101.8	98.2	17.26	10.3	1.00658e+07	1.51928e+07	2.36462e+07	3.67548e+07	3.24001e+07	3.02174e+07	High	High	High	High	High	High
High	Q6PGX4	Heat shock cognate 70 OS=Danio rerio OX=7955 GN=hsc70 PE=1 SV=1	1.833	0.981281	146.067	37	23	98	3	647	70.9	5.36	176.53	stress response;transport;other biological processes	plasma membrane;other membranes;cytosol;nucleus;other cell component	other molecular function	Pf00012	393586	ENSDARG00000012381	hsc70	dre:393586; Q6PGX4		MAPK signaling pathway	2	86.85	32.8	167.2	59.17	31.7	26510.5	114142	135529	775199	959528	1.04442e+06	Peak Found	High	Medium	High	High	High
High	A0A140LH97	Zgc:112265 (Fragment) OS=Danio rerio OX=7955 GN=itih3b.2 PE=1 SV=1	9.65	0.00674497	149.876	37	31	75	29	919	102.4	6.57	171.8				Pf00092, Pf08487		ENSDARG00000100406	itih3b.2	A0A140LH97			2	78.67	6.3	193.7	20.92	26.68	360659	535040	667621	2.45412e+07	2.92189e+07	2.87391e+07	Peak Found	Peak Found	Peak Found	High	High	High
High	Q1LYL6	Carboxylic ester hydrolase OS=Danio rerio OX=7955 GN=ces2a PE=1 SV=1	22.039	0.00016382	148.432	39	19	58	3	554	60.6	5.66	170.36		non-structural extracellular	other molecular function	Pf00135		ENSDARG00000110630	ces2a	Q1LYL6			0	79.9	3.6	196.4		39.86			70743.3	3.49408e+06	5.37557e+06	5.73353e+06	Not Found	Not Found	Peak Found	High	High	High
High	Q804H2	Annexin OS=Danio rerio OX=7955 GN=anxa1a PE=1 SV=1	2.174	0.791075	134.444	37	16	65	16	340	37.7	6.64	168.18	cell-cell signaling;cell organization and biogenesis;stress response;transport;developmental processes;signal transduction;other biological processes	non-structural extracellular;plasma membrane;other membranes;nucleus;other cell component	enzyme regulator activity;other molecular function	Pf00191	334724	ENSDARG00000026726	anxa1a	dre:334724; Q804H2	G alpha (i) signalling events; G alpha (q) signalling events; Formyl peptide receptors bind formyl peptides and many other ligands		0	123.24	46.5	153.5	44.69	27.42	3.73199e+06	9.48705e+06	9.95966e+06	7.78968e+07	3.20538e+07	4.34547e+07	High	High	High	High	High	High
High	F1R966	Clathrin heavy chain OS=Danio rerio OX=7955 GN=cltca PE=1 SV=1	1.125	0.977555	175.64	25	34	110	9	1680	191.7	5.69	168.11	cell cycle OR cell proliferation;cell organization and biogenesis;transport	plasma membrane;other membranes;cytoskeleton;ER/Golgi;other cell component	other molecular function	Pf00637, Pf01394, Pf09268, Pf13838	323579	ENSDARG00000043493	cltca	dre:323579; F1R966			26	69.29	106.7	93.3	84.11	14.84	3.10587e+07	8.49574e+06	1.5568e+07	2.59951e+07	18277001	2.26827e+07	High	High	High	High	High	High
High	Q66I73	Myosin light chain, phosphorylatable, fast skeletal muscle b OS=Danio rerio OX=7955 GN=mylpfb PE=1 SV=1	1.091	0.973524	138.226	86	19	88	8	170	19.1	4.69	168.03			other molecular function	Pf13405	447930	ENSDARG00000002589	mylpfb	dre:447930; Q66I73			0	105.04	103.1	96.9	48.07	17.37	1.01279e+06	3.18794e+06	5.24903e+06	1.08945e+07	5.55747e+06	6.52697e+06	High	High	High	High	High	High
High	E7F8M1	Crystallin, beta B1,-like 1 OS=Danio rerio OX=7955 GN=crybb1l1 PE=1 SV=2	1.5	0.973511	115.545	64	14	89	11	219	25.6	7.24	167.85	developmental processes;other biological processes		other molecular function	Pf00030	553473	ENSDARG00000007576	crybb1l1	dre:553473; E7F8M1			6	89.4	76.8	123.2	26.42	13.42	2.7185e+07	4.48666e+07	5.23413e+07	1.60449e+08	1.00058e+08	1.25186e+08	High	High	High	High	High	High
High	F1QSR3	Tenascin N OS=Danio rerio OX=7955 GN=tnn PE=1 SV=2	0.465	0.378716	159.286	36	27	94	7	1020	111.9	6.2	167.07	cell adhesion;cell organization and biogenesis;developmental processes	non-structural extracellular;extracellular matrix	signal transduction activity or receptor binding	Pf00041, Pf00147, Pf18720	30234	ENSDARG00000024829	tnn	F1QSR3	ECM proteoglycans		23	84.28	132.9	67.1	32.54	29.34	9.14708e+06	1.67266e+07	1.78743e+07	1.2968e+07	1.69738e+07	1.19365e+07	High	High	High	High	High	High
High	F1Q4X8	Envoplakin a OS=Danio rerio OX=7955 GN=evpla PE=1 SV=1	1.376	0.982466	176.588	25	42	103	42	1975	229	6.71	166.44	cell organization and biogenesis;stress response;other biological processes	plasma membrane;other membranes;cytoskeleton;other cell component	other molecular function	Pf00681, Pf17902	373136	ENSDARG00000019808	evpla	dre:373136; F1Q4X8	Formation of the cornified envelope		0	69.56	82	118	35.04	17.22	2.51918e+06	5.4985e+06	6.99173e+06	1.8699e+07	1.82966e+07	1.3304e+07	Medium	High	High	High	High	High
High	E7F225	Zgc:163061 OS=Danio rerio OX=7955 GN=zgc:163061 PE=1 SV=1	0.909	0.897739	116.815	59	12	81	10	114	11.7	10.43	165.06	cell organization and biogenesis	nucleus;other cell component	nucleic acid binding activity	Pf00538		ENSDARG00000075538		E7F225			0	103.55	117.9	82.1	10.24	20.23	2.78101e+07	3.58803e+07	6.24328e+07	8.30326e+07	7.56853e+07	4.84386e+07	High	High	High	High	High	High
High	F1QJC9	Collagen, type I, alpha 1a OS=Danio rerio OX=7955 GN=col1a1a PE=1 SV=1	0.474	0.39694	68.995	15	16	116	16	1447	136.8	5.58	164.51	cell organization and biogenesis;developmental processes;other biological processes	non-structural extracellular;extracellular matrix;other cell component	extracellular structural activity;other molecular function	Pf00093, Pf01391, Pf01410		ENSDARG00000012405	col1a1a	F1QJC9	GP1b-IX-V activation signalling; Integrin cell surface interactions; ECM proteoglycans; Collagen degradation; Collagen chain trimerization; Crosslinking of collagen fibrils; Non-integrin membrane-ECM interactions; MET activates PTK2 signaling; Platelet Adhesion to exposed collagen; Platelet Aggregation (Plug Formation)		0	107.9	153.6	46.4	51.4	36.48	1.23291e+08	5.12447e+07	1.17257e+08	5.96939e+07	8.27377e+07	4.68366e+07	High	High	High	High	High	High
High	X1WF98	Collagen, type XII, alpha 1a OS=Danio rerio OX=7955 GN=col12a1a PE=1 SV=1	0.752	0.794156	206.562	23	50	130	45	2975	321.7	5.52	164.34	developmental processes;other biological processes	non-structural extracellular;extracellular matrix;other cell component		Pf00041, Pf00092, Pf01391		ENSDARG00000078322	col12a1a	X1WF98	Collagen degradation; Assembly of collagen fibrils and other multimeric structures; Collagen chain trimerization		0	53.13	104.4	95.6	27.65	17.57	4.67878e+06	8.25426e+06	1.00179e+07	1.43218e+07	1.4835e+07	1.21408e+07	High	High	High	High	High	High
High	A0A2R8Q449	Uncharacterized protein OS=Danio rerio OX=7955 PE=1 SV=1	0.703	0.744858	134.866	28	22	84	20	1093	121.6	6.13	164.25	other biological processes	cytoskeleton	cytoskeletal activity	Pf00041, Pf07679							0	83.37	109	91	37.54	11.97	3.9008e+06	8.50394e+06	9.51791e+06	1.26065e+07	1.15573e+07	1.05239e+07	High	High	High	High	High	High
High	Q6TGS5	Tubulin alpha chain OS=Danio rerio OX=7955 GN=tuba4l PE=1 SV=1	100	5.69605e-17	105.808	33	14	80	1	449	50.2	5.1	163.7	cell cycle OR cell proliferation;cell organization and biogenesis	cytoskeleton;other cell component	cytoskeletal activity;other molecular function	Pf00091, Pf03953	327377	ENSDARG00000074289	tuba4l	dre:327377; Q6TGS5			0			200		122.22				445717	799934	4.32242e+06	Not Found	Not Found	Not Found	High	High	High
High	Q5RGB5	Ras-related protein Rab-3 OS=Danio rerio OX=7955 GN=rab3ab PE=1 SV=1	1.03	0.952243	106.196	74	15	85	8	220	24.9	5.03	163.46	cell organization and biogenesis;transport;developmental processes;other biological processes	plasma membrane;other membranes;ER/Golgi;other cytoplasmic organelle;other cell component	other molecular function	Pf00071	550457	ENSDARG00000043835	rab3ab	dre:550457; Q5RGB5	RAB geranylgeranylation; Neutrophil degranulation; Acetylcholine Neurotransmitter Release Cycle; Serotonin Neurotransmitter Release Cycle; Norepinephrine Neurotransmitter Release Cycle; Glutamate Neurotransmitter Release Cycle; Dopamine Neurotransmitter Release Cycle; GABA synthesis, release, reuptake and degradation; RAB GEFs exchange GTP for GDP on RABs		8	60.85	86.2	113.8	3.97	11.74	2.92579e+07	3.03797e+07	5.1266e+07	1.45657e+08	8.3684e+07	9.4567e+07	High	High	High	High	High	High
High	Q6PC12	2-phospho-D-glycerate hydro-lyase OS=Danio rerio OX=7955 GN=eno1a PE=1 SV=1	1.046	0.962632	148.731	48	20	80	13	432	47	6.58	162.93	other metabolic processes;other biological processes	cytosol	other molecular function	Pf00113, Pf03952		ENSDARG00000022456; ENSDARG00000116458	eno1a	Q6PC12			7	85.86	83.7	116.3	47.17	13.32	2.33789e+06	7.23507e+06	1.01208e+07	2.57562e+07	1.95104e+07	2.27316e+07	High	High	High	High	High	High
High	F1RCA1	Ubiquitin-like modifier-activating enzyme 1 OS=Danio rerio OX=7955 GN=uba1 PE=1 SV=1	1.51	0.973511	168.714	32	28	96	28	1058	118.2	5.55	161.68	cell organization and biogenesis;protein metabolism;other metabolic processes;stress response;developmental processes	nucleus;other cell component	other molecular function	Pf00899, Pf09358, Pf10585, Pf16190, Pf16191	406335	ENSDARG00000037559	uba1	F1RCA1	Antigen processing: Ubiquitination & Proteasome degradation; Synthesis of active ubiquitin: roles of E1 and E2 enzymes		0	60.21	51.2	148.8	48.84	22.57	1.64819e+06	4.34084e+06	4.08607e+06	1.5428e+07	1.64497e+07	1.67614e+07	High	High	High	High	High	High
High	Q6IQD7	Tropomyosin 2 (beta) OS=Danio rerio OX=7955 GN=tpm2 PE=1 SV=1	1.125	0.963888	130.864	52	21	76	5	284	32.6	4.72	159.26	cell organization and biogenesis;other biological processes	cytoskeleton	cytoskeletal activity	Pf00261	415209	ENSDARG00000104682	tpm2	dre:415209; Q6IQD7		Striated muscle contraction	2	59.73	96.9	103.1	106.39	53.06	596664	1891042	1.2526e+07	6.16699e+06	1.09558e+07	4.74236e+06	Peak Found	High	High	High	High	High
High	O57521	Heat shock protein HSP 90-beta OS=Danio rerio OX=7955 GN=hsp90ab1 PE=1 SV=2	1.675	0.919137	127.584	36	25	94	15	725	83.3	5	158.74	stress response;developmental processes;other biological processes	non-structural extracellular;plasma membrane;other membranes;cytosol;nucleus;other cell component	other molecular function	Pf00183, Pf02518	30573	ENSDARG00000029150	hsp90ab1	dre:30573; O57521; Q6P0Y9; Q90475	RHOBTB2 GTPase cycle; Sema3A PAK dependent Axon repulsion; Neutrophil degranulation; The role of GTSE1 in G2/M progression after G2 checkpoint; Estrogen-dependent gene expression; HSP90 chaperone cycle for steroid hormone receptors (SHR) in the presence of ligand; Attenuation phase; Regulation of actin dynamics for phagocytic cup formation; The NLRP3 inflammasome; Aryl hydrocarbon receptor signal…	TNF-alpha NF-kB signaling pathway	12	75.4	67	133	23.42	18.09	7.48315e+06	1.0979e+07	1.26722e+07	3.97321e+07	4.11339e+07	3.72042e+07	High	High	High	High	High	High
High	Q803B0	60 kDa chaperonin OS=Danio rerio OX=7955 GN=hspd1 PE=1 SV=1	2.857	0.567119	143.388	54	23	69	23	575	61.2	5.72	157.72	cell organization and biogenesis;stress response;transport;other biological processes	other membranes;mitochondrion	other molecular function	Pf00118	282676	ENSDARG00000056160	hspd1	dre:282676; Q803B0	Mitochondrial protein import		0	68.2	44.3	155.7	36.59	26.29	1.24091e+06	2.89653e+06	4.36085e+06	2.1473e+07	2.67207e+07	2.02961e+07	High	High	High	High	High	High
High	A0A0R4IMA3	Collagen, type II, alpha 1a OS=Danio rerio OX=7955 GN=col2a1a PE=1 SV=2	3.301	0.837886	90.515	16	16	94	1	1425	137.7	8.22	156.6	cell organization and biogenesis;developmental processes	non-structural extracellular;extracellular matrix;other cell component	extracellular structural activity;other molecular function	Pf00093, Pf01391, Pf01410		ENSDARG00000111202	col2a1a	A0A0R4IMA3			0	95.44	55.9	144.1	90.99	34.52	184410	42543.6		801163	994383	532539	Peak Found	Peak Found	Not Found	Peak Found	High	Peak Found
High	F8W4U4	Xin actin-binding repeat-containing 2a OS=Danio rerio OX=7955 GN=xirp2a PE=3 SV=1	2.265	0.756959	198.219	19	43	94	42	3315	372.4	5.49	156.53	cell organization and biogenesis;developmental processes	other cell component	cytoskeletal activity	Pf08043		ENSDARG00000071113	xirp2a	F8W4U4			1	78.4	57.7	142.3	26.03	7.14	1.46011e+06	2.65155e+06	4.20684e+06	1.87928e+07	1.43883e+07	1.49801e+07	High	High	High	High	High	High
High	E9QBV1	Clathrin heavy chain OS=Danio rerio OX=7955 GN=cltcb PE=1 SV=1	1.122	0.933774	166.54	23	32	100	7	1677	191.5	5.72	156.4	transport	plasma membrane;other membranes;ER/Golgi	other molecular function	Pf00637, Pf01394, Pf09268, Pf13838	503600	ENSDARG00000090716	cltcb	dre:503600; E9QBV1	RHOU GTPase cycle; RHOV GTPase cycle; Golgi Associated Vesicle Biogenesis; EPH-ephrin mediated repulsion of cells; Cargo recognition for clathrin-mediated endocytosis; Formation of annular gap junctions; Lysosome Vesicle Biogenesis; WNT5A-dependent internalization of FZD4; WNT5A-dependent internalization of FZD2, FZD5 and ROR2; MHC class II antigen presentation; Retrograde neurotrophin signalling…		0	62.67	80	120	66.22	13.64	259267	1.17394e+06	1.0835e+06	3.07976e+06	2.25137e+06	2.69007e+06	High	High	High	High	High	High
High	B8JLJ3	Tyrosine 3-monooxygenase/tryptophan 5-monooxygenase activation protein, zeta polypeptide OS=Danio rerio OX=7955 GN=ywhaz PE=1 SV=1	0.773	0.80923	122.897	57	15	71	11	244	27.9	4.86	155.65				Pf00244	336610	ENSDARG00000032575	ywhaz	B8JLJ3; dre:336610			1	81.25	93.5	106.5	21.05	2.71	4.75013e+06	4.0071e+06	1.09403e+07	2.0404e+07	1.40776e+07	1.35564e+07	High	High	High	High	High	High
High	Q6DH07	Arrestin-C OS=Danio rerio OX=7955 GN=arr3a PE=1 SV=1	2.359	0.727511	139.536	54	18	73	17	357	39.5	6.47	155.52	other metabolic processes;transport;signal transduction;other biological processes		signal transduction activity or receptor binding	Pf00339, Pf02752	436678	ENSDARG00000056511	arr3a	dre:436678; Q6DH07			1	95.35	61.8	138.2	50.45	21.08	1.7322e+06	5.69151e+06	6.9979e+06	2.11038e+07	2.17174e+07	2.22693e+07	High	High	High	High	High	High
High	Q6PC80	Ribosomal protein S5 OS=Danio rerio OX=7955 GN=rps5 PE=1 SV=1	0.748	0.790426	81.002	50	11	58	11	204	22.9	9.61	155.19	cell organization and biogenesis;protein metabolism;other metabolic processes	cytosol;translational apparatus	nucleic acid binding activity;other molecular function	Pf00177		ENSDARG00000043453	rps5	Q6PC80	Major pathway of rRNA processing in the nucleolus and cytosol; Nonsense Mediated Decay (NMD) enhanced by the Exon Junction Complex (EJC); L13a-mediated translational silencing of Ceruloplasmin expression; Translation initiation complex formation; Nonsense Mediated Decay (NMD) independent of the Exon Junction Complex (EJC); GTP hydrolysis and joining of the 60S ribosomal subunit; SRP-dependent cot…		0	93.75	115	85	13.84	19.36	1.80996e+07	2.46662e+07	4.41808e+07	7.05664e+07	3.45169e+07	4.30112e+07	High	High	High	High	High	High
High	A7MC89	Crystallin, gamma M2d16 OS=Danio rerio OX=7955 GN=crygm2d16 PE=2 SV=1	4.264	0.224436	111.22	67	12	103	2	175	21.5	7.84	154.06	developmental processes;other biological processes		other molecular function	Pf00030	798701	ENSDARG00000076790	crygm2d16	A7MC89; dre:798701			23	85.4	42.8	157.2	31.27	9.84	1.75469e+07	3.18532e+07	6.38995e+07	3.93842e+08	3.39083e+08	2.75629e+08	Peak Found	High	High	Medium	High	Medium
High	Q6P5K3	60S acidic ribosomal protein P0 OS=Danio rerio OX=7955 GN=rplp0 PE=1 SV=1	1.218	0.985976	106.901	46	13	62	13	316	34.4	5.99	152.08	other biological processes	translational apparatus		Pf00428, Pf00466, Pf17777	58101	ENSDARG00000051783	rplp0	dre:58101; Q6P5K3		Cytoplasmic ribosomal proteins	0	84.33	66.1	133.9	37.65	22.91	4.83524e+06	1.01309e+07	1.06823e+07	4.13034e+07	2.00008e+07	2.99841e+07	High	High	High	High	High	High
High	F8W442	Guanine nucleotide-binding protein (G protein), alpha-activating activity polypeptide O, a OS=Danio rerio OX=7955 GN=gnao1a PE=4 SV=1	1.88	0.871386	110.324	39	11	66	7	354	40.2	5.44	152.06	signal transduction	plasma membrane;other membranes	signal transduction activity or receptor binding;other molecular function	Pf00503	393760	ENSDARG00000016676	gnao1a	F8W442	Ca2+ pathway	G protein signaling pathways	3	80.68	72	128	12.48	11.79	6.02601e+06	6.99079e+06	9.69107e+06	4.16312e+07	2.38707e+07	2.68571e+07	High	High	High	High	High	High
High	F1QUG5	Eukaryotic translation initiation factor 3 subunit C OS=Danio rerio OX=7955 GN=eif3c PE=1 SV=1	1.418	0.981281	132.159	30	27	87	27	926	106.4	5.58	151.93	cell organization and biogenesis;protein metabolism;other metabolic processes	translational apparatus;other cell component	nucleic acid binding activity;other molecular function	Pf01399, Pf05470		ENSDARG00000016443	eif3c	F1QUG5			0	99.21	77.3	122.7	18.43	14.8	3.36443e+06	5.19106e+06	7.78772e+06	2.36256e+07	2.12883e+07	1.54881e+07	High	High	High	High	High	High
High	Q6P0G6	Myosin, light chain 1, alkali; skeletal, fast OS=Danio rerio OX=7955 GN=myl1 PE=2 SV=1	0.777	0.80923	125.555	73	17	93	12	190	20.9	4.77	151.84	developmental processes		other molecular function		336165	ENSDARG00000014196	myl1	dre:336165; Q6P0G6		Striated muscle contraction; Regulation of actin cytoskeleton; G13 signaling pathway	7	93.2	105.4	94.6	18.62	10.69	1.66046e+07	2.52648e+07	4.35797e+07	7.69368e+07	5.42424e+07	4.34625e+07	High	High	High	High	High	High
High	Q6P102	Tyrosine 3-monooxygenase/tryptophan 5-monooxygenase activation protein, beta polypeptide-like OS=Danio rerio OX=7955 GN=ywhabl PE=1 SV=1	1.457	0.97584	120.491	49	14	73	8	245	27.9	4.78	150.65			other molecular function	Pf00244	321729	ENSDARG00000040287	ywhabl	F1R1X5; Q6P102			0	47.24	70.7	129.3	12.33	14.91	3.95022e+06	4.55239e+06	9.49835e+06	2.83233e+07	2.58695e+07	1.89436e+07	High	High	High	High	High	High
High	A0A0R4IFJ4	Pyruvate carboxylase OS=Danio rerio OX=7955 GN=pcxa PE=1 SV=1	1.071	0.971999	164.224	34	32	92	17	1181	129.8	6.81	149.81	other metabolic processes;other biological processes	other cell component	other molecular function	Pf00289, Pf00364, Pf00682, Pf02436, Pf02785, Pf02786	553283	ENSDARG00000098766	pcxa	A0A0R4IFJ4; dre:553283	Gluconeogenesis; Biotin transport and metabolism		16	80.45	69.4	130.6	45.87	13.33	4.76945e+06	1.30248e+07	1.45027e+07	4.29774e+07	4.06891e+07	3.60988e+07	High	High	High	High	High	High
High	A0A0G2L1F5	Spectrin beta chain OS=Danio rerio OX=7955 GN=sptbn1 PE=1 SV=1	1.312	0.99335	178.752	24	47	107	41	2272	262.5	5.55	148.92	cell organization and biogenesis	cytoskeleton	cytoskeletal activity;other molecular function	Pf00307, Pf00435, Pf15410		ENSDARG00000102883	sptbn1	A0A0G2L1F5	RAF/MAP kinase cascade; COPI-mediated anterograde transport; RHOU GTPase cycle; RHOV GTPase cycle; NCAM signaling for neurite out-growth		6	56.06	83.9	116.1	10.48	8.62	4.35862e+06	4.25497e+06	6.68834e+06	2.08207e+07	1.45502e+07	1.2193e+07	High	High	High	High	High	High
High	Q9I8U8	Fast skeletal muscle troponin C OS=Danio rerio OX=7955 GN=tnnc2 PE=1 SV=1	0.858	0.870005	119.949	73	10	61	9	160	18.2	4.08	148.46	other biological processes	cytoskeleton	cytoskeletal activity;other molecular function	Pf13499	58082	ENSDARG00000070835	tnnc2	dre:58082; Q9I8U8			0	121.74	101.9	98.1	19.53	24.8	2.05446e+07	1.67661e+07	2.69627e+07	5.49115e+07	2.84302e+07	4.5274e+07	High	High	High	High	High	High
High	A0A2R8RR81	Tropomyosin 3 OS=Danio rerio OX=7955 GN=tpm3 PE=1 SV=1	14.612	0.0138385	120.474	49	19	70	3	248	28.7	4.75	147.25	cell organization and biogenesis;other biological processes	cytoskeleton	cytoskeletal activity	Pf00261		ENSDARG00000005162	tpm3	A0A2R8RR81			0	110.18	17.4	182.6	6.09	34.92		65092.3	126419	2.37568e+06	3.06006e+06	1.67878e+06	Not Found	Peak Found	High	High	High	High
High	Q6TNT9	Rab GDP dissociation inhibitor OS=Danio rerio OX=7955 GN=gdi2 PE=1 SV=1	1.69	0.915935	137.206	54	22	82	18	448	50.6	5.85	146.44	transport;signal transduction;other biological processes	other cell component	enzyme regulator activity	Pf00996		ENSDARG00000005451	gdi2	Q6TNT9	Neutrophil degranulation; RAB GEFs exchange GTP for GDP on RABs		4	63.25	57.2	142.8	24.85	20.41	3.15589e+06	5.44117e+06	7.20062e+06	3.81759e+07	1.83051e+07	2.37861e+07	High	High	High	High	High	High
High	B3DFS9	Myosin, heavy chain 11a, smooth muscle OS=Danio rerio OX=7955 GN=myh11a PE=1 SV=1	2.279	0.873078	143.103	18	27	84	14	1974	227.6	5.57	146.27	other metabolic processes;developmental processes;other biological processes	cytoskeleton	cytoskeletal activity;other molecular function	Pf00063, Pf01576, Pf02736		ENSDARG00000009782	myh11a	B3DFS9	Smooth Muscle Contraction; RHO GTPases activate PAKs		1	70.7	26.6	173.4	83.01	26.88	130067	707695	439591	3.37943e+06	4.20684e+06	3.7912e+06	Peak Found	High	Medium	High	High	High
High	A0A2R8Q8A0	ADP/ATP translocase OS=Danio rerio OX=7955 GN=slc25a6 PE=1 SV=1	1.945	0.873078	95.132	51	15	72	5	298	32.7	9.73	144.06	transport	other membranes;mitochondrion	transporter activity	Pf00153		ENSDARG00000113366	slc25a6	A0A2R8Q8A0	Transport of nucleosides and free purine and pyrimidine bases across the plasma membrane		0	118.17	64.7	135.3	28.63	16.73	1.31463e+06	777310	1.9177e+06	9.18974e+06	4.78075e+06	5.30607e+06	Peak Found	High	High	High	High	High
High	Q5TZ66	Synaptosomal-associated protein 25-A OS=Danio rerio OX=7955 GN=snap25a PE=2 SV=1	2.862	0.56515	113.636	65	14	55	6	204	22.8	4.7	143.6	cell-cell signaling;cell cycle OR cell proliferation;cell organization and biogenesis;transport;other biological processes	plasma membrane;other membranes;other cell component	transporter activity;other molecular function	Pf00835	30712	ENSDARG00000020609	snap25a	dre:30712; O93578; Q5TZ65; Q5TZ66; Q6P3L7	Neutrophil degranulation; Other interleukin signaling; Acetylcholine Neurotransmitter Release Cycle; Serotonin Neurotransmitter Release Cycle; Norepinephrine Neurotransmitter Release Cycle; Glutamate Neurotransmitter Release Cycle; Dopamine Neurotransmitter Release Cycle; GABA synthesis, release, reuptake and degradation		11	85.01	31.3	168.7	32.7	7.32	2.40885e+06	4.6765e+06	5.34994e+06	4.91134e+07	4.09818e+07	3.81931e+07	High	High	High	High	High	High
High	Q5SPJ1	Serine (or cysteine) proteinase inhibitor, clade A (alpha-1 antiproteinase, antitrypsin), member 1,-like OS=Danio rerio OX=7955 GN=serpina1l PE=1 SV=1	7.891	0.0195199	140.296	38	17	67	6	429	47.8	6.58	143.3	other biological processes	non-structural extracellular	enzyme regulator activity	Pf00079		ENSDARG00000090850	serpina1l	Q5SPJ1	COPII-mediated vesicle transport; Cargo concentration in the ER; Platelet degranulation ; Neutrophil degranulation; Regulation of Insulin-like Growth Factor (IGF) transport and uptake by Insulin-like Growth Factor Binding Proteins (IGFBPs); Post-translational protein phosphorylation; Common Pathway of Fibrin Clot Formation; Intrinsic Pathway of Fibrin Clot Formation; Glucocorticoid biosynthesis		0	113.93	17.4	182.6	36.45	48.18	522269	273560	640598	7.07468e+06	1.43719e+07	8.88e+06	Peak Found	High	High	High	High	High
High	Q6TH14	2-phospho-D-glycerate hydro-lyase OS=Danio rerio OX=7955 GN=eno3 PE=1 SV=1	1.334	0.985976	130.393	62	20	60	15	433	47.4	6.7	143.18	other metabolic processes;other biological processes	cytosol	other molecular function	Pf00113, Pf03952	378963	ENSDARG00000039007	eno3	dre:378963; F1QBW7; Q6TH14	Glycolysis; Gluconeogenesis	Glycolysis and gluconeogenesis	1	79.26	83.1	116.9	25.07	10.41	4.35089e+06	7.06945e+06	8.47456e+06	1.97267e+07	1.65151e+07	1.68158e+07	High	High	High	High	High	High
High	F1R314	Zgc:110425 OS=Danio rerio OX=7955 GN=zgc:110425 PE=1 SV=1	0.363	0.193913	95.304	28	9	64	4	195	20.2	10.96	143.05	cell organization and biogenesis;other biological processes	nucleus;other cell component	nucleic acid binding activity	Pf00538		ENSDARG00000058479		F1R314	Formation of Senescence-Associated Heterochromatin Foci (SAHF); Apoptosis induced DNA fragmentation		1	46.01	143	57	21.5	22.57	3.33951e+07	2.73947e+07	4.16296e+07	3.72169e+07	3.70509e+07	2.33439e+07	High	Medium	High	High	High	High
High	F1RDA6	NADH-ubiquinone oxidoreductase 75 kDa subunit, mitochondrial OS=Danio rerio OX=7955 GN=ndufs1 PE=1 SV=1	0.99	0.92945	109.797	38	25	79	25	731	79.4	6.15	142.21	other metabolic processes;transport	other membranes;mitochondrion	transporter activity;other molecular function	Pf00384, Pf09326, Pf10588, Pf13510		ENSDARG00000028546; ENSDARG00000062226	ndufs1	F1RDA6		Electron transport chain	0	74.69	97	103	11.14	16	3.90772e+06	5.1808e+06	8.14453e+06	1.55413e+07	1.51318e+07	1.14553e+07	High	High	High	High	High	High
High	A0A0N4SUF2	Keratin 92 OS=Danio rerio OX=7955 GN=krt92 PE=1 SV=2	2.83	0.745563	109.776	52	23	79	7	430	47.1	5.34	141.39		cytoskeleton	other molecular function	Pf00038		ENSDARG00000036834	krt92	A0A0N4SUF2			1	44.46	30.7	169.3	34.43	27.72	221719	243780	214991	3.91379e+06	4.72022e+06	3.06675e+06	High	Peak Found	High	High	High	High
High	Q9W6A9	Opsin-1, short-wave-sensitive 1 OS=Danio rerio OX=7955 GN=opn1sw1 PE=1 SV=2	1.203	0.9832	83.795	31	11	57	11	336	37.2	6.93	140.64	protein metabolism;other metabolic processes;signal transduction;other biological processes	plasma membrane;other membranes;other cell component	other molecular function	Pf00001	30582		opn1sw1	dre:30582; Q8AYM5; Q9W6A9	G alpha (i) signalling events; Opsins; The retinoid cycle in cones (daylight vision)		0	103.18	108.2	91.8	22.17	9.67	2.37007e+07	1.69089e+07	4.63288e+07	7.05664e+07	5.27723e+07	5.83274e+07	High	High	High	High	High	High
High	F1QDQ1	Coatomer subunit alpha OS=Danio rerio OX=7955 GN=copa PE=1 SV=1	0.952	0.912316	116.57	23	27	88	27	1224	138	7.59	140.62	transport;developmental processes	other membranes;ER/Golgi	other molecular function	Pf00400, Pf04053, Pf06957		ENSDARG00000004173	copa	F1QDQ1	COPI-mediated anterograde transport; COPI-dependent Golgi-to-ER retrograde traffic		0	87.78	87.6	112.4	20.17	17.56	5.57066e+06	8.01285e+06	9.96441e+06	2.15059e+07	2.22311e+07	1.79287e+07	High	High	High	High	High	High
High	Q6PE34	Tubulin beta chain OS=Danio rerio OX=7955 GN=zgc:65894 PE=1 SV=1	1.006	0.89872	125.385	41	17	90	3	444	49.6	4.92	139.7	cell cycle OR cell proliferation;cell organization and biogenesis	cytoskeleton;other cell component	cytoskeletal activity;other molecular function	Pf00091, Pf03953	335798	ENSDARG00000016301		dre:335798; Q6PE34	Separation of Sister Chromatids; Resolution of Sister Chromatid Cohesion; HSP90 chaperone cycle for steroid hormone receptors (SHR) in the presence of ligand; COPI-mediated anterograde transport; Aggrephagy; EML4 and NUDC in mitotic spindle formation; COPI-dependent Golgi-to-ER retrograde traffic; Kinesins; Regulation of PLK1 Activity at G2/M Transition; Loss of Nlp from mitotic centrosomes; Recr…		0	127.42	82.6	117.4	70.48	28.4	652199	2.52107e+06	1.73639e+06	3.52074e+06	3.42015e+06	4.33395e+06	High	High	High	High	High	High
High	A0A2R8QQY8	Annexin OS=Danio rerio OX=7955 GN=anxa2a PE=1 SV=1	0.938	0.905702	111.714	47	21	81	21	348	39.4	8.32	139.3	other biological processes	non-structural extracellular;extracellular matrix;other membranes;other cell component	enzyme regulator activity;cytoskeletal activity;other molecular function	Pf00191		ENSDARG00000003216	anxa2a	A0A2R8QQY8	Neutrophil degranulation; Dissolution of Fibrin Clot		0	80.1	76.6	123.4	20.88	24.14	5.41213e+06	8.77031e+06	1.42596e+07	4.99091e+07	2.20561e+07	3.04098e+07	High	High	High	High	High	High
High	A0A0R4IZA6	Heparan sulfate proteoglycan 2 OS=Danio rerio OX=7955 GN=hspg2 PE=1 SV=1	0.38	0.221436	166.41	14	39	114	39	3462	376.6	5.91	139.18	cell adhesion;cell cycle OR cell proliferation;developmental processes;other biological processes	extracellular matrix;plasma membrane;other membranes;other cell component	other molecular function	Pf00008, Pf00052, Pf00053, Pf00054, Pf00057, Pf07679, Pf13927		ENSDARG00000076564	hspg2	A0A0R4IZA6			0	76.72	144.9	55.1	24.91	28.12	1.00336e+07	1.74172e+07	2.33301e+07	1.12523e+07	1.46722e+07	1.17526e+07	High	High	High	High	High	High
High	B8JKW4	Complement component c3a, duplicate 1 OS=Danio rerio OX=7955 GN=c3a.1 PE=1 SV=1	8.211	0.0156533	156.849	23	28	61	25	1643	183.1	6.57	139.09	developmental processes;other biological processes	non-structural extracellular	enzyme regulator activity	Pf00207, Pf01759, Pf01821, Pf01835, Pf07677, Pf07678, Pf07703, Pf17789, Pf17790, Pf17791		ENSDARG00000012694	c3a.1	B8JKW4	Regulation of Insulin-like Growth Factor (IGF) transport and uptake by Insulin-like Growth Factor Binding Proteins (IGFBPs); Post-translational protein phosphorylation; Neutrophil degranulation; Peptide ligand-binding receptors; G alpha (i) signalling events; Regulation of Complement cascade; Alternative complement activation; Activation of C3 and C5		3	120.44	29.6	170.4	63.26	33.01	2.1287e+06	502850	2.50909e+06	1.56971e+07	2.28481e+07	1.91286e+07	Peak Found	Peak Found	Peak Found	High	High	High
High	A0A2R8QNR8	Triosephosphate isomerase OS=Danio rerio OX=7955 GN=tpi1b PE=1 SV=1	0.862	0.870005	114.161	65	14	76	10	246	26.7	6.9	136.59	other metabolic processes		other molecular function	Pf00121		ENSDARG00000113061	tpi1b	A0A2R8QNR8			4	83.84	94.1	105.9	11.14	19.01	7.06392e+06	9.03641e+06	1.65321e+07	4.25757e+07	2.11649e+07	2.39933e+07	High	High	High	High	High	High
High	Q9I8L5	Fatty acid-binding protein 10-A, liver basic OS=Danio rerio OX=7955 GN=fabp10a PE=1 SV=1	8.043	0.017366	86.657	79	10	54	10	126	14	8.73	136.41		other cell component	other molecular function	Pf14651	171481	ENSDARG00000038439	fabp10a	dre:171481; Q8JHE8; Q9I8L5			0	93.31	16.5	183.5	16.47	22.25	1.36152e+06	1.81813e+06	3.59844e+06	4.89629e+07	5.59059e+07	4.78123e+07	High	High	High	High	High	High
High	A0A0R4IER4	Myomesin 2a OS=Danio rerio OX=7955 GN=myom2a PE=1 SV=1	0.692	0.72933	144.053	28	31	96	29	1366	150.5	8.03	135.89	other biological processes	cytoskeleton	cytoskeletal activity	Pf00041, Pf07679		ENSDARG00000075433	myom2a	A0A0R4IER4			2	64.76	111.9	88.1	26.72	12.2	5.59874e+06	1.00914e+07	1.33098e+07	2.00057e+07	1.77933e+07	1.38205e+07	High	High	High	High	High	High
High	B8A4B0	Glutamate dehydrogenase (NAD(P)(+)) OS=Danio rerio OX=7955 GN=glud1a PE=1 SV=1	3.445	0.419611	91.923	37	20	73	7	544	60.1	7.96	135.56	other metabolic processes	mitochondrion	other molecular function	Pf00208, Pf02812		ENSDARG00000008816; ENSDARG00000114252	glud1a	A0A0R4IUG7; B8A4B0	Transcriptional activation of mitochondrial biogenesis; Glutamate and glutamine metabolism		0	97.05	47.1	152.9	61.2	24.13	1.19368e+06	330957	1.26947e+06	6379932	7.46746e+06	5.45046e+06	Medium	Peak Found	Peak Found	High	High	High
High	A0A2R8Q6T7	Dihydropyrimidinase-related protein 2 OS=Danio rerio OX=7955 GN=dpysl2a PE=1 SV=1	1.359	0.982466	121.302	49	20	74	12	575	62.9	6.7	134.7	cell organization and biogenesis;developmental processes;other biological processes	other cell component	cytoskeletal activity;other molecular function	Pf01979		ENSDARG00000038974	dpysl2a	A0A2R8Q6T7	CRMPs in Sema3A signaling		8	73.78	85.5	114.5	6.57	3.63	4.76133e+06	5.35921e+06	1.02776e+07	2.37738e+07	1.85291e+07	1.6911e+07	High	High	High	High	High	High
High	Q6PI52	Calmodulin OS=Danio rerio OX=7955 GN=calm1a PE=2 SV=3	13.998	0.000748546	102.929	94	12	60	11	149	16.8	4.22	133.59	other biological processes		enzyme regulator activity;other molecular function	Pf13499	192322; 321808; 327379; 336121; 368217; 406660	ENSDARG00000015050; ENSDARG00000021811; ENSDARG00000031427; ENSDARG00000034187; ENSDARG00000074057; ENSDARG00000100825	calm1a; calm1b; calm2a; calm2b; calm3a; calm3b	dre:192322; dre:321808; dre:327379; dre:336121; dre:368217; dre:406660; Q4V949; Q6PI52		Calcium regulation in cardiac cells; G13 signaling pathway	2	143.65	26.1	173.9	39.34	17.82	4.00319e+06	2.16661e+06	9.09248e+06	8.45753e+07	6.99524e+07	8.28849e+07	High	High	High	High	High	High
High	Q6IMW7	Parvalbumin 4 OS=Danio rerio OX=7955 GN=pvalb4 PE=1 SV=1	1.056	0.963666	93.883	51	11	56	10	109	11.6	4.88	133.5		nucleus;other cell component	other molecular function	Pf13499	337731	ENSDARG00000024433	pvalb4	dre:337731; Q6IMW7			2	112.16	88.8	111.2	62.89	12.31	1.26012e+07	4.53305e+07	3.72667e+07	8.92098e+07	5.38253e+07	6.55339e+07	High	High	High	High	High	High
High	Q5TYZ5	Cullin-associated and neddylation-dissociated 1 OS=Danio rerio OX=7955 GN=cand1 PE=1 SV=1	0.976	0.921562	118.962	25	29	78	29	1230	136.1	5.86	133.26	cell organization and biogenesis;protein metabolism;other metabolic processes	nucleus		Pf08623		ENSDARG00000017841	cand1	Q5TYZ5	Neddylation; Neutrophil degranulation; Iron uptake and transport		0	71.47	83.7	116.3	49.96	16.97	2.55977e+06	8.19352e+06	9.82561e+06	2.87472e+07	1.48119e+07	1.8058e+07	High	High	High	High	High	High
High	A0A2R8Q815	Uncharacterized protein OS=Danio rerio OX=7955 PE=3 SV=1	2.745	0.599787	98.859	59	11	94	2	172	21.1	7.64	132.19	developmental processes;other biological processes		other molecular function	Pf00030							11	78.5	40.8	159.2	22.42	21.88	2.14883e+07	3.25486e+07	6.41921e+07	470741435	3.13681e+08	2.09782e+08	High	High	High	High	High	High
High	Q15I84	Crystallin gamma EM2-5 OS=Danio rerio OX=7955 GN=crygm2d5 PE=2 SV=1	14.761	0.0049046	90.95	60	10	113	1	173	21.2	7.84	132.17	developmental processes;other biological processes		other molecular function	Pf00030	558470	ENSDARG00000069792	crygm2d5	dre:558470; Q15I84			0	1.04	12.7	187.3		9.12		131399		6.60347e+06	4.08699e+06	4.60568e+06	Not Found	Medium	Not Found	High	High	High
High	Q6PC54	Synaptosomal-associated protein 25-B OS=Danio rerio OX=7955 GN=snap25b PE=2 SV=1	3.6	0.381053	95.859	55	13	50	5	203	22.7	4.6	132.13	cell-cell signaling;cell organization and biogenesis;transport;developmental processes;other biological processes	plasma membrane;other membranes;other cell component	transporter activity;other molecular function	Pf00835	30711	ENSDARG00000058117	snap25b	dre:30711; O93579; O93580; Q6PC54; Q78CL9; Q9YHT9		Insulin signaling	0	88.72	26.2	173.8	45.87	16.97	240466	685304	827232	1.10036e+07	7.59318e+06	5.46826e+06	High	High	High	High	High	High
High	Q6PBR5	V-type proton ATPase subunit G OS=Danio rerio OX=7955 GN=atp6v1g1 PE=1 SV=1	1.133	0.981281	73.013	55	7	46	7	118	13.3	9.5	132.1	transport	other membranes;other cytoplasmic organelle	transporter activity	Pf03179	335025	ENSDARG00000022315; ENSDARG00000110951	atp6v1g1	dre:335025; Q6PBR5	Amino acids regulate mTORC1; Transferrin endocytosis and recycling; ROS and RNS production in phagocytes; Insulin receptor recycling; Ion channel transport	Osteoclast signaling	0	99.92	90.8	109.2	27.53	17.29	4.25298e+06	7.96903e+06	1.12179e+07	2.57649e+07	1.50065e+07	2.03486e+07	High	High	High	High	High	High
High	A2RUX5	Collagen, type XI, alpha 1a OS=Danio rerio OX=7955 GN=col11a1a PE=1 SV=1	1.295	0.998247	59.322	7	12	79	1	1736	172.8	7.23	132.07		non-structural extracellular;extracellular matrix	extracellular structural activity	Pf01391, Pf01410	565402	ENSDARG00000026165	col11a1a	A2RUX5; dre:565402			0	52.09	87.1	112.9	50.75	33.11	8.17594e+06	3.07412e+06	9.03441e+06	3.02093e+07	1.62211e+07	10560579	High	High	High	High	High	High
High	Q5TZ29	Apolipoprotein Bb, tandem duplicate 1 OS=Danio rerio OX=7955 GN=apobb.1 PE=1 SV=1	4.826	0.151388	187.746	16	40	76	40	3730	412.3	5.24	131.83	cell organization and biogenesis;other metabolic processes;transport;other biological processes	non-structural extracellular	signal transduction activity or receptor binding;transporter activity	Pf01347, Pf06448, Pf09172	321166	ENSDARG00000022767	apobb.1	dre:321166; Q5TZ29			0	70.48	18.5	181.5	63.95	12.53	353688	1.26616e+06	999846	1.63502e+07	1.35986e+07	1.45722e+07	Peak Found	Medium	Peak Found	High	High	High
High	Q5PRD0	14-3-3 protein beta/alpha-A OS=Danio rerio OX=7955 GN=ywhaba PE=2 SV=2	1.723	0.910843	106.894	61	17	82	7	244	27.6	4.78	131.77	cell organization and biogenesis;transport	other cell component		Pf00244	323055	ENSDARG00000013078	ywhaba	A3KNI9; dre:323055; Q5PRD0	MAP2K and MAPK activation; Negative regulation of MAPK pathway; RAF activation; TP53 Regulates Metabolic Genes; Rap1 signalling; Frs2-mediated activation; RHO GTPases activate PKNs; Butyrate Response Factor 1 (BRF1) binds and destabilizes mRNA; Tristetraprolin (TTP, ZFP36) binds and destabilizes mRNA; Activation of BAD and translocation to mitochondria ; mTORC1-mediated signalling; Regulation of …	Calcium regulation in cardiac cells	12	97.71	71.9	128.1	6.82	7.39	1.36319e+07	1.30928e+07	2.6634e+07	8.42407e+07	7.0476e+07	6.09094e+07	High	High	High	High	High	High
High	E7FG81	Collagen, type XII, alpha 1b OS=Danio rerio OX=7955 GN=col12a1b PE=1 SV=1	0.728	0.766564	166.234	21	50	115	45	3643	395	5.87	131.46	developmental processes;other biological processes	non-structural extracellular;extracellular matrix;other cell component		Pf00041, Pf00092, Pf01391		ENSDARG00000019601	col12a1b	E7FG81			5	67.55	110.9	89.1	31.35	26.1	5.3281e+06	9.24547e+06	9.73082e+06	1.54977e+07	1.65976e+07	1.00027e+07	High	High	High	High	High	High
High	Q9PUE4	Coatomer subunit gamma-2 OS=Danio rerio OX=7955 GN=copg2 PE=2 SV=2	1.336	0.985976	133.407	37	23	73	23	873	97.5	5.67	131.26	transport	other membranes;ER/Golgi	other molecular function	Pf01602, Pf08752, Pf16381	30187	ENSDARG00000034823	copg2	dre:30187; Q1L8N9; Q4V9K1; Q7ZVC5; Q9PUE3; Q9PUE4	COPI-mediated anterograde transport; COPI-dependent Golgi-to-ER retrograde traffic		0	62.29	78.5	121.5	14.29	2.26	4.08476e+06	5.79495e+06	9.31079e+06	2.71502e+07	1.9985e+07	1.96529e+07	High	High	High	High	High	High
High	I3ISA3	Myosin, heavy chain 10, non-muscle OS=Danio rerio OX=7955 GN=myh10 PE=1 SV=1	1.535	0.975631	175.005	25	40	91	22	1986	230.3	5.54	130.93	cell organization and biogenesis;developmental processes;other biological processes	cytoskeleton	cytoskeletal activity;other molecular function	Pf00063, Pf00612, Pf01576, Pf02736	555454	ENSDARG00000000103	myh10	dre:555454; I3ISA3		Regulation of actin cytoskeleton	2	74.58	63.7	136.3	43.15	17.41	764328	1.89713e+06	2.04861e+06	6.31646e+06	6.08052e+06	6.17113e+06	High	High	High	High	High	High
High	A0A0R4IGP6	Pyruvate kinase OS=Danio rerio OX=7955 GN=pkma PE=1 SV=1	1.512	0.973261	104.918	43	19	70	16	532	58.1	6.48	130.64	other metabolic processes;other biological processes	other cell component	kinase activity;other molecular function	Pf00224, Pf02887	335817	ENSDARG00000099730	pkma	A0A0R4IGP6	Neutrophil degranulation; Glycolysis	Glycolysis and gluconeogenesis	3	62.75	67.6	132.4	5.15	3.43	3.31618e+06	3.81378e+06	6.9338e+06	2.54169e+07	1.87436e+07	1.67434e+07	High	High	High	High	High	High
High	F1QQL4	Si:ch211-125o16.4 OS=Danio rerio OX=7955 GN=si:ch211-125o16.4 PE=4 SV=2	4.636	0.188318	155.596	39	27	58	27	1594	168.5	7.28	130.37	other biological processes	cytoskeleton;nucleus;other cell component			566639	ENSDARG00000056836	si:ch211-125o16.4	dre:566639; F1QQL4			0	62.29	26.2	173.8	51.84	28.67	413409	605995	328117	6.57128e+06	8.67504e+06	6.88819e+06	High	Medium	Peak Found	High	High	High
High	O93548	Embryonic 1 beta-globin OS=Danio rerio OX=7955 GN=hbbe1.3 PE=1 SV=1	1.639	0.930993	89.67	88	11	66	10	147	16.2	7.44	129.89	other metabolic processes;transport;other biological processes	cytosol;other cell component	other molecular function	Pf00042	573653; 793447; 81538	ENSDARG00000087390; ENSDARG00000115405	hbbe1.3	dre:793447; dre:81538; O93548	Cytoprotection by HMOX1; Neutrophil degranulation; Scavenging of heme from plasma; Heme signaling; Erythrocytes take up carbon dioxide and release oxygen; Erythrocytes take up oxygen and release carbon dioxide		1	95.37	83.4	116.6	13.18	20.25	4.19487e+07	5.11801e+07	7.0085e+07	2.12138e+08	1.08734e+08	1.545e+08	High	High	High	High	High	High
High	Q5SPJ4	Serine (Or cysteine) proteinase inhibitor, clade A (Alpha-1 antiproteinase, antitrypsin), member 1 OS=Danio rerio OX=7955 GN=serpina1 PE=1 SV=1	8.65	0.0120587	138.418	41	19	67	8	429	47.6	6.49	128.67	other biological processes	non-structural extracellular	enzyme regulator activity	Pf00079	322701	ENSDARG00000090286	serpina1	dre:322701; Q5SPJ4; X1WF94	Regulation of Insulin-like Growth Factor (IGF) transport and uptake by Insulin-like Growth Factor Binding Proteins (IGFBPs); Post-translational protein phosphorylation; Neutrophil degranulation; Platelet degranulation ; Glucocorticoid biosynthesis; COPII-mediated vesicle transport; Cargo concentration in the ER; Common Pathway of Fibrin Clot Formation; Intrinsic Pathway of Fibrin Clot Formation		12	68.19	12.9	187.1	31.72	22.96	1.17188e+06	1.87617e+06	4.30436e+06	6.68953e+07	7.77869e+07	6.43003e+07	Peak Found	Peak Found	Peak Found	High	High	High
High	A0A0R4IHQ0	Serotransferrin OS=Danio rerio OX=7955 GN=tfa PE=1 SV=2	0.988	0.929281	130.914	42	25	83	25	665	72.6	7.08	128.55	protein metabolism;other metabolic processes;stress response;transport;other biological processes	non-structural extracellular;plasma membrane;other membranes;other cytoplasmic organelle	other molecular function	Pf00405		ENSDARG00000016771	tfa	A0A0R4IHQ0			0	75.09	96.7	103.3	31.31	32.32	6.23119e+06	1.27585e+07	1.79792e+07	2.62645e+07	3.67661e+07	2.543e+07	High	High	High	High	High	High
High	Q7T3G2	Tyrosine 3-monooxygenase/tryptophan 5-monooxygenase activation protein, eta polypeptide OS=Danio rerio OX=7955 GN=ywhah PE=1 SV=1	1.632	0.934141	93.751	51	16	68	10	246	27.9	4.78	127.99			other molecular function	Pf00244	406443	ENSDARG00000005560	ywhah	dre:406443; Q7T3G2	TP53 Regulates Metabolic Genes; Activation of BAD and translocation to mitochondria ; RHO GTPases activate PKNs; Chk1/Chk2(Cds1) mediated inactivation of Cyclin B:Cdk1 complex	Alpha 6 beta 4 integrin signaling; Calcium regulation in cardiac cells; TNF-alpha NF-kB signaling pathway	2	109.25	64.6	135.4	12.65	12.16	2.47359e+06	3.01419e+06	6.04314e+06	2.62054e+07	1.56188e+07	1.46957e+07	High	High	High	High	High	High
High	Q0D2W2	Fast muscle troponin I OS=Danio rerio OX=7955 GN=tnni2a.4 PE=1 SV=1	1.742	0.903585	100.651	59	17	66	14	176	20.1	8.81	127.91	cell organization and biogenesis;other biological processes	cytoskeleton		Pf00992	494164	ENSDARG00000029069	tnni2a.4	dre:494164; Q0D2W2			4	115.19	68.7	131.3	27.05	46.49	6.94963e+06	1.24547e+07	1.59368e+07	8.09557e+07	2.10229e+07	4.03179e+07	High	High	High	High	High	High
High	F1Q775	Cartilage intermediate layer protein, nucleotide pyrophosphohydrolase OS=Danio rerio OX=7955 GN=cilp PE=1 SV=1	0.553	0.539276	106.481	13	13	84	12	1171	130.8	7.28	127.5		non-structural extracellular		Pf00090, Pf13330, Pf13927	553329	ENSDARG00000053362	cilp	dre:553329; F1Q775	Signaling by Type 1 Insulin-like Growth Factor 1 Receptor (IGF1R)		2	97.25	120.5	79.5	24.45	17.47	1.59229e+07	2.43068e+07	2.80355e+07	3.33503e+07	3.40331e+07	2.63253e+07	High	High	High	High	High	High
High	A0A2R8QR17	Plectin b OS=Danio rerio OX=7955 GN=plecb PE=1 SV=1	1.517	0.972172	184.428	15	53	97	47	4535	519.3	6.42	126.82	cell organization and biogenesis;stress response;developmental processes;other biological processes	plasma membrane;other membranes;cytoskeleton;other cell component	cytoskeletal activity;other molecular function	Pf00307, Pf00681, Pf17902, Pf18373		ENSDARG00000021987	plecb	A0A2R8QR17	Caspase-mediated cleavage of cytoskeletal proteins; Type I hemidesmosome assembly		5	53.49	60.3	139.7	26.39	17.63	1.73972e+06	3.13058e+06	4.19678e+06	1.48689e+07	1.54364e+07	1.28617e+07	High	High	High	High	High	High
High	B0S6P0	Crystallin, gamma M2d9 OS=Danio rerio OX=7955 GN=crygm2d9 PE=3 SV=1	12.727	0.00135997	88.838	60	10	111	1	173	21.2	7.84	126.51	developmental processes;other biological processes		other molecular function	Pf00030	799807	ENSDARG00000115701	crygm2d9	B0S6P0; dre:799807			9	130.93	3.7	196.3	62.9	52.97		1.43694e+06	984048	2.27496e+08	4.88308e+07	1.11572e+08	Not Found	Not Found	Not Found	High	High	High
High	Q6DGJ6	Peroxiredoxin-1 OS=Danio rerio OX=7955 GN=prdx2 PE=1 SV=1	0.645	0.677509	83.748	47	12	65	8	197	21.8	6.34	126.48	other metabolic processes;stress response;other biological processes	cytosol	other molecular function	Pf00578, Pf10417	791455	ENSDARG00000025350	prdx2	dre:791455; Q6DGJ6	TP53 Regulates Metabolic Genes; Detoxification of Reactive Oxygen Species		1	91.94	105.1	94.9	24.61	18.65	3.36137e+06	5.7148e+06	1.0133e+07	1.85589e+07	9.3155e+06	1.21017e+07	High	High	High	High	High	High
High	A0A0R4IGQ8	Myomesin 1b OS=Danio rerio OX=7955 GN=myom1b PE=1 SV=2	0.91	0.897739	134.736	22	30	92	29	1632	181.1	5.5	126.27	other biological processes	cytoskeleton	cytoskeletal activity;other molecular function	Pf00041, Pf07679		ENSDARG00000104836	myom1b	A0A0R4IGQ8			1	90.51	96.2	103.8	38.71	14.45	3.06063e+06	7.16533e+06	8.60728e+06	1.55715e+07	1.28863e+07	1.43803e+07	High	High	High	High	High	High
High	P13647	CRAP Keratin, type II cytoskeletal 5 OS=Homo sapiens OX=9606 GN=KRT5 PE=1 SV=3	0.301	0.100123	111.43	43	30	76	14	590	62.3	7.74	125.76	cell organization and biogenesis;developmental processes;other biological processes	cytosol;cytoskeleton;other cell component	cytoskeletal activity;other molecular function	Pf00038, Pf16208	3852	ENSG00000186081	KRT5	hsa:3852; P13647; Q6PI71; Q6UBJ0; Q8TA91	Formation of the cornified envelope; Type I hemidesmosome assembly		4	91.26	130.2	69.8	85.2	39.19	6.60899e+06	7.08435e+06	4.90864e+07	1.78163e+07	9.38845e+06	5.37173e+06	High	High	High	High	Peak Found	Peak Found
High	A0AUR2	Sarcalumenin OS=Danio rerio OX=7955 GN=srl PE=1 SV=1	1.27	0.999884	107.041	42	20	76	16	482	55	6.24	125.76	transport	other membranes;other cell component	other molecular function	Pf00350, Pf16880	449670	ENSDARG00000104587	srl	A0AUR2; dre:449670			5	79.62	88	112	8.49	18.11	1.09052e+07	1.37481e+07	2.26735e+07	6.8817e+07	3.51097e+07	3.82194e+07	High	High	High	High	High	High
High	A8DZ95	Dihydropyrimidinase-related protein 2 OS=Danio rerio OX=7955 GN=dpysl2b PE=1 SV=1	1.985	0.848706	106.147	48	18	68	9	536	58.2	6.27	125.61	cell organization and biogenesis;stress response;developmental processes;other biological processes	cytosol	cytoskeletal activity;other molecular function	Pf01979		ENSDARG00000032083	dpysl2b	A8DZ95			2	85.89	58.7	141.3	34.97	18.65	756327	1.63152e+06	2.02512e+06	9.31421e+06	5.1323e+06	7.14479e+06	High	High	High	High	High	High
High	A0A0R4IBM8	Interleukin enhancer-binding factor 3b (Fragment) OS=Danio rerio OX=7955 GN=ilf3b PE=1 SV=1	100	5.69605e-17	112.128	73	14	48	1	218	24.3	6.55	125.38		other cell component	nucleic acid binding activity	Pf07528		ENSDARG00000105177	ilf3b	A0A0R4IBM8			0			200						246686			Not Found	Not Found	Not Found	High	Not Found	Not Found
High	F8W429	Dynamin GTPase OS=Danio rerio OX=7955 GN=dnm1a PE=1 SV=1	1.279	0.999884	139.015	31	25	83	5	852	95.8	7.52	125.05	cell organization and biogenesis;other metabolic processes;transport;other biological processes	plasma membrane;other membranes;cytoskeleton;mitochondrion;other cell component	cytoskeletal activity;other molecular function	Pf00169, Pf00350, Pf01031, Pf02212		ENSDARG00000010042	dnm1a	F8W429	MHC class II antigen presentation; Clathrin-mediated endocytosis; EPH-ephrin mediated repulsion of cells; Formation of annular gap junctions; Recycling pathway of L1		19	74.66	60.4	139.6	38.73	22.09	1.73526e+06	3.80528e+06	4.0968e+06	1.30905e+07	1.31155e+07	1.42491e+07	Peak Found	High	High	High	High	High
High	I3ISA6	Epiplakin 1 OS=Danio rerio OX=7955 GN=eppk1 PE=1 SV=1	0.652	0.682792	118.618	38	20	75	20	5476	611.3	7.46	124.95	cell organization and biogenesis;stress response	other membranes;cytoskeleton;other cell component	other molecular function	Pf00681	101885652	ENSDARG00000096359	eppk1	dre:101885652; I3ISA6			0	59.36	111.7	88.3	8.76	12.07	1.07467e+07	1.33418e+07	2.06558e+07	3.56159e+07	2.03319e+07	2.16051e+07	High	High	High	High	High	High
High	F1QT01	Beta-B1 crystallin (Fragment) OS=Danio rerio OX=7955 GN=crybb1 PE=1 SV=1	1.856	0.87738	93.729	62	15	78	15	253	29.1	7.24	124.08	developmental processes;other biological processes		other molecular function	Pf00030		ENSDARG00000068507	crybb1	F1QT01			0	117.45	63.3	136.7	44.68	29.1	8.52801e+06	2.4174e+07	3.14258e+07	1.297e+08	7.11475e+07	1.2183e+08	High	High	High	High	High	High
High	Q7T356	14-3-3 protein beta/alpha-B OS=Danio rerio OX=7955 GN=ywhabb PE=2 SV=1	1.558	0.962552	99.672	56	16	72	4	242	27.4	4.77	123.24		other cell component		Pf00244	406419		ywhabb	dre:406419; Q7T356	Butyrate Response Factor 1 (BRF1) binds and destabilizes mRNA; Regulation of localization of FOXO transcription factors; mTORC1-mediated signalling; Signaling by Hippo; Negative regulation of MAPK pathway; RAF activation; MAP2K and MAPK activation; TP53 Regulates Metabolic Genes; Rap1 signalling; Frs2-mediated activation; RHO GTPases activate PKNs; Tristetraprolin (TTP, ZFP36) binds and destabili…		2	118.15	62.1	137.9	28.18	11.43	2.24206e+06	1.68602e+06	5.37587e+06	1.80214e+07	1.35931e+07	1.04015e+07	Peak Found	Medium	High	High	High	High
High	F1R9Y8	High density lipoprotein-binding protein a OS=Danio rerio OX=7955 GN=hdlbpa PE=1 SV=1	2.826	0.572864	120.313	27	25	71	25	1272	141.3	6.79	122.76	other biological processes	nucleus;other cell component	nucleic acid binding activity	Pf00013	794178	ENSDARG00000009830	hdlbpa	F1R9Y8	HDL clearance		0	77.67	40.1	159.9	42.04	42.72	931119	2.02194e+06	1.9159e+06	1.15121e+07	1.85152e+07	1.01246e+07	High	High	High	High	High	High
High	Q5XJ10	Glyceraldehyde-3-phosphate dehydrogenase OS=Danio rerio OX=7955 GN=gapdh PE=2 SV=2	2.387	0.715707	103.612	56	15	66	12	333	35.8	8.12	122.63	cell organization and biogenesis;protein metabolism;other metabolic processes;other biological processes	cytosol;cytoskeleton;nucleus;other cell component	cytoskeletal activity;other molecular function	Pf00044, Pf02800	317743	ENSDARG00000043457	gapdh	dre:317743; Q1RM54; Q5XJ10	Glycolysis; Gluconeogenesis	Glycolysis and gluconeogenesis	5	82.05	62.3	137.7	28.31	4.99	6.30557e+06	8.46528e+06	2.08542e+07	5.94876e+07	4.76337e+07	4.4084e+07	High	High	High	High	High	High
High	Q1ED17	DNA topoisomerase I OS=Danio rerio OX=7955 GN=top1l PE=1 SV=1	1.738	0.904502	119.585	31	24	88	24	758	89.7	9.29	122.19	cell organization and biogenesis;DNA metabolism;other metabolic processes;other biological processes	nucleus;other cell component	nucleic acid binding activity;other molecular function	Pf01028, Pf02919, Pf14370	553496	ENSDARG00000070545	top1l	dre:553496; Q1ED17	SUMOylation of DNA replication proteins		0	93.47	55.6	144.4	11.72	9.18	3.95982e+06	5.33029e+06	8.62566e+06	4.28082e+07	2.72104e+07	3.11282e+07	High	High	High	High	High	High
High	B8A565	Complement component C9 OS=Danio rerio OX=7955 GN=c9 PE=1 SV=1	5.998	0.0664967	121.307	41	20	49	20	673	72.7	5.49	122.12	stress response;other biological processes	non-structural extracellular;plasma membrane;other membranes;other cell component		Pf00057, Pf01823	554141	ENSDARG00000016319	c9	B8A565; dre:554141	Regulation of Complement cascade; Terminal pathway of complement		0	82.13	9	191	42.31	28.61	358602	822133	822361	2.32424e+07	3.04881e+07	2.30182e+07	High	High	High	High	High	High
High	Q1LXI2	Myosin VAa OS=Danio rerio OX=7955 GN=myo5aa PE=1 SV=1	1.167	0.982466	129.799	18	29	78	26	1844	213.1	8.47	121.77	cell organization and biogenesis;transport	cytoskeleton;other cell component	cytoskeletal activity;other molecular function	Pf00063, Pf00612, Pf01843		ENSDARG00000061635	myo5aa	Q1LXI2			3	64.36	74.1	125.9	27.66	10.24	2.08471e+06	3.7393e+06	4.65575e+06	1.72227e+07	1.02426e+07	1.04688e+07	High	High	High	High	High	High
High	F6NPA4	Procollagen, type V, alpha 1 (Fragment) OS=Danio rerio OX=7955 GN=col5a1 PE=1 SV=1	0.62	0.643099	97.85	8	13	58	11	2011	198.9	5.07	121.68	cell adhesion;cell organization and biogenesis	non-structural extracellular;extracellular matrix	extracellular structural activity;other molecular function	Pf01391, Pf01410, Pf02210		ENSDARG00000012593	col5a1	F6NPA4			0	95.52	135.2	64.8	25.43	12.92	1.94175e+07	2.26081e+07	2.40077e+07	3.36948e+07	2.88739e+07	2.14806e+07	High	High	High	High	High	High
High	F1QTT3	Junction plakoglobin OS=Danio rerio OX=7955 GN=jupa PE=1 SV=1	2.174	0.791051	122.323	47	25	86	22	729	80	6.33	120.91	cell adhesion;cell organization and biogenesis;developmental processes;other biological processes	plasma membrane;other membranes;nucleus;other cell component	other molecular function	Pf00514		ENSDARG00000070787	jupa	F1QTT3			3	66.2	54.8	145.2	6.92	19.77	2.77571e+06	3.10731e+06	6.02472e+06	2.60072e+07	2.70583e+07	1.94048e+07	High	High	High	High	High	High
High	B0S6N4	Crystallin, gamma M2d6 OS=Danio rerio OX=7955 GN=crygm2d6 PE=1 SV=1			78.005	55	10	104	1	175	21.5	8.02	120.54	developmental processes;other biological processes		other molecular function	Pf00030		ENSDARG00000073874	crygm2d6	B0S6N4			0												Not Found	Not Found	Not Found	Not Found	High	Not Found
High	A3FKT8	Protein S100 OS=Danio rerio OX=7955 GN=icn2 PE=1 SV=1	2.85	0.568327	65.601	55	8	50	4	97	10.7	5.21	120.27		other cell component	other molecular function	Pf01023	100005083	ENSDARG00000055514	icn2	A3FKT8; dre:100005083			5	98.88	47.4	152.6	39.29	28.12	3.0631e+06	7.48722e+06	9.63811e+06	7.11893e+07	2.87453e+07	4.10498e+07	High	High	High	High	High	High
High	Q6DHJ2	Ras-related protein Rab-3 OS=Danio rerio OX=7955 GN=rab3aa PE=1 SV=1	1.053	0.963666	77.055	61	12	63	6	220	25.1	5.14	119.73	cell organization and biogenesis;transport;developmental processes;other biological processes	plasma membrane;other membranes;ER/Golgi;other cytoplasmic organelle;other cell component	other molecular function	Pf00071	445024	ENSDARG00000056347; ENSDARG00000114357	rab3aa	B8A665; dre:445024; Q6DHJ2			0	42.3	102.2	97.8	16.78	18.58	3.06708e+06	2.32092e+06	5.03908e+06	1.21932e+07	6.68645e+06	6.06095e+06	High	High	High	High	High	High
High	B0S6K6	Tenascin N OS=Danio rerio OX=7955 GN=tnn PE=1 SV=1	0.73	0.731478	123.611	30	21	69	1	844	92.8	6.57	119.71	cell adhesion;cell organization and biogenesis;developmental processes	non-structural extracellular;extracellular matrix	signal transduction activity or receptor binding	Pf00041, Pf00147, Pf18720	30234	ENSDARG00000024829	tnn	B0S6K6			0	11.28	115.6	84.4	18.53		135520	99573.1	238562		241420		High	High	High	Not Found	High	Not Found
High	B8JHU4	Actinin, alpha 1 OS=Danio rerio OX=7955 GN=actn1 PE=1 SV=1	1.164	0.92945	95.901	24	18	76	5	902	104.1	5.57	119.38			cytoskeletal activity;other molecular function	Pf00307, Pf00435, Pf08726, Pf13405	560400	ENSDARG00000007219	actn1	B8JHU4; dre:560400	RHOD GTPase cycle; Platelet degranulation ; RHOBTB2 GTPase cycle; RHOF GTPase cycle; Regulation of cytoskeletal remodeling and cell spreading by IPP complex components	Regulation of actin cytoskeleton	0	43.98	71.5	128.5	33.55	10.05	215294	466465	676544	2.24463e+06	1.9601e+06	1.61066e+06	Medium	High	High	High	High	High
High	Q6NZ06	Interleukin enhancer-binding factor 2 homolog OS=Danio rerio OX=7955 GN=ilf2 PE=2 SV=1	1.186	0.982466	104.127	44	13	50	13	387	42.8	5.41	118.85	other biological processes	nucleus	nucleic acid binding activity	Pf07528	406517	ENSDARG00000014591	ilf2	dre:406517; Q6NZ06	Neutrophil degranulation		0	68.18	63.2	136.8	37	20.82	1.58564e+06	3.63444e+06	4.61043e+06	1.90638e+07	9.82147e+06	1.42162e+07	High	High	High	High	High	High
High	A8WGC6	ATP synthase subunit beta OS=Danio rerio OX=7955 GN=atp5f1b PE=1 SV=1	3.22	0.455656	125.872	51	20	54	20	517	55.1	5.27	118.78	other metabolic processes;transport	other membranes;mitochondrion	transporter activity;other molecular function	Pf00006, Pf02874	554135	ENSDARG00000070083	atp5f1b	A8WGC6; dre:554135; F1R2V7	Mitochondrial protein import; Formation of ATP by chemiosmotic coupling; Cristae formation	Electron transport chain	0	83.95	29.9	170.1	52.97	24.7	820403	2.73423e+06	2.99669e+06	2.09637e+07	2.48116e+07	2.25891e+07	High	High	High	High	High	High
High	P62247	40S ribosomal protein S8 OS=Danio rerio OX=7955 GN=rps8 PE=2 SV=2	0.719	0.756959	100.473	53	15	58	9	208	24.1	10.52	118.36	protein metabolism;RNA metabolism OR transcription;other metabolic processes;developmental processes;other biological processes	cytosol;translational apparatus	other molecular function	Pf01201	407690	ENSDARG00000055996	rps8	dre:407690; P62247		Cytoplasmic ribosomal proteins	7	86.14	107.4	92.6	33.26	18.22	1.44179e+07	3.04854e+07	4.02188e+07	6.62772e+07	3.81871e+07	5.2805e+07	High	High	High	High	High	High
High	A5PMP8	Complement component c3b, tandem duplicate 2 OS=Danio rerio OX=7955 GN=c3b.2 PE=4 SV=1	8.515	0.0130615	137.521	20	27	58	4	1690	188.7	7.65	117.99	other biological processes	non-structural extracellular	enzyme regulator activity	Pf00207, Pf01759, Pf01835, Pf07677, Pf07678, Pf07703, Pf17789, Pf17790, Pf17791	566347	ENSDARG00000001818	c3b.2	A5PMP8; dre:566347			23	68.43	4.8	195.2	98.95	25.33	99313.3	746898	353425	1.70208e+07	2.02197e+07	1.88691e+07	Not Found	Not Found	Not Found	High	High	High
High	Q5RG12	Heat shock protein 90, alpha (cytosolic), class A member 1, tandem duplicate 2 OS=Danio rerio OX=7955 GN=hsp90aa1.2 PE=1 SV=1	1.84	0.879138	86.225	22	17	69	1	734	84.6	5.01	116.59	stress response;other biological processes	plasma membrane;other membranes;cytosol;nucleus;other cell component	other molecular function	Pf00183, Pf02518	565155	ENSDARG00000024746	hsp90aa1.2	dre:565155; Q5RG12	Neutrophil degranulation; HSP90 chaperone cycle for steroid hormone receptors (SHR) in the presence of ligand; The role of GTSE1 in G2/M progression after G2 checkpoint; RHOBTB2 GTPase cycle; Estrogen-dependent gene expression; Anchoring of the basal body to the plasma membrane; Attenuation phase; DDX58/IFIH1-mediated induction of interferon-alpha/beta; Regulation of actin dynamics for phagocytic…	IL-2 signaling pathway; IL-6 signaling pathway; TNF-alpha NF-kB signaling pathway	6	65.49	61.4	138.6	17.89	25.26	1.09698e+06	1.6552e+06	2.80572e+06	7.68484e+06	8.77969e+06	8786898	Not Found	Peak Found	Peak Found	Medium	High	Peak Found
High	F1R1F1	Collagen, type IX, alpha 3 OS=Danio rerio OX=7955 GN=col9a3 PE=1 SV=1	0.67	0.705211	76.631	16	10	66	10	679	63.6	7.8	116.27	cell organization and biogenesis;developmental processes	non-structural extracellular;extracellular matrix;other cell component	extracellular structural activity	Pf01391	567110	ENSDARG00000037845	col9a3	dre:567110; F1R1F1	Laminin interactions; Integrin cell surface interactions; Collagen degradation; Collagen biosynthesis and modifying enzymes; Non-integrin membrane-ECM interactions; Signaling by PDGF; NCAM1 interactions; Crosslinking of collagen fibrils		0	55.2	127.4	72.6	18.64	27.23	6.47649e+07	5.29604e+07	1.37799e+08	1.3372e+08	1.38531e+08	7.91442e+07	High	High	High	High	High	High
High	A7E2K5	Crystallin, beta B1,-like 2 OS=Danio rerio OX=7955 GN=crybb1l2 PE=1 SV=1	2.573	0.658624	81	48	11	61	8	221	25.9	6.96	115.91	developmental processes;other biological processes		other molecular function	Pf00030	560055	ENSDARG00000016793	crybb1l2	A7E2K5; dre:560055			0	73.23	33.4	166.6	87.42	41.84	169541	2.55576e+06	2.38812e+06	2.27574e+07	1.41996e+07	2.84892e+07	High	High	High	High	High	High
High	Q66HU4	Calpain-3 OS=Danio rerio OX=7955 GN=capn3a PE=1 SV=1	2.061	0.818353	111.527	35	24	73	22	725	83.8	5.45	115.06	cell organization and biogenesis;protein metabolism;other biological processes	other cell component	other molecular function	Pf00648, Pf01067	447832	ENSDARG00000041864	capn3a	A0A0H2UKX7; dre:447832; Q66HU4	Degradation of the extracellular matrix	TNF-alpha NF-kB signaling pathway; Integrin-mediated cell adhesion	3	63.02	55.6	144.4	42.45	17.75	1.3443e+06	3.55307e+06	4.49755e+06	2.23224e+07	1.26811e+07	1.73519e+07	High	High	High	High	High	High
High	A2AWE1	Peroxiredoxin-1 OS=Danio rerio OX=7955 GN=prdx1 PE=1 SV=2	0.932	0.902356	89.979	61	14	60	10	199	22	6.55	113.5	other metabolic processes;stress response;other biological processes	cytosol;other cell component	other molecular function	Pf00578, Pf10417	541344	ENSDARG00000058734	prdx1	A0A0R4IYJ8; A2AWE1; dre:541344; F1RA95	TP53 Regulates Metabolic Genes; Detoxification of Reactive Oxygen Species		5	76.4	86.6	113.4	12.34	3.89	6.32318e+06	7.88273e+06	1.10692e+07	2.9955e+07	2.11181e+07	2.17652e+07	High	High	High	High	High	High
High	P04259	CRAP Keratin, type II cytoskeletal 6B OS=Homo sapiens OX=9606 GN=KRT6B PE=1 SV=5	0.01	5.69605e-17	71.559	31	21	65	1	564	60	8	112.96	cell organization and biogenesis;developmental processes;other biological processes	cytosol;cytoskeleton	cytoskeletal activity	Pf00038, Pf16208	3854	ENSG00000185479	KRT6B	hsa:3854; P04259; P48669	Formation of the cornified envelope		0		200						229733				Not Found	Not Found	High	Not Found	Not Found	Not Found
High	P02533	CRAP Keratin, type I cytoskeletal 14 OS=Homo sapiens OX=9606 GN=KRT14 PE=1 SV=4	0.334	0.0995874	115.726	45	19	68	8	472	51.5	5.16	112.89	cell organization and biogenesis;developmental processes;other biological processes	cytosol;cytoskeleton;nucleus;other cell component	cytoskeletal activity;other molecular function	Pf00038	3861	ENSG00000186847	KRT14	hsa:3861; P02533; Q14715; Q53XY3; Q9BUE3; Q9UBN2; Q9UBN3; Q9UCY4	Formation of the cornified envelope; Type I hemidesmosome assembly	Corticotropin-releasing hormone signaling pathway	7	88.34	169.8	30.2	107.57	92.99	1.88278e+06	4.54493e+06	3.37827e+07	8.83628e+06	1.9986e+06	902688	High	High	High	High	High	High
High	A0A0H2UKU2	Collagen, type II, alpha 1b OS=Danio rerio OX=7955 GN=col2a1b PE=4 SV=3	0.36	0.188318	54.11	10	10	54	7	1344	127.5	7.84	112.75	cell organization and biogenesis;developmental processes	non-structural extracellular;extracellular matrix;other cell component	extracellular structural activity	Pf01391, Pf01410		ENSDARG00000011407	col2a1b	A0A0H2UKU2	Integrin cell surface interactions; ECM proteoglycans; Collagen degradation; Assembly of collagen fibrils and other multimeric structures; Non-integrin membrane-ECM interactions; Signaling by PDGF; NCAM1 interactions; MET activates PTK2 signaling; Collagen chain trimerization		0	107.83	84.3	115.7	27.29	17.44	7.73748e+06	4.69147e+06	1.31728e+07	3.52645e+07	2.50527e+07	1.75495e+07	High	High	High	High	High	High
High	Q802C9	RNA helicase OS=Danio rerio OX=7955 GN=eif4a1a PE=1 SV=1	1.651	0.929137	91.263	49	17	58	7	406	46.2	5.41	112.56	protein metabolism;other metabolic processes		nucleic acid binding activity;other molecular function	Pf00270, Pf00271	386634	ENSDARG00000092115	eif4a1a	dre:386634; Q802C9			10	64.85	66.9	133.1	28.47	16.5	2.08114e+06	3.98618e+06	6.34846e+06	2.41451e+07	1.66136e+07	2.13757e+07	High	High	High	High	High	High
High	Q5BJJ2	Ribosomal protein L3 OS=Danio rerio OX=7955 GN=rpl3 PE=1 SV=1	0.991	0.92945	105.803	35	14	55	14	403	46.2	10.18	110.99	cell organization and biogenesis;protein metabolism;other metabolic processes;developmental processes	cytosol;translational apparatus	nucleic acid binding activity;other molecular function	Pf00297		ENSDARG00000003599	rpl3	Q5BJJ2	Major pathway of rRNA processing in the nucleolus and cytosol; Nonsense Mediated Decay (NMD) enhanced by the Exon Junction Complex (EJC); L13a-mediated translational silencing of Ceruloplasmin expression; GTP hydrolysis and joining of the 60S ribosomal subunit; SRP-dependent cotranslational protein targeting to membrane; Formation of a pool of free 40S subunits; Nonsense Mediated Decay (NMD) inde…		0	70.32	96.3	103.7	15.88	9.95	8.87788e+06	7.81271e+06	1.92005e+07	3.89201e+07	2.32116e+07	2.39641e+07	High	High	High	High	High	High
High	F1R790	Calcium-transporting ATPase OS=Danio rerio OX=7955 GN=atp2b4 PE=1 SV=2	0.991	0.92945	108.755	18	20	49	12	1178	129.2	6.06	110.95	transport;other biological processes	plasma membrane;other membranes;other cell component	transporter activity;other molecular function	Pf00122, Pf00689, Pf00690, Pf08282, Pf12424, Pf13246		ENSDARG00000044902	atp2b4	F1R790			8	62.44	94.5	105.5	16.66	4.7	2.83276e+06	4.20013e+06	6.93042e+06	1.47984e+07	1.04142e+07	1.08945e+07	High	High	High	High	High	High
High	F6PB84	Heterogeneous nuclear ribonucleoprotein K OS=Danio rerio OX=7955 GN=hnrpkl PE=1 SV=2	0.958	0.914937	105.04	52	18	64	17	420	46.4	7.11	110.05	other biological processes	nucleus;other cell component	nucleic acid binding activity	Pf00013, Pf08067	406264	ENSDARG00000007034	hnrpkl	F6PB84			1	83.11	103.5	96.5	5.92	4.45	4.9892e+06	4.94104e+06	9.91085e+06	1.7608e+07	1.22252e+07	1.11574e+07	High	High	High	High	High	High
High	Q7SXI1	Cox7a2l protein OS=Danio rerio OX=7955 GN=cox7a2l PE=1 SV=1	0.795	0.821726	63.366	66	7	52	7	115	12.6	9.88	109.41	cell organization and biogenesis;other metabolic processes;transport;other biological processes	other membranes;mitochondrion	transporter activity	Pf02238	335751	ENSDARG00000054907; ENSDARG00000112758	cox7a2l	dre:335751; Q7SXI1	Respiratory electron transport; Cytoprotection by HMOX1; TP53 Regulates Metabolic Genes	Electron transport chain	0	75.09	114.8	85.2	17.72	28.7	2.41249e+07	1.97336e+07	3.31638e+07	7.00932e+07	3.61657e+07	2.77636e+07	High	High	High	High	High	High
High	Q5BJ17	Elongation factor Tu OS=Danio rerio OX=7955 GN=tufm PE=1 SV=1	0.747	0.7892	87.297	54	18	55	18	448	49.2	6.92	108.61	protein metabolism;other metabolic processes	mitochondrion	nucleic acid binding activity;other molecular function	Pf00009, Pf03143, Pf03144	541378	ENSDARG00000104173	tufm	dre:541378; Q5BJ17			0	41.81	71.3	128.7	13.14	28.13	5.86296e+06	7.57675e+06	1.06169e+07	5.02211e+07	2.05594e+07	2.65332e+07	High	High	High	High	High	High
High	F1QE30	V-type proton ATPase subunit a OS=Danio rerio OX=7955 GN=atp6v0a1b PE=1 SV=1	1.302	0.995731	81.73	25	18	58	10	839	95.6	6.42	108.29	transport;other biological processes	plasma membrane;other membranes;other cytoplasmic organelle	transporter activity;other molecular function	Pf01496		ENSDARG00000015174	atp6v0a1b	F1QE30	Neutrophil degranulation; Transferrin endocytosis and recycling; ROS and RNS production in phagocytes; Insulin receptor recycling; Ion channel transport		8	50.55	74.2	125.8	30.16	8.22	1.94122e+06	3.75837e+06	4.80327e+06	1.47343e+07	1.12971e+07	1.19773e+07	High	High	High	High	High	High
High	B0UXR9	Heat shock cognate 70-kd protein, tandem duplicate 2 OS=Danio rerio OX=7955 GN=hsp70.2 PE=3 SV=1	5.935	0.267689	85.049	27	18	60	7	643	70.4	5.64	108.05	stress response;transport;other biological processes	plasma membrane;other membranes;cytosol;nucleus;other cell component	other molecular function	Pf00012	100126123	ENSDARG00000092362	hsp70.2	B0UXR9	Neutrophil degranulation; Regulation of HSF1-mediated heat shock response; AUF1 (hnRNP D0) binds and destabilizes mRNA; HSP90 chaperone cycle for steroid hormone receptors (SHR) in the presence of ligand; Attenuation phase		0	30.34	9.6	190.4	89.86	26.77	83336.9		35196.9	1.9069e+06	2.41226e+06	1.95307e+06	Peak Found	Not Found	Peak Found	High	High	High
High	A0A2R8QD47	Stomatin OS=Danio rerio OX=7955 GN=stom PE=1 SV=1	0.928	0.898796	72.507	42	13	54	6	305	34	5.34	107.97		plasma membrane;other membranes		Pf01145		ENSDARG00000109478	stom	A0A2R8QD47			8	56.2	103.4	96.6	1.96	10.25	1.0111e+07	1.05756e+07	1.8421e+07	3.30627e+07	2.87589e+07	2.33135e+07	High	High	High	High	High	High
High	P02538	CRAP Keratin, type II cytoskeletal 6A OS=Homo sapiens OX=9606 GN=KRT6A PE=1 SV=3	0.288	0.163188	75.385	31	21	64	1	564	60	8	107.49	cell organization and biogenesis;stress response;developmental processes;other biological processes	cytosol;cytoskeleton	cytoskeletal activity	Pf00038, Pf16208	3853	ENSG00000205420	KRT6A	A4QPC1; hsa:3853; P02538; P48667; Q08AR4; Q6NT67; Q96CL4	Formation of the cornified envelope	Ectoderm differentiation; Ectoderm differentiation	4	0	189.1	10.9	110.01		230434	295259	2.99136e+06			40137.8	High	High	High	Not Found	Not Found	Not Found
High	Q6IQ59	Ubiquinol-cytochrome c reductase core protein 2b OS=Danio rerio OX=7955 GN=uqcrc2b PE=1 SV=1	0.644	0.677137	89.124	45	15	56	15	454	48.1	8.37	107.36	protein metabolism	mitochondrion	other molecular function	Pf00675, Pf05193	322549	ENSDARG00000071691	uqcrc2b	dre:322549; Q6IQ59	Respiratory electron transport		0	56.28	113	87	8.09	5.08	4.12197e+06	5.1542e+06	8.55708e+06	1.15486e+07	9.19377e+06	8.71385e+06	High	High	High	High	High	High
High	F1QFC0	75 kDa glucose-regulated protein OS=Danio rerio OX=7955 GN=hspa9 PE=1 SV=1	3.8	0.314531	113.762	38	20	57	19	682	73.9	7.14	106.26	stress response;developmental processes;other biological processes	mitochondrion;other cell component	other molecular function	Pf00012		ENSDARG00000003035; ENSDARG00000114629	hspa9	F1QFC0	Regulation of HSF1-mediated heat shock response		0	82.96	29.5	170.5	20.67	20.46	633695	1.01634e+06	1.69479e+06	1.296e+07	1.39331e+07	1.29524e+07	High	High	High	High	High	High
High	F1QYX8	Enoyl-CoA hydratase OS=Danio rerio OX=7955 GN=hadhab PE=1 SV=1	0.802	0.828288	93.091	32	19	75	17	763	82.8	8.97	106.19	other metabolic processes	mitochondrion	other molecular function	Pf00378, Pf00725, Pf02737		ENSDARG00000060594	hadhab	F1QYX8	Acyl chain remodeling of CL; Beta oxidation of myristoyl-CoA to lauroyl-CoA; Beta oxidation of palmitoyl-CoA to myristoyl-CoA; Beta oxidation of lauroyl-CoA to decanoyl-CoA-CoA; Beta oxidation of decanoyl-CoA to octanoyl-CoA-CoA; Beta oxidation of octanoyl-CoA to hexanoyl-CoA; Beta oxidation of hexanoyl-CoA to butanoyl-CoA		3	82.51	102.4	97.6	11.74	13.92	5.40328e+06	7.0251e+06	1.03169e+07	1.63364e+07	1.36391e+07	1.49586e+07	High	High	High	High	High	High
High	Q90474	Heat shock protein HSP 90-alpha 1 OS=Danio rerio OX=7955 GN=hsp90a.1 PE=1 SV=3	0.669	0.705211	76.274	26	16	64	5	725	83.3	5.08	105.54	cell organization and biogenesis;stress response;developmental processes;other biological processes	plasma membrane;other membranes;cytosol;cytoskeleton;nucleus;other cell component	enzyme regulator activity;other molecular function	Pf00183, Pf02518	30591	ENSDARG00000010478	hsp90a.1	dre:30591; Q5RG13; Q6DI33; Q90474			0	118.42	48.4	151.6	55.38	20.95	197940	61652.6	233772	1.39754e+06	774765	1.13498e+06	Peak Found	Peak Found	High	High	High	High
High	Q7ZW20	Tyrosine 3-monooxygenase/tryptophan 5-monooxygenase activation protein, epsilon polypeptide 1 OS=Danio rerio OX=7955 GN=ywhae1 PE=1 SV=1	1.33	0.987915	69.074	62	13	56	6	255	29.1	4.77	105.42			other molecular function	Pf00244	322060	ENSDARG00000006399; ENSDARG00000109636; ENSDARG00000109789	ywhae1	dre:322060; Q7ZW20	RAB GEFs exchange GTP for GDP on RABs; TP53 Regulates Metabolic Genes; Anchoring of the basal body to the plasma membrane; Regulation of HSF1-mediated heat shock response; Regulation of PLK1 Activity at G2/M Transition; Loss of Nlp from mitotic centrosomes; Recruitment of mitotic centrosome proteins and complexes; Recruitment of NuMA to mitotic centrosomes; AURKA Activation by TPX2; HSF1 activati…	Alpha 6 beta 4 integrin signaling; Calcium regulation in cardiac cells; TNF-alpha NF-kB signaling pathway	0	56.44	81.8	118.2	6.46	12.93	3.17212e+06	3.33289e+06	6.66545e+06	1.65807e+07	1.42543e+07	1.06144e+07	High	High	High	High	High	High
High	B3DFN3	Lamin B2 OS=Danio rerio OX=7955 GN=lmnb2 PE=1 SV=1	1.064	0.968053	93.252	44	25	76	20	583	65.9	5.26	105.18		cytoskeleton;nucleus		Pf00038, Pf00932	30196	ENSDARG00000101624	lmnb2	B3DFN3; dre:30196		FAS pathway and stress induction of HSP regulation	0	59.15	82.8	117.2	27.13	1.28	1.46631e+06	2.72926e+06	4.31639e+06	1.18441e+07	8.4743e+06	7.9966e+06	High	High	High	High	High	High
High	Q5RGY8	Dihydropyrimidinase-like 5b OS=Danio rerio OX=7955 GN=dpysl5b PE=1 SV=1	1.962	0.851	115.231	37	18	59	14	568	61.3	6.77	105.16	cell organization and biogenesis;developmental processes	other cell component	cytoskeletal activity;other molecular function	Pf01979		ENSDARG00000059311	dpysl5b	Q5RGY8			5	68.19	65.7	134.3	14.03	22.57	2.14003e+06	2.72681e+06	5.38124e+06	1.6903e+07	1.87002e+07	1.31479e+07	Peak Found	High	High	High	High	High
High	Q1LUD3	Recoverin 3 OS=Danio rerio OX=7955 GN=rcvrn3 PE=1 SV=1	1.554	0.96299	86.421	76	14	64	14	191	21.9	4.91	104.63	other biological processes		other molecular function	Pf13499, Pf13833	572207	ENSDARG00000009637	rcvrn3	dre:572207; Q1LUD3			0	93.46	126.7	73.3	18.53	21.68	3.99609e+07	3.05244e+07	7.73843e+07	7.23864e+07	7.97124e+07	5.79785e+07	High	High	High	High	High	High
High	F1QHE5	26S proteasome regulatory subunit RPN11 OS=Danio rerio OX=7955 GN=psmd14 PE=1 SV=1	1.962	0.851051	98.381	50	11	48	11	310	34.6	6.4	104.41	protein metabolism;other metabolic processes;other biological processes	other cell component	other molecular function	Pf01398, Pf13012		ENSDARG00000063100	psmd14	F1QHE5	Neutrophil degranulation; Ub-specific processing proteases; Separation of Sister Chromatids; Neddylation; Antigen processing: Ubiquitination & Proteasome degradation; Oxygen-dependent proline hydroxylation of Hypoxia-inducible Factor Alpha; Degradation of beta-catenin by the destruction complex; Cross-presentation of soluble exogenous antigens (endosomes); ABC-family proteins mediated transport; …		0	86.75	63.4	136.6	18.08	5.27	4.44541e+06	5.9607e+06	7.50746e+06	3.78903e+07	2.51169e+07	2.39944e+07	High	High	High	High	High	High
High	A0A0R4IP01	Oxoglutarate dehydrogenase (succinyl-transferring) OS=Danio rerio OX=7955 GN=ogdha PE=1 SV=1	1.716	0.911563	83.821	27	20	58	12	1022	115.6	7.06	104.35	other metabolic processes;other biological processes	mitochondrion;other cell component	other molecular function	Pf00676, Pf02779, Pf16078, Pf16870	564552	ENSDARG00000034270	ogdha	A0A0R4IP01; dre:564552	Glyoxylate metabolism and glycine degradation; Lysine catabolism; Citric acid cycle (TCA cycle)	TCA cycle	8	86.86	66.8	133.2	19.84	12.67	1.677e+06	2.5786e+06	3.49041e+06	1.10858e+07	1.0355e+07	9.21013e+06	High	High	High	High	High	High
High	Q6PCR7	Eukaryotic translation initiation factor 3 subunit A OS=Danio rerio OX=7955 GN=eif3a PE=2 SV=1	1.258	0.998247	110.085	29	30	79	30	1267	151.2	7.87	104.19	cell organization and biogenesis;protein metabolism;other metabolic processes	translational apparatus;other cell component	nucleic acid binding activity	Pf01399	327515	ENSDARG00000076815	eif3a	dre:327515; Q6NYB1; Q6PCR7	L13a-mediated translational silencing of Ceruloplasmin expression; Translation initiation complex formation; Ribosomal scanning and start codon recognition; GTP hydrolysis and joining of the 60S ribosomal subunit; Formation of a pool of free 40S subunits; Formation of the ternary complex, and subsequently, the 43S complex		0	72.42	71.8	128.2	10.29	11.85	2.97522e+06	3.78678e+06	5.71305e+06	1.95046e+07	1.14398e+07	1.35225e+07	High	High	High	High	High	High
High	A0A0R4IPV5	Protein disulfide-isomerase OS=Danio rerio OX=7955 GN=p4hb PE=1 SV=2	0.974	0.920879	94.198	41	21	77	21	509	56.6	4.65	104.09	stress response;other biological processes	ER/Golgi	other molecular function	Pf00085, Pf13848	406673	ENSDARG00000105116; ENSDARG00000116847	p4hb	A0A0R4IPV5; A0A0R4ISX6; dre:406673	Regulation of Insulin-like Growth Factor (IGF) transport and uptake by Insulin-like Growth Factor Binding Proteins (IGFBPs); Post-translational protein phosphorylation; Collagen biosynthesis and modifying enzymes; Interleukin-12 signaling; Detoxification of Reactive Oxygen Species; Hedgehog ligand biogenesis; VLDL assembly; Chylomicron assembly		0	69.84	81.8	118.2	41.19	10.06	4.6788e+06	9.08306e+06	7.91493e+06	2.37986e+07	1.77694e+07	1.97874e+07	High	High	High	High	High	High
High	Q08BV6	Creatine kinase OS=Danio rerio OX=7955 GN=ckba PE=1 SV=1	2.652	0.777579	103.174	44	13	44	8	381	42.8	7.83	103.26	other metabolic processes	non-structural extracellular	kinase activity;other molecular function	Pf00217, Pf02807	564694	ENSDARG00000069752	ckba	A0A0R4IGD0; A0A0R4IU65; dre:564694; Q08BV6			0	25.37	38.5	161.5	10.69	21.36	226035	280092	529324	3.16595e+06	2.9021e+06	3.38102e+06	Peak Found	Peak Found	High	High	High	High
High	Q9PVF8	Catenin (Cadherin-associated protein), alpha OS=Danio rerio OX=7955 GN=ctnna1 PE=1 SV=1	2.584	0.655036	127.43	32	21	60	20	907	100.5	6.2	102.82	cell adhesion;cell organization and biogenesis;other biological processes	plasma membrane;other membranes;cytosol;cytoskeleton;other cell component	cytoskeletal activity;other molecular function	Pf01044	30741	ENSDARG00000102441	ctnna1	dre:30741; Q9PVF8	VEGFR2 mediated vascular permeability; Adherens junctions interactions; RHO GTPases activate IQGAPs; Myogenesis		1	60.75	44.1	155.9	8.1	19.37	1.14887e+06	1.43195e+06	2.31186e+06	1.37359e+07	1.44718e+07	1.08184e+07	High	High	High	High	High	High
High	F6NI63	Visinin-like protein 1 OS=Danio rerio OX=7955 GN=vsnl1a PE=1 SV=1	3.773	0.318485	91.437	80	15	57	4	191	22.2	5.05	102.2			other molecular function	Pf00036, Pf13499	492494	ENSDARG00000023228	vsnl1a	dre:492494; F6NI63			1	63.72	25.5	174.5	85.9	51.71	369924	1.82725e+06	957182	1.25175e+07	2.99218e+06	9.52306e+06	High	Peak Found	Peak Found	High	High	High
High	Q5BJA2	Complex I subunit B13 OS=Danio rerio OX=7955 GN=ndufa5 PE=1 SV=1	1.637	0.932362	81.688	78	11	43	11	116	13.2	8.12	102.2	other metabolic processes;transport	other membranes;mitochondrion	transporter activity	Pf04716	541328	ENSDARG00000039346	ndufa5	dre:541328; Q5BJA2	Complex I biogenesis; RHOG GTPase cycle	Oxidative phosphorylation; Electron transport chain	0	64.78	72.7	127.3	10.97	41.48	3.63111e+06	4.70753e+06	8.36312e+06	5.11648e+07	1.80098e+07	1.93984e+07	High	High	High	High	High	High
High	Q9PVK4	L-lactate dehydrogenase B-A chain OS=Danio rerio OX=7955 GN=ldhba PE=2 SV=4	1.668	0.92132	62.424	41	12	50	7	334	36.2	6.89	101.94	other metabolic processes	other cell component	other molecular function	Pf00056, Pf02866	30497	ENSDARG00000019644	ldhba	dre:30497; Q803U5; Q9PVK4	Pyruvate metabolism	Glycolysis and gluconeogenesis	6	69.58	83.2	116.8	13.93	10.81	8.78505e+06	8.46477e+06	1.97794e+07	4.99951e+07	3.23877e+07	2.79062e+07	High	High	High	High	High	High
High	Q5TZ35	Visinin-like protein 1 OS=Danio rerio OX=7955 GN=vsnl1b PE=1 SV=2	0.743	0.783201	95.198	82	18	63	7	191	22.2	5.05	101.88			other molecular function	Pf00036, Pf13499	561162	ENSDARG00000044053	vsnl1b	dre:561162; E7FCW3; Q5TZ35			14	87.12	109.3	90.7	34.55	17	6.68736e+06	1.48233e+07	21095218	3.34631e+07	1.98111e+07	2.66956e+07	High	High	High	High	High	High
High	A0A2R8PVJ3	WD repeat domain 1 OS=Danio rerio OX=7955 PE=1 SV=1	0.674	0.706186	90.246	36	20	62	20	606	66.8	7.69	101.84	cell organization and biogenesis;other biological processes	other membranes;cytoskeleton	cytoskeletal activity	Pf00400					Platelet degranulation		0	75.96	114.4	85.6	11.33	15.88	8.20841e+06	7.09423e+06	1.54382e+07	2.62225e+07	1.60284e+07	1.32389e+07	High	High	High	High	High	High
High	A9JRX1	Actinodin2 OS=Danio rerio OX=7955 GN=and2 PE=1 SV=1	0.989	0.929429	90.554	35	14	59	14	508	56.5	6.47	101.65	developmental processes				566702	ENSDARG00000079302	and2	A9JRX1; dre:566702; F6NZL0			0	105.37	88.3	111.7	20.55	16.04	4.31692e+06	6.08876e+06	7.39855e+06	1.79553e+07	1.77053e+07	1.36989e+07	High	High	High	High	High	High
High	Q1L8R2	Splicing factor proline/glutamine-rich OS=Danio rerio OX=7955 GN=sfpq PE=1 SV=1	1.926	0.861642	88.82	37	18	58	17	638	71.9	9.74	101.47	cell organization and biogenesis;RNA metabolism OR transcription;other metabolic processes;developmental processes;other biological processes	other membranes;nucleus;other cell component	nucleic acid binding activity	Pf00076, Pf08075		ENSDARG00000011564	sfpq	Q1L8R2	PTK6 Regulates Proteins Involved in RNA Processing		1	98.62	60.8	139.2	17.26	14.02	2.10665e+06	3.02422e+06	4.10701e+06	1.46671e+07	1.40887e+07	1.24331e+07	High	High	High	High	High	High
High	Q6P969	Elongation factor 1-alpha OS=Danio rerio OX=7955 GN=eef1a1a PE=1 SV=1	2.668	0.897739	69.261	26	13	57	1	462	50.3	9.07	100.75	protein metabolism;other metabolic processes;developmental processes		nucleic acid binding activity;other molecular function	Pf00009, Pf03143, Pf03144	336334	ENSDARG00000039502	eef1a1a	A0A0R4IJ37; dre:336334; Q6P969	Neutrophil degranulation; Protein methylation; Eukaryotic Translation Elongation; HSF1 activation		0	6.08	54.5	145.5		13.4		100325		731933	661143	656965	Not Found	Medium	Not Found	High	High	High
High	Q6IQH4	26S proteasome non-ATPase regulatory subunit 8 OS=Danio rerio OX=7955 GN=psmd8 PE=1 SV=1	1.27	0.999884	69.986	57	14	59	14	267	31	6.93	100.11	protein metabolism;other metabolic processes	cytosol;nucleus;other cell component		Pf10075	415221	ENSDARG00000020454	psmd8	dre:415221; Q6IQH4	MAPK6/MAPK4 signaling; Antigen processing: Ubiquitination & Proteasome degradation; Separation of Sister Chromatids; Ub-specific processing proteases; Neddylation; Degradation of beta-catenin by the destruction complex; UCH proteinases; ABC-family proteins mediated transport; Cross-presentation of soluble exogenous antigens (endosomes); Autodegradation of Cdh1 by Cdh1:APC/C; APC/C:Cdc20 mediated …		0	59.98	79.6	120.4	2.87	14.72	6.02364e+06	6.55032e+06	1.10225e+07	3.85028e+07	2.08207e+07	2.28549e+07	High	High	High	High	High	High
High	F1RC03	Calcium-transporting ATPase OS=Danio rerio OX=7955 GN=atp2b2 PE=1 SV=2	1.039	0.904273	81.159	13	15	46	4	1253	137.8	5.9	99.9	transport;other biological processes	plasma membrane;other membranes;other cell component	transporter activity;other molecular function	Pf00122, Pf00689, Pf00690, Pf08282, Pf12424, Pf13246		ENSDARG00000063433	atp2b2	F1RC03	Ion homeostasis; Ion transport by P-type ATPases; Reduction of cytosolic Ca++ levels	Calcium regulation in cardiac cells	4	63.03	102.8	97.2	45.17	8.04	583438	1.60244e+06	1.86711e+06	3.26184e+06	2.75218e+06	2.33787e+06	Not Found	High	Peak Found	High	High	High
High	Q6PHK4	Serine--pyruvate aminotransferase OS=Danio rerio OX=7955 GN=agxtb PE=1 SV=1	8.983	0.00990574	58.482	31	11	45	11	423	46.2	8.78	99.28	other metabolic processes;other biological processes	other cytoplasmic organelle	other molecular function	Pf00266	79378	ENSDARG00000018478	agxtb	dre:79378; Q6PHK4	Glyoxylate metabolism and glycine degradation; Peroxisomal protein import		0	71.84	11.3	188.7	23.36	31.93	444749	704839	870067	1.78226e+07	2.53091e+07	1.92567e+07	High	High	High	High	High	High
High	Q567N5	60S ribosomal protein L6 OS=Danio rerio OX=7955 GN=rpl6 PE=1 SV=1	1.225	0.987915	76.373	46	16	63	16	265	30.5	11.06	99.09	cell organization and biogenesis;protein metabolism;other metabolic processes;developmental processes	cytosol;translational apparatus	nucleic acid binding activity;other molecular function	Pf01159, Pf03868	336727	ENSDARG00000058451	rpl6	A0A0R4ILG7; dre:336727; Q567N5	Major pathway of rRNA processing in the nucleolus and cytosol; Nonsense Mediated Decay (NMD) enhanced by the Exon Junction Complex (EJC); L13a-mediated translational silencing of Ceruloplasmin expression; Nonsense Mediated Decay (NMD) independent of the Exon Junction Complex (EJC); GTP hydrolysis and joining of the 60S ribosomal subunit; SRP-dependent cotranslational protein targeting to membrane…	TNF-alpha NF-kB signaling pathway; Cytoplasmic ribosomal proteins	0	96.32	127.5	72.5	17.07	12.85	6.31917e+07	4.81939e+07	1.14463e+08	1.24249e+08	9.97454e+07	7.34774e+07	High	High	High	High	High	High
High	Q66I42	Moesin a OS=Danio rerio OX=7955 GN=msna PE=1 SV=1	0.937	0.904662	86.475	41	23	71	17	579	68	6.1	99.03	developmental processes;other biological processes	plasma membrane;other membranes;cytoskeleton;other cell component	cytoskeletal activity	Pf00373, Pf00769, Pf09379, Pf09380	286739	ENSDARG00000058128	msna	A2CF04; dre:286739; Q66I42		Regulation of actin cytoskeleton	6	87.92	91.2	108.8	31.66	19.12	2.67128e+06	4.95567e+06	5.54437e+06	1.26381e+07	8.81882e+06	1.1767e+07	High	High	High	High	High	High
High	Q803M8	14-3-3 protein theta OS=Danio rerio OX=7955 GN=ywhaqb PE=1 SV=1	1.006	0.939426	86.885	56	13	55	8	245	27.8	4.77	98.95			other molecular function	Pf00244	335195	ENSDARG00000023323	ywhaqb	dre:335195; Q803M8	TP53 Regulates Metabolic Genes; Chk1/Chk2(Cds1) mediated inactivation of Cyclin B:Cdk1 complex; TP53 Regulates Transcription of Genes Involved in G2 Cell Cycle Arrest; RHO GTPases activate PKNs; Activation of BAD and translocation to mitochondria ; Regulation of localization of FOXO transcription factors	Calcium regulation in cardiac cells	1	70.48	92	108	11.56	21.29	3.54093e+06	3.16835e+06	7.09268e+06	2.13549e+07	1.09035e+07	1.04191e+07	High	High	High	High	High	High
High	F1QTQ2	Collagen, type IX, alpha 1a OS=Danio rerio OX=7955 GN=col9a1a PE=4 SV=1	0.463	0.37315	52.961	12	7	50	7	687	65.8	8.25	98.77	cell organization and biogenesis	non-structural extracellular;extracellular matrix	extracellular structural activity	Pf01391		ENSDARG00000073699	col9a1a	F1QTQ2			0	71.22	98.1	101.9	17	18.68	3.90518e+07	2.99801e+07	7.17728e+07	1.51535e+08	1.03434e+08	7.2542e+07	High	High	High	High	High	High
High	A0A286YAP4	Heat shock protein 90, beta (grp94), member 1 OS=Danio rerio OX=7955 GN=hsp90b1 PE=1 SV=2	4.681	0.169042	110.926	31	21	53	21	823	94.7	4.87	98.53	protein metabolism;other metabolic processes;stress response;developmental processes;other biological processes	ER/Golgi;other cell component	other molecular function	Pf00183, Pf02518		ENSDARG00000114206	hsp90b1	A0A286YAP4	Trafficking and processing of endosomal TLR; Regulation of Insulin-like Growth Factor (IGF) transport and uptake by Insulin-like Growth Factor Binding Proteins (IGFBPs); Post-translational protein phosphorylation; Interleukin-4 and Interleukin-13 signaling; Scavenging by Class A Receptors		0	53.02	20.3	179.7	37.03	33	757382	967276	776063	1.26116e+07	1.76158e+07	1.67889e+07	Peak Found	High	High	High	High	High
High	A0A2R8QH08	Fructose-bisphosphate aldolase OS=Danio rerio OX=7955 GN=aldob PE=1 SV=1	4.275	0.222602	64.359	38	14	50	12	368	39.7	8.1	98.17	other metabolic processes		other molecular function	Pf00274		ENSDARG00000053684	aldob	A0A2R8QH08		Polyol pathway	0	54.82	35.1	164.9	20.71	26.66	1.29253e+06	1.85246e+06	3.7356e+06	2.15681e+07	2.70621e+07	2.05208e+07	High	High	High	High	High	High
High	Q9I8N9	Brain-type fatty acid-binding protein OS=Danio rerio OX=7955 GN=fabp7a PE=1 SV=1	0.718	0.756868	58.683	72	8	38	7	132	14.9	5.6	98.15			other molecular function	Pf00061	58128	ENSDARG00000007697	fabp7a	dre:58128; Q9I8N9	Triglyceride catabolism		1	55.2	114	86	2.3	7.62	1.18151e+07	1.26037e+07	2.1539e+07	3.66964e+07	2.34299e+07	2.23052e+07	High	High	High	High	High	High
High	Q98TZ8	Flotillin-2a OS=Danio rerio OX=7955 GN=flot2a PE=2 SV=2	1.397	0.982466	77.478	47	15	49	7	428	46.9	5.21	97.46	cell adhesion;other biological processes	plasma membrane;other membranes;other cytoplasmic organelle;other cell component		Pf01145, Pf15975	245698	ENSDARG00000004830	flot2a	B5DDN8; dre:245698; Q803F9; Q98TZ8	RHOA GTPase cycle; RHOC GTPase cycle; RND3 GTPase cycle; RND1 GTPase cycle; Synaptic adhesion-like molecules		8	61.22	86.1	113.9	26.48	14.13	4.15677e+06	3.77312e+06	1.10978e+07	2.03216e+07	1.44443e+07	1.07887e+07	Peak Found	High	High	High	High	High
High	A0A0N4SU63	Complement component c3b, tandem duplicate 1 OS=Danio rerio OX=7955 GN=c3b.1 PE=4 SV=1	100	5.69605e-17	120.465	20	25	49	2	1681	187.6	7.09	96.95	other biological processes	non-structural extracellular	enzyme regulator activity	Pf00207, Pf01759, Pf01821, Pf07677, Pf07678, Pf07703, Pf17789, Pf17790, Pf17791		ENSDARG00000093068	c3b.1	A0A0N4SU63			0			200		77.39				402571	194045	783525	Not Found	Not Found	Not Found	Peak Found	Peak Found	High
High	A7E2K7	Crystallin, gamma M2d12 OS=Danio rerio OX=7955 GN=crygm2d12 PE=1 SV=1	4.417	0.202969	60.008	57	11	55	5	173	21.3	7.81	96.79	developmental processes;other biological processes		other molecular function	Pf00030	100000256	ENSDARG00000069801	crygm2d12	A7E2K7; dre:100000256			4	103.87	49.9	150.1	46.61	16.99	3.01686e+06	8.93886e+06	1.54499e+07	1.14623e+08	6.12869e+07	6.15041e+07	Peak Found	High	Medium	High	High	High
High	A0A0N4STW3	Complement component c3b, tandem duplicate 1 OS=Danio rerio OX=7955 GN=c3b.1 PE=4 SV=2	100	5.69605e-17	120.313	21	24	48	1	1598	178.5	6.89	96.49	other biological processes	non-structural extracellular	enzyme regulator activity	Pf00207, Pf01759, Pf01835, Pf07677, Pf07678, Pf07703, Pf17790, Pf17791		ENSDARG00000093068	c3b.1	A0A0N4STW3			0			200		41.62				257692	419352	243319	Not Found	Not Found	Not Found	Peak Found	High	Peak Found
High	Q5CZQ1	Tyrosine 3-monooxygenase/tryptophan 5-monooxygenase activation protein, epsilon polypeptide 2 OS=Danio rerio OX=7955 GN=ywhae2 PE=1 SV=1	1.409	0.982311	70.134	60	14	51	7	255	28.9	4.92	96.26			other molecular function	Pf00244	503763	ENSDARG00000017014	ywhae2	dre:503763; Q5CZQ1	Regulation of PLK1 Activity at G2/M Transition; Loss of Nlp from mitotic centrosomes; Recruitment of mitotic centrosome proteins and complexes; Recruitment of NuMA to mitotic centrosomes; Anchoring of the basal body to the plasma membrane; AURKA Activation by TPX2; Signaling by Hippo; Regulation of HSF1-mediated heat shock response; TP53 Regulates Metabolic Genes; RAB GEFs exchange GTP for GDP on…		4	68.42	84.3	115.7	21.95	9.88	3.24348e+06	2.28628e+06	6.15236e+06	1.65574e+07	1.1681e+07	9.49822e+06	High	High	High	High	High	High
High	F1Q8B0	Ag1 OS=Danio rerio OX=7955 GN=agr1 PE=1 SV=1	1.082	0.973511	69.232	61	7	44	7	168	19.4	6.43	96.06	other biological processes	ER/Golgi		Pf13899	335309	ENSDARG00000060682	agr1	dre:335309; F1Q8B0			0	80.56	104.1	95.9	17.52	21.76	8.05686e+06	9.69036e+06	1.20984e+07	1.88915e+07	2.12541e+07	1.86186e+07	High	High	High	High	High	High
High	Q52PJ7	Collapsin response mediator protein 5.1 OS=Danio rerio OX=7955 GN=dpysl5a PE=1 SV=1	1.112	0.965776	115.18	47	18	60	14	564	61.3	6.84	96.02	cell organization and biogenesis;developmental processes	other cell component	cytoskeletal activity;other molecular function	Pf01979	324416	ENSDARG00000011141	dpysl5a	dre:324416; Q52PJ7			0	99.55	95.2	104.8	18.93	14.3	1.47631e+06	1.94816e+06	2.38995e+06	5.13937e+06	4.26479e+06	4.73511e+06	High	High	High	High	High	High
High	Q7T337	Fructose-bisphosphatase OS=Danio rerio OX=7955 GN=fbp1b PE=1 SV=1	3.482	0.382913	100.023	39	11	43	9	337	36.8	7.3	96	other metabolic processes;other biological processes	cytosol;other cell component	other molecular function	Pf00316, Pf18913	282672	ENSDARG00000020364; ENSDARG00000111266	fbp1b	dre:282672; Q7T337	Gluconeogenesis	Glycolysis and gluconeogenesis	2	58.38	29.6	170.4	24.16	31.98	951164	1.59207e+06	2.0566e+06	3.03815e+07	1.14251e+07	1.56394e+07	High	High	High	High	High	High
High	Q5MJ86	Glyceraldehyde-3-phosphate dehydrogenase 2 OS=Danio rerio OX=7955 GN=gapdh-2 PE=2 SV=1	3.008	0.519697	102.527	50	13	61	10	335	36.1	7.03	95.93	other metabolic processes	cytosol	other molecular function	Pf00044, Pf02800	406367		gapdh-2	dre:406367; Q5MJ86		Glycolysis and gluconeogenesis	0	98.88	58	142	13.39	13.05	3.46373e+06	4.82137e+06	7.83983e+06	3.83216e+07	2.15841e+07	2.54285e+07	High	High	High	High	High	High
High	A0A0R4IYT0	Insulin-like growth factor 2 mRNA-binding protein 3 OS=Danio rerio OX=7955 GN=igf2bp3 PE=1 SV=1	0.948	0.911563	83.932	29	16	52	13	607	65.9	8.47	95.64	transport	nucleus;other cell component	nucleic acid binding activity	Pf00013, Pf00076	30967	ENSDARG00000010266	igf2bp3	A0A0R4IYT0			0	60.95	114.8	85.2	10.57	18.44	2.93236e+06	3.67838e+06	5.42546e+06	7.57901e+06	7.60537e+06	5.46117e+06	High	High	High	High	High	High
High	Q5RGQ4	Ryanodine receptor 3 OS=Danio rerio OX=7955 GN=ryr3 PE=1 SV=2	0.644	0.676598	144.181	12	45	108	42	4984	562.9	5.63	95.62	transport;signal transduction	plasma membrane;other membranes;cytosol;cytoskeleton;ER/Golgi	transporter activity;other molecular function	Pf00520, Pf00622, Pf01365, Pf02026, Pf02815, Pf06459, Pf08454, Pf08709		ENSDARG00000071331	ryr3	Q5RGQ4		Calcium regulation in cardiac cells	3	67.83	109.9	90.1	37.68	123.57	2.84648e+06	6.04728e+06	6.48624e+06	8.44383e+06	5.71204e+07	7.03701e+06	High	High	High	High	High	High
High	B7ZV62	Vesicle-fusing ATPase OS=Danio rerio OX=7955 GN=nsfa PE=1 SV=1	1.555	0.962632	104.927	28	21	68	13	744	82.5	6.84	95.26	cell organization and biogenesis;transport;developmental processes;other biological processes	ER/Golgi	other molecular function	Pf00004, Pf02359, Pf02933, Pf17862	368483	ENSDARG00000007654	nsfa	B7ZV62; dre:368483	COPI-mediated anterograde transport; COPI-dependent Golgi-to-ER retrograde traffic; COPII-mediated vesicle transport; Intra-Golgi traffic; Trafficking of GluR2-containing AMPA receptors; Retrograde transport at the Trans-Golgi-Network		8	85.51	73.2	126.8	8.67	17.45	3.10868e+06	3.87592e+06	6.05931e+06	1.83065e+07	1.84562e+07	1.39032e+07	High	High	High	High	High	High
High	Q6DHB6	Keratin 91 OS=Danio rerio OX=7955 GN=krt91 PE=1 SV=1	1.938	0.920432	80.063	39	21	70	6	466	50	5.43	95.03		cytoskeleton	other molecular function	Pf00038	445051	ENSDARG00000036830	krt91	dre:445051; Q6DHB6	Formation of the cornified envelope		0	48.16	40.9	159.1	33.42	15.41	183869	384660	487216	2.99396e+06	2.62597e+06	2.83267e+06	High	High	High	High	High	High
High	Q1MT86	Ubiquitin carboxyl-terminal hydrolase OS=Danio rerio OX=7955 GN=usp5 PE=1 SV=1	1.152	0.981281	107.113	39	22	55	22	853	94.7	4.98	94.88	protein metabolism;other metabolic processes;developmental processes;other biological processes	cytosol;nucleus	other molecular function	Pf00443, Pf00627, Pf02148, Pf17807	406618	ENSDARG00000014517; ENSDARG00000114598	usp5	Q1MT86	Ub-specific processing proteases; Synthesis of active ubiquitin: roles of E1 and E2 enzymes		0	84.62	86	114	17.05	17.12	4.43999e+06	3.5029e+06	6.44164e+06	1.34042e+07	1.18377e+07	1.31299e+07	High	High	High	High	High	High
High	Q6NYE1	Fibrinogen beta chain OS=Danio rerio OX=7955 GN=fgb PE=1 SV=1	3.522	0.372027	93.024	34	13	46	13	485	54.4	7.84	94.66	cell adhesion;cell organization and biogenesis;protein metabolism;other metabolic processes;stress response	non-structural extracellular;extracellular matrix	signal transduction activity or receptor binding	Pf00147, Pf08702	337315	ENSDARG00000008969	fgb	dre:337315; Q6NYE1			0	78.75	29.2	170.8	73.84	24.55	371241	1.70118e+06	1.22735e+06	9.73416e+06	9.94473e+06	1.1188e+07	High	High	High	High	High	High
High	F1QEX9	Ryanodine receptor 1 OS=Danio rerio OX=7955 GN=ryr1b PE=1 SV=3	0.748	0.791051	144.563	11	43	91	40	5078	574.8	5.12	94.54	stress response;transport;developmental processes;signal transduction;other biological processes	plasma membrane;other membranes;cytosol;cytoskeleton;ER/Golgi	transporter activity;other molecular function	Pf00520, Pf00622, Pf01365, Pf02026, Pf02815, Pf06459, Pf08454, Pf08709		ENSDARG00000023797	ryr1b	F1QEX9		Calcium regulation in cardiac cells	2	68.12	101.7	98.3	41.01	8.34	2.25241e+06	5.39881e+06	6.05191e+06	1.11558e+07	8.10413e+06	8.90497e+06	High	High	High	High	High	High
High	A0A2R8PWM9	Troponin I4b, tandem duplicate 2 OS=Danio rerio OX=7955 GN=tnni4b.2 PE=1 SV=1	1.074	0.972621	85.022	43	11	51	9	218	25	9.32	94.23	other biological processes	other membranes;cytoskeleton		Pf00992		ENSDARG00000036671	tnni4b.2	A0A2R8PWM9			2	91.32	85.8	114.2	12.73	32.31	3.43658e+06	3.72018e+06	5.2234e+06	2.29543e+07	8.64849e+06	1.14755e+07	High	High	High	High	High	High
High	F8W4M7	Aconitate hydratase, mitochondrial (Fragment) OS=Danio rerio OX=7955 GN=aco2 PE=1 SV=2	0.954	0.9129	93.106	27	17	61	17	790	85.5	7.68	94.14	other metabolic processes	cytosol;mitochondrion	other molecular function	Pf00330, Pf00694		ENSDARG00000007294	aco2	F8W4M7			0	56.69	83.2	116.8	30.9	16.95	2.74784e+06	4.91759e+06	5.4138e+06	1.30476e+07	1.31104e+07	1.00642e+07	High	High	High	High	High	High
High	Q5RGZ4	Calcium-transporting ATPase OS=Danio rerio OX=7955 GN=atp2b1a PE=1 SV=2	1.261	0.973524	65.161	11	14	46	1	1215	134.2	5.81	94.11	transport;developmental processes;other biological processes	plasma membrane;other membranes;other cell component	transporter activity;other molecular function	Pf00122, Pf00689, Pf00690, Pf00702, Pf12424, Pf13246		ENSDARG00000012684	atp2b1a	A0ELQ2; Q5RGZ4		Calcium regulation in cardiac cells	1	33.58	88.4	111.6	31.39	16.96	231040	472604	654316	1.38899e+06	1.40353e+06	1.09231e+06	Peak Found	Medium	High	High	High	High
High	Q7SYK7	Aspartate aminotransferase, mitochondrial OS=Danio rerio OX=7955 GN=got2a PE=2 SV=1	1.89	0.870005	60.78	33	12	42	9	428	47.6	9.17	94.07	other metabolic processes	plasma membrane;other membranes;mitochondrion	other molecular function	Pf00155	406688	ENSDARG00000041068; ENSDARG00000114282	got2a	dre:406688; Q7SYK7	Glyoxylate metabolism and glycine degradation; Gluconeogenesis; Aspartate and asparagine metabolism; Glutamate and glutamine metabolism	Glycolysis and gluconeogenesis	3	98.53	71.3	128.7	6.09	1.46	4.05721e+06	3.93414e+06	6.86607e+06	2.47192e+07	1.7456e+07	1.67338e+07	Peak Found	High	High	High	High	High
High	Q503C7	Alpha-1,4 glucan phosphorylase OS=Danio rerio OX=7955 GN=pygma PE=1 SV=1	0.631	0.657381	121.92	37	29	84	17	842	96.9	7.12	93.79	other metabolic processes;developmental processes;other biological processes	other cell component	other molecular function	Pf00343	553655	ENSDARG00000055518	pygma	dre:553655; Q503C7		Glycogen metabolism	13	78.89	108.6	91.4	11.42	6.44	6.51797e+06	8.5404e+06	1.28287e+07	1.87621e+07	1.54343e+07	1.42807e+07	High	High	High	High	High	High
High	Q66IB0	Protein lin-7 homolog OS=Danio rerio OX=7955 GN=lin7c PE=1 SV=1	0.685	0.718592	94.977	67	14	48	11	201	22.3	8.92	93.35	cell-cell signaling;transport;other biological processes	plasma membrane;other membranes;other cell component	other molecular function	Pf00595, Pf02828	447934	ENSDARG00000027322	lin7c	Q66IB0			3	91.06	87.5	112.5	17.23	17.67	7.68325e+06	6.02341e+06	1.11639e+07	3.30605e+07	1.68576e+07	1.89982e+07	High	High	High	High	High	High
High	Q7ZVG7	Fgg protein OS=Danio rerio OX=7955 GN=fgg PE=1 SV=1	1.511	0.973511	74.707	27	11	45	11	431	48.8	5.27	92.81	cell adhesion;cell organization and biogenesis;protein metabolism;other metabolic processes;stress response	non-structural extracellular;extracellular matrix	signal transduction activity or receptor binding;other molecular function	Pf00147, Pf08702	406327	ENSDARG00000037281; ENSDARG00000114705	fgg	dre:406327; F1RCB0; Q7ZVG7	Regulation of Insulin-like Growth Factor (IGF) transport and uptake by Insulin-like Growth Factor Binding Proteins (IGFBPs); Post-translational protein phosphorylation		0	86.47	67.5	132.5	43.26	15.73	2.20051e+06	3.92136e+06	3.01532e+06	1.4516e+07	1.1344e+07	1.34891e+07	High	High	High	High	High	High
High	E7F071	Heterogeneous nuclear ribonucleoprotein U-like 1 like OS=Danio rerio OX=7955 GN=hnrnpul1l PE=1 SV=2	1.014	0.943027	78.466	20	17	62	13	846	96.4	5.25	92.77	RNA metabolism OR transcription;other metabolic processes;other biological processes	nucleus	nucleic acid binding activity	Pf00622, Pf02037, Pf13671		ENSDARG00000079780	hnrnpul1l	E7F071	mRNA Splicing - Major Pathway		5	98.05	66.5	133.5	15.13	20.52	4.12841e+06	5.32504e+06	7.08778e+06	3.00038e+07	1.51395e+07	2.15047e+07	High	High	High	High	High	High
High	F1QB54	Polyadenylate-binding protein 1A OS=Danio rerio OX=7955 GN=pabpc1a PE=1 SV=1	6.216	0.0570999	102.581	35	22	54	15	634	70.7	9.47	92.49	protein metabolism;RNA metabolism OR transcription;other metabolic processes;developmental processes;other biological processes	cytosol;nucleus;other cell component	nucleic acid binding activity	Pf00076, Pf00658	606498	ENSDARG00000017219	pabpc1a	dre:606498; F1QB54; Q499B6; Q6P5M4	AUF1 (hnRNP D0) binds and destabilizes mRNA; Deadenylation of mRNA; Nonsense Mediated Decay (NMD) enhanced by the Exon Junction Complex (EJC); L13a-mediated translational silencing of Ceruloplasmin expression; Translation initiation complex formation; Nonsense Mediated Decay (NMD) independent of the Exon Junction Complex (EJC)		6	68.97	16.3	183.7	45.7	25.89	460541	1.29517e+06	1.53524e+06	2.12573e+07	2.60945e+07	2.29112e+07	Peak Found	High	High	High	High	High
High	E7EXT3	Alpha-1,4 glucan phosphorylase OS=Danio rerio OX=7955 GN=pygmb PE=1 SV=1	0.849	0.86274	96.014	28	22	76	11	842	96.8	6.81	91.52	other metabolic processes;developmental processes;other biological processes	other cell component	other molecular function	Pf00343	393444	ENSDARG00000013317	pygmb	dre:393444; E7EXT3	Glycogen breakdown (glycogenolysis)		0	57.89	111.9	88.1	20.94	15.61	3.53479e+06	4.764e+06	5.61378e+06	7.98343e+06	7.9174e+06	6.97123e+06	High	High	High	High	High	High
High	Q6PBY1	40S ribosomal protein S3a OS=Danio rerio OX=7955 GN=rps3a PE=2 SV=3	1.725	0.910279	73.946	45	13	43	13	267	30.2	9.73	91.37	protein metabolism;other metabolic processes;developmental processes	cytosol;translational apparatus	other molecular function	Pf01015	337240	ENSDARG00000035692; ENSDARG00000114628; ENSDARG00000115378	rps3a	dre:337240; Q6PBY1	L13a-mediated translational silencing of Ceruloplasmin expression; Translation initiation complex formation; Ribosomal scanning and start codon recognition; GTP hydrolysis and joining of the 60S ribosomal subunit; Formation of the ternary complex, and subsequently, the 43S complex; Major pathway of rRNA processing in the nucleolus and cytosol; Nonsense Mediated Decay (NMD) enhanced by the Exon Ju…	Cytoplasmic ribosomal proteins	0	114.83	57.1	142.9	21.5	1.34	1.651e+06	2.04652e+06	4.74411e+06	1.7425e+07	1.26589e+07	1.23577e+07	High	High	High	High	High	High
High	Q568F0	Elongation factor 1-alpha OS=Danio rerio OX=7955 GN=eef1a1b PE=1 SV=1	1.031	0.904273	61.351	26	13	53	1	462	50.3	9.07	91.13	protein metabolism;other metabolic processes		nucleic acid binding activity;other molecular function	Pf00009, Pf03143, Pf03144	100004503	ENSDARG00000069951; ENSDARG00000112222	eef1a1b	dre:100004503; E7FD96; F1QI74; Q568F0			3	75.13	49.1	150.9	59.34	15.32	38373.5	64665	233601	601671	490977	562651	Not Found	Not Found	Not Found	Not Found	High	Not Found
High	Q0P4B4	Transgelin OS=Danio rerio OX=7955 GN=tagln PE=1 SV=1	0.931	0.902356	94.101	72	15	55	12	199	22.1	8.53	90.35				Pf00307, Pf00402	751758	ENSDARG00000045408	tagln	dre:751758; Q0P4B4			4	63.08	94.8	105.2	3.61	23.1	3.03015e+06	3.27908e+06	6.15004e+06	1.48212e+07	6.69417e+06	8.5782e+06	High	High	High	High	High	High
High	A0A0R4IPU4	Interleukin enhancer-binding factor 3b (Fragment) OS=Danio rerio OX=7955 GN=ilf3b PE=1 SV=1	0.906	0.819418	93.917	68	18	49	1	243	27	8.69	90.32	stress response	nucleus;other cell component	nucleic acid binding activity	Pf00035, Pf07528		ENSDARG00000105177	ilf3b	A0A0R4IPU4			0	37.73	106.6	93.4	40.26	33.47	45240.8	110869	134546		208143	122632	Peak Found	High	Peak Found	Not Found	Peak Found	Peak Found
High	A0A0R4IKJ0	Myosin, light chain 10, regulatory OS=Danio rerio OX=7955 GN=myl10 PE=1 SV=1	1.041	0.962502	87.953	87	14	49	14	167	18.9	4.73	89.89			other molecular function	Pf00036		ENSDARG00000062592	myl10	A0A0R4IKJ0	Smooth Muscle Contraction		0	113.15	66.9	133.1	54.99	28.14	2.01037e+06	7.19753e+06	7.98402e+06	3.2192e+07	1.32381e+07	2.1024e+07	High	High	High	High	High	High
High	Q8AWD0	Voltage-dependent anion-selective channel protein 2 OS=Danio rerio OX=7955 GN=vdac2 PE=1 SV=1	2.014	0.833424	84.616	52	11	44	9	283	30.3	8.82	89.57	transport;other biological processes	plasma membrane;other membranes;mitochondrion	transporter activity;other molecular function	Pf01459	322126	ENSDARG00000013623	vdac2	dre:322126; Q8AWD0	Ub-specific processing proteases		2	84.86	45.2	154.8	46.29	14.91	979067	2.87075e+06	3.60612e+06	1.90105e+07	1.8594e+07	1.63616e+07	High	High	High	High	High	High
High	F1QSJ2	Collagen, type XI, alpha 1a OS=Danio rerio OX=7955 GN=col11a1a PE=1 SV=2	0.344	0.16213	65.325	8	13	57	2	1813	180.6	5.21	89.53		non-structural extracellular;extracellular matrix	extracellular structural activity	Pf01391, Pf01410	565402	ENSDARG00000026165	col11a1a	F1QSJ2			7	119.85	172.4	27.6	36.25	59.96	1.86019e+08	9.16736e+07	2.67997e+08	6.63759e+07	1.38531e+08	5.68506e+07	High	High	High	Medium	Peak Found	Peak Found
High	A0A0R4ID71	Envoplakin b OS=Danio rerio OX=7955 GN=evplb PE=1 SV=1	0.797	0.823411	105.907	22	36	86	36	1668	192.4	7.99	89.18	cell organization and biogenesis;stress response;other biological processes	plasma membrane;other membranes;cytoskeleton;other cell component	other molecular function	Pf00681, Pf17902		ENSDARG00000103459	evplb	A0A0R4ID71			0	62.28	105.5	94.5	22.92	11.23	3.37465e+06	5.37612e+06	6.78072e+06	1.1169e+07	9.95969e+06	8.043e+06	High	High	High	High	High	High
High	Q6P2T0	Trimeric intracellular cation channel type A OS=Danio rerio OX=7955 GN=tmem38a PE=2 SV=1	1.436	0.981281	56.085	21	6	49	6	295	32.9	8.35	89	transport	other membranes;cytosol;ER/Golgi;nucleus	transporter activity;other molecular function	Pf05197	393874	ENSDARG00000024047	tmem38a	dre:393874; Q6P2T0			0	83.44	98.8	101.2	17.96	7.32	1.08422e+07	1.65644e+07	2.67521e+07	5.85531e+07	3.71245e+07	3.62958e+07	High	High	High	High	High	High
High	F1QQZ1	Splicing factor 3b, subunit 1 OS=Danio rerio OX=7955 GN=sf3b1 PE=1 SV=2	1.65	0.929281	76.941	20	17	47	17	1315	147.1	6.74	88.66	cell organization and biogenesis;RNA metabolism OR transcription;other metabolic processes;developmental processes;other biological processes	nucleus	nucleic acid binding activity	Pf08920	446117	ENSDARG00000056138	sf3b1	F1QQZ1	mRNA Splicing - Major Pathway; B-WICH complex positively regulates rRNA expression; mRNA Splicing - Minor Pathway	mRNA processing	0	70.67	102.6	97.4	34.9	21.29	2.43382e+07	1.50301e+07	2.5728e+07	3.34865e+07	3.52155e+07	3.52228e+07	High	High	High	High	High	High
High	A8KBV1	Succinyl-CoA:3-ketoacid-coenzyme A transferase OS=Danio rerio OX=7955 GN=oxct1b PE=1 SV=1	9.458	0.00613155	92.53	35	16	40	13	526	57.7	7.42	88.36	other metabolic processes	mitochondrion	other molecular function	Pf01144		ENSDARG00000054319	oxct1b	A8KBV1	Utilization of Ketone Bodies		3	56.42	9.7	190.3	65.34	25.37	30260.9	170517	330702	7.75904e+06	9.50744e+06	7.86179e+06	Peak Found	Peak Found	Peak Found	High	High	High
High	Q7ZW95	Ribosomal protein L4 OS=Danio rerio OX=7955 GN=rpl4 PE=1 SV=1	2.607	0.650351	67.254	44	20	56	20	375	42.5	11.12	88.25	protein metabolism;other metabolic processes	cytosol;translational apparatus	nucleic acid binding activity;other molecular function	Pf00573, Pf14374	337090	ENSDARG00000041182	rpl4	dre:337090; Q7ZW95	Major pathway of rRNA processing in the nucleolus and cytosol; Nonsense Mediated Decay (NMD) enhanced by the Exon Junction Complex (EJC); L13a-mediated translational silencing of Ceruloplasmin expression; GTP hydrolysis and joining of the 60S ribosomal subunit; SRP-dependent cotranslational protein targeting to membrane; Formation of a pool of free 40S subunits; Nonsense Mediated Decay (NMD) inde…	TNF-alpha NF-kB signaling pathway; Cytoplasmic ribosomal proteins	0	77.05	49.1	150.9	12.13	14.08	2.85606e+06	3.82212e+06	5.76776e+06	3.11107e+07	2.45904e+07	2.82236e+07	High	High	High	High	High	High
High	E7F354	3-monooxygenase/tryptophan 5-monooxygenase activation protein, gamma polypeptide 2 OS=Danio rerio OX=7955 GN=ywhag2 PE=1 SV=1	1.142	0.973511	55.403	43	12	59	4	247	28.3	4.94	88.08				Pf00244	560560	ENSDARG00000071658; ENSDARG00000116741	ywhag2	E7F354	TP53 Regulates Metabolic Genes; Regulation of PLK1 Activity at G2/M Transition; Loss of Nlp from mitotic centrosomes; Recruitment of mitotic centrosome proteins and complexes; Recruitment of NuMA to mitotic centrosomes; Anchoring of the basal body to the plasma membrane; AURKA Activation by TPX2; RHO GTPases activate PKNs; Activation of BAD and translocation to mitochondria ; Regulation of locali…	Cell cycle	0	62.38	77.4	122.6	16.13	11.3	1.6563e+06	1.27527e+06	2.65508e+06	7.12675e+06	6.4879e+06	5.56031e+06	High	High	High	High	High	High
High	Q8AWD9	Cathepsin D OS=Danio rerio OX=7955 GN=ctsd PE=1 SV=1	8.518	0.0130517	72.194	34	13	42	13	398	43.2	6.68	88.04	protein metabolism;developmental processes;other biological processes	other cytoplasmic organelle	other molecular function	Pf00026, Pf07966	65225	ENSDARG00000057698	ctsd	dre:65225; Q8AWD9			0	75.62	10.4	189.6	51.67	54.42	229226	744217	833617	1.42482e+07	34004949	2.00386e+07	High	High	High	High	High	High
High	Q6PFT1	Fructose-bisphosphatase OS=Danio rerio OX=7955 GN=fbp1a PE=1 SV=1	2.703	0.616249	87.387	42	11	35	9	337	36.7	7.05	87.53	other metabolic processes	cytosol;other cell component	other molecular function	Pf00316, Pf18913	335231	ENSDARG00000021366	fbp1a	dre:335231; Q6PFT1		Glycolysis and gluconeogenesis	0	92.77	66.8	133.2	20	45.65	2.17526e+06	1.65991e+06	2.96434e+06	1.13001e+07	3.27236e+06	8.65602e+06	High	Peak Found	High	High	High	High
High	Q52PJ5	Dihydropyrimidinase-related protein 3 OS=Danio rerio OX=7955 GN=dpysl3 PE=2 SV=1	2.21	0.777527	83.636	34	15	45	14	567	61.5	6.44	87.35	cell organization and biogenesis;stress response;developmental processes;other biological processes	other cell component	other molecular function	Pf01979	553166	ENSDARG00000002587	dpysl3	dre:553166; Q52PJ5	CRMPs in Sema3A signaling		0	67.72	72.6	127.4	17.98	8.15	1.22918e+06	1.856e+06	3.15744e+06	1.04608e+07	8.76799e+06	7.33848e+06	High	High	High	High	High	High
High	B8JL29	High mobility group box 2a OS=Danio rerio OX=7955 GN=hmgb2a PE=1 SV=1	2.088	0.809608	61.089	23	12	42	12	213	24.1	7.24	86.99	other biological processes		nucleic acid binding activity	Pf00505, Pf09011		ENSDARG00000029722	hmgb2a	B8JL29	Apoptosis induced DNA fragmentation		0	103.26	61.9	138.1	13.36	8.91	1.72993e+06	2.39467e+06	4.01964e+06	1.48442e+07	1.27605e+07	1.18761e+07	High	High	High	High	High	High
High	A7E2K8	Crystallin, gamma M2d14 OS=Danio rerio OX=7955 GN=crygm2d14 PE=1 SV=1	3.593	0.356856	67.555	55	10	80	2	175	21.6	7.87	86.68	developmental processes;other biological processes		other molecular function	Pf00030	797707	ENSDARG00000087301	crygm2d14	A7E2K8; dre:797707			6	48.31	11.9	188.1	45.52	48.74	1.2051e+06	3.16502e+06	3.36724e+06	1.23732e+08	2.93056e+07	7.04848e+07	Not Found	Peak Found	Peak Found	High	High	High
High	A0A0R4IKF0	Apolipoprotein A-Ib OS=Danio rerio OX=7955 GN=apoa1b PE=1 SV=1	5.653	0.0842648	53.144	39	11	39	11	257	30.1	6.47	86.66	cell organization and biogenesis;protein metabolism;other metabolic processes;transport;other biological processes	non-structural extracellular	enzyme regulator activity;other molecular function	Pf01442	100101640	ENSDARG00000101324	apoa1b	A0A0R4IKF0; dre:100101640			0	62.12	27.6	172.4	38.42	10.98	678562	1.53743e+06	2.88764e+06	3.27046e+07	2.29536e+07	2.67578e+07	High	High	High	High	High	High
High	Q66HV4	Coatomer subunit beta OS=Danio rerio OX=7955 GN=copb1 PE=2 SV=1	1.493	0.973524	91.477	26	17	48	17	953	107	6.05	86.58	transport;developmental processes	other membranes;ER/Golgi	other molecular function	Pf01602, Pf07718, Pf14806	338138	ENSDARG00000056557; ENSDARG00000116045	copb1	dre:338138; Q66HV4; Q6JWU8	Neutrophil degranulation; COPI-mediated anterograde transport; COPI-dependent Golgi-to-ER retrograde traffic		0	76.93	66.2	133.8	12.49	2.56	1.24669e+06	1.58897e+06	3.02781e+06	1.09254e+07	7.82959e+06	7.84872e+06	High	High	High	High	High	High
High	A0A0R4INC4	Plectin a OS=Danio rerio OX=7955 GN=pleca PE=1 SV=2	0.85	0.848706	124.647	10	37	74	31	4569	521.3	6.71	86.03	cell organization and biogenesis;stress response;developmental processes;other biological processes	plasma membrane;other membranes;cytoskeleton;other cell component	cytoskeletal activity;other molecular function	Pf00307, Pf00681, Pf17902, Pf18373		ENSDARG00000062590	pleca	A0A0R4INC4			0	49.19	113.7	86.3	13.96	20.71	2.01671e+06	2.81012e+06	4.19949e+06	5.83896e+06	6.0814e+06	4.2155e+06	High	High	High	High	High	High
High	Q52JI6	Beta A1-2-crystallin OS=Danio rerio OX=7955 GN=cryba1l1 PE=1 SV=1	1.941	0.858023	81.338	55	10	34	10	208	24.5	6.87	85.43	developmental processes;other biological processes		other molecular function	Pf00030		ENSDARG00000032929	cryba1l1	A0A140LGC6; Q52JI6			0	84.87	42.2	157.8	38.17	19.48	1.08101e+06	2.62414e+06	3.98718e+06	35963792	1.784e+07	1.97347e+07	Medium	High	High	High	High	High
High	Q6DHP2	Troponin I type 2b (skeletal, fast), tandem duplicate 2 OS=Danio rerio OX=7955 GN=tnni2b.2 PE=1 SV=1	1.273	0.999884	47.211	55	12	61	10	176	20.1	8.97	85.04	other biological processes	cytoskeleton		Pf00992	445029	ENSDARG00000029995	tnni2b.2	dre:445029; Q6DHP2	Striated Muscle Contraction; Ion homeostasis		1	96.49	88.5	111.5	10.3	10.48	5.34922e+06	6.80277e+06	1.22418e+07	2.99953e+07	1.78297e+07	2.02111e+07	High	High	High	High	High	High
High	Q6DHU3	Keratin 97 OS=Danio rerio OX=7955 GN=krt97 PE=1 SV=1	6.282	0.0545546	90.011	52	22	47	6	438	49.8	5.5	84.71		cytoskeleton	other molecular function	Pf00038	436656	ENSDARG00000000212	krt97	dre:436656; Q6DHU3	Formation of the cornified envelope		12	79.27	14.8	185.2	9.05	19.96	298331	370083	566590	1.16394e+07	1.247e+07	9.37782e+06	Peak Found	Peak Found	Peak Found	High	High	High
High	F1R2E0	Heterogeneous nuclear ribonucleoprotein M OS=Danio rerio OX=7955 GN=hnrnpm PE=1 SV=2	4.248	0.226878	79.758	32	17	48	17	715	74.1	8.97	84.36	RNA metabolism OR transcription;other metabolic processes;stress response	nucleus;other cell component	nucleic acid binding activity	Pf00076	555643	ENSDARG00000061735	hnrnpm	A0A0R4IS10; F1R2E0	mRNA Splicing - Major Pathway; FGFR2 alternative splicing	mRNA processing	0	101.32	22.3	177.7	8.25	29.31	524572	653428	1.04156e+06	1.23153e+07	1.59624e+07	1.09768e+07	Peak Found	High	Peak Found	High	High	High
High	Q6XG62	Protein S100 OS=Danio rerio OX=7955 GN=icn PE=1 SV=1	1.952	0.854451	48.732	56	7	34	3	95	10.4	5.21	84.33		other cell component	other molecular function	Pf01023	336655	ENSDARG00000009978	icn	dre:336655; Q6XG62			0	1.31	58.1	141.9		50.98		4.98551e+06		43987673	9.8938e+06	2.86879e+07	Not Found	High	Not Found	High	High	High
High	Q6PHI8	Tkt protein OS=Danio rerio OX=7955 GN=tktb PE=1 SV=1	2.14	0.801927	84.435	28	15	39	15	625	67.8	7.23	84.23			other molecular function	Pf00456, Pf02779, Pf02780	378713	ENSDARG00000006019	tktb	dre:378713; Q6PHI8			0	83.93	38.9	161.1	24.56	14.55	663545	1.08893e+06	2.04921e+06	1.53323e+07	1.05787e+07	1.31687e+07	Peak Found	High	High	High	High	High
High	F1QZA5	26S proteasome non-ATPase regulatory subunit 6 OS=Danio rerio OX=7955 GN=psmd6 PE=1 SV=1	2.006	0.836996	78.355	35	15	46	14	386	45.3	6.73	83.96	protein metabolism;other metabolic processes;developmental processes;other biological processes	other cell component	enzyme regulator activity	Pf01399, Pf10602		ENSDARG00000070674	psmd6	F1QZA5	Neddylation; Antigen processing: Ubiquitination & Proteasome degradation; Neutrophil degranulation; MAPK6/MAPK4 signaling; AUF1 (hnRNP D0) binds and destabilizes mRNA; Ub-specific processing proteases; UCH proteinases; Cross-presentation of soluble exogenous antigens (endosomes); Separation of Sister Chromatids; ABC-family proteins mediated transport; Autodegradation of Cdh1 by Cdh1:APC/C; APC/C:…		1	81.3	43.7	156.3	21.27	33.43	1.03958e+06	1.70794e+06	2.6365e+06	2.50135e+07	9.17355e+06	1.24782e+07	High	High	High	High	High	High
High	D7RVR7	Amino acid transporter OS=Danio rerio OX=7955 GN=slc1a2b PE=1 SV=1	1.183	0.982466	72.813	27	13	47	13	523	57.2	6.47	83.63	transport;other biological processes	other membranes	transporter activity	Pf00375	335836	ENSDARG00000102453	slc1a2b	D7RVR7			0	98.23	64.9	135.1	36.5	15.78	2.59769e+06	5.96168e+06	7.89285e+06	3.40453e+07	1.80088e+07	2.17348e+07	High	High	High	High	High	High
High	A2BII1	Alanine aminotransferase 2-like (Fragment) OS=Danio rerio OX=7955 GN=gpt PE=1 SV=1	3.855	0.301974	80.707	23	10	36	10	562	62.5	7.59	83.51	other metabolic processes		other molecular function	Pf00155		ENSDARG00000019541	gpt	A2BII1			0	60.99	37.7	162.3	21.95	22.75	641671	1.05697e+06	1.48958e+06	1.17404e+07	1.2647e+07	8.49878e+06	Peak Found	High	High	High	High	High
High	Q1L986	RAB3B, member RAS oncogene family (Fragment) OS=Danio rerio OX=7955 GN=rab3b PE=1 SV=1	1.94	0.915874	66.492	58	11	54	6	217	25	5.8	83.47	transport;other biological processes	plasma membrane;other membranes;ER/Golgi;other cytoplasmic organelle	other molecular function	Pf00071	557482	ENSDARG00000114797	rab3b	dre:557482; Q1L986	RAB geranylgeranylation		0	85.87	65.5	134.5	33.25	28.66	1.05112e+06	758303	1.03853e+06	5.90738e+06	3.84678e+06	2262756	High	High	High	High	High	High
High	F1QK93	26S proteasome non-ATPase regulatory subunit 1 OS=Danio rerio OX=7955 GN=psmd1 PE=1 SV=2	1.236	0.990379	91.826	29	21	53	21	964	107	5.29	83.12	protein metabolism;other metabolic processes;other biological processes	other membranes;nucleus;other cell component	enzyme regulator activity	Pf01851, Pf13646, Pf18004	554967	ENSDARG00000003189	psmd1	A0A0R4IJ38; dre:554967; F1QK93		TNF-alpha NF-kB signaling pathway	0	47.35	78.1	121.9	26.61	18.15	1.95962e+06	3.61801e+06	5.37758e+06	1.26079e+07	1.16376e+07	1.26304e+07	High	High	High	High	High	High
High	A0A2R8Q7Q6	Fumarylacetoacetase OS=Danio rerio OX=7955 GN=fah PE=1 SV=1	22.999	2.31521e-05	62.25	53	13	36	13	348	38.7	6.68	82.92	other metabolic processes		other molecular function	Pf01557, Pf09298		ENSDARG00000101762	fah	A0A2R8Q7Q6	Tyrosine catabolism		0	29.86	4.8	195.2	37.08	8.79	99544.9	191761	419213	2.41731e+07	2.09113e+07	1.82464e+07	Peak Found	Peak Found	High	High	High	High
High	F6NMS7	Creatine kinase OS=Danio rerio OX=7955 GN=ckmt2b PE=1 SV=1	2.947	0.538171	76.954	35	12	41	6	413	46.3	6.93	82.56	other metabolic processes	mitochondrion	kinase activity;other molecular function	Pf00217, Pf02807		ENSDARG00000039929	ckmt2b	F6NMS7			4	119.02	59.9	140.1	36.27	14.7	1.09708e+06	2.19628e+06	2.29806e+06	1.02657e+07	7.33896e+06	9.01931e+06	High	High	High	High	High	High
High	F1QX13	Complement component c3a, duplicate 3 OS=Danio rerio OX=7955 GN=c3a.3 PE=1 SV=1	7.306	0.0292604	89.233	16	19	42	10	1651	184.6	6.92	82.54	other biological processes	non-structural extracellular	enzyme regulator activity	Pf00207, Pf01759, Pf01821, Pf01835, Pf07677, Pf07678, Pf07703, Pf17789, Pf17790, Pf17791	565074	ENSDARG00000052207	c3a.3	dre:565074; F1QX13			6	103.42	11.4	188.6	62.74	30.41	148031	52350.2	427648	6.26191e+06	8.4905e+06	6.14572e+06	Peak Found	Peak Found	Peak Found	High	High	High
High	Q4V9P8	Calcium/calmodulin-dependent protein kinase OS=Danio rerio OX=7955 GN=camk2g1 PE=1 SV=1	0.883	0.855026	65.142	19	9	38	2	560	62.5	7.09	82.49	protein metabolism;other metabolic processes;developmental processes	other cell component	kinase activity;other molecular function	Pf00069, Pf08332	791855	ENSDARG00000071395	camk2g1	dre:791855; Q4V9P8	RAF activation; HSF1-dependent transactivation; Phase 0 - rapid depolarisation; Ion homeostasis; Ion transport by P-type ATPases; Unblocking of NMDA receptors, glutamate binding and activation; Interferon gamma signaling	Calcium regulation in cardiac cells	0	61.59	101.8	98.2	39.72	15.33	81905.9	164287	368274	539764	367886	466045	Peak Found	Peak Found	High	High	High	High
High	F1QEW4	Flotillin OS=Danio rerio OX=7955 GN=flot1a PE=1 SV=2	2.79	0.688615	50.021	30	11	37	7	423	47.3	6.96	82.29	signal transduction;other biological processes	plasma membrane;other membranes;other cytoplasmic organelle;other cell component		Pf01145, Pf15975	561345	ENSDARG00000001710	flot1a	F1QEW4			0	67.3	51.8	148.2	13.52	18.92	404812	551242	977064	5.34433e+06	4.90621e+06	3.24822e+06	High	Peak Found	High	High	High	High
High	D6MUD3	Collagen type XI alpha-1b OS=Danio rerio OX=7955 GN=col11a1b PE=2 SV=1	0.291	0.0881811	48.215	10	15	55	10	1815	180.8	5.29	82.22	cell organization and biogenesis	non-structural extracellular;extracellular matrix	extracellular structural activity	Pf01391, Pf01410	555202	ENSDARG00000009014	col11a1b	D6MUD3; dre:555202	Collagen degradation; Assembly of collagen fibrils and other multimeric structures; Collagen chain trimerization; Non-integrin membrane-ECM interactions; MET activates PTK2 signaling		4	89.31	158.8	41.2	56.06	37.75	7.36841e+07	2.601e+07	7.18981e+07	3.56483e+07	4.48879e+07	2.21556e+07	High	High	High	High	High	High
High	X1WED4	Solute carrier family 12 member 5a OS=Danio rerio OX=7955 GN=slc12a5a PE=1 SV=1	0.745	0.785601	86.608	21	20	76	15	1080	119.4	6.89	81.64	cell-cell signaling;cell organization and biogenesis;transport;other biological processes	plasma membrane;other membranes;other cell component	transporter activity	Pf00324, Pf03522		ENSDARG00000075815	slc12a5a	X1WED4	Cation-coupled Chloride cotransporters		5	74.39	114	86	13.1	10.1	8.1984e+06	1.0187e+07	1.40354e+07	2.02515e+07	1.79855e+07	1.5504e+07	High	High	High	High	High	High
High	Q7ZU67	RNA helicase OS=Danio rerio OX=7955 GN=eif4a1b PE=1 SV=1	1.583	0.989414	62.747	35	13	42	3	406	46.1	5.33	81.17	protein metabolism;other metabolic processes		nucleic acid binding activity;other molecular function	Pf00270, Pf00271	399484	ENSDARG00000003032; ENSDARG00000116907	eif4a1b	dre:399484; Q7ZU67			0	52.41	77	123	13.82	12.15	242923	330493	593393	1.79888e+06	1.57536e+06	1.20955e+06	High	High	Medium	High	High	High
High	F1Q8J4	Acyl-CoA dehydrogenase very long chain OS=Danio rerio OX=7955 GN=acadvl PE=1 SV=1	4.388	0.206811	100.169	39	21	44	18	659	71	8.41	81.13	other biological processes	mitochondrion	other molecular function	Pf00441, Pf02770, Pf02771		ENSDARG00000016687	acadvl	F1Q8J4	Beta oxidation of palmitoyl-CoA to myristoyl-CoA		3	70.52	35.1	164.9	30.52	11.33	544322	872597	1.95126e+06	1.37283e+07	1.01218e+07	1.15927e+07	Peak Found	High	High	High	High	High
High	B8JLR8	RAB35, member RAS oncogene family b OS=Danio rerio OX=7955 GN=rab35b PE=1 SV=1	1.195	0.982466	72.189	64	12	48	4	201	22.9	8.29	81.12	transport	plasma membrane;other membranes;other cytoplasmic organelle	other molecular function	Pf00071		ENSDARG00000058425	rab35b	B8JLR8	RAB geranylgeranylation; RAB GEFs exchange GTP for GDP on RABs; TBC/RABGAPs		0	47.46	114.2	85.8	41.69	15.93	3.18252e+06	1.35788e+06	5.34212e+06	6.35076e+06	5.56743e+06	6.07228e+06	High	High	High	High	High	High
High	Q1LUZ9	Carboxylic ester hydrolase OS=Danio rerio OX=7955 GN=ces3 PE=1 SV=1	2.467	0.89872	74.764	23	14	42	2	549	60.3	6.4	81.05		non-structural extracellular;cytoskeleton	other molecular function	Pf00135	560651	ENSDARG00000041595	ces3	dre:560651; Q1LUZ9	Synthesis of PC; Phase I - Functionalization of compounds; Metabolism of Angiotensinogen to Angiotensins; LDL clearance; Neurotransmitter clearance		0	16.54	36.4	163.6	8.41	14.29		34831.7	55098.2	473995	364545	427573	Not Found	Peak Found	Peak Found	High	High	High
High	Q6AZA0	Acetyl-CoA acetyltransferase, mitochondrial OS=Danio rerio OX=7955 GN=acat1 PE=2 SV=1	5.27	0.109676	76.813	53	15	52	15	420	44.3	8.85	80.27	other metabolic processes	mitochondrion	other molecular function	Pf00108, Pf02803	445290	ENSDARG00000045888	acat1	dre:445290; Q6AZA0	Branched-chain amino acid catabolism; Utilization of Ketone Bodies; Synthesis of Ketone Bodies		0	67.24	20.6	179.4	33.04	21.6	395591	833500	1.10639e+06	1.68315e+07	1.8153e+07	1.27647e+07	High	High	High	High	High	High
High	Q7ZU96	CCT-theta OS=Danio rerio OX=7955 GN=cct8 PE=1 SV=1	1.244	0.994501	62.461	32	14	45	14	546	59.3	5.35	80.23	other biological processes	cytosol	other molecular function	Pf00118	394037	ENSDARG00000008243	cct8	dre:394037; Q7ZU96			0	45.13	89.5	110.5	10.05	12.38	3.06389e+06	3.00221e+06	6.52347e+06	1.36966e+07	1.19192e+07	9.05736e+06	High	High	High	High	High	High
High	A0A0R4IQT3	Calcium/calmodulin-dependent protein kinase OS=Danio rerio OX=7955 GN=camk2g2 PE=1 SV=1	1.196	0.982466	59.443	18	10	38	2	637	70.3	7.18	80.1	protein metabolism;other metabolic processes;stress response	other cell component	kinase activity;other molecular function	Pf00069, Pf08332		ENSDARG00000056206	camk2g2	A0A0R4IQT3	Phase 0 - rapid depolarisation; Ion homeostasis; RAF activation; HSF1-dependent transactivation; Ion transport by P-type ATPases; Unblocking of NMDA receptors, glutamate binding and activation; Interferon gamma signaling		8	70.73	60.9	139.1	30.26	14.59	1.2233e+06	2.39209e+06	3.1147e+06	1.06726e+07	1.02732e+07	9.40714e+06	Peak Found	Peak Found	High	High	Peak Found	High
High	F1QWB4	Heterogeneous nuclear ribonucleoprotein K OS=Danio rerio OX=7955 GN=hnrnpk PE=1 SV=1	1.222	0.987411	86.463	45	16	47	15	429	47.6	8.13	79.86	other biological processes	nucleus;other cell component	nucleic acid binding activity	Pf00013, Pf08067	406267	ENSDARG00000018914	hnrnpk	dre:406267; F1QWB4		mRNA processing	0	53.61	85	115	19.09	11.17	4.51937e+06	3.2589e+06	7.29335e+06	2.16109e+07	1.26043e+07	1.30473e+07	High	High	High	High	High	High
High	A7YT77	Qdpra protein OS=Danio rerio OX=7955 GN=qdpra PE=1 SV=1	0.831	0.851931	55.125	27	4	28	4	237	24.6	7.08	79.82	other metabolic processes	other cell component	other molecular function	Pf00106	566323	ENSDARG00000040190	qdpra	A7YT77; dre:566323	Phenylalanine metabolism	Neural crest development	0	58.01	94.9	105.1	36.38	11.92	6.5898e+06	3.98288e+06	6.79892e+06	1.50266e+07	1.16125e+07	8.74925e+06	High	High	High	High	High	High
High	Q5RGK8	Staphylococcal nuclease domain-containing protein OS=Danio rerio OX=7955 GN=snd1 PE=1 SV=2	2.028	0.828449	86.053	27	18	61	18	913	102.5	7.61	79.45	RNA metabolism OR transcription;other metabolic processes;other biological processes	other cell component	nucleic acid binding activity;other molecular function	Pf00565, Pf00567	324404	ENSDARG00000006766	snd1	Q5RGK8			0	52.41	64.6	135.4	22.8	17.76	1.54233e+06	1.36103e+06	3.79748e+06	9.29039e+06	9.67132e+06	8.10984e+06	High	High	High	High	High	High
High	Q6NYQ7	Proton-translocating NAD(P)(+) transhydrogenase OS=Danio rerio OX=7955 GN=nnt PE=1 SV=1	1.227	0.98835	90.206	23	20	58	20	1079	112.7	6.84	79.21	other metabolic processes;transport	other membranes	other molecular function	Pf01262, Pf02233, Pf05222, Pf12769	406619	ENSDARG00000023536	nnt	dre:406619; Q6NYQ7	Citric acid cycle (TCA cycle)		0	50.48	70.7	129.3	28.96	12.09	1.89003e+06	3.68043e+06	5.47901e+06	1.74756e+07	1.60758e+07	1.32752e+07	High	High	High	High	High	High
High	X1WCG5	Calcium-transporting ATPase OS=Danio rerio OX=7955 GN=atp2b3b PE=1 SV=1	1.598	0.999884	55.142	9	11	34	1	1180	129.2	5.52	79.14	transport;other biological processes	plasma membrane;other membranes;other cell component	transporter activity;other molecular function	Pf00122, Pf00689, Pf00690, Pf00702, Pf12424, Pf13246	558525	ENSDARG00000023445	atp2b3b	X1WCG5			0	46.59	76.4	123.6	45.21	7.09		151644	139293	551806	461527	415167	Not Found	High	Peak Found	Peak Found	Peak Found	Peak Found
High	F6NVJ1	Heat shock 10 protein 1 OS=Danio rerio OX=7955 GN=hspe1 PE=1 SV=1	1.464	0.975356	51.109	70	9	34	9	99	10.9	8.68	79.12	other biological processes	mitochondrion	other molecular function	Pf00166	58041	ENSDARG00000056167	hspe1	F6NVJ1			0	74.39	66.7	133.3	21.54	3.99	2.48465e+06	2.48542e+06	6.49632e+06	1.79571e+07	1.35253e+07	1.19187e+07	High	High	High	High	High	High
High	F1QP28	Keratin 96 (Fragment) OS=Danio rerio OX=7955 GN=krt96 PE=4 SV=1	100	5.69605e-17	76.777	45	17	39	2	402	45.9	5.15	79.04		cytoskeleton	other molecular function	Pf00038		ENSDARG00000095147	krt96	F1QP28	Formation of the cornified envelope		0			200		99.12					594433	99773.5	Not Found	Not Found	Not Found	High	High	High
High	E9QDQ2	Calcium/calmodulin-dependent protein kinase OS=Danio rerio OX=7955 GN=camk2b1 PE=1 SV=2	0.449	0.419426	53.8	22	9	35	2	531	59.2	7.37	78.41	protein metabolism;other metabolic processes	other cell component	kinase activity;other molecular function	Pf00069, Pf08332	562064	ENSDARG00000011065	camk2b1	dre:562064; E9QDQ2		Calcium regulation in cardiac cells	0	101.7	131.1	68.9	18.37	39.96	550929	446372	1.15298e+06	870920	1.30936e+06	725592	Peak Found	Peak Found	High	High	High	High
High	Q5NJJ5	Matrilin-4 OS=Danio rerio OX=7955 GN=matn4 PE=1 SV=1	0.41	0.278732	71.555	19	15	51	14	944	104.6	4.98	77.72		extracellular matrix	other molecular function	Pf00092, Pf10393, Pf12662, Pf14670	497348	ENSDARG00000015947	matn4	Q5NJJ5	ECM proteoglycans		0	65.8	139.1	60.9	36.15	30.17	3.34614e+06	7.65782e+06	1.0388e+07	5.51227e+06	7.53387e+06	6.01629e+06	High	High	High	High	High	High
High	Q7T2P2	T-complex protein 1 subunit gamma OS=Danio rerio OX=7955 GN=cct3 PE=1 SV=1	1.123	0.977441	85.787	38	20	53	20	543	60.2	6.02	77.68	developmental processes;other biological processes	cytosol	other molecular function	Pf00118		ENSDARG00000016173	cct3	Q7T2P2	Association of TriC/CCT with target proteins during biosynthesis; Cooperation of PDCL (PhLP1) and TRiC/CCT in G-protein beta folding		0	66.8	87.4	112.6	8.38	2.61	2.51152e+06	3.05379e+06	5.58097e+06	1.3524e+07	9.33674e+06	9.27059e+06	High	High	High	High	High	High
High	Q6DRD1	ATP synthase subunit O, mitochondrial OS=Danio rerio OX=7955 GN=atp5po PE=1 SV=1	1.82	0.9024	62.709	55	10	40	10	209	22.5	9.82	77.56	other metabolic processes;transport	other membranes;mitochondrion	transporter activity	Pf00213	335191	ENSDARG00000001788	atp5po	dre:335191; Q6DRD1	Formation of ATP by chemiosmotic coupling; Cristae formation	Oxidative phosphorylation; Electron transport chain	0	71.14	55.1	144.9	56.12	23.33	492624	1.77784e+06	1.89166e+06	6.42064e+06	7.44953e+06	6.58692e+06	High	High	High	High	High	High
High	A5WWJ4	Matrilin 1 OS=Danio rerio OX=7955 GN=matn1 PE=1 SV=1	0.629	0.654671	78.259	47	19	65	18	489	53.3	7.33	76.98	developmental processes	extracellular matrix	extracellular structural activity;other molecular function	Pf00092, Pf10393, Pf14670	403023	ENSDARG00000030215	matn1	A5WWJ4; dre:403023	ECM proteoglycans		1	92.63	123.6	76.4	22.22	2.85	5.9145e+06	9.91652e+06	1.49838e+07	1.77049e+07	1.33623e+07	1.20724e+07	High	High	High	High	High	High
High	Q90WX6	Guanine nucleotide-binding protein (G protein), alpha transducing activity polypeptide 1 OS=Danio rerio OX=7955 GN=gnat1 PE=1 SV=1	1.364	0.982466	63.179	32	11	41	9	350	39.8	5.53	76.98	signal transduction;other biological processes	plasma membrane;other membranes	signal transduction activity or receptor binding;other molecular function	Pf00503	140428	ENSDARG00000044199	gnat1	dre:140428; Q90WX6	G alpha (i) signalling events; Inactivation, recovery and regulation of the phototransduction cascade; Activation of the phototransduction cascade		2	70.68	68.7	131.3	27.09	23.42	3.61258e+06	5.80998e+06	6.48071e+06	1.78119e+07	1.81386e+07	1.99665e+07	High	High	High	High	High	High
High	Q6NX09	Hexokinase OS=Danio rerio OX=7955 GN=hk1 PE=1 SV=1	1.123	0.977555	77.684	22	20	53	18	918	102.7	6.35	76.81	other metabolic processes;other biological processes	cytosol;mitochondrion	kinase activity;other molecular function	Pf00349, Pf03727		ENSDARG00000039452; ENSDARG00000112051	hk1	A0A0R4IJT7; Q6NX09	Neutrophil degranulation; Glycolysis		2	56.86	82.3	117.7	25.15	21.59	1.6165e+06	2.64785e+06	3.19544e+06	8.25051e+06	6.33237e+06	8.37209e+06	High	High	High	High	High	High
High	Q90Z10	60S ribosomal protein L13 OS=Danio rerio OX=7955 GN=rpl13 PE=2 SV=3	0.752	0.794156	61.871	53	16	67	16	211	24.4	11.6	76.74	protein metabolism;other metabolic processes;other biological processes	cytosol;translational apparatus	nucleic acid binding activity;other molecular function	Pf01294	378961	ENSDARG00000099380	rpl13	dre:378961; Q90Z10	Major pathway of rRNA processing in the nucleolus and cytosol; Nonsense Mediated Decay (NMD) enhanced by the Exon Junction Complex (EJC); L13a-mediated translational silencing of Ceruloplasmin expression; GTP hydrolysis and joining of the 60S ribosomal subunit; SRP-dependent cotranslational protein targeting to membrane; Formation of a pool of free 40S subunits; Nonsense Mediated Decay (NMD) inde…	Cytoplasmic ribosomal proteins	0	93.23	102.4	97.6	17.2	7.8	1.8718e+07	1.76135e+07	4.38307e+07	6.464e+07	5.02059e+07	4.09803e+07	High	High	High	High	High	High
High	A0A0R4IVU8	Im:7150988 OS=Danio rerio OX=7955 GN=im:7150988 PE=4 SV=1	3.519	0.370041	90.643	70	9	30	8	150	16.9	9.03	76.71	other biological processes	non-structural extracellular		Pf00188	504039	ENSDARG00000109310	im:7150988	A0A0R4IVU8; dre:504039			1	98.02	20.5	179.5	100.32	44.82	52959.2	1.02572e+06	695820	1.51717e+07	4.06257e+06	8.0492e+06	Peak Found	High	High	High	High	High
High	A0A0R4IAH3	Enoyl-CoA delta isomerase 2 OS=Danio rerio OX=7955 GN=eci2 PE=1 SV=1	1.693	0.914937	60.269	23	9	39	9	392	43	8.48	76.68			other molecular function	Pf00378, Pf00887		ENSDARG00000102412	eci2	A0A0R4IAH3	Beta-oxidation of very long chain fatty acids; Peroxisomal protein import		0	91.97	61.4	138.6	43.53	14.04	2.09399e+06	4.51382e+06	4.04908e+06	1.80668e+07	1.00147e+07	1.20976e+07	High	High	High	High	High	High
High	Q7ZT36	Parvalbumin 3 OS=Danio rerio OX=7955 GN=pvalb3 PE=1 SV=1	0.526	0.531633	40.31	35	5	31	1	109	11.5	4.64	76.39		nucleus;other cell component	other molecular function	Pf13499	100000771	ENSDARG00000022817; ENSDARG00000117131	pvalb3	dre:100000771; Q7ZT36			0	8.59	131.1	68.9	7.53		173002	202111	380985			250756	Peak Found	High	High	Not Found	Not Found	Peak Found
High	Q7ZUN7	Creatine kinase OS=Danio rerio OX=7955 GN=ckmt1 PE=1 SV=1	1.467	0.975356	78.317	41	14	46	12	417	46.7	7.91	76.28	other metabolic processes	mitochondrion	kinase activity;other molecular function	Pf00217, Pf02807	321892	ENSDARG00000016598; ENSDARG00000113143	ckmt1	dre:321892; Q7ZUN7	Creatine metabolism		2	102.95	75.8	124.2	16.06	22.75	1.71893e+06	2.51672e+06	3.77556e+06	1.1822e+07	6004498	9.11077e+06	High	High	High	High	High	High
High	E7FC95	Dynamin GTPase OS=Danio rerio OX=7955 GN=dnm1b PE=1 SV=2	3.5	0.748415	104.269	34	24	70	4	858	96.5	6.86	75.96	cell organization and biogenesis;other metabolic processes;transport;other biological processes	plasma membrane;other membranes;cytoskeleton;mitochondrion;other cell component	cytoskeletal activity;other molecular function	Pf00169, Pf00350, Pf01031, Pf02212	100333543	ENSDARG00000009281	dnm1b	dre:100333543; E7FC95			2	66.26	41.3	158.7	89.68	20.45	18964.2	192405	142516	1.04777e+06	926456	585255	Not Found	Medium	Peak Found	High	High	High
High	E7EYD0	Myomesin 1a (skelemin) OS=Danio rerio OX=7955 GN=myom1a PE=1 SV=1	0.503	0.35963	73.358	16	19	54	18	1483	166.2	6.6	75.77	other biological processes	cytoskeleton	cytoskeletal activity;other molecular function	Pf00041, Pf07679	558671	ENSDARG00000061249	myom1a	dre:558671; E7EYD0; F1QNU3			0	65.43	132.5	67.5	12.77	18.11	2.85951e+06	3.32298e+06	4.57989e+06	4.12752e+06	4.32783e+06	3.65143e+06	High	High	High	High	High	High
High	Q6DGL0	Ribosomal protein L18 OS=Danio rerio OX=7955 GN=rpl18 PE=1 SV=1	0.888	0.881411	62.073	48	9	45	9	182	21	11.82	75.77	protein metabolism;other metabolic processes	cytosol;ER/Golgi;translational apparatus	nucleic acid binding activity;other molecular function	Pf17135	445038	ENSDARG00000029533	rpl18	dre:445038; Q6DGL0	Major pathway of rRNA processing in the nucleolus and cytosol; Nonsense Mediated Decay (NMD) enhanced by the Exon Junction Complex (EJC); L13a-mediated translational silencing of Ceruloplasmin expression; GTP hydrolysis and joining of the 60S ribosomal subunit; SRP-dependent cotranslational protein targeting to membrane; Formation of a pool of free 40S subunits; Nonsense Mediated Decay (NMD) inde…	Cytoplasmic ribosomal proteins	0	119.91	95.6	104.4	44.3	5.19	2.28781e+06	6.14711e+06	7.19385e+06	1.46195e+07	1.17151e+07	1.03967e+07	High	High	High	High	High	High
High	A0A2R8PWR1	Betaine--homocysteine S-methyltransferase 1 OS=Danio rerio OX=7955 GN=bhmt PE=1 SV=1	1.065	0.968053	65.857	39	11	40	11	392	43.2	6.79	74.81	other metabolic processes		other molecular function	Pf02574		ENSDARG00000013430	bhmt	A0A2R8PWR1			0	50.21	95.8	104.2	24.47	2.12	2.57579e+06	4.51899e+06	7.19716e+06	1.49676e+07	1.08928e+07	1.00067e+07	High	High	High	High	High	High
High	Q7SYH6	Phe-4-monooxygenase OS=Danio rerio OX=7955 GN=pah PE=1 SV=1	1.462	0.975631	77.527	44	18	41	18	449	51.3	6.23	74.69	other metabolic processes;other biological processes		other molecular function	Pf00351, Pf01842		ENSDARG00000020143	pah	Q7SYH6	Phenylalanine metabolism		0	91.12	33.8	166.2	17.68	47.91	1.71337e+06	1.67265e+06	4.14673e+06	3.05009e+07	8.19035e+06	2.31002e+07	High	High	High	High	High	High
High	Q9I8U7	Fast skeletal muscle myosin light polypeptide 3 OS=Danio rerio OX=7955 GN=mylz3 PE=1 SV=1	1.335	0.985976	62.271	68	10	47	6	151	16.8	4.55	74.63			other molecular function		58143	ENSDARG00000017441	mylz3	dre:58143; Q9I8U7	Striated Muscle Contraction		0	89.25	87.8	112.2	34.81	25.64	2.73933e+06	4.79254e+06	4.59648e+06	1.80908e+07	9.19244e+06	7.82099e+06	High	High	High	High	High	High
High	A0A0R4IGN3	Protein disulfide-isomerase (Fragment) OS=Danio rerio OX=7955 GN=pdia3 PE=1 SV=1	1.236	0.981281	88.046	44	14	36	13	459	51.1	7.12	74.42	stress response;other biological processes	ER/Golgi;other cell component	other molecular function	Pf00085, Pf13848		ENSDARG00000102640	pdia3	A0A0R4IGN3	ER-Phagosome pathway; Antigen Presentation: Folding, assembly and peptide loading of class I MHC; Calnexin/calreticulin cycle		1	90.4	58.6	141.4	47.02	14.77	478936	1.41396e+06	1.71656e+06	7.91454e+06	4.72879e+06	6.08235e+06	High	High	High	High	High	High
High	A0A1L1QZF2	Transaldolase OS=Danio rerio OX=7955 GN=taldo1 PE=1 SV=1	4.759	0.159481	70.608	57	13	44	13	286	31.9	6.55	74.36	other metabolic processes	other cell component	other molecular function	Pf00923		ENSDARG00000103369	taldo1	A0A1L1QZF2	Pentose phosphate pathway; Insulin effects increased synthesis of Xylulose-5-Phosphate		0	60.93	29	171	10.85	14.15	907969	954424	2.05272e+06	1.52053e+07	1.4429e+07	1.34253e+07	Medium	High	High	High	High	High
High	Q6NX86	High mobility group box 1a OS=Danio rerio OX=7955 GN=hmgb1a PE=1 SV=1	2.799	0.583191	58.207	60	13	38	11	205	23.7	6.23	74.25	cell organization and biogenesis;stress response;developmental processes;other biological processes	plasma membrane;other membranes;nucleus;other cell component	nucleic acid binding activity	Pf00505, Pf09011	321622	ENSDARG00000099175; ENSDARG00000114353	hmgb1a	dre:321622; Q6NX86	Neutrophil degranulation; Pyroptosis; TAK1 activates NFkB by phosphorylation and activation of IKKs complex; Advanced glycosylation endproduct receptor signaling; Apoptosis induced DNA fragmentation; Regulation of TLR by endogenous ligand; TRAF6 mediated NF-kB activation	Nodal signaling pathway	2	111.65	36	164	16.36	7.95	989316	1.12996e+06	2.53878e+06	1.83419e+07	1.13726e+07	1.21214e+07	High	Peak Found	High	High	High	High
High	F1QYH7	Glyoxylate reductase/hydroxypyruvate reductase b OS=Danio rerio OX=7955 GN=grhprb PE=1 SV=1	6.47	0.0479704	65.305	38	12	34	12	361	39.6	7.97	74.22		cytosol	other molecular function	Pf00389, Pf02826	402985	ENSDARG00000019986; ENSDARG00000109547	grhprb	dre:402985; F1QYH7			0	64.15	24.6	175.4	57.99	21.24	232537	910186	995391	1.15868e+07	1.27071e+07	9.38149e+06	Peak Found	High	High	High	High	High
High	Q7SXN6	Proteasome subunit alpha type OS=Danio rerio OX=7955 GN=psma6a PE=1 SV=1	1.933	0.861642	55.906	42	11	35	11	246	27.4	6.37	74.08	protein metabolism;other metabolic processes	nucleus;other cell component	other molecular function	Pf00227, Pf10584	171585	ENSDARG00000019398	psma6a	Q7SXN6			0	94.36	77.6	122.4	29.96	19.98	2.96572e+06	5.73294e+06	9.91011e+06	3.86333e+07	1.91341e+07	2.06829e+07	High	High	High	High	High	High
High	A0A0R4IFL5	26S proteasome non-ATPase regulatory subunit 2 OS=Danio rerio OX=7955 PE=1 SV=2	1.73	0.907607	76.056	30	12	39	12	547	59.3	6.06	73.45	protein metabolism;other metabolic processes;other biological processes	nucleus;other cell component	enzyme regulator activity	Pf01851							0	70.41	42.1	157.9	34.03	29.63	853538	1.44525e+06	1.38141e+06	8.05545e+06	8.40816e+06	1.02994e+07	High	High	High	High	High	High
High	E7F7J8	Collagen, type XI, alpha 2 (Fragment) OS=Danio rerio OX=7955 GN=col11a2 PE=4 SV=3	3.287	0.627602	66.733	33	15	54	3	423	45.4	10.02	73.43	cell organization and biogenesis;developmental processes;other biological processes	non-structural extracellular;extracellular matrix;other cell component	extracellular structural activity	Pf02210		ENSDARG00000012422	col11a2	E7F7J8			0	72.14	61.2	138.8	33.71	21.95	687937	615298	636667	6.70734e+06	3.44919e+06	3.18578e+06	High	High	Peak Found	High	High	High
High	A0A286Y8X9	Eukaryotic translation elongation factor 2b OS=Danio rerio OX=7955 GN=eef2b PE=3 SV=2	1.621	0.981281	59.437	20	16	51	3	860	95.7	6.83	73.24	protein metabolism;other metabolic processes;developmental processes;other biological processes	other cell component	translation activity;nucleic acid binding activity;other molecular function	Pf00009, Pf00679, Pf03144, Pf03764, Pf14492		ENSDARG00000109247	eef2b	A0A286Y8X9	Neutrophil degranulation; Synthesis of diphthamide-EEF2; Peptide chain elongation; Protein methylation		0	36.19	69.5	130.5	16.22	36.58	716456	1.02385e+06	1.43764e+06	3.87433e+06	5.74784e+06	3.57532e+06	High	High	High	High	Peak Found	Peak Found
High	Q6DHL6	40S ribosomal protein S6 OS=Danio rerio OX=7955 GN=rps6 PE=1 SV=1	0.723	0.76175	58.453	26	8	29	8	249	28.7	11.09	73.21	protein metabolism;other metabolic processes	translational apparatus	other molecular function	Pf01092	445028	ENSDARG00000019778	rps6	dre:445028; Q6DHL6	mTORC1-mediated signalling; L13a-mediated translational silencing of Ceruloplasmin expression; Translation initiation complex formation; Ribosomal scanning and start codon recognition; GTP hydrolysis and joining of the 60S ribosomal subunit; Formation of the ternary complex, and subsequently, the 43S complex; Major pathway of rRNA processing in the nucleolus and cytosol; Nonsense Mediated Decay (…	Cytoplasmic ribosomal proteins	0	92.04	79.1	120.9	11.83	17.49	2.85679e+06	3.49775e+06	6.86746e+06	1.92889e+07	9.91572e+06	1.26012e+07	High	High	High	High	High	High
High	Q6PBW3	Ribosomal protein S14 OS=Danio rerio OX=7955 GN=rps14 PE=1 SV=1	1.801	0.894693	48.817	35	7	28	7	151	16.2	9.99	73.16	cell organization and biogenesis;protein metabolism;RNA metabolism OR transcription;other metabolic processes;developmental processes	cytosol;translational apparatus	nucleic acid binding activity;other molecular function	Pf00411	336687	ENSDARG00000036629	rps14	dre:336687; Q6PBW3	L13a-mediated translational silencing of Ceruloplasmin expression; Translation initiation complex formation; Ribosomal scanning and start codon recognition; GTP hydrolysis and joining of the 60S ribosomal subunit; Formation of the ternary complex, and subsequently, the 43S complex; Major pathway of rRNA processing in the nucleolus and cytosol; Nonsense Mediated Decay (NMD) enhanced by the Exon Ju…	Cytoplasmic ribosomal proteins	0	83.27	81.2	118.8	33.58	19.98	2.47747e+06	2.08817e+06	7.09279e+06	1.77244e+07	9.51055e+06	8.60831e+06	High	High	High	High	High	High
High	A0A2R8RR55	Uncharacterized protein OS=Danio rerio OX=7955 PE=4 SV=1	2.305	0.746635	36.263	79	8	54	8	307	34.5	8.18	72.85	protein metabolism;other metabolic processes	nucleus;other cell component	other molecular function	Pf00240					PTK6 Regulates RTKs and Their Effectors AKT1 and DOK1; Regulation of RAS by GAPs; Separation of Sister Chromatids; MAPK6/MAPK4 signaling; Ub-specific processing proteases; EGFR downregulation; Neddylation; Antigen processing: Ubiquitination & Proteasome degradation; Oxygen-dependent proline hydroxylation of Hypoxia-inducible Factor Alpha; Cargo recognition for clathrin-mediated endocytosis; Negat…		0	83.96	73.9	126.1	13.18	21.12	1.56796e+07	1.56255e+07	2.2867e+07	6.78822e+07	7.58783e+07	6.29295e+07	High	High	High	High	High	High
High	Q7ZUP0	Acidic leucine-rich nuclear phosphoprotein 32 family member A OS=Danio rerio OX=7955 GN=anp32a PE=2 SV=1	0.602	0.616249	60.9	31	11	51	11	254	29.1	4.08	72.71	transport;other biological processes	ER/Golgi;nucleus;other cell component	other molecular function	Pf14580	335907	ENSDARG00000006487	anp32a	dre:335907; Q7ZUP0	HuR (ELAVL1) binds and stabilizes mRNA		0	104.32	90.6	109.4	25.06	23.76	3.54158e+06	6.19721e+06	1.04952e+07	2.42148e+07	1.20053e+07	1.85995e+07	High	High	High	High	High	High
High	Q6DGX6	Crystallin gamma EM2-8 OS=Danio rerio OX=7955 GN=crygm2d8 PE=1 SV=2	4.599	0.178701	57.238	65	10	74	4	175	21.6	7.61	72.67	developmental processes;other biological processes		other molecular function	Pf00030	436854	ENSDARG00000116164	crygm2d8	dre:436854; Q6DGX6			1	86.66	25.9	174.1	75.49	10.16	488544	3.44518e+06	3.30712e+06	4.24684e+07	3.23788e+07	2.53086e+07	Peak Found	High	Peak Found	High	High	High
High	Q6DHI9	Proteasome subunit beta OS=Danio rerio OX=7955 GN=psmb2 PE=1 SV=1	1.512	0.973261	49.176	38	10	44	10	199	22.6	6.55	72.64	protein metabolism;other metabolic processes	nucleus;other cell component	other molecular function	Pf00227	436882	ENSDARG00000031511	psmb2	dre:436882; Q6DHI9	Regulation of PTEN stability and activity; Ub-specific processing proteases; Neddylation; Antigen processing: Ubiquitination & Proteasome degradation; Cross-presentation of soluble exogenous antigens (endosomes); Separation of Sister Chromatids; ABC-family proteins mediated transport; Autodegradation of Cdh1 by Cdh1:APC/C; APC/C:Cdc20 mediated degradation of Securin; APC/C:Cdh1 mediated degradati…		0	92.83	62.8	137.2	7.81	32.89	4.69259e+06	4.59601e+06	7.60593e+06	42282605	1.53028e+07	2.36807e+07	High	High	High	High	High	High
High	Q5BLF6	Hemoglobin beta embryonic-3 OS=Danio rerio OX=7955 GN=hbbe3 PE=1 SV=1	1.281	0.999884	57.681	76	11	36	11	147	16.6	8.44	72.63	other metabolic processes;transport;other biological processes	cytosol;other cell component	other molecular function	Pf00042	30596	ENSDARG00000038147	hbbe3	dre:30596; Q5BLF6			0	61.8	79.4	120.6	27.92	18.98	3.51011e+06	6.53493e+06	8.68888e+06	2.66306e+07	1.33063e+07	1.74819e+07	High	High	High	High	High	High
High	Q561Z7	Serine protease 1 OS=Danio rerio OX=7955 GN=prss1 PE=1 SV=1	21.649	3.65428e-05	62.557	23	4	26	4	247	26.5	7.49	72.6	protein metabolism	non-structural extracellular	other molecular function	Pf00089	65223	ENSDARG00000042993	prss1	dre:65223; Q561Z7	Neutrophil degranulation; Collagen degradation; Cobalamin (Cbl, vitamin B12) transport and metabolism; Antimicrobial peptides; Activation of Matrix Metalloproteinases		0	64.82	4.1	195.9	81.17	28.19	14075.8	226404	513447	2.13199e+07	2.68736e+07	2.52437e+07	Peak Found	High	High	High	High	High
High	Q7T391	Annexin OS=Danio rerio OX=7955 GN=anxa11a PE=1 SV=1	1.818	0.888564	63.638	35	14	34	13	483	51.4	8.19	72.59	cell cycle OR cell proliferation;transport	other cell component	other molecular function	Pf00191	368215	ENSDARG00000077383	anxa11a	Q7T391			1	51.38	62.2	137.8	19.18	8.15	1.33059e+06	1.99634e+06	3.63065e+06	1.30973e+07	1.09195e+07	1.05393e+07	High	High	High	High	High	High
High	A2AR68	Rab GDP dissociation inhibitor OS=Danio rerio OX=7955 GN=gdi1 PE=1 SV=1	1.13	0.96299	71.22	44	15	53	11	447	50.4	5.08	72.38	transport;signal transduction;other biological processes	other cell component	enzyme regulator activity	Pf00996	554985	ENSDARG00000056122	gdi1	A2AR68; dre:554985	RAB GEFs exchange GTP for GDP on RABs		0	54.93	87.2	112.8	29.01	4.15	936552	1.44245e+06	3.23877e+06	6.70822e+06	4.60787e+06	4.28559e+06	High	High	High	High	High	High
High	Q6PC68	Vacuolar proton pump subunit B OS=Danio rerio OX=7955 GN=atp6v1ba PE=1 SV=1	2.735	0.607338	65.669	28	11	35	5	506	56	5.57	72.18	other metabolic processes;transport	other membranes	other molecular function	Pf00006, Pf02874		ENSDARG00000013443; ENSDARG00000111525	atp6v1ba	A0A0R4ITB1; Q6PC68	Transferrin endocytosis and recycling; Amino acids regulate mTORC1; ROS and RNS production in phagocytes; Insulin receptor recycling; Ion channel transport		7	57.26	57.4	142.6	6.83	19.35	928619	1.11852e+06	1.97568e+06	7.91764e+06	8.43072e+06	6.49127e+06	Peak Found	High	High	High	High	High
High	Q7T1B0	Embryonic globin beta e2 OS=Danio rerio OX=7955 GN=hbbe2 PE=1 SV=1	1.484	0.973524	42.656	74	9	32	8	147	16.5	6.68	71.95	other metabolic processes;transport;other biological processes	cytosol;other cell component	other molecular function	Pf00042	405772	ENSDARG00000045143; ENSDARG00000109554	hbbe2	dre:405772; Q7T1B0	Neutrophil degranulation; Cytoprotection by HMOX1; Scavenging of heme from plasma; Heme signaling; Erythrocytes take up carbon dioxide and release oxygen; Erythrocytes take up oxygen and release carbon dioxide		0	85.65	51.2	148.8	29.05	40.43	1.7863e+06	3.06401e+06	3.42171e+06	1.9003e+07	5.96701e+06	1.31932e+07	High	High	High	High	High	High
High	B8A5L6	Fibrinopeptide A OS=Danio rerio OX=7955 GN=fga PE=1 SV=1	0.795	0.821726	93.751	35	25	77	25	684	75.2	6.1	71.92	cell organization and biogenesis;protein metabolism;other metabolic processes;stress response	non-structural extracellular;extracellular matrix	signal transduction activity or receptor binding	Pf00147, Pf08702	378986	ENSDARG00000020741	fga	B8A5L6; dre:378986			0	83.23	115.2	84.8	16.83	36.92	6.46483e+06	8.30587e+06	1.0609e+07	1.0236e+07	1.63208e+07	1.19392e+07	High	High	High	High	High	High
High	Q5TZG5	Ezrin OS=Danio rerio OX=7955 GN=ezrb PE=1 SV=1	3.365	0.448118	77.22	31	17	45	11	583	68.7	5.92	71.52	cell organization and biogenesis;developmental processes;other biological processes	plasma membrane;other membranes;cytoskeleton;other cell component	cytoskeletal activity	Pf00373, Pf00769, Pf09379, Pf09380	561589	ENSDARG00000025091	ezrb	dre:561589; F1R321; Q5TZG5	Netrin-1 signaling		1	60.46	25.5	174.5	49.57	24.47	432187	976796	763026	7.77293e+06	9.33665e+06	7.42285e+06	Peak Found	High	High	High	High	High
High	F1Q890	Plasminogen OS=Danio rerio OX=7955 GN=plg PE=1 SV=1	4.628	0.175279	57.89	15	14	46	14	818	91.6	6.89	71.37	protein metabolism;stress response;other biological processes	non-structural extracellular	other molecular function	Pf00024, Pf00051, Pf00089	322691	ENSDARG00000023111	plg	dre:322691; F1Q890	Regulation of Insulin-like Growth Factor (IGF) transport and uptake by Insulin-like Growth Factor Binding Proteins (IGFBPs); Platelet degranulation ; Signaling by PDGF; Activation of Matrix Metalloproteinases; Dissolution of Fibrin Clot; LDL remodeling		0	68.86	26.5	173.5	32.75	25.52	683174	1.44664e+06	2.27754e+06	2.14852e+07	2.62198e+07	1.97418e+07	High	High	High	High	High	High
High	F1QYN1	Collagen, type IV, alpha 6 OS=Danio rerio OX=7955 GN=col4a6 PE=1 SV=3	0.382	0.224689	45.146	7	9	42	9	1714	168.4	9.01	71.1	cell organization and biogenesis;developmental processes;signal transduction	non-structural extracellular;extracellular matrix;other membranes	extracellular structural activity	Pf01391, Pf01413		ENSDARG00000052061	col4a6	F1QYN1	Integrin cell surface interactions; Collagen degradation; Collagen biosynthesis and modifying enzymes; Non-integrin membrane-ECM interactions; Signaling by PDGF; NCAM1 interactions; Crosslinking of collagen fibrils; Laminin interactions		0	47.58	148.7	51.3	18.7	18.78	1.08226e+07	1.6738e+07	2.749e+07	1.81134e+07	1.77703e+07	1.2319e+07	High	High	High	High	High	High
High	A8WHV3	Ras-related protein Rab-3 OS=Danio rerio OX=7955 GN=rab3c PE=1 SV=1	0.648	0.651322	58.068	51	10	40	6	224	25.2	4.83	70.96	transport;other biological processes	plasma membrane;other membranes;ER/Golgi;other cytoplasmic organelle	other molecular function	Pf00071	436803	ENSDARG00000014462	rab3c	A8WHV3	RAB geranylgeranylation		0	54.7	104	96	42.85	36.09	445997	311715	1.3264e+06	2.32025e+06	841408	1.03219e+06	Peak Found	High	High	High	High	High
High	E7F6Z2	Synaptic vesicle glycoprotein 2A OS=Danio rerio OX=7955 GN=sv2a PE=1 SV=2	0.997	0.934141	54.62	13	9	34	9	733	83.4	6.04	70.7	cell-cell signaling;transport	other membranes;ER/Golgi;other cell component	transporter activity	Pf00083, Pf07690	568033	ENSDARG00000059945	sv2a	dre:568033; E7F6Z2			0	93.19	96.2	103.8	8.95	21.31	3.12679e+06	2.88776e+06	6.11237e+06	1.716e+07	8.85542e+06	8.28069e+06	High	High	High	High	High	High
High	A0A0R4IUY2	Phosphodiesterase OS=Danio rerio OX=7955 GN=pde6c PE=1 SV=1	1.346	0.988589	69.874	19	12	36	12	852	98.2	5.54	70.7	developmental processes;signal transduction;other biological processes		other molecular function	Pf00233, Pf01590		ENSDARG00000100397	pde6c	A0A0R4IUY2			0	50.42	60.9	139.1	35.03	14.18	967677	1.94408e+06	2.13482e+06	7.51635e+06	7.22728e+06	6.45186e+06	Peak Found	High	High	High	High	High
High	A0A0H2UKW6	A kinase (PRKA) anchor protein 8-like OS=Danio rerio OX=7955 GN=akap8l PE=1 SV=1	4.877	0.146091	67.429	29	13	31	13	645	69.4	6.07	70.12		nucleus	nucleic acid binding activity	Pf04988	406500	ENSDARG00000099635	akap8l	A0A0H2UKW6; dre:406500			0	74.61	101.7	98.3	37.83	38.47	1.08659e+07	2.23849e+07	2.29756e+07	4.24079e+07	4.78263e+07	2.13919e+07	Peak Found	Peak Found	Peak Found	High	High	High
High	E9QC71	Solute carrier family 12 (Potassium-chloride transporter) member 5b OS=Danio rerio OX=7955 GN=slc12a5b PE=1 SV=1	1.174	0.970237	85.607	21	19	56	13	1117	123.1	6.34	69.56	cell-cell signaling;cell organization and biogenesis;transport;developmental processes;other biological processes	plasma membrane;other membranes;other cell component	transporter activity	Pf00324, Pf03522		ENSDARG00000078187	slc12a5b	E9QC71			1	66.64	81.8	118.2	30.1	7.05	866509	1.67239e+06	2.12918e+06	5.87969e+06	3.92075e+06	4.3097e+06	High	High	High	High	High	High
High	A0A2R8Q2N0	10-formyltetrahydrofolate dehydrogenase OS=Danio rerio OX=7955 GN=aldh1l1 PE=1 SV=1	3.427	0.398112	98.23	29	20	42	2	903	100.1	6.3	69.43	other metabolic processes;developmental processes	other cell component	other molecular function	Pf00171, Pf00551, Pf02911		ENSDARG00000114342	aldh1l1	A0A2R8Q2N0	Metabolism of folate and pterines		20	71.97	35.3	164.7	24.86	20.16	808882	1.36888e+06	1.74681e+06	1.07305e+07	1.13472e+07	1.07966e+07	Peak Found	Peak Found	Peak Found	High	High	High
High	F1QZU7	Aldehyde dehydrogenase 2 family member, tandem duplicate 2 OS=Danio rerio OX=7955 GN=aldh2.2 PE=1 SV=2	1.281	0.999884	68.809	25	10	39	3	516	56.5	6.47	69.28	other biological processes		other molecular function	Pf00171		ENSDARG00000028087	aldh2.2	A0A286YAF0; F1QZU7; F2Z4R7	Ethanol oxidation; Metabolism of serotonin		7	60.68	58.5	141.5	48.3	16.06	918754	2.53693e+06	2.58829e+06	1.19546e+07	6.5981e+06	8.57951e+06	High	High	High	High	High	High
High	E9QI62	Filamin A, alpha (actin-binding protein 280) OS=Danio rerio OX=7955 GN=flna PE=3 SV=1	1.026	0.950679	83.868	10	18	40	16	2553	272.4	5.76	69.18			cytoskeletal activity	Pf00307, Pf00630		ENSDARG00000074201	flna	E9QI62	RHO GTPases activate PAKs; Platelet degranulation ; GP1b-IX-V activation signalling; Cell-extracellular matrix interactions	MAPK signaling pathway	2	60.35	98.1	101.9	20.07	30.62	2.15906e+06	3.45701e+06	5.39167e+06	7.09896e+06	9.76859e+06	7.415e+06	High	High	High	High	High	High
High	B8A5D3	Asparagine--tRNA ligase OS=Danio rerio OX=7955 GN=nars1 PE=1 SV=1	0.866	0.845936	86.765	29	16	42	16	556	63.8	6.13	69.15	protein metabolism;RNA metabolism OR transcription;other metabolic processes		nucleic acid binding activity;other molecular function	Pf00152, Pf01336		ENSDARG00000061100	nars1	B8A5D3			0	80.02	77.6	122.4	43.8	22.61	791851	2.11806e+06	2.52659e+06	7.61112e+06	4.07387e+06	6.18577e+06	High	High	High	High	High	High
High	Q7ZTS4	Keratin, type I cytoskeletal 18 OS=Danio rerio OX=7955 GN=krt18 PE=1 SV=2	2.687	0.623917	62.644	42	17	42	14	431	48.6	5.64	68.83		cytoskeleton	other molecular function	Pf00038	352912	ENSDARG00000018404; ENSDARG00000109528	krt18	dre:352912; Q6P042; Q7ZT44; Q7ZTS4	Formation of the cornified envelope	EGFR1 signaling pathway	1	90.21	43.2	156.8	23.78	23.49	693789	1.15925e+06	1.51973e+06	9.1279e+06	1.03532e+07	7.29435e+06	High	High	High	High	High	High
High	Q6PCR6	Zinc finger RNA-binding protein OS=Danio rerio OX=7955 GN=zfr PE=2 SV=2	2.101	0.80923	63.411	18	15	35	15	1074	116.5	9.09	68.83	developmental processes	nucleus;other cell component	nucleic acid binding activity;other molecular function	Pf07528, Pf12874			zfr	Q6PCR6			0	54.21	67.1	132.9	8.44	16.47	1.39778e+06	1.75506e+06	2.82806e+06	9.14988e+06	9.22454e+06	7.40639e+06	High	High	High	High	High	High
High	B5DDE8	40S ribosomal protein S8 OS=Danio rerio OX=7955 GN=rps8b PE=1 SV=1	0.915	0.878736	56.83	28	8	31	2	208	24.1	10.4	68.77	protein metabolism;RNA metabolism OR transcription;other metabolic processes	cytosol;translational apparatus	other molecular function	Pf01201	100000836	ENSDARG00000057368	rps8b	B5DDE8; dre:100000836	Major pathway of rRNA processing in the nucleolus and cytosol; Nonsense Mediated Decay (NMD) enhanced by the Exon Junction Complex (EJC); L13a-mediated translational silencing of Ceruloplasmin expression; Translation initiation complex formation; Ribosomal scanning and start codon recognition; GTP hydrolysis and joining of the 60S ribosomal subunit; SRP-dependent cotranslational protein targeting…	Cytoplasmic ribosomal proteins	0	63.4	102.7	97.3	74.66	25.3	46795.8	325213	318646	515067	418977	568246	Peak Found	High	Peak Found	Peak Found	Peak Found	High
High	A0A2R8QUZ1	CCCTC-binding factor (zinc finger protein) OS=Danio rerio OX=7955 GN=ctcf PE=1 SV=1	1.152	0.95307	70.011	9	6	21	6	809	91.1	6.23	68.34	developmental processes;other biological processes		nucleic acid binding activity;other molecular function	Pf00096, Pf13909		ENSDARG00000056621	ctcf	A0A2R8QUZ1			0	114.91	100.3	99.7	98.92	53.27	1.20948e+06	5.17026e+06	1.43265e+06	2.13724e+06	4.99388e+06	3.01406e+06	Peak Found	High	Peak Found	High	High	High
High	A0A0R4IHT0	Solute carrier family 25 member 12 OS=Danio rerio OX=7955 GN=slc25a12 PE=1 SV=1	1.28	0.999884	77.554	36	17	47	17	682	75.3	8.47	68.32	other metabolic processes;transport	other membranes;mitochondrion	transporter activity;other molecular function	Pf00153		ENSDARG00000102362	slc25a12	A0A0R4IHT0	Gluconeogenesis; Aspartate and asparagine metabolism		0	44.5	75.8	124.2	25.95	6.77	1.91569e+06	3.29575e+06	4.12436e+06	1.38603e+07	8.7839e+06	8.95229e+06	High	High	High	High	High	High
High	A0A2R8RQC2	Far upstream element (FUSE)-binding protein 1 OS=Danio rerio OX=7955 GN=fubp1 PE=1 SV=1	3.595	0.356856	76.733	37	20	52	17	670	69.8	7.08	67.7	other biological processes	nucleus;other cell component	nucleic acid binding activity	Pf00013, Pf09005		ENSDARG00000029248	fubp1	A0A2R8RQC2			3	59.7	31	169	9.43	11.32	909240	1.16086e+06	1.99136e+06	2.07162e+07	1.79426e+07	1.39928e+07	High	High	High	High	High	High
High	A0A2R8QLN9	General vesicular transport factor p115 OS=Danio rerio OX=7955 GN=uso1 PE=1 SV=1	1.065	0.941182	66.264	25	20	41	20	949	106.4	4.79	67.4	cell organization and biogenesis;transport	other membranes;ER/Golgi		Pf04869, Pf04871, Pf18770	393124	ENSDARG00000019581	uso1	A0A2R8QLN9			0	74.03	66.7	133.3	22.9	15.38	1.24039e+06	1.43598e+06	3.55909e+06	1.15061e+07	6.1454e+06	6.76015e+06	High	High	High	High	High	High
High	F1Q749	Dyskeratosis congenita 1, dyskerin OS=Danio rerio OX=7955 GN=dkc1 PE=1 SV=1	2.323	0.743012	56	32	14	44	14	506	56.6	9.29	67.07	RNA metabolism OR transcription;other metabolic processes;developmental processes	nucleus	nucleic acid binding activity;other molecular function	Pf01472, Pf01509, Pf08068, Pf16198	613144	ENSDARG00000016484	dkc1	dre:613144; F1Q749	Telomere Extension By Telomerase		0	88.53	45.8	154.2	38.79	38.57	795050	1.90572e+06	2.40779e+06	1.99421e+07	6.30014e+06	1.07136e+07	High	High	High	High	High	High
High	Q6NUZ3	Synaptotagmin-binding, cytoplasmic RNA-interacting protein OS=Danio rerio OX=7955 GN=syncrip PE=1 SV=1	1.867	0.873078	58.437	31	15	47	13	630	69.9	8.65	66.72	other biological processes	nucleus;other cell component	nucleic acid binding activity	Pf00076, Pf18360	326663	ENSDARG00000040184	syncrip	dre:326663; Q6NUZ3			2	59.63	62.3	137.7	47.42	6.73	1.47411e+06	4.17552e+06	4.59295e+06	1.77684e+07	1.47401e+07	1.3428e+07	High	High	High	High	High	High
High	B0V190	Crystallin, gamma M2d15 OS=Danio rerio OX=7955 GN=crygm2d15 PE=1 SV=1	100	5.69605e-17	53.063	53	9	78	2	175	21.4	7.84	66.5	developmental processes;other biological processes		other molecular function	Pf00030		ENSDARG00000069826	crygm2d15	B0V190			0			200						261655			Not Found	Not Found	Not Found	High	Medium	High
High	Q6TNU6	Dihydrolipoyl dehydrogenase OS=Danio rerio OX=7955 GN=dldh PE=1 SV=1	1.158	0.973524	54.911	32	11	34	11	507	53.6	7.52	66.22	other biological processes	cytoskeleton;mitochondrion;other cell component	other molecular function	Pf02852, Pf07992		ENSDARG00000008785	dldh	Q6TNU6	Branched-chain amino acid catabolism; Signaling by Retinoic Acid; Regulation of pyruvate dehydrogenase (PDH) complex; Glycine degradation; Lysine catabolism; Citric acid cycle (TCA cycle)		0	71.16	78.2	121.8	25.41	4.27	1.00253e+06	1.58949e+06	3.20385e+06	8.42432e+06	6.51718e+06	5.74293e+06	High	High	High	High	High	High
High	A0A2R8RYX8	Dynamin-type G domain-containing protein OS=Danio rerio OX=7955 GN=wu:fb80c09 PE=4 SV=1	1.079	0.941182	52.078	29	11	45	7	384	44.3	5.69	66.07	transport	other cell component	other molecular function	Pf00350		ENSDARG00000112959	wu:fb80c09	A0A2R8RYX8			0	40.43	89.2	110.8	17.85	8.67	1.40207e+06	2.02316e+06	3.75556e+06	8.56049e+06	5.38389e+06	6.04976e+06	High	High	High	High	High	High
High	B8JLQ3	Nucleolin OS=Danio rerio OX=7955 GN=ncl PE=1 SV=1	1.793	0.896476	67.337	29	15	36	15	704	74.9	4.73	65.93	RNA metabolism OR transcription;other metabolic processes;developmental processes	nucleus;other cell component	nucleic acid binding activity	Pf00076	767714	ENSDARG00000002710	ncl	B8JLQ3		T cell receptor signaling pathway	0	74.31	50.3	149.7	46.62	22.39	1.07455e+06	2.23869e+06	1.77088e+06	9.86035e+06	1.10378e+07	8.00985e+06	High	High	High	High	High	High
High	Q8AW07	Proteasome (Prosome, macropain) 26S subunit, non-ATPase, 12 OS=Danio rerio OX=7955 GN=psmd12 PE=1 SV=1	1.212	0.984388	68.866	41	18	54	18	456	52.8	6.01	65.8	protein metabolism;other metabolic processes	nucleus;other cell component		Pf01399, Pf18098	321898	ENSDARG00000052377	psmd12	dre:321898; E7FB49; Q8AW07	Neutrophil degranulation; Regulation of PTEN stability and activity; Ub-specific processing proteases; Neddylation; Antigen processing: Ubiquitination & Proteasome degradation; Cross-presentation of soluble exogenous antigens (endosomes); Separation of Sister Chromatids; ABC-family proteins mediated transport; Autodegradation of Cdh1 by Cdh1:APC/C; APC/C:Cdc20 mediated degradation of Securin; APC…	TNF-alpha NF-kB signaling pathway	0	59.11	86.5	113.5	23.74	6.98	2.07601e+06	3.58399e+06	5.18571e+06	1.3001e+07	8.54794e+06	9.35981e+06	High	High	High	High	High	High
High	E7F4L5	Protein kinase C delta type OS=Danio rerio OX=7955 GN=prkcdb PE=1 SV=1	4.559	0.18367	65.632	25	14	34	14	685	77.8	8.03	65.77	cell cycle OR cell proliferation;protein metabolism;other metabolic processes;signal transduction;other biological processes	nucleus;other cell component	kinase activity;other molecular function	Pf00069, Pf00130, Pf00433	100150844	ENSDARG00000070651	prkcdb	E7F4L5		Insulin signaling; MAPK signaling pathway; Calcium regulation in cardiac cells	0	145.03	50.3	149.7	50.11	25.7	988614	435935	2.45705e+06	8.711e+06	1.04502e+07	7.3786e+06	Peak Found	Peak Found	Peak Found	High	High	High
High	A8WHU6	Sciellin OS=Danio rerio OX=7955 GN=scel PE=4 SV=1	2.598	0.690604	81.712	38	17	37	17	612	67.2	9.28	65.77	other biological processes	other cell component	other molecular function		368684	ENSDARG00000034677	scel	A8WHU6; F1QC88			0	77.99	25.2	174.8	73.48	31.67	263159	928654	532643	5.86647e+06	7.7299e+06	4.89517e+06	Peak Found	High	Peak Found	High	High	High
High	F1QCD4	Aspartate aminotransferase OS=Danio rerio OX=7955 GN=got2b PE=1 SV=1	1.091	0.973524	48.857	26	11	42	8	428	47.4	8.57	65.69	other metabolic processes	mitochondrion	other molecular function	Pf00155		ENSDARG00000005840	got2b	F1QCD4	Glutamate and glutamine metabolism; Glyoxylate metabolism and glycine degradation; Gluconeogenesis; Aspartate and asparagine metabolism	Glycolysis and gluconeogenesis	0	51.07	73.9	126.1	8.36	4.44	2.12721e+06	2.43652e+06	3.67055e+06	1.37445e+07	9.53487e+06	8.71081e+06	High	High	High	High	High	High
High	A0A0A0MPG3	Crystallin, gamma N2 (Fragment) OS=Danio rerio OX=7955 GN=crygn2 PE=1 SV=1	1.017	0.945146	25.796	34	7	36	6	206	24.3	6.28	65.54				Pf00030		ENSDARG00000030411	crygn2	A0A0A0MPG3			1	57.41	119.2	80.8	31.99	8.28	4.88742e+06	9.65106e+06	1.75677e+07	2.22648e+07	1.76605e+07	1.42921e+07	High	High	High	High	High	High
High	Q6PBW5	Retinoid isomerohydrolase OS=Danio rerio OX=7955 GN=rpe65a PE=2 SV=1	1.953	0.853525	61.108	32	16	45	16	531	60.8	6.3	65.52	other metabolic processes;other biological processes	plasma membrane;other membranes;ER/Golgi	other molecular function	Pf03055	393724	ENSDARG00000007480	rpe65a	dre:393724; Q6PBW5	The canonical retinoid cycle in rods (twilight vision)	Nodal signaling pathway	0	55.28	51.4	148.6	18.1	16.36	1.27036e+06	1.89095e+06	2.6166e+06	1.17604e+07	1.04795e+07	1.13499e+07	High	High	High	High	High	High
High	B8A5D4	Thioredoxin-like 1 OS=Danio rerio OX=7955 GN=txnl1 PE=1 SV=2	8.042	0.017366	63.851	33	8	27	8	291	32.3	4.93	65.47				Pf00085, Pf06201		ENSDARG00000011921	txnl1	B8A5D4	RHOBTB2 GTPase cycle; RHOBTB1 GTPase cycle; RHOV GTPase cycle; RHOU GTPase cycle; RND3 GTPase cycle; RND2 GTPase cycle; RND1 GTPase cycle		0	61.79	14.3	185.7	11.72	27.1	483812	418804	759773	1.14104e+07	1.36651e+07	1.35141e+07	High	High	High	High	High	High
High	F1R5A4	Stomatin (EPB72)-like 3b OS=Danio rerio OX=7955 GN=stoml3b PE=3 SV=1	3.082	0.806276	45.943	34	9	32	2	280	31	6.13	65.3		plasma membrane;other membranes		Pf01145		ENSDARG00000057035	stoml3b	F1R5A4	Stimuli-sensing channels		0	18.97	21.4	178.6	87.45	47.61	23116.6	22780.7	171211	385869	774799	483169	Peak Found	Peak Found	Peak Found	Medium	High	High
High	X1WCD0	Triadin OS=Danio rerio OX=7955 GN=si:ch211-266g18.10 PE=4 SV=1	0.782	0.812068	67.032	11	21	51	18	2046	229.3	9.33	65.16		other membranes;cytosol;ER/Golgi	signal transduction activity or receptor binding			ENSDARG00000057903	si:ch211-266g18.10	X1WCD0	Ion homeostasis; Stimuli-sensing channels		3	101.83	101.9	98.1	31.1	11.58	2.3291e+06	4.39155e+06	5.12722e+06	9.43689e+06	7.37835e+06	5.58583e+06	High	High	High	High	High	High
High	E7F0E8	Exportin 1 (CRM1 homolog, yeast) a OS=Danio rerio OX=7955 GN=xpo1a PE=1 SV=2	1.244	0.982466	82.563	15	12	31	4	1071	123.2	6.09	65.16	transport;developmental processes	nucleus;other cell component	other molecular function	Pf03810, Pf08389, Pf08767, Pf18777, Pf18784, Pf18787	558395	ENSDARG00000078041	xpo1a	dre:558395; E7F0E8			8	84.69	68.7	131.3	22.74	8.27	908674	1.29835e+06	1.50197e+06	6.28062e+06	4.32227e+06	4.84383e+06	Peak Found	Medium	Peak Found	High	High	High
High	Q6NXC1	RNA-binding motif protein 4.3 OS=Danio rerio OX=7955 GN=rbm4.3 PE=1 SV=1	1.983	0.847022	61.833	66	19	42	19	341	38.2	9.28	65.04	RNA metabolism OR transcription;other metabolic processes	nucleus	nucleic acid binding activity	Pf00076	406277	ENSDARG00000022129	rbm4.3	dre:406277; Q6NXC1	RUNX2 regulates bone development		0	112.95	67.6	132.4	41.57	12.27	749575	1.93544e+06	3.3085e+06	1.41932e+07	8.98049e+06	7.70671e+06	High	Medium	High	High	High	High
High	A0A140LFP0	Obscurin, cytoskeletal calmodulin and titin-interacting RhoGEF b (Fragment) OS=Danio rerio OX=7955 GN=obscnb PE=4 SV=1	0.926	0.870828	80.33	15	16	44	16	1660	184	7.88	65.01	cell adhesion;cell organization and biogenesis;developmental processes;other biological processes	plasma membrane;other membranes;cytoskeleton;other cell component	other molecular function	Pf07679		ENSDARG00000022101	obscnb	A0A140LFP0			0	59.01	101.3	98.7	42.76	37.11	1.31706e+06	3.01045e+06	2.95374e+06	3.73776e+06	5.7872e+06	3.80849e+06	High	High	High	High	High	High
High	Q9DDU5	GST class-pi OS=Danio rerio OX=7955 GN=gstp1 PE=1 SV=1	1.237	0.990605	70.209	58	12	48	6	208	23.5	8.03	64.87	other metabolic processes;other biological processes	cytosol	other molecular function	Pf02798, Pf14497	79381	ENSDARG00000104068	gstp1	dre:79381; Q9DDU5	Neutrophil degranulation; Glutathione conjugation; Detoxification of Reactive Oxygen Species	Exercise-induced circadian regulation	6	78.87	26.6	173.4	50.91	83.32	1.64637e+06	5.37929e+06	6.3496e+06	1.53707e+07	5.74444e+07	1.05598e+08	High	High	High	High	High	High
High	I3ITN9	10-formyltetrahydrofolate dehydrogenase OS=Danio rerio OX=7955 GN=aldh1l1 PE=1 SV=1	3.315	0.819599	86.762	24	19	40	1	903	100.1	6.6	64.58	other metabolic processes;developmental processes	other cell component	other molecular function	Pf00171, Pf00551, Pf02911		ENSDARG00000077004	aldh1l1	I3ITN9			0	78.79	53	147	75.86	25.9	21568.8	75989.8		393989	427002	261310	Peak Found	Peak Found	Not Found	Peak Found	High	High
High	F1Q6R4	Nebulin (Fragment) OS=Danio rerio OX=7955 GN=neb PE=1 SV=1	5.408	0.564289	64.634	33	15	43	2	564	64.4	8.94	64.56	cell organization and biogenesis;developmental processes;other biological processes	cytoskeleton	cytoskeletal activity	Pf00880, Pf14604		ENSDARG00000032630	neb	F1Q6R4			0	134.35	76.9	123.1		49.73		152090		828577	210703	628855	Not Found	Peak Found	Not Found	High	Peak Found	High
High	Q7T334	Malate dehydrogenase OS=Danio rerio OX=7955 GN=mdh2 PE=1 SV=1	1.198	0.982466	53.44	44	13	45	13	337	35.4	8.15	64.49	other metabolic processes	mitochondrion;other cell component	other molecular function	Pf00056, Pf02866	406405	ENSDARG00000043371	mdh2	dre:406405; Q7T334	Gluconeogenesis; Citric acid cycle (TCA cycle)	Glycolysis and gluconeogenesis; TCA cycle	0	66.36	92.8	107.2	30.79	12.81	1.93266e+06	3.92233e+06	5.99338e+06	1.19303e+07	9.5949e+06	1.06362e+07	High	High	High	High	High	High
High	F1R6C8	Catenin (cadherin-associated protein), delta 1 OS=Danio rerio OX=7955 GN=ctnnd1 PE=1 SV=2	2.682	0.774479	64.759	20	13	31	13	908	100.5	7.03	64.44	cell adhesion;cell organization and biogenesis;developmental processes;other biological processes	plasma membrane;other membranes;nucleus;other cell component	other molecular function	Pf00514	556726	ENSDARG00000078233	ctnnd1	A0A0R4IV39; F1R6C8		EGFR1 signaling pathway	0	62.5	31.7	168.3	33.96	45.28	320446	542488	519474	3.52873e+06	6.69755e+06	4.25901e+06	Peak Found	Peak Found	Peak Found	High	High	High
High	Q6PFT0	Flotillin OS=Danio rerio OX=7955 GN=flot2b PE=1 SV=1	1.964	0.975879	51.263	33	11	34	3	428	46.9	5.16	64.38	other biological processes	plasma membrane;other membranes;other cytoplasmic organelle;other cell component		Pf01145, Pf15975	393612	ENSDARG00000069774	flot2b	dre:393612; Q6PFT0		Insulin signaling	0	44.19	62.4	137.6	22.96	28.62	189291	155262	227870	679714	868569	808116	High	Peak Found	Peak Found	High	High	High
High	E9QFX0	Apolipoprotein C-I OS=Danio rerio OX=7955 GN=apoc1 PE=1 SV=1	28.48	4.29606e-06	43.596	50	6	31	6	84	9.8	5.41	64.15	protein metabolism;other metabolic processes;transport;developmental processes;other biological processes	non-structural extracellular	enzyme regulator activity;other molecular function	Pf04691	570638	ENSDARG00000092170	apoc1	E9QFX0			0	34.2	6.6	193.4	39.02	34.23	269991	670541	986011	3.01382e+07	39939126	4.30474e+07	High	High	High	High	High	High
High	Q6TLG8	DNA-(apurinic or apyrimidinic site) lyase OS=Danio rerio OX=7955 GN=rps3 PE=1 SV=1	1.449	0.977555	45.192	55	13	41	13	245	26.9	9.66	64.15	protein metabolism;DNA metabolism;other metabolic processes;stress response;developmental processes;other biological processes	other membranes;cytosol;cytoskeleton;mitochondrion;translational apparatus;nucleus	nucleic acid binding activity;other molecular function	Pf00189, Pf07650		ENSDARG00000103007	rps3	Q6TLG8	L13a-mediated translational silencing of Ceruloplasmin expression; Translation initiation complex formation; Ribosomal scanning and start codon recognition; GTP hydrolysis and joining of the 60S ribosomal subunit; Major pathway of rRNA processing in the nucleolus and cytosol; Nonsense Mediated Decay (NMD) enhanced by the Exon Junction Complex (EJC); SRP-dependent cotranslational protein targeting…		0	60.59	80.4	119.6	33.62	8.89	1.41143e+06	2.99118e+06	5.07689e+06	1.29084e+07	1.04802e+07	1.06817e+07	High	High	High	High	High	High
High	F1R246	Aspartate--tRNA ligase, cytoplasmic OS=Danio rerio OX=7955 GN=dars1 PE=1 SV=1	1.064	0.940866	65.141	30	13	47	13	531	60.5	6.57	64.07	protein metabolism;RNA metabolism OR transcription;other metabolic processes	cytosol;other cell component	nucleic acid binding activity;other molecular function	Pf00152, Pf01336		ENSDARG00000070043	dars1	F1R246			0	57.48	85.6	114.4	22.88	9.04	1.13911e+06	1.9371e+06	2.91128e+06	7.43517e+06	6.27433e+06	5.13012e+06	High	High	High	High	High	High
High	Q6TH32	Cofilin 1 OS=Danio rerio OX=7955 GN=cfl1 PE=1 SV=1	1.34	0.984861	38.936	42	5	20	5	165	18.8	7.33	63.74	cell adhesion;cell organization and biogenesis;developmental processes;other biological processes	other membranes;cytoskeleton;nucleus;other cell component	cytoskeletal activity	Pf00241	321496	ENSDARG00000021124	cfl1	dre:321496; Q6TH32		Non-canonical Wnt pathway	0	48.88	85.3	114.7	30.55	25.27	3.31149e+06	5.28565e+06	5.33052e+06	1.13834e+07	1.39249e+07	1.11669e+07	High	High	High	High	High	High
High	Q6IQU2	Beta A2-crystallin OS=Danio rerio OX=7955 GN=cryba2a PE=1 SV=1	2.334	0.736874	80.085	59	13	49	9	197	23.8	6.87	63.45	developmental processes;other biological processes		other molecular function	Pf00030	415139	ENSDARG00000030349	cryba2a	dre:415139; Q6IQU2			5	100.78	31.1	168.9	78.79	8.57	592244	4.68423e+06	4.317e+06	4.47434e+07	2.95257e+07	3.34717e+07	Peak Found	High	High	High	High	High
High	Q6Q420	40S ribosomal protein S15a OS=Danio rerio OX=7955 GN=rps15a PE=2 SV=1	1.142	0.981281	54.254	67	10	33	10	130	14.8	10.13	63.34	protein metabolism;other metabolic processes;developmental processes;other biological processes	cytosol;translational apparatus	other molecular function	Pf00410	336764	ENSDARG00000010160	rps15a	dre:336764; Q6Q420	Major pathway of rRNA processing in the nucleolus and cytosol; Nonsense Mediated Decay (NMD) enhanced by the Exon Junction Complex (EJC); L13a-mediated translational silencing of Ceruloplasmin expression; GTP hydrolysis and joining of the 60S ribosomal subunit; SRP-dependent cotranslational protein targeting to membrane; Formation of a pool of free 40S subunits; Nonsense Mediated Decay (NMD) inde…	Cytoplasmic ribosomal proteins	0	100.91	77.7	122.3	19.65	2.67	2.92113e+06	4.45251e+06	8.00263e+06	2.38654e+07	1.80624e+07	1.6419e+07	High	High	High	High	High	High
High	B7ZUU8	AP-3 complex subunit delta OS=Danio rerio OX=7955 GN=ap3d1 PE=1 SV=1	1.402	0.982466	98.796	23	22	47	22	1247	140.1	6.99	63.34	cell organization and biogenesis;transport	other membranes;other cytoplasmic organelle;other cell component		Pf01602, Pf06375	563359	ENSDARG00000071424	ap3d1	B7ZUU8; dre:563359			0	76.4	75.4	124.6	50.5	12.88	786282	2.69899e+06	3.85102e+06	1.21717e+07	7.38957e+06	9.13059e+06	High	High	High	High	High	High
High	Q6DHT2	Elongation factor 1-alpha OS=Danio rerio OX=7955 GN=eef1a2 PE=1 SV=1	100	5.69605e-17	36.88	17	10	43	1	463	50.6	9.03	63.17	protein metabolism;other metabolic processes		nucleic acid binding activity;other molecular function	Pf00009, Pf03143, Pf03144	436644	ENSDARG00000006838	eef1a2	dre:436644; Q6DHT2			0			200		53.55				468159	95704.4	252857	Not Found	Not Found	Not Found	High	Peak Found	High
High	P08779	CRAP Keratin, type I cytoskeletal 16 OS=Homo sapiens OX=9606 GN=KRT16 PE=1 SV=4	0.169	0.0454505	59.596	25	11	45	3	473	51.2	5.05	63.11	cell organization and biogenesis;stress response;developmental processes;other biological processes	cytosol;cytoskeleton	cytoskeletal activity	Pf00038	3868	ENSG00000186832	KRT16	A8K488; hsa:3868; P08779; P30654; Q16402; Q9UBG8	Formation of the cornified envelope	Vitamin D receptor pathway	0	93.85	136.3	63.7	145.81		73556.5	109684	2.83705e+06			120939	Peak Found	High	High	Not Found	Not Found	High
High	Q6TNT8	Guanine nucleotide binding protein (G protein), alpha inhibiting activity polypeptide 2 OS=Danio rerio OX=7955 GN=gnai2a PE=1 SV=1	2.33	0.854469	40.041	26	8	38	5	355	40.8	5.39	62.81	cell-cell signaling;signal transduction	plasma membrane;other membranes	signal transduction activity or receptor binding;other molecular function	Pf00503	336421	ENSDARG00000018174	gnai2a	dre:336421; Q6TNT8			0	66.98	59.9	140.1	11.03	19	447996	386363	826845	3.61404e+06	3.63116e+06	2.56e+06	High	High	High	High	High	High
High	Q6P3L0	Major vault protein OS=Danio rerio OX=7955 GN=mvp PE=2 SV=1	4.2	0.680484	62.938	26	14	34	1	863	96.5	5.49	62.57	cell organization and biogenesis;stress response;developmental processes	nucleus;other cell component		Pf01505, Pf11978, Pf17794, Pf17795, Pf17796	373081		mvp	dre:373081; Q6P3L0; Q7ZUB4	Neutrophil degranulation		0	7.28	38.5	161.5		6.74		51552.5		700977	580699	510569	Not Found	Peak Found	Not Found	High	High	High
High	F8W4C0	Spectrin beta chain OS=Danio rerio OX=7955 GN=sptbn2 PE=1 SV=1	1.547	0.9832	106.072	12	22	39	17	2355	269.7	5.36	62.55	cell organization and biogenesis	cytoskeleton	cytoskeletal activity;other molecular function	Pf00307, Pf00435, Pf15410		ENSDARG00000053956	sptbn2	F8W4C0			0	78.13	66.1	133.9	23.78	23.42	675711	748875	835827	4.01857e+06	4.64407e+06	3.42992e+06	Peak Found	High	Peak Found	High	High	High
High	B0R197	Voltage-dependent anion-selective channel protein 3 OS=Danio rerio OX=7955 GN=vdac3 PE=1 SV=1	1.991	0.844336	51.872	36	8	28	8	318	33.9	9.33	62.34	transport;other biological processes	other membranes;mitochondrion	transporter activity;other molecular function	Pf01459	406529	ENSDARG00000003695	vdac3	B0R197	Ub-specific processing proteases		0	73.78	49.8	150.2	58.54	16.47	467989	1.76474e+06	1.79191e+06	7.99598e+06	8.05638e+06	7.14432e+06	High	High	High	High	High	High
High	Q6PHV5	Carboxypeptidase A5 OS=Danio rerio OX=7955 GN=cpa5 PE=1 SV=1	12.628	0.00142551	55.315	29	10	33	9	419	47.7	6.86	62.32	protein metabolism	non-structural extracellular	other molecular function	Pf00246, Pf02244	246092	ENSDARG00000021339	cpa5	dre:246092; Q6PHV5			1	69.23	0.5	199.5	110.85	34.84	7802.87	6748.95	84781.1	9.76426e+06	8.84951e+06	1.31117e+07	Peak Found	Peak Found	Peak Found	High	High	High
High	Q4V914	Core histone macro-H2A OS=Danio rerio OX=7955 GN=macroh2a2 PE=1 SV=1	1.683	0.915935	58.992	44	14	45	14	367	39.8	9.83	62.15	cell organization and biogenesis;developmental processes	nucleus;other cell component	nucleic acid binding activity;other molecular function	Pf00125, Pf01661, Pf16211	558711	ENSDARG00000087897	macroh2a2	dre:558711; Q4V914			0	101.71	68.8	131.2	36.06	21.25	1.22624e+06	2.80155e+06	3.81318e+06	1.3041e+07	1.38327e+07	9.62504e+06	High	High	High	High	High	High
High	B8A666	RAB3D, member RAS oncogene family, a OS=Danio rerio OX=7955 GN=rab3da PE=4 SV=1			38.559	45	6	41	1	168	19.4	6.01	62.04	transport;other biological processes	plasma membrane;other membranes;ER/Golgi;other cytoplasmic organelle	other molecular function	Pf00071		ENSDARG00000018107	rab3da	B8A666			0												Not Found	Not Found	Not Found	High	Not Found	Not Found
High	Q6IQM2	Cytochrome c OS=Danio rerio OX=7955 GN=cyc PE=3 SV=3	3.011	0.519046	45.705	53	8	34	8	104	11.4	9.44	61.81	other metabolic processes;other biological processes	other membranes;mitochondrion	other molecular function	Pf00034	415158	ENSDARG00000044562	cyc	dre:415158; Q6IQM2	TP53 Regulates Metabolic Genes; Detoxification of Reactive Oxygen Species; Pyroptosis; Activation of caspases through apoptosome-mediated cleavage; Cytoprotection by HMOX1; Respiratory electron transport; Regulation of the apoptosome activity; Release of apoptotic factors from the mitochondria; Transcriptional activation of mitochondrial biogenesis	FAS pathway and stress induction of HSP regulation	0	102.6	34.4	165.6	90.96	13.59	3.65449e+06	3.45068e+06	2.81967e+07	5.8721e+07	4.61468e+07	5.27447e+07	High	High	High	High	High	High
High	F1QGL7	Calcium/calmodulin-dependent protein kinase OS=Danio rerio OX=7955 GN=camk2d2 PE=1 SV=2	0.701	0.743012	46.835	20	9	35	6	554	62.4	8	60.84	protein metabolism;other metabolic processes		kinase activity;other molecular function	Pf00069, Pf08332	436815	ENSDARG00000014273	camk2d2	F1QGL7		TGF-beta receptor signaling pathway; Non-canonical Wnt pathway; Canonical wnt signaling	1	81.38	155.2	44.8	59.31	26.98	6.44141e+06	8.94677e+06	3.67009e+06	4.49385e+06	5.71044e+06	4.65695e+06	High	High	High	High	High	High
High	E9QEQ6	Major vault protein OS=Danio rerio OX=7955 GN=mvp PE=1 SV=1	1.669	0.979014	63.648	26	14	34	1	870	97.3	5.53	60.83		nucleus;other cell component		Pf01505, Pf11978, Pf17794, Pf17795, Pf17796	373081	ENSDARG00000021242	mvp	E9QEQ6			10	58.59	64.3	135.7	8.09	10.12	569567	710219	1.2104e+06	4.54752e+06	3.54195e+06	3.83727e+06	Not Found	Peak Found	Not Found	High	High	High
High	F1R8J6	Palmitoyl-protein hydrolase 1 OS=Danio rerio OX=7955 GN=ppt1 PE=1 SV=1	5.008	0.289562	56.927	42	9	24	9	303	33.9	5.5	60.71	protein metabolism;other metabolic processes;transport	other cytoplasmic organelle;other cell component	other molecular function	Pf02089	406648	ENSDARG00000039980	ppt1	F1R8J6	Fatty acyl-CoA biosynthesis		0	86.78	5.6	194.4	42.65	22.29		65341.7	62471.3	3.7556e+06	4.11279e+06	3.97903e+06	Not Found	Peak Found	Peak Found	High	High	High
High	A0A0R4IKW3	RNA helicase OS=Danio rerio OX=7955 GN=eif4a3 PE=1 SV=1	2.468	0.859566	50.145	26	9	23	7	406	46.4	6.71	60.67			nucleic acid binding activity;other molecular function	Pf00270, Pf00271		ENSDARG00000102978	eif4a3	A0A0R4IKW3			0	40.06	44.9	155.1	19.01	12.4	190988	292271	506785	2.91685e+06	2.7167e+06	2.31962e+06	Peak Found	High	High	High	High	High
High	F8W5L3	Ornithine--oxo-acid aminotransferase OS=Danio rerio OX=7955 GN=oat PE=1 SV=2	1.712	0.914937	65.43	40	11	27	11	444	48.7	7.03	60.4	other metabolic processes	other cell component	other molecular function	Pf00202	572518	ENSDARG00000078425	oat	dre:572518; F8W5L3	Glutamate and glutamine metabolism		0	72.86	54.1	145.9	52.99	14.62	376578	1.36452e+06	1.75478e+06	9.05237e+06	5.80897e+06	7.40304e+06	High	High	High	High	High	High
High	Q6P6X6	NOP58 ribonucleoprotein homolog (yeast) OS=Danio rerio OX=7955 GN=nop58 PE=1 SV=1	1.54	0.984861	52.888	21	7	28	7	553	62	8.19	60.27	other biological processes	nucleus;other cell component	nucleic acid binding activity	Pf01798, Pf08156	494152	ENSDARG00000104353	nop58	dre:494152; Q6P6X6	Major pathway of rRNA processing in the nucleolus and cytosol; SUMOylation of RNA binding proteins		0	42.71	74.3	125.7	7.45	10.3	786363	910415	1.39961e+06	4.25259e+06	3.79585e+06	3.33379e+06	High	High	High	High	High	High
High	B8JLZ3	Annexin OS=Danio rerio OX=7955 GN=anxa1b PE=1 SV=1	1.426	0.985976	44.13	21	7	24	6	342	37.5	6.65	60.06	cell-cell signaling;cell organization and biogenesis;stress response;transport;developmental processes;signal transduction;other biological processes	non-structural extracellular;plasma membrane;other membranes;nucleus;other cell component	enzyme regulator activity;other molecular function	Pf00191		ENSDARG00000100095	anxa1b	B8JLZ3			1	75.53	54	146	57.37	15.68	701437	1.98881e+06	1.53109e+06	6.17741e+06	6.11404e+06	5.47229e+06	High	High	High	High	High	High
High	Q6DHT4	Aldehyde dehydrogenase 6 family, member A1 OS=Danio rerio OX=7955 GN=aldh6a1 PE=1 SV=1	2.788	0.587644	48.695	22	12	32	12	525	57.1	8.03	60.01	other metabolic processes	mitochondrion	other molecular function	Pf00171	436647	ENSDARG00000053485	aldh6a1	dre:436647; Q6DHT4	Branched-chain amino acid catabolism		0	63.42	46.1	153.9	29.51	39.54	520269	978681	1.75504e+06	8.44885e+06	1.31076e+07	7.71044e+06	High	High	High	High	High	High
High	A0A2R9YJG7	Metavinculin OS=Danio rerio OX=7955 GN=vclb PE=1 SV=1	1.073	0.938654	67.553	19	17	39	11	987	107.7	6.49	59.97	cell adhesion;developmental processes	plasma membrane;other membranes;cytoskeleton;other cell component	cytoskeletal activity;other molecular function	Pf01044		ENSDARG00000098695	vclb	A0A2R9YJG7			4	39.76	88.4	111.6	14.13	11.93	1.21871e+06	1.57088e+06	3068248	7.55577e+06	4.90003e+06	4.11758e+06	High	High	High	High	High	High
High	Q6PE45	Protein RER1 OS=Danio rerio OX=7955 GN=rer1 PE=1 SV=1	4.381	0.207888	45.953	36	7	22	7	196	22.7	9.47	59.96	cell organization and biogenesis;transport;other biological processes	other membranes;ER/Golgi		Pf03248	393648	ENSDARG00000012747	rer1	dre:393648; Q6PE45			0	129.78	59.7	140.3	37.84	39.78	6380894	3.76177e+06	6.45182e+06	3.34474e+07	1.02795e+07	2.08632e+07	High	High	High	High	High	High
High	A0A0R4II70	Collagen, type IX, alpha 1b OS=Danio rerio OX=7955 GN=col9a1b PE=1 SV=2	1.114	0.975631	45.23	13	6	29	6	669	63.1	6.81	59.88				Pf01391		ENSDARG00000031483	col9a1b	A0A0R4II70			0	84.1	89.6	110.4	40.23	20.2	3.09598e+06	6.26353e+06	5.83608e+06	9.6905e+06	1.00214e+07	9.93706e+06	High	High	High	High	High	High
High	Q5RHQ7	Heterogeneous nuclear ribonucleoprotein Ub OS=Danio rerio OX=7955 GN=hnrnpub PE=1 SV=1	1.433	0.983263	59.639	16	13	34	13	796	88.5	5.86	59.85	other biological processes	cytoskeleton;nucleus;other cell component	nucleic acid binding activity;other molecular function	Pf00622, Pf02037, Pf13671	334490	ENSDARG00000004735	hnrnpub	dre:334490; Q5RHQ7	mRNA Splicing - Major Pathway	mRNA processing	0	107.75	66.6	133.4	38.67	21.96	836105	1.87883e+06	2.10194e+06	6.19531e+06	7.03754e+06	5.5769e+06	High	High	High	High	High	High
High	Q6P3H6	Phosphoenolpyruvate carboxykinase (GTP) OS=Danio rerio OX=7955 GN=pck2 PE=1 SV=1	3.747	0.351012	64.809	29	13	49	13	636	69.7	8.44	59.55	other metabolic processes;stress response;developmental processes;other biological processes	cytosol;mitochondrion	other molecular function	Pf00821, Pf17297	406473	ENSDARG00000110463	pck2	dre:406473; Q6P3H6		Adipogenesis	0	56.76	53	147	32.25	33.31	522153	1.00109e+06	1.92708e+06	7.48107e+06	1.03092e+07	6.54628e+06	Medium	High	High	High	High	High
High	A8KBU6	Zgc:158846 OS=Danio rerio OX=7955 GN=zgc:158846 PE=2 SV=1	2.366	0.923226	25.074	16	8	30	2	486	55.2	5.58	59.47		cytoskeleton		Pf00038, Pf16208		ENSDARG00000058462		A8KBU6	Neutrophil degranulation; Formation of the cornified envelope		0	80.88	42.8	157.2	39.85	60.67	51550	35270.6	44100.2	129121	320321	406993	Peak Found	Peak Found	Peak Found	High	High	High
High	Q9W792	CCT-alpha OS=Danio rerio OX=7955 GN=tcp1 PE=1 SV=1	1.383	0.998247	54.281	22	9	31	9	556	59.9	6.28	59.33	other biological processes	cytosol	other molecular function	Pf00118	30477	ENSDARG00000017891	tcp1	dre:30477; Q9W792			0	36.14	70	130	15.2	17.87	950003	1.20477e+06	1.59142e+06	4.65996e+06	4.75292e+06	4.42626e+06	High	High	High	High	High	High
High	B8JM11	Epithelial cell adhesion molecule OS=Danio rerio OX=7955 GN=epcam PE=1 SV=1	12.339	0.00164384	54.623	33	10	29	10	303	34.2	7.69	59.08	cell adhesion;developmental processes;other biological processes	plasma membrane;other membranes;other cell component		Pf00086		ENSDARG00000040534; ENSDARG00000110073	epcam	B8JM11	Cell surface interactions at the vascular wall		0	66.59	8.9	191.1	29.42	15.45	125398	211847	439367	1.41506e+07	1.37734e+07	1.06959e+07	Peak Found	High	High	High	High	High
High	A8KC02	Carbonyl reductase 1-like OS=Danio rerio OX=7955 GN=cbr1l PE=1 SV=1	1.375	0.982466	59.453	45	11	40	10	277	30	6.89	59.06			other molecular function	Pf00106	792137	ENSDARG00000021149	cbr1l	A8KC02; dre:792137	Phase I - Functionalization of compounds		2	77.94	76.6	123.4	17.79	7.07	1.7983e+06	2.681e+06	4.67033e+06	1.35661e+07	1.04424e+07	1.08097e+07	High	High	High	High	High	High
High	Q642H9	40S ribosomal protein S4, X isoform OS=Danio rerio OX=7955 GN=rps4x PE=2 SV=3	0.828	0.848906	57.103	51	16	56	16	263	29.7	10.17	59.05	protein metabolism;other metabolic processes;developmental processes	cytosol;translational apparatus	nucleic acid binding activity;other molecular function	Pf00467, Pf00900, Pf01479, Pf08071, Pf16121	449547	ENSDARG00000014690	rps4x	dre:449547; Q642H9	Nonsense Mediated Decay (NMD) enhanced by the Exon Junction Complex (EJC); Major pathway of rRNA processing in the nucleolus and cytosol; L13a-mediated translational silencing of Ceruloplasmin expression; Translation initiation complex formation; Ribosomal scanning and start codon recognition; GTP hydrolysis and joining of the 60S ribosomal subunit; Formation of the ternary complex, and subsequen…	Cytoplasmic ribosomal proteins	0	67.32	103.2	96.8	16.92	10.78	4.19921e+06	5.42052e+06	1.12046e+07	1.6712e+07	1.47674e+07	1.19818e+07	High	High	High	High	High	High
High	Q803U6	Aquaglyceroporin-3 OS=Danio rerio OX=7955 GN=aqp3a PE=2 SV=1	2.218	0.773433	39.385	19	5	25	5	296	32.2	6.2	58.97	transport;other biological processes	plasma membrane;other membranes	transporter activity	Pf00230	406777	ENSDARG00000003808	aqp3a	dre:406777; Q803U6	Vasopressin regulates renal water homeostasis via Aquaporins; Passive transport by Aquaporins		0	84.92	78.3	121.7	35.28	29.26	1.28727e+06	2.15263e+06	5.11695e+06	1.78935e+07	8.27396e+06	7.51567e+06	Peak Found	High	High	High	High	High
High	Q6NWK4	ATPase H+-transporting V1 subunit E1b OS=Danio rerio OX=7955 GN=atp6v1e1b PE=1 SV=1	3.695	0.340097	57.546	43	10	30	9	226	25.9	8.02	58.64	cell organization and biogenesis;transport;developmental processes;other biological processes	other membranes	transporter activity	Pf01991		ENSDARG00000030694	atp6v1e1b	Q6NWK4	Amino acids regulate mTORC1; Transferrin endocytosis and recycling; ROS and RNS production in phagocytes; Insulin receptor recycling; Ion channel transport		1	63.55	32.2	167.8	20.27	22.71	367028	577180	996353	8.82345e+06	9.7922e+06	6.87928e+06	Peak Found	High	High	High	High	High
High	Q7ZUG6	60S ribosomal protein L30 OS=Danio rerio OX=7955 GN=rpl30 PE=1 SV=1	0.719	0.756959	51.581	61	7	31	7	117	13	9.63	58.6		cytosol;translational apparatus	nucleic acid binding activity;other molecular function	Pf01248	336713	ENSDARG00000035871; ENSDARG00000109253	rpl30	dre:336713; Q7ZUG6	Major pathway of rRNA processing in the nucleolus and cytosol; Nonsense Mediated Decay (NMD) enhanced by the Exon Junction Complex (EJC); L13a-mediated translational silencing of Ceruloplasmin expression; GTP hydrolysis and joining of the 60S ribosomal subunit; SRP-dependent cotranslational protein targeting to membrane; Formation of a pool of free 40S subunits; Nonsense Mediated Decay (NMD) inde…	Selenium metabolism selenoproteins; TNF-alpha NF-kB signaling pathway; Cytoplasmic ribosomal proteins	0	83.94	87.5	112.5	2.9	25.46	4.96822e+06	5.586e+06	9.56068e+06	2.34712e+07	2.35276e+07	1.38091e+07	High	High	High	High	High	High
High	F1RDG4	Si:dkey-222f2.1 OS=Danio rerio OX=7955 GN=si:dkey-222f2.1 PE=1 SV=1	5.883	0.308599	42.311	39	14	44	8	438	50	5.57	58.45		cytoskeleton		Pf00038, Pf16208	568321	ENSDARG00000043242	si:dkey-222f2.1	F1RDG4		EGFR1 signaling pathway	0	57.79	18.6	181.4	18	34.25	74283.6	61963.1	100187	1.75719e+06	2.38547e+06	1.42516e+06	Peak Found	Peak Found	Peak Found	High	High	High
High	Q45FX9	BetaA2-2-crystallin OS=Danio rerio OX=7955 GN=cryba2b PE=1 SV=1	1.491	0.982466	61.624	56	10	34	6	197	23.6	6.13	58.27	developmental processes;other biological processes		other molecular function	Pf00030	436857	ENSDARG00000041925	cryba2b	Q45FX9			0	69.75	37	163	73.95	4.26	135668	977721	1.01333e+06	8.67186e+06	6.19406e+06	5.53796e+06	High	High	High	High	High	High
High	E9QFR8	Actinin, alpha 2b OS=Danio rerio OX=7955 GN=actn2b PE=1 SV=1	1.253	0.973511	55.109	15	11	39	2	894	103.1	5.27	58.1	cell organization and biogenesis;developmental processes		cytoskeletal activity;other molecular function	Pf00307, Pf00435, Pf08726		ENSDARG00000071090	actn2b	E9QFR8			0	48.59	80.9	119.1	43.72	36.42		56535.7	53162.9	118639	187855	142478	High	Medium	High	High	High	High
High	Q9PVK5	L-lactate dehydrogenase A chain OS=Danio rerio OX=7955 GN=ldha PE=2 SV=3	0.852	0.867012	42.682	29	8	40	6	333	36.2	7.3	57.96	other metabolic processes;stress response	other cell component	other molecular function	Pf00056, Pf02866	30496	ENSDARG00000101251	ldha	dre:30496; Q9PVK5	Pyruvate metabolism	Glycolysis and gluconeogenesis	0	87.43	97.3	102.7	12.92	18.36	3.71405e+06	4.76962e+06	9.09794e+06	1.80337e+07	1.24387e+07	8.71651e+06	High	High	High	High	High	High
High	Q802Z5	Non-POU domain-containing, octamer-binding OS=Danio rerio OX=7955 GN=nono PE=1 SV=1	1.419	0.987915	51.567	47	15	39	13	441	50.4	8.46	57.8	RNA metabolism OR transcription;other metabolic processes;developmental processes;other biological processes	nucleus	nucleic acid binding activity	Pf00076, Pf08075	321994	ENSDARG00000020482; ENSDARG00000115783	nono	dre:321994; Q802Z5		mRNA processing	1	89.81	64.2	135.8	26.95	31.33	793355	1.41785e+06	1.81265e+06	6.00297e+06	7.90278e+06	5.07082e+06	High	High	High	High	High	High
High	Q6DRP3	SNW domain-containing protein 1 OS=Danio rerio OX=7955 GN=snw1 PE=1 SV=1	3.863	0.433018	53.167	30	10	25	10	536	61.2	9.36	57.71	RNA metabolism OR transcription;other metabolic processes;developmental processes;other biological processes	nucleus		Pf02731	321852	ENSDARG00000091563	snw1	dre:321852; Q6DRP3	mRNA Splicing - Major Pathway; SMAD2/SMAD3:SMAD4 heterotrimer regulates transcription; Notch-HLH transcription pathway; RUNX3 regulates NOTCH signaling	TGF-beta receptor signaling pathway; Delta-Notch signaling pathway	0	33.68	39.6	160.4	19.22	11.8	278376	416322	762178	5.74196e+06	4.97817e+06	3.8328e+06	Medium	High	High	High	High	High
High	A5D6S3	Methylmalonyl-CoA isomerase OS=Danio rerio OX=7955 GN=mut PE=1 SV=1	5.332	0.106036	66.662	27	16	29	16	757	83.5	7.02	57.68		mitochondrion	other molecular function	Pf01642, Pf02310	569581	ENSDARG00000060554	mut	A5D6S3; dre:569581	Cobalamin (Cbl, vitamin B12) transport and metabolism; Propionyl-CoA catabolism		0	55.84	29.4	170.6	17.87	9.2	375564	536880	1.01087e+06	1.01903e+07	8.78907e+06	7.35203e+06	High	High	High	High	High	High
High	A0A0R4IC33	ELAV-like protein OS=Danio rerio OX=7955 GN=elavl3 PE=1 SV=2	1.444	0.979014	50.233	43	12	35	1	358	39.1	9.28	57.54	developmental processes	other cell component	nucleic acid binding activity	Pf00076	30732	ENSDARG00000014420	elavl3	A0A0R4IC33			10	60.31	70.8	129.2	19.21	20.84	2.36068e+06	2.74891e+06	3.32612e+06	1.06012e+07	1.13927e+07	1.07909e+07	High	High	High	High	High	High
High	Q7ZU48	Heterogeneous nuclear ribonucleoprotein A0,-like OS=Danio rerio OX=7955 GN=hnrnpa0l PE=1 SV=2	1.184	0.982466	45.182	31	7	27	7	302	32	7.78	57.41	other biological processes	nucleus	nucleic acid binding activity;other molecular function	Pf00076	321899	ENSDARG00000036161; ENSDARG00000114889	hnrnpa0l	dre:321899; Q7ZU48	SUMOylation of transcription cofactors		0	66.32	77.6	122.4	7.37	13.88	1.98863e+06	2149392	4.30185e+06	1.03602e+07	8.3804e+06	9.42477e+06	High	High	High	High	High	High
High	Q6NYV1	Proteasome (Prosome, macropain) 26S subunit, non-ATPase, 3 OS=Danio rerio OX=7955 GN=psmd3 PE=1 SV=1	1.198	0.97584	58.353	34	15	40	15	503	57.9	8.76	57.24	protein metabolism;other metabolic processes;developmental processes;other biological processes	other cell component	enzyme regulator activity	Pf01399, Pf08375	393544	ENSDARG00000018124	psmd3	dre:393544; Q6NYV1	MAPK6/MAPK4 signaling; Antigen processing: Ubiquitination & Proteasome degradation; Separation of Sister Chromatids; Neutrophil degranulation; Ub-specific processing proteases; Neddylation; Degradation of beta-catenin by the destruction complex; UCH proteinases; ABC-family proteins mediated transport; Cross-presentation of soluble exogenous antigens (endosomes); Autodegradation of Cdh1 by Cdh1:AP…	TNF-alpha NF-kB signaling pathway	0	54.87	76.8	123.2	28.11	10.61	1.25219e+06	2.16763e+06	2.52244e+06	6.62285e+06	5.60484e+06	5.65889e+06	High	High	High	High	High	High
High	Q6NYG8	Dihydropyrimidine dehydrogenase [NADP(+)] OS=Danio rerio OX=7955 GN=dpyd PE=2 SV=1	3.23	0.452304	62.943	21	14	36	14	1022	110.9	7.24	57.03	other metabolic processes	cytosol;other cell component	other molecular function	Pf01180, Pf07992, Pf14691, Pf14697	405829		dpyd	dre:405829; Q6NYG8	Pyrimidine catabolism		0	92.29	130.6	69.4	85.78	36.76	1.12207e+07	566915	3.05278e+07	1.13284e+07	1.80878e+07	1.49576e+07	High	High	Peak Found	High	High	High
High	Q5TZ27	Synaptotagmin OS=Danio rerio OX=7955 GN=syt1a PE=1 SV=1	2.569	0.748487	50.648	26	8	24	7	419	47.4	8.87	57.01	cell-cell signaling;transport;other biological processes	plasma membrane;other membranes;ER/Golgi;other cell component	other molecular function	Pf00168	436736	ENSDARG00000030614	syt1a	dre:436736; Q5TZ27	Cargo recognition for clathrin-mediated endocytosis; GABA synthesis, release, reuptake and degradation; Glutamate Neurotransmitter Release Cycle; Acetylcholine Neurotransmitter Release Cycle; Serotonin Neurotransmitter Release Cycle; Norepinephrine Neurotransmitter Release Cycle; Dopamine Neurotransmitter Release Cycle		1	74.69	28	172	56.94	23.08	158399	597499	651575	5.1725e+06	5.95836e+06	5.30693e+06	Not Found	High	Peak Found	High	High	High
High	Q8JH29	Angiotensin 1-10 OS=Danio rerio OX=7955 GN=agt PE=2 SV=1	1.545	0.963666	69.816	35	15	32	15	454	51	7.59	56.86	other biological processes	non-structural extracellular	enzyme regulator activity	Pf00079	322485	ENSDARG00000016412	agt	dre:322485; Q6ZM81; Q8JH29	G alpha (i) signalling events; G alpha (q) signalling events; Peptide ligand-binding receptors; Metabolism of Angiotensinogen to Angiotensins	Adipogenesis; ACE inhibitor pathway	0	136.09	16.5	183.5	50.78	24.47	643876	210177	976133	1.39504e+07	1.50469e+07	1.59222e+07	Peak Found	Peak Found	Peak Found	High	High	High
High	A8E7N8	Proteasome subunit beta OS=Danio rerio OX=7955 GN=psmb4 PE=1 SV=1	3.384	0.572864	57.597	39	6	21	6	256	28.4	6.4	56.83	protein metabolism;other metabolic processes	nucleus;other cell component	other molecular function	Pf00227	550499	ENSDARG00000054696	psmb4	A8E7N8	Ub-specific processing proteases; Separation of Sister Chromatids; Neddylation; Antigen processing: Ubiquitination & Proteasome degradation; Oxygen-dependent proline hydroxylation of Hypoxia-inducible Factor Alpha; Degradation of beta-catenin by the destruction complex; Cross-presentation of soluble exogenous antigens (endosomes); ABC-family proteins mediated transport; Autodegradation of Cdh1 by…		0	82.62	30.3	169.7	68	14.93	58595	393847	524819	5.61852e+06	3.75595e+06	4.75924e+06	Peak Found	High	High	High	High	High
High	A0A2R8Q9K6	60S ribosomal protein L7a OS=Danio rerio OX=7955 GN=rpl7a PE=1 SV=1	0.876	0.87676	44.186	39	13	40	13	266	30	10.56	56.52	RNA metabolism OR transcription;other metabolic processes	cytosol;translational apparatus	nucleic acid binding activity	Pf01248		ENSDARG00000019230	rpl7a	A0A2R8Q9K6	L13a-mediated translational silencing of Ceruloplasmin expression; GTP hydrolysis and joining of the 60S ribosomal subunit; Major pathway of rRNA processing in the nucleolus and cytosol; Nonsense Mediated Decay (NMD) enhanced by the Exon Junction Complex (EJC); SRP-dependent cotranslational protein targeting to membrane; Formation of a pool of free 40S subunits; Nonsense Mediated Decay (NMD) inde…		0	79.98	108.1	91.9	13.23	8.03	6.80284e+06	6.20456e+06	9.92832e+06	1.79716e+07	1.42641e+07	1.16086e+07	High	High	High	High	High	High
High	Q6P105	ELAV-like protein OS=Danio rerio OX=7955 GN=elavl3 PE=1 SV=1	1.424	0.982466	50.127	43	12	35	1	359	39.2	9.28	56.38	developmental processes	other cell component	nucleic acid binding activity	Pf00076	30732	ENSDARG00000014420	elavl3	Q6P105			0	41.18	77.4	122.6	12.51	29.68	117296	139732	193550	378971	488351	469285	High	High	High	High	High	High
High	A0A2R8RNP8	Exportin 1 (CRM1 homolog, yeast) b OS=Danio rerio OX=7955 GN=xpo1b PE=1 SV=1	1.589	0.987915	59.626	13	11	32	3	1081	124.2	6.19	56.32	transport;other biological processes	nucleus;other cell component	other molecular function	Pf03810, Pf08389, Pf08767, Pf18777, Pf18784, Pf18787		ENSDARG00000063229	xpo1b	A0A2R8RNP8	Amplification of signal from unattached kinetochores via a MAD2 inhibitory signal; Separation of Sister Chromatids; Resolution of Sister Chromatid Cohesion; RHO GTPases Activate Formins; EML4 and NUDC in mitotic spindle formation; MAPK6/MAPK4 signaling; Estrogen-dependent nuclear events downstream of ESR-membrane signaling; Deactivation of the beta-catenin transactivating complex; Heme signaling;…		0	86.82	70.7	129.3	33.28	9.42	203112	415876	506572	1.55343e+06	1.28387e+06	1.29736e+06	High	Peak Found	High	High	High	High
High	A0A0R4IP12	PDS5 cohesin-associated factor B OS=Danio rerio OX=7955 GN=pds5b PE=1 SV=1	1.098	0.973087	57.338	13	11	37	10	1408	159.7	7.71	56.31	cell cycle OR cell proliferation;cell organization and biogenesis;DNA metabolism;other metabolic processes;stress response;other biological processes	nucleus;other cell component	nucleic acid binding activity		565592	ENSDARG00000098897	pds5b	A0A0R4IP12; dre:565592	Separation of Sister Chromatids; Resolution of Sister Chromatid Cohesion; Establishment of Sister Chromatid Cohesion; Cohesin Loading onto Chromatin		0	64.24	64.1	135.9	43.06	17.19	957050	1.9882e+06	1.74443e+06	7.35193e+06	6.87099e+06	4.79948e+06	High	High	High	High	High	High
High	F1QJE0	Ubiquinol-cytochrome c reductase core protein 2a OS=Danio rerio OX=7955 GN=uqcrc2a PE=1 SV=2	0.765	0.740097	42.886	20	6	21	6	460	49.2	7.53	56.2		mitochondrion	other molecular function	Pf00675, Pf05193	436930	ENSDARG00000014794	uqcrc2a	dre:436930; F1QJE0		Electron transport chain	0	41.73	92.7	107.3	57.77	3.7	616710	1.90437e+06	1.58273e+06	3.3664e+06	2.63033e+06	2.42436e+06	High	High	High	High	High	High
High	A3KPI6	Si:ch211-288g17.3 OS=Danio rerio OX=7955 GN=si:ch211-288g17.3 PE=1 SV=1	0.758	0.799874	27.213	16	6	33	6	378	41.2	10.87	56.11			nucleic acid binding activity		567638	ENSDARG00000070959	si:ch211-288g17.3	A3KPI6; dre:567638			0	69.48	121.3	78.7	17	17.04	3.45988e+06	2.72286e+06	6.69472e+06	9.76555e+06	5.89478e+06	4.81816e+06	High	High	High	High	High	High
High	A7MCR1	Cytochrome b-c1 complex subunit Rieske, mitochondrial OS=Danio rerio OX=7955 GN=uqcrfs1 PE=1 SV=1	0.663	0.677509	40.361	37	8	22	8	273	29.7	8.29	56.01	other metabolic processes;transport	other membranes;mitochondrion	transporter activity;other molecular function	Pf00355, Pf02921, Pf09165	406359	ENSDARG00000007745	uqcrfs1	A7MCR1; dre:406359	Respiratory electron transport	Electron transport chain	0	104.68	134.2	65.8	30.99	16.38	2.37121e+06	4.31347e+06	4.82333e+06	4.47346e+06	4.28631e+06	3.13314e+06	High	High	High	High	High	High
High	Q6IQ72	Proteasome (Prosome, macropain) 26S subunit, ATPase, 1b OS=Danio rerio OX=7955 GN=psmc1b PE=1 SV=1	2.87	0.677509	41.943	28	9	25	9	440	49.2	6.21	55.62	protein metabolism;other metabolic processes;other biological processes	nucleus;other cell component	other molecular function	Pf00004, Pf16450, Pf17862	415181	ENSDARG00000043561	psmc1b	dre:415181; Q6IQ72	Ub-specific processing proteases; Separation of Sister Chromatids; Antigen processing: Ubiquitination & Proteasome degradation; Neddylation; UCH proteinases; MAPK6/MAPK4 signaling; GLI3 is processed to GLI3R by the proteasome; Regulation of RAS by GAPs; SCF(Skp2)-mediated degradation of p27/p21; Ubiquitin-dependent degradation of Cyclin D; Cross-presentation of soluble exogenous antigens (endosom…		0	53.6	48.7	151.3	14.68	21.76	533911	763207	1.18907e+06	5.08814e+06	5.11827e+06	5.49401e+06	High	High	High	High	High	High
High	R4GDP5	Apoptosis inhibitor 5 OS=Danio rerio OX=7955 GN=api5 PE=1 SV=1	1.571	0.974328	56.125	25	12	27	12	529	59.4	7.02	55.56	other biological processes	nucleus	nucleic acid binding activity	Pf05918	321676	ENSDARG00000033597	api5	dre:321676; R4GDP5			0	53.57	75.4	124.6	5.75	10.82	1.33187e+06	1.35123e+06	2.2488e+06	7.57684e+06	5.51422e+06	6.30652e+06	High	High	High	High	High	High
High	Q6DH12	Crystallin, gamma M2d13 OS=Danio rerio OX=7955 GN=crygm2d13 PE=1 SV=1	0.455	0.35963	36.03	34	9	45	5	173	21.2	7.99	55.49	developmental processes;other biological processes		other molecular function	Pf00030	436681	ENSDARG00000057460	crygm2d13	dre:436681; Q6DH12			0	92.05	111.5	88.5	25.53	32.89	2.72023e+06	1.85489e+06	5.52938e+06	7.61284e+06	9.52794e+06	5.40884e+06	Medium	High	High	High	High	High
High	F1QUA3	Talin 2a OS=Danio rerio OX=7955 GN=tln2a PE=1 SV=2	0.829	0.80923	74.695	10	19	40	11	2540	270.7	5.5	55.29	cell adhesion;cell organization and biogenesis	plasma membrane;other membranes;cytoskeleton;other cell component	signal transduction activity or receptor binding;cytoskeletal activity	Pf00373, Pf01608, Pf08913, Pf09141, Pf16511		ENSDARG00000017901	tln2a	F1QUA3			0	55.17	127.8	72.2	51.04	8.37	1.86053e+06	1.18606e+06	1.21243e+06	2.38882e+06	1.65685e+06	1.40301e+06	High	High	High	High	High	High
High	Q1L9A1	Heterogeneous nuclear ribonucleoprotein U-like 1 OS=Danio rerio OX=7955 GN=hnrnpul1 PE=1 SV=1	1.4	0.998247	50.719	22	13	40	9	784	88.9	5.5	55.15	RNA metabolism OR transcription;other metabolic processes;other biological processes	nucleus	nucleic acid binding activity	Pf00622, Pf02037, Pf13671		ENSDARG00000040564	hnrnpul1	Q1L9A1			0	84.41	50.9	149.1	8.05	38.82	429483	390459	785551	6.13678e+06	1.96539e+06	3.04844e+06	High	High	High	High	High	High
High	F1QYZ6	Pyruvate carboxylase OS=Danio rerio OX=7955 GN=pcxb PE=1 SV=1	1.322	0.975356	64.958	15	17	39	2	1181	129.9	6.86	54.86	other metabolic processes;other biological processes	other cell component	other molecular function	Pf00289, Pf00364, Pf00682, Pf02436, Pf02785, Pf02786	58068	ENSDARG00000051939	pcxb	dre:58068; F1QYZ6		Fatty acid biosynthesis; Glycolysis and gluconeogenesis; TCA cycle	0	27.87	91.3	108.7	7.9	59.69	293262	280513	584874	1.27649e+06	917560	203383	Peak Found	Medium	Medium	High	High	High
High	B0R0V8	V-type proton ATPase subunit H OS=Danio rerio OX=7955 GN=atp6v1h PE=1 SV=1	1.845	0.877466	47.016	27	9	26	9	481	55.1	6.42	54.82	transport;developmental processes;other biological processes	other membranes;other cytoplasmic organelle	transporter activity	Pf03224, Pf11698	286779	ENSDARG00000006370	atp6v1h	B0R0V8; dre:286779	Transferrin endocytosis and recycling; Amino acids regulate mTORC1; ROS and RNS production in phagocytes; Insulin receptor recycling; Ion channel transport	Nodal signaling pathway	0	65.67	13.8	186.2	34.63	55.42	559882	1.04374e+06	1.06511e+06	28540803	5.54797e+06	1.89567e+07	High	High	High	High	High	High
High	A0A2R8PXE0	Serpin peptidase inhibitor, clade A (alpha-1 antiproteinase, antitrypsin), member 7 OS=Danio rerio OX=7955 GN=serpina7 PE=1 SV=1	5.604	0.0870353	52.442	26	10	32	6	410	47.1	5.25	54.79	other biological processes	non-structural extracellular	enzyme regulator activity	Pf00079		ENSDARG00000116067	serpina7	A0A2R8PXE0	Regulation of Insulin-like Growth Factor (IGF) transport and uptake by Insulin-like Growth Factor Binding Proteins (IGFBPs); Post-translational protein phosphorylation; Neutrophil degranulation; Platelet degranulation ; COPII-mediated vesicle transport; Common Pathway of Fibrin Clot Formation; Cargo concentration in the ER; Intrinsic Pathway of Fibrin Clot Formation; Glucocorticoid biosynthesis		4	91.36	2.7	197.3	58.94	29.85		82458.6	60488.6	7.61986e+06	9.4592e+06	9.7207e+06	Not Found	Peak Found	Not Found	High	High	High
High	Q7Z794	CRAP Keratin, type II cytoskeletal 1b OS=Homo sapiens OX=9606 GN=KRT77 PE=1 SV=3	0.262	0.151388	20.673	9	6	28	2	578	61.9	5.99	54.64	developmental processes	cytosol;cytoskeleton		Pf00038, Pf16208	374454	ENSG00000189182	KRT77	hsa:374454; Q7RTS8; Q7Z794	Formation of the cornified envelope		0	73.56	164.3	35.7	96.36	6.06		36320.1	341498	59083.8	46708		Not Found	Peak Found	High	Peak Found	Peak Found	Not Found
High	Q1ECX3	Tgm2b protein OS=Danio rerio OX=7955 GN=tgm2b PE=1 SV=1	0.501	0.448134	55.578	23	15	50	14	679	75.7	5.83	54.6	protein metabolism;other metabolic processes	mitochondrion	other molecular function	Pf00868, Pf00927, Pf01841	323856	ENSDARG00000074094	tgm2b	dre:323856; F1R7N2; Q1ECX3			1	68.23	132.6	67.4	28.2	35.71	3.99595e+06	5.35581e+06	5.32773e+06	3.9823e+06	6.2002e+06	5.09571e+06	High	High	High	High	High	High
High	Q7T3D3	Guanine nucleotide-binding protein (G protein), alpha-inhibiting activity polypeptide 1 OS=Danio rerio OX=7955 GN=gnai1 PE=1 SV=1	2.458	0.887979	33.661	21	6	31	2	354	40.3	5.97	54.5	signal transduction	plasma membrane;other membranes	signal transduction activity or receptor binding;other molecular function	Pf00503	393946	ENSDARG00000021647	gnai1	dre:393946; Q7T3D3	Extra-nuclear estrogen signaling; G alpha (i) signalling events; ADP signalling through P2Y purinoceptor 12; Adrenaline,noradrenaline inhibits insulin secretion; Adenylate cyclase inhibitory pathway	Calcium regulation in cardiac cells; G protein signaling pathways; S1P receptor signal transduction	0	83.7	46.2	153.8	3.04	44.01	142885	143903	257477	959024	1.76485e+06	1.13285e+06	High	High	High	High	High	High
High	B3DFQ1	Calpain, small subunit 1 b OS=Danio rerio OX=7955 GN=capns1b PE=1 SV=1	1.202	0.979014	48.265	57	9	29	8	213	24.3	5.12	54.49			other molecular function	Pf13833	560033	ENSDARG00000013804	capns1b	B3DFQ1			1	39.66	49	151	22.97	35.18	577161	959975	1.29978e+06	7.6528e+06	2.81079e+06	5.54364e+06	Peak Found	High	High	High	High	High
High	A4FUM8	Vacuolar proton pump subunit B OS=Danio rerio OX=7955 GN=atp6v1b2 PE=1 SV=1	2.787	0.851051	48.062	20	8	25	2	509	56.4	5.71	54.28	other metabolic processes;transport	other membranes	other molecular function	Pf00006, Pf02874		ENSDARG00000043465; ENSDARG00000113422	atp6v1b2	A4FUM8			0	54.76	51.7	148.3	47.42	17.49	64827.9	180957	194502	1.05879e+06	1.02999e+06	737424	Peak Found	Peak Found	High	High	High	High
High	E7EYA8	Far upstream element (FUSE)-binding protein 3 OS=Danio rerio OX=7955 GN=fubp3 PE=1 SV=3	2.382	0.723202	62.459	32	17	38	13	571	62	7.49	54.21	other biological processes	nucleus;other cell component	nucleic acid binding activity	Pf00013, Pf09005		ENSDARG00000086896	fubp3	E7EYA8			1	72.03	51.8	148.2	7.69	16.59	780773	909728	1.72563e+06	8.59647e+06	8.34229e+06	6.14278e+06	High	High	High	High	High	High
High	Q8AYN0	Red-sensitive opsin-2 OS=Danio rerio OX=7955 GN=opn1lw2 PE=1 SV=1	0.654	0.627754	30.669	13	6	24	6	356	39.5	8.07	54.2	protein metabolism;other metabolic processes;signal transduction;other biological processes	plasma membrane;other membranes;other cell component	other molecular function	Pf00001	436716	ENSDARG00000044861; ENSDARG00000115709	opn1lw2	dre:436716; Q6DH62; Q8AYN0	G alpha (i) signalling events; Opsins; The retinoid cycle in cones (daylight vision)		0	105.29	108.5	91.5	33.44	7.45	2.69846e+06	1.4678e+06	3.57218e+06	6.34028e+06	3.9806e+06	3.98692e+06	High	High	High	High	High	High
High	A2CG95	Medium-chain specific acyl-CoA dehydrogenase, mitochondrial OS=Danio rerio OX=7955 GN=acadm PE=1 SV=1	1.536	0.965776	59.403	28	12	27	12	426	46.3	8.05	54.14	other metabolic processes	mitochondrion	other molecular function	Pf00441, Pf02770, Pf02771	406283	ENSDARG00000038900	acadm	A2CG95; dre:406283	Beta oxidation of decanoyl-CoA to octanoyl-CoA-CoA; Beta oxidation of octanoyl-CoA to hexanoyl-CoA; mitochondrial fatty acid beta-oxidation of unsaturated fatty acids	Mitochondrial long chain fatty acid beta-oxidation	0	93.79	65.7	134.3	7.76	17.69	1.36879e+06	1.69878e+06	2.78615e+06	8510220	8.83828e+06	7.54572e+06	High	High	High	High	High	High
High	F1QGH7	Catenin beta-1 OS=Danio rerio OX=7955 GN=ctnnb1 PE=1 SV=1	2.382	0.743012	50.406	19	15	43	12	780	85.5	5.86	54.13	cell adhesion;cell-cell signaling;developmental processes;signal transduction;other biological processes	plasma membrane;other membranes;nucleus;other cell component	other molecular function	Pf00514	30265	ENSDARG00000014571	ctnnb1	A0A0N4SUA5; dre:30265; F1QGH7; Q7ZU14; Q90424	RHO GTPases activate IQGAPs; Ca2+ pathway; VEGFR2 mediated vascular permeability; Beta-catenin phosphorylation cascade; Myogenesis; Formation of the beta-catenin:TCF transactivating complex; Adherens junctions interactions; Apoptotic cleavage of cell adhesion proteins; Deactivation of the beta-catenin transactivating complex; LRR FLII-interacting protein 1 (LRRFIP1) activates type I IFN productio…	IL-5 signaling pathway; Adipogenesis; Wnt Signaling Pathway and Pluripotency; T cell receptor signaling pathway; Wnt Signaling Pathway; TGF-beta receptor signaling pathway; Id signaling pathway; Non-canonical Wnt pathway; Canonical wnt signaling	0	63.46	57.3	142.7	21.07	23.42	973306	850457	2.30748e+06	7.06529e+06	8.18182e+06	6.08052e+06	Peak Found	High	High	High	High	High
High	Q9W6A8	Opsin-1, short-wave-sensitive 2 OS=Danio rerio OX=7955 GN=opn1sw2 PE=1 SV=1	0.8	0.775153	33.927	11	2	16	2	354	39.5	8.24	54.06	protein metabolism;other metabolic processes;signal transduction;other biological processes	plasma membrane;other membranes;other cell component	other molecular function	Pf00001	30435	ENSDARG00000017274; ENSDARG00000115330	opn1sw2	dre:30435; Q9W6A8			0	36.79	110.1	89.9	7.19	4.49	2.20923e+06	2.5637e+06	3.96593e+06	6.52777e+06	5.00582e+06	4.37428e+06	High	High	High	High	High	High
High	F8W2N0	Annexin OS=Danio rerio OX=7955 GN=anxa11b PE=1 SV=1	2.001	0.839333	54.279	27	11	35	9	485	51.4	7.34	54.02	cell cycle OR cell proliferation;transport	other cell component	other molecular function	Pf00191		ENSDARG00000002632	anxa11b	F8W2N0			0	63.26	20.5	179.5	78.56	45.22	124552	769490	604304	1.01371e+07	3.52001e+06	9.20161e+06	High	High	High	High	High	High
High	A0A0R4IMZ8	Karyopherin (importin) beta 1 OS=Danio rerio OX=7955 GN=kpnb1 PE=1 SV=1	1.338	0.998247	49.729	14	12	44	12	876	97.4	4.77	53.94	transport	nucleus;other cell component	other molecular function	Pf03810, Pf13513	570700	ENSDARG00000104889	kpnb1	A0A0R4IMZ8; dre:570700	Neutrophil degranulation; Apoptosis induced DNA fragmentation; Regulation of cholesterol biosynthesis by SREBP (SREBF); Initiation of Nuclear Envelope (NE) Reformation	TGF-beta receptor signaling pathway	0	55.98	73.6	126.4	26.07	4.12	1.00528e+06	1.8301e+06	2.86863e+06	9.41602e+06	6.40282e+06	6.60447e+06	High	High	High	High	High	High
High	O42248	Guanine nucleotide-binding protein subunit beta-2-like 1 OS=Danio rerio OX=7955 GN=gnb2l1 PE=2 SV=1	1.871	0.897739	33.471	19	6	24	6	317	35.1	7.69	53.48	protein metabolism;other metabolic processes;developmental processes;other biological processes	cytosol;translational apparatus;nucleus;other cell component	translation activity;other molecular function	Pf00400	30722	ENSDARG00000041619	gnb2l1	dre:30722; O42248	Regulation of TNFR1 signaling; TNFR1-induced NFkappaB signaling pathway; TNFR1-mediated ceramide production	IL-2 signaling pathway; IL-3 signaling pathway; TNF-alpha NF-kB signaling pathway; BMP signaling pathway	0	70.52	47.1	152.9	34.38	26.61	595995	1.24887e+06	1.50612e+06	6.08737e+06	6.7793e+06	7.29856e+06	High	High	High	High	High	High
High	B3DKJ0	T-complex protein 1 subunit eta OS=Danio rerio OX=7955 GN=cct7 PE=1 SV=1	1.04	0.916997	68.094	31	16	35	16	547	59.7	7.34	53.41	other biological processes	cytosol	other molecular function	Pf00118		ENSDARG00000007385	cct7	B3DKJ0	RHOBTB2 GTPase cycle; Association of TriC/CCT with target proteins during biosynthesis; Cooperation of PDCL (PhLP1) and TRiC/CCT in G-protein beta folding; RHOBTB1 GTPase cycle		0	64.55	85.9	114.1	34.46	9.72	896848	1.98038e+06	2.7828e+06	5.96543e+06	5.17618e+06	4.88691e+06	High	High	High	High	High	High
High	Q6IMW9	LSM6 homolog, U6 small nuclear RNA and mRNA degradation-associated OS=Danio rerio OX=7955 GN=lsm6 PE=1 SV=1	1.006	0.939328	24.521	56	6	34	6	80	9.1	9.54	53.38	RNA metabolism OR transcription;other metabolic processes	nucleus;other cell component	nucleic acid binding activity	Pf01423	415167	ENSDARG00000036995	lsm6	dre:415167; Q6IMW9	mRNA Splicing - Major Pathway; mRNA decay by 5' to 3' exoribonuclease		0	61.25	94.8	105.2	5.55	24.74	6.4437e+06	6.13155e+06	1.15139e+07	3.59262e+07	1.70863e+07	1.68933e+07	High	High	High	High	High	High
High	Q6P5J0	Alpha-amylase OS=Danio rerio OX=7955 GN=amy2a PE=1 SV=1	25.817	9.44387e-06	72.647	25	10	25	9	512	56.9	6.89	53.32	other metabolic processes		other molecular function	Pf00128, Pf02806	406539	ENSDARG00000013856	amy2a	dre:406539; Q6P5J0	Digestion of dietary carbohydrate		1	138.66	2.3	197.7	129.26	32.98	28482.7	369035	80248.2	1.19381e+07	9.54037e+06	1.47634e+07	Peak Found	Peak Found	Peak Found	High	High	High
High	Q6PBV6	H/ACA ribonucleoprotein complex subunit 2-like protein OS=Danio rerio OX=7955 GN=nhp2 PE=2 SV=1	0.9	0.89292	34.796	26	4	19	4	150	16.7	8.82	53.06	cell organization and biogenesis;DNA metabolism;RNA metabolism OR transcription;other metabolic processes	nucleus;other cell component	nucleic acid binding activity	Pf01248	100003787	ENSDARG00000069422	nhp2	dre:100003787; Q6PBV6	Telomere Extension By Telomerase		0	62.39	111.4	88.6	5.92	7.82	3.28147e+06	3.11661e+06	6.09369e+06	9.2534e+06	7509423	6.18553e+06	High	High	High	High	High	High
High	Q5U3I3	Secretory carrier-associated membrane protein OS=Danio rerio OX=7955 GN=scamp3 PE=1 SV=1	0.781	0.761648	36.867	22	5	27	5	341	37.7	6.87	52.98	transport	other membranes;ER/Golgi;other cytoplasmic organelle		Pf04144	492473	ENSDARG00000016765	scamp3	dre:492473; Q5U3I3			0	51.12	107.5	92.5	32.97	10.2	2.47054e+06	1.47932e+06	2.86802e+06	5.50327e+06	3.42088e+06	3.16423e+06	High	High	High	High	High	High
High	F1QM42	Citrate hydro-lyase OS=Danio rerio OX=7955 GN=aco1 PE=1 SV=2	2.093	0.855597	63.785	25	15	31	15	890	99	6.77	52.73	other metabolic processes;other biological processes	cytosol;mitochondrion	nucleic acid binding activity;other molecular function	Pf00330, Pf00694	568448	ENSDARG00000026376	aco1	F1QM42	Iron uptake and transport		0	62.1	40.9	159.1	55.97	21.24	225296	864036	1.01784e+06	5.18324e+06	5.68458e+06	5.23277e+06	High	High	High	High	High	High
High	Q6PHJ8	Myosin, light chain 12, genome duplicate 1 OS=Danio rerio OX=7955 GN=myl12.1 PE=1 SV=1	2.419	0.705391	45.754	40	7	24	3	172	19.8	4.86	52.37			other molecular function	Pf13405, Pf13833	326719	ENSDARG00000099766	myl12.1	dre:326719; Q6PHJ8	RHO GTPases activate PAKs; Smooth Muscle Contraction		4	80.94	42.4	157.6	92.49	11.43	285104	2.50055e+06	1.5819e+06	9.19594e+06	8.14135e+06	7.86654e+06	High	High	High	High	High	High
High	Q6PH46	T-complex protein 1 subunit delta OS=Danio rerio OX=7955 GN=cct4 PE=1 SV=1	0.902	0.861642	52.6	29	11	34	11	533	56.9	6.8	52.03	stress response;other biological processes	cytosol	other molecular function	Pf00118	393555	ENSDARG00000013475	cct4	dre:393555; Q6PH46	Cooperation of PDCL (PhLP1) and TRiC/CCT in G-protein beta folding; Association of TriC/CCT with target proteins during biosynthesis		0	67.5	90.4	109.6	22.87	17.69	1.10117e+06	1.87204e+06	2.81279e+06	4.91023e+06	4.72862e+06	4.83295e+06	High	High	High	High	High	High
High	Q6PC53	Peptidyl-prolyl cis-trans isomerase OS=Danio rerio OX=7955 GN=ppiab PE=1 SV=1	1.418	0.981281	53.079	30	7	36	7	164	17.5	8.07	51.95	protein metabolism;other metabolic processes;stress response;other biological processes	other cell component	other molecular function	Pf00160	335519	ENSDARG00000103994	ppiab	dre:335519; Q6PC53			0	104.18	73.8	126.2	54.22	23.62	3.21217e+06	8.82793e+06	7.27861e+06	2.04623e+07	1.72706e+07	2.2263e+07	High	High	High	High	High	High
High	X1WI01	Immunoglobulin-like and fibronectin type III domain-containing 1, tandem duplicate 3 OS=Danio rerio OX=7955 GN=igfn1.3 PE=4 SV=1	1.05	0.915935	81.525	21	21	50	20	1355	152.3	6.19	51.71				Pf00041, Pf07679, Pf18362	100331959	ENSDARG00000097613	igfn1.3	dre:100331959; X1WI01			1	53.29	96.8	103.2	23.32	5.74	1.0411e+06	1.78777e+06	2.69309e+06	5.29637e+06	3.97702e+06	4.09879e+06	High	High	High	High	High	High
High	Q7ZVK5	Pcbp2 protein OS=Danio rerio OX=7955 GN=pcbp2 PE=1 SV=1	0.819	0.844492	56.735	46	10	33	6	318	33.3	8	51.55	other biological processes	nucleus;other cell component	nucleic acid binding activity	Pf00013	321844	ENSDARG00000099039	pcbp2	dre:321844; Q7ZVK5	mRNA Splicing - Major Pathway	mRNA processing	5	48.93	93.7	106.3	9.73	2.86	2.26945e+06	2.93363e+06	4.81745e+06	1.06312e+07	7.29338e+06	7.23639e+06	High	High	High	High	High	High
High	F1QY27	H1.10 linker histone OS=Danio rerio OX=7955 GN=h1-10 PE=1 SV=1	0.667	0.704482	35.55	33	8	35	8	192	20.7	10.68	51.54	cell organization and biogenesis;other biological processes	nucleus;other cell component	nucleic acid binding activity	Pf00538		ENSDARG00000054058	h1-10	F1QY27			0	69.88	117.4	82.6	14.39	29.54	5.48274e+06	6.69962e+06	8.93878e+06	1.15454e+07	1.4711e+07	9.66689e+06	High	High	High	High	High	High
High	F1QE25	N-alpha-acetyltransferase 15, NatA auxiliary subunit a OS=Danio rerio OX=7955 GN=naa15a PE=1 SV=1	1.093	0.973511	56.348	19	16	44	10	867	100.9	7.69	51.54	protein metabolism;other metabolic processes;developmental processes	other cell component		Pf12569, Pf13181	323672	ENSDARG00000003213	naa15a	dre:323672; F1QE25			6	69.09	77.1	122.9	23.33	8.72	1.32555e+06	2.15144e+06	2741211	8.34942e+06	6.02393e+06	6.68265e+06	High	High	High	High	High	High
High	B0UYS0	Keratin 15 OS=Danio rerio OX=7955 GN=krt15 PE=1 SV=1	7.651	0.159664	49.606	22	12	35	5	460	48.8	5.22	51.5		cytoskeleton	other molecular function	Pf00038	406844	ENSDARG00000036840; ENSDARG00000111896	krt15	B0UYS0; dre:406844	Formation of the cornified envelope		0	49.12	12.2	187.8	62.73	13.5	54604.2	110639	51786	2.99539e+06	2.74217e+06	2.10206e+06	Peak Found	Peak Found	Peak Found	High	High	High
High	F1QXV8	Phosphoglycerate kinase OS=Danio rerio OX=7955 GN=pgk1 PE=1 SV=1	1.689	0.915935	43.287	26	10	27	10	417	44.7	6.93	51.18	other metabolic processes;stress response;other biological processes	cytosol	kinase activity;other molecular function	Pf00162		ENSDARG00000054191	pgk1	F1QXV8	Glycolysis; Gluconeogenesis		0	53.23	48.6	151.4	34.37	21.2	596700	1.12055e+06	2.35004e+06	8.8172e+06	9.869e+06	8.23236e+06	High	High	High	High	High	High
High	I3IT87	AP-2 complex subunit mu OS=Danio rerio OX=7955 GN=ap2m1b PE=3 SV=1	1.447	0.977555	50.953	35	16	44	16	434	49.4	9.52	51.08	transport	plasma membrane;other membranes	other molecular function	Pf00928, Pf01217		ENSDARG00000033899	ap2m1b	I3IT87			0	96.56	66.9	133.1	22.64	12.39	1.39825e+06	2.36365e+06	3.51072e+06	1.39854e+07	9.67743e+06	7.60503e+06	High	High	High	High	High	High
High	Q6AZC0	Chymotrypsin-like elastase family member 1, tandem duplicate 6 OS=Danio rerio OX=7955 GN=cela1.6 PE=1 SV=1	28.635	4.11412e-06	41.756	29	6	21	6	266	28.8	8.1	51.07	protein metabolism	non-structural extracellular	other molecular function	Pf00089	445282	ENSDARG00000017314	cela1.6	dre:445282; Q6AZC0			0	60.28	4.7	195.3	79.03	54.59	33957.5	216579	171389	1.05868e+07	9.78652e+06	1.96544e+07	Peak Found	High	Peak Found	High	High	High
High	A2CE73	KH domain-containing, RNA-binding, signal transduction-associated 1a OS=Danio rerio OX=7955 GN=khdrbs1a PE=1 SV=1	1.74	0.904273	46.186	20	8	23	8	369	40.2	8.78	51.06	other biological processes	nucleus	nucleic acid binding activity	Pf00013, Pf16274, Pf16568	30082	ENSDARG00000052856	khdrbs1a	A2CE73			0	95.53	61.7	138.3	26.03	12.19	3.98621e+06	7.26551e+06	1.08208e+07	4.69059e+07	2.71766e+07	3.21203e+07	High	High	High	High	High	High
High	A2BGR9	Aldehyde dehydrogenase 2 family member, tandem duplicate 1 OS=Danio rerio OX=7955 GN=aldh2.1 PE=1 SV=1	2.966	0.866273	48.997	25	9	26	2	516	56.5	6.18	50.88	other metabolic processes		other molecular function	Pf00171		ENSDARG00000089924	aldh2.1	A2BGR9	Ethanol oxidation		0	67.64	48.4	151.6	70.59	11.15		148713	88529	822899	665947	712414	Not Found	Peak Found	Peak Found	High	High	High
High	A0A0R4IU05	AP-1 complex subunit gamma OS=Danio rerio OX=7955 GN=ap1g1 PE=1 SV=1	1.768	0.897739	65.683	26	16	43	15	819	91	6.77	50.88	transport;developmental processes;other biological processes	other membranes;ER/Golgi	other molecular function	Pf01602, Pf02883		ENSDARG00000102394	ap1g1	A0A0R4IU05	Golgi Associated Vesicle Biogenesis; MHC class II antigen presentation; Lysosome Vesicle Biogenesis		1	76.63	71.9	128.1	32.43	14.34	1.13889e+06	2.39485e+06	3.37215e+06	1.14693e+07	7.14514e+06	9.10192e+06	High	High	High	High	High	High
High	F1R8W3	Desmin a OS=Danio rerio OX=7955 GN=desma PE=1 SV=1	1.428	0.982466	57.814	34	14	38	11	488	55.7	5.87	50.78	cell organization and biogenesis;developmental processes;signal transduction;other biological processes	cytoskeleton		Pf00038, Pf04732	30148	ENSDARG00000058656	desma	dre:30148; F1R8W3	Striated Muscle Contraction		2	35.71	66.4	133.6	27.17	15.95	1.14127e+06	1.94794e+06	2.30232e+06	6.81111e+06	6.41647e+06	6.44579e+06	High	High	High	High	High	High
High	A2BGE0	Si:rp71-10d23.3 OS=Danio rerio OX=7955 GN=stxbp1b PE=1 SV=1	1.197	0.973511	36.938	19	11	30	7	605	68.5	6.3	50.7	cell-cell signaling;transport	plasma membrane;other membranes;other cell component	other molecular function	Pf00995	557717	ENSDARG00000056036	stxbp1b	A2BGE0; dre:557717			0	119.73	72.2	127.8	8.1	17.34	691170	633929	1.15584e+06	4.13468e+06	2.83716e+06	2.03637e+06	High	High	High	High	High	High
High	Q6ZM23	Cytochrome c oxidase subunit 6C OS=Danio rerio OX=7955 GN=cox6c PE=1 SV=1	0.96	0.914937	41.933	43	6	29	6	76	8.5	9.72	50.62	other metabolic processes;transport	other membranes;mitochondrion	transporter activity	Pf02937	494577	ENSDARG00000038577	cox6c	dre:494577; Q6ZM23		Electron transport chain	0	108.32	95.9	104.1	7.67	15.64	1.23954e+07	1.18733e+07	2.02698e+07	5.20319e+07	3.18113e+07	2.64121e+07	High	High	High	High	High	High
High	A2CEZ0	ADP/ATP translocase OS=Danio rerio OX=7955 GN=si:dkey-251i10.1 PE=1 SV=1			30.173	23	7	29	1	299	33	9.64	50.38	transport	other membranes;mitochondrion	transporter activity	Pf00153		ENSDARG00000042521	si:dkey-251i10.1	A2CEZ0	Transport of nucleosides and free purine and pyrimidine bases across the plasma membrane		0												Not Found	Not Found	Not Found	High	Not Found	Not Found
High	Q803F6	40S ribosomal protein SA OS=Danio rerio OX=7955 GN=rpsa PE=2 SV=1	1.731	0.910923	51.4	35	9	26	9	308	34	4.84	50.15	cell adhesion;cell organization and biogenesis;protein metabolism;other metabolic processes	plasma membrane;other membranes;cytosol;translational apparatus;nucleus	other molecular function	Pf00318, Pf16122	394027	ENSDARG00000019181	rpsa	dre:394027; Q803F6	Major pathway of rRNA processing in the nucleolus and cytosol; Nonsense Mediated Decay (NMD) enhanced by the Exon Junction Complex (EJC); L13a-mediated translational silencing of Ceruloplasmin expression; Translation initiation complex formation; Ribosomal scanning and start codon recognition; GTP hydrolysis and joining of the 60S ribosomal subunit; SRP-dependent cotranslational protein targeting…	Cytoplasmic ribosomal proteins	0	50.9	72.7	127.3	39.24	9.64	856711	2.10517e+06	2.76823e+06	8.65259e+06	6.72639e+06	7.23546e+06	High	High	High	High	High	High
High	A8WGP7	UDP-glucose 6-dehydrogenase OS=Danio rerio OX=7955 GN=ugdh PE=1 SV=1	0.826	0.801927	58.005	28	11	33	11	493	54.5	6.77	50.1	other metabolic processes;developmental processes;other biological processes	cytosol;nucleus	other molecular function	Pf00984, Pf03720, Pf03721	116991	ENSDARG00000019838; ENSDARG00000110018	ugdh	A8WGP7; dre:116991	Formation of the active cofactor, UDP-glucuronate		0	77.32	100.5	99.5	29.41	4.47	1.81558e+06	3.18886e+06	3.61097e+06	7.10594e+06	4.71526e+06	4.73407e+06	High	High	High	High	High	High
High	Q6GQM9	2-phospho-D-glycerate hydro-lyase OS=Danio rerio OX=7955 GN=eno2 PE=1 SV=1	1.09	0.927808	61.862	29	10	30	7	434	46.8	4.91	49.99	other metabolic processes;other biological processes	cytosol	other molecular function	Pf00113, Pf03952	402874	ENSDARG00000014287	eno2	dre:402874; Q6GQM9	Gluconeogenesis; Glycolysis	Glycolysis and gluconeogenesis	0	31.43	85.6	114.4	48.82	9.88	365613	1.13506e+06	1.37138e+06	2.93297e+06	2.53987e+06	2.42309e+06	High	High	High	High	High	High
High	A8KBJ5	Histone H3 OS=Danio rerio OX=7955 GN=zgc:173552 PE=1 SV=1	3.298	0.43533	15.106	24	5	31	5	136	15.4	11.27	49.78		nucleus;other cell component	nucleic acid binding activity;other molecular function	Pf00125	103909889; 103911341; 108190746; 108190747; 794406	ENSDARG00000051737; ENSDARG00000105345; ENSDARG00000110909; ENSDARG00000111396; ENSDARG00000112131; ENSDARG00000112175; ENSDARG00000114334		A8KBJ5; dre:103909889; dre:103911341; dre:108190747; dre:794406	Formation of the beta-catenin:TCF transactivating complex; RMTs methylate histone arginines; Transcriptional regulation by small RNAs; Senescence-Associated Secretory Phenotype (SASP); Oxidative Stress Induced Senescence; Factors involved in megakaryocyte development and platelet production; Estrogen-dependent gene expression; PKMTs methylate histone lysines; HDMs demethylate histones; Interleuki…		0	135.58	100.1	99.9	25.98	14.31	4.29572e+07	7.77455e+07	1.2496e+08	275690186	1.72768e+08	1.43401e+08	High	High	High	High	High	High
High	Q9MIY0	NADH-ubiquinone oxidoreductase chain 5 OS=Danio rerio OX=7955 GN=mt-nd5 PE=3 SV=1	1.476	0.974328	56.646	16	8	27	8	606	68	8.9	49.76	cell organization and biogenesis;other metabolic processes;transport	other membranes;mitochondrion	transporter activity;other molecular function	Pf00361, Pf00662, Pf06455	140535	ENSDARG00000063921	mt-nd5	dre:140535; Q9MIY0	Complex I biogenesis	Oxidative phosphorylation; Electron transport chain	0	94.11	82.6	117.4	19.71	19.29	2.38155e+06	3.78393e+06	5.77123e+06	1.67098e+07	8.27066e+06	1.08546e+07	High	High	High	High	High	High
High	Q6NXA1	Small glutamine-rich tetratricopeptide repeat (TPR)-containing, alpha OS=Danio rerio OX=7955 GN=sgta PE=1 SV=1	1.181	0.982466	47.619	27	10	28	10	320	34.2	4.77	49.66	protein metabolism;other metabolic processes;stress response;transport;other biological processes	other membranes;cytosol	other molecular function	Pf00515, Pf13181, Pf16546	336867	ENSDARG00000019941	sgta	dre:336867; F1QI71; Q6NXA1	Insertion of tail-anchored proteins into the endoplasmic reticulum membrane		0	51.56	72.2	127.8	0.62	11.64	1.73532e+06	1.85039e+06	3.2582e+06	1.34156e+07	8.0696e+06	7.58301e+06	High	High	High	High	High	High
High	Q3S344	Glutamine--fructose-6-phosphate transaminase (isomerizing) OS=Danio rerio OX=7955 GN=gfpt1 PE=1 SV=1	0.716	0.705211	42.087	15	8	28	8	682	76.7	6.57	49.64	cell organization and biogenesis;protein metabolism;other metabolic processes;developmental processes;other biological processes		other molecular function	Pf01380, Pf13522	567861	ENSDARG00000057465	gfpt1	dre:567861; F1QDD9; Q3S344	Synthesis of UDP-N-acetyl-glucosamine		0	54.96	103.5	96.5	27.95	22.07	1.0455e+06	1.8911e+06	2.35842e+06	3.72705e+06	4095361	2.91011e+06	High	High	High	High	High	High
High	Q8AW60	Butyryl-CoA dehydrogenase OS=Danio rerio OX=7955 GN=ivd PE=1 SV=1	4.239	0.228409	51.9	39	13	31	13	418	45.8	7.83	49.43	other metabolic processes		other molecular function	Pf00441, Pf02770, Pf02771		ENSDARG00000042853	ivd	Q8AW60	Branched-chain amino acid catabolism		0	87.21	17.5	182.5	55.68	8.01	146677	567294	691090	1.36201e+07	1.13742e+07	9.52847e+06	Peak Found	Medium	High	High	High	High
High	F6NK19	AP complex subunit beta OS=Danio rerio OX=7955 GN=ap2b1 PE=1 SV=1	1.363	0.982466	64.67	22	19	52	11	937	104.5	5.38	49.4	transport	other membranes	other molecular function	Pf01602, Pf02883, Pf09066		ENSDARG00000035152	ap2b1	F6NK19			8	61.24	87.6	112.4	12.56	8.51	2.03207e+06	2.53804e+06	4.95693e+06	1.10965e+07	9.23406e+06	7.582e+06	High	High	High	High	High	High
High	Q1LXU2	Procollagen, type IX, alpha 2 OS=Danio rerio OX=7955 GN=col9a2 PE=1 SV=1	1.17	0.982466	29.762	6	3	26	3	691	65.5	9.06	49.38	cell organization and biogenesis;developmental processes	non-structural extracellular;extracellular matrix;other cell component	extracellular structural activity	Pf01391	321212	ENSDARG00000024492	col9a2	dre:321212; Q1LXU2	Assembly of collagen fibrils and other multimeric structures; Collagen chain trimerization; MET activates PTK2 signaling		0	73.75	55	145	47.51	21.18	6.47916e+06	1.66279e+07	1.59001e+07	6.15924e+07	5.81656e+07	6.57619e+07	High	High	High	High	High	High
High	A0A0R4J7C3	Microtubule-associated protein OS=Danio rerio OX=7955 GN=map4l PE=1 SV=1	2.535	0.749577	56.282	25	13	26	13	710	75.7	9.74	49.29	cell organization and biogenesis;developmental processes	cytoskeleton;other cell component	cytoskeletal activity	Pf00418	100537884	ENSDARG00000068745	map4l	A0A0R4J7C3			0	115.21	61.6	138.4	20.23	36.37	816822	604868	1.59026e+06	5.11241e+06	7.48488e+06	4.59587e+06	Peak Found	Peak Found	Medium	High	High	High
High	F1QF00	Phosphoglucomutase 1 OS=Danio rerio OX=7955 GN=pgm1 PE=1 SV=1	0.728	0.705211	64.32	30	13	31	13	561	61.2	6.11	49.12	other metabolic processes	cytosol	other molecular function	Pf02878, Pf02879, Pf02880		ENSDARG00000013561	pgm1	F1QF00	Neutrophil degranulation; Glycogen synthesis		0	80.13	103.4	96.6	16.13	14.73	1.42171e+06	2.09579e+06	3.29757e+06	4.79938e+06	4.68454e+06	4.07796e+06	High	High	High	High	High	High
High	Q6PBY8	S-phase kinase-associated protein 1 OS=Danio rerio OX=7955 GN=skp1 PE=1 SV=1	0.814	0.79261	46.47	48	9	31	9	163	18.7	4.54	48.97	protein metabolism;other metabolic processes	nucleus;other cell component	kinase activity;other molecular function	Pf01466, Pf03931	393716	ENSDARG00000003151	skp1	dre:393716; Q6PBY8	Neddylation; Antigen processing: Ubiquitination & Proteasome degradation; Degradation of GLI1 by the proteasome; Orc1 removal from chromatin; SCF(Skp2)-mediated degradation of p27/p21; Degradation of beta-catenin by the destruction complex; GLI3 is processed to GLI3R by the proteasome; FBXL7 down-regulates AURKA during mitotic entry and in early mitosis; Regulation of RUNX2 expression and activit…		0	60.59	100.2	99.8	23.48	5.53	1.7957e+06	2.50946e+06	2.8217e+06	6.47274e+06	4.45656e+06	4.75061e+06	High	High	High	High	High	High
High	F1QJN9	Carboxypeptidase B1 (tissue) OS=Danio rerio OX=7955 GN=cpb1 PE=1 SV=1	21.56	0.000708508	35.978	17	5	16	5	416	46.6	6.39	48.55	protein metabolism;other biological processes	non-structural extracellular	other molecular function	Pf00246, Pf02244	322412	ENSDARG00000045442; ENSDARG00000110762	cpb1	A0A0R4ILM4; F1QJN9	Metabolism of Angiotensinogen to Angiotensins		0	43.24	3.7	196.3	45.75	50.76	15887.8		58881	4.2185e+06	2.98277e+06	6.47079e+06	Peak Found	Not Found	Peak Found	High	High	High
High	Q6DHS3	Ribosomal protein L15 OS=Danio rerio OX=7955 GN=rpl15 PE=1 SV=1	1.186	0.982466	28.313	27	7	31	7	204	24	11.53	48.55	protein metabolism;other metabolic processes	cytosol;translational apparatus	nucleic acid binding activity;other molecular function	Pf00827	445053	ENSDARG00000009285	rpl15	dre:445053; Q6DHS3	Major pathway of rRNA processing in the nucleolus and cytosol; Nonsense Mediated Decay (NMD) enhanced by the Exon Junction Complex (EJC); L13a-mediated translational silencing of Ceruloplasmin expression; Nonsense Mediated Decay (NMD) independent of the Exon Junction Complex (EJC); GTP hydrolysis and joining of the 60S ribosomal subunit; SRP-dependent cotranslational protein targeting to membrane…	BMP signaling pathway; Cytoplasmic ribosomal proteins	0	46.49	87.3	112.7	27.97	14.75	3.43728e+06	5.22403e+06	1.16195e+07	2.44397e+07	1.66677e+07	1.26477e+07	High	High	High	High	High	High
High	A0A0R4IXX0	Dystrophin OS=Danio rerio OX=7955 GN=dmd PE=1 SV=2	0.73	0.768788	77.14	8	22	40	22	3609	414.1	5.71	48.28	cell organization and biogenesis;developmental processes;other biological processes	plasma membrane;other membranes;cytoskeleton;other cell component	cytoskeletal activity;other molecular function	Pf00307, Pf00397, Pf00435, Pf00569, Pf09068, Pf09069	83773	ENSDARG00000008487	dmd	A0A0R4IXX0; dre:83773		Striated muscle contraction	0	65.63	115.5	84.5	34.59	30.09	1.96803e+06	4.20042e+06	5.20198e+06	6.60321e+06	8.17131e+06	5.03169e+06	High	High	High	High	High	High
High	E7F5V5	Actinodin1 OS=Danio rerio OX=7955 GN=and1 PE=1 SV=2	0.855	0.868661	42.418	18	10	31	10	570	64.2	6.23	48.23	developmental processes				794315	ENSDARG00000088514	and1	dre:794315; E7F5V5			0	76.95	93.9	106.1	49.89	15.86	1.78984e+06	5.44255e+06	5.97764e+06	1.0912e+07	1.08963e+07	8.94152e+06	High	High	High	High	High	High
High	Q52JI7	Beta-A4 crystallin OS=Danio rerio OX=7955 GN=cryba4 PE=1 SV=1	1.027	0.950878	57.168	62	11	39	11	196	23	6.73	48.13	developmental processes;other biological processes		other molecular function	Pf00030	553178	ENSDARG00000024548	cryba4	dre:553178; F1R761; Q52JI7			0	101.21	97.3	102.7	33.58	10.18	3.2099e+06	4.36424e+06	1.16506e+07	1.56844e+07	1.32022e+07	1.0427e+07	High	High	High	High	High	High
High	A0A2R8RUW2	Coatomer subunit beta' OS=Danio rerio OX=7955 GN=copb2 PE=1 SV=1	1.505	0.981281	53.985	17	12	37	12	981	110.9	5	47.99	transport;developmental processes	other membranes;ER/Golgi	other molecular function	Pf00400, Pf04053		ENSDARG00000114286	copb2	A0A2R8RUW2	COPI-mediated anterograde transport; COPI-dependent Golgi-to-ER retrograde traffic		0	60.8	77.9	122.1	19.2	4.93	901296	1.4172e+06	2.20106e+06	6.21031e+06	4.97175e+06	4.56736e+06	High	High	High	High	High	High
High	F1QDE7	Sister chromatid cohesion protein PDS5 homolog A OS=Danio rerio OX=7955 GN=pds5a PE=1 SV=1	1.516	0.982466	57.371	12	11	32	10	1321	149	8.1	47.7	cell cycle OR cell proliferation;cell organization and biogenesis;other biological processes	nucleus			393967	ENSDARG00000055022	pds5a	F1QDE7			1	61.95	60.4	139.6	35.2	14	680406	1.15184e+06	1.06622e+06	4.77331e+06	4.12976e+06	4.38635e+06	High	High	High	High	High	High
High	Q7ZV05	40S ribosomal protein S11 OS=Danio rerio OX=7955 GN=rps11 PE=1 SV=1	0.611	0.630216	39.575	40	8	35	8	159	18.4	10.46	47.69	protein metabolism;other metabolic processes	cytosol;translational apparatus	nucleic acid binding activity;other molecular function	Pf00366, Pf16205	406686	ENSDARG00000053058	rps11	dre:406686; Q7ZV05	Major pathway of rRNA processing in the nucleolus and cytosol; Nonsense Mediated Decay (NMD) enhanced by the Exon Junction Complex (EJC); L13a-mediated translational silencing of Ceruloplasmin expression; Translation initiation complex formation; Ribosomal scanning and start codon recognition; GTP hydrolysis and joining of the 60S ribosomal subunit; SRP-dependent cotranslational protein targeting…	TNF-alpha NF-kB signaling pathway; Cytoplasmic ribosomal proteins	0	60.98	125.3	74.7	36.44	19.2	1.14192e+07	1.05948e+07	3.62212e+07	3.22991e+07	1.78761e+07	1.56897e+07	High	High	High	High	High	High
High	Q6Q417	Ribosomal protein L7 OS=Danio rerio OX=7955 GN=rpl7 PE=1 SV=1	2.208	0.778066	32.739	44	12	30	12	246	28.4	10.8	47.61	RNA metabolism OR transcription;other metabolic processes;other biological processes	cytosol;translational apparatus	nucleic acid binding activity;other molecular function	Pf00327, Pf08079	336710	ENSDARG00000007320	rpl7	dre:336710; Q6Q417	Nonsense Mediated Decay (NMD) enhanced by the Exon Junction Complex (EJC); Major pathway of rRNA processing in the nucleolus and cytosol; L13a-mediated translational silencing of Ceruloplasmin expression; GTP hydrolysis and joining of the 60S ribosomal subunit; SRP-dependent cotranslational protein targeting to membrane; Formation of a pool of free 40S subunits; Nonsense Mediated Decay (NMD) inde…	Cytoplasmic ribosomal proteins	0	86.64	46.9	153.1	7.75	20.27	1.71376e+06	1.96513e+06	2.99818e+06	1.40699e+07	1.46867e+07	1.43788e+07	High	High	Peak Found	High	High	High
High	B8JMZ1	UTP--glucose-1-phosphate uridylyltransferase OS=Danio rerio OX=7955 GN=ugp2a PE=1 SV=1	5.818	0.0996557	48.765	28	11	25	7	507	56.8	8.46	47.54	other metabolic processes	other cell component	other molecular function	Pf01704	555748	ENSDARG00000005578	ugp2a	B8JMZ1; dre:555748			3	81.74	14.1	185.9	15.89	42.15	192508	192051	266285	4.41411e+06	8.08008e+06	5974056	Peak Found	Peak Found	Peak Found	High	High	High
High	F8W4Z6	NADPH--cytochrome P450 reductase OS=Danio rerio OX=7955 GN=porb PE=1 SV=1	4.366	0.40495	63.716	25	11	25	10	671	76.3	5.77	47.38	other biological processes	other membranes;cytosol;ER/Golgi	other molecular function	Pf00175, Pf00258, Pf00667	327556	ENSDARG00000059035	porb	dre:327556; F8W4Z6			1	60.96	27.8	172.2	39.81	15.51	84172.7	213298	308881	3.03791e+06	3.01727e+06	2.53031e+06	Peak Found	Peak Found	High	High	High	High
High	A0A2R9YJH5	Creatine kinase OS=Danio rerio OX=7955 GN=ckmt2a PE=1 SV=1	0.906	0.855597	44.517	20	8	24	3	417	46.9	7.97	47.37	other metabolic processes	mitochondrion	kinase activity;other molecular function	Pf00217, Pf02807	327506	ENSDARG00000069615	ckmt2a	A0A2R9YJH5; dre:327506			0	115.6	79.3	120.7	95.07	29.25	61805.4	830511	587320	1.05394e+06	1.2401e+06	1.34106e+06	Peak Found	High	High	High	High	High
High	A0A0G2L264	Uncharacterized protein OS=Danio rerio OX=7955 GN=rab35a PE=4 SV=1	1.253	0.996954	56.262	59	12	41	4	195	22.1	8.27	47.27	transport	plasma membrane;other membranes;other cytoplasmic organelle	other molecular function	Pf00071	796454	ENSDARG00000102078	rab35a	A0A0G2L264			9	98.14	80.1	119.9	8.63	19	5.45818e+06	5.09689e+06	8.81979e+06	3.28887e+07	1.6523e+07	1.79882e+07	High	High	High	High	High	High
High	F1QEB3	Actin-related protein 3 OS=Danio rerio OX=7955 GN=actr3 PE=1 SV=2	1.627	0.936349	46.756	41	7	22	5	231	25.8	5.1	47.26	cell organization and biogenesis	cytoskeleton;other cell component	cytoskeletal activity;other molecular function	Pf00022		ENSDARG00000091138	actr3	F1QEB3		Non-canonical Wnt pathway	2	59.72	76.1	123.9	48.07	26.3	1.57892e+06	2.43079e+06	1.50418e+06	9.31423e+06	4.84251e+06	7.95255e+06	Peak Found	High	High	High	High	High
High	A0A0R4IYX8	Dihydropyrimidinase-like 4 OS=Danio rerio OX=7955 GN=dpysl4 PE=1 SV=2	1.249	0.976011	45.395	26	10	33	8	574	62.6	6.44	47.24	cell organization and biogenesis;developmental processes;other biological processes	other cell component	other molecular function	Pf01979	553411	ENSDARG00000103490	dpysl4	A0A0R4IYX8	CRMPs in Sema3A signaling		0	63.66	75.4	124.6	35.51	15.3	778802	1.43977e+06	1.41905e+06	3.52783e+06	3.37825e+06	3.23455e+06	High	High	High	High	High	High
High	Q6IMW5	Fatty acid-binding protein 6, ileal (gastrotropin) OS=Danio rerio OX=7955 GN=fabp6 PE=1 SV=1	0.589	0.594682	39.371	64	7	31	7	131	14.4	7.18	47.2			other molecular function	Pf14651	415166	ENSDARG00000044566	fabp6	dre:415166; Q6IMW5	Recycling of bile acids and salts; Triglyceride catabolism		0	84.62	127.6	72.4	13.09	6.47	7.54924e+06	6.17092e+06	1.25798e+07	1.27732e+07	1.05492e+07	9.43699e+06	High	High	High	High	High	High
High	Q7ZUV5	ZRAB1B, member RAS oncogene family a OS=Danio rerio OX=7955 GN=rab1ba PE=1 SV=1	2.958	0.535166	61.389	78	12	35	4	201	22.4	5.73	47.07	cell organization and biogenesis;other metabolic processes;transport	other cell component	other molecular function	Pf00071	394117	ENSDARG00000058044	rab1ba	dre:394117; Q7ZUV5	COPI-mediated anterograde transport; COPII-mediated vesicle transport; RAB GEFs exchange GTP for GDP on RABs; COPI-dependent Golgi-to-ER retrograde traffic; RAB geranylgeranylation; Golgi Cisternae Pericentriolar Stack Reorganization		6	91.68	71.5	128.5	24.31	25.01	2.99118e+06	1.97219e+06	4.28179e+06	1.06718e+07	1.2962e+07	1.01888e+07	Peak Found	Peak Found	Peak Found	High	High	High
High	Q6IMW6	40S ribosomal protein S13 OS=Danio rerio OX=7955 GN=rps13 PE=1 SV=1	1.55	0.963041	36.858	38	8	32	8	151	17.2	10.7	47.02	protein metabolism;other metabolic processes	cytosol;translational apparatus;nucleus	nucleic acid binding activity;other molecular function	Pf00312, Pf08069	415169	ENSDARG00000036298; ENSDARG00000112818	rps13	dre:415169; Q6IMW6	Major pathway of rRNA processing in the nucleolus and cytosol; Nonsense Mediated Decay (NMD) enhanced by the Exon Junction Complex (EJC); L13a-mediated translational silencing of Ceruloplasmin expression; Translation initiation complex formation; Ribosomal scanning and start codon recognition; GTP hydrolysis and joining of the 60S ribosomal subunit; SRP-dependent cotranslational protein targeting…	TNF-alpha NF-kB signaling pathway; Cytoplasmic ribosomal proteins	0	96.35	79.8	120.2	50.66	12.18	838660	2.66947e+06	5.08247e+06	1.11166e+07	9.93487e+06	9.67704e+06	High	High	High	High	High	High
High	F1Q5L6	RNA helicase OS=Danio rerio OX=7955 GN=ddx5 PE=1 SV=1	12.707	0.0713274	32.643	15	8	24	4	617	69.4	9.22	46.91			nucleic acid binding activity;other molecular function	Pf00270, Pf00271	322206	ENSDARG00000038068	ddx5	F1Q5L6	Estrogen-dependent gene expression; mRNA Splicing - Major Pathway; SUMOylation of transcription cofactors		0	50.81	5.3	194.7	32.64	58.61	9044.85	15386.3		882478	2.11706e+06	1.05632e+06	Peak Found	Peak Found	Not Found	High	High	High
High	A0A2R8Q108	Dolichyl-diphosphooligosaccharide--protein glycosyltransferase subunit 2 OS=Danio rerio OX=7955 GN=rpn2 PE=1 SV=1	4.296	0.212076	40.399	13	7	22	7	643	70.7	5.59	46.88	protein metabolism;other metabolic processes	other membranes;ER/Golgi		Pf05817		ENSDARG00000009724	rpn2	A0A2R8Q108			0	43.33	31.9	168.1	13.8	28.49	382945	537704	870040	7.5191e+06	9.29362e+06	6.07581e+06	High	High	High	High	High	High
High	A0A2R8Q740	Glucose-6-phosphate 1-dehydrogenase OS=Danio rerio OX=7955 GN=g6pd PE=3 SV=1	3.706	0.333537	54.479	30	12	25	12	528	60.4	6.28	46.7	other metabolic processes		other molecular function	Pf00479, Pf02781		ENSDARG00000112625	g6pd	A0A2R8Q740			0	56.71	47.2	152.8	21.32	30.37	919473	1.4618e+06	2.58499e+06	1.24594e+07	1.64332e+07	1.10798e+07	Peak Found	Peak Found	Peak Found	High	High	High
High	F1QW60	Septin 2 (Fragment) OS=Danio rerio OX=7955 GN=sept2 PE=1 SV=2	1.202	0.974525	40.634	25	7	25	4	401	46	6.35	46.7	cell cycle OR cell proliferation;cell organization and biogenesis;other biological processes	plasma membrane;other membranes;cytoskeleton;ER/Golgi;other cell component	other molecular function	Pf00735		ENSDARG00000027590	sept2	F1QW60			3	54.02	82.4	117.6	24.37	9.54	1.38883e+06	1.1351e+06	1.61864e+06	5.03088e+06	4.00526e+06	4.21671e+06	High	High	High	High	High	High
High	Q7ZUE4	PRP40 pre-mRNA processing factor 40 homolog A (Yeast) OS=Danio rerio OX=7955 GN=prpf40a PE=1 SV=1	1.217	0.985976	53.56	19	14	44	14	851	97.6	8.56	46.66	RNA metabolism OR transcription;other metabolic processes	nucleus	nucleic acid binding activity	Pf00397, Pf01846	321555	ENSDARG00000058467	prpf40a	dre:321555; Q7ZUE4	mRNA Splicing - Major Pathway	mRNA processing	0	60.55	89.6	110.4	27.35	9.37	1.92774e+06	3.60947e+06	5.19056e+06	1.17504e+07	1.01587e+07	8.46829e+06	High	High	High	High	High	High
High	F1R319	Solute carrier family 25 member 11 OS=Danio rerio OX=7955 GN=slc25a11 PE=1 SV=1	1.791	0.927808	51.282	40	11	25	11	308	33.8	9.85	46.63	transport	other membranes	transporter activity	Pf00153		ENSDARG00000035741	slc25a11	F1R319	Gluconeogenesis		0	55.7	54.3	145.7	9.37	9.21	752596	690443	1.20533e+06	6.312e+06	4.31137e+06	4.92134e+06	High	High	High	High	High	High
High	F1QR62	Collapsin response mediator protein 1 OS=Danio rerio OX=7955 GN=crmp1 PE=1 SV=1	1.064	0.915935	60.672	35	14	43	11	575	62.6	6.83	46.56	cell organization and biogenesis;developmental processes	other cell component	other molecular function	Pf01979		ENSDARG00000056742	crmp1	F1QR62	CRMPs in Sema3A signaling		0	44	83.4	116.6	1.91	4.57	745840	774531	1.4335e+06	3.60852e+06	2.86851e+06	2.6119e+06	High	High	High	High	High	High
High	A5PMV7	Protein phosphatase 2, regulatory subunit A, beta a OS=Danio rerio OX=7955 GN=ppp2r1ba PE=1 SV=1	1.053	0.92244	62.868	28	15	33	6	589	65.4	5.02	46.28	protein metabolism;other metabolic processes	other cell component	enzyme regulator activity	Pf02985, Pf13646	406685	ENSDARG00000007791	ppp2r1ba	A5PMV7; dre:406685	Separation of Sister Chromatids; PI5P, PP2A and IER3 Regulate PI3K/AKT Signaling; Amplification of signal from unattached kinetochores via a MAD2 inhibitory signal; Resolution of Sister Chromatid Cohesion; RHO GTPases Activate Formins; EML4 and NUDC in mitotic spindle formation; CTLA4 inhibitory signaling; Regulation of PLK1 Activity at G2/M Transition; Loss of Nlp from mitotic centrosomes; Recru…	IL-6 signaling pathway; Glycogen metabolism	8	117.09	87	113	14.86	6.43	1.38062e+06	1.94708e+06	3.37624e+06	9.08403e+06	6.08311e+06	5.5469e+06	High	High	High	High	High	High
High	F8W4J1	Serine protease 59, tandem duplicate 2 (Fragment) OS=Danio rerio OX=7955 GN=prss59.2 PE=1 SV=2	100	5.69605e-17	43.758	24	4	16	1	257	28	5.03	46.25	protein metabolism	non-structural extracellular	other molecular function	Pf00089		ENSDARG00000073742	prss59.2	F8W4J1	Neutrophil degranulation; Collagen degradation; Activation of Matrix Metalloproteinases; Cobalamin (Cbl, vitamin B12) transport and metabolism; Antimicrobial peptides		0			200		46.99				638563		882468	Not Found	Not Found	Not Found	High	Not Found	High
High	Q7ZVX4	Ras-related protein Rab-14 OS=Danio rerio OX=7955 GN=rab14 PE=1 SV=1	1.28	0.979014	54.528	53	10	30	8	215	23.9	6.21	46.15	cell organization and biogenesis;stress response;transport	other membranes;cytosol;ER/Golgi;other cytoplasmic organelle;other cell component	other molecular function	Pf00071	373104	ENSDARG00000074246	rab14	dre:373104; Q7ZVX4			0	62.12	65.1	134.9	13.26	28.9	541962	752493	1.18532e+06	3.54887e+06	4.60285e+06	3.25022e+06	High	High	High	High	High	High
High	F1QGH9	26S proteasome non-ATPase regulatory subunit 11B OS=Danio rerio OX=7955 GN=psmd11b PE=2 SV=1	0.845	0.861642	41.583	33	13	32	7	422	47.5	6.18	46.11	cell organization and biogenesis;protein metabolism;other metabolic processes;other biological processes	cytosol;nucleus;other cell component	other molecular function	Pf01399, Pf18055, Pf18503	322265	ENSDARG00000005134	psmd11b	dre:322265; F1QGH9; Q7ZTZ8	MAPK6/MAPK4 signaling; Antigen processing: Ubiquitination & Proteasome degradation; Separation of Sister Chromatids; Neutrophil degranulation; Ub-specific processing proteases; Neddylation; Degradation of beta-catenin by the destruction complex; UCH proteinases; ABC-family proteins mediated transport; Cross-presentation of soluble exogenous antigens (endosomes); Autodegradation of Cdh1 by Cdh1:AP…		6	80.29	101.7	98.3	13.93	5.57	3.0688e+06	3.39693e+06	7.47479e+06	1.02004e+07	8.10511e+06	7.83918e+06	High	High	High	High	High	High
High	Q7T368	Pyruvate dehydrogenase E1 component subunit beta OS=Danio rerio OX=7955 GN=pdhb PE=1 SV=1	1.366	0.994501	38.75	43	10	27	10	359	39.3	6.11	46.08	other metabolic processes;other biological processes	mitochondrion	other molecular function	Pf02779, Pf02780	406428	ENSDARG00000021346	pdhb	dre:406428; Q7T368	Glyoxylate metabolism and glycine degradation; Signaling by Retinoic Acid; Regulation of pyruvate dehydrogenase (PDH) complex	Glycolysis and gluconeogenesis; TCA cycle	0	50.08	55.3	144.7	46.66	8.21	725459	1.82631e+06	1.758e+06	8.07479e+06	6377319	6.5926e+06	High	High	High	High	High	High
High	Q803J3	RAB2A, member RAS oncogene family OS=Danio rerio OX=7955 GN=rab2a PE=1 SV=1	2.322	0.743012	43.749	42	7	30	7	212	23.5	6.39	45.68		other membranes;ER/Golgi	other molecular function	Pf00071	140617	ENSDARG00000020261	rab2a	dre:140617; Q803J3	RAB geranylgeranylation; Golgi Cisternae Pericentriolar Stack Reorganization		0	56.51	43.7	156.3	18.89	31.48	1.04691e+06	1.52094e+06	1.98139e+06	8.51645e+06	1.19931e+07	9.38067e+06	High	High	High	High	High	High
High	Q5RZ65	Anterior gradient protein 2 homolog OS=Danio rerio OX=7955 GN=agr2 PE=2 SV=1	0.96	0.914937	36.067	44	8	35	8	171	19.7	8.84	45.44	developmental processes;other biological processes	non-structural extracellular;ER/Golgi	other molecular function	Pf13899	335616	ENSDARG00000070480	agr2	A7MCE1; dre:335616; Q5RZ65			0	45.36	100.7	99.3	14.37	17.67	5.36368e+06	6.6391e+06	8.88082e+06	1.91426e+07	1.58902e+07	1.0592e+07	High	High	High	High	High	High
High	Q7ZWI5	Guanine nucleotide binding protein (G protein), alpha inhibiting activity polypeptide 2 OS=Danio rerio OX=7955 GN=gnai2b PE=1 SV=1	0.682	0.731478	30.071	20	6	26	2	347	39.6	5.8	44.91	cell-cell signaling;signal transduction	plasma membrane;other membranes	signal transduction activity or receptor binding;other molecular function	Pf00503	327650	ENSDARG00000017294	gnai2b	dre:327650; F1QDT7; Q7ZWI5		Calcium regulation in cardiac cells; G protein signaling pathways; S1P receptor signal transduction	1	42.12	50.6	149.4	31.51	70.15	44252.6	73928.9	162668	107621	539815	565697	Peak Found	Not Found	Peak Found	Peak Found	High	High
High	Q6DHD8	Annexin OS=Danio rerio OX=7955 GN=anxa2b PE=1 SV=1	0.957	0.914937	41.835	28	10	34	10	338	38.5	7.77	44.9	other biological processes	non-structural extracellular;extracellular matrix;other membranes;other cell component	enzyme regulator activity;cytoskeletal activity;other molecular function	Pf00191		ENSDARG00000116775	anxa2b	Q6DHD8			0	61.92	87.9	112.1	27.9	11.94	1.52541e+06	2.71383e+06	3.30177e+06	7.97296e+06	5.84004e+06	6.7796e+06	High	High	High	High	High	High
High	Q1L907	Glutathione S-transferase rho OS=Danio rerio OX=7955 GN=gstr PE=1 SV=1	0.837	0.855597	47.618	39	8	33	8	226	26.4	7.25	44.77	other metabolic processes	other cell component	other molecular function	Pf13417, Pf14497	564619	ENSDARG00000042620	gstr	dre:564619; Q1L907			0	44.79	107.3	92.7	9.31	8.69	3.98131e+06	3.73811e+06	6.30658e+06	1.09876e+07	8.05133e+06	6.55346e+06	High	High	High	High	High	High
High	F8W3J9	Troponin I type 2a (skeletal, fast), tandem duplicate 2 OS=Danio rerio OX=7955 GN=tnni2a.2 PE=4 SV=1	100	5.69605e-17	23.265	17	3	20	1	178	20.7	9.2	44.73	other biological processes	cytoskeleton		Pf00992		ENSDARG00000005841	tnni2a.2	F8W3J9	Striated Muscle Contraction; Ion homeostasis		0			200		62.65				613819	90036.6	320829	Not Found	Not Found	Not Found	High	Peak Found	High
High	Q5XTN0	Crygmx protein OS=Danio rerio OX=7955 GN=crygmx PE=1 SV=1	1.193	0.982466	40.442	51	8	30	8	175	20.6	7.06	44.71	developmental processes;other biological processes		other molecular function	Pf00030	335789	ENSDARG00000053862	crygmx	dre:335789; Q5XTN0			0	55.96	90	110	27.31	3.99	2.30761e+06	4.24583e+06	7.15864e+06	1.67138e+07	1.28819e+07	1.14131e+07	High	High	High	High	High	High
High	Q6PC44	Calretinin OS=Danio rerio OX=7955 GN=calb2a PE=1 SV=1	1.094	0.973524	46.659	37	11	38	7	271	31.1	5.12	44.64	other biological processes	cytosol;nucleus;other cell component	other molecular function	Pf00036, Pf13499	393691	ENSDARG00000041062	calb2a	dre:393691; Q6PC44			0	72.81	65	135	55.13	19.94	653982	2.33911e+06	2.57294e+06	1.02181e+07	5.64982e+06	8.09983e+06	High	High	High	High	High	High
High	E7F4R9	IDP OS=Danio rerio OX=7955 GN=idh2 PE=1 SV=2	0.877	0.870828	37.752	40	8	33	8	225	25.3	7.75	44.5	other metabolic processes	mitochondrion	other molecular function	Pf00180		ENSDARG00000003795	idh2	E7F4R9			0	56.44	103.2	96.8	20.76	14.56	1.91999e+06	3.11905e+06	4.87625e+06	1.03159e+07	5.61291e+06	6.05531e+06	High	High	High	High	High	High
High	A0A0R4IQ11	Actin-depolymerizing factor OS=Danio rerio OX=7955 GN=scinla PE=1 SV=1	1.183	0.981281	36.567	13	10	33	10	720	79.9	7.34	44.29	cell organization and biogenesis;developmental processes;other biological processes	cytoskeleton;other cell component	cytoskeletal activity;other molecular function	Pf00626		ENSDARG00000102415; ENSDARG00000117110	scinla	A0A0R4IQ11			0	59.86	97.1	102.9	27.2	11.26	1.25433e+06	2.33171e+06	3.74757e+06	6.7855e+06	6.16932e+06	5.25891e+06	High	High	High	High	High	High
High	E7F8T4	Sb:cb37 OS=Danio rerio OX=7955 GN=sb:cb37 PE=1 SV=3	3.351	0.801927	50.625	12	15	39	1	1435	158.7	5.58	44.24	other biological processes	non-structural extracellular	enzyme regulator activity	Pf00207, Pf01835, Pf07677, Pf07678, Pf07703, Pf17789, Pf17791		ENSDARG00000041645		E7F8T4			0	52.77	42.4	157.6	36.71	45.53		29436.6	89226	246731	487601	336502	Not Found	Peak Found	Peak Found	High	High	High
High	Q803H5	Gnb1l protein OS=Danio rerio OX=7955 GN=gnb1b PE=2 SV=1	5.939	0.0716547	38.146	23	8	18	6	340	37.3	6	44.15	developmental processes;signal transduction;other biological processes	plasma membrane;other membranes;other cell component	other molecular function	Pf00400	406796	ENSDARG00000104372	gnb1b	dre:406796; Q803H5	G alpha (i) signalling events; Ca2+ pathway; G alpha (q) signalling events; G-protein activation; ADP signalling through P2Y purinoceptor 1; Thromboxane signalling through TP receptor; Thrombin signalling through proteinase activated receptors (PARs); Cooperation of PDCL (PhLP1) and TRiC/CCT in G-protein beta folding; Glucagon-like Peptide-1 (GLP1) regulates insulin secretion; Vasopressin regulat…		2	107.71	63.8	136.2	41.66	11.95	580011	1.54367e+06	2.24787e+06	8.0766e+06	6.66072e+06	7.11256e+06	Not Found	High	Peak Found	High	High	High
High	Q6DGJ8	Surfeit locus protein 4 OS=Danio rerio OX=7955 GN=surf4l PE=1 SV=1	1.348	0.982466	33.216	17	3	19	2	269	30.3	7.8	44.13		other membranes		Pf02077	436743	ENSDARG00000035131	surf4l	dre:436743; Q6DGJ8			1	40.73	86.6	113.4	32.83	6.6	880578	1.47601e+06	1.44742e+06	3.91124e+06	3.02941e+06	3.09123e+06	High	High	High	High	High	High
High	F1Q9Q1	Synaptic vesicle glycoprotein 2Ba OS=Danio rerio OX=7955 GN=sv2ba PE=3 SV=1	1.026	0.911563	40.674	8	5	26	5	689	78.5	5.15	43.89	cell-cell signaling;transport	other membranes;ER/Golgi;other cell component	transporter activity	Pf00083, Pf07690, Pf13599		ENSDARG00000057427	sv2ba	F1Q9Q1			0	56.44	102.7	97.3	32.62	12.37	1.00389e+06	2.02012e+06	2.45849e+06	4.44682e+06	3.77997e+06	2.84048e+06	High	High	High	High	High	High
High	E7FE90	Fetuin B OS=Danio rerio OX=7955 GN=fetub PE=1 SV=1	1.377	0.982466	42.377	22	11	36	11	499	56.7	6.79	43.76	other biological processes	non-structural extracellular	enzyme regulator activity	Pf00031	569489	ENSDARG00000053973	fetub	E7FE90	Platelet degranulation ; Dissolution of Fibrin Clot		0	94.48	71.7	128.3	87.22	66.81	3.41972e+06	1.55574e+07	7.24505e+06	1.6284e+07	4.21338e+07	1.71748e+07	High	High	High	High	High	High
High	Q561Y1	26S proteasome non-ATPase regulatory subunit 4 OS=Danio rerio OX=7955 GN=psmd4b PE=1 SV=1	4.914	0.328967	56.942	28	9	17	8	372	40.2	4.81	43.74	cell organization and biogenesis;protein metabolism;other metabolic processes	cytosol;nucleus;other cell component	other molecular function	Pf02809, Pf13519	550287	ENSDARG00000023279	psmd4b	dre:550287; Q561Y1			1	101.27	16.7	183.3	32.83	37.51	159866	157108	153290	3.41682e+06	5.53645e+06	4.07653e+06	Peak Found	Peak Found	Peak Found	High	High	High
High	A0A0R4ITI5	Heterogeneous nuclear ribonucleoprotein R OS=Danio rerio OX=7955 GN=hnrnpr PE=1 SV=1	1.824	0.979014	49.069	19	9	26	7	631	70.5	8.53	43.7	cell organization and biogenesis;developmental processes	nucleus;other cell component	nucleic acid binding activity	Pf00076, Pf18360		ENSDARG00000014569	hnrnpr	A0A0R4ITI5		mRNA processing	0	74.08	51.6	148.4	34.92	26.36	159955	353678	472607	2.02773e+06	1.88489e+06	2.37951e+06	Medium	High	High	High	High	High
High	A0A2R8Q5U6	Ubiquinol-cytochrome c reductase core protein 1 OS=Danio rerio OX=7955 GN=uqcrc1 PE=1 SV=1	1.631	0.963666	42.916	23	9	32	9	503	55.4	7.18	43.59		mitochondrion	other molecular function	Pf00675, Pf05193		ENSDARG00000110068	uqcrc1	A0A2R8Q5U6	Respiratory electron transport		0	63.72	60.9	139.1	22.09	17.29	736318	1.0504e+06	2.19404e+06	9.01149e+06	4.61323e+06	5.66064e+06	High	High	High	High	High	High
High	E7FE97	Stromal antigen 2b OS=Danio rerio OX=7955 GN=stag2b PE=1 SV=1	1.546	0.979014	61.726	14	12	29	7	1269	145.5	5.5	43.32	cell cycle OR cell proliferation;cell organization and biogenesis	nucleus;other cell component	other molecular function	Pf08514	560751	ENSDARG00000053668; ENSDARG00000109728	stag2b	E7FE97			5	91.06	43.1	156.9	14.7	11.19	696142	567331	1.05714e+06	6.07092e+06	5.4273e+06	5.09306e+06	Peak Found	Peak Found	Peak Found	High	High	High
High	O73872	Superoxide dismutase [Cu-Zn] OS=Danio rerio OX=7955 GN=sod1 PE=2 SV=1	1.061	0.914937	41.13	32	4	13	4	154	15.9	6.61	43.28	other metabolic processes;stress response;other biological processes	cytosol;mitochondrion;nucleus;other cytoplasmic organelle	other molecular function	Pf00080	30553	ENSDARG00000043848	sod1	dre:30553; O73872	Platelet degranulation ; Detoxification of Reactive Oxygen Species	Oxidative stress response	0	77.15	86.1	113.9	46.39	25.61	480940	970632	2.50082e+06	6576696	3.10464e+06	3029565	Peak Found	High	High	High	High	High
High	X1WFI9	High mobility group box 1b OS=Danio rerio OX=7955 GN=hmgb1b PE=1 SV=1	2.327	0.770242	44.944	38	10	29	8	197	22.9	6.64	43.21	other biological processes	nucleus;other cell component	nucleic acid binding activity	Pf00505, Pf09011	795095	ENSDARG00000030479	hmgb1b	dre:795095; X1WFI9			0	105.75	62.1	137.9	36.63	20.12	580331	1.3083e+06	2.2818e+06	1.24432e+07	6.12012e+06	6.71279e+06	Peak Found	High	High	High	High	High
High	Q7T2A5	Eukaryotic translation initiation factor 3 subunit L OS=Danio rerio OX=7955 GN=eif3l PE=2 SV=1	1.769	0.972183	45.514	21	11	28	11	576	68	6.46	43.14	cell organization and biogenesis;protein metabolism;other metabolic processes	translational apparatus;other cell component	nucleic acid binding activity	Pf10255	406402	ENSDARG00000101082	eif3l	dre:406402; Q7T2A5	L13a-mediated translational silencing of Ceruloplasmin expression; Translation initiation complex formation; Ribosomal scanning and start codon recognition; GTP hydrolysis and joining of the 60S ribosomal subunit; Formation of a pool of free 40S subunits; Formation of the ternary complex, and subsequently, the 43S complex		0	79.53	94.5	105.5	16.26	16.91	752561	1.04807e+06	1.95713e+06	2.98328e+06	2.99988e+06	2.75909e+06	High	High	High	High	High	High
High	X1WC44	Si:ch211-212c13.8 (Fragment) OS=Danio rerio OX=7955 GN=si:ch211-212c13.8 PE=1 SV=1	2.419	0.877612	51.972	17	15	36	3	1138	125.3	5.45	43.13	other biological processes	non-structural extracellular	enzyme regulator activity	Pf00207, Pf07677, Pf07678, Pf07703		ENSDARG00000078757	si:ch211-212c13.8	X1WC44			1	78.12	35.5	164.5	29.88	55.25	145297	164497	159551	831186	2.26829e+06	1.6867e+06	Peak Found	High	Peak Found	Peak Found	High	High
High	Q5PR98	Protein NDRG2 OS=Danio rerio OX=7955 GN=ndrg2 PE=2 SV=1	2.328	0.830971	52.133	36	8	28	8	368	40.4	5.66	43.07	cell-cell signaling;developmental processes;signal transduction;other biological processes	other cell component		Pf03096	494050	ENSDARG00000011170	ndrg2	dre:494050; Q5PR98			0	51.18	44.5	155.5	12.36	15.62	494545	460234	1.05143e+06	5.12251e+06	4.53242e+06	4.86737e+06	High	High	High	High	High	High
High	Q5BKV9	60S ribosomal protein L9 OS=Danio rerio OX=7955 GN=rpl9 PE=1 SV=1	2.246	0.761823	31.156	28	6	21	6	192	21.6	9.95	43	protein metabolism;other metabolic processes	mitochondrion;translational apparatus	nucleic acid binding activity;other molecular function	Pf00347	336702	ENSDARG00000037350; ENSDARG00000112384	rpl9	Q5BKV9		Cytoplasmic ribosomal proteins	0	72.76	73.1	126.9	33.97	17.14	1.08437e+06	2.23268e+06	2.65847e+06	6.75302e+06	6.40404e+06	6.58301e+06	High	High	High	High	High	High
High	F1R833	Nebulin-related-anchoring protein OS=Danio rerio OX=7955 GN=nrap PE=4 SV=1	2.602	0.705211	45.103	9	14	24	14	1861	211.6	9.11	42.93	cell organization and biogenesis;developmental processes;other biological processes	cytoskeleton	cytoskeletal activity;other molecular function	Pf00412, Pf00880	724004	ENSDARG00000009341	nrap	dre:724004; F1R833			0	65.9	35.4	164.6	12.42	28.45	349336	336964	766473	5.87588e+06	6.68398e+06	3.95985e+06	Peak Found	Peak Found	Peak Found	High	High	High
High	E7F2G0	Calcium/calmodulin-dependent protein kinase OS=Danio rerio OX=7955 GN=camk2a PE=1 SV=2	1.243	0.970537	30.249	17	6	23	3	478	54	7.05	42.91	protein metabolism;other metabolic processes;developmental processes	other cell component	kinase activity;other molecular function	Pf00069, Pf08332		ENSDARG00000053617	camk2a	E7F2G0	RAF activation; HSF1-dependent transactivation; Phase 0 - rapid depolarisation; Ca2+ pathway; Ion homeostasis; Ion transport by P-type ATPases; Unblocking of NMDA receptors, glutamate binding and activation; Interferon gamma signaling	Calcium regulation in cardiac cells	0	57.64	87.1	112.9	5.28	46.01	257237	246409	471420	823134	848016	1.39777e+06	High	Medium	High	Medium	Peak Found	High
High	Q04695	CRAP Keratin, type I cytoskeletal 17 OS=Homo sapiens OX=9606 GN=KRT17 PE=1 SV=2	0.01	5.69605e-17	44.491	28	12	33	3	432	48.1	5.02	42.87	cell organization and biogenesis;developmental processes;other biological processes	cytosol;cytoskeleton;other cell component	other molecular function	Pf00038	3872	ENSG00000128422	KRT17	A5Z1M9; A5Z1N0; A5Z1N1; A5Z1N2; A6NDV6; A6NKQ2; hsa:3872; Q04695; Q6IP98; Q8N1P6	Formation of the cornified envelope		0		200		69.19		95268.5	129554	612188				Peak Found	Peak Found	High	Not Found	Not Found	Not Found
High	Q6NYV3	H1.0 linker histone OS=Danio rerio OX=7955 GN=h1-0 PE=1 SV=1	0.331	0.142031	36.223	32	7	37	6	199	21.2	10.86	42.87	cell organization and biogenesis;other biological processes	nucleus;other cell component	nucleic acid binding activity	Pf00538	321618	ENSDARG00000038559	h1-0	dre:321618; Q6NYV3	Formation of Senescence-Associated Heterochromatin Foci (SAHF); Apoptosis induced DNA fragmentation		0	93.62	159.6	40.4	30.79	39.6	3.11168e+07	1.76173e+07	5.51133e+07	2.32695e+07	3.4029e+07	1.84536e+07	High	High	High	High	High	High
High	Q6P3I5	Hedgehog acyltransferase-like, a OS=Danio rerio OX=7955 GN=hhatla PE=1 SV=1	1.317	0.989414	27.262	14	7	23	7	511	58.7	7.61	42.84	other biological processes	other membranes;ER/Golgi	other molecular function	Pf03062	393861	ENSDARG00000039051	hhatla	A0A0R4I9Q8; dre:393861; Q6P3I5			0	68.81	88.3	111.7	19.81	33.51	1.39396e+06	1.79685e+06	3.92706e+06	1.17997e+07	4.52087e+06	5.36451e+06	High	High	High	High	High	High
High	E7FE03	N-ethylmaleimide-sensitive factor attachment protein, beta a OS=Danio rerio OX=7955 GN=napba PE=1 SV=2	1.952	0.87738	68.432	46	9	22	9	295	33.1	5.58	42.81	cell-cell signaling;cell organization and biogenesis;transport;other biological processes	other membranes;other cytoplasmic organelle;other cell component	other molecular function	Pf14938		ENSDARG00000013669	napba	E7FE03			0	54.19	63.9	136.1	19.9	8.38	935681	1.45237e+06	1.99411e+06	8.118e+06	6.43341e+06	5.19499e+06	High	High	High	High	High	High
High	Q6YBS2	Adenylyl cyclase-associated protein OS=Danio rerio OX=7955 GN=cap1 PE=1 SV=1	1.454	0.982466	52.779	33	11	27	11	463	49.4	8.34	42.73	cell organization and biogenesis;developmental processes;signal transduction;other biological processes	plasma membrane;other membranes;other cell component	cytoskeletal activity;other molecular function	Pf01213, Pf08603	334527	ENSDARG00000016350	cap1	dre:334527; Q6YBS2	Neutrophil degranulation	Insulin signaling; Non-canonical Wnt pathway	0	73.85	58.2	141.8	17.68	20.33	705538	958751	1.91278e+06	6.81786e+06	7.35974e+06	5.51479e+06	High	High	High	High	High	High
High	F1QFV2	Heterogeneous nuclear ribonucleoprotein A1b OS=Danio rerio OX=7955 GN=hnrnpa1b PE=1 SV=1	1.482	0.989593	61.088	32	9	25	8	403	40.5	8.63	42.68			nucleic acid binding activity	Pf00076		ENSDARG00000036675	hnrnpa1b	F1QFV2	mRNA Splicing - Major Pathway; FGFR2 alternative splicing		0	23.86	61.4	138.6	32.48	17.47	614837	456204	610937	3.50457e+06	1.99772e+06	2.7171e+06	High	High	High	High	High	High
High	F8W331	Annexin OS=Danio rerio OX=7955 GN=anxa6 PE=1 SV=2	1.217	0.985976	60.588	33	16	37	15	516	58.4	5.07	42.67	cell organization and biogenesis;stress response;transport;developmental processes;signal transduction;other biological processes	mitochondrion;other cell component	transporter activity;cytoskeletal activity;other molecular function	Pf00191		ENSDARG00000013335	anxa6	F8W331		Calcium regulation in cardiac cells	1	68.58	96.4	103.6	31.96	12.95	6.09316e+06	3.37655e+06	8.43981e+06	1.7314e+07	1.01911e+07	1.25047e+07	High	High	High	High	High	High
High	Q802C7	TAR DNA-binding protein 43 OS=Danio rerio OX=7955 GN=tardbpb PE=1 SV=1	2.435	0.756868	35.46	19	6	19	5	412	44.4	6.02	42.46	cell organization and biogenesis;RNA metabolism OR transcription;other metabolic processes;developmental processes;other biological processes	nucleus	nucleic acid binding activity	Pf00076, Pf18694	325052	ENSDARG00000040031	tardbpb	dre:325052; Q802C7			1	45.62	30.5	169.5	47.01	16.55	218957	625150	710759	5.58815e+06	5.49823e+06	5.23526e+06	Peak Found	High	High	High	High	High
High	A5PL98	Succinate dehydrogenase [ubiquinone] iron-sulfur subunit, mitochondrial OS=Danio rerio OX=7955 GN=sdhb PE=2 SV=1	1.729	0.907608	49.311	29	10	36	10	280	31.7	8.51	42.4	other metabolic processes	other membranes;mitochondrion	other molecular function	Pf13085, Pf13534	562149	ENSDARG00000075768	sdhb	A5PL98; dre:562149	Citric acid cycle (TCA cycle)	TCA cycle	0	78.66	68.7	131.3	25	10.75	1.56797e+06	2.79172e+06	4.123e+06	1.55761e+07	1.09193e+07	8.77184e+06	High	High	High	High	High	High
High	Q7ZVK8	Mitogen-activated protein kinase OS=Danio rerio OX=7955 GN=mapk3 PE=1 SV=1	1.684	0.973524	62.339	31	8	21	5	392	44.1	6.8	42.34	cell organization and biogenesis;protein metabolism;other metabolic processes;developmental processes;signal transduction	nucleus;other cell component	kinase activity;other molecular function	Pf00069	399480	ENSDARG00000070573	mapk3	dre:399480; Q7ZVK8	NCAM signaling for neurite out-growth; MAP2K and MAPK activation; Regulation of HSF1-mediated heat shock response; Senescence-Associated Secretory Phenotype (SASP); Oncogene Induced Senescence; Spry regulation of FGF signaling; RNA Polymerase I Promoter Opening; Thrombin signalling through proteinase activated receptors (PARs); PI5P, PP2A and IER3 Regulate PI3K/AKT Signaling; Growth hormone recep…	Insulin signaling; IL-5 signaling pathway; IL-2 signaling pathway; IL-9 signaling pathway; IL-6 signaling pathway; EGFR1 signaling pathway; Hypothetical network for drug addiction; EPO receptor signaling; MAPK signaling pathway; mapk cascade; T cell receptor signaling pathway; IL-7 signaling pathway; IL-3 signaling pathway; IL-4 signaling pathway; Regulation of actin cytoskeleton; Delta-Notch sig…	3	56.61	52.8	147.2	23.3	17.89	546140	677292	1.61809e+06	8.24063e+06	4.28342e+06	4.45067e+06	Peak Found	Peak Found	High	High	High	High
High	Q6P027	Cellular retinaldehyde-binding protein b OS=Danio rerio OX=7955 GN=rlbp1b PE=1 SV=1	1.403	0.985606	47.535	30	8	29	5	307	35.4	5.64	42.3	other biological processes		other molecular function	Pf00650, Pf03765	402990	ENSDARG00000045808; ENSDARG00000109856	rlbp1b	dre:402990; Q6P027	The canonical retinoid cycle in rods (twilight vision); The retinoid cycle in cones (daylight vision)		3	84.78	64.3	135.7	35.56	2.34	725900	1.63836e+06	2.23216e+06	8.71278e+06	6.61546e+06	6.23811e+06	High	High	High	High	High	High
High	Q642H5	Protein phosphatase 2 (Formerly 2A), regulatory subunit A, beta isoform OS=Danio rerio OX=7955 GN=ppp2r1bb PE=1 SV=1	1.135	0.963041	61.419	27	14	29	5	589	65.1	5.05	42.26	protein metabolism;other metabolic processes	other cell component	enzyme regulator activity	Pf02985, Pf13646	449548	ENSDARG00000032430	ppp2r1bb	dre:449548; Q642H5	PI5P, PP2A and IER3 Regulate PI3K/AKT Signaling; CTLA4 inhibitory signaling; Regulation of TP53 Degradation; Separation of Sister Chromatids; Nonsense Mediated Decay (NMD) enhanced by the Exon Junction Complex (EJC); Negative regulation of MAPK pathway; RAF activation; Amplification of signal from unattached kinetochores via a MAD2 inhibitory signal; Resolution of Sister Chromatid Cohesion; RHO G…	IL-6 signaling pathway; Wnt Signaling Pathway and Pluripotency; Glycogen metabolism	0	48.09	62.5	137.5	56.39	16.05	291561	915088	811545	3.40869e+06	2.00012e+06	2.64205e+06	High	High	High	High	High	High
High	B0R1E9	Glutathione transferase OS=Danio rerio OX=7955 GN=mgst1.2 PE=1 SV=1	12.644	0.00141527	38.728	38	7	17	7	152	17.3	9.41	42.18		other membranes;mitochondrion	other molecular function	Pf01124	431762	ENSDARG00000022165; ENSDARG00000110212	mgst1.2	B0R1E9; dre:431762	Neutrophil degranulation; Aflatoxin activation and detoxification; Glutathione conjugation		0	75.58	15.9	184.1	21.4	7.49	284564	207069	559762	1.19541e+07	9.85428e+06	8.28669e+06	Peak Found	Peak Found	Peak Found	High	High	High
High	F1RCJ4	Calpain 9 OS=Danio rerio OX=7955 GN=capn9 PE=1 SV=1	1.042	0.915935	41.614	27	16	37	16	688	78.2	5.26	42.14	protein metabolism;other biological processes	other cell component	other molecular function	Pf00648, Pf01067		ENSDARG00000012341	capn9	F1RCJ4	Degradation of the extracellular matrix		0	65.15	103.3	96.7	15.03	14.48	1.75889e+06	1.44573e+06	3.43222e+06	7.51137e+06	4.32668e+06	4.0435e+06	High	High	High	High	High	High
High	A0A0B4J1A5	EWS RNA-binding protein 1a OS=Danio rerio OX=7955 GN=ewsr1a PE=1 SV=1	1.777	0.962669	34.177	8	4	18	4	626	64.9	9.47	42.05	cell cycle OR cell proliferation;cell organization and biogenesis;developmental processes;other biological processes	nucleus	nucleic acid binding activity;other molecular function	Pf00076, Pf00641	323597	ENSDARG00000020258	ewsr1a	A0A0B4J1A5; dre:323597			0	39.25	32.8	167.2	10.69	16.29	360434	351552	550656	6.10472e+06	3.43073e+06	4.52443e+06	High	High	High	High	High	High
High	E7FAQ8	Heterogeneous nuclear ribonucleoprotein A1a OS=Danio rerio OX=7955 GN=hnrnpa1a PE=1 SV=1	1.016	0.906421	49.234	36	12	29	11	388	38.5	8.53	41.97			nucleic acid binding activity	Pf00076		ENSDARG00000011020	hnrnpa1a	E7FAQ8	mRNA Splicing - Major Pathway; FGFR2 alternative splicing		1	105.06	85.4	114.6	21.8	22.37	1.60569e+06	1.76686e+06	4.42796e+06	1.04557e+07	4.88938e+06	5.58916e+06	High	High	High	High	High	High
High	Q5I0F6	Prkar1a protein OS=Danio rerio OX=7955 GN=prkar1aa PE=1 SV=1	3.9	0.355737	42.728	36	12	23	6	379	43.1	5.43	41.93	other metabolic processes;other biological processes	plasma membrane;other membranes;other cell component	enzyme regulator activity;kinase activity;other molecular function	Pf00027, Pf02197	494533	ENSDARG00000076128	prkar1aa	dre:494533; Q5I0F6	DARPP-32 events; Hedgehog 'off' state; Vasopressin regulates renal water homeostasis via Aquaporins; Factors involved in megakaryocyte development and platelet production; PKA activation; PKA activation in glucagon signalling; CREB1 phosphorylation through the activation of Adenylate Cyclase	Calcium regulation in cardiac cells	5	60.31	9.4	190.6	16.58	16.68	85157.9	102610	223091	7.0702e+06	4.20032e+06	5.62204e+06	Peak Found	Not Found	Not Found	High	High	High
High	Q7ZW82	Guanine nucleotide-binding protein (G protein), alpha-inhibiting activity polypeptide a OS=Danio rerio OX=7955 GN=gnaia PE=1 SV=1	2.74	0.887941	24.506	12	4	23	1	377	43.6	6.11	41.86	signal transduction	plasma membrane;other membranes	signal transduction activity or receptor binding;other molecular function	Pf00503	323509	ENSDARG00000044760; ENSDARG00000109225	gnaia	dre:323509; Q7ZW82			0	12.21	54.5	145.5	6.09	36.79		27300.9	53020.3	250478	334201	179318	Not Found	Peak Found	Peak Found	High	High	Peak Found
High	A4FVK4	RAB8A, member RAS oncogene family OS=Danio rerio OX=7955 GN=rab8a PE=1 SV=1	0.135	0.00859698	25.042	26	6	20	1	207	23.6	8.88	41.85	cell organization and biogenesis;transport;developmental processes;other biological processes	plasma membrane;other membranes;ER/Golgi;other cytoplasmic organelle;other cell component	other molecular function	Pf00071	571897	ENSDARG00000067920	rab8a	A4FVK4; dre:571897	RAB geranylgeranylation; Regulation of PLK1 Activity at G2/M Transition; Anchoring of the basal body to the plasma membrane; VxPx cargo-targeting to cilium; RAB GEFs exchange GTP for GDP on RABs; TBC/RABGAPs		0	27.58	176.3	23.7		30.27	959853			304821	339504	398138	Peak Found	Not Found	Not Found	High	High	High
High	A0A0R4IPQ7	Septin OS=Danio rerio OX=7955 GN=sept6 PE=1 SV=2	0.986	0.920879	36.753	24	9	33	6	432	49.6	7.17	41.83	cell cycle OR cell proliferation;cell organization and biogenesis;developmental processes;other biological processes	cytoskeleton;other cell component	other molecular function	Pf00735		ENSDARG00000111819	sept6	A0A0R4IPQ7			3	84.24	91	109	9.07	22.67	1.74192e+06	2.21726e+06	3.74269e+06	7.02796e+06	7.99192e+06	5.92935e+06	High	High	High	High	High	High
High	Q7ZU69	26S proteasome non-ATPase regulatory subunit 13 OS=Danio rerio OX=7955 GN=psmd13 PE=1 SV=1	1.562	0.962502	41.091	29	10	24	10	378	43.1	5.88	41.74	cell organization and biogenesis;protein metabolism;other metabolic processes;developmental processes	cytosol;nucleus;other cell component	other molecular function	Pf01399	393922	ENSDARG00000016239	psmd13	dre:393922; Q7ZU69	Ub-specific processing proteases; Separation of Sister Chromatids; Neutrophil degranulation; Antigen processing: Ubiquitination & Proteasome degradation; Neddylation; UCH proteinases; MAPK6/MAPK4 signaling; GLI3 is processed to GLI3R by the proteasome; Regulation of RAS by GAPs; SCF(Skp2)-mediated degradation of p27/p21; Ubiquitin-dependent degradation of Cyclin D; Cross-presentation of soluble e…	TNF-alpha NF-kB signaling pathway	0	56.88	91.6	108.4	37.17	13.56	3.19425e+06	1.52374e+06	5.05383e+06	1.14179e+07	6.89731e+06	8.64884e+06	High	High	Peak Found	High	High	High
High	F1RAG3	Nidogen 1a OS=Danio rerio OX=7955 GN=nid1a PE=1 SV=2	1.473	0.994034	42.638	12	9	28	9	1175	130	5.45	41.64	cell adhesion	extracellular matrix;plasma membrane;other membranes	other molecular function	Pf00058, Pf00086, Pf06119, Pf07474, Pf07645, Pf12662, Pf12947	562690	ENSDARG00000068710	nid1a	F1RAG3	Laminin interactions; Degradation of the extracellular matrix		0	52.13	70.1	129.9	27.14	35.61	463405	843107	1.10911e+06	2.21846e+06	3.45092e+06	2.71902e+06	High	High	High	High	High	High
High	Z4YIM6	Eukaryotic translation initiation factor 3 subunit D OS=Danio rerio OX=7955 GN=eif3d PE=1 SV=1	1.88	0.936349	48.94	24	9	25	9	550	63.9	6.43	41.54	cell organization and biogenesis;protein metabolism;other metabolic processes	translational apparatus;other cell component	nucleic acid binding activity	Pf05091		ENSDARG00000021257	eif3d	Z4YIM6			0	94.8	78.8	121.2	23.11	18.96	716398	1.22226e+06	1.79651e+06	6.39591e+06	3.1711e+06	3.65863e+06	High	High	High	High	High	High
High	Q568Q7	Stathmin OS=Danio rerio OX=7955 GN=stmn1b PE=1 SV=1	7.139	0.0990754	30.921	33	6	15	6	149	17.1	6.39	41.47	cell organization and biogenesis;developmental processes;other biological processes	other cell component	cytoskeletal activity	Pf00836	550548	ENSDARG00000033655	stmn1b	dre:550548; Q568Q7			0	57.1	21.1	178.9	57.67	24.5	57678.1	253063	361290	4.12324e+06	4.95908e+06	4.05599e+06	Peak Found	Peak Found	Peak Found	High	High	High
High	A0A0R4I9G5	Atypical kinase COQ8A, mitochondrial OS=Danio rerio OX=7955 GN=coq8aa PE=1 SV=1	5.044	0.396451	42.494	14	6	18	6	602	66.9	6.44	41.44	other metabolic processes	other membranes;mitochondrion		Pf03109		ENSDARG00000020123	coq8aa	A0A0R4I9G5			0	44.57	9.6	190.4	108.54	5.87	53210.5	250787	49605.7	3.56804e+06	2.7768e+06	2.77901e+06	Peak Found	High	Peak Found	High	High	High
High	A3KPW8	Visinin-like protein 1 (Fragment) OS=Danio rerio OX=7955 GN=hpcal4 PE=1 SV=1	0.488	0.458934	47.152	51	10	34	4	191	22.1	5.05	41.4			other molecular function	Pf00036, Pf13499	564909	ENSDARG00000070491	hpcal4	A3KPW8; dre:564909			0	59.83	128.7	71.3	32.71	15.01	430860	893255	1.15677e+06	1.1766e+06	889277	1.06659e+06	High	High	High	High	High	High
High	Q6DRE5	NOP56 OS=Danio rerio OX=7955 GN=nop56 PE=1 SV=1	2.694	0.768788	43.421	20	8	20	8	548	60.6	8.62	41.3	developmental processes;other biological processes	nucleus;other cell component	nucleic acid binding activity	Pf01798, Pf08156	394196	ENSDARG00000012820	nop56	Q6DRE5	Major pathway of rRNA processing in the nucleolus and cytosol		0	46.34	41.5	158.5	32.64	20.12	273709	556232	689768	3.82443e+06	4.18443e+06	3.48232e+06	High	High	High	High	High	High
High	Q58EE9	Glial fibrillary acidic protein OS=Danio rerio OX=7955 GN=gfap PE=1 SV=2	1.264	0.979014	43.846	31	13	34	9	444	51.2	5.44	41.27		cytoskeleton;other cell component		Pf00038, Pf04732	30646		gfap	A2VCX6; dre:30646; Q58EE9; Q5YLV6; Q6NUV9; Q6TH89; Q7T2N9; Q9PW34			0	56.79	75.3	124.7	47.28	18.54	352963	1.01229e+06	1.14459e+06	2.61688e+06	2.71257e+06	2.50832e+06	High	High	High	High	High	High
High	F1QYK9	Myosin, light chain 9a, regulatory OS=Danio rerio OX=7955 GN=myl9a PE=1 SV=1	3.45	0.752838	30.53	34	5	17	1	174	20	4.92	41.15			other molecular function	Pf13405, Pf13833		ENSDARG00000038123	myl9a	F1QYK9			0	44.35	40.5	159.5	19.76	31.33		120579	162175	765755	1.03574e+06	973383	Not Found	High	High	Peak Found	High	Peak Found
High	Q7ZUB0	Atrial myosin light chain OS=Danio rerio OX=7955 GN=myl13 PE=1 SV=1	2.799	0.629573	45.839	34	6	27	3	186	20.9	4.92	41.11			other molecular function		393488	ENSDARG00000042245	myl13	dre:393488; F1QQ39; Q7ZUB0	Striated Muscle Contraction		1	56.51	25.1	174.9	60.63	73.29		558242	397754	9.37354e+06	719796	5.79225e+06	Not Found	Peak Found	Peak Found	High	Not Found	High
High	F1QBS1	RNA helicase OS=Danio rerio OX=7955 GN=ddx17 PE=1 SV=1	3.941	0.301974	33.095	17	10	27	6	671	74.6	9.16	41.09	RNA metabolism OR transcription;other metabolic processes	nucleus;other cell component	nucleic acid binding activity;other molecular function	Pf00270, Pf00271	556764	ENSDARG00000010873	ddx17	dre:556764; F1QBS1			4	76.43	32.8	167.2	19.74	24.85	503125	719248	901141	6.94351e+06	8.37625e+06	6.42776e+06	Peak Found	High	High	High	High	High
High	Q4VBU7	Cytochrome c oxidase polypeptide Va OS=Danio rerio OX=7955 GN=cox5aa PE=1 SV=1	1.271	0.999884	29.418	69	9	26	5	141	15.9	6.58	41.02	other metabolic processes;transport;developmental processes	other membranes;mitochondrion	transporter activity;other molecular function	Pf02284	554101	ENSDARG00000088383	cox5aa	dre:554101; Q4VBU7	TP53 Regulates Metabolic Genes; Cytoprotection by HMOX1; Respiratory electron transport	Electron transport chain	4	65.43	126.8	73.2	31.31	9.85	1.06133e+07	6.85359e+06	2.36048e+07	2.59764e+07	1.58372e+07	1.53717e+07	High	High	High	High	High	High
High	A7E2L0	Dolichyl-diphosphooligosaccharide--protein glycosyltransferase subunit DAD1 OS=Danio rerio OX=7955 GN=dad1 PE=1 SV=1	0.978	0.922978	24.68	31	5	28	5	113	12.7	7.88	40.91	protein metabolism;other metabolic processes	other membranes;ER/Golgi		Pf02109	566527	ENSDARG00000102105	dad1	A7E2L0; dre:566527			0	39.15	97.9	102.1	13.73	10.47	4.04676e+06	3.53874e+06	8.30062e+06	1.7235e+07	1.10779e+07	9.70688e+06	High	High	High	High	High	High
High	Q803T5	Adenosylhomocysteinase OS=Danio rerio OX=7955 GN=ahcy PE=1 SV=1	1.806	0.932362	40.954	25	11	32	10	433	47.9	6.79	40.82	other metabolic processes	cytosol	other molecular function	Pf00670, Pf05221	387530	ENSDARG00000005191	ahcy	dre:387530; Q803T5	Methylation; Sulfur amino acid metabolism	One-carbon metabolism	1	75.22	68.6	131.4	28.25	13.12	962918	1.06071e+06	2.94095e+06	8.13684e+06	4.57141e+06	4.79572e+06	High	High	High	High	High	High
High	A0A0R4IRH8	Non-specific serine/threonine protein kinase OS=Danio rerio OX=7955 GN=pak2a PE=1 SV=1	1.449	0.998247	35.455	21	7	28	7	518	57.3	6.06	40.81	protein metabolism;other metabolic processes;stress response;developmental processes;signal transduction;other biological processes	other cell component	kinase activity;other molecular function	Pf00069, Pf00786		ENSDARG00000068177	pak2a	A0A0R4IRH8	CDC42 GTPase cycle; RAC1 GTPase cycle; RHOV GTPase cycle; Smooth Muscle Contraction; FCERI mediated MAPK activation; RHOQ GTPase cycle; RHOJ GTPase cycle; RAC2 GTPase cycle; RHOG GTPase cycle; RHOU GTPase cycle; RAC3 GTPase cycle; CD28 dependent Vav1 pathway; Generation of second messenger molecules; RHOH GTPase cycle; Ephrin signaling; RHO GTPases activate PAKs; Sema3A PAK dependent Axon repulsi…	MAPK signaling pathway	0	48.12	74.1	125.9	7.78	18.92	553007	677151	1.06948e+06	2.87814e+06	3.05327e+06	2.40606e+06	High	High	High	High	High	High
High	Q7ZUM0	Tyrosine 3-monooxygenase/tryptophan 5-monooxygenase activation protein, theta polypeptide a OS=Danio rerio OX=7955 GN=ywhaqa PE=1 SV=1	1.519	0.982466	47.908	44	9	34	4	245	27.7	4.74	40.78			other molecular function	Pf00244	399487	ENSDARG00000042539	ywhaqa	dre:399487; Q7ZUM0	Regulation of localization of FOXO transcription factors; TP53 Regulates Metabolic Genes; RHO GTPases activate PKNs; Activation of BAD and translocation to mitochondria ; Chk1/Chk2(Cds1) mediated inactivation of Cyclin B:Cdk1 complex; TP53 Regulates Transcription of Genes Involved in G2 Cell Cycle Arrest		0	43.56	72.9	127.1	14.38	12.03	628909	501940	1.10716e+06	3.68611e+06	2.28129e+06	2.7724e+06	Medium	High	High	High	High	High
High	Q6P3G1	Ceruloplasmin OS=Danio rerio OX=7955 GN=cp PE=1 SV=1	3.44	0.464258	59.302	15	14	27	14	1087	124.3	6.87	40.58	transport;other biological processes	plasma membrane;other membranes;nucleus;other cell component	other molecular function	Pf07731, Pf07732		ENSDARG00000010312	cp	Q6P3G1	Iron uptake and transport; Regulation of Insulin-like Growth Factor (IGF) transport and uptake by Insulin-like Growth Factor Binding Proteins (IGFBPs); Post-translational protein phosphorylation; Metal ion SLC transporters		0	86.35	19.4	180.6	27.47	40.79	262722	251950	282940	5.93341e+06	9.47349e+06	5.52698e+06	Peak Found	Peak Found	Peak Found	High	High	High
High	Q7SXL4	Nucleoside diphosphate kinase OS=Danio rerio OX=7955 GN=nme2b.2 PE=1 SV=1	0.774	0.80923	36.914	55	8	29	5	153	17.1	7.28	40.53	other metabolic processes;other biological processes		kinase activity;other molecular function	Pf00334	30084	ENSDARG00000099420	nme2b.2	dre:30084; Q7SXL4	Interconversion of nucleotide di- and triphosphates		3	104.3	83.8	116.2	43.07	19.09	877884	2.3487e+06	4.06942e+06	1.47448e+07	7.77098e+06	7.47342e+06	Peak Found	High	High	High	High	High
High	Q6DG81	Plastin 3 (T isoform) OS=Danio rerio OX=7955 GN=pls3 PE=1 SV=1	1.543	0.976011	59.443	24	14	32	11	627	70.1	6.34	40.52	cell organization and biogenesis;developmental processes	cytoskeleton;other cell component	cytoskeletal activity;other molecular function	Pf00307, Pf13202	436598	ENSDARG00000037655	pls3	A0A0R4IB94; dre:436598; Q6DG81			3	67.49	56.4	143.6	27.15	20.13	518088	944218	1.61843e+06	5.45312e+06	5.71966e+06	5.52416e+06	Peak Found	Peak Found	High	High	High	High
High	A1A5X4	adducin 1 (Alpha) OS=Danio rerio OX=7955 GN=add1 PE=1 SV=1	0.979	0.89292	40.403	15	9	24	8	741	81.7	5.92	40.23	cell organization and biogenesis;other biological processes	plasma membrane;other membranes;cytoskeleton;other cell component	cytoskeletal activity	Pf00596	555511	ENSDARG00000103962	add1	A1A5X4; dre:555511	Caspase-mediated cleavage of cytoskeletal proteins; Miscellaneous transport and binding events		1	58.98	82.3	117.7	28.1	0.56	928822	1.62532e+06	1.91741e+06	5.2399e+06	3.81075e+06	3.59869e+06	High	High	High	High	High	High
High	Q7SY26	Zgc:63587 OS=Danio rerio OX=7955 GN=zgc:63587 PE=1 SV=1	1.86	0.973511	33.51	30	6	20	3	276	31.6	6.99	40.19	cell cycle OR cell proliferation;other biological processes	plasma membrane;other membranes;cytoskeleton;ER/Golgi;other cell component	other molecular function	Pf00735	393431	ENSDARG00000017140		dre:393431; F6NST7; Q7SY26			0	67.41	47.3	152.7	19.58	45.94	242395	259450	320399	1.56224e+06	3.04156e+06	1.96274e+06	High	High	High	High	High	High
High	F1R617	Myosin IB OS=Danio rerio OX=7955 GN=myo1b PE=1 SV=3	1.529	0.996122	57.153	10	9	18	9	1107	128	9.29	40.14	cell organization and biogenesis;transport	plasma membrane;other membranes;cytoskeleton;other cell component	cytoskeletal activity;other molecular function	Pf00063, Pf00612, Pf06017	541515	ENSDARG00000024694	myo1b	F1R617			0	80.35	38	162	58.76	56.81	184644	664761	633003	8.4025e+06	1.72271e+06	3.57039e+06	Peak Found	High	High	High	High	High
High	A0A0R4INN0	Complement factor H OS=Danio rerio OX=7955 GN=cfh PE=1 SV=2	3.251	0.473077	39.15	11	8	21	3	896	101	5.83	40.06				Pf00084		ENSDARG00000100442	cfh	A0A0R4INN0			3	60.63	44	156	38.76	26.01	377573	554732	1.5374e+06	6.20558e+06	7.13509e+06	4.63142e+06	High	Peak Found	High	Peak Found	High	High
High	Q66IB6	High mobility group box 2b OS=Danio rerio OX=7955 GN=hmgb2b PE=1 SV=1	0.927	0.870005	37.18	23	8	24	8	214	24.2	5.91	40.03	other biological processes		nucleic acid binding activity	Pf00505, Pf09011	447936	ENSDARG00000053990	hmgb2b	dre:447936; Q66IB6			0	114.63	43.8	156.2	13.17	19.97	487421	645272	920827	8.18732e+06	4.06496e+06	4.36323e+06	Medium	High	Peak Found	High	High	High
High	F1QNF2	Chromobox homolog 3a (HP1 gamma homolog, Drosophila) OS=Danio rerio OX=7955 GN=cbx3a PE=1 SV=2	0.99	0.929429	38.659	49	8	28	6	177	20.4	4.97	39.97		nucleus		Pf00385, Pf01393	751689	ENSDARG00000003860	cbx3a	F1QNF2	RNA Polymerase I Promoter Escape; Transcriptional Regulation by E2F6	Exercise-induced circadian regulation	3	85.08	98.3	101.7	43.54	13.73	2.0857e+06	4.84635e+06	4.72168e+06	9.34061e+06	6.6416e+06	8.0541e+06	High	High	High	High	High	High
High	B3DFP9	Apolipoprotein A-II OS=Danio rerio OX=7955 GN=apoa2 PE=1 SV=1	1.477	0.982466	41.722	35	5	15	5	141	15.5	7.18	39.85	cell organization and biogenesis;developmental processes				322327	ENSDARG00000015866	apoa2	B3DFP9; dre:322327			0	58.61	24.8	175.2	98.66	37.87	144812	1.05259e+06	491388	5.95373e+06	4.81193e+06	7.98817e+06	Peak Found	High	High	High	High	High
High	E7F9R3	Pyruvate kinase OS=Danio rerio OX=7955 GN=pklr PE=1 SV=2	4.683	0.465662	46.509	19	7	14	6	538	58.9	6.35	39.82	other metabolic processes;developmental processes;other biological processes	other cell component	kinase activity;other molecular function	Pf00224, Pf02887		ENSDARG00000042010	pklr	E7F9R3	Neutrophil degranulation; Glycolysis		0	83.85	9.5	190.5	98.22	54.34		14701.2	145298	1.8898e+06	1.70672e+06	3.45573e+06	Not Found	Peak Found	Peak Found	High	High	High
High	A3KQL1	N-terminal EF-hand calcium-binding protein 2 OS=Danio rerio OX=7955 GN=necab2 PE=1 SV=2	1.113	0.936349	37.534	18	8	23	8	428	47.9	5.3	39.78	other biological processes	other cell component	other molecular function	Pf03992	565258	ENSDARG00000056745	necab2	A3KQL1; dre:565258			0	44.99	92.1	107.9	5.43	11.82	1.10154e+06	1.10925e+06	2.2034e+06	5.59879e+06	3.38833e+06	3.13402e+06	High	High	High	High	High	High
High	P79735	GTP-binding nuclear protein Ran OS=Danio rerio OX=7955 GN=ran PE=2 SV=1	1.06	0.966291	28.638	56	9	27	9	215	24.4	7.09	39.73	cell cycle OR cell proliferation;cell organization and biogenesis;other metabolic processes;transport;developmental processes	cytosol;nucleus;other cell component	other molecular function	Pf00071	30572	ENSDARG00000057026	ran	dre:30572; P79735; Q7ZU75	Transcriptional regulation by small RNAs; Regulation of cholesterol biosynthesis by SREBP (SREBF); Postmitotic nuclear pore complex (NPC) reformation		0	34.93	96.6	103.4	16.34	4.03	1.87921e+06	2.61036e+06	4.90361e+06	9.52173e+06	6.9612e+06	6.17069e+06	High	High	High	High	High	High
High	E7F8S4	Transketolase a OS=Danio rerio OX=7955 GN=tkta PE=1 SV=1	1.514	0.981281	50.16	18	8	22	8	628	69.3	7.49	39.71	other metabolic processes	other membranes;ER/Golgi	other molecular function	Pf00456, Pf02779, Pf02780	557518	ENSDARG00000029689	tkta	dre:557518; E7F8S4	Pentose phosphate pathway; Insulin effects increased synthesis of Xylulose-5-Phosphate		0	56.4	72	128	9.77	15.89	1.10611e+06	1.07023e+06	2.31811e+06	5.73719e+06	5.73976e+06	4.92693e+06	High	High	High	High	High	High
High	Q6PC63	Protein lin-7 homolog OS=Danio rerio OX=7955 GN=lin7a PE=2 SV=1	0.63	0.59246	36.71	37	7	18	4	218	24.3	8.41	39.7	cell-cell signaling;transport;other biological processes	plasma membrane;other membranes;other cell component	other molecular function	Pf00595, Pf02828	393682	ENSDARG00000013414	lin7a	dre:393682; Q5TZ23; Q6PC63	Dopamine Neurotransmitter Release Cycle		0	82.38	121.7	78.3	18.43	36.04	914675	691927	1.73319e+06	1.04442e+06	1.58829e+06	1.47436e+06	High	High	High	High	High	High
High	A0A0R4IC72	Complex I-B16.6 OS=Danio rerio OX=7955 PE=1 SV=1	0.757	0.745563	31.752	49	3	18	3	82	9.5	9.88	39.63	other metabolic processes;transport	other membranes;mitochondrion	transporter activity	Pf06212							0	51.46	92.1	107.9	22.76	37.07	2.01999e+06	1.37669e+06	2.92325e+06	1.01523e+07	3.57911e+06	4.5326e+06	High	High	High	High	High	High
High	Q7SZZ5	Synaptobrevin-2 OS=Danio rerio OX=7955 GN=vamp2 PE=1 SV=1	1.371	0.984283	39.529	67	7	14	3	110	12.1	6.67	39.6	cell organization and biogenesis;transport	plasma membrane;other membranes;ER/Golgi;other cell component	other molecular function	Pf00957	336281	ENSDARG00000056877	vamp2	dre:336281; Q7SZZ5	Golgi Associated Vesicle Biogenesis; Cargo recognition for clathrin-mediated endocytosis; Insertion of tail-anchored proteins into the endoplasmic reticulum membrane; Acetylcholine Neurotransmitter Release Cycle; GABA synthesis, release, reuptake and degradation; Other interleukin signaling; Serotonin Neurotransmitter Release Cycle; Norepinephrine Neurotransmitter Release Cycle; Glutamate Neurotr…	Insulin signaling; Nodal signaling pathway	4	77.29	21.3	178.7	14.43	27.36		208957	303359	4.28547e+06	5.3305e+06	3.7238e+06	Not Found	High	Peak Found	High	High	High
High	Q8JFW7	Endoplasmic reticulum transmembrane protein OS=Danio rerio OX=7955 GN=bcap31 PE=1 SV=1	1.132	0.963041	26.771	21	6	23	6	247	28	8.56	39.59	transport;other biological processes	other membranes;ER/Golgi		Pf05529, Pf18035		ENSDARG00000044972	bcap31	Q8JFW7	RHOA GTPase cycle; Apoptotic cleavage of cellular proteins; Antigen Presentation: Folding, assembly and peptide loading of class I MHC		0	59.39	85.9	114.1	35.85	10.7	1.69603e+06	1.74909e+06	5.64113e+06	9.7401e+06	5.88455e+06	5.65065e+06	High	High	High	High	High	High
High	Q6PC38	Recoverin OS=Danio rerio OX=7955 GN=rcvrn2 PE=1 SV=1	1.528	0.981281	38.546	47	8	19	6	193	22.6	5.02	39.57	other biological processes		other molecular function	Pf13499, Pf13833	335650	ENSDARG00000019902; ENSDARG00000113661	rcvrn2	dre:335650; Q6PC38			2	90.77	12.3	187.7	115.17	40.56	87996.9	932529	316249	9.68485e+06	2.96365e+06	6.38699e+06	Peak Found	High	Peak Found	High	High	High
High	F1QXP8	KH-type-splicing regulatory protein OS=Danio rerio OX=7955 GN=khsrp PE=1 SV=1	1.996	0.87738	40.136	25	12	27	9	666	68.3	7.28	39.4	other biological processes	nucleus;other cell component	nucleic acid binding activity	Pf00013, Pf09005		ENSDARG00000026489	khsrp	F1QXP8	KSRP (KHSRP) binds and destabilizes mRNA		0	50.32	55.1	144.9	11.48	17.16	629416	835512	1.28392e+06	4.82055e+06	4.87845e+06	4.47023e+06	High	High	High	High	High	High
High	Q68EH2	Adenylate kinase isoenzyme 1 OS=Danio rerio OX=7955 GN=ak1 PE=1 SV=1	0.988	0.920357	35.155	46	9	26	9	194	21.4	8	39.4	other metabolic processes	cytosol;other cell component	kinase activity;other molecular function	Pf00406	445486	ENSDARG00000001950	ak1	dre:445486; Q68EH2			0	79.83	97.6	102.4	32.59	10.81	1.34877e+06	2.82956e+06	3.8512e+06	6.70547e+06	6.04257e+06	5.35081e+06	High	High	High	High	High	High
High	F8W3C3	Serine protease 59, tandem duplicate 1 (Fragment) OS=Danio rerio OX=7955 GN=prss59.1 PE=1 SV=1	15.305	0.00061213	38.36	26	5	17	2	250	27.2	5.03	39.39	protein metabolism	non-structural extracellular	other molecular function	Pf00089		ENSDARG00000079274	prss59.1	F8W3C3	Neutrophil degranulation; Collagen degradation; Activation of Matrix Metalloproteinases; Cobalamin (Cbl, vitamin B12) transport and metabolism; Antimicrobial peptides		3	121.43	3.2	196.8	3.19	24.32		38560.5	71876.1	5.35129e+06	5.95312e+06	6.01761e+06	Not Found	Not Found	Not Found	Medium	High	High
High	F6P2T1	Si:dkey-32e23.4 OS=Danio rerio OX=7955 GN=si:dkey-32e23.4 PE=1 SV=1	0.82	0.806039	49.526	20	10	24	7	671	75.2	6.98	39.27	cell organization and biogenesis;other biological processes	other membranes;mitochondrion;other cell component	cytoskeletal activity;other molecular function	Pf00350, Pf01031, Pf02212	566871	ENSDARG00000063159	si:dkey-32e23.4	dre:566871; F6P2T1			0	37.1	103.2	96.8	29.19	25.2	608044	887827	884083	2.06573e+06	1.13403e+06	1.80841e+06	High	High	High	High	High	High
High	E9QI36	Histidine--tRNA ligase OS=Danio rerio OX=7955 GN=hars PE=3 SV=2	0.899	0.848706	36.754	19	12	29	12	513	57.5	6.18	39.27	protein metabolism;RNA metabolism OR transcription;other metabolic processes;developmental processes;other biological processes	mitochondrion;other cell component	other molecular function	Pf00458, Pf03129, Pf13393	447847	ENSDARG00000003693	hars	dre:447847; E9QI36; F1Q5D5			0	71.3	94.5	105.5	17.8	14.24	1.37708e+06	2.0621e+06	3.55486e+06	8.4401e+06	5.5079e+06	4.3847e+06	High	High	High	High	High	High
High	F8W5B8	Alpha-1,4 glucan phosphorylase OS=Danio rerio OX=7955 GN=pygl PE=1 SV=1	0.598	0.586736	53.136	25	18	43	12	854	98.1	6.52	39.2	other metabolic processes	other cell component	other molecular function	Pf00343		ENSDARG00000002197	pygl	F8W5B8			0	79.75	116.3	83.7	17.72	11.71	766124	798186	1.03746e+06	1.61015e+06	1.41813e+06	1.39449e+06	High	High	High	High	High	High
High	F1QPT1	Imidazolonepropionate hydrolase OS=Danio rerio OX=7955 GN=uroc1 PE=1 SV=1	2.39	0.71467	38.249	15	11	33	11	675	74.6	6.74	39.15	other metabolic processes		other molecular function	Pf01175, Pf17391, Pf17392		ENSDARG00000070394	uroc1	F1QPT1	Histidine catabolism		0	55.95	55.7	144.3	7.59	11.95	1.1429e+06	1.0498e+06	2.10374e+06	1.04085e+07	8.95189e+06	6.83345e+06	High	High	High	High	High	High
High	Q6NX89	Eukaryotic translation initiation factor 5A OS=Danio rerio OX=7955 GN=eif5a PE=1 SV=1	2.624	0.80923	33.505	47	6	30	3	155	16.9	5.38	39.13	protein metabolism;other metabolic processes;transport;other biological processes	other membranes;ER/Golgi;nucleus	translation activity;nucleic acid binding activity	Pf01287	406464	ENSDARG00000017235	eif5a	dre:406464; Q6NX89	Hypusine synthesis from eIF5A-lysine		0	116.82	48.3	151.7	92.53	46.52		634038	236082	3.09872e+06	995244	2.71562e+06	Not Found	High	High	High	High	High
High	P35359	Rhodopsin OS=Danio rerio OX=7955 GN=rho PE=1 SV=2	0.911	0.897739	17.266	12	3	17	3	354	39.7	6.74	39.13	protein metabolism;other metabolic processes;signal transduction;other biological processes	plasma membrane;other membranes;other cell component	other molecular function	Pf00001, Pf10413	30295	ENSDARG00000002193	rho	dre:30295; P35359; Q9PWN4	G alpha (i) signalling events; VxPx cargo-targeting to cilium; Inactivation, recovery and regulation of the phototransduction cascade; The canonical retinoid cycle in rods (twilight vision); Activation of the phototransduction cascade; Opsins	Integrin-mediated cell adhesion	0	33.94	105.3	94.7	37.8	18.09	6.4948e+06	3.14576e+06	8.69715e+06	1.69807e+07	1.08362e+07	8.14125e+06	High	High	High	High	High	High
High	Q803G3	Serine/threonine-protein phosphatase OS=Danio rerio OX=7955 GN=ppp2cb PE=1 SV=1	1.156	0.973511	39.493	28	7	22	2	309	35.5	5.43	39.09	protein metabolism;other metabolic processes		other molecular function	Pf00149	406582	ENSDARG00000099241; ENSDARG00000111489	ppp2cb	dre:406582; Q803G3	Separation of Sister Chromatids; PI5P, PP2A and IER3 Regulate PI3K/AKT Signaling; Amplification of signal from unattached kinetochores via a MAD2 inhibitory signal; Resolution of Sister Chromatid Cohesion; RHO GTPases Activate Formins; EML4 and NUDC in mitotic spindle formation; CTLA4 inhibitory signaling; Negative regulation of MAPK pathway; Regulation of TP53 Degradation; RAF activation; Cyclin…	IL-6 signaling pathway; Wnt Signaling Pathway and Pluripotency; Glycogen metabolism; Exercise-induced circadian regulation	5	74.3	90.5	109.5	19.14	16.71	1.21293e+06	1.29492e+06	3.16039e+06	5.33407e+06	5.02399e+06	3.57669e+06	High	High	High	High	Peak Found	High
High	F6P2R4	Glycine C-acetyltransferase OS=Danio rerio OX=7955 GN=gcat PE=1 SV=1	1.563	0.974525	36.207	27	8	27	8	431	46.4	7.65	39.08	other metabolic processes	mitochondrion	other molecular function	Pf00155	402822	ENSDARG00000005643	gcat	dre:402822; F6P2R4			0	52.05	74.6	125.4	7.36	8.96	1.10811e+06	1.16588e+06	2.3657e+06	6.73539e+06	5.28531e+06	4.21405e+06	High	High	High	High	High	High
High	B8JLR1	Programmed cell death 6-interacting protein OS=Danio rerio OX=7955 GN=pdcd6ip PE=1 SV=1	2.958	0.677509	39.061	14	12	23	12	866	95.7	6.09	39.07				Pf03097, Pf13949	406669	ENSDARG00000025269	pdcd6ip	B8JLR1; dre:406669; F1Q5T7			0	62.37	37.2	162.8	33.27	31.32	293959	621734	820383	4.38937e+06	6.15262e+06	4.75098e+06	Peak Found	Peak Found	Peak Found	High	High	High
High	A8DZE4	Glucose-6-phosphate isomerase OS=Danio rerio OX=7955 GN=gpib PE=1 SV=1	0.762	0.781375	57.191	27	12	29	10	553	62.1	7.53	39.07	other metabolic processes;signal transduction	non-structural extracellular;cytosol	signal transduction activity or receptor binding;other molecular function	Pf00342		ENSDARG00000103826	gpib	A8DZE4		Glycolysis and gluconeogenesis	0	60.63	86.5	113.5	21.9	44.91	559106	931040	1.4389e+06	3.60928e+06	1.00671e+06	2.52685e+06	High	High	High	High	High	High
High	A0A0G2KMC2	Uncharacterized protein OS=Danio rerio OX=7955 PE=4 SV=2	1.25	0.975879	46.479	17	7	19	7	474	45.3	8.62	38.91	cell organization and biogenesis	non-structural extracellular;extracellular matrix	extracellular structural activity	Pf01391							0	95.72	40.5	159.5	18.02	46.96	352611	463243	962741	8.18199e+06	2.06433e+06	4.30495e+06	High	High	High	High	High	High
High	A6H8Q3	Myosin-binding protein Hb OS=Danio rerio OX=7955 GN=mybphb PE=1 SV=1	0.514	0.365422	53.313	31	15	33	15	529	57.1	5.5	38.85				Pf00041, Pf07679	321053	ENSDARG00000003081	mybphb	A6H8Q3; dre:321053		G13 signaling pathway	0	67.1	132.1	67.9	15.69	10.98	3.34763e+06	2.59034e+06	5.59727e+06	4.96763e+06	3.98556e+06	4.28175e+06	High	High	High	High	High	High
High	F1RBS6	Nucleoside diphosphate kinase OS=Danio rerio OX=7955 GN=nme2b.1 PE=1 SV=1	3.031	0.686602	25.745	44	6	23	3	153	17.3	7.96	38.75	other metabolic processes;other biological processes		kinase activity;other molecular function	Pf00334		ENSDARG00000103791	nme2b.1	F1RBS6	Neutrophil degranulation; Interconversion of nucleotide di- and triphosphates		0	64.11	54.8	145.2	46.07	7.8	214335	560271	1.14602e+06	5.08209e+06	3.20356e+06	3.50311e+06	Peak Found	High	High	High	High	High
High	I3IRW7	(S)-3-amino-2-methylpropionate transaminase OS=Danio rerio OX=7955 GN=abat PE=1 SV=1	3.97	0.293627	54.979	35	11	22	11	500	55.7	7.69	38.69	other metabolic processes	mitochondrion	other molecular function	Pf00202	378968	ENSDARG00000006031	abat	dre:378968; I3IRW7	Degradation of GABA		0	53.09	34.1	165.9	27.13	18.16	350085	651713	1.03033e+06	7.5022e+06	6.96134e+06	7.51601e+06	High	High	Peak Found	High	High	High
High	F1QEY7	V-type proton ATPase subunit a OS=Danio rerio OX=7955 GN=atp6v0a1a PE=1 SV=1	1.453	0.982466	37.597	18	13	32	5	834	95.4	6.58	38.69	cell organization and biogenesis;other metabolic processes;transport;developmental processes;other biological processes	plasma membrane;other membranes;other cytoplasmic organelle	transporter activity;other molecular function	Pf01496		ENSDARG00000020847	atp6v0a1a	F1QEY7			0	31.15	77.9	122.1	35.32	16.18	86767.6	196351	292982	750206	637338	718402	Peak Found	High	High	High	High	High
High	A7YT47	Enoyl-CoA hydratase OS=Danio rerio OX=7955 GN=hadhaa PE=1 SV=1	0.892	0.848706	57.178	21	13	32	11	761	81.8	9.13	38.62	other metabolic processes;other biological processes	mitochondrion	other molecular function	Pf00378, Pf00725, Pf02737	553401	ENSDARG00000057128	hadhaa	A7YT47; dre:553401		Mitochondrial long chain fatty acid beta-oxidation	0	62.54	97.3	102.7	8.74	29.29	708060	887394	1.54952e+06	5011820	2.24897e+06	2.1643e+06	High	High	High	High	High	High
High	Q6PC90	40S ribosomal protein S12 OS=Danio rerio OX=7955 GN=rps12 PE=1 SV=1	1.007	0.897739	36.097	35	4	16	4	132	14.5	7.24	38.52	protein metabolism;other metabolic processes	cytosol;translational apparatus	other molecular function	Pf01248	337007	ENSDARG00000036875; ENSDARG00000115157	rps12	dre:337007; Q6PC90	Major pathway of rRNA processing in the nucleolus and cytosol; Nonsense Mediated Decay (NMD) enhanced by the Exon Junction Complex (EJC); L13a-mediated translational silencing of Ceruloplasmin expression; Translation initiation complex formation; Nonsense Mediated Decay (NMD) independent of the Exon Junction Complex (EJC); GTP hydrolysis and joining of the 60S ribosomal subunit; SRP-dependent cot…	Cytoplasmic ribosomal proteins	0	98.68	98.9	101.1	54.72	15.3	994155	2.50456e+06	1.85833e+06	2.94773e+06	2.66761e+06	2.776e+06	High	High	High	High	High	High
High	Q6Q415	60S ribosomal protein L36 OS=Danio rerio OX=7955 GN=rpl36 PE=3 SV=1	0.652	0.682661	29.44	31	5	24	5	105	12.2	11.5	38.44	protein metabolism;other metabolic processes;developmental processes;other biological processes	cytosol;translational apparatus	other molecular function	Pf01158	405888	ENSDARG00000100588	rpl36	dre:405888; Q6Q415	L13a-mediated translational silencing of Ceruloplasmin expression; GTP hydrolysis and joining of the 60S ribosomal subunit; Major pathway of rRNA processing in the nucleolus and cytosol; Nonsense Mediated Decay (NMD) enhanced by the Exon Junction Complex (EJC); SRP-dependent cotranslational protein targeting to membrane; Formation of a pool of free 40S subunits; Nonsense Mediated Decay (NMD) inde…	Cytoplasmic ribosomal proteins	0	76.65	88.8	111.2	26.62	34.74	2.45706e+06	3.51183e+06	8.01124e+06	2.12259e+07	7.59523e+06	1.03658e+07	High	High	High	High	High	High
High	A2BHD8	Beta-hexosaminidase OS=Danio rerio OX=7955 GN=hexb PE=1 SV=1	2.318	0.836515	54.144	23	11	23	11	541	61.5	6.16	38.44	other metabolic processes;developmental processes	other cytoplasmic organelle	other molecular function	Pf00728, Pf14845	323613	ENSDARG00000034368	hexb	A2BHD8; dre:323613	Neutrophil degranulation; Hyaluronan uptake and degradation; Glycosphingolipid metabolism; CS/DS degradation; Keratan sulfate degradation		0	56.07	40.6	159.4	33.12	30.14	279493	599241	865845	3.69989e+06	4.71614e+06	4.70354e+06	Medium	High	High	High	High	High
High	A0A0R4IXJ1	ELAV-like protein OS=Danio rerio OX=7955 GN=elavl4 PE=1 SV=2	5.166	0.41392	38.621	29	9	24	1	395	43.5	9.22	38.37		other cell component	nucleic acid binding activity	Pf00076		ENSDARG00000045639	elavl4	A0A0R4IXJ1			0	7.34	32.7	167.3	6.03	7.57	100746	96625.3	192101	1.69937e+06	1.43455e+06	1.29397e+06	High	High	Peak Found	High	High	High
High	Q7ZTS8	ELAV-like protein OS=Danio rerio OX=7955 GN=elavl1a PE=1 SV=1	5.284	0.108676	40.308	35	8	20	7	324	35.9	8.97	38.33	developmental processes;other biological processes	other cell component	nucleic acid binding activity	Pf00076		ENSDARG00000038695	elavl1a	Q7ZTS8			1	43.9	20.9	179.1	42.4	18.16	255676	682958	897686	1.21169e+07	1.26792e+07	1.01577e+07	High	Peak Found	Peak Found	High	High	High
High	F1RAX4	Receptor for retinol uptake stra6 OS=Danio rerio OX=7955 GN=stra6 PE=1 SV=1	1.026	0.911563	34.858	8	4	18	4	670	75.3	9.16	38.28	transport;developmental processes	plasma membrane;other membranes	transporter activity;other molecular function	Pf14752	724007	ENSDARG00000051874; ENSDARG00000115031	stra6	A4IGB6; dre:724007; F1RAX4; Q1ECX5	The canonical retinoid cycle in rods (twilight vision)		0	90.15	84.1	115.9	3.37	15.58	704083	746764	1.25588e+06	2776800	2.75102e+06	2.42918e+06	High	High	High	High	High	High
High	Q6IQQ0	60S ribosomal protein L21 OS=Danio rerio OX=7955 GN=rpl21 PE=1 SV=1	1.245	0.994501	34.212	46	9	30	8	160	18.5	10.62	38.28	protein metabolism;other metabolic processes	cytosol;translational apparatus	other molecular function	Pf01157	336568	ENSDARG00000010516; ENSDARG00000110263	rpl21	dre:336568; Q6IQQ0	L13a-mediated translational silencing of Ceruloplasmin expression; GTP hydrolysis and joining of the 60S ribosomal subunit; Major pathway of rRNA processing in the nucleolus and cytosol; Nonsense Mediated Decay (NMD) enhanced by the Exon Junction Complex (EJC); SRP-dependent cotranslational protein targeting to membrane; Formation of a pool of free 40S subunits; Nonsense Mediated Decay (NMD) inde…	Cytoplasmic ribosomal proteins	1	60.07	61.3	138.7	43.45	11.9	970609	2.50482e+06	2.84215e+06	9.9841e+06	8.90843e+06	8622789	High	High	High	High	High	High
High	Q7ZVB2	4-trimethylaminobutyraldehyde dehydrogenase A OS=Danio rerio OX=7955 GN=aldh9a1a PE=2 SV=1	1.155	0.973511	34.514	19	8	30	8	508	55.2	6.55	38.27	cell organization and biogenesis;other metabolic processes	cytosol	other molecular function	Pf00171	100005587	ENSDARG00000069100; ENSDARG00000114905	aldh9a1a	dre:100005587; Q6NYB3; Q7ZVB2	Carnitine synthesis		0	51.97	89.4	110.6	26.44	10.35	871472	1.50314e+06	2.78747e+06	6.33229e+06	5.3678e+06	4.23829e+06	High	High	High	High	High	High
High	A2AWA1	RNA helicase OS=Danio rerio OX=7955 GN=ddx39aa PE=1 SV=1	0.778	0.766292	38.574	23	8	32	3	427	48.9	5.59	38.18	RNA metabolism OR transcription;other metabolic processes;transport		nucleic acid binding activity;other molecular function	Pf00270, Pf00271	325550	ENSDARG00000006225	ddx39aa	A2AWA1; dre:325550			0	50.3	107.8	92.2	48.97	41.9	569798	1.28334e+06	1.01749e+06	950404	1.71524e+06	1.22246e+06	High	High	High	High	High	High
High	F6NTZ9	Alpha-2-macroglobulin-like (Fragment) OS=Danio rerio OX=7955 GN=a2ml PE=1 SV=1	2.296	0.782891	48.909	12	15	38	1	1448	160.4	5.45	38.16	developmental processes;other biological processes	non-structural extracellular	enzyme regulator activity	Pf00207, Pf01835, Pf07677, Pf07678, Pf07703, Pf17789, Pf17791		ENSDARG00000056314	a2ml	F6NTZ9			12	54.45	55.4	144.6	21.59	22.29	742346	1.22664e+06	1.83105e+06	6.73718e+06	7.72372e+06	6.31731e+06	Peak Found	High	High	Not Found	Not Found	Peak Found
High	Q6PBW7	40S ribosomal protein S19 OS=Danio rerio OX=7955 GN=rps19 PE=1 SV=1	0.822	0.801927	21.172	39	7	21	7	146	15.9	10.23	38.16	cell organization and biogenesis;protein metabolism;other metabolic processes;developmental processes;signal transduction;other biological processes	cytosol;translational apparatus	nucleic acid binding activity;other molecular function	Pf01090	393723	ENSDARG00000030602	rps19	dre:393723; Q6PBW7		Cytoplasmic ribosomal proteins	0	130.26	113.4	86.6	37.56	11.52	2.5392e+06	1.31143e+06	5.16749e+06	5.91117e+06	5.38246e+06	4.86396e+06	High	High	Peak Found	High	High	High
High	F1QUY7	Transporter OS=Danio rerio OX=7955 GN=slc6a1a PE=1 SV=1	0.94	0.861642	32.775	4	2	13	2	679	76.1	5.88	38.11	transport	plasma membrane;other membranes;other cell component	transporter activity	Pf00209	692318	ENSDARG00000045944	slc6a1a	dre:692318; F1QUY7	Na+/Cl- dependent neurotransmitter transporters; Reuptake of GABA		0	50.46	92.6	107.4	78.44	15.81	81231.2	1.15136e+06	1.56279e+06	3.28064e+06	2.51337e+06	3.02981e+06	Peak Found	High	High	High	High	High
High	Q4VBU2	Crystallin, gamma MX,-like 2 OS=Danio rerio OX=7955 GN=crygmxl2 PE=1 SV=1	7.723	0.0212478	23.862	26	5	18	5	176	21.2	7.97	38.04	developmental processes;other biological processes		other molecular function	Pf00030	554132	ENSDARG00000074001	crygmxl2	dre:554132; Q4VBU2			0	103.43	32.9	167.1	80.21	36.76	442467	3.54895e+06	3.14075e+06	42282554	1.42534e+07	2.11152e+07	High	High	High	High	High	High
High	A0A0R4IHV1	Pyruvate kinase OS=Danio rerio OX=7955 GN=pkmb PE=1 SV=1	0.381	0.218552	43.52	26	11	28	7	530	58.3	7.28	37.98	other metabolic processes;other biological processes	other cell component	kinase activity;other molecular function	Pf00224, Pf02887		ENSDARG00000099860	pkmb	A0A0R4IHV1	Neutrophil degranulation; Glycolysis	Glycolysis and gluconeogenesis	1	55.95	138.5	61.5	16.71	19.11	1.39917e+06	1.86074e+06	3.71881e+06	3.25983e+06	1.60262e+06	1.948e+06	High	High	High	High	High	High
High	A0A140LGK1	Plastin-2 OS=Danio rerio OX=7955 GN=lcp1 PE=1 SV=2	1.875	0.982466	40.889	17	7	23	4	624	69.8	5.26	37.95	cell organization and biogenesis		cytoskeletal activity;other molecular function	Pf00307, Pf13499	30583	ENSDARG00000023188	lcp1	A0A140LGK1; A0A140LGV0; dre:30583			0	40.08	36.8	163.2	66.95	28.63	76825.3	205893	110484	1.38219e+06	554468	853958	Peak Found	High	Peak Found	High	High	High
High	Q0D276	Zgc:153846 OS=Danio rerio OX=7955 GN=zgc:153846 PE=1 SV=1	100	5.69605e-17	22.94	15	5	21	3	178	21.6	7.9	37.93	developmental processes;other biological processes		other molecular function	Pf00030	767711	ENSDARG00000040738		dre:767711; Q0D276			0			200		55.46				6.50365e+06	1.26839e+06	3.29962e+06	Not Found	Not Found	Not Found	High	High	High
High	F1QLT9	Arginine--tRNA ligase, cytoplasmic OS=Danio rerio OX=7955 GN=rars1 PE=1 SV=1	1.499	0.997408	30.277	11	6	19	6	661	75.7	6.68	37.88	protein metabolism;RNA metabolism OR transcription;other metabolic processes	other cell component	other molecular function	Pf00750, Pf03485, Pf05746		ENSDARG00000054530	rars1	F1QLT9			0	39.17	66.5	133.5	16.89	6.97	655104	889267	1162215	4.75861e+06	3.10212e+06	3.38646e+06	High	High	High	High	High	High
High	Q1LYB7	60S ribosomal protein L13a OS=Danio rerio OX=7955 GN=rpl13a PE=1 SV=1	1.544	0.963666	22.225	33	8	26	8	205	23.7	10.86	37.75	protein metabolism;other metabolic processes;other biological processes	cytosol;translational apparatus	nucleic acid binding activity;other molecular function	Pf00572		ENSDARG00000044093; ENSDARG00000116541	rpl13a	Q1LYB7	Major pathway of rRNA processing in the nucleolus and cytosol; Nonsense Mediated Decay (NMD) enhanced by the Exon Junction Complex (EJC); L13a-mediated translational silencing of Ceruloplasmin expression; GTP hydrolysis and joining of the 60S ribosomal subunit; SRP-dependent cotranslational protein targeting to membrane; Formation of a pool of free 40S subunits; Nonsense Mediated Decay (NMD) inde…		0	59.32	57	143	17.5	10.31	1.70825e+06	2.42046e+06	3.21501e+06	1.48598e+07	1.30676e+07	1.07415e+07	High	High	High	High	High	High
High	Q7ZVT1	IST1 homolog OS=Danio rerio OX=7955 GN=ist1 PE=1 SV=1	3.569	0.438976	36.502	24	6	22	6	354	38.9	5.26	37.64	cell organization and biogenesis;transport;developmental processes;other biological processes	nucleus		Pf03398	321460	ENSDARG00000051888	ist1	Q7ZVT1	Neutrophil degranulation; Sealing of the nuclear envelope (NE) by ESCRT-III		0	55.31	29.6	170.4	21.23	22.71	367889	383371	464259	5.58553e+06	6.4596e+06	5.20764e+06	Peak Found	High	High	High	High	High
High	Q6IQ71	Chromobox homolog 1b (HP1 beta homolog Drosophila) OS=Danio rerio OX=7955 GN=cbx1b PE=2 SV=1	0.715	0.713699	42.072	38	6	23	5	203	23.1	4.83	37.63		nucleus		Pf00385, Pf01393	415180	ENSDARG00000054442	cbx1b	dre:415180; Q6IQ71			0	62.3	50.3	149.7	62.27	43.63	304837	102945	847149	3.8838e+06	1.06715e+06	2.27489e+06	High	High	High	High	High	High
High	A0A0R4IH79	Lon protease homolog, mitochondrial OS=Danio rerio OX=7955 GN=lonp1 PE=1 SV=1	1.272	0.998247	48.492	18	11	23	11	966	107.7	6.37	37.63	cell organization and biogenesis;protein metabolism;other metabolic processes;stress response	mitochondrion	nucleic acid binding activity;other molecular function	Pf00004, Pf02190, Pf05362	563257	ENSDARG00000102765	lonp1	A0A0R4IH79; dre:563257			0	55.95	82.3	117.7	54.58	23.19	3.94237e+06	1.78532e+06	3.09465e+06	5.78143e+06	6.63627e+06	6.0215e+06	Peak Found	Medium	High	High	High	High
High	A0A140LG76	Multifunctional fusion protein OS=Danio rerio OX=7955 GN=aldh4a1 PE=1 SV=2	3.256	0.636757	33.247	15	7	16	7	556	61.5	7.52	37.49	other metabolic processes		other molecular function	Pf00171		ENSDARG00000038207	aldh4a1	A0A140LG76			0	40.85	35.8	164.2	46.83	24.16	91163.9	273142	466481	4.09332e+06	4.27385e+06	2.66686e+06	Peak Found	High	High	High	High	High
High	A0A0R4II89	Catalase OS=Danio rerio OX=7955 GN=cat PE=1 SV=1	4.233	0.257767	70.863	34	14	28	14	526	59.7	8.07	37.42	other metabolic processes;stress response;other biological processes	other cytoplasmic organelle	other molecular function	Pf00199, Pf06628	30068	ENSDARG00000104702	cat	A0A0R4II89; dre:30068		Oxidative stress response	0	69.78	21.6	178.4	33.78	3.24	276619	173558	634108	7.88893e+06	6.09802e+06	5.71719e+06	High	Peak Found	High	High	High	High
High	Q5RKN4	Putative oxidoreductase GLYR1 OS=Danio rerio OX=7955 GN=glyr1 PE=2 SV=1	4.559	0.364009	60.144	27	8	21	8	462	50.6	8.43	37.35		nucleus	other molecular function	Pf00855, Pf03446, Pf14833	493611		glyr1	dre:493611; Q5RKN4			0	51.12	22.8	177.2	47.67	14.07	148917	240680	154120	3.26512e+06	3.07209e+06	2.90537e+06	High	High	High	High	High	High
High	Q6DGK2	L-lactate dehydrogenase B-B chain OS=Danio rerio OX=7955 GN=ldhbb PE=2 SV=1	0.311	0.165676	25.387	23	7	19	3	334	36.7	8.48	37.27	other metabolic processes	other cell component	other molecular function	Pf00056, Pf02866	436747	ENSDARG00000071076	ldhbb	dre:436747; Q6DGK2			0	40.38	70.2	129.8	53.67	20.48	381929	202526	265762	1.2738e+06	1.20194e+06	775440	Peak Found	Peak Found	Peak Found	High	High	High
High	Q7T3B0	Eukaryotic translation initiation factor 3 subunit M OS=Danio rerio OX=7955 GN=eif3m PE=2 SV=2	1.074	0.911563	30.737	19	4	16	4	375	42.7	5.52	37.26	cell organization and biogenesis;protein metabolism;other metabolic processes	translational apparatus;other cell component	nucleic acid binding activity	Pf01399, Pf18005	334626	ENSDARG00000013931	eif3m	dre:334626; Q1L885; Q7T3B0	L13a-mediated translational silencing of Ceruloplasmin expression; GTP hydrolysis and joining of the 60S ribosomal subunit; Formation of a pool of free 40S subunits; Translation initiation complex formation; Ribosomal scanning and start codon recognition; Formation of the ternary complex, and subsequently, the 43S complex		0	44.09	85.7	114.3	48.35	13.49	408967	861695	654181	1.97551e+06	1.25219e+06	1.56634e+06	High	High	High	High	High	High
High	Q7ZVP4	Mitochondrial brown fat uncoupling protein 1 OS=Danio rerio OX=7955 GN=ucp1 PE=2 SV=1	4.96	0.137356	30.812	32	10	27	10	309	33.7	9.99	37.18	other metabolic processes;stress response;transport;other biological processes	other membranes;mitochondrion	transporter activity	Pf00153	83908	ENSDARG00000023151	ucp1	A0A286Y8Z7; dre:83908; Q7ZVP4	The fatty acid cycling model; The proton buffering model		0	70.36	8.7	191.3	65.66	18.54	287194	66904.1	309147	9.42484e+06	9.78201e+06	9.01764e+06	Peak Found	Peak Found	Peak Found	High	High	High
High	O42364	Apolipoprotein Eb OS=Danio rerio OX=7955 GN=apoeb PE=2 SV=1	11.634	0.0168418	55.428	47	11	21	11	281	31.7	4.97	37.05	cell organization and biogenesis;protein metabolism;other metabolic processes;transport;other biological processes	non-structural extracellular;extracellular matrix	signal transduction activity or receptor binding;other molecular function	Pf01442	30314	ENSDARG00000040295	apoeb	dre:30314; O42364	Regulation of Insulin-like Growth Factor (IGF) transport and uptake by Insulin-like Growth Factor Binding Proteins (IGFBPs); Post-translational protein phosphorylation; Retinoid metabolism and transport; Scavenging by Class A Receptors; Chylomicron remodeling; Chylomicron clearance		0	71.68	8	192	66.81	31.33	15190.3	60817.7	160290	4.16687e+06	5.44711e+06	3.45659e+06	Peak Found	Peak Found	Peak Found	High	High	High
High	F1Q6Z7	Serine/threonine-protein phosphatase OS=Danio rerio OX=7955 GN=ppp2cab PE=1 SV=1	100	5.69605e-17	35.742	25	6	18	1	309	35.5	5.54	36.95	protein metabolism;other metabolic processes		other molecular function	Pf00149		ENSDARG00000053404	ppp2cab	F1Q6Z7			0			200						146097			Not Found	Not Found	Not Found	High	High	Not Found
High	A8WHQ1	Poly(rC)-binding protein 3 OS=Danio rerio OX=7955 GN=pcbp3 PE=1 SV=1	0.599	0.637071	48.669	30	7	21	3	350	37.3	8.51	36.95	other biological processes	nucleus;other cell component	nucleic acid binding activity	Pf00013	553765	ENSDARG00000054378	pcbp3	A8WHQ1; E7FD26			0	71.28	64.7	135.3	62.63	47.12		112489	77398	497750	155589	432519	High	High	Peak Found	High	High	High
High	Q66I80	Fatty acid binding protein 11a OS=Danio rerio OX=7955 GN=fabp4a PE=1 SV=1	1.667	0.973511	33.167	61	9	22	9	134	15.1	7.81	36.74	developmental processes		other molecular function	Pf00061	447944	ENSDARG00000017299	fabp4a	dre:447944; Q4VU75; Q66I80	Neutrophil degranulation; Signaling by Retinoic Acid; Triglyceride catabolism		0	80.5	58.7	141.3	19.87	10	657061	786817	1.81685e+06	6.93857e+06	4.67453e+06	3.93236e+06	Peak Found	Medium	High	High	High	High
High	Q5U3E5	Transporter OS=Danio rerio OX=7955 GN=slc6a1b PE=1 SV=1	2.388	0.753181	29.741	11	4	20	4	600	67.1	7.4	36.6	transport	plasma membrane;other membranes;other cell component	transporter activity	Pf00209	492490	ENSDARG00000039647	slc6a1b	dre:492490; Q5U3E5		Nodal signaling pathway	0	110.73	84.3	115.7	38.77	30.48	1.80444e+06	2.01601e+06	1.58687e+06	1.01561e+07	3.90026e+06	6.21034e+06	High	High	High	High	High	High
High	B8JJ32	Sidoreflexin OS=Danio rerio OX=7955 GN=sfxn3 PE=1 SV=1	1.815	0.975879	35.308	19	4	17	4	322	35.3	9.1	36.6	transport	other membranes;mitochondrion	transporter activity	Pf03820		ENSDARG00000057374	sfxn3	B8JJ32			0	64.02	51.3	148.7	48.29	36.83	208053	554741	540821	1.56402e+06	2500633	2.07655e+06	Peak Found	High	High	High	High	High
High	F1QUS0	Calretinin OS=Danio rerio OX=7955 GN=calb2b PE=1 SV=1	1.06	0.966284	47.5	42	13	38	9	269	30.9	5.1	36.58	other biological processes	cytosol;nucleus;other cell component	other molecular function	Pf13202, Pf13405, Pf13499		ENSDARG00000036344	calb2b	F1QUS0			5	55.93	82.2	117.8	22.46	11.55	1.58394e+06	2.49477e+06	4.67352e+06	1.27119e+07	7.36667e+06	8.42824e+06	High	High	High	High	High	High
High	Q7ZV08	Secretory carrier-associated membrane protein OS=Danio rerio OX=7955 GN=scamp2 PE=1 SV=1	0.883	0.833424	20.622	8	2	14	1	326	36	6.2	36.56	transport	other membranes;ER/Golgi;other cytoplasmic organelle		Pf04144	406687	ENSDARG00000010279	scamp2	dre:406687; Q7ZV08			0	39.82	94.8	105.2	24.25	27.73	739899	501836	1.00483e+06	1.33596e+06	1.7153e+06	1.47574e+06	High	High	High	High	High	High
High	Q7ZWD8	Cfl1 protein OS=Danio rerio OX=7955 GN=cfl1l PE=1 SV=1	5.316	0.340097	26.912	42	4	10	4	163	18.4	7.8	36.49	cell organization and biogenesis;other biological processes	cytoskeleton;other cell component	cytoskeletal activity	Pf00241	406738	ENSDARG00000012972	cfl1l	dre:406738; Q7ZWD8			0	103.86	22.2	177.8	102.2	28.92	127072	620621	176745	2.81561e+06	2.67328e+06	3.47682e+06	High	High	Peak Found	High	High	High
High	E7EZ05	Oxoglutarate dehydrogenase (succinyl-transferring) OS=Danio rerio OX=7955 GN=ogdhb PE=1 SV=1	100	5.69605e-17	25.077	8	9	24	1	1023	115.7	6.81	36.32	other metabolic processes;other biological processes	mitochondrion;other cell component	other molecular function	Pf00676, Pf02779, Pf16078, Pf16870	797715	ENSDARG00000103428	ogdhb	dre:797715; E7EZ05			0			200		21.53				241173	237850		Not Found	Not Found	Not Found	Peak Found	High	Not Found
High	F1RAN8	Uncharacterized protein OS=Danio rerio OX=7955 GN=rap1gds1 PE=1 SV=2	1.227	0.981281	35.04	25	10	22	10	455	49.3	5.1	36.27	other biological processes	cytosol	enzyme regulator activity	Pf00514		ENSDARG00000073741	rap1gds1	F1RAN8			0	48.26	84.7	115.3	20.56	17.92	1.23631e+06	1.46961e+06	1.72373e+06	6.09011e+06	3.62352e+06	4.96961e+06	High	High	High	High	High	High
High	B8JI00	Succinate--CoA ligase [ADP/GDP-forming] subunit alpha, mitochondrial OS=Danio rerio OX=7955 GN=suclg1 PE=1 SV=1	0.809	0.801927	40.488	25	5	17	5	324	34.2	9.14	36.23	other metabolic processes	mitochondrion;other cell component	other molecular function	Pf00549, Pf02629		ENSDARG00000052712	suclg1	B8JI00	Citric acid cycle (TCA cycle)		0	99.1	62.2	137.8	56.24	18.63	390451	1.13675e+06	933142	4.46058e+06	2.21631e+06	2.73886e+06	High	High	High	High	High	High
High	Q6VN46	Myoglobin OS=Danio rerio OX=7955 GN=mb PE=2 SV=3	1.224	0.981281	38.544	62	9	27	9	147	15.6	7.55	36.23	stress response;transport;developmental processes;other biological processes		other molecular function	Pf00042	393558	ENSDARG00000031952	mb	dre:393558; Q6P028; Q6VN46	Intracellular oxygen transport		0	47.81	57.9	142.1	28.49	12.28	597697	1.14324e+06	1.83885e+06	7.18688e+06	6.64952e+06	5.97602e+06	High	High	High	High	High	High
High	A7MBU9	Carboxymethylenebutenolidase homolog OS=Danio rerio OX=7955 GN=cmbl PE=1 SV=1	0.884	0.855597	45.182	31	5	11	5	244	28.1	5.72	36.22		cytosol	other molecular function	Pf01738	100151256	ENSDARG00000073786	cmbl	A7MBU9; dre:100151256	Phase I - Functionalization of compounds		0	75.04	74.1	125.9	28.48	28.83	388112	747259	1.13707e+06	3.89753e+06	1.58027e+06	2.55445e+06	Peak Found	Peak Found	Peak Found	High	High	High
High	R4GDM7	Myosin Ic, paralog b OS=Danio rerio OX=7955 GN=myo1cb PE=1 SV=1	1.102	0.950197	43.547	15	15	30	15	1028	118.3	9.03	36.02	cell organization and biogenesis;transport;developmental processes	plasma membrane;other membranes;cytoskeleton;other cell component	cytoskeletal activity;other molecular function	Pf00063, Pf06017	566459	ENSDARG00000061579	myo1cb	R4GDM7		Insulin signaling	0	71.77	79.7	120.3	19.37	14.8	1.08471e+06	1.68528e+06	2.38886e+06	6.89612e+06	6.28345e+06	4.60687e+06	High	High	High	High	High	High
High	A0A0N4SUE6	Calcium-activated neutral proteinase 2 OS=Danio rerio OX=7955 GN=capn2l PE=1 SV=2	1.98	0.915935	31.381	12	8	25	3	696	78.1	5.21	35.96	protein metabolism;other biological processes	plasma membrane;other membranes;other cell component	other molecular function	Pf00648, Pf01067		ENSDARG00000111153	capn2l	A0A0N4SUE6			5	58.64	65.5	134.5	18.52	2.02	526379	815606	1.25374e+06	4.81758e+06	3.64e+06	3.41032e+06	Peak Found	Peak Found	High	High	High	High
High	B0S6P6	RNA helicase OS=Danio rerio OX=7955 GN=ddx3xa PE=1 SV=1			33.452	15	9	20	1	709	78.3	8.32	35.96	other biological processes	nucleus;other cell component	nucleic acid binding activity;other molecular function	Pf00270, Pf00271	566947	ENSDARG00000020573	ddx3xa	B0S6P6; dre:566947		TNF-alpha NF-kB signaling pathway	0												Not Found	Not Found	Not Found	Not Found	High	Not Found
High	A0A0R4IGK1	Tyrosine-protein kinase BAZ1B (Fragment) OS=Danio rerio OX=7955 GN=baz1b PE=1 SV=1	2.487	0.819835	44.765	9	12	23	12	1552	177.9	6.48	35.92	cell organization and biogenesis;protein metabolism;other metabolic processes	nucleus	kinase activity;other molecular function	Pf00439, Pf00628, Pf10537, Pf15612, Pf15613		ENSDARG00000102832	baz1b	A0A0R4IGK1			0	54.71	20.8	179.2	94.22	15.86	56112.8	534824	335178	4.39857e+06	4.00312e+06	4.1924e+06	Peak Found	High	Peak Found	High	High	High
High	F1RCB2	RNA helicase OS=Danio rerio OX=7955 GN=ddx3xb PE=1 SV=1	2.335	0.804337	32.093	15	10	21	2	688	75.8	8.13	35.87	developmental processes;other biological processes	nucleus;other cell component	nucleic acid binding activity;other molecular function	Pf00270, Pf00271		ENSDARG00000005774	ddx3xb	F1RCB2	Neutrophil degranulation		8	78.97	27.5	172.5	36.6	27	322320	560240	508654	4.58223e+06	5.3018e+06	5.50067e+06	Not Found	Peak Found	Not Found	Peak Found	High	Peak Found
High	A0A2R8QFG7	AT-rich interactive domain 1Ab (SWI-like) OS=Danio rerio OX=7955 GN=arid1ab PE=1 SV=1	2.085	0.810164	40.263	8	11	20	8	2190	235.4	6.48	35.86	cell organization and biogenesis;other biological processes	nucleus	nucleic acid binding activity	Pf01388, Pf12031		ENSDARG00000101891	arid1ab	A0A2R8QFG7	RMTs methylate histone arginines; RUNX1 interacts with co-factors whose precise effect on RUNX1 targets is not known		3	95.78	105.1	94.9	31.92	22.77	6.13765e+06	3.3451e+06	9.0873e+06	1.56886e+07	1.43815e+07	8.69146e+06	Peak Found	Peak Found	Peak Found	High	High	High
High	F1R2V0	Amine oxidase (Fragment) OS=Danio rerio OX=7955 GN=aoc2 PE=1 SV=1	3.956	0.33586	42.749	17	11	24	10	746	85.3	6.9	35.85	other metabolic processes;other biological processes		other molecular function	Pf01179, Pf02727, Pf02728		ENSDARG00000014646	aoc2	F1R2V0			1	66.82	30.7	169.3	43.41	24.48	222838	602349	755048	5.19301e+06	6.15442e+06	5.50292e+06	Peak Found	High	High	High	High	High
High	Q7ZUW8	Aspartate aminotransferase OS=Danio rerio OX=7955 GN=got1 PE=1 SV=1	2.739	0.648039	39.853	26	11	21	11	410	46	7.01	35.85	other metabolic processes	cytosol	other molecular function	Pf00155	406330	ENSDARG00000039093	got1	dre:406330; Q7ZUW8	Gluconeogenesis; Aspartate and asparagine metabolism	Glycolysis and gluconeogenesis	0	76.41	39	161	38.3	15.27	307336	741493	999054	6.55105e+06	6.47437e+06	5.45348e+06	Peak Found	High	High	High	High	High
High	F6NHA0	Metavinculin OS=Danio rerio OX=7955 GN=vcla PE=1 SV=1	1.303	0.976149	54.541	15	14	27	8	1066	116.7	6.25	35.82	cell adhesion;cell organization and biogenesis;transport;developmental processes;other biological processes	plasma membrane;other membranes;cytoskeleton;other cell component	cytoskeletal activity;other molecular function	Pf01044	552980	ENSDARG00000044968	vcla	F6NHA0		IL-3 signaling pathway; Regulation of actin cytoskeleton; Integrin-mediated cell adhesion	0	61.76	64.1	135.9	14.88	8.74	304602	294640	698998	2.33744e+06	1.67594e+06	1.86531e+06	High	High	High	High	High	High
High	T1SXK0	Dynamin GTPase OS=Danio rerio OX=7955 GN=dnm2a PE=1 SV=1	4.211	0.49026	46.399	19	14	28	4	856	96.5	7.34	35.67	cell organization and biogenesis;other metabolic processes;transport;developmental processes;other biological processes	plasma membrane;other membranes;cytoskeleton;mitochondrion;other cell component	cytoskeletal activity;other molecular function	Pf00169, Pf00350, Pf01031, Pf02212	559334	ENSDARG00000069937	dnm2a	T1SXK0		EGFR1 signaling pathway; IL-3 signaling pathway	1	57.47	25.6	174.4	43.04	37.76	88216.8	203215	199365	1.21283e+06	1.87926e+06	1.83211e+06	Peak Found	Peak Found	Peak Found	High	High	High
High	E9QFE1	Myosin, heavy chain 14, non-muscle OS=Danio rerio OX=7955 GN=myh14 PE=1 SV=2	1.498	0.995731	29.674	5	7	26	2	2020	233.2	5.58	35.65		cytoskeleton	cytoskeletal activity;other molecular function	Pf00063, Pf00612, Pf01576, Pf02736		ENSDARG00000073732	myh14	E9QFE1	RHO GTPases activate PAKs		0	0	80.1	119.9				18882.4			69890.9		Not Found	Peak Found	Not Found	Not Found	High	Not Found
High	Q6DHE8	Rho-related GTP-binding protein RhoA-D OS=Danio rerio OX=7955 GN=rhoad PE=1 SV=1	1.047	0.962906	27.598	36	6	22	2	193	22	6.58	35.58	cell organization and biogenesis;stress response;signal transduction;other biological processes	plasma membrane;other membranes;cytoskeleton;other cell component	other molecular function	Pf00071	436718	ENSDARG00000018328; ENSDARG00000113341	rhoad	dre:436718; Q6DHE8		Non-canonical Wnt pathway; Canonical wnt signaling	5	61.73	82.6	117.4	29.06	6.53	1.33389e+06	2.21238e+06	4.6385e+06	1.07138e+07	6.98965e+06	7.54115e+06	Not Found	Peak Found	Not Found	High	High	High
High	A0A0R4INN3	Alanine--glyoxylate aminotransferase 2 OS=Danio rerio OX=7955 GN=agxt2 PE=1 SV=1	4.035	0.285591	37.459	19	8	22	8	517	57.2	8.41	35.51			other molecular function	Pf00202		ENSDARG00000100709	agxt2	A0A0R4INN3	Glyoxylate metabolism and glycine degradation		0	112.97	48	152	17.98	19.05	965169	848776	1.2767e+06	6.52846e+06	6.63193e+06	6.52011e+06	Peak Found	High	Peak Found	High	High	High
High	F1QFJ8	Heterogeneous nuclear ribonucleoprotein H1,-like OS=Danio rerio OX=7955 GN=hnrnph1l PE=1 SV=1	2.395	0.819835	30.85	21	5	15	3	407	44.1	6.96	35.42	other biological processes	nucleus;other cell component	nucleic acid binding activity	Pf00076, Pf08080	321556	ENSDARG00000005551	hnrnph1l	A0A0R4IHE2; dre:321556; F1QFJ8	mRNA Splicing - Major Pathway; FGFR2 alternative splicing	mRNA processing	2	59.2	50.1	149.9	54.99	34.06	242973	898764	1.05173e+06	3.93714e+06	5.81628e+06	4.16319e+06	High	High	High	High	High	High
High	F1Q6E1	4-hydroxyphenylpyruvate dioxygenase OS=Danio rerio OX=7955 GN=hpda PE=1 SV=2	3.089	0.677509	40.033	29	8	22	8	397	45.1	6.81	35.41	other metabolic processes		other molecular function	Pf00903, Pf13669	394142	ENSDARG00000018351	hpda	F1Q6E1			0	62.37	47.6	152.4	41.21	16.6	265179	611659	642069	3.93335e+06	2.56261e+06	3.3669e+06	High	High	High	High	High	High
High	Q7SXG4	SUMO-activating enzyme subunit 2 OS=Danio rerio OX=7955 GN=uba2 PE=1 SV=2	0.982	0.888971	27.536	15	7	26	7	650	71.7	5.07	35.4	protein metabolism;other metabolic processes	nucleus;other cell component	other molecular function	Pf00899, Pf14732, Pf16195	406672	ENSDARG00000101332	uba2	A7MCK7; B0S543; B0S544; dre:406672; Q7SXG4	SUMO is conjugated to E1 (UBA2:SAE1); SUMO is transferred from E1 to E2 (UBE2I, UBC9)		0	78.9	95.9	104.1	24.6	15.97	614924	991848	1197926	2.00011e+06	1.80314e+06	1.91317e+06	High	High	High	High	High	High
High	Q6PC41	Histone deacetylase complex subunit SAP18 OS=Danio rerio OX=7955 GN=sap18 PE=1 SV=1	0.372	0.190104	41.274	62	8	36	8	153	17.5	9.35	35.34	other biological processes	nucleus	other molecular function	Pf06487	393693	ENSDARG00000057854; ENSDARG00000110983	sap18	dre:393693; Q6PC41	HDACs deacetylate histones		0	73.47	140.1	59.9	12.81	15.52	3.59356e+06	4153955	8.71969e+06	4.61194e+06	4.4862e+06	4.19143e+06	High	High	High	High	High	High
High	Q6NWC3	40S ribosomal protein S2 OS=Danio rerio OX=7955 GN=rps2 PE=1 SV=1	1.203	0.9832	35.187	30	8	26	8	280	30.3	10.2	35.32	protein metabolism;other metabolic processes	cytosol;translational apparatus	nucleic acid binding activity;other molecular function	Pf00333, Pf03719	406565	ENSDARG00000077291	rps2	dre:406565; Q6NWC3	Nonsense Mediated Decay (NMD) enhanced by the Exon Junction Complex (EJC); Major pathway of rRNA processing in the nucleolus and cytosol; L13a-mediated translational silencing of Ceruloplasmin expression; Translation initiation complex formation; Ribosomal scanning and start codon recognition; GTP hydrolysis and joining of the 60S ribosomal subunit; Formation of the ternary complex, and subsequen…	Cytoplasmic ribosomal proteins	0	77.48	93.1	106.9	31.32	18.43	1.556e+06	3.14119e+06	5.2513e+06	1.06257e+07	1.08396e+07	7.97496e+06	High	High	High	High	High	High
[truncated: 3,519 more rows]
