# Supplementary material for: Time-Resolved Proteomic Analysis in Zebrafish Using Bioorthogonal Noncanonical Amino Acid Tagging
Source: J Proteome Res. 2026 Apr 14;25(5):2263–78. doi: 10.1021/acs.jproteome.5c00845 (PMC13140152; doi:10.1021/acs.jproteome.5c00845)
Supplement: Supplementary file 3 [file pr5c00845_si_003.csv]

protein	imputed	n	imputed_d5	imputed_n5	log2_foldchange	foldchange	average_expression	proportional_expression	p_value	adj_p_value	limma_t_statistic	limma_B_statistic	normalization	abundance_d5_2	abundance_d5_4	abundance_d5_3	abundance_d5_1	abundance_n5_3	abundance_n5_1	abundance_n5_4	abundance_n5_2	description	biological_process	cellular_component	molecular_function	gene_id_entrez	gene_name	reactome_pathway	wiki_pathway	abundance_raw_d5_2	abundance_raw_d5_4	abundance_raw_d5_3	abundance_raw_d5_1	abundance_raw_n5_3	abundance_raw_n5_1	abundance_raw_n5_4	abundance_raw_n5_2
F6PEJ8	0.125	8	0.25	0	8.18758930734997	291.5479376712902	167635.43559731226	1.0656708247758627e-5	0.0011286976668628058	0.12720312047556487	11.340462300710852	-1.1887146684436347	median	NA	NA	NA	9817.724487773163	NA	NA	2862337.3270351896	NA	Sc:d0202 OS=Danio rerio OX=7955 GN=sc:d0202 PE=4 SV=1	cell adhesion	plasma membrane;other membranes	NA	100149459	NA	NA	NA	NA	NA	NA	7169.81689453125	NA	NA	2904695.5	NA
E7EZL0	0.375	8	0.25	0.5	7.9514952475914455	247.53612033398755	1717484.8623390645	1.0918177909505638e-4	0.044750925706562895	0.38366047014059884	2.634583253861804	-3.6159922782821035	median	NA	NA	27520.98559521371	NA	NA	84594010.98626518	12665304.055327784	295088.6129995938	Lemur tyrosine kinase 2 OS=Danio rerio OX=7955 GN=lmtk2 PE=4 SV=1	cell organization and biogenesis;protein metabolism;other metabolic processes;developmental processes;signal transduction;other biological processes	plasma membrane;other membranes;other cell component	kinase activity;other molecular function	564666	NA	NA	NA	NA	NA	22913.19140625	NA	NA	97473464	12852731	290785.4375
F6NZK1	0.5	8	0.75	0.25	6.571787806874948	95.12731854714521	946436.7168715177	6.016567995142913e-5	0.022658511204042248	0.31114574148231205	2.8912631654116736	-3.3227265710857887	median	96742.7445238558	67540.18261225095	NA	139841.54841791745	172708.9595864439	197380681.59840325	23073480.551012453	NA	Interferon gamma receptor 1 OS=Danio rerio OX=7955 GN=ifngr1 PE=4 SV=1	signal transduction;other biological processes	plasma membrane;other membranes	other molecular function	571368	NA	Interleukin-20 family signaling; Regulation of IFNA/IFNB signaling	NA	126250.609375	55685.84375	NA	102125.32421875	247009.7421875	227431925	23414932.4375	NA
A0JMK9	0.375	8	0.25	0.5	6.015258627078055	64.68048658876755	237164.76816989438	1.50767391872032e-5	0.0049575939632280405	0.1873845482544787	4.685020512347194	-1.5867460694977629	median	NA	NA	10398.488464688393	NA	1490897.088924996	1143623.0630193832	178443.1604926002	NA	Chromatin assembly factor 1 subunit A OS=Danio rerio OX=7955 GN=chaf1a PE=1 SV=1	cell cycle OR cell proliferation;cell organization and biogenesis;DNA metabolism;other metabolic processes;stress response	nucleus;other cell component	NA	563212	chaf1a	NA	NA	NA	NA	8657.486328125	NA	2132293	1317739.875	181083.84375	NA
F1QZP6	0.375	8	0.5	0.25	5.733701210058854	53.212792497739805	272335.81037173077	1.7312588273520042e-5	0.0021083856141669004	0.15094484369389483	5.679315018178575	-0.8722449587289614	median	163232.43078418274	NA	37068.05753051979	169432.19677514944	NA	NA	NA	5365581.423902749	Connector enhancer of kinase suppressor of Ras 2a (Fragment) OS=Danio rerio OX=7955 GN=cnksr2a PE=3 SV=1	other biological processes	other membranes;other cell component	NA	NA	NA	NA	NA	213020.5625	NA	30861.8125	123735.171875	NA	NA	NA	5287337
B0R1B8	0.5	8	1	0	5.689042860023157	51.590833868970584	224599.54308769532	1.427795856369545e-5	2.6988222677905445e-4	0.05991385434495009	6.614791951472678	0.9516922764680515	median	77822.12215303806	52587.61305447995	80149.2614541543	40394.23217199042	NA	9897758.134453198	978838.320404376	NA	Neurofilament light polypeptide OS=Danio rerio OX=7955 GN=neflb PE=1 SV=1	cell organization and biogenesis;developmental processes;other biological processes	cytoskeleton;other cell component	cytoskeletal activity	NA	NA	RAF/MAP kinase cascade; Unblocking of NMDA receptors, glutamate binding and activation	NA	101558.9375	43357.6796875	66730	29499.630859375	NA	11404693.546875	993323.616210938	NA
F1R935	0.125	8	0.25	0	5.604385838424335	48.65060491989917	55597.12442672007	3.5343501946278818e-6	0.0036314337732570104	0.18368619440424067	7.762520069519689	-1.599718823145559	median	NA	NA	NA	7970.915541265392	NA	387789.86284798686	NA	NA	Condensin-2 complex subunit D3 OS=Danio rerio OX=7955 GN=ncapd3 PE=1 SV=1	cell cycle OR cell proliferation;cell organization and biogenesis;other biological processes	nucleus;other cell component	other molecular function	NA	NA	Condensation of Prophase Chromosomes	NA	NA	NA	NA	5821.10498046875	NA	446830.9375	NA	NA
A0A0R4IUD5	0.375	8	0.25	0.5	5.324080838822045	40.059731289039405	438532.45957724366	2.787783180945555e-5	2.1687160970123113e-5	0.01566838871548681	11.459861740106103	2.278020802754856	median	NA	NA	22899.99140406606	NA	892023.461866534	715578.8669643451	1145442.100486007	968649.1008566892	Olfactory receptor C family, g8 (Fragment) OS=Danio rerio OX=7955 GN=olfcg8 PE=4 SV=1	signal transduction	plasma membrane;other membranes	other molecular function	NA	NA	NA	NA	NA	NA	19065.8828125	NA	1275779.125	824525.875	1162392.875	954523.625
E7EYJ8	0.25	8	0.5	0	5.236848740378656	37.70930720360262	59695.53269492905	3.794889030220021e-6	7.381599311774078e-4	0.1106489086126793	8.854310101035058	-0.32703533354350167	median	14759.703188450057	21470.409983239162	NA	NA	NA	671285.9142810776	NA	NA	C-type lectin domain family 3, member Ba OS=Danio rerio OX=7955 GN=clec3ba PE=4 SV=2	other biological processes	non-structural extracellular	NA	NA	NA	NA	NA	19261.615234375	17702.0234375	NA	NA	NA	773489.3125	NA	NA
A5WW24	0.5	8	0.75	0.25	5.107981133733562	34.48700964839582	253869.66544320848	1.6138681824308388e-5	0.03700328095254525	0.361290533939337	2.488630527627183	-3.9069084794908253	median	41431.58653160114	16379.099870094737	121611.33382745482	116376.87007132362	31810.98891294756	15956332.587612815	13941294.613258516	NA	Importin 8 OS=Danio rerio OX=7955 GN=ipo8 PE=1 SV=1	transport	cytosol;nucleus	other molecular function	NA	ipo8	Transcriptional regulation by small RNAs	NA	54068.7890625	13504.31640625	101250.14453125	84989.23046875	45496.33203125	18385687.0234375	14147604.2480469	NA
Q803J6	0.125	8	0	0.25	5.0344678029236505	32.773726177399524	462096.710379042	2.937582860814555e-5	2.172420818578806e-7	5.211732510538836e-4	13.600986581852919	7.096255019243314	median	90544.5263655863	72311.82807901202	99281.00531852011	65304.356934677686	5107836.5837776335	2133563.4803396217	1659139.2769894483	2708680.2501606117	Sdcbp protein OS=Danio rerio OX=7955 GN=sdcbp2 PE=1 SV=1	cell organization and biogenesis;protein metabolism;stress response;developmental processes;other biological processes	plasma membrane;other membranes;other cell component	other molecular function	325004	sdcbp	NA	NA	118161.849609375	59619.9921875	82658.546875	47691.32421875	7305268.9375	2458398.89453125	1683691.9765625	2669180.5
A0A2C9F1R8	0.375	8	0.75	0	4.96852968524472	31.309524326984874	64468.52418521555	4.098311618646984e-6	5.385516096969504e-4	0.0935674883630006	7.597262363224778	0.13127080102455313	median	28134.6298726711	17166.3778790325	41914.66106776624	NA	NA	853306.5526551364	NA	NA	Tax1-binding protein 1 homolog A OS=Danio rerio OX=7955 GN=tax1bp1a PE=4 SV=1	NA	NA	NA	561219	NA	NA	NA	36716.078125	14153.4150390625	34896.95703125	NA	NA	983222.625	NA	NA
X1WDY9	0.125	8	0.25	0	4.8513553869246415	28.867122227853557	198024.23314739537	1.2588546515351199e-5	0.00561968790479867	0.19872807847411933	6.719513010182519	-1.8132348217173817	median	36856.71247150019	NA	NA	NA	NA	NA	1063947.2238316492	NA	von Willebrand factor A domain-containing 3A (Fragment) OS=Danio rerio OX=7955 GN=vwa3a PE=4 SV=1	NA	NA	NA	NA	NA	NA	NA	48098.515625	NA	NA	NA	NA	NA	1079692	NA
F1Q6V3	0.375	8	0.25	0.5	4.847726093588028	28.794594365929367	106992.46534362712	6.801589913330598e-6	4.202105825213457e-5	0.016791614877552975	8.819424599969539	2.5253248693069397	median	14209.686523296104	NA	9127.964430686307	NA	460248.514647895	215641.14475432056	197464.6714990929	590129.4670468526	Zgc:77739 OS=Danio rerio OX=7955 GN=zgc:77739 PE=1 SV=1	NA	NA	NA	393870	zgc:77739	NA	NA	18543.8359375	NA	7599.68408203125	NA	658251.125	248472.546875	200386.84375	581523.8125
A0A2R8QDI5	0.25	8	0.25	0.25	4.286050985188091	19.50877093767328	228780.39054776734	1.4543738119501278e-5	0.0011953313073743757	0.12720312047556487	7.843098325184028	-0.5890324194146759	median	NA	31569.341568278924	NA	NA	NA	NA	634698.3198463519	597617.7917034148	Zgc:112962 OS=Danio rerio OX=7955 GN=zgc:112962 PE=3 SV=1	cell organization and biogenesis	other membranes;nucleus;other cell component	other molecular function	548348	NA	RHOD GTPase cycle; RHOF GTPase cycle	NA	NA	26028.4375	NA	NA	NA	NA	644090.875	588902.9375
A0A0G2L974	0.125	8	0.25	0	4.07433547857822	16.84601532546472	1538574.4302217385	9.780831100484469e-5	0.009840943873570608	0.24236527712504394	3.6781308202111234	-2.2888888707865	median	2310564.2054029414	463042.9223195404	351108.34756092634	1557743.1234744093	NA	NA	NA	14733850.664141983	Filamin B OS=Danio rerio OX=7955 PE=1 SV=2	cell organization and biogenesis;other biological processes	NA	cytoskeletal activity	NA	NA	NA	NA	3015318	381771.78125	292322.84375	1137609.125	NA	NA	NA	14518992
O57460	0.375	8	0.5	0.25	3.523634722427321	11.5005800493789	2463813.543231781	1.5662644364863927e-4	0.0215002162401472	0.307616063309252	2.9275803440210604	-3.2710713595140635	median	2523529.7817229806	674283.4760098765	NA	225368.36041778664	33311089.53618558	9363048.259802625	NA	1870238.6706940222	Dorsal-ventral patterning tolloid-like protein 1 OS=Danio rerio OX=7955 GN=tll1 PE=2 SV=1	protein metabolism;other metabolic processes;developmental processes;other biological processes	non-structural extracellular	other molecular function	474335	tll1	Crosslinking of collagen fibrils; Degradation of the extracellular matrix; Collagen biosynthesis and modifying enzymes	BMP signaling pathway	3293241	555936.375	NA	164584.96875	47641788	10788574	NA	1842965.625
F1QZU3	0.375	8	0.5	0.25	3.405708015706951	10.597911028331165	69758.7235952403	4.434613495897587e-6	3.5057688422243124e-4	0.06775877118256221	8.302650624320272	0.6154565800731158	median	NA	20600.467884041358	22289.467722111767	NA	249512.6080174074	NA	206692.55063580038	NA	Transporter OS=Danio rerio OX=7955 GN=slc6a13 PE=1 SV=4	transport	plasma membrane;other membranes;other cell component	transporter activity	NA	slc6a13	Amino acid transport across the plasma membrane; Na+/Cl- dependent neurotransmitter transporters; Creatine metabolism; Reuptake of GABA	NA	NA	16984.76953125	18557.578125	NA	356854.9375	NA	209751.28125	NA
A0A2R8Q3C0	0.375	8	0.5	0.25	3.3446966236449445	10.159071340796384	95247.5308206249	6.05495576551639e-6	0.008102376074808336	0.2234027999586844	4.1718176804698945	-2.0317835204840513	median	32522.478840339343	NA	27458.056980761496	NA	NA	655732.6512987788	140551.23067343343	NA	Piezo-type mechanosensitive ion channel component OS=Danio rerio OX=7955 GN=piezo2a.2 PE=3 SV=1	transport;other biological processes	plasma membrane;other membranes	transporter activity	NA	NA	NA	NA	42442.28125	NA	22860.798828125	NA	NA	755568.0625	142631.171875	NA
A0A286YAJ6	0.25	8	0.5	0	3.1185649595315397	8.685235448323976	176651.63114292678	1.1229874446730793e-5	0.002972241743331856	0.16515250613906893	5.263234292813453	-1.1522073089451075	median	151675.28461108461	NA	74786.7535354313	96056.61074530479	NA	NA	NA	893724.8818034021	Inhibitor of Bruton agammaglobulinemia tyrosine kinase OS=Danio rerio OX=7955 GN=ibtk PE=4 SV=2	other biological processes	nucleus;other cell component	enzyme regulator activity;other molecular function	572463	NA	NA	NA	197938.328125	NA	62265.328125	70149.484375	NA	NA	NA	880692
F1R9V3	0.125	8	0.25	0	3.0271101199465242	8.151751766942073	78250.27501769252	4.974427681111324e-6	0.022130186221870327	0.30920358091816025	4.1927882440973185	-2.7178294030355885	median	NA	NA	27406.9305605053	NA	NA	223414.4946230578	NA	NA	Heat shock protein family A (Hsp70) member 8b OS=Danio rerio OX=7955 GN=hspa8b PE=1 SV=1	stress response;transport;other biological processes	plasma membrane;other membranes;cytosol;nucleus;other cell component	other molecular function	562935	si:dkey-4p15.3	Neutrophil degranulation; Regulation of HSF1-mediated heat shock response; AUF1 (hnRNP D0) binds and destabilizes mRNA; HSP90 chaperone cycle for steroid hormone receptors (SHR) in the presence of ligand; Clathrin-mediated endocytosis; mRNA Splicing - Major Pathway; Lysosome Vesicle Biogenesis; Attenuation phase; GABA synthesis, release, reuptake and degradation; Protein methylation	NA	NA	NA	22818.232421875	NA	NA	257429.390625	NA	NA
E7F9E5	0.625	8	0.75	0.5	3.0101069725367946	8.056241730202	180279.24318202838	1.1460484418894592e-5	3.750811510954364e-4	0.06812837635351653	5.796947228847867	0.5994106132155625	median	27637.96962672842	53633.99112515169	110540.37834196362	NA	544225.638705751	245808.63853383838	543797.8655931571	519205.45665727335	Angiotensin-converting enzyme OS=Danio rerio OX=7955 GN=ace2 PE=3 SV=2	protein metabolism	non-structural extracellular;plasma membrane;other membranes;other cell component	other molecular function	492331	NA	Metabolism of Angiotensinogen to Angiotensins	ACE inhibitor pathway	36067.9296875	44220.40234375	92032.78125	NA	778355.8828125	283233.046875	551845.234375	511634.0625
Q6NYJ5	0.5	8	0.25	0.75	2.996853339504881	7.98257022413881	111710.30413942976	7.101506404302103e-6	0.03233988951404103	0.3578741578523459	2.7498053162296325	-3.405377571828724	median	NA	NA	NA	21202.107686179967	127365.20112477457	151210.52969997723	71484.21816224299	595997.0951442947	Synaptotagmin-binding, cytoplasmic RNA-interacting protein,-like OS=Danio rerio OX=7955 GN=syncripl PE=1 SV=1	other biological processes	nucleus;other cell component	nucleic acid binding activity	NA	NA	NA	NA	NA	NA	NA	15483.75390625	182158.734375	174232.359375	72542.07421875	587305.875
B0R0T6	0.5	8	0.5	0.5	2.9699285266599773	7.83497421435958	26803.331141966686	1.7039075242667947e-6	0.009061313981351259	0.23210904275307456	3.746496111515331	-2.273082650629484	median	8118.68107846024	NA	7482.504322210744	NA	179265.1353770802	44397.15097506177	28612.80705588666	NA	Metallo-beta-lactamase domain-containing 2 OS=Danio rerio OX=7955 GN=mblac2 PE=4 SV=1	NA	NA	NA	563823	NA	NA	NA	10594.990234375	NA	6229.720703125	NA	256386.4375	51156.625	29036.232421875	NA
Q6DG93	0.125	8	0.25	0	2.960080897738788	7.781675917067733	37168.683467297895	2.362840614533136e-6	0.007786323728152709	0.22194676688227888	4.797800587216077	-1.910734566848089	median	9465.170000448272	NA	NA	NA	93266.32663333665	58167.21152762974	NA	NA	Axonal membrane protein GAP-43 OS=Danio rerio OX=7955 GN=gap43 PE=2 SV=1	cell organization and biogenesis;stress response;developmental processes;other biological processes	plasma membrane;other membranes;other cell component	other molecular function	NA	NA	L1CAM interactions	NA	12352.1767578125	NA	NA	NA	133390.25	67023.1796875	NA	NA
Q7SXK5	0.5	8	0.75	0.25	2.9061282963800252	7.496038155075704	104328.79129800736	6.632258190177001e-6	3.4725078538165995e-4	0.06775877118256221	5.517637361348011	0.5878134314294732	median	77063.81774790332	21045.618114217923	18566.118253315526	70019.62952459886	296094.407521566	400161.9285222843	305223.9228355935	184075.39393985984	Probable imidazolonepropionase OS=Danio rerio OX=7955 GN=amdhd1 PE=2 SV=2	other metabolic processes	other cell component	other molecular function	402826	amdhd1	Histidine catabolism	NA	100569.33984375	17351.7890625	15457.623046875	51134.85546875	423476.6015625	461086.65234375	309740.765625	181391.0859375
A0A2R8QEA7	0.375	8	0.75	0	2.8836854757190054	7.380330767971079	90377.79946519822	5.745383352530836e-6	0.020698985400476207	0.30491400906514016	3.2876782343590243	-2.885574722920431	median	43574.712339917896	122876.75717308563	NA	30791.025163353715	NA	404686.42135151196	NA	NA	PKD_channel domain-containing protein OS=Danio rerio OX=7955 GN=mcoln3b PE=4 SV=1	transport;signal transduction	plasma membrane;other membranes;other cytoplasmic organelle	transporter activity	NA	mcoln3b	TRP channels	NA	56865.59765625	101310	NA	22486.474609375	NA	466300	NA	NA
F1QNA6	0.125	8	0.25	0	2.881547911075536	7.3694038206621135	75994.65210493685	4.831036069352467e-6	0.008941023858079444	0.23050536346377715	4.617764596980657	-2.0255539295407354	median	NA	NA	20067.57036225581	NA	189536.95833045806	115387.93263742578	NA	NA	Transcription factor 12 OS=Danio rerio OX=7955 GN=tcf12 PE=4 SV=1	RNA metabolism OR transcription;other biological processes	other cell component	nucleic acid binding activity;other molecular function	NA	NA	NA	NA	NA	NA	16707.689453125	NA	271077.28125	132955.765625	NA	NA
B0UXF7	0	8	0	0	2.880887503765706	7.366031178301425	102334.93809352121	6.505507471790058e-6	0.025372697852393426	0.3300963781929186	3.9902582924763585	-2.826602988243214	median	37705.71276186116	NA	NA	NA	277741.45580394764	NA	NA	NA	Collagen, type IV, alpha 5 (Alport syndrome) OS=Danio rerio OX=7955 GN=col4a5 PE=1 SV=2	cell organization and biogenesis;developmental processes	non-structural extracellular;extracellular matrix;other membranes;other cell component	extracellular structural activity	NA	NA	Integrin cell surface interactions; Crosslinking of collagen fibrils; Collagen degradation; Collagen biosynthesis and modifying enzymes; Non-integrin membrane-ECM interactions; Signaling by PDGF; Laminin interactions; NCAM1 interactions	NA	49206.47265625	NA	NA	NA	397228.0625	NA	NA	NA
Q08C72	0.375	8	0.5	0.25	2.8499962420758305	7.209984920332808	87299.35566866788	5.549684410479278e-6	0.005513352127736978	0.19846771075517644	4.570714390489398	-1.6793741445106143	median	80530.73231584557	NA	52341.753021588556	35873.391350243764	NA	384115.476338661	NA	NA	Pre-mRNA-splicing factor CWC22 homolog OS=Danio rerio OX=7955 GN=cwc22 PE=2 SV=1	RNA metabolism OR transcription;other metabolic processes	nucleus	nucleic acid binding activity	NA	cwc22	mRNA Splicing - Major Pathway	NA	105093.7109375	NA	43578.2578125	26198.091796875	NA	442597.125	NA	NA
A0A286Y8I7	0.5	8	0.75	0.25	2.833238183461564	7.126719702037661	11955.461586043157	7.600175084449166e-7	0.006664984175467309	0.212105635970397	3.7710308769083025	-2.0834559054843895	median	18139.12316652075	8346.026113467498	2976.19269249531	3306.1464025445493	49165.47629455047	39871.142768542035	NA	NA	Calcium/calmodulin-dependent protein kinase OS=Danio rerio OX=7955 GN=camk2b2 PE=1 SV=2	protein metabolism;other metabolic processes;developmental processes	other cell component	kinase activity;other molecular function	NA	NA	NA	NA	23671.8046875	6881.17041015625	2477.8935546875	2414.4560546875	70316.859375	45941.53125	NA	NA
E7FBI2	0.125	8	0.25	0	2.7961623767675796	6.94590354519603	66881.3595247518	4.251697340297661e-6	0.028832965834980896	0.34766018781930563	3.273315388542506	-3.0680016630813145	median	18371.837433610046	NA	NA	NA	218462.6015996933	NA	74539.34681901957	NA	Microtubule-associated protein OS=Danio rerio OX=7955 GN=map4l PE=1 SV=2	cell organization and biogenesis;developmental processes	cytoskeleton;other cell component	cytoskeletal activity	100537884	NA	NA	NA	23975.5	NA	NA	NA	312446.96875	NA	75642.4140625	NA
A2BHL9	0.125	8	0.25	0	2.779380048774545	6.8655726012130724	41610.186328741846	2.645190226399758e-6	0.02798403990122041	0.3435584422572575	3.8496623950325297	-2.906361180298398	median	NA	NA	15880.394192375696	NA	NA	NA	109027.99926363777	NA	Neuroligin 3b OS=Danio rerio OX=7955 GN=nlgn3b PE=3 SV=1	cell adhesion;cell-cell signaling;cell organization and biogenesis;transport;developmental processes;other biological processes	plasma membrane;other membranes;other cell component	signal transduction activity or receptor binding;other molecular function	567415	NA	NA	NA	NA	NA	13221.5654296875	NA	NA	NA	110641.4453125	NA
X1WCP5	0.125	8	0.25	0	2.6796212467453167	6.4068767913273446	100914.71758811301	6.415223007054475e-6	0.030890550809587834	0.3547438410180469	3.711488521000894	-2.988297709059423	median	NA	39868.63098209279	NA	NA	NA	255433.40654116464	NA	NA	Host cell factor C2 OS=Danio rerio OX=7955 GN=hcfc2 PE=4 SV=1	cell organization and biogenesis;RNA metabolism OR transcription;other biological processes	nucleus;other cell component	other molecular function	550401	NA	NA	NA	NA	32871.07421875	NA	NA	NA	294323.1875	NA	NA
E7FBR8	0.25	8	0.5	0	2.659691284307698	6.318978181076773	70856.61064658398	4.504406985284082e-6	0.0031823681112883653	0.16515250613906893	5.183241389625815	-1.166073253425611	median	NA	NA	19719.488912719626	40291.9455501802	183553.14791668177	NA	172840.6009730853	NA	Complexin 2 OS=Danio rerio OX=7955 GN=cplx2 PE=1 SV=3	cell-cell signaling;transport;other biological processes	other membranes;other cell component	other molecular function	563082	NA	NA	NA	NA	NA	16417.88671875	29424.931640625	262519.1875	NA	175398.375	NA
E7F6P5	0.5	8	0.25	0.75	2.636608213537343	6.218679277853322	1242039.2818045795	7.895735296827231e-5	0.1678315954029694	0.5736982171877444	1.5624214066101936	-4.91881197778457	median	287857.00611527474	NA	NA	NA	1049779.007947113	1792986.4920290862	417205.1639915577	13076010.959334336	Microfibril-associated protein 3-like OS=Danio rerio OX=7955 GN=mfap3l PE=4 SV=1	NA	plasma membrane;other membranes;nucleus;other cell component	NA	557798	NA	NA	NA	375657.34375	NA	NA	NA	1501402.375	2065969	423379.15625	12885328
A0A0R4IQ14	0.375	8	0.5	0.25	2.618833325851412	6.142531392905914	28729.485836051175	1.826354598429665e-6	0.007437457632947379	0.22194676688227888	4.258544923990439	-1.950540194443704	median	NA	9526.659450617626	14104.824335113173	NA	115360.1403768835	43948.829823968634	NA	NA	Si:dkey-111e8.1 OS=Danio rerio OX=7955 GN=si:dkey-111e8.1 PE=4 SV=1	protein metabolism;other metabolic processes	NA	other molecular function	323719	NA	Antigen processing: Ubiquitination & Proteasome degradation	NA	NA	7854.58447265625	11743.2763671875	NA	164989	50640.046875	NA	NA
A0A0R4IRB5	0.125	8	0.25	0	2.6166839485507793	6.133386849400133	38357.755045711056	2.438430771540811e-6	0.03292179533692561	0.35869513491610144	3.6243153579743814	-3.0418640231787313	median	NA	NA	15488.273269247253	NA	NA	NA	94995.5715895166	NA	General transcription factor TFIIB OS=Danio rerio OX=7955 GN=gtf2b PE=1 SV=1	cell organization and biogenesis;protein metabolism;RNA metabolism OR transcription;other metabolic processes	nucleus;other cell component	nucleic acid binding activity;other molecular function	NA	NA	RNA Polymerase II Pre-transcription Events; RNA polymerase II transcribes snRNA genes; RNA Polymerase II Promoter Escape; RNA Polymerase II Transcription Pre-Initiation And Promoter Opening; RNA Polymerase II Transcription Initiation	NA	NA	NA	12895.0966796875	NA	NA	NA	96401.359375	NA
E9QEK4	0.625	8	0.75	0.5	2.6024484090341566	6.073164339785582	208974.87861336995	1.32846871221371e-5	2.406581491757213e-5	0.01566838871548681	7.808128099090769	3.1409911386198743	median	73709.79112106432	81468.72233988304	74253.86487926205	115960.77538967115	421997.49618099025	332698.01291546394	765214.1064718749	654731.663605031	Mitochondrial ribosomal protein L45 OS=Danio rerio OX=7955 GN=mrpl45 PE=1 SV=1	NA	mitochondrion	NA	393277	zgc:56480	Mitochondrial translation elongation; Mitochondrial translation termination	NA	96192.2890625	67169.7109375	61821.66015625	84685.359375	603544.2109375	383351.34375	776538.09375	645183.9375
Q66HW2	0.125	8	0.25	0	2.584095745115029	5.996396347398454	44747.06810815123	2.8446041141124806e-6	0.03403972901020036	0.36008478140853767	3.5791781046708646	-3.0701829307874733	median	18273.402465504096	NA	NA	NA	109574.56379869053	NA	NA	NA	EH-domain containing 1 OS=Danio rerio OX=7955 GN=ehd1b PE=1 SV=1	cell organization and biogenesis;transport;other biological processes	plasma membrane;other membranes;other cytoplasmic organelle;other cell component	other molecular function	447839	ehd1	NA	NA	23847.041015625	NA	NA	NA	156714.421875	NA	NA	NA
A2BGR3	0.375	8	0.5	0.25	2.5789507172325017	5.975049716002053	84644.02426465414	5.380883035204065e-6	0.006681215673847961	0.212105635970397	4.368731799810887	-1.8492845621046845	median	21829.130155906754	54930.63916781956	NA	NA	239584.44136229914	178679.82471479036	NA	NA	DNA excision repair protein ERCC-6-like OS=Danio rerio OX=7955 GN=ercc6l PE=1 SV=1	cell cycle OR cell proliferation;cell organization and biogenesis;protein metabolism;other metabolic processes;other biological processes	other cell component	nucleic acid binding activity;other molecular function	100005291	ercc6l	Amplification of signal from unattached kinetochores via a MAD2 inhibitory signal; Separation of Sister Chromatids; Resolution of Sister Chromatid Cohesion; RHO GTPases Activate Formins; EML4 and NUDC in mitotic spindle formation	NA	28487.314453125	45289.46875	NA	NA	342655.59375	205883.859375	NA	NA
A0A2R8QMX8	0.375	8	0.5	0.25	2.5779466480033513	5.970892720798668	37052.4654491849	2.355452549427748e-6	0.002637858878895735	0.15732662806070682	5.405168007249758	-0.9986831474510947	median	14477.561160544175	NA	15881.793518322418	NA	120531.27946464113	NA	68010.14855961622	NA	Protein-tyrosine-phosphatase OS=Danio rerio OX=7955 GN=ptprfb PE=1 SV=1	protein metabolism;other metabolic processes	other membranes	other molecular function	NA	NA	NA	NA	18893.416015625	NA	13222.73046875	NA	172384.8046875	NA	69016.59375	NA
E7EYA8	0	8	0	0	2.542456259318456	5.825800342359902	5221665.090775573	3.319451000418048e-4	0.001723308443810881	0.14557269926668195	4.36751420094443	-0.9949046394491434	median	2183270.0086632683	2204104.453576744	2381281.6431856705	1911500.760465061	17072761.933715474	9659625.78027889	37001067.45278302	4134937.099336886	Far upstream element (FUSE)-binding protein 3 OS=Danio rerio OX=7955 GN=fubp3 PE=1 SV=3	other biological processes	nucleus;other cell component	nucleic acid binding activity	NA	NA	NA	NA	2849197.32617188	1817250.28662109	1982587.50195313	1395955.90234375	24417601.34375	11130305.5	37548626.1210938	4074638.73730469
F1QNK5	0.25	8	0.5	0	2.54100578752778	5.819946081837738	854317.8603344323	5.430961631706117e-5	2.7447127379481396e-5	0.01566838871548681	7.681856560236661	3.0189959687760055	median	614716.2870268865	244021.72469281504	383373.5947088914	273473.09860340547	2278923.6174246334	1922183.9935120433	2319717.8974092393	1775644.2801875218	Alkaline phosphatase OS=Danio rerio OX=7955 GN=alpi.2 PE=3 SV=2	other metabolic processes	plasma membrane;other membranes	other molecular function	NA	NA	Synthesis of PA; Intra-Golgi traffic; Digestion	NA	802213.19140625	201192.166015625	319185.97265625	199715.529296875	3259334.875	2214836.84375	2354046.140625	1749750.671875
A0A2R8Q0C8	0	8	0	0	2.5244048365277933	5.753360362809728	2589880.7983762347	1.6464063201450128e-4	0.06375009531807407	0.43909975002538726	2.1075434559057724	-4.524486337383054	median	5935112.280733896	205455.33473578334	573847.7547304747	1942374.19848861	9206200.4570869	3905177.73855944	1230339.0766332455	33667913.84484425	Collagen, type IX, alpha 1a OS=Danio rerio OX=7955 GN=col9a1a PE=4 SV=1	cell organization and biogenesis	non-structural extracellular;extracellular matrix	extracellular structural activity	NA	NA	NA	NA	7745402.984375	169394.76953125	477769.3515625	1418502.5625	13166781.890625	4499741.734375	1248546.1953125	33176946.265625
A7YY10	0.375	8	0.5	0.25	2.492146558152889	5.62614431020332	120783.42507115274	7.678291392043407e-6	0.0029871236570766387	0.16515250613906893	4.730410422906638	-1.1999295855259193	median	NA	NA	45691.302217252625	40172.43018764674	268735.16115292744	NA	388333.2672350784	134197.97847489815	Zgc:171772 OS=Danio rerio OX=7955 GN=zgc:171772 PE=1 SV=1	protein metabolism;other metabolic processes	cytosol;translational apparatus	other molecular function	572109	zgc:171772	NA	Cytoplasmic ribosomal proteins	NA	NA	38041.28125	29337.650390625	384347.1875	NA	394080	132241.015625
A2RUX5	0.375	8	0.5	0.25	2.4609409633600965	5.50575710022343	163709.9697686203	1.0407163490566568e-5	0.1487444044287933	0.553904642490412	1.6494966310591808	-4.978547521743835	median	135616.49756362676	25518.625326684785	NA	NA	823269.6530454928	NA	42980.240059014825	960273.3983752667	Collagen, type XI, alpha 1a OS=Danio rerio OX=7955 GN=col11a1a PE=1 SV=1	NA	non-structural extracellular;extracellular matrix	extracellular structural activity	565402	zgc:158335	NA	NA	176981.390625	21039.71484375	NA	NA	1177446.875	NA	43616.28125	946270.0625
F1RAU6	0.625	8	1	0.25	2.3992445559757947	5.27526861029395	59876.55310123411	3.8063966309251475e-6	0.004935044967954521	0.1873845482544787	3.6770651849726566	-2.0398659468977964	median	25850.06936888142	52362.68561769897	37534.09992876491	9091.350000888859	93288.25307632457	106971.22883106164	87022.71382427591	411898.0674997677	Nuclear receptor subfamily 1, group d, member 1 OS=Danio rerio OX=7955 GN=nr1d1 PE=3 SV=1	RNA metabolism OR transcription;other metabolic processes;signal transduction;other biological processes	nucleus;other cell component	nucleic acid binding activity;other molecular function	494487	NA	Nuclear Receptor transcription pathway	NA	33734.6953125	43172.23046875	31249.826171875	6639.3505859375	133421.609375	123257.6171875	88310.515625	405891.5
E7F7F9	0.625	8	1	0.25	2.3844548103860177	5.2214656011543195	61937.4713385013	3.937410722896724e-6	0.0078087545987256925	0.22194676688227888	3.5001316094568966	-2.3822739978588467	median	70799.97378317699	39810.70654097463	15901.956479784385	19312.07979367908	123344.87254436081	394673.9201639067	NA	82985.4925756125	Uncharacterized protein OS=Danio rerio OX=7955 PE=4 SV=3	NA	NA	NA	NA	NA	NA	NA	92394.9375	32823.31640625	13239.517578125	14103.4794921875	176408.828125	454763.09375	NA	81775.34375
A0A286Y9H8	0.375	8	0.75	0	2.3496281010676157	5.096928450149226	918229.7028189002	5.837253926951956e-5	0.002320903404953773	0.15094484369389483	4.6036353830111505	-1.0727644752479488	median	425501.9425947286	NA	337067.25061727286	469108.28174757434	4380545.930905028	1213655.488893623	NA	1675687.9800516325	UPAR/Ly6 domain-containing protein OS=Danio rerio OX=7955 GN=LOC110438015 PE=4 SV=1	NA	NA	NA	NA	LOC110438015	NA	NA	555285.875	NA	280632.625	342586.5625	6265092	1398434.75	NA	1651252
F1QTL0	0.375	8	0.5	0.25	2.345313311990923	5.0817074114509495	17822.900809330018	1.1330149462552913e-6	0.08661874636694654	0.482505248191872	2.1112197090736924	-4.341417063236355	median	9092.82223422056	NA	6874.615666022849	NA	NA	126505.37778784281	12760.199029663827	NA	Phosducin-like OS=Danio rerio OX=7955 GN=pdcl PE=1 SV=2	cell organization and biogenesis;other biological processes	other cell component	NA	323645	NA	Cooperation of PDCL (PhLP1) and TRiC/CCT in G-protein beta folding	NA	11866.2578125	NA	5723.60986328125	NA	NA	145765.84375	12949.0302734375	NA
F1QGN5	0.25	8	0.25	0.25	2.2736229972572044	4.835358970009693	88128.1891880272	5.602373968449544e-6	2.6546028303119817e-4	0.05991385434495009	6.632235821294363	0.9664479010221081	median	36208.79064588667	NA	NA	26232.763580942694	186540.694054934	151071.19635169703	122533.97541987734	142829.93342268496	Guanine nucleotide-binding protein-like 3 OS=Danio rerio OX=7955 GN=gnl3 PE=1 SV=1	NA	NA	other molecular function	NA	NA	NA	NA	47252.96875	NA	NA	19157.607421875	266792	174071.8125	124347.2890625	140747.09375
Q9I8L5	0	8	0	0	2.260176595166307	4.790501170790255	4308715.7487974735	2.739082372044358e-4	1.5793486199221362e-4	0.04537069962567384	6.138731513656971	1.3556986346015956	median	2713052.294609516	949928.3661392281	2444029.12410174	2384372.3493188387	12039827.66194161	8529194.998690898	8828381.05631235	8724567.226813616	Fatty acid-binding protein 10-A, liver basic OS=Danio rerio OX=7955 GN=fabp10a PE=1 SV=1	transport	cytosol;nucleus	other molecular function	171481	fabp10a	NA	NA	3540570.48046875	783201.35546875	2034829.2734375	1741290.78222656	17219458.2949219	9827766.43359375	8959027.46484375	8597339.87109375
Q642H6	0.625	8	0.75	0.5	2.2543505849059784	4.771194781898673	148200.13343684195	9.421191758699045e-6	2.471735304906436e-5	0.01566838871548681	7.782344034391089	3.116241361921027	median	54581.002985754945	76280.5098388611	86535.986821893	58815.0181530015	330130.1629176559	223017.23524548736	383882.8222616565	388531.61159230367	Carnitine O-acetyltransferase a OS=Danio rerio OX=7955 GN=crata PE=1 SV=1	other metabolic processes	other cytoplasmic organelle	other molecular function	449545	zgc:92317	Peroxisomal protein import; Beta-oxidation of pristanoyl-CoA	NA	71228.9580078125	62892.109375	72047.40625	42952.2045898438	472154.8125	256971.6484375	389563.6953125	382865.7890625
A0A0G2KGY0	0.375	8	0.25	0.5	2.2498769155213303	4.756422645365771	49022.78155716261	3.1164143707851015e-6	0.10542832275591596	0.5185383696542303	1.9594818997353813	-4.424936631996644	median	15220.80496018328	NA	NA	NA	89507.9900954206	23994.792533418262	NA	176675.11097746724	RNA-binding protein with serine-rich domain 1 OS=Danio rerio OX=7955 GN=rnps1 PE=1 SV=1	RNA metabolism OR transcription;other metabolic processes	nucleus;other cell component	nucleic acid binding activity	327020	NA	NA	mRNA processing	19863.359375	NA	NA	NA	128015.046875	27648.00390625	NA	174098.71875
A0A0R4IWW7	0.25	8	0.25	0.25	2.236087379138059	4.711176489696053	91191.7792158515	5.797128645471957e-6	0.026304518194968117	0.33300458909673014	3.0786275384686954	-3.1115569813704416	median	NA	28517.316694918976	NA	NA	138869.71187845714	76962.51404667836	NA	226896.24977883126	Thyroid hormone receptor-associated protein 3b OS=Danio rerio OX=7955 GN=thrap3b PE=1 SV=2	RNA metabolism OR transcription;other metabolic processes;other biological processes	nucleus	nucleic acid binding activity;other molecular function	NA	NA	NA	NA	NA	23512.08984375	NA	NA	198612.578125	88680.0703125	NA	223587.5
I3ITP1	0.375	8	0.5	0.25	2.2072832495591577	4.6180482592610765	90715.79704180396	5.766870107699889e-6	0.3560327550664022	0.7196291801949131	1.0130721281937813	-5.610186406963263	median	34806.06054695179	NA	51197.94188143489	NA	18042.338033606964	2106354.6369829187	NA	NA	CASK-interacting protein 1 OS=Danio rerio OX=7955 GN=caskin1 PE=4 SV=1	NA	other cell component	NA	NA	NA	NA	NA	45422.38671875	NA	42625.953125	NA	25804.296875	2427047.5	NA	NA
Q64HD0	0.125	8	0	0.25	2.2046965704615147	4.609775751068636	1116884.01391571	7.100114030470619e-5	0.28059050268464203	0.6702372540202377	1.146553277117865	-5.811885453591216	median	440361.5684032635	678048.0340480545	683132.0673714473	359003.0664421533	293959.6137445648	62607148.81097488	23006330.283016928	78096.74858255478	Sex hormone-binding globulin OS=Danio rerio OX=7955 GN=shbg PE=1 SV=1	NA	NA	other molecular function	322604	shbgl	NA	NA	574677.890625	559040.1953125	568756.368164063	262177.478515625	420423.40234375	72139098.2011719	23346788.4492188	76957.890625
A0A0R4IP18	0.125	8	0.25	0	2.190489059519237	4.564601956687077	120010.08402164055	7.629129531298976e-6	0.010007575256664727	0.24236527712504394	3.3342412393222247	-2.627689315261799	median	19074.31298385038	53288.46278466854	115988.82340638018	130306.9942770805	392934.14758467674	244914.78628872352	242506.5278205776	NA	Si:ch211-191j22.3 OS=Danio rerio OX=7955 GN=si:ch211-191j22.3 PE=1 SV=1	NA	NA	NA	NA	NA	NA	NA	24892.240234375	43935.51953125	96569.001953125	95162.3046875	561977.576171875	282203.10546875	246095.25	NA
F1QCL0	0.75	8	0.5	1	2.188746955294693	4.559093368320407	732612.0689823253	4.6572689420426056e-5	0.02975876319218453	0.35286652141237207	2.5697896917024736	-3.802242795198143	median	923117.3987979025	200261.08152950826	230452.41671924997	325315.33956352476	3030178.397610159	734376.000140524	432570.89982604515	6220270.560898786	G protein-coupled receptor kinase-interacting ArfGAP 2b OS=Danio rerio OX=7955 GN=git2b PE=1 SV=1	transport;developmental processes;other biological processes	other cell component	enzyme regulator activity;other molecular function	NA	NA	NA	NA	1204680.875	165112.1875	191868.140625	237575.5625	4333785.5	846184.875	438972.28125	6129562.5
Q6NWF4	0.125	8	0.25	0	2.1861520910488856	4.550900648891844	98823.91690353336	6.282309265873273e-6	0.015847718639990124	0.28145548304622464	3.92329445401255	-2.521076640263634	median	35985.74462002776	NA	NA	NA	149074.32432996092	179908.98215402465	NA	NA	Vacuolar protein-sorting-associated protein 25 OS=Danio rerio OX=7955 GN=vps25 PE=2 SV=2	protein metabolism;other metabolic processes;transport;other biological processes	other membranes;other cytoplasmic organelle	other molecular function	NA	vps25	Endosomal Sorting Complex Required For Transport (ESCRT)	NA	46961.890625	NA	NA	NA	213207.296875	207300.15625	NA	NA
A9JTF1	0.5	8	0.75	0.25	2.181991192482453	4.537794236852194	275718.09353801294	1.7527602508344225e-5	0.007799530017721657	0.22194676688227888	3.3885936195007287	-2.49311269821208	median	353618.7695953858	36324.79320715336	165449.44992881423	132058.9020670849	314037.795243388	698427.3996256895	859688.7926117936	631111.672591912	Protein quaking-A OS=Danio rerio OX=7955 GN=qkia PE=1 SV=1	other biological processes	nucleus;other cell component	nucleic acid binding activity	30471	qk	NA	NA	461477.34765625	29949.234375	137748.515625	96441.7109375	449139.37890625	804763.09375	872410.859375	621908.388671875
Q6P3J8	0.625	8	1	0.25	2.1805160619125594	4.533156792480249	72038.85595868669	4.57956319150902e-6	0.007782613364257073	0.22194676688227888	3.50238985510929	-2.3789543177891046	median	54266.347380974556	34918.166426412834	26086.633100781437	40832.76272851509	385964.00366404944	57369.56200978518	225284.07709346578	NA	L-threonine dehydrogenase OS=Danio rerio OX=7955 GN=tdh PE=1 SV=1	other metabolic processes	NA	other molecular function	406528	wu:fc11b08	NA	NA	70818.328125	28789.4921875	21718.990234375	29819.88671875	552008.8203125	66104.087890625	228617.93359375	NA
A0A2R8QD06	0.25	8	0.5	0	2.176437689501885	4.520360051768836	50928.80844572183	3.237581905509391e-6	0.021701299118121808	0.3086063746477393	3.2459491841733787	-2.9855378955341223	median	NA	NA	15789.312500494152	36340.4902719354	166735.5661449592	NA	70318.85822129254	NA	Protein NDRG3 OS=Danio rerio OX=7955 GN=ndrg3a PE=1 SV=1	signal transduction	other cell component	NA	NA	NA	NA	NA	NA	NA	13145.7333984375	26539.2109375	238466.546875	NA	71359.46875	NA
Q1LXU2	0	8	0	0	2.1569537009595052	4.4597217510035705	2420280.168574537	1.5385899492212398e-4	0.08366969996254066	0.4762736767098468	1.940203051717767	-4.775427375556516	median	5745228.565872072	303915.60687682853	460759.91347255785	2144430.82107005	9360612.74979071	2737639.9132341933	1220392.5741992749	21822170.084608562	Procollagen, type IX, alpha 2 OS=Danio rerio OX=7955 GN=col9a2 PE=1 SV=1	cell organization and biogenesis;developmental processes	non-structural extracellular;extracellular matrix;other cell component	extracellular structural activity	321212	NA	Integrin cell surface interactions; ECM proteoglycans; Collagen degradation; Assembly of collagen fibrils and other multimeric structures; Collagen chain trimerization; Non-integrin membrane-ECM interactions; Signaling by PDGF; NCAM1 interactions	NA	7497602.13037109	250573.752441406	383615.625	1566063.12890625	13387623.5927734	3154446.0703125	1238452.5	21503944.9023438
Q6NV35	0.25	8	0.5	0	2.1042999118745804	4.299890472951155	41992.017183248114	2.669463495365636e-6	0.03488991944424165	0.36008478140853767	3.080173327954866	-3.2468964359517836	median	NA	NA	18443.75992575141	36155.89241863814	111038.00911209444	NA	NA	NA	Glutamate--cysteine ligase OS=Danio rerio OX=7955 GN=gclc PE=1 SV=1	other metabolic processes;stress response;other biological processes	other cell component	other molecular function	326857	fe36e11	Glutathione synthesis and recycling	Oxidative stress response	NA	NA	15355.7509765625	26404.400390625	158807.453125	NA	NA	NA
Q58EP8	0.5	8	0.75	0.25	2.097300260677116	4.279078841478055	150829.38610562807	9.58833528954655e-6	0.09954990395908883	0.5100544796020053	1.857349505647302	-4.837987494873112	median	252017.15316012895	53891.82974549455	24052.259493151716	131075.08935510062	425841.47913136514	NA	64594.91915047577	1507739.6283964557	Zgc:113232 OS=Danio rerio OX=7955 GN=zgc:113232 PE=1 SV=1	cell organization and biogenesis	non-structural extracellular;extracellular matrix;other cell component	extracellular structural activity	541546	NA	NA	NA	328885.84375	44432.986328125	20025.228515625	95723.2392578125	609041.90625	NA	65550.82421875	1485752.78125
E7F646	0.125	8	0.25	0	2.0964019315586633	4.276415198451406	115021.11709528792	7.311977225150708e-6	0.07426980757156305	0.4591897508065651	2.3682486817229162	-3.9679311669093655	median	NA	43657.38026813324	NA	NA	NA	330184.0460602217	105564.76540251705	NA	Phosphoinositide phospholipase C OS=Danio rerio OX=7955 GN=plcd4b PE=4 SV=1	other metabolic processes;signal transduction;other biological processes	ER/Golgi;nucleus	other molecular function	561475	NA	NA	NA	NA	35994.83984375	NA	NA	NA	380454.625	107126.9609375	NA
A0A2R8PW68	0.75	8	0.75	0.75	2.094368724674087	4.270392641648709	100852.31908165192	6.411256287988889e-6	0.15742271347955447	0.5642332491751388	1.5564115744664813	-5.247024616998976	median	259414.51310110855	34970.0051531014	9387.841427693262	NA	1403519.853093723	132375.83415156064	46095.871801047026	145497.72756990348	Glutamate receptor-interacting protein 1 OS=Danio rerio OX=7955 GN=grip1 PE=4 SV=1	cell organization and biogenesis;transport;developmental processes	NA	other molecular function	NA	NA	NA	NA	338539.5	28832.232421875	7816.05029296875	NA	2007325.375	152530.078125	46778.01953125	143375.984375
A0A0R4IR54	0.125	8	0.25	0	2.092601373784401	4.265164467247235	2771908.8844153513	1.7621229166333912e-4	0.18706875028242548	0.5847843292922024	1.4257434880167228	-5.484195207066204	median	6631018.470586629	222053.7998560184	806900.6375013688	2731402.6805611597	32137391.930156738	1775089.479403641	622573.6563024583	30238883.205753755	Collagen, type XXII, alpha 1 OS=Danio rerio OX=7955 GN=col22a1 PE=1 SV=1	developmental processes;other biological processes	other cell component	NA	NA	NA	NA	NA	8653570.11328125	183079.94921875	671802.56640625	1994724.65429688	45963156.25	2045347.1640625	631786.78515625	29797919.9980469
A0A0G2KXF6	0.25	8	0.25	0.25	2.0605573637875487	4.171474319204504	63432.857508266214	4.032473524339245e-6	0.10343898460469557	0.5179726597498289	2.0773421209116067	-4.285275507927287	median	24478.67424930273	NA	NA	NA	NA	201049.96667652437	51862.19921483578	NA	Aristaless-related homeobox b OS=Danio rerio OX=7955 GN=arxb PE=4 SV=1	RNA metabolism OR transcription;developmental processes;other biological processes	nucleus	nucleic acid binding activity;other molecular function	100329907	NA	NA	NA	31945.005859375	NA	NA	NA	NA	231659.859375	52629.6796875	NA
G9MDF3	0.375	8	0.25	0.5	2.047117552502222	4.132794281995166	157888.8168927313	1.0037108509989748e-5	0.04302856189213029	0.3778624057720815	2.5395280290684528	-3.8031945594656267	median	NA	134275.07051603345	100158.55745623821	53318.52366626853	NA	871836.5997361591	156949.59150238585	NA	Apolipoprotein E receptor 2 OS=Danio rerio OX=7955 GN=lrp8 PE=2 SV=1	transport;developmental processes	plasma membrane;other membranes	other molecular function	557734	apoer2	Retinoid metabolism and transport; Transport of RCbl within the body; Platelet sensitization by LDL	NA	NA	110707.734375	83389.171875	38938.15234375	NA	1004573.875	159272.203125	NA
A0A0G2KCU6	0.375	8	0.5	0.25	2.0262675682671833	4.073496216681177	85543.90782264662	5.438089296519346e-6	0.04196873406501459	0.3735123860218225	2.408653876086041	-4.027871641160116	median	18959.59017219792	20946.875087916247	135728.5644245448	89429.05491269188	407680.1953339162	79719.98542114765	213963.00599710367	NA	Transporter OS=Danio rerio OX=7955 GN=slc6a6b PE=3 SV=2	transport	plasma membrane;other membranes	transporter activity	NA	NA	Amino acid transport across the plasma membrane; Na+/Cl- dependent neurotransmitter transporters	NA	24742.525390625	17270.376953125	113003.75	65309.42578125	583067.4921875	91857.3671875	217129.328125	NA
R4GDQ7	0.375	8	0.25	0.5	2.015760506661845	4.04393695743709	169042.5727273197	1.074616099267289e-5	0.036559597876515575	0.361290533939337	2.8006473044620797	-3.423768402595294	median	NA	59277.90021705099	NA	NA	415139.2118064256	231764.63709219248	NA	143169.54206847242	Si:dkey-24p1.7 OS=Danio rerio OX=7955 GN=si:dkey-24p1.7 PE=4 SV=1	cell adhesion	plasma membrane;other membranes	other molecular function	NA	NA	Neutrophil degranulation; Immunoregulatory interactions between a Lymphoid and a non-Lymphoid cell; DAP12 interactions	NA	NA	48873.71875	NA	NA	593735.4375	267050.84375	NA	141081.75
A0A0R4IKK9	0.375	8	0.25	0.5	2.012989193616111	4.036176302631896	57846.281197359385	3.6773307489645597e-6	0.05436336189604215	0.41651831831637276	2.477652571469876	-3.800948545807816	median	20314.112265208285	NA	NA	NA	78960.60080686315	159185.74002832428	43851.99182265575	NA	Mitogen-activated protein kinase OS=Danio rerio OX=7955 GN=mapk10 PE=1 SV=2	protein metabolism;other metabolic processes;stress response;developmental processes;signal transduction;other biological processes	nucleus;other cell component	kinase activity;other molecular function	569698	NA	FCERI mediated MAPK activation; Oxidative Stress Induced Senescence; JNK (c-Jun kinases) phosphorylation and activation mediated by activated human TAK1; Activation of the AP-1 family of transcription factors	Insulin signaling; MAPK signaling pathway; Wnt signaling pathway and pluripotency; Wnt Signaling Pathway; Apoptosis; Oxidative stress response; Toll-like receptor signaling pathway; Integrin-mediated cell adhesion; Non-canonical Wnt pathway	26510.1953125	NA	NA	NA	112930.0859375	183421.796875	44500.93359375	NA
A0A0R4IDF1	0.25	8	0.25	0.25	2.010509155442307	4.029243948732249	42199.6123981765	2.6826604762500165e-6	0.05973588112075169	0.42398682230643653	2.40255521359962	-3.8904063767146555	median	NA	14838.526964850547	NA	NA	124233.91497137949	32954.655700562485	52201.875653014344	NA	Si:dkey-41c6.3 OS=Danio rerio OX=7955 GN=si:dkey-41c6.3 PE=4 SV=1	signal transduction	NA	NA	NA	NA	Regulation of NF-kappa B signaling	NA	NA	12234.1376953125	NA	NA	177680.34375	37972.0078125	52974.3828125	NA
E7EYZ7	0.375	8	0.25	0.5	2.010509155442307	4.029243948732249	42199.6123981765	2.6826604762500165e-6	0.05973588112075169	0.42398682230643653	2.40255521359962	-3.8904063767146555	median	NA	14838.526964850547	NA	NA	124233.91497137949	32954.655700562485	52201.875653014344	NA	Si:ch211-195o20.7 OS=Danio rerio OX=7955 GN=si:ch211-195o20.7 PE=4 SV=1	cell organization and biogenesis	cytoskeleton	NA	NA	NA	NA	NA	NA	12234.1376953125	NA	NA	177680.34375	37972.0078125	52974.3828125	NA
E7FD23	0	8	0	0	2.0018993771489377	4.005269659781067	90034.51835276125	5.723560719093152e-6	0.1003260312730671	0.5100544796020053	1.997672944439382	-4.378753110533335	median	31800.593472681514	NA	NA	NA	167993.28308372194	NA	48623.00922534102	252968.94325314715	Si:dkey-276j7.1 OS=Danio rerio OX=7955 GN=si:dkey-276j7.1 PE=1 SV=1	NA	NA	NA	561769	NA	NA	NA	41500.2109375	NA	NA	NA	240265.34375	NA	49342.5546875	249279.984375
A0A2R8PXS6	0.25	8	0.25	0.25	1.9913260631444878	3.9760228916863425	59145.78698838648	3.7599412902973287e-6	0.060364983990153526	0.42769233337704515	2.556104872943348	-3.7690003699549255	median	NA	23566.290708986093	NA	NA	147680.07786552797	59450.88186808906	NA	NA	Protein FEV OS=Danio rerio OX=7955 GN=fev PE=3 SV=1	RNA metabolism OR transcription;other biological processes	nucleus	nucleic acid binding activity;other molecular function	NA	NA	NA	NA	NA	19430.044921875	NA	NA	211213.234375	68502.2890625	NA	NA
F8W4J7	0.125	8	0.25	0	1.9813980534145692	3.9487555328230326	5152936.0896882815	3.2757594676500866e-4	0.2577997528018415	0.6519920768953972	1.2065423504586497	-5.745691193583033	median	20417837.75178754	67052.19312176108	10706448.3749952	3084823.826231411	31432692.45775465	22373044.4296285	4530977.183939017	3450173.8202329655	Elastin OS=Danio rerio OX=7955 GN=elnb PE=1 SV=1	NA	non-structural extracellular;extracellular matrix	extracellular structural activity	NA	NA	Degradation of the extracellular matrix; Molecules associated with elastic fibres	NA	26645558.4960938	55283.50390625	8913885.0078125	2252825.69433594	44955289.4003906	25779344.3691406	4598028.65039063	3399861.125
Q6DHL4	0.125	8	0.25	0	1.9810969594435441	3.947931503911234	663089.7012831742	4.215310124312108e-5	0.04001712423302589	0.3682136459371224	2.390676022820738	-4.085814600846688	median	971207.73354617	60493.52700439731	370823.7686929397	569326.3848951061	2194957.0960637964	1506200.7904134218	504015.1046550894	1808322.5187990456	Small ubiquitin-related modifier 2 OS=Danio rerio OX=7955 GN=sumo2 PE=3 SV=1	protein metabolism;other metabolic processes;developmental processes;other biological processes	nucleus	other molecular function	445027	sumo2	SUMOylation of transcription cofactors; Formation of Incision Complex in GG-NER; SUMOylation of chromatin organization proteins; SUMOylation of DNA replication proteins; SUMOylation of intracellular receptors; Processing of DNA double-strand break ends; Vitamin D (calciferol) metabolism; SUMOylation of SUMOylation proteins; SUMOylation of immune response proteins; SUMOylation of RNA binding prote…	NA	1267439.421875	49875.984375	308737.34375	415775.15625	3139245.28125	1735520.125	511473.75	1781952.375
A8WGS1	0.375	8	0.5	0.25	1.962528883795354	3.8974455936977943	56203.74508377358	3.572913517091588e-6	7.465524349294925e-4	0.1106489086126793	5.22278842584998	-0.06674024565167436	median	32381.726608953275	38891.97212565914	25080.795733563766	30675.660531277037	212110.75032324792	94009.83733523314	91690.76666229019	NA	Adhesion-regulating molecule 1 OS=Danio rerio OX=7955 GN=adrm1 PE=1 SV=1	NA	nucleus;other cell component	NA	796450	adrm1b	NA	NA	42258.59765625	32065.833984375	20881.55859375	22402.224609375	303362.5	108322.8515625	93047.6484375	NA
A0A0R4IVX3	0.625	8	1	0.25	1.9564977196526208	3.881186392459686	54923.513375523515	3.491528243412797e-6	0.003107274841166508	0.16515250613906893	4.3649871509560985	-1.3389651656691468	median	36093.26863286933	29144.526674714973	26710.999904968055	53097.47587392794	95611.10133502026	NA	192439.53574933327	NA	Homeobox protein unc-4 homolog OS=Danio rerio OX=7955 GN=uncx PE=4 SV=1	RNA metabolism OR transcription;other biological processes	nucleus	nucleic acid binding activity;other molecular function	798510	NA	NA	NA	47102.2109375	24029.21484375	22238.8203125	38776.72265625	136743.765625	NA	195287.34375	NA
A0A2R8Q4L4	0.25	8	0.5	0	1.9559734929573835	3.8797763564875423	611608.895180362	3.8880428439532184e-5	0.14603091949103167	0.5518960042128327	1.6302523195958694	-5.094474404136246	median	902900.3700423115	NA	115876.98758767435	286137.1938566151	725359.6400918299	344041.3882766541	NA	7005954.925085134	E3 ubiquitin-protein ligase OS=Danio rerio OX=7955 GN=wwp1 PE=1 SV=1	protein metabolism;other metabolic processes	other cell component	other molecular function	NA	NA	NA	NA	1178297.375	NA	96475.890625	208964.03125	1037415.1875	396421.75	NA	6903789.5
Q7ZUL1	0.25	8	0.5	0	1.9530181964118345	3.8718369419392804	75654.71328497615	4.809425907911955e-6	0.005835637736583765	0.20455445960867302	4.5103671923674415	-1.7223178816076956	median	46184.28738527999	32008.157349103658	NA	NA	144942.26593766976	152895.24955628839	NA	NA	Monocarboxylate transporter 1 OS=Danio rerio OX=7955 GN=slc16a1b PE=1 SV=1	transport	plasma membrane;other membranes	transporter activity	368274	slc16a1	NA	NA	60271.12890625	26390.234375	NA	NA	207297.59375	176173.578125	NA	NA
G1K2K7	0.125	8	0.25	0	1.9520284320753625	3.869181570036883	341284.8318747149	2.1695728410374964e-5	0.056862613072656526	0.423070352042819	2.177368115786678	-4.4177253794543745	median	425137.5486780393	20982.614742879025	296994.3793109167	342052.2294254068	1055545.0615788111	365125.44444754743	591275.846808857	891245.0949263817	Glycine receptor subunit alphaZ1 OS=Danio rerio OX=7955 GN=glra1 PE=3 SV=2	cell-cell signaling;transport;signal transduction	plasma membrane;other membranes;other cell component	transporter activity;other molecular function	NA	NA	NA	NA	554810.3359375	17299.84375	247269.08984375	249798.3984375	1509649.03125	420715.857421875	600025.81640625	878248.375
A0A0R4IC35	0.125	8	0.25	0	1.9286441895342818	3.8069726082715563	88503.818311394	5.626252988794008e-6	0.07119252329073186	0.45221218995118595	2.671325576047689	-3.730376717922779	median	NA	NA	NA	45359.904530259315	172683.91406051008	NA	NA	NA	O-GlcNAcase-like OS=Danio rerio OX=7955 GN=ogal PE=1 SV=1	protein metabolism;other metabolic processes	NA	other molecular function	571547	NA	NA	NA	NA	NA	NA	33126.02734375	246973.921875	NA	NA	NA
A5PF61	0.125	8	0.25	0	1.9135678451812907	3.7673964146861754	647447.0607349016	4.115868704928715e-5	1.5895640509495338e-4	0.04537069962567384	6.13347936313328	1.3494545361577526	median	310112.8544246445	563739.5363891204	280612.1678323042	252365.30770864876	1140560.7310079131	1499288.3307911304	1071773.7702169062	1360795.9081641214	Protein leg1a OS=Danio rerio OX=7955 GN=leg1a PE=1 SV=1	developmental processes	non-structural extracellular	NA	796447	leg1a	NA	NA	404701.53125	464794.59375	233629.725585938	184300.654296875	1631239.125	1727555.2421875	1087634.3671875	1340951.890625
A0A2R8QL83	0.125	8	0.25	0	1.893712877202674	3.7159030904789794	2746492.852515373	1.7459657577481764e-4	0.15837980022068818	0.5642332491751388	1.53557624540949	-5.342825783039749	median	5322536.694971864	69149.7581382668	2842569.7089538127	3938806.8150918037	6338236.386522587	5640065.831428362	2786032.2278129007	7888672.1928990465	Lipase maturation factor OS=Danio rerio OX=7955 GN=lmf2b PE=1 SV=1	protein metabolism;other metabolic processes	other membranes;ER/Golgi	NA	NA	NA	NA	NA	6945983.4375	57012.9140625	2366642.8515625	2876483.6171875	9064996.625	6498766.84375	2827261.203125	7773634.40625
A0A0R4IJN3	0.625	8	0.75	0.5	1.89212724605704	3.7118212749962556	81105.61980172696	5.155944054435332e-6	0.08425719549694526	0.47733719009122627	1.964798240977617	-4.684867890985634	median	40351.31472717653	65270.36510877209	49282.66932714122	35196.61367949226	1190209.1025224484	68150.4357615674	62301.12547399889	NA	Vesicle-associated membrane protein 3 (cellubrevin) (Fragment) OS=Danio rerio OX=7955 GN=vamp3 PE=1 SV=1	cell organization and biogenesis;transport	plasma membrane;other membranes	other molecular function	NA	NA	NA	NA	52659.01953125	53814.4140625	41031.3515625	25703.845703125	1702246.625	78526.3515625	63223.0859375	NA
A0A0R4IWI7	0.5	8	0.5	0.5	1.8849193439898393	3.6933227564485493	6288982.201292258	3.997952357490277e-4	0.2007040111595907	0.5988444828877723	1.3785939855751541	-5.542876176145876	median	9534915.812664876	747402.8634695997	2327547.8247601977	6913798.292417062	31497756.1388101	3788322.703737054	1461956.6735067281	122319275.824817	Kinesin family member 5A, a OS=Danio rerio OX=7955 GN=kif5aa PE=3 SV=1	cell organization and biogenesis;transport;developmental processes;other biological processes	cytoskeleton;other cell component	cytoskeletal activity;other molecular function	566086	NA	MHC class II antigen presentation; COPI-dependent Golgi-to-ER retrograde traffic; Kinesins; RHO GTPases activate KTN1	NA	12443196	616222.1875	1937850.25	5049099.5	45048344	4365095.5	1483591.375	120535536
Q1RLY6	0.25	8	0.5	0	1.8808471207509463	3.682912497931082	229807.82678557438	1.4609052998723986e-5	0.0024956910114552894	0.15537715906081045	4.119555475616577	-1.3627924398930675	median	121562.73612459513	50350.96020729322	165099.7404286377	203480.05568413567	604330.014748513	381110.4865596999	302731.22497764317	542575.0045287831	Kynurenine 3-monooxygenase OS=Danio rerio OX=7955 GN=kmo PE=2 SV=1	other metabolic processes;developmental processes;other biological processes	other membranes;mitochondrion	other molecular function	NA	kmo	Tryptophan catabolism	NA	158641.0390625	41513.59375	137457.357421875	148600.08984375	864317.64453125	439134.625	307211.1796875	534662.8203125
I3ITP3	0.125	8	0.25	0	1.8794627954600784	3.6793802866772594	26800.20615019282	1.7037088662355015e-6	0.03258039042558472	0.3578741578523459	3.148840231797889	-3.182433078092733	median	14233.545826964055	NA	NA	21172.885420499646	NA	NA	NA	63873.57919488948	Myelin basic protein OS=Danio rerio OX=7955 GN=mbpa PE=1 SV=1	NA	plasma membrane;other membranes;other cell component	other molecular function	326281	NA	NA	ERK1-ERK2 MAPK cascade; Neural crest development	18574.97265625	NA	NA	15462.4130859375	NA	NA	NA	62942.1328125
F1QAM5	0.25	8	0.25	0.25	1.877995456754693	3.6756399588016992	199662.57050376624	1.2692696829132043e-5	0.18663077859150162	0.5847843292922024	1.441514562052018	-5.39342850270171	median	262951.98188392457	989431.0393525618	34320.44995103598	19108.625803084517	652543.212077118	619013.5339778498	183536.6403242219	NA	Solute carrier family 29 member 1a OS=Danio rerio OX=7955 GN=slc29a1a PE=1 SV=1	transport;other biological processes	plasma membrane;other membranes	transporter activity	563580	slc29a1	Azathioprine ADME; Transport of nucleosides and free purine and pyrimidine bases across the plasma membrane; Ribavirin ADME	NA	343155.9453125	815770.703125	28574.232421875	13954.8984375	933272.546875	713258.453125	186252.69921875	NA
A2CEX0	0.625	8	1	0.25	1.8703059984449517	3.6561011849094522	38886.8189752358	2.472063755648667e-6	0.03222280479028777	0.3578741578523459	2.6498895350802663	-3.6254459175095053	median	9362.043091745223	24267.682918195438	42525.51786671039	42021.366650957585	59860.74616720565	NA	142283.2094369252	NA	Solute carrier family 2 member 15a OS=Danio rerio OX=7955 GN=slc2a15a PE=3 SV=1	transport	plasma membrane;other membranes	transporter activity	394245	NA	NA	NA	12217.5947265625	20008.33203125	35405.5390625	30687.916015625	85613.3203125	NA	144388.78125	NA
A0PJR3	0.625	8	0.75	0.5	1.8571775992113295	3.6229819023612606	21566.1280801702	1.3709746639501888e-6	0.19879786567119845	0.596608638447601	1.4156354743470378	-5.364334162251894	median	2557.5427711087987	NA	43208.6329017163	13162.059883793729	230605.21882175488	NA	17987.889046824093	16675.023540778846	Phosphatidic acid phosphatase type 2D OS=Danio rerio OX=7955 GN=ppap2d PE=2 SV=1	other metabolic processes;signal transduction	plasma membrane;other membranes	other molecular function	559124	ppap2b	NA	NA	3337.62841796875	NA	35974.28125	9612.162109375	329813.4375	NA	18254.08203125	16431.857421875
B0S737	0.75	8	0.75	0.75	1.8506326114394351	3.6065829645554603	48695.25463408655	3.0955932427815208e-6	0.08380805955776159	0.47638265432832905	1.9682289018500403	-4.67992975364951	median	10579.994542533263	NA	22836.0798599044	53006.76957613694	226118.55456593016	20062.671535780417	223303.39207972324	50043.52231418427	Phosphatidylinositol-3,4-bisphosphate 4-phosphatase OS=Danio rerio OX=7955 GN=inpp4aa PE=1 SV=1	other metabolic processes	other cell component	other molecular function	664741	inpp4a	NA	NA	13807.0380859375	NA	19012.671875	38710.48046875	323396.57421875	23117.216796875	226607.9375	49313.7548828125
F1QD66	0.125	8	0.25	0	1.8419117872301527	3.584847598103518	842904.4019648775	5.358405435273724e-5	0.03131639612976116	0.3578741578523459	2.53894878469257	-3.8513002224411435	median	1178172.3178425203	147124.673956131	780978.8292796197	290160.5086558921	4044249.188052942	1943558.25460458	1029705.4896437046	801504.9056248721	Elastin microfibril interfacer 3a (Fragment) OS=Danio rerio OX=7955 GN=emilin3a PE=4 SV=1	developmental processes;other biological processes	NA	NA	NA	NA	NA	NA	1537531.04492188	121302.03515625	650220.8046875	211902.23046875	5784117.6953125	2239465.33984375	1044943.54101563	789816.8359375
A0A2R8PW45	0.625	8	1	0.25	1.8183979127738752	3.5268932573884126	109807.95868172983	6.98057290085206e-6	0.004753841767121175	0.1873845482544787	3.839515190448739	-1.8905640829433992	median	97490.35998489344	37103.854672494745	94302.35139143126	49118.513983087854	259650.1410668455	135380.62052417413	NA	326846.03300588555	Alpha-1-microglobulin OS=Danio rerio OX=7955 GN=ambp PE=3 SV=1	NA	non-structural extracellular;plasma membrane;other membranes;other cell component	enzyme regulator activity	NA	NA	Scavenging of heme from plasma	NA	127226.2578125	30591.55859375	78513.4609375	35870.9140625	371353.71875	155992.34375	NA	322079.75
A1A5Y7	0.25	8	0.25	0.25	1.8138869991110695	3.5158828469516217	345495.4135411587	2.1963398191604516e-5	0.1407713530108203	0.5472007068397257	1.6308154323852495	-5.149065354471894	median	738214.9372980599	23530.461035670534	296342.86347205885	320702.57289947185	713565.2785863235	NA	318474.7220909711	1566307.928472669	High mobility group nucleosomal-binding domain 7 OS=Danio rerio OX=7955 GN=hmgn7 PE=1 SV=1	cell organization and biogenesis	nucleus;other cell component	nucleic acid binding activity;other molecular function	567263	fb74a08	NA	NA	963380.625	19400.50390625	246726.65625	234206.890625	1020546.796875	NA	323187.65625	1543467
A0A0R4IU36	0.5	8	0.25	0.75	1.8065548215133376	3.4980594821156763	121405.68451089074	7.717848883453701e-6	0.20512730074313412	0.5989191900982674	1.4162307247985952	-5.090939713384225	median	44583.81930370699	NA	NA	NA	598789.4609813424	122268.53543553804	181507.37346552414	44517.904089735835	Aly/REF export factor OS=Danio rerio OX=7955 GN=alyref PE=1 SV=2	RNA metabolism OR transcription;other metabolic processes;transport	nucleus	nucleic acid binding activity	NA	NA	mRNA 3'-end processing; RNA Polymerase II Transcription Termination; mRNA Splicing - Major Pathway; Transport of Mature mRNA derived from an Intron-Containing Transcript; Transport of the SLBP independent Mature mRNA; Transport of the SLBP Dependant Mature mRNA; Transport of Mature mRNA Derived from an Intronless Transcript	NA	58182.49609375	NA	NA	NA	856393.5	140883.94140625	184193.40234375	43868.71484375
A0A0R4IZD8	0.25	8	0.25	0.25	1.8028953271357366	3.489197659696332	57426.46427881231	3.650642677898391e-6	0.15855345953291458	0.5642332491751388	1.6467775122315698	-4.798865181686561	median	NA	NA	22494.062547119705	NA	184400.57707945496	NA	94181.73234131462	27838.860995697734	Angiotensin II receptor-associated protein OS=Danio rerio OX=7955 GN=agtrap PE=4 SV=1	signal transduction;other biological processes	plasma membrane;other membranes	NA	NA	NA	NA	NA	NA	NA	18727.91796875	NA	263731.1875	NA	95575.4765625	27432.896484375
Q6DRP3	0.25	8	0.25	0.25	1.7985014009145477	3.478586994530712	24555.958003266922	1.5610403567276841e-6	0.05582537778830857	0.4225106410794853	2.6282958921476176	-3.694075455311069	median	10696.00595413918	NA	NA	NA	52172.490754379454	NA	NA	26534.28802981576	SNW domain-containing protein 1 OS=Danio rerio OX=7955 GN=snw1 PE=1 SV=1	RNA metabolism OR transcription;other metabolic processes;developmental processes;other biological processes	nucleus	NA	321852	skiip	Notch-HLH transcription pathway; Downregulation of SMAD2/3:SMAD4 transcriptional activity; mRNA Splicing - Major Pathway; RUNX3 regulates NOTCH signaling	NA	13958.4345703125	NA	NA	NA	74617.515625	NA	NA	26147.34765625
F1R0Q1	0.125	8	0.25	0	1.7743071296598458	3.420736861243806	245346.91836281758	1.5596884508117216e-5	0.009963322813311679	0.24236527712504394	3.236573463278955	-2.7347666431413793	median	49160.57911983737	234152.4038678053	143961.36784846432	186862.2265300338	411165.86065742647	621894.3645220809	226611.7306519595	731721.3186048332	Solute carrier family 2 member 1b OS=Danio rerio OX=7955 GN=slc2a1b PE=3 SV=2	transport;developmental processes;other biological processes	plasma membrane;other membranes	transporter activity	100321338	NA	Regulation of insulin secretion; Cellular hexose transport; Vitamin C (ascorbate) metabolism; Lactose synthesis	Insulin signaling	64155.23046875	193055.0625	119858.1484375	136464.203125	588052.71875	716577.890625	229965.234375	721050.87890625
Q7SYE2	0.375	8	0.5	0.25	1.7595470725148754	3.3859180891313003	89323.15368600619	5.678338742699192e-6	0.043119433691709	0.3778624057720815	2.4526878429144974	-3.9513678658443703	median	23018.762340353995	NA	38382.47617914143	129468.02253462747	257783.30164238735	84613.44041485385	203569.4859215307	NA	Actinin, alpha 4 OS=Danio rerio OX=7955 GN=actn4 PE=1 SV=1	NA	NA	cytoskeletal activity;other molecular function	322221	wu:fb53f05	NA	NA	30039.80078125	NA	31956.16015625	94549.609375	368683.75	97495.8515625	206582	NA
A0A2R8Q938	0	8	0	0	1.7489061762054945	3.3610364211957164	2698581.5019031563	1.71550815888722e-4	2.470754540361896e-4	0.05991385434495009	5.780939404059369	0.9206733917906131	median	1115860.5764475665	1168034.3045328374	1692231.8146560758	2128483.711980721	3890282.3008035086	4586158.867246312	5395357.923834792	6223549.105154248	Si:ch1073-464p5.5 OS=Danio rerio OX=7955 GN=si:ch1073-464p5.5 PE=4 SV=1	NA	NA	NA	NA	NA	NA	NA	1456213.3671875	963026.353515625	1408904.17382813	1554417.06445313	5563913.015625	5284402.359375	5475200.890625	6132793.234375
Q7SXI1	0.125	8	0.25	0	1.7485114861258104	3.360117040278909	8616755.041580329	5.47773471601234e-4	0.07953666411264691	0.4705226470139543	1.9715433488039995	-4.729017700480611	median	15922625.787903238	701666.6633224776	6421118.671782968	6806282.162095047	26607983.951888524	11759462.857503446	7460435.500334295	26663684.58453351	Cox7a2l protein OS=Danio rerio OX=7955 GN=cox7a2l PE=1 SV=1	cell organization and biogenesis;other metabolic processes;other biological processes	other membranes;mitochondrion	NA	335751	cox7a3	TP53 Regulates Metabolic Genes; Respiratory electron transport; Cytoprotection by HMOX1	Electron transport chain	20779245.1875	578513.392578125	5346041.13867188	4970581.20703125	38054952.515625	13549843.140625	7570838.42675781	26274857.265625
Q1LYG6	0.375	8	0.5	0.25	1.7428334959108795	3.3469186744001154	100346.66326896584	6.379111375128561e-6	0.00817256778114798	0.2234027999586844	3.618904759867311	-2.314199281398891	median	67635.28454485441	38530.77822288599	NA	63322.7789586518	101134.4564460505	NA	301809.57491306245	202695.63152257045	Eukaryotic translation elongation factor 2a, tandem duplicate 2 OS=Danio rerio OX=7955 GN=eef2a.2 PE=3 SV=1	protein metabolism;other metabolic processes	other cell component	translation activity;nucleic acid binding activity;other molecular function	568904	NA	Neutrophil degranulation; Synthesis of diphthamide-EEF2; Peptide chain elongation; Protein methylation	NA	88264.974609375	31768.03515625	NA	46244.19140625	144643.3125	NA	306275.890625	199739.791015625
A0A2R8QJS5	0.75	8	1	0.5	1.7366771420696345	3.332666934097187	42082.26528455492	2.675200633710604e-6	0.001344776289941487	0.12794585844300432	4.7598224320187565	-0.6427586413413646	median	31030.53152836634	31269.814974976896	19926.42728612783	20598.60297785708	131498.2864655664	62863.192858627655	70989.72727019682	NA	Rae1 protein homolog OS=Danio rerio OX=7955 GN=rae1 PE=1 SV=1	other metabolic processes;transport	cytoskeleton	NA	393973	NA	NA	NA	40495.26953125	25781.482421875	16590.177734375	15043.0185546875	188069.90625	72434.125	72040.265625	NA
F1Q775	0.25	8	0.25	0.25	1.7351343183382326	3.329104871996459	450630.9826225583	2.8646943840353448e-5	0.19252230873610063	0.5926957979271634	1.4065424247324065	-5.5082438578667485	median	768821.2575311781	74838.1907812383	236617.63981532629	273296.1148800121	5277723.346859412	359893.43145320885	91792.06833519184	2621280.1979907854	Cartilage intermediate layer protein, nucleotide pyrophosphohydrolase OS=Danio rerio OX=7955 GN=cilp PE=1 SV=1	other biological processes	non-structural extracellular;extracellular matrix	NA	553329	NA	Signaling by Type 1 Insulin-like Growth Factor 1 Receptor (IGF1R)	NA	1003322.29296875	61702.939453125	197001.130371094	199586.279296875	7548242.3515625	414687.26953125	93150.44921875	2583054.97265625
A0A0R4IHT4	0.5	8	0.75	0.25	1.7299289515494465	3.317114821171576	141506.313249825	8.99566067368816e-6	0.11844376467479474	0.5321559759037275	1.8126650058018068	-4.769965119433267	median	71140.01450771431	310631.0677902035	30412.771838042732	NA	354779.17748066905	237961.18095236647	NA	NA	Rho-associated protein kinase OS=Danio rerio OX=7955 GN=rock2a PE=1 SV=2	cell-cell signaling;cell cycle OR cell proliferation;cell organization and biogenesis;protein metabolism;other metabolic processes;developmental processes;signal transduction;other biological processes	plasma membrane;other membranes;cytoskeleton;other cytoplasmic organelle;other cell component	kinase activity;other molecular function	NA	NA	RHOA GTPase cycle; G alpha (12/13) signalling events; RHOB GTPase cycle; RHOC GTPase cycle; VEGFA-VEGFR2 Pathway; RHOH GTPase cycle; EPHB-mediated forward signaling; Sema4D induced cell migration and growth-cone collapse; RHO GTPases Activate ROCKs; RHOBTB1 GTPase cycle	Non-canonical Wnt pathway	92838.6953125	256110.546875	25320.810546875	NA	507408.03125	274190.8125	NA	NA
A0A0R4IQY0	0.25	8	0.5	0	1.7263286345106081	3.308847117114786	243192.33586504668	1.5459916110041602e-5	0.0012565511895019016	0.12720312047556487	4.583827007295948	-0.681397552137164	median	180022.3688465827	65623.20862487164	144219.66019387517	187515.74192403766	553222.3685332352	421715.84827156184	488522.9736489858	336006.97543319606	Cytochrome P450, family 3, subfamily A, polypeptide 65 OS=Danio rerio OX=7955 GN=cyp3a65 PE=3 SV=1	other biological processes	other membranes	other molecular function	NA	NA	Aflatoxin activation and detoxification; Phase I - Functionalization of compounds; Aspirin ADME; Miscellaneous substrates; Xenobiotics; Atorvastatin ADME; Biosynthesis of maresin-like SPMs; Prednisone ADME	NA	234931.662109375	54105.328125	120073.1953125	136941.4609375	791223.078125	485922.16015625	495752.359375	331107.1015625
Q90Y50	0.375	8	0.25	0.5	1.7191447965933104	3.292411808597677	53621.82100762269	3.408778699775881e-6	0.10343193694843046	0.5179726597498289	1.9093617833782819	-4.643832092644943	median	17909.234540212103	NA	NA	38422.80904360912	236846.96810894672	29232.204271239505	93049.11828064598	NA	Coxsackievirus and adenovirus receptor homolog OS=Danio rerio OX=7955 GN=cxadr PE=2 SV=1	cell adhesion;developmental processes;other biological processes	plasma membrane;other membranes;other cell component	other molecular function	791793	cxadr	Cell surface interactions at the vascular wall; Immunoregulatory interactions between a Lymphoid and a non-Lymphoid cell	NA	23371.796875	NA	NA	28059.9140625	338740.4375	33682.8125	94426.1015625	NA
A0A0R4IRS8	0.375	8	0.5	0.25	1.7147500158275104	3.282397625808512	108617.90525597754	6.904920327085067e-6	0.07959792527062891	0.4705226470139543	2.0012768464697337	-4.632216397894998	median	75548.40324978597	NA	79771.49623116144	27716.09611021279	534352.5831326818	327616.2460199673	152729.2145339674	39938.28514822127	Signal sequence receptor subunit alpha OS=Danio rerio OX=7955 GN=ssr1 PE=1 SV=1	other biological processes	other membranes;ER/Golgi	NA	NA	NA	NA	NA	98591.703125	NA	66415.4833984375	20240.875	764235.359375	377495.876953125	154989.37109375	39355.87890625
A0A0R4IPL8	0.25	8	0.25	0.25	1.7108247776953451	3.273479122314101	32799.90189339276	2.0851139485367656e-6	0.053128993010409326	0.41223972052348673	2.6744151240838665	-3.6466839956348216	median	NA	NA	14877.598277110981	NA	37046.23580710913	NA	64023.69273199044	NA	Complement factor H-like 4 OS=Danio rerio OX=7955 GN=cfhl4 PE=1 SV=1	NA	NA	NA	NA	NA	Regulation of Complement cascade	NA	NA	NA	12386.666015625	NA	52983.82421875	NA	64971.14453125	NA
A0A2R8RJ22	0.25	8	0.25	0.25	1.700813428721684	3.2508419774613806	36715.629192872235	2.3340396202460327e-6	0.08606743313689512	0.48111578206901784	2.237502693530257	-4.109371006460885	median	16730.942334681695	NA	NA	NA	NA	35273.53213747197	NA	83865.54482411868	Anoctamin OS=Danio rerio OX=7955 GN=ano2b PE=3 SV=1	transport	plasma membrane;other membranes	transporter activity;other molecular function	566373	NA	Stimuli-sensing channels	NA	21834.109375	NA	NA	NA	NA	40643.93359375	NA	82642.5625
Q3ZB92	0.25	8	0.25	0.25	1.699527689701572	3.247946096966589	35769.663846179	2.273903905644404e-6	0.035910807307923315	0.361290533939337	2.8155161773961517	-3.406753277041585	median	31623.41621729152	34529.270560019715	NA	17323.744845682188	NA	86540.91218690552	NA	NA	cAMP-dependent protein kinase OS=Danio rerio OX=7955 GN=prkacbb PE=1 SV=1	protein metabolism;other metabolic processes;signal transduction	nucleus	kinase activity;other molecular function	563147	prkacb	Factors involved in megakaryocyte development and platelet production; VEGFA-VEGFR2 Pathway; Vasopressin regulates renal water homeostasis via Aquaporins; Rap1 signalling; Glucagon-like Peptide-1 (GLP1) regulates insulin secretion; GPER1 signaling; GLI3 is processed to GLI3R by the proteasome; MAPK6/MAPK4 signaling; RET signaling; HDL assembly; PKA activation; DARPP-32 events; PKA activation in g…	NA	41268.9921875	28468.853515625	NA	12651.412109375	NA	99716.78125	NA	NA
B8A4G4	0.5	8	0.5	0.5	1.6975575390819824	3.243513714785955	27770.462184519416	1.7653887577608442e-6	0.007942539455496967	0.22194676688227888	3.6400522601296634	-2.255351441124473	median	10080.832676588023	NA	NA	15933.65799472417	73955.00800241197	29160.954417692068	34657.88632572636	38204.57333917754	Mediator complex subunit 23 OS=Danio rerio OX=7955 GN=med23 PE=1 SV=1	NA	nucleus	NA	NA	NA	NA	NA	13155.625	NA	NA	11636.2412109375	105771.046875	33600.71484375	35170.76953125	37647.44921875
E9QH38	0.875	8	1	0.75	1.695298750672496	3.2384394069189857	81458.17820763506	5.178356452259636e-6	0.03294322185040271	0.35869513491610144	2.5083336964166048	-3.899914536725283	median	64838.55270346394	14614.085153393826	43263.74265048469	102409.01486989374	287461.18468837003	129321.20644351163	220730.64830894058	56272.8259687611	Si:dkey-12j5.1 OS=Danio rerio OX=7955 GN=si:dkey-12j5.1 PE=1 SV=1	cell cycle OR cell proliferation;protein metabolism;other metabolic processes;other biological processes	nucleus;other cell component	NA	572246	NA	NA	NA	84615.201171875	12049.0888671875	36020.1640625	74788.6015625	411129.296875	149010.3828125	223997.12109375	55452.21875
F1QKS4	0.375	8	0.5	0.25	1.691870798219849	3.2307537645839703	112394.09517956348	7.144975504920191e-6	0.007069121366259141	0.2181376827493645	3.4500647936467552	-2.395887257140444	median	123563.37884688503	24859.534636576	80006.60293031194	62209.63635894489	304900.40351501695	228701.89347086372	170231.2774326638	140318.38652523712	Calnexin OS=Danio rerio OX=7955 GN=canx PE=1 SV=1	protein metabolism;other metabolic processes;stress response;developmental processes;other biological processes	other membranes;ER/Golgi	other molecular function	406757	NA	MHC class II antigen presentation; Antigen Presentation: Folding, assembly and peptide loading of class I MHC; Calnexin/calreticulin cycle; Interleukin-27 signaling	NA	161251.905273438	20496.3046875	66611.2265625	45431.2709960938	436071.0078125	263521.796875	172750.4375	138272.171875
Q2LDA1	0	8	0	0	1.684408325537941	3.2140855399581008	68850603.81650037	0.004376883651956371	0.21182529287964053	0.605614638790105	1.3421218038033178	-5.587389932678539	median	118868346.1786119	11397597.505161813	20738675.352139454	77420434.04849312	172152791.8585988	43937215.070638336	22452893.271134436	1366869230.0576503	Collagen type II, alpha 1 OS=Danio rerio OX=7955 GN=col2a1a PE=1 SV=1	cell organization and biogenesis;developmental processes	non-structural extracellular;extracellular matrix;other cell component	extracellular structural activity;other molecular function	562496	col2a1	Collagen chain trimerization; Integrin cell surface interactions; ECM proteoglycans; Collagen degradation; Activation of Matrix Metalloproteinases; Assembly of collagen fibrils and other multimeric structures; Non-integrin membrane-ECM interactions; Signaling by PDGF; NCAM1 interactions	NA	155124823.203125	9397144.17773438	17266432.4179688	56539612.28125	246214306.632813	50626663.7734375	22785161.4240723	1346936647.35938
A0A2R8QPH1	0.375	8	0.5	0.25	1.6747704301066495	3.1926854666160747	108991.9797636033	6.928700519360569e-6	0.037857795415403614	0.3627285158832186	2.7717493841048304	-3.532734417499922	median	42428.337303501954	87695.42446118702	NA	NA	276664.6019761287	137085.5318506159	NA	NA	Eukaryotic translation initiation factor 4C OS=Danio rerio OX=7955 GN=eif1axb PE=1 SV=1	protein metabolism;other metabolic processes;other biological processes	other cell component	nucleic acid binding activity	NA	NA	L13a-mediated translational silencing of Ceruloplasmin expression; Translation initiation complex formation; Ribosomal scanning and start codon recognition; GTP hydrolysis and joining of the 60S ribosomal subunit; Formation of a pool of free 40S subunits; Formation of the ternary complex, and subsequently, the 43S complex	NA	55369.5625	72303.53125	NA	NA	395687.9375	157956.828125	NA	NA
Q08BF2	0.75	8	0.75	0.75	1.672338711140572	3.1873086030136517	135958.01384897152	8.642951189709238e-6	0.012935493766017086	0.26238696999494554	3.0759339935839094	-2.991562334983059	median	158154.02394505366	39014.29522258446	50307.70314737143	108350.89784522202	419411.2356318702	210997.77108508899	118409.64681060599	331255.0151726479	Solute carrier family 27 member 1b OS=Danio rerio OX=7955 GN=slc27a1b PE=1 SV=1	other metabolic processes;stress response;transport;signal transduction;other biological processes	plasma membrane;other membranes	transporter activity;other molecular function	553512	zgc:153860	NA	NA	206393.171875	32166.6875	41884.765625	79127.91796875	599845.3203125	243122.21875	120161.926757813	326424.4375
F1QX13	0.125	8	0.25	0	1.654909633736743	3.1490346536358538	1722841.379658999	1.0952229685073979e-4	7.476277608964817e-4	0.1106489086126793	4.949972547805441	-0.16724348807669998	median	937353.0937880864	737959.3507734372	1078856.156285131	1190493.684228228	2593143.8578532143	2389887.2812179886	2571525.175209314	5482027.97894336	Complement component c3a, duplicate 3 OS=Danio rerio OX=7955 GN=c3a.3 PE=1 SV=1	other biological processes	non-structural extracellular	enzyme regulator activity	565074	c3c	NA	NA	1223258.65234375	608436.15625	898225.01171875	869409.376953125	3708735.18847656	2753748.0390625	2609579.77734375	5402085.45507813
Q7ZUJ8	0.625	8	0.75	0.5	1.653818961959395	3.1466548954788918	85985.20797849557	5.466143072821569e-6	0.013331798442504629	0.26373201275370545	3.057449238532093	-3.0211784839709397	median	75707.37547633289	34133.72518004008	31784.834974218054	67213.25299945472	379339.73244783166	80294.90668314516	195971.98170642267	90674.02586818414	Proteasome subunit beta OS=Danio rerio OX=7955 GN=psmb3 PE=1 SV=1	protein metabolism;other metabolic processes	nucleus;other cell component	NA	573095	zgc:56374	MAPK6/MAPK4 signaling; Separation of Sister Chromatids; Degradation of beta-catenin by the destruction complex; Neddylation; Antigen processing: Ubiquitination & Proteasome degradation; Ub-specific processing proteases; Regulation of PTEN stability and activity; ABC-family proteins mediated transport; Activation of NF-kappaB in B cells; Oxygen-dependent proline hydroxylation of Hypoxia-inducible …	NA	98799.1640625	28142.732421875	26463.1513671875	49085.3779296875	542534.734375	92519.8203125	198872.064453125	89351.7578125
A0A0R4IMB2	0.375	8	0.75	0	1.6464247065927307	3.1305685811649187	93274.18314846794	5.929508598939472e-6	0.00948841138039732	0.23697307422542307	3.266784043614581	-2.6866207333394807	median	25622.32391926658	67119.48894718578	86541.31903962455	51892.99112838477	186162.71691927203	239984.00284008056	236716.3925697674	70143.74137050356	Complement component c3a, duplicate 6 OS=Danio rerio OX=7955 GN=c3a.6 PE=4 SV=2	other biological processes	non-structural extracellular	enzyme regulator activity	494039	NA	NA	NA	33437.484375	55338.98828125	72051.845703125	37897.095703125	266251.4140625	276521.609375	240219.4296875	69120.859375
A0A140LH97	0	8	0	0	1.6462559065383289	3.130202315794606	2783812.104446296	1.7696898813760584e-4	0.008184030049828222	0.2234027999586844	3.3586012372413343	-2.540659581494367	median	1667435.2330285192	1157801.6080444506	1725969.5655773873	1839494.9629572523	4877659.0152627705	13417383.083348706	3720667.153105108	2416598.0231735446	Zgc:112265 (Fragment) OS=Danio rerio OX=7955 GN=itih3b.2 PE=1 SV=1	NA	NA	NA	NA	NA	NA	NA	2176025.86425781	954589.65234375	1436993.26757813	1343370.56201172	6976067.12890625	15460182.0117188	3775727.28222656	2381357.60742188
E9QB46	0.125	8	0.25	0	1.635188300094942	3.1062809043363004	160317.66686433353	1.019151229360933e-5	0.07453940928382126	0.4591897508065651	2.0852016834016704	-4.4272767047336705	median	211369.8615409701	NA	NA	26828.64479882289	152757.14737812476	223138.8247800229	307069.9713553175	286043.75796596915	Methanethiol oxidase OS=Danio rerio OX=7955 GN=selenbp1 PE=1 SV=1	NA	NA	other molecular function	393542	zgc:65844	NA	Selenium metabolism selenoproteins	275840.5703125	NA	NA	19592.775390625	218474.5	257111.75	311614.1328125	281872.48046875
F1QYG1	0.25	8	0.25	0.25	1.6328380868666947	3.1012247565438664	847799.4992329256	5.389523929549182e-5	0.04220198649628448	0.3737598046642212	2.3584861997986355	-4.136372953513771	median	742517.5620662502	294188.808201105	414830.4936008279	592792.34697277	2982858.522571078	582372.050079686	4523304.822649284	632339.1525875896	Eukaryotic translation initiation factor 2A OS=Danio rerio OX=7955 GN=eif2a PE=1 SV=1	protein metabolism;other metabolic processes	NA	nucleic acid binding activity	NA	NA	NA	NA	968995.609375	242554.15625	345376.09375	432912.1875	4266108.234375	671038.296875	4590242.75	623117.96875
A8E5P7	0.75	8	1	0.5	1.6106041247928715	3.053796919728537	45163.0250271671	2.8710468021622605e-6	0.045722470854389206	0.3848713890650341	2.3099239085757186	-4.212359516186089	median	33160.8042630474	15732.760990330273	23472.90688163671	36429.64272024486	296616.4851968445	23347.568790023342	103544.90620003272	54106.159912204406	Zgc:174917 OS=Danio rerio OX=7955 GN=zgc:174917 PE=2 SV=1	other metabolic processes	NA	other molecular function	565650	zgc:174917	NA	NA	43275.3046875	12971.419921875	19542.8759765625	26604.318359375	424223.28125	26902.240234375	105077.2109375	53317.1484375
Q6P5K5	0.25	8	0.25	0.25	1.6097031447133858	3.051890382901095	30946.411110695255	1.967286172799869e-6	0.0043288936911525435	0.1873845482544787	4.10184339621689	-1.6615337613064947	median	16274.577402498666	17503.8294412565	26380.909118777025	27568.726457919536	80217.07229744393	NA	52850.08395227489	NA	Ribosomal protein, large, P1 OS=Danio rerio OX=7955 GN=rplp1 PE=1 SV=1	protein metabolism;other metabolic processes;other biological processes	cytosol;translational apparatus	enzyme regulator activity;other molecular function	336719	rplp1	L13a-mediated translational silencing of Ceruloplasmin expression; GTP hydrolysis and joining of the 60S ribosomal subunit; Major pathway of rRNA processing in the nucleolus and cytosol; Nonsense Mediated Decay (NMD) enhanced by the Exon Junction Complex (EJC); SRP-dependent cotranslational protein targeting to membrane; Formation of a pool of free 40S subunits; Nonsense Mediated Decay (NMD) inde…	Cytoplasmic ribosomal proteins	21238.546875	14431.638671875	21963.99609375	20133.251953125	114727.1015625	NA	53632.18359375	NA
F6NPA4	0.5	8	0.5	0.5	1.6076060899441575	3.0474574764645026	116348.27854482499	7.396345857086997e-6	0.17645180117385814	0.5812872196955788	1.4796151892868137	-5.345574343288721	median	83257.3140329403	NA	52034.3611085919	53822.002991570575	500724.75025353435	71301.9933745805	35395.074731792294	979498.3111496873	Procollagen, type V, alpha 1 (Fragment) OS=Danio rerio OX=7955 GN=col5a1 PE=1 SV=1	cell adhesion;cell organization and biogenesis	non-structural extracellular;extracellular matrix	extracellular structural activity;other molecular function	NA	NA	NA	NA	108651.9375	NA	43322.33203125	39305.83984375	716140.5625	82157.734375	35918.8671875	965214.625
X1WBT0	0.375	8	0.25	0.5	1.593155154567489	3.0170846081424725	34411.97108172447	2.187594375506393e-6	0.19886954614920035	0.596608638447601	1.4728354612455785	-5.000162445286659	median	NA	NA	NA	15032.074943815245	103373.1277026428	NA	55776.496317674726	16179.324225450871	Si:dkey-105h12.2 OS=Danio rerio OX=7955 GN=si:dkey-105h12.2 PE=1 SV=1	NA	non-structural extracellular	enzyme regulator activity	NA	NA	Degradation of the extracellular matrix; Platelet degranulation ; Intrinsic Pathway of Fibrin Clot Formation; HDL assembly	NA	NA	NA	NA	10977.8212890625	147845.078125	NA	56601.90234375	15943.38671875
F1QYJ2	0.5	8	0	1	1.5888559566821705	3.0081071486807422	167491.5512925409	1.0647561416410492e-5	0.003111198194586404	0.16515250613906893	4.363969890144697	-1.340189445991144	median	96037.95667753182	NA	NA	67269.54594405474	216532.76871720396	218598.3476019593	213963.80664869625	337431.173713163	Rabenosyn, RAB effector OS=Danio rerio OX=7955 GN=rbsn PE=4 SV=3	NA	NA	other molecular function	NA	si:ch73-317k23.2	Factors involved in megakaryocyte development and platelet production	NA	125330.8515625	NA	NA	49126.48828125	309686.90625	251879.984375	217130.140625	332510.53125
Q8UVJ6	0	8	0	0	1.587304809127307	3.0048746494862426	691185.4617917861	4.3939169455204847e-5	0.05723072971852738	0.423227814516631	2.1734339903103277	-4.423768777923389	median	638114.9663486424	172100.96239627936	382710.67313197325	601413.0611054279	2089009.4030074554	835097.6130051521	336569.250808755	3509772.973193863	Vang-like protein 2 OS=Danio rerio OX=7955 GN=vangl2 PE=1 SV=1	cell-cell signaling;cell cycle OR cell proliferation;cell organization and biogenesis;developmental processes;signal transduction;other biological processes	plasma membrane;other membranes	NA	245949	vangl2	RND3 GTPase cycle; RND2 GTPase cycle; RND1 GTPase cycle	Non-canonical Wnt pathway	832748.7890625	141894.6015625	318634.04296875	439207.8359375	2987718.0390625	962241.37109375	341549.956054688	3458591.1640625
Q6DHE8	0.375	8	0.5	0.25	1.58282441194733	2.995557262288373	62299.44085424083	3.9604213919123405e-6	0.002240445100554926	0.15094484369389483	4.376794479876971	-1.145833435801352	median	36386.87186686536	23692.41352796089	58964.49881430542	45182.80313151767	126990.96579614941	99620.39462808643	125357.45016561181	NA	Rho-related GTP-binding protein RhoA-D OS=Danio rerio OX=7955 GN=rhoad PE=1 SV=1	cell organization and biogenesis;stress response;signal transduction;other biological processes	plasma membrane;other membranes;cytoskeleton;other cell component	other molecular function	436718	rhoad	Sema4D induced cell migration and growth-cone collapse; RHO GTPases Activate Formins; G alpha (12/13) signalling events; RHOC GTPase cycle; RHO GTPases activate PKNs; RHO GTPases Activate ROCKs; RHO GTPases activate CIT	Non-canonical Wnt pathway	47485.3671875	19534.03125	49092.16796875	32996.69140625	181623.5	114787.6171875	127212.546875	NA
E7FB88	0.5	8	0.75	0.25	1.5801005552831704	2.9899068853544035	210928.98546879413	1.3408911135807003e-5	0.12251892753151276	0.5321559759037275	1.7884986843865447	-4.6405844367011255	median	95667.82168137515	90388.8304304445	334970.2838580754	284532.57281127217	NA	506596.74430310284	NA	NA	Si:ch211-209f23.6 OS=Danio rerio OX=7955 GN=si:ch211-209f23.6 PE=4 SV=3	NA	NA	NA	NA	NA	Cell surface interactions at the vascular wall	NA	124847.8203125	74524.203125	278886.75	207792.1875	NA	583726.1875	NA	NA
F1R362	0.125	8	0.25	0	1.5773435203602943	2.984198536811445	384852.94620244147	2.446538556335831e-5	0.0348982138602473	0.36008478140853767	2.4734782919016536	-3.9551497880371014	median	673730.348484485	71494.17479826658	221800.03016064348	230571.4160462504	665718.3987041535	754516.0983026162	353342.21361465025	1100728.1999757618	Ferrochelatase OS=Danio rerio OX=7955 GN=fech PE=1 SV=1	other metabolic processes;other biological processes	other membranes;mitochondrion	other molecular function	NA	NA	Heme biosynthesis	NA	879227.3515625	58945.849609375	184664.409179688	168384.724609375	952115.8046875	869391.306640625	358571.1328125	1084676.66015625
B8A4T6	0.125	8	0.25	0	1.5757056018206228	2.980812443164798	8946728.488327997	5.687501269185755e-4	0.12314647992318034	0.5321559759037275	1.6977301023673543	-5.123362807585609	median	12094881.474958679	2118223.2418231973	4001002.773643692	7034699.197928398	56110163.30077562	5227848.6027848255	4398490.563586238	44122298.93451765	Collagen, type IX, alpha 1b OS=Danio rerio OX=7955 GN=col9a1b PE=1 SV=1	NA	NA	NA	406548	NA	NA	NA	15783986.3242188	1746442.54589844	3331121.33837891	5137392.60253906	80249206.5507813	6023789.46972656	4463581.43261719	43478878.6621094
Q6DBT3	0.375	8	0.5	0.25	1.5700152533178535	2.9690785325486306	31325.613879232304	1.991392372402851e-6	0.0985994405509017	0.5084260980272369	2.0110539874938826	-4.465897746370036	median	8648.232052483372	38216.434134933486	NA	NA	58628.16761674161	49695.211705601396	NA	NA	Thioredoxin domain-containing protein 17 OS=Danio rerio OX=7955 GN=txndc17 PE=2 SV=1	NA	cytosol	other molecular function	445062	txndc17	NA	NA	11286.0615234375	31508.86328125	NA	NA	83850.4765625	57261.31640625	NA	NA
F1Q5B3	0.625	8	0.75	0.5	1.5643872167197372	2.957518548619496	171528.5938318458	1.0904199187367866e-5	0.015061583562570974	0.276147704033374	3.176788034102339	-2.88315648058566	median	106973.97073368833	238694.67309603415	100836.27693436656	79196.34897880288	313988.3023343967	397798.2687877887	NA	NA	P-type Cu(+) transporter OS=Danio rerio OX=7955 GN=atp7a PE=3 SV=1	transport;other biological processes	plasma membrane;other membranes;ER/Golgi;other cell component	transporter activity;other molecular function	NA	NA	Ion transport by P-type ATPases; Ion influx/efflux at host-pathogen interface	NA	139602.5	196800.09375	83953.421875	57836.55078125	449068.59375	458363.125	NA	NA
F1QJK2	0.375	8	0.25	0.5	1.5417442838859134	2.911462998636404	59208.12556159228	3.7639041993616845e-6	0.01942255907192972	0.29769877795453736	3.1358547042513547	-3.0225836618335804	median	46936.751933250394	NA	20716.484604340993	NA	105487.80039027	67751.28470496202	NA	104702.65522059065	Septin OS=Danio rerio OX=7955 GN=sept8a PE=1 SV=1	NA	NA	other molecular function	NA	sept8a	NA	NA	61253.10546875	NA	17247.95703125	NA	150869.5	78066.4296875	NA	103175.8125
F1QX75	0.625	8	1	0.25	1.538470603578336	2.904863964768268	39602.88188615588	2.517584402888471e-6	0.030773757964238247	0.3547438410180469	2.68121960153754	-3.5808104949267525	median	14623.071184325187	33097.04540242977	31567.50546203199	38845.258194053524	NA	135852.30628442415	47850.62679277734	NA	Charged multivesicular body protein 4c OS=Danio rerio OX=7955 GN=chmp4c PE=3 SV=1	cell organization and biogenesis;transport	plasma membrane;other membranes;other cytoplasmic organelle	NA	NA	NA	Endosomal Sorting Complex Required For Transport (ESCRT); Macroautophagy; Sealing of the nuclear envelope (NE) by ESCRT-III	NA	19083.30859375	27288.005859375	26282.208984375	28368.42578125	NA	156535.84375	48558.7421875	NA
Q4VBI2	0.125	8	0.25	0	1.537268494300168	2.9024445279439517	163710.45159243088	1.0407194120461481e-5	0.06486516128380158	0.44112368031050125	2.1319996008846824	-4.4411771569238	median	68322.40764640416	42361.66557364958	177304.76455527727	225288.71560270782	608808.2394541588	128800.899785913	347647.72543486784	NA	Immediate early response 3-interacting protein 1 OS=Danio rerio OX=7955 GN=ier3ip1 PE=3 SV=1	transport;developmental processes;other biological processes	other membranes;ER/Golgi;other cell component	NA	554110	ier3ip1	NA	NA	89161.6796875	34926.54296875	147618.9140625	164526.8046875	870722.4375	148410.859375	352792.375	NA
Q6DGJ0	0.375	8	0.5	0.25	1.5351825531925432	2.898251019667873	52055.70259149806	3.309219397277492e-6	0.12695644501355713	0.5321743240408914	1.7630620254827918	-4.834004987993351	median	38832.96084426406	11405.568111511637	NA	88822.7701242727	NA	131775.75830454545	73733.406306722	NA	DnaJ (Hsp40) homolog, subfamily C, member 5aa OS=Danio rerio OX=7955 GN=dnajc5aa PE=1 SV=1	other biological processes	other membranes;other cell component	NA	386768	dnajc5	Neutrophil degranulation; GABA synthesis, release, reuptake and degradation	NA	50677.546875	9403.7158203125	NA	64866.66015625	NA	151838.640625	74824.546875	NA
E7FE90	0	8	0	0	1.523121205859141	2.8741218079764157	3025460.306766705	1.9233074253964015e-4	0.0023105893804496714	0.15094484369389483	4.170679831650587	-1.2862211829539234	median	3033819.877135788	1215632.3234750244	1675972.9585100985	1640954.196952087	7673095.609984229	4556994.370168064	3476780.1085121734	5693113.627155255	Fetuin B OS=Danio rerio OX=7955 GN=fetub PE=1 SV=1	other biological processes	non-structural extracellular	enzyme regulator activity	569489	NA	Platelet degranulation ; Dissolution of Fibrin Clot	NA	3959176.578125	1002270.18945313	1395367.51171875	1198377.6015625	10974123.015625	5250797.5625	3528231.0859375	5610092.9140625
F1R3T1	0.125	8	0.25	0	1.5178570826517834	2.863653786911553	53710.431528585075	3.4144117359308763e-6	0.12130132266032514	0.5321559759037275	2.1023527655725567	-4.234493904000655	median	NA	NA	NA	31739.37614177389	NA	NA	90890.584682601	NA	Si:dkeyp-77h1.4 OS=Danio rerio OX=7955 GN=si:dkeyp-77h1.4 PE=1 SV=2	NA	other membranes	NA	497302	NA	NA	NA	NA	NA	NA	23179.048828125	NA	NA	92235.625	NA
Q6DHI9	0	8	0	0	1.5142741301484008	2.85655068825625	615486.974827687	3.9126960822234307e-5	0.05276606254411909	0.4120458719710794	2.22290051991156	-4.347552338767057	median	987025.455121265	95323.56072561783	500907.25753919006	373169.08960405627	1900390.7496737964	1145079.5338325566	541613.0413682952	993554.4272696472	Proteasome subunit beta OS=Danio rerio OX=7955 GN=psmb2 PE=1 SV=1	protein metabolism;other metabolic processes	nucleus;other cell component	NA	436882	psmb2	Ub-specific processing proteases; UCH proteinases; Cross-presentation of soluble exogenous antigens (endosomes); Neddylation; Antigen processing: Ubiquitination & Proteasome degradation; Separation of Sister Chromatids; Regulation of PTEN stability and activity; ABC-family proteins mediated transport; Activation of NF-kappaB in B cells; Oxygen-dependent proline hydroxylation of Hypoxia-inducible …	NA	1288081.765625	78592.8125	417041.1640625	272522.828125	2717954.125	1319418.09375	549628.078125	979065.765625
Q6XNL8	0	8	0	0	1.5107374302168033	2.8495565632168507	175050.25368639757	1.1128073701035452e-5	0.11241222588460852	0.525390450266722	1.7555680392720672	-5.042332954849084	median	211023.39577624665	82332.80377053317	109065.68350334745	61024.57673775094	592441.9851610082	1023954.8302634343	257416.62457401748	48825.008023223956	Actin OS=Danio rerio OX=7955 GN=acta1b PE=1 SV=1	developmental processes;other biological processes	cytoskeleton	NA	NA	actc1	NA	NA	275388.427734375	67882.1328125	90804.9921875	44565.830078125	847315.2890625	1179852.1328125	261225.993164063	48113.009765625
F1R8R0	0.125	8	0.25	0	1.5071845261668386	2.8425476357349098	186905.0166881561	1.1881689726226784e-5	0.003751558919227858	0.18545867721718715	3.8530043656551793	-1.7677285023800549	median	63190.701260071306	137799.68226593966	109429.50355770598	158501.18393070385	214654.37065962146	268012.32630091195	318487.6556936215	538161.0078305881	Si:zfos-1897c11.1 OS=Danio rerio OX=7955 GN=si:zfos-1897c11.1 PE=4 SV=3	NA	NA	NA	NA	NA	NA	NA	82464.732421875	113613.72265625	91107.8984375	115752.328125	307000.40625	308817.25	323200.78125	530313.19140625
A0A2R8RVG3	0.375	8	0.5	0.25	1.5032060276228734	2.8347195832324656	196855.43028592534	1.251424485562484e-5	0.034309210212081206	0.36008478140853767	2.536686613814209	-3.8340319424296276	median	128180.60833437584	127274.40007303281	158546.72165203886	97305.48851588144	180867.81961219845	1071868.4193286072	234785.3672012014	NA	Transport and golgi organization 2 homolog (Drosophila) OS=Danio rerio OX=7955 GN=tango2 PE=1 SV=1	cell organization and biogenesis;transport	ER/Golgi	NA	445324	NA	NA	NA	167277.453125	104935.7890625	132001.5	71061.53125	258678.609375	1235060.57421875	238259.828125	NA
F1Q8S0	0.125	8	0.25	0	1.5023209454092452	2.8329810381094114	148640.08402451468	9.449159741957194e-6	0.12390629238423846	0.5321559759037275	2.0808339799955236	-4.254788223035504	median	88310.85882511556	NA	NA	NA	NA	NA	NA	250182.98851070958	Patched 2 OS=Danio rerio OX=7955 GN=ptch2 PE=3 SV=1	NA	other membranes	other molecular function	30181	NA	NA	NA	115246.8828125	NA	NA	NA	NA	NA	NA	246534.65625
F1R406	0	8	0	0	1.5003033180952983	2.829021847328406	336336.4617821952	2.138115687488774e-5	0.1522401976612403	0.5601766389082102	1.5613373577598502	-5.3087760218426885	median	77172.47471099431	36917.53326454175	683598.5332036123	820969.4146899241	908865.2752528804	367821.53032881476	662468.3968341879	462451.91748866386	Gamma-aminobutyric acid type A receptor subunit beta2a OS=Danio rerio OX=7955 GN=gabrb2a PE=3 SV=2	cell-cell signaling;cell organization and biogenesis;transport;signal transduction;other biological processes	plasma membrane;other membranes;other cell component	transporter activity;other molecular function	NA	NA	GABA receptor activation	NA	100711.138671875	30437.939453125	569144.734375	599548.3359375	1299866.421875	423822.422851563	672271.90625	455708.140625
Q5U3E9	0	8	0	0	1.5000406026540993	2.8285067280310017	583976.8667142888	3.712384001532777e-5	0.007058291719025459	0.2181376827493645	3.451025307537927	-2.3943705759325926	median	847115.2048225764	229463.75532231954	272280.70665087836	274659.5469274275	847208.0410960055	1001957.0507422927	1384980.489675491	791433.0388772772	Tnni2a.1 protein OS=Danio rerio OX=7955 GN=tnni2a.1 PE=1 SV=1	other biological processes	cytoskeleton	NA	492493	zgc:103650	Striated Muscle Contraction; Ion homeostasis	NA	1105496.96875	189189.34375	226693.1875	200581.984375	1211683.75	1154505.1875	1405476.0625	779891.84375
F1Q6F3	0.75	8	1	0.5	1.4999222722741479	2.828274742378681	206067.40094143525	1.3099856622688823e-5	0.0030539851393375844	0.16515250613906893	3.986747992204585	-1.5633814342301884	median	115379.8569453303	82970.79700143213	139452.67161719842	168854.20755904473	226026.41598170056	349181.76501623134	289420.38455139054	631452.2187370542	Complement component 8, alpha polypeptide OS=Danio rerio OX=7955 GN=c8a PE=1 SV=2	stress response;other biological processes	non-structural extracellular;plasma membrane;other membranes	NA	445102	NA	Regulation of Complement cascade; Terminal pathway of complement	NA	150572.296875	68408.1484375	116104.3359375	123313.0703125	323264.796875	402344.75	293703.359375	622243.96875
Q1L949	0.625	8	0.75	0.5	1.4942453653645718	2.817167540910338	46623.5645425316	2.963894376090191e-6	0.34288691516954184	0.708976826977787	1.0154986031201951	-5.80531247538844	median	15076.597006041648	73712.56102654854	NA	19286.462672751164	17523.641640891605	931826.2304373861	29347.839861510878	NA	Si:ch211-250g4.3 (Fragment) OS=Danio rerio OX=7955 GN=si:ch211-250g4.3 PE=4 SV=1	NA	NA	NA	NA	NA	NA	NA	19675.166015625	60774.875	NA	14084.771484375	25062.453125	1073696.9375	29782.142578125	NA
F1R1F1	0	8	0	0	1.4847146802827496	2.7986181977722797	9956892.449133739	6.329669947565094e-4	0.26241887763336985	0.6559553929214319	1.1940487355856202	-5.759679575161023	median	16671061.870099535	1866646.6640962851	3693837.241205908	10917037.934071857	29857662.113093592	6729711.137526059	2341629.53812829	163610872.92097184	Collagen, type IX, alpha 3 OS=Danio rerio OX=7955 GN=col9a3 PE=1 SV=1	cell organization and biogenesis;developmental processes	non-structural extracellular;extracellular matrix;other cell component	extracellular structural activity	567110	NA	NA	NA	21755964.546875	1539021.51953125	3075384.03515625	7972637.96875	42702668.3417969	7754310.83886719	2376282.03979492	161224991.972656
A0A0R4IVM1	0.25	8	0.5	0	1.4761029657637312	2.7819624861904635	86048.4348028443	5.470162448666037e-6	0.01592483857334734	0.28157369442077856	3.523637248283734	-2.6829137343292015	median	45523.5933041463	58465.29507077415	NA	NA	152584.92592956437	134997.45720651015	NA	NA	LSM14A mRNA-processing body assembly factor b OS=Danio rerio OX=7955 GN=lsm14ab PE=1 SV=1	cell organization and biogenesis	other cell component	nucleic acid binding activity	406800	NA	NA	NA	59408.9140625	48203.73828125	NA	NA	218228.1875	155550.84375	NA	NA
A2BGH2	0.5	8	0.5	0.5	1.4696001130831036	2.7694511919892757	124705.28013394844	7.927606610185024e-6	0.06873003418906759	0.4456194742143753	2.201162480275274	-4.256344104211797	median	31579.534973812373	145041.2370832057	NA	NA	213004.76361800914	169552.53439262183	NA	182319.6102643982	RING-type E3 ubiquitin transferase OS=Danio rerio OX=7955 GN=ppil2 PE=1 SV=1	protein metabolism;other metabolic processes;other biological processes	nucleus	other molecular function	NA	NA	mRNA Splicing - Major Pathway	NA	41211.7265625	119584.2734375	NA	NA	304641.125	195366.9375	NA	179660.90625
F1QJD8	0.125	8	0.25	0	1.4626833829868673	2.7562053567083558	6189462.298449047	3.934686821437804e-4	0.0049022078711614585	0.1873845482544787	3.6813193696525155	-2.0332440146630084	median	2296971.977513908	4197383.22376992	3898725.6255611205	5139626.394100389	6201494.910699455	9209432.30426478	10310629.509220885	18933042.040746924	Zgc:172051 (Fragment) OS=Danio rerio OX=7955 GN=zgc:172051 PE=4 SV=1	NA	NA	NA	NA	NA	NA	NA	2997579.95605469	3460678.03369141	3245968.28808594	3753433.92431641	8869427.8671875	10611569.9882813	10463210.90625	18656948.0166016
A0A2R8Q2N0	0.375	8	0.5	0.25	1.4581105558079699	2.7474830023892722	42916.62188290296	2.728241297884653e-6	0.08435036050816144	0.47733719009122627	2.054783302714939	-4.451672339115767	median	NA	NA	20895.36842788027	26210.72352315005	115484.44484540184	NA	92252.97035321224	24951.390731152474	10-formyltetrahydrofolate dehydrogenase OS=Danio rerio OX=7955 GN=aldh1l1 PE=1 SV=1	other metabolic processes;developmental processes;other biological processes	other cell component	other molecular function	NA	NA	Metabolism of folate and pterines	NA	NA	NA	17396.890625	19141.51171875	165166.78125	NA	93618.171875	24587.533203125
Q7ZV96	0	8	0	0	1.4523533203295713	2.736540712749847	2666876.5622298005	1.6953530949588891e-4	0.0390751708027165	0.365799471836447	2.4050934162648665	-4.063124506336938	median	1641823.5613858758	935242.421466812	1209927.3088555005	3635782.294138643	11304309.619349517	5098998.1794859	1762441.658893355	3728823.57033793	60S ribosomal protein L10 OS=Danio rerio OX=7955 GN=rpl10 PE=2 SV=1	cell organization and biogenesis;protein metabolism;other metabolic processes;developmental processes;other biological processes	cytosol;translational apparatus	other molecular function	336712	rpl10	SRP-dependent cotranslational protein targeting to membrane; Major pathway of rRNA processing in the nucleolus and cytosol; Nonsense Mediated Decay (NMD) enhanced by the Exon Junction Complex (EJC); L13a-mediated translational silencing of Ceruloplasmin expression; GTP hydrolysis and joining of the 60S ribosomal subunit; Formation of a pool of free 40S subunits; Nonsense Mediated Decay (NMD) inde…	Cytoplasmic ribosomal proteins	2142602.28125	771093.01953125	1007351.1328125	2655186.88671875	16167514.4785156	5875321.546875	1788523.07421875	3674447.421875
A0A2R8Q770	0.875	8	1	0.75	1.4491083369174795	2.7303924626044163	440350.1639852381	2.799338461896531e-5	0.0016194898713543574	0.14068438099852199	4.409701856397037	-0.9332064094094674	median	237870.15156186273	324799.3311291315	262936.7469353858	248276.79809213846	882450.0294435237	902365.1804643874	890874.0027766075	395142.79361780826	Cholesterol side-chain cleavage enzyme, mitochondrial OS=Danio rerio OX=7955 GN=cyp11a2 PE=3 SV=1	other metabolic processes;other biological processes	other membranes;mitochondrion	other molecular function	NA	cyp11a1.2	Endogenous sterols; Pregnenolone biosynthesis	NA	310423.8125	267792.0625	218913.671875	181314.84375	1262087.125	1039750.4375	904057.5625	389380.5625
A1A5X7	0.375	8	0.75	0	1.4393829488260224	2.7120484439304318	678564.5785092929	4.3136850598864545e-5	0.006326357200204466	0.212105635970397	3.5197818076332075	-2.2860145819556026	median	668339.4569049564	297114.6818286414	364823.1962932438	397892.90754646016	1975836.187700214	818907.006742805	1412645.3579646265	682245.9377469287	TAF15 RNA polymerase II, TATA box-binding protein (TBP)-associated factor OS=Danio rerio OX=7955 GN=taf15 PE=1 SV=1	RNA metabolism OR transcription;other biological processes	nucleus	nucleic acid binding activity;other molecular function	558760	fa11g05	Regulation of TP53 Activity through Phosphorylation; RNA Polymerase II Pre-transcription Events; RNA Polymerase II Promoter Escape; RNA Polymerase II Transcription Pre-Initiation And Promoter Opening; RNA Polymerase II Transcription Initiation	NA	872192.1640625	244966.494140625	303741.4375	290578.462890625	2825856.796875	943585.7421875	1433550.328125	672296.98046875
A0A2R8QUZ1	0.25	8	0.25	0.25	1.4304914860117215	2.695385240006049	107757.09916725037	6.850198249304951e-6	0.06491009109674042	0.44112368031050125	2.336805404846664	-4.061532826765047	median	55650.785646423596	77410.45810558081	NA	NA	288692.2665160188	108412.03057523807	NA	NA	CCCTC-binding factor (zinc finger protein) OS=Danio rerio OX=7955 GN=ctcf PE=1 SV=1	RNA metabolism OR transcription;other biological processes	NA	nucleic acid binding activity;other molecular function	NA	NA	NA	NA	72625.0390625	63823.734375	NA	NA	412890	124917.78125	NA	NA
Q7SZ49	0.375	8	0.5	0.25	1.4224549405316473	2.6804123148210532	271190.06664028286	1.7239752499691955e-5	0.021310444235088957	0.3074243146693699	2.7718595384812605	-3.4792799442197353	median	181662.82842566617	76201.54005442174	268519.77360958856	202528.34293497857	657427.1060217477	662981.9179320583	469384.4039152904	189941.7238088084	Short chain dehydrogenase/reductase family 16C, member 5 OS=Danio rerio OX=7955 GN=sdr16c5b PE=1 SV=1	NA	other cell component	other molecular function	406799	sdr16c5	Estrogen biosynthesis; Lipid particle organization; RA biosynthesis pathway	NA	237072.484375	62827	223561.94140625	147905.060546875	940257.53125	763921.03125	476330.568359375	187171.869140625
A0A1L1U0X8	0.375	8	0.25	0.5	1.4220211981740363	2.6796065772439213	149983.16863884905	9.534540621220673e-6	0.036990277645966525	0.361290533939337	2.438268572431496	-4.010812797242751	median	181607.03399330244	34109.668959708186	61712.972028783945	184349.25877571205	385587.33752647374	184988.7844832115	312898.9074140794	162794.5867028447	Carnitine O-palmitoyltransferase OS=Danio rerio OX=7955 GN=cpt1aa PE=1 SV=1	other metabolic processes;developmental processes;other biological processes	other membranes;mitochondrion	other molecular function	558088	NA	NA	NA	236999.671875	28122.8984375	51380.46875	134629	551470.109375	213153.359375	317529.328125	160420.609375
Q5U3U0	0.5	8	0.75	0.25	1.4151361441129424	2.6668490072700863	112922.36907045009	7.178558265689281e-6	0.01138366158869452	0.25362857329854344	3.1543999629457318	-2.8659808758968137	median	123873.19434452265	28840.64366691859	98320.84485911227	65087.13894002656	212961.5334561246	147696.58333762756	158699.41555810592	231670.02027807033	Phytanoyl-CoA dioxygenase domain-containing protein 1 OS=Danio rerio OX=7955 GN=phyhd1 PE=2 SV=1	NA	NA	other molecular function	492804	phyhd1	NA	NA	161656.21875	23778.66796875	81859.14453125	47532.69140625	304579.296875	170183.4140625	161047.921875	228291.65625
Q503W5	0.25	8	0.25	0.25	1.4148013915703714	2.6662302826632116	1721036.9647256741	1.0940758886293384e-4	0.11265757328695722	0.525390450266722	1.7541904668371402	-5.044278340968994	median	3208388.58716306	169714.36740018812	1265739.3339234896	1790670.3010333702	3857326.070393833	2333279.748884428	1781781.6637144012	3889094.151113843	Tumor suppressor candidate 3 OS=Danio rerio OX=7955 GN=tusc3 PE=2 SV=1	protein metabolism;other metabolic processes;transport	other membranes;ER/Golgi	NA	553582	zgc:110044	Miscellaneous transport and binding events	NA	4186991.140625	139926.890625	1053818.640625	1307714.24609375	5516778.75	2688522	1808149.28125	3832380.83203125
Q58ED3	0	8	0	0	1.4132918944940407	2.66344205512734	32275.569768700418	2.0517817687511254e-6	0.20787635943952548	0.6003072254821654	1.4887977400833339	-4.937614436803739	median	NA	NA	NA	16797.5167360597	84452.54658875018	NA	23700.849952534078	NA	Sushi-repeat-containing protein OS=Danio rerio OX=7955 GN=srpx PE=1 SV=1	cell organization and biogenesis;transport	NA	NA	541513	sprx	NA	NA	NA	NA	NA	12267.111328125	120784.7109375	NA	24051.5859375	NA
Q5BKV9	0	8	0	0	1.4105429527376216	2.6583719080129473	747323.9267387983	4.7507933065867874e-5	0.01782425593531179	0.2905119053368711	2.880296676439995	-3.305347006255336	median	468378.2247800787	202883.96522606479	773423.1447848896	600540.7551462139	2022751.8765669027	1259316.9154138758	1371632.4266487544	630887.0790625361	60S ribosomal protein L9 OS=Danio rerio OX=7955 GN=rpl9 PE=1 SV=1	protein metabolism;other metabolic processes	mitochondrion;translational apparatus	nucleic acid binding activity;other molecular function	336702	zgc:103730	NA	Cytoplasmic ribosomal proteins	611240.01171875	167274.71484375	643930.15625	438570.796875	2892955.9921875	1451048.13671875	1391930.46875	621687.0703125
F1QEW3	0.125	8	0	0.25	1.4075128064297253	2.6527942896417667	79578.4960717477	5.058863672888133e-6	0.02248757734831523	0.31114574148231205	3.023325216480353	-3.1668487733426027	median	NA	NA	32003.109881804845	61369.83888322587	152616.43358356375	86779.64343717006	122690.88773488923	NA	Importin subunit alpha OS=Danio rerio OX=7955 GN=kpna4 PE=1 SV=1	transport	nucleus;other cell component	other molecular function	NA	NA	NA	NA	NA	NA	26644.880859375	44817.97265625	218273.25	99991.859375	124506.5234375	NA
A0A2R8QV03	0.75	8	0.75	0.75	1.4054903413431497	2.649078033050405	750803.9083629289	4.772915806369593e-5	0.005469608408979163	0.19846771075517644	3.6117073585865076	-2.1418439897385175	median	753056.9746900403	338801.1836984006	527805.7976176438	336255.7236447745	2187666.8760573477	1065104.4158292965	1098770.641024867	870994.0306382453	Egl-9 family hypoxia-inducible factor 1a OS=Danio rerio OX=7955 GN=egln1a PE=4 SV=1	protein metabolism;other metabolic processes;stress response	nucleus;other cell component	other molecular function	NA	NA	Oxygen-dependent proline hydroxylation of Hypoxia-inducible Factor Alpha	NA	982749.6875	279336.375	439436.125	245565.25	3128818.75	1227266.75	1115030.75	858292.625
B1H1J6	0	8	0	0	1.4049506441942015	2.648087225959014	522008.07180764247	3.318443803010747e-5	0.008486895276682255	0.22441589647534038	3.335991113042093	-2.576548092650125	median	399850.02128559013	596710.3689542229	313780.63472041057	141435.1828648606	1031918.1994484775	794491.7766784778	740658.5628688395	857473.5259361662	Dihydropyrimidinase OS=Danio rerio OX=7955 GN=dpys PE=1 SV=1	other metabolic processes	other cell component	other molecular function	100144569	NA	Pyrimidine catabolism	NA	521809.765625	491978.5390625	261244.849609375	103289.14453125	1475857.703125	915453.2890625	751619.166015625	844969.28515625
A5PMP8	0	8	0	0	1.4003441615180634	2.6396454459691996	1278336.8010285064	8.126481302949697e-5	0.00180583261795793	0.14557269926668195	4.335868528208014	-1.041359184768825	median	1037624.6326170226	530226.3953643297	837723.7602071043	831548.3816725254	2480960.363480692	1527357.4745158714	1687726.73456907	2909442.040519264	Complement component c3b, tandem duplicate 2 OS=Danio rerio OX=7955 GN=c3b.2 PE=4 SV=1	other biological processes	non-structural extracellular	enzyme regulator activity	566347	NA	NA	NA	1354114.38671875	437163.5234375	697465.0234375	607274.083007813	3548289.453125	1759897.91796875	1712702.484375	2867014.65039063
Q45QT2	0	8	0	0	1.3968278016269267	2.633219527393478	746017.6473878882	4.742489192433882e-5	0.07878399877387976	0.4705226470139543	1.977416406093496	-4.720288577560739	median	804442.4016993325	91710.849435176	679324.2950317247	891311.3837370942	882975.1825018121	903500.9947305914	1272991.8116980044	2114792.667306707	Thymosin beta OS=Danio rerio OX=7955 GN=tmsb4x PE=1 SV=1	cell organization and biogenesis;developmental processes;other biological processes	cytoskeleton;other cell component	cytoskeletal activity	793949	fb08c07	Platelet degranulation	Non-canonical Wnt pathway	1049808.375	75614.1875	565586.125	650918.59375	1262838.203125	1041059.1796875	1291830.125	2083953.375
F1Q8B0	0	8	0	0	1.3938584516139372	2.6278054175050434	6058574.819079633	3.851480685697209e-4	0.06192462435598561	0.4341242086430149	2.1253117403585673	-4.49742223322421	median	9451873.729246736	1297309.4383016224	3475759.529493519	4578089.552267557	27034140.805265773	7113532.48574315	6965931.629937467	6945303.219994424	Ag1 OS=Danio rerio OX=7955 GN=agr1 PE=1 SV=1	other biological processes	ER/Golgi	NA	335309	ag1	NA	NA	12334824.9414063	1069611.71679688	2893818.72265625	3343347.41796875	38664445.4726563	8196569.0546875	7069016.66259766	6844022.2578125
Q1LYL6	0	8	0	0	1.3905810080210763	2.621842474207852	669411.4485398564	4.255497937760072e-5	0.014832694424699441	0.276147704033374	2.992225202732612	-3.1257519585323625	median	793645.5085459322	232631.7949011971	289501.5413243383	546528.5299545996	1671768.393607108	794694.4643239022	713740.3156623481	1455691.0278505648	Carboxylic ester hydrolase OS=Danio rerio OX=7955 GN=ces2a PE=1 SV=1	NA	NA	other molecular function	NA	NA	Physiological factors; Phase I - Functionalization of compounds; Aspirin ADME; Synthesis of PC; Metabolism of Angiotensinogen to Angiotensins; LDL clearance; Neurotransmitter clearance	NA	1035718.28125	191801.34375	241030.765625	399126.0390625	2390976.59375	915686.8359375	724302.5703125	1434463.1875
F1QY24	0.375	8	0.75	0	1.387308486834531	2.6159019871734395	166920.9715561683	1.0611289241849427e-5	0.006290301773855057	0.212105635970397	3.5233806637431146	-2.280354912736322	median	176974.04871485874	51453.89823036708	130242.38799629423	95657.81567702848	355639.72754928644	227186.57042104533	230341.85094348493	285443.90504895395	Serine--pyruvate aminotransferase OS=Danio rerio OX=7955 GN=agxta PE=1 SV=1	other metabolic processes	other cytoplasmic organelle	other molecular function	NA	NA	NA	NA	230953.5625	42422.94921875	108436.115234375	69858.2470703125	508638.796875	261775.765625	233750.5546875	281281.375
Q1LVK6	0	8	0	0	1.3861704189750057	2.613839250441547	145143.4234583106	9.226874451483222e-6	0.048396651921349246	0.3955632142245339	2.2754319200382866	-4.266101945432437	median	162806.41529933593	45429.76819859908	88270.3698130254	99495.79314042424	525183.8339688426	262099.78516382285	74128.04285759157	297157.469926841	Vasodilator-stimulated phosphoprotein b OS=Danio rerio OX=7955 GN=vaspb PE=1 SV=2	cell organization and biogenesis;developmental processes	cytoskeleton;other cell component	cytoskeletal activity;other molecular function	550487	NA	Signaling by ROBO receptors; Cell-extracellular matrix interactions	NA	212464.606445313	37456.146484375	73491.404296875	72661.095703125	751122.140625	302004.5234375	75225.0234375	292824.125
E7EXL6	0	8	0	0	1.3801076243869623	2.6028778771347265	258727.40306834973	1.6447491787016062e-5	0.14683487499728526	0.5518960042128327	1.911558811484848	-4.416951070970093	median	160367.1951134427	NA	NA	NA	NA	NA	NA	417416.22437892813	Myoferlin-like OS=Danio rerio OX=7955 GN=myofl PE=3 SV=2	cell organization and biogenesis;other biological processes	plasma membrane;other membranes	other molecular function	NA	NA	NA	NA	209281.390625	NA	NA	NA	NA	NA	NA	411329.1875
A0A0H2UKU2	0	8	0	0	1.3784385472319904	2.5998683069953827	721463.2584606988	4.586395131493435e-5	0.15619135055759645	0.5635547769894064	1.5446555206643329	-5.330862369900794	median	567945.0056953266	165752.45833693456	439038.0067242894	969808.0725388398	1151865.9809775124	756251.2680183531	313111.0492918378	6714182.070903127	Collagen, type II, alpha 1b OS=Danio rerio OX=7955 GN=col2a1b PE=4 SV=3	cell organization and biogenesis;developmental processes	non-structural extracellular;extracellular matrix;other cell component	extracellular structural activity	NA	NA	Integrin cell surface interactions; Collagen degradation; Activation of Matrix Metalloproteinases; Assembly of collagen fibrils and other multimeric structures; Collagen chain trimerization	NA	741176.02734375	136660.357421875	365530.58203125	708244.1875	1647407.984375	871390.65625	317744.609375	6616271.46875
Q6IQT4	0.25	8	0.5	0	1.3729649493242189	2.590023071616244	54578.422663674806	3.4695905724061903e-6	0.04655298164887647	0.3884237674869653	2.4821581970184097	-3.87986398789959	median	21595.02102800836	NA	44127.31325820724	54454.96264183007	134751.8887403828	NA	69258.24121537755	NA	COP9 signalosome complex subunit 2 OS=Danio rerio OX=7955 GN=cops2 PE=2 SV=1	protein metabolism;other metabolic processes;other biological processes	nucleus;other cell component	NA	415145	cops2	Neddylation; DNA Damage Recognition in GG-NER; Formation of TC-NER Pre-Incision Complex; Cargo recognition for clathrin-mediated endocytosis; RHOBTB1 GTPase cycle	NA	28181.798828125	NA	36739.1484375	39768.0859375	192723.234375	NA	70283.15625	NA
A0A2R8Q5G4	0.5	8	0.5	0.5	1.3695906090543346	2.583972308110402	146353.4703097658	9.303798022064404e-6	0.03800291647976631	0.3627285158832186	2.421930003621032	-4.036593089912275	median	76916.99517806048	118241.15312643474	243864.18529228432	30981.14038580836	318232.9727310261	244541.89160152056	229028.91705657938	171869.59234997013	Vitamin D3 receptor B OS=Danio rerio OX=7955 GN=vdrb PE=3 SV=1	RNA metabolism OR transcription;signal transduction	nucleus;other cell component	nucleic acid binding activity;other molecular function	NA	NA	NA	NA	100377.734375	97488.015625	203034.3984375	22625.314453125	455139.35546875	281773.4375	232418.19140625	169363.27734375
F1QC17	0.125	8	0.25	0	1.3682404464409998	2.581555199361828	378439.5291434546	2.4057679911952965e-5	0.33187977817498143	0.7024319881288272	1.0244425435656657	-5.9387084473862615	median	1325020.4815851897	10212.438805651449	470179.4602481164	483734.9102915114	848963.1998710143	1018695.030266925	214579.093925139	736594.2856531452	Elastin microfibril interfacer 1a OS=Danio rerio OX=7955 GN=emilin1a PE=1 SV=1	other biological processes	non-structural extracellular;other cell component	NA	566473	NA	Platelet degranulation	NA	1729169.9140625	8419.9990234375	391458.072265625	353268.2890625	1214193.9921875	1173791.52734375	217754.533203125	725852.78515625
Q5SPJ1	0	8	0	0	1.3610800967906656	2.5687742294486897	2316765.837768963	1.4727851258599753e-4	0.009299810086678028	0.23372352897085155	3.2792188796051644	-2.6668199559228647	median	2101259.885775993	1416834.9661789865	715427.9108457491	2049801.3555497818	3618300.638615392	2313750.5782980174	4365448.772291504	5201520.905856478	Serine (or cysteine) proteinase inhibitor, clade A (alpha-1 antiproteinase, antitrypsin), member 1,-like OS=Danio rerio OX=7955 GN=serpina1l PE=1 SV=1	other biological processes	non-structural extracellular	enzyme regulator activity	NA	NA	Neutrophil degranulation; Regulation of Insulin-like Growth Factor (IGF) transport and uptake by Insulin-like Growth Factor Binding Proteins (IGFBPs); Post-translational protein phosphorylation; Platelet degranulation ; COPII-mediated vesicle transport; Cargo concentration in the ER; Intrinsic Pathway of Fibrin Clot Formation; Common Pathway of Fibrin Clot Formation; Prednisone ADME; Glucocortico…	NA	2742172.99023438	1168158.6796875	595644.970703125	1496955.87890625	5174922.65625	2666019.50976563	4430050.67382813	5125668.91992188
B8JLL8	0	8	0	0	1.3534951103992832	2.5553043084498306	204918.54415717788	1.3026822949798214e-5	0.17397260728816766	0.5793728669814088	1.4739097772670717	-5.422979426761948	median	432691.24078712397	101146.1136075385	49292.56430927575	125178.884473095	1693167.8030738453	221887.71979585502	348873.80787040497	87843.3050360449	Transthyretin OS=Danio rerio OX=7955 GN=ttr PE=3 SV=1	other metabolic processes;transport;signal transduction	non-structural extracellular	signal transduction activity or receptor binding;other molecular function	449556	NA	Neutrophil degranulation; Retinoid metabolism and transport; Non-integrin membrane-ECM interactions; The canonical retinoid cycle in rods (twilight vision)	NA	564668.0078125	83393.41796875	41039.58984375	91417.28125	2421582.20117188	255670.1640625	354036.6015625	86562.31640625
F8W3J1	0.625	8	0.75	0.5	1.346742495162765	2.5433720096754158	267525.3321056983	1.7006782623117845e-5	0.08117518265981034	0.4739804245502034	2.027981581783171	-4.555537897364234	median	360829.634251579	NA	206946.76232620797	63214.84392013753	NA	663450.1051031264	363020.32839647727	322455.9197479142	Neurite extension and migration factor a OS=Danio rerio OX=7955 GN=nexmifa PE=4 SV=1	other biological processes	nucleus	NA	NA	NA	NA	NA	470887.625	NA	172298	46165.3671875	NA	764460.5	368392.46875	317753.65625
E7FEU8	0.625	8	1	0.25	1.3450209274908573	2.54033881453656	181603.30484647906	1.1544655995207297e-5	0.010723655593107576	0.2511835624894476	3.191181645517561	-2.807204920430514	median	114778.46240816431	137611.51074394642	138768.7495945552	76896.19709134083	129980.63138130738	339543.7484754486	331843.0785561518	479259.94503410923	Proline dehydrogenase OS=Danio rerio OX=7955 GN=prodhb PE=1 SV=1	other metabolic processes	mitochondrion	other molecular function	NA	NA	NA	NA	149787.46875	113458.578125	115534.921875	56156.765625	185899.34375	391239.34375	336753.84375	472271.0625
E7F023	0.5	8	0.75	0.25	1.3402727218583852	2.531991781282153	30383.686277633653	1.931513340234137e-6	0.11653299923184818	0.531285821379281	1.7842219388168565	-4.890668929145923	median	12663.375558931002	NA	22618.052444165685	24306.54650727189	132515.14028098344	15898.991056692816	53638.887441060746	NA	MYC-associated zinc finger protein a (purine-binding transcription factor) OS=Danio rerio OX=7955 GN=maza PE=4 SV=3	RNA metabolism OR transcription;developmental processes;other biological processes	NA	nucleic acid binding activity;other molecular function	NA	NA	NA	NA	16525.87890625	NA	18831.1484375	17750.904296875	189524.21875	18319.615234375	54432.66015625	NA
F1QKY8	0	8	0	0	1.3372189760905844	2.5266379944239	66458.62830622763	4.224824005033075e-6	0.47053773348574957	0.7926252941565731	0.7781759658661501	-5.6845822597219655	median	NA	33162.25896122012	NA	NA	14626.757848399437	336861.0628348728	NA	119388.50135117146	Tubulin beta chain OS=Danio rerio OX=7955 GN=tubb2 PE=1 SV=1	cell cycle OR cell proliferation;cell organization and biogenesis	cytoskeleton;other cell component	cytoskeletal activity;other molecular function	NA	NA	MHC class II antigen presentation; Separation of Sister Chromatids; Resolution of Sister Chromatid Cohesion; HSP90 chaperone cycle for steroid hormone receptors (SHR) in the presence of ligand; COPI-mediated anterograde transport; Aggrephagy; EML4 and NUDC in mitotic spindle formation; COPI-dependent Golgi-to-ER retrograde traffic; Kinesins; Intraflagellar transport	NA	NA	27341.7734375	NA	NA	20919.306640625	388148.21875	NA	117647.5
E9QF71	0.75	8	1	0.5	1.3369090582730294	2.5260952837262654	25122.984609326588	1.5970866561748371e-6	0.18066527773032104	0.5836463726857879	1.4636142323194803	-5.365758333845504	median	19600.967227083813	18603.17383693071	12516.825147962754	17824.295659482876	NA	230042.16501771956	35083.33641505319	9620.9771265896	Si:dkeyp-7a3.1 (Fragment) OS=Danio rerio OX=7955 GN=si:dkeyp-7a3.1 PE=4 SV=1	NA	NA	NA	NA	NA	NA	NA	25579.53125	15338.03125	10421.1533203125	13016.9609375	NA	265066.125	35602.515625	9480.677734375
F1QZ83	0.375	8	0.25	0.5	1.3363502647131718	2.5251170503482925	78244.92116184854	4.974087332547629e-6	0.05230380867825311	0.41062086341512655	2.5085928556351242	-3.7642579716029116	median	NA	NA	NA	39061.149666599915	129348.45717926722	95516.18338489978	77667.86982155051	NA	Upstream-binding transcription factor OS=Danio rerio OX=7955 GN=ubtf PE=1 SV=1	cell organization and biogenesis;RNA metabolism OR transcription;other metabolic processes;other biological processes	nucleus	nucleic acid binding activity;other molecular function	368509	si:dz180g5.3	NA	NA	NA	NA	NA	28526.08984375	184995.203125	110058.5390625	78817.234375	NA
F1RB89	0.25	8	0.25	0.25	1.3283935140204726	2.511228859809903	45435.57731101266	2.88837315181413e-6	0.12374836602098488	0.5321559759037275	1.9237865045106521	-4.455784317232958	median	NA	NA	NA	24592.642022659787	87325.01440751414	NA	43676.14486733515	NA	Dynein light intermediate chain OS=Danio rerio OX=7955 GN=dync1li2 PE=1 SV=1	cell organization and biogenesis;other biological processes	cytoskeleton;other cell component	other molecular function	573266	NA	COPI-mediated anterograde transport; Amplification of signal from unattached kinetochores via a MAD2 inhibitory signal; MHC class II antigen presentation; Separation of Sister Chromatids; Resolution of Sister Chromatid Cohesion; HSP90 chaperone cycle for steroid hormone receptors (SHR) in the presence of ligand; RHO GTPases Activate Formins; Aggrephagy; EML4 and NUDC in mitotic spindle formation	NA	NA	NA	NA	17959.837890625	124892.9375	NA	44322.484375	NA
E7F829	0.5	8	0.25	0.75	1.3198217519194415	2.496352649000735	77330.439503343	4.91595305921875e-6	0.16674554069585798	0.57252779124831	1.5671179332636584	-4.9131664282298555	median	NA	37196.81283517742	NA	NA	144283.40199959584	77068.10228184926	167261.93782418143	39972.241255932284	AE-binding protein 1 OS=Danio rerio OX=7955 GN=aebp1a PE=3 SV=1	protein metabolism;RNA metabolism OR transcription;other biological processes	non-structural extracellular	nucleic acid binding activity;other molecular function	793308	NA	NA	NA	NA	30668.201171875	NA	NA	206355.28125	88801.734375	169737.15625	39389.33984375
Q5RFW2	0.5	8	0.75	0.25	1.3198089155777488	2.496330437866625	630163.3567128386	4.005994924037791e-5	0.26837587883230934	0.6593770346418065	1.1996916201273546	-5.560125777941803	median	144192.784282007	277376.52580394695	1118620.063929313	1040832.0344142296	NA	415504.08622646186	3236436.487079103	NA	TGF-beta-activated kinase 1 and MAP3K7-binding protein 2 OS=Danio rerio OX=7955 GN=tab2 PE=1 SV=1	developmental processes;other biological processes	other membranes;cytosol	other molecular function	494163	tab2	FCERI mediated NF-kB activation; NOD1/2 Signaling Pathway; Downstream TCR signaling; TAK1-dependent IKK and NF-kappa-B activation ; activated TAK1 mediates p38 MAPK activation; JNK (c-Jun kinases) phosphorylation and activation mediated by activated human TAK1; CLEC7A (Dectin-1) signaling; IRAK2 mediated activation of TAK1 complex; IRAK2 mediated activation of TAK1 complex upon TLR7/8 or 9 stimul…	MAPK signaling pathway; Toll-like receptor signaling pathway; Exercise-induced circadian regulation	188173.5625	228692.6875	931331.3125	760112.5	NA	478764.65625	3284330.75	NA
A0A0R4IMS3	0.125	8	0	0.25	1.316126637547189	2.48996702663998	309871.28441407304	1.969874603536364e-5	0.03321814671367278	0.35875598450766605	2.503309395634042	-3.9078841698639706	median	96209.1833250065	177010.2696135009	241081.1852055781	362209.49234780564	1092802.8624332885	329567.4790435548	553494.3722658958	286756.41207385826	60S ribosomal protein L24 OS=Danio rerio OX=7955 GN=rpl24 PE=1 SV=1	NA	NA	NA	192301	NA	NA	Cytoplasmic ribosomal proteins	125554.3046875	145942.25	200717.3515625	264519.109375	1562935.4375	379744.185546875	561685.234375	282574.7421875
A0A2R8RR66	0.375	8	0.5	0.25	1.3101066208963346	2.479598645299634	90628.87151347866	5.761344187769271e-6	0.1590607444109708	0.5649837641477683	1.549482554459364	-5.256026539332883	median	68464.80317947292	101675.59682085787	79313.17534398708	25760.511013896517	NA	49430.895326882666	114724.720029591	622625.0895049744	Arylsulfatase H OS=Danio rerio OX=7955 GN=arsh PE=4 SV=1	NA	other membranes	other molecular function	NA	NA	Glycosphingolipid metabolism; The activation of arylsulfatases	NA	89347.5078125	83829.96875	66033.8984375	18812.724609375	NA	56956.7578125	116422.46875	613545.5625
F1QQ02	0.375	8	0.75	0	1.2978236402778407	2.4585771716891167	118667.03127700703	7.54375067801588e-6	0.008592500540722492	0.22441589647534038	3.4359053147590712	-2.476933007746179	median	55093.17656830341	68858.3497790443	102573.72131755357	109014.94518287173	137162.80875799592	274786.72047449235	207253.4917607497	NA	Tuftelin-interacting protein 11 OS=Danio rerio OX=7955 GN=tfip11 PE=1 SV=1	cell organization and biogenesis;RNA metabolism OR transcription;other metabolic processes	nucleus	nucleic acid binding activity	436994	zgc:86644	NA	NA	71897.3515625	56772.65234375	85399.96875	79612.8671875	196171.3515625	316623.046875	210320.5234375	NA
H0WF83	0.375	8	0.75	0	1.2963207980560707	2.4560174278105418	74102.39002024627	4.7107435733596545e-6	0.03689160496162478	0.361290533939337	2.7931504979929596	-3.432360079668476	median	NA	56508.51875803639	61887.89129096539	59306.65840224066	145380.3796480338	NA	NA	NA	Si:ch211-161n3.4 (Fragment) OS=Danio rerio OX=7955 GN=si:ch211-161n3.4 PE=4 SV=1	transport	other membranes	other molecular function	NA	NA	NA	NA	NA	46590.40625	51526.1015625	43311.24609375	207924.1875	NA	NA	NA
F1QYK4	0.5	8	0.5	0.5	1.293693923454498	2.4515495537511125	237728.48358267234	1.511257499165191e-5	0.25149195216459563	0.64799797889745	1.2472197790832282	-5.507578070962085	median	206386.1436006286	NA	NA	82837.63076079504	557870.06432270794	235089.2731665946	72845.5914705036	1105121.3536650445	Nucleoside-diphosphate kinase (Fragment) OS=Danio rerio OX=7955 GN=ak7a PE=1 SV=1	other metabolic processes	other cell component	kinase activity;other molecular function	NA	ak7	NA	NA	269336.75	NA	NA	60495.75390625	797870.25	270881.65625	73923.59375	1089005.75
Q8JH29	0.125	8	0.25	0	1.288181211465929	2.4421997615463362	1560342.4012019478	9.919211697078025e-5	0.00792260082538173	0.22194676688227888	3.3788292482495055	-2.5085845377809655	median	1822940.7642640038	541847.9542222031	1167342.6322264695	861923.9152403857	2797687.597553809	1959471.3840974986	2238516.359482131	2881002.2305449313	Angiotensin 1-10 OS=Danio rerio OX=7955 GN=agt PE=2 SV=1	other biological processes	non-structural extracellular	enzyme regulator activity	322485	wu:fb62f06	G alpha (i) signalling events; Peptide ligand-binding receptors; G alpha (q) signalling events; Metabolism of Angiotensinogen to Angiotensins	Adipogenesis; ACE inhibitor pathway	2378962.71679688	446745.3203125	971896.33984375	629457.126953125	4001275.2890625	2257801.24609375	2271642.9453125	2838989.56835938
F1RE23	0.25	8	0.25	0.25	1.285164846777688	2.4370989818754762	34130.23281200468	2.169684065959166e-6	0.07525908565201024	0.46266970194681983	2.3564218301226627	-3.980632202237778	median	NA	NA	NA	18846.200416503056	45443.59369716232	NA	46421.725451392966	NA	COMM domain-containing protein 3 OS=Danio rerio OX=7955 GN=commd3 PE=1 SV=1	transport	NA	NA	NA	NA	Neddylation; Neutrophil degranulation	NA	NA	NA	NA	13763.2509765625	64993.79296875	NA	47108.6953125	NA
F1R844	0.75	8	1	0.5	1.2793067041861015	2.4272230717764898	1036575.5511301307	6.589587210957513e-5	0.1181260945446379	0.5321559759037275	1.7241804077853864	-5.086473152969336	median	1862832.324188036	341134.87632989814	602947.9447551281	511451.8515246777	1589745.1210091754	622453.7997807948	1105391.167455841	6218313.5220763935	Patatin-like phospholipase domain-containing 6 OS=Danio rerio OX=7955 GN=pnpla6 PE=3 SV=1	cell organization and biogenesis;other metabolic processes;developmental processes;other biological processes	other membranes;ER/Golgi	other molecular function	560986	NA	Glycerophospholipid catabolism	NA	2431021.75	281260.46875	501997.34375	373509.78125	2273666.25	717222.5	1121749.25	6127634
F1QB07	0.375	8	0.5	0.25	1.2762870663141257	2.4221480770564083	456550.9987662086	2.9023283631759182e-5	0.049436205462531795	0.39828039723442954	2.438520234861153	-3.804453929672938	median	274185.09530589054	467805.7838901917	329468.88022995833	506608.89048441633	926509.4413178097	NA	NA	NA	Dynein axonemal heavy chain 3 (Fragment) OS=Danio rerio OX=7955 GN=dnah3 PE=3 SV=2	other biological processes	cytoskeleton	cytoskeletal activity;other molecular function	NA	NA	NA	NA	357815.3125	385698.6875	274306.4375	369973	1325101.25	NA	NA	NA
A0A0R4IFE2	0.375	8	0.25	0.5	1.2706884013101565	2.412766664760752	28002.82478350289	1.780160219511963e-6	0.17339694595491323	0.5793429732741081	1.5781978125448972	-4.879038835426157	median	NA	NA	NA	14464.897150308256	72805.84716765997	24396.39633156805	23933.16209156845	NA	Proteasome 26S subunit, ATPase 1a OS=Danio rerio OX=7955 GN=psmc1a PE=1 SV=2	protein metabolism;other metabolic processes;other biological processes	nucleus;other cell component	other molecular function	NA	NA	NA	NA	NA	NA	NA	10563.615234375	104127.5078125	28110.751953125	24287.3359375	NA
A3KPI6	0	8	0	0	1.2701774909833432	2.411912368375874	344396.28370643867	2.1893525697562415e-5	0.057510686507139794	0.423227814516631	2.1704584442936374	-4.428337503671036	median	316634.96465065883	101054.85631794289	313911.56142688607	240761.70269162487	762041.7335485442	266701.4774822737	304168.7872136591	1323847.7781992103	Si:ch211-288g17.3 OS=Danio rerio OX=7955 GN=si:ch211-288g17.3 PE=1 SV=1	NA	NA	nucleic acid binding activity	567638	NA	NA	NA	413212.974609375	83318.177734375	261353.85546875	175826.62109375	1089878.21240234	307306.82421875	308670.015625	1304542.5625
A0A0G2KMC2	0.375	8	0.5	0.25	1.2635352663393107	2.4008333527625956	43376.551930488014	2.757479390141385e-6	0.33407303404615213	0.7044154675761262	1.0476446126913197	-5.6657854737281506	median	NA	NA	28728.429118108	22896.218159237826	88860.63562804289	11337.008742502263	NA	231734.98323547925	Uncharacterized protein OS=Danio rerio OX=7955 PE=4 SV=2	cell organization and biogenesis	non-structural extracellular;extracellular matrix	extracellular structural activity	NA	NA	NA	NA	NA	NA	23918.474609375	16720.951171875	127089.1953125	13063.0703125	NA	228355.671875
A0A0G2KE99	0.375	8	0.5	0.25	1.262655419793525	2.399369619349269	612473.1318164533	3.893536859973777e-5	0.03671146596038198	0.361290533939337	2.6559916600191955	-3.6481161156214723	median	272403.67247034144	NA	493848.8087991401	597499.532056956	NA	NA	857332.120840289	1250666.6657687991	AIG1-type G domain-containing protein OS=Danio rerio OX=7955 PE=4 SV=1	NA	other membranes	other molecular function	NA	NA	NA	NA	355490.53125	NA	411164.5	436349.8125	NA	NA	870019.3125	1232428.625
E7FCV2	0.625	8	0.75	0.5	1.2593466270194682	2.3938730177804795	195910.79976916075	1.2454193997146018e-5	0.01713549074266069	0.2853771550580224	2.9042665250972375	-3.2668817280239173	median	213376.09642786588	72571.11646861555	204113.21760103077	81329.96617888578	429244.5898129032	210896.8679761304	312944.33669338905	297984.4989560218	Complement component 5 OS=Danio rerio OX=7955 GN=c5 PE=1 SV=2	NA	non-structural extracellular	enzyme regulator activity	565774	NA	Peptide ligand-binding receptors; G alpha (i) signalling events; Regulation of Complement cascade; Activation of C3 and C5; Terminal pathway of complement	NA	278458.734375	59833.771484375	169938.87109375	59394.716796875	613909.0625	243005.953125	317575.4296875	293639.09375
Q5U381	0	8	0	0	1.2546981755661477	2.3861722257190565	128985.46953730854	8.19970140657596e-6	0.2287688165782889	0.6261371171553716	1.3644804647205697	-5.12149569310192	median	67183.7821692901	NA	NA	NA	378076.20341755473	NA	126666.03050948243	86031.83825936729	High mobility group nucleosome-binding domain-containing protein 3 OS=Danio rerio OX=7955 GN=hmgn3 PE=2 SV=1	cell organization and biogenesis;other biological processes	nucleus;other cell component	nucleic acid binding activity;other molecular function	492345	zgc:92355	NA	NA	87675.7578125	NA	NA	NA	540727.625	NA	128540.4921875	84777.265625
E7F9R3	0.125	8	0.25	0	1.2527397792368546	2.382935297273291	382251.85748897545	2.430003243591734e-5	0.017114510829760832	0.2853771550580224	2.905011997688072	-3.2656854258531167	median	174810.6375595396	222919.89485508582	524536.5217944025	183942.25184025298	964135.4032097803	563936.4733818697	371384.9934870083	600385.7179170327	Pyruvate kinase OS=Danio rerio OX=7955 GN=pklr PE=1 SV=2	other metabolic processes;developmental processes;other biological processes	other cell component	kinase activity;other molecular function	NA	NA	Neutrophil degranulation; Glycolysis	NA	228130.28125	183794.03125	436714.21875	134331.765625	1378914.203125	649795.900390625	376880.91796875	591630.5
Q6DGJ8	0.125	8	0.25	0	1.249417978693419	2.377454908369943	501787.6078130677	3.1899008224310814e-5	0.04182808980175408	0.37309162242814575	2.3638764229295406	-4.127917040018712	median	402121.7047696352	104105.75596189297	514640.4933909885	520617.7100791495	1103742.8519486594	687514.0964760834	879978.735903931	536639.4741260601	Surfeit locus protein 4 OS=Danio rerio OX=7955 GN=surf4l PE=1 SV=1	cell organization and biogenesis	other membranes;ER/Golgi	NA	436743	zgc:92887	NA	NA	524774.34375	85833.59765625	428475.06640625	380203.544921875	1578581.8984375	792188.23828125	893001.0625	528813.845703125
A5PMF1	0.5	8	0.75	0.25	1.2471569361901391	2.3737317955237796	72507.65643235382	4.609365183292443e-6	0.004325334059376535	0.1873845482544787	4.102486234075531	-1.6846587883807551	median	49584.721570025	NA	41380.946656805245	50799.07841892693	93290.296048342	115452.40227937815	129437.35512167311	NA	Nucleoside-diphosphate kinase OS=Danio rerio OX=7955 GN=ak5 PE=1 SV=1	cell organization and biogenesis;other metabolic processes	cytosol;other cell component	kinase activity;other molecular function	100003595	NA	Interconversion of nucleotide di- and triphosphates	NA	64708.7421875	NA	34452.6015625	37098.21875	133424.53125	133030.05078125	131352.828125	NA
A3KPR3	0	8	0	0	1.2450848275513557	2.3703249080978304	5016412.021128477	3.1889701105994843e-4	0.04364797222761196	0.38098581758109834	2.338074351803616	-4.168355558647186	median	6331340.722531229	3235846.2584544937	3076408.2317239633	1788255.2525407905	11764255.92026053	4104300.074128939	4753310.168966671	15502039.411404053	Histone H1 like OS=Danio rerio OX=7955 GN=histh1l1 PE=1 SV=1	cell organization and biogenesis;other biological processes	nucleus;other cell component	nucleic acid binding activity;other molecular function	NA	NA	NA	NA	8262486.5390625	2667905.56640625	2561330.16796875	1305950.55273438	16825333.375	4729180.48046875	4823651.8203125	15275978.515625
A0A0R4IC20	0.25	8	0.25	0.25	1.2446156472274907	2.369554177651719	46941.32383484857	2.984094568604204e-6	0.10936743334710898	0.5226069254209226	2.0293526754327487	-4.338416998542373	median	NA	NA	NA	26410.557659573707	78733.72712559334	NA	49742.50106832071	NA	Si:ch211-276i12.9 OS=Danio rerio OX=7955 GN=si:ch211-276i12.9 PE=1 SV=1	other biological processes	NA	NA	103908774	NA	NA	NA	NA	NA	NA	19287.44921875	112605.609375	NA	50478.61328125	NA
B0S610	0.25	8	0.5	0	1.243449812259012	2.367640125716183	94328.67355002154	5.996543331300072e-6	0.015230563549728394	0.2779056253183318	3.1688939548817494	-2.9307684082537224	median	70024.11987391415	NA	77820.56725653741	42278.11286477809	143854.5636006898	197751.85478988255	107488.13069094227	NA	Heat shock cognate 70-kd protein,-like OS=Danio rerio OX=7955 GN=hsp70l PE=3 SV=1	stress response;transport;developmental processes;other biological processes	plasma membrane;other membranes;cytosol;nucleus;other cell component	other molecular function	NA	DKEY-49H9.7	Neutrophil degranulation; HSP90 chaperone cycle for steroid hormone receptors (SHR) in the presence of ligand; AUF1 (hnRNP D0) binds and destabilizes mRNA; Attenuation phase; Regulation of HSF1-mediated heat shock response	NA	91382.4375	NA	64791.1953125	30875.416015625	205741.953125	227859.609375	109078.7890625	NA
F1QZ57	0	8	0	0	1.2422621675004102	2.3656918565246214	78504.80022373702	4.990608036135023e-6	0.0858154110684265	0.4809514482881238	2.2400822033533245	-4.10655983271149	median	NA	NA	44217.15162611268	NA	96290.67904285261	NA	113635.39504493614	NA	Poly-U-binding-splicing factor a OS=Danio rerio OX=7955 GN=puf60a PE=1 SV=2	cell organization and biogenesis;RNA metabolism OR transcription;other metabolic processes;other biological processes	nucleus	nucleic acid binding activity	562370	NA	mRNA Splicing - Major Pathway	NA	NA	NA	36813.9453125	NA	137715.703125	NA	115317.0234375	NA
Q7SXT2	0.375	8	0.25	0.5	1.239684898427054	2.3614694938049747	311002.73995453643	1.9770673498355368e-5	0.03810922127082545	0.3627285158832186	2.7662788035852395	-3.5392482874843583	median	163245.24195212853	250902.8294431708	NA	NA	511880.86326586903	NA	446212.6480158227	NA	Tetraspanin OS=Danio rerio OX=7955 GN=tspan7 PE=2 SV=1	NA	plasma membrane;other membranes	NA	406802	tm4sf2	NA	NA	213037.28125	206865.53125	NA	NA	732096.125	NA	452815.90625	NA
A0A2R8QRU4	0.625	8	0.5	0.75	1.2345741984152099	2.3531188649815262	38325671.42852232	0.0024363911923391056	0.37690025412732353	0.7300501286925762	0.9285634352472799	-6.030338808188668	median	78810546.73137562	7988488.940959334	16498291.949072009	37513137.91463484	81333314.40725657	16956331.011510793	9777436.266273703	885975003.2464921	Caldesmon 1a OS=Danio rerio OX=7955 GN=cald1a PE=1 SV=1	cell organization and biogenesis;developmental processes;other biological processes	cytoskeleton	cytoskeletal activity;other molecular function	NA	NA	Smooth Muscle Contraction	NA	102848845.140625	6586386.5	13736009.5625	27395587.4726563	116323560	19537935.3828125	9922127.2265625	873055135.25
Q08BK6	0.5	8	0.75	0.25	1.232329330925353	2.349460203781218	156618.70093168455	9.95636630181957e-6	0.1174365044422728	0.5321559759037275	1.7499742014881485	-4.987637768964559	median	230946.547414227	62456.561961558225	104721.88956562507	92109.01735802615	583442.1198631028	343614.83160478127	82871.74334079461	NA	Complexin 4a OS=Danio rerio OX=7955 GN=cplx4a PE=2 SV=1	cell-cell signaling;transport;other biological processes	other membranes;other cell component	other molecular function	768157	CPLX4a	NA	NA	301388.4140625	51494.4765625	87188.47265625	67266.583984375	834443.609375	395930.25	84098.1171875	NA
A0A2R8QLL9	0.5	8	0.5	0.5	1.2254893744380961	2.338347550002729	74195.29613643436	4.716649683670527e-6	0.06651028375570205	0.44295848981297564	2.1616160825194455	-4.319992234650906	median	NA	NA	36248.92989020812	48930.40459042869	141021.9774361994	50215.49124235364	73580.74360400949	180507.62419632307	Major facilitator superfamily domain-containing 12a OS=Danio rerio OX=7955 GN=mfsd12a PE=4 SV=1	transport	plasma membrane;other membranes	transporter activity	NA	NA	NA	NA	NA	NA	30179.830078125	35733.5390625	201690.765625	57860.80859375	74669.625	177875.34375
Q6DGA7	0.125	8	0.25	0	1.2245687276758268	2.3368558242459345	74570.55516770695	4.7405051769876725e-6	0.030893607776346428	0.3547438410180469	2.6785707323153485	-3.5845830178571934	median	63421.207995300734	30265.755005733903	65140.43619609847	79748.69700402209	145545.49439447024	NA	118480.04544913901	NA	Cytochrome b-245 chaperone 1 homolog OS=Danio rerio OX=7955 GN=cybc1 PE=2 SV=1	other metabolic processes;stress response	other membranes;ER/Golgi	NA	436942	cybc1	NA	NA	82765.546875	24953.650390625	54234.078125	58239.9267578125	208160.3359375	NA	120233.3671875	NA
B8A615	0.375	8	0.25	0.5	1.219045517318703	2.327926514195387	49773.92830040173	3.1641653231146677e-6	0.3141816197290239	0.691814002613035	1.1143932239627221	-5.384558166646362	median	26410.39932355838	NA	NA	NA	32645.61945690642	184980.70247099007	NA	38484.10274512536	Si:dkey-33c12.3 OS=Danio rerio OX=7955 GN=si:dkey-33c12.3 PE=1 SV=1	cell organization and biogenesis	cytoskeleton;other cell component	cytoskeletal activity	335380	wu:fj08a04	NA	NA	34465.93359375	NA	NA	NA	46690.02734375	213144.046875	NA	37922.90234375
A0A097	0.25	8	0.25	0.25	1.2177530018771883	2.3258418508049314	223288.24637658833	1.4194598464879107e-5	0.18430593968467832	0.5847843292922024	1.4500520403019581	-5.382767807639137	median	275052.56702554924	33779.1476261972	275719.9565911291	228300.93706756263	NA	149680.1274595711	659666.701351488	479216.81609972985	Thymosin beta OS=Danio rerio OX=7955 GN=tmsb1 PE=1 SV=1	cell organization and biogenesis;other biological processes	cytoskeleton;other cell component	cytoskeletal activity	798430	Tbeta-a	NA	NA	358947.375	27850.388671875	229556.609375	166726.609375	NA	172468.953125	669428.75	472228.5625
F1R454	0	8	0	0	1.216140110032839	2.3232430790016583	5098281.308694932	3.241015020372818e-4	0.1264247987556628	0.5321743240408914	1.6809841777316121	-5.146568381456809	median	6802726.659333231	2414489.8737791455	2200537.435153858	3463129.288320997	9543505.92829755	3465123.835068483	3391991.3973971233	32508956.86226476	Carbonic anhydrase OS=Danio rerio OX=7955 GN=ca2 PE=1 SV=1	other metabolic processes;stress response;transport;other biological processes	other cell component	other molecular function	NA	NA	Reversible hydration of carbon dioxide	NA	8877651.65625	1990709.8359375	1832105.00488281	2529099.58007813	13649198.8867188	3992689.546875	3442187.6328125	32034889.953125
A0A0G2KYL2	0.5	8	0.5	0.5	1.2108586163643977	2.3147535777814716	157584.8913709591	1.0017787740469667e-5	0.016487453598931674	0.28398217491953004	3.2633691674592753	-2.861245840959632	median	142240.50596366212	102583.16185371508	97957.71449767631	NA	NA	279782.04136720364	243004.9026427055	NA	NACHT domain-containing protein OS=Danio rerio OX=7955 GN=LOC100150280 PE=4 SV=2	signal transduction	NA	NA	NA	LOC100150280	Regulation of NF-kappa B signaling	NA	185625.8125	84578.2421875	81556.8125	NA	NA	322378.90625	246601	NA
A0A286Y9W9	0.125	8	0	0.25	1.2108586163643977	2.3147535777814716	157584.8913709591	1.0017787740469667e-5	0.016487453598931674	0.28398217491953004	3.2633691674592753	-2.861245840959632	median	142240.50596366212	102583.16185371508	97957.71449767631	NA	NA	279782.04136720364	243004.9026427055	NA	Exocyst complex component 1 OS=Danio rerio OX=7955 GN=exoc1 PE=1 SV=2	transport	plasma membrane;other membranes;other cell component	other molecular function	322338	NA	VxPx cargo-targeting to cilium; Insulin processing	NA	185625.8125	84578.2421875	81556.8125	NA	NA	322378.90625	246601	NA
Q68FN7	0.125	8	0.25	0	1.2063948833377793	2.3076027428771306	425193.1706293357	2.7029843375244775e-5	0.024140109468068074	0.32154625811466675	2.7609801204457876	-3.4929342682087277	median	412183.7217916189	328817.97781258845	222174.3844533314	258846.88994650554	1304940.4008174276	578176.1703757324	427237.8981417686	NA	Succinate dehydrogenase [ubiquinone] cytochrome b small subunit B, mitochondrial OS=Danio rerio OX=7955 GN=sdhdb PE=2 SV=1	other metabolic processes	other membranes;mitochondrion	other molecular function	445500	sdhdb	Citric acid cycle (TCA cycle)	TCA cycle	537905.4140625	271105.375	184976.0859375	189034.109375	1866336.25	666203.59375	433560.359375	NA
A4FUL3	0.25	8	0.5	0	1.2025555788538878	2.3014699073340537	78054.71822125772	4.961995991367169e-6	0.1151723583019229	0.5289985560626252	1.8915715692268764	-4.613910827295798	median	71757.34517996114	NA	NA	36891.52915890801	183730.50410774574	76317.18706747718	NA	NA	Rbx1 protein OS=Danio rerio OX=7955 GN=rbx1 PE=1 SV=1	protein metabolism;other metabolic processes	nucleus;other cell component	other molecular function	449846	rbx1	Regulation of BACH1 activity; Neddylation; Antigen processing: Ubiquitination & Proteasome degradation; Recognition of DNA damage by PCNA-containing replication complex; DNA Damage Recognition in GG-NER; Formation of Incision Complex in GG-NER; Dual Incision in GG-NER; Formation of TC-NER Pre-Incision Complex; Dual incision in TC-NER; Gap-filling DNA repair synthesis and ligation in TC-NER; Oxyge…	NA	93644.3203125	NA	NA	26941.630859375	262772.84375	87936.4921875	NA	NA
Q6NWH5	0.5	8	0.75	0.25	1.1933149858120267	2.2867758916017875	188073.6169985075	1.195597850962918e-5	0.06877639547854525	0.4456194742143753	2.0610391191873956	-4.594963773807512	median	176881.11386850564	33219.24768525006	181053.42387761772	224898.3650778705	296294.5204544054	230966.3756602514	237333.56407195344	402834.98177044437	Transmembrane protein 11, mitochondrial OS=Danio rerio OX=7955 GN=tmem11 PE=2 SV=1	cell organization and biogenesis	other membranes;mitochondrion	NA	407695	tmem11	NA	NA	230832.28125	27388.759765625	150739.94140625	164241.734375	423762.8046875	266131.046875	240845.734375	396960.578125
Q6NWH2	0.125	8	0.25	0	1.1927894605787834	2.2859430478293614	305039.7773020913	1.939160356571872e-5	0.20244443118822064	0.5988444828877723	1.3857960188369134	-5.462088975332355	median	492510.2895880079	NA	106083.7105273101	131663.2949309636	1257832.219194275	739466.308407578	117216.96367173461	327668.7491416285	MARCKS-related protein 1-B OS=Danio rerio OX=7955 GN=marcksl1b PE=2 SV=1	cell organization and biogenesis;developmental processes	plasma membrane;other membranes;cytoskeleton;other cell component	cytoskeletal activity;other molecular function	406504	marcksl1b	NA	NA	642732.6875	NA	88322.2861328125	96152.8017578125	1798961.75	852050.18359375	118951.59375	322890.46875
Q6U1J7	0.5	8	0.75	0.25	1.1926253856764575	2.2856830867532385	59199.71014322718	3.763369225011064e-6	0.08618980037991894	0.48111578206901784	2.039392273615695	-4.472119343865473	median	NA	67898.88205909	41905.40416887985	27040.01111935068	NA	151671.27219871234	NA	62309.61224789257	Brain-type fatty acid-binding protein b OS=Danio rerio OX=7955 GN=fabp7b PE=2 SV=1	transport	cytosol;nucleus	other molecular function	407736	NA	NA	NA	NA	55981.5859375	34889.25	19747.134765625	NA	174763.25	NA	61400.97265625
F1R9L2	0.25	8	0.5	0	1.1901482025017085	2.28176181629589	59287.62270031783	3.7689578910880856e-6	0.10724115019773904	0.5194754380040147	2.0462310303557083	-4.319708236929726	median	38161.97592308391	53143.52376105604	NA	NA	NA	102756.87983072344	NA	NA	Family with sequence similarity 83 member Ha OS=Danio rerio OX=7955 GN=fam83ha PE=3 SV=1	cell organization and biogenesis;signal transduction;other biological processes	NA	other molecular function	565437	fam83h	NA	NA	49801.90234375	43816.01953125	NA	NA	NA	118401.6328125	NA	NA
F1QKG3	0.375	8	0.5	0.25	1.189360488830559	2.280516310953012	49546.32259467978	3.149696260575704e-6	0.07188759996081728	0.4523824400683872	2.1690036139407813	-4.299363026358002	median	64799.013188747755	25423.850214618065	NA	27452.67984371236	105178.31744210777	NA	NA	62767.73428992535	UDP glucuronosyltransferase 5 family, polypeptide F1 OS=Danio rerio OX=7955 GN=ugt5f1 PE=1 SV=2	NA	other membranes	other molecular function	100415800	ugt5f1	NA	NA	84563.6015625	20961.57421875	NA	20048.50390625	150426.875	NA	NA	61852.4140625
E7FAG7	0.375	8	0.25	0.5	1.188841131037183	2.2796954924685613	33423.485365145774	2.124755609638536e-6	0.36510600086258993	0.7236922517097765	0.9773889496731246	-5.550156007855881	median	NA	NA	17288.219314124835	NA	156818.81609818328	16518.588827943397	45507.50450976349	20467.00428224228	RNA-binding motif, single stranded-interacting protein 1a OS=Danio rerio OX=7955 GN=rbms1a PE=1 SV=1	NA	cytosol;nucleus;other cell component	nucleic acid binding activity	564994	NA	NA	NA	NA	NA	14393.6806640625	NA	224283.53125	19033.546875	46180.9453125	20168.541015625
E7EZ94	0.125	8	0.25	0	1.1831750298478134	2.27075967942802	358963.33124730276	2.2819563650821427e-5	0.002227824730752048	0.15094484369389483	4.194964131175227	-1.2499782930192973	median	282165.0640620663	164595.14685986986	293233.6714754794	236441.60264136954	682225.9130410673	442908.209847423	521096.0921785693	543729.5518315216	Glutathione transferase OS=Danio rerio OX=7955 GN=gstt1a PE=1 SV=1	other metabolic processes	other cell component	other molecular function	563972	cb870	Paracetamol ADME; Glutathione conjugation	Oxidative stress response	368229.28125	135706.171875	244138.03125	172671.681640625	975724.984375	510341.0625	528807.509765625	535800.53125
A2BIE9	0.375	8	0.5	0.25	1.1831541086739215	2.2707267503527024	100208.51802593074	6.370329380166725e-6	0.20695093005845575	0.5997526258260044	1.4421060700661388	-5.153970249785989	median	29927.49296146548	147765.84625622598	NA	NA	NA	154130.37358172683	147940.1054847175	NA	Quinoid dihydropteridine reductase b1 OS=Danio rerio OX=7955 GN=qdprb.1 PE=1 SV=1	other metabolic processes;developmental processes	other cell component	other molecular function	NA	NA	NA	NA	39055.7890625	121830.671875	NA	NA	NA	177596.75	150129.390625	NA
A0A2R8QL69	0.875	8	1	0.75	1.1829240940285999	2.2703647481559157	62723.22541190604	3.987361688722808e-6	0.008409350870025508	0.22441589647534038	3.3416992500941425	-2.5674841729768745	median	53248.081030756584	36796.396988530876	38050.60720507512	40276.47124191809	148573.64596718934	105869.91906166467	101031.93799935635	50203.24108640757	Heat shock 70 kDa protein 14 OS=Danio rerio OX=7955 GN=hspa14 PE=1 SV=1	other biological processes	cytosol	other molecular function	NA	NA	NA	NA	69489.4765625	30338.064453125	31679.85546875	29413.630859375	212491.22265625	121988.6328125	102527.0546875	49471.14453125
F1RCE0	0.25	8	0.5	0	1.1827834708816738	2.27014346072705	239033.7004635928	1.5195548591180301e-5	0.007151160270311999	0.2181376827493645	3.442838000718881	-2.407301125675504	median	109646.51207085312	141648.6917324626	207629.52078528152	196441.59090850176	380697.0196912238	216873.84146400736	416134.26939068	489692.00577273464	Organic solute transporter subunit alpha OS=Danio rerio OX=7955 GN=slc51a PE=1 SV=1	NA	other membranes	NA	NA	NA	NA	NA	143090.203125	116787.171875	172866.4453125	143459.947265625	544475.9375	249892.921875	422292.4140625	482550.99609375
B8A5D4	0	8	0	0	1.1693829536248828	2.2491547912285497	961717.3480842422	6.113708094487284e-5	0.0066880155486161216	0.212105635970397	3.4848257811240564	-2.3410499339076516	median	950165.1686930996	471672.5838259119	547403.7715517984	689292.550989003	2343235.8521302664	1261168.975977517	1235110.623312828	1185586.791487016	Thioredoxin-like 1 OS=Danio rerio OX=7955 GN=txnl1 PE=1 SV=2	other biological processes	cytosol	other molecular function	NA	NA	RHOBTB2 GTPase cycle; RHOU GTPase cycle; RHOV GTPase cycle; RND3 GTPase cycle; RND2 GTPase cycle; RND1 GTPase cycle; RHOBTB1 GTPase cycle	NA	1239978.5859375	388886.8046875	455752.841796875	503385.625	3351314.75	1453182.17382813	1253388.35351563	1168297.78808594
X1WC44	0.125	8	0.25	0	1.1689096117323317	2.2484169744855675	251942.60023491058	1.60161768680856e-5	0.04404014014015649	0.3834082788672447	2.3326532217891365	-4.176839261602962	median	235685.69177733889	79563.70658000106	158741.2995084088	267740.8034461865	281661.6022806253	606547.4640598926	596011.2429142416	200038.34410702245	Si:ch211-212c13.8 (Fragment) OS=Danio rerio OX=7955 GN=si:ch211-212c13.8 PE=1 SV=1	NA	non-structural extracellular	enzyme regulator activity	NA	NA	Platelet degranulation ; Intrinsic Pathway of Fibrin Clot Formation; Degradation of the extracellular matrix; HDL assembly	NA	307573.0625	65599.0546875	132163.5	195529.2734375	402834.6875	698894.421875	604831.2890625	197121.25390625
B0S8G4	0.5	8	0.75	0.25	1.1662294701798235	2.244243894495664	38674.51540469186	2.458567461126076e-6	0.18039404427926659	0.5836463726857879	1.5100764938218756	-5.151128814840832	median	10089.189868388412	60109.08704646743	36157.1467759325	NA	71662.40009956594	NA	55060.79462886899	NA	Collagen type XVIII alpha 1 chain a OS=Danio rerio OX=7955 GN=col18a1a PE=1 SV=1	cell organization and biogenesis;other biological processes	non-structural extracellular;extracellular matrix;other cell component	extracellular structural activity	NA	NA	NA	NA	13166.53125	49559.01953125	30103.4140625	NA	102492.140625	NA	55875.609375	NA
Q801U3	0.625	8	0.75	0.5	1.1589658715461297	2.23297310003585	269620.3907636185	1.7139967046803946e-5	0.13231917577104987	0.5362310432107583	1.6518439476020097	-5.186664921255119	median	260088.65591532193	234031.46184192432	123335.92270990736	141175.29685880023	1140736.7106509893	712091.0244166363	343241.3855861986	94505.55600103602	Serine and arginine-rich-splicing factor 3a OS=Danio rerio OX=7955 GN=srsf3a PE=1 SV=1	RNA metabolism OR transcription;other metabolic processes	nucleus	nucleic acid binding activity	368925	sfrs3a	NA	mRNA processing	339419.265625	192955.34765625	102685.98828125	103099.3515625	1631490.8125	820507.0078125	348320.828125	93127.4140625
Q6DRI5	0.625	8	0.75	0.5	1.1589119862628259	2.2328896990830227	36182.92694325357	2.3001753454470723e-6	0.04140470943217896	0.37097134280490385	2.4172446551422966	-4.014900960653788	median	36066.697432435205	NA	16902.47453168906	19606.327001355774	93522.56120924033	66000.92562019825	36958.539430751654	29777.740475392686	Nucleolar GTP-binding protein 1 OS=Danio rerio OX=7955 GN=gtpbp4 PE=1 SV=1	other biological processes	nucleus	nucleic acid binding activity;other molecular function	NA	NA	NA	NA	47067.53515625	NA	14072.5205078125	14318.3662109375	133756.71875	76049.578125	37505.46875	29343.501953125
Q2MJQ9	0	8	0	0	1.158757332235112	2.2326503505948234	212260.7344675871	1.3493571401632142e-5	0.14374986662759864	0.5518960042128327	1.6169381221252035	-5.167511087802897	median	181499.02507176736	NA	105664.01478969616	125843.04413721294	648841.9695058463	278734.4444340637	76460.3226628478	581689.6261317651	Histone methyltransferase SmyD1a OS=Danio rerio OX=7955 GN=smyd1b PE=1 SV=1	cell organization and biogenesis;protein metabolism;other metabolic processes;developmental processes;other biological processes	cytoskeleton;nucleus	cytoskeletal activity;other molecular function	569027	symd1	NA	NA	236858.71875	NA	87972.859375	91902.3125	927979	321171.8125	77591.8173828125	573207.046875
Q5RGP5	0.125	8	0.25	0	1.1581128185328033	2.2316531527637586	104257.72249151592	6.627740293745396e-6	0.0516145980339782	0.40761251728019143	2.3317000279596045	-4.079133725669736	median	91511.2262681891	144164.12668044082	57887.897545691594	53049.09525926111	222150.3955155997	142693.75675068024	NA	NA	Dual-specificity phosphatase 23a OS=Danio rerio OX=7955 GN=dusp23a PE=1 SV=1	protein metabolism;other metabolic processes	other cell component	other molecular function	323834	si:dkeyp-95d10.1	NA	NA	119423.40625	118861.109375	48195.8203125	38741.390625	317721.28125	164418.90625	NA	NA
Q7ZUX5	0.375	8	0.5	0.25	1.1578694197166133	2.231276679633755	30811.54383041539	1.9587125603474057e-6	0.13964505753086384	0.5452791326803798	1.7439735652503892	-4.795100448037788	median	NA	NA	17980.4282083637	23663.19933311161	81768.55113232107	NA	25905.623104697203	NA	RNA 3'-terminal phosphate cyclase OS=Danio rerio OX=7955 GN=rtca PE=1 SV=1	RNA metabolism OR transcription;other metabolic processes	nucleus	other molecular function	321129	RTCD1	NA	NA	NA	NA	14969.994140625	17281.072265625	116946.0390625	NA	26288.986328125	NA
A0A140TAU4	0.125	8	0.25	0	1.156151588748834	2.228621457978585	930970.3602421692	5.918247225630505e-5	0.3904652224515289	0.7377154876978064	0.9013232656955269	-6.055026285692943	median	713214.2528539039	470902.33942133567	672977.130825369	669144.0709266685	820853.6392540676	579200.0230078659	32358187.327949397	242514.41027840105	Bromodomain-containing protein 4 OS=Danio rerio OX=7955 GN=brd4 PE=1 SV=2	cell organization and biogenesis	NA	NA	NA	NA	NA	NA	930754.388671875	388251.75	560301.65625	488671.328125	1173991.47265625	667383.328125	32837038.5390625	238977.90625
F1Q6F9	0.625	8	1	0.25	1.1541646905790124	2.2255542843968725	41180.72733696195	2.6178892016285472e-6	0.02780773969439809	0.34334295035536816	2.6705391779446264	-3.630572083520442	median	41144.64630224255	16677.50123398683	33676.06563083364	31579.268133059515	95217.11363523308	39681.97147493214	72842.04242834784	NA	SAFB-like, transcription modulator OS=Danio rerio OX=7955 GN=sltm PE=1 SV=1	other biological processes	nucleus	nucleic acid binding activity	406642	NA	NA	NA	53694.328125	13750.34375	28037.736328125	23062.123046875	136180.28125	45723.55859375	73919.9921875	NA
X1WE97	0.125	8	0	0.25	1.1524747723581257	2.2229488808008573	245176.5538340309	1.5586054309403098e-5	0.2889233445010671	0.6767512805546684	1.134081072001963	-5.750209555958809	median	679830.2663715068	29051.902527499224	409515.2085342548	113588.50723496247	579053.1823208494	476641.2711302705	210021.11335932414	NA	Si:dkey-175d9.2 OS=Danio rerio OX=7955 GN=si:dkey-175d9.2 PE=3 SV=1	NA	NA	other molecular function	559062	NA	NA	NA	887187.828125	23952.84765625	340950.73828125	82952.908203125	828166.515625	549209.98828125	213129.1015625	NA
F1QDG9	0.25	8	0.5	0	1.1509429264737534	2.2205898182007617	122292.54671460179	7.77422736767595e-6	0.12122645307912301	0.5321559759037275	1.707727476177451	-5.109453353882317	median	138968.9168079457	18685.153313928713	121148.32467053263	144188.79670584472	310983.26529668015	112814.08295337565	233794.42997956512	134462.79924931898	SET and MYND domain-containing 1a OS=Danio rerio OX=7955 GN=smyd1a PE=1 SV=2	cell organization and biogenesis;protein metabolism;other metabolic processes;other biological processes	cytoskeleton;nucleus	other molecular function	NA	NA	NA	NA	181356.34375	15405.6220703125	100864.65625	105300.08984375	444770.765625	129990.046875	237254.2265625	132501.974609375
G8JL18	0.125	8	0.25	0	1.1483204365246635	2.2165569598024217	236655.85391328408	1.5044387132659978e-5	0.06750421013928856	0.44416319894791134	2.1065836245657916	-4.478583874221103	median	361311.46586994996	122253.02711329621	NA	76668.68183512989	495947.64802799176	322887.14166027476	218948.69810806628	350132.51803815004	Anamorsin OS=Danio rerio OX=7955 GN=ciapin1 PE=1 SV=1	cell organization and biogenesis;other metabolic processes;other biological processes	mitochondrion;nucleus	other molecular function	NA	CIAPIN1	NA	NA	471516.421875	100795.744140625	NA	55990.6127929688	709308.3125	372046.765625	222188.80078125	345026.65625
X1WDZ6	0.5	8	0.5	0.5	1.1481535526100917	2.2163005741504946	88528.87517803039	5.62784587228189e-6	0.03412416222625851	0.36008478140853767	2.709974410416638	-3.576561152214754	median	65557.64984613529	NA	84891.57122285216	47974.725647155734	117111.48086996721	NA	NA	173910.10230941005	Synaptotagmin VIIa (Fragment) OS=Danio rerio OX=7955 GN=syt7a PE=4 SV=1	transport;other biological processes	plasma membrane;other membranes;ER/Golgi	other molecular function	NA	NA	NA	NA	85553.6328125	NA	70678.3125	35035.61328125	167493.78125	NA	NA	171374.03125
E7F734	0.625	8	0.75	0.5	1.1453694545035056	2.2120277042093295	362799.5520634706	2.3063435036762066e-5	0.024879418495318835	0.3277841109286392	2.6780892317648153	-3.629420831593605	median	465678.5195762989	157499.95714643685	259707.32316442044	185881.00133848583	796616.0568591219	438339.83887885703	331053.45901862736	733313.9773925508	Sulfotransferase OS=Danio rerio OX=7955 GN=sult2st1 PE=3 SV=1	other metabolic processes	other cell component	other molecular function	338214	NA	Paracetamol ADME; Cytosolic sulfonation of small molecules	Nodal signaling pathway	607716.859375	129856.296875	216224.9453125	135747.62109375	1139326.6875	505077.15625	335952.5390625	722620.3125
A0A0N4SU18	0	8	0	0	1.1445458511393305	2.2107652658675323	1677487.4280639524	1.0663911270587676e-4	0.0011753541401943923	0.12720312047556487	4.630175702112853	-0.615153706437872	median	1357281.3521854996	1325422.0869671742	1002970.6421635813	897923.8851484817	2614815.2782556326	2246000.2919792067	2538561.5600364963	2595875.380642486	Zgc:123103 (Fragment) OS=Danio rerio OX=7955 GN=zgc:123103 PE=1 SV=1	NA	other membranes	NA	NA	NA	NA	NA	1771270.79296875	1092790.1640625	835044.88671875	655747.658203125	3739729.828125	2587954.23046875	2576128.3515625	2558020.625
A8WGN9	0.375	8	0.5	0.25	1.141877831976089	2.206680609528139	112848.287673518	7.1738488566620156e-6	0.0991472051229095	0.5100544796020053	1.8345269453670081	-4.92963808840741	median	139913.42914456694	28502.885331623882	55860.08305850957	149503.42193641237	371291.20383599534	131093.69613892178	186077.79300067376	87190.23267890912	Lipase OS=Danio rerio OX=7955 GN=lipf PE=1 SV=1	other metabolic processes;stress response	NA	other molecular function	NA	NA	Formation of the cornified envelope; LDL clearance; Digestion of dietary lipid	NA	182588.9453125	23500.19140625	46507.51953125	109181.32421875	531023.6640625	151052.734375	188831.45703125	85918.767578125
Q1LYC9	0.125	8	0	0.25	1.1411083832233153	2.205504009562287	270838.2153311464	1.7217385052530806e-5	0.25850358257350065	0.6521340378558766	1.2046270158014294	-5.747842491658025	median	155159.57657050175	36359.722696940975	420701.12926144066	466070.1021707251	1007963.0196974827	486474.9476271596	598508.124946622	89182.64475918577	Calpain, small subunit 1 a OS=Danio rerio OX=7955 GN=capns1a PE=1 SV=1	NA	other cell component	other molecular function	550598	capns1	Degradation of the extracellular matrix	NA	202485.376953125	29978.033203125	350263.818359375	340367.80078125	1441596.8125	560540.84375	607365.12109375	87882.125
F1QIC1	0.625	8	0.5	0.75	1.1408000592899548	2.205032713138976	93821.17350670809	5.964281179338909e-6	0.048977711426968634	0.3955632142245339	2.3106075901632948	-4.175424628641187	median	96571.65556650372	28080.194680469136	96111.45815352928	76642.02903741738	184157.69283406023	170390.63634789566	102088.89048452042	NA	Nuclear factor, interleukin 3-regulated, member 6 OS=Danio rerio OX=7955 GN=nfil3-6 PE=4 SV=1	RNA metabolism OR transcription;other biological processes	nucleus	other molecular function	NA	NA	NA	NA	126027.3359375	23151.689453125	80019.671875	55971.1484375	263383.8125	196332.640625	103599.6484375	NA
F1Q591	0.25	8	0.5	0	1.1364260693623063	2.1983575775490642	30415.92163282994	1.9335625655328676e-6	0.04831636926233037	0.3955632142245339	2.5724382664600007	-3.772550401785427	median	NA	20077.942141831343	20959.66939049484	NA	55540.84906165477	NA	36617.42335942101	NA	RAN-binding protein 3a OS=Danio rerio OX=7955 GN=ranbp3a PE=4 SV=1	transport;other biological processes	nucleus;other cell component	NA	394115	NA	NA	NA	NA	16553.955078125	17450.42578125	NA	79434.96875	NA	37159.3046875	NA
A8WIN7	0.25	8	0.25	0.25	1.1341264625321728	2.19485626156567	72567.55621055917	4.613173056360362e-6	0.15550835200676946	0.5635547769894064	1.7309826615088326	-4.670674100081586	median	NA	NA	NA	42967.337378020464	126925.59069159569	NA	70071.24901769482	NA	Procollagen-lysine 5-dioxygenase OS=Danio rerio OX=7955 GN=plod1a PE=1 SV=1	protein metabolism;other metabolic processes;developmental processes	other membranes;ER/Golgi	other molecular function	777635	NA	Collagen biosynthesis and modifying enzymes	NA	NA	NA	NA	31378.751953125	181530	NA	71108.1953125	NA
F1QKJ4	0.375	8	0.25	0.5	1.1329430298551273	2.1930565745230512	107215.5858171342	6.815773846350454e-6	0.010974635323066992	0.25288545441842003	3.4032613196806705	-2.572614200919026	median	94585.13431327476	65315.265315583536	87914.2654050018	85388.94463192699	205940.4941316784	NA	159040.30837081914	NA	FERM and PDZ domain-containing 3 OS=Danio rerio OX=7955 GN=frmpd3 PE=4 SV=2	NA	cytoskeleton	NA	798302	NA	Neutrophil degranulation	NA	123434.8984375	53851.43359375	73194.921875	62358.9609375	294537.75	NA	161393.859375	NA
F1QHF2	0.25	8	0.5	0	1.1279834175854617	2.1855303574538416	58780.854510499084	3.7367422635932164e-6	0.08687757405091981	0.4828411486891176	2.0337226030810696	-4.479645949904061	median	25563.964260050176	NA	38233.86142968518	81313.58523555615	99873.52756197748	NA	88407.60242378408	NA	Mitogen-activated protein kinase OS=Danio rerio OX=7955 GN=zgc:171775 PE=1 SV=1	protein metabolism;other metabolic processes;signal transduction	nucleus;other cell component	kinase activity;other molecular function	NA	NA	NA	NA	33361.32421875	NA	31832.427734375	59382.75390625	142839.921875	NA	89715.8984375	NA
A3KPH8	0.25	8	0.5	0	1.1234537954516597	2.178679219999544	462771.6812279506	2.9418737002703846e-5	0.11874483780905594	0.5321559759037275	1.7208655603594643	-5.091111910860214	median	111100.43595609246	500841.7992183319	290152.5176075086	598463.7424629583	682890.4688958309	525208.2081649601	324298.75415872753	1871655.2024887765	Pentaxin OS=Danio rerio OX=7955 GN=crp2 PE=1 SV=1	other biological processes	non-structural extracellular	other molecular function	NA	NA	NA	NA	144987.59375	412936.375	241572.75	437053.96875	976675.4375	605171.25	329097.875	1844361.5
A0A2R8QNG1	0.75	8	0.75	0.75	1.1221782788777652	2.1767538558181454	79382.09607995194	5.046378380593148e-6	0.01175328149471133	0.25387088028576477	3.1347515757589615	-2.8974040912006296	median	33067.764652470185	43430.22132376461	76512.41683747068	76268.07817698791	119156.47400932503	154439.70039511975	124067.2617126527	82409.08705260973	Uncharacterized protein OS=Danio rerio OX=7955 GN=upf2 PE=1 SV=1	RNA metabolism OR transcription;other metabolic processes	nucleus;other cell component	nucleic acid binding activity	NA	upf2	NA	NA	43153.88671875	35807.55078125	63702.06640625	55698.0546875	170418.546875	177953.171875	125903.265625	81207.34375
F1R466	0.5	8	0.5	0.5	1.1199513786717183	2.1733964765822122	862100.9102633881	5.4804390539916174e-5	0.4589985782145969	0.7877084221782094	0.7896106103610698	-5.897166941595364	median	111231.55287214713	NA	NA	2632215.5873006866	2355658.8699929486	404821.510287333	1705552.457024806	NA	Glypican 6a OS=Danio rerio OX=7955 GN=gpc6a PE=3 SV=3	cell adhesion;cell organization and biogenesis;other biological processes	extracellular matrix;plasma membrane;other membranes;other cell component	NA	NA	NA	Retinoid metabolism and transport; A tetrasaccharide linker sequence is required for GAG synthesis; HS-GAG biosynthesis; HS-GAG degradation	NA	145158.703125	NA	NA	1922289	3369082.25	466455.65625	1730792	NA
Q1LV81	0.625	8	0.75	0.5	1.118913698449223	2.1718337903637064	40422.40918468317	2.569682357538455e-6	0.13544605577526592	0.5414381962610303	1.6818192979262845	-5.0270423639604624	median	46598.16892805653	14624.21932479508	30282.042186688406	NA	145962.08042376445	38298.75067772727	37816.54154300353	NA	Scaffold attachment factor B OS=Danio rerio OX=7955 GN=safb PE=1 SV=1	other biological processes	nucleus	nucleic acid binding activity	NA	NA	SUMOylation of transcription cofactors	NA	60811.25	12057.4443359375	25211.96875	NA	208756.140625	44129.7421875	38376.16796875	NA
Q6YLH7	0.625	8	0.75	0.5	1.1176583156829452	2.1699447585631835	157890.6702161116	1.0037226327123591e-5	0.2187787119018904	0.6117848509861056	1.320133159834197	-5.6138444882792085	median	220127.0371615287	32900.99490566313	214669.71846771942	84893.67048770812	674097.4517834303	504858.35229180416	108153.78780592137	79504.05205385158	Caveolin OS=Danio rerio OX=7955 GN=cav3 PE=1 SV=1	cell organization and biogenesis;developmental processes;other biological processes	plasma membrane;other membranes;ER/Golgi	other molecular function	449679	im:6902906	NA	Integrin-mediated cell adhesion	287268.8046875	27126.365234375	178727.9140625	61997.265625	964099.59375	581723.125	109754.296875	78344.671875
F1Q6Z7	0.25	8	0.25	0.25	1.1176496367207918	2.1699317046527913	66072.97812022897	4.200307938348023e-6	0.1861500450670257	0.5847843292922024	1.4872203732231848	-5.17881617800143	median	NA	NA	46918.70695469948	36725.39296304833	176215.04370514315	32836.99190854059	126299.19350573822	NA	Serine/threonine-protein phosphatase OS=Danio rerio OX=7955 GN=ppp2cab PE=1 SV=1	cell cycle OR cell proliferation	cytosol	other molecular function	NA	NA	NA	NA	NA	NA	39063.18359375	26820.302734375	252024.171875	37836.4296875	128168.2265625	NA
Q1RLY5	0.5	8	0.5	0.5	1.1151394652265267	2.1661594834132103	190601.05801327413	1.211664979855933e-5	0.01195724242208471	0.256713258487023	3.124180519329572	-2.9143169764807584	median	150162.76459880936	157089.5871650944	105272.84160786269	113264.64595618533	365180.0053769527	326577.8074576392	143593.12740785576	361621.9393070705	Tyrosine-protein kinase OS=Danio rerio OX=7955 GN=lck PE=2 SV=1	protein metabolism;other metabolic processes;stress response;signal transduction;other biological processes	plasma membrane;other membranes;cytosol	signal transduction activity or receptor binding;kinase activity;other molecular function	414333	zgc:136695	PIP3 activates AKT signaling; PI5P, PP2A and IER3 Regulate PI3K/AKT Signaling; DAP12 signaling; RHOH GTPase cycle; CD28 dependent Vav1 pathway; PECAM1 interactions; Regulation of KIT signaling; CD28 dependent PI3K/Akt signaling; CTLA4 inhibitory signaling	IL-4 signaling pathway	195964.46875	129517.953125	87647.1796875	82716.39453125	522283.37890625	376299.3359375	145718.083984375	356348.53125
B8A688	0	8	0	0	1.1135343552881842	2.1637508034359216	1752243.363336692	1.1139140263283233e-4	0.057309264130906645	0.423227814516631	2.1725978578888983	-4.425052783835005	median	2378096.6488957573	704951.1653297328	1275555.4775884978	941619.2424624283	3176789.219974276	1539170.701590073	1629459.7883767628	5539535.420209437	Si:ch211-198a12.6 OS=Danio rerio OX=7955 GN=si:ch211-198a12.6 PE=1 SV=1	RNA metabolism OR transcription;other biological processes	NA	nucleic acid binding activity;other molecular function	563253	fa08f12	NA	NA	3103448.765625	581221.4140625	1061991.28320313	687658.078125	4543469.4765625	1773509.7109375	1653573.27734375	5458754.28515625
Q3B732	0	8	0	0	1.1114065257114625	2.160561841660759	607167.13971054	3.85980627691647e-5	0.11811819205985238	0.5321559759037275	1.7461931441993226	-4.9928390693201	median	343051.3490046635	NA	353474.5573001027	492793.045088206	1719816.0583086354	291368.79920381255	597127.166468634	1701312.4497329185	High mobility group nucleosomal-binding domain 2 OS=Danio rerio OX=7955 GN=hmgn2 PE=1 SV=1	cell organization and biogenesis	nucleus;other cell component	nucleic acid binding activity;other molecular function	569904	zgc:123210	Formation of TC-NER Pre-Incision Complex; Dual incision in TC-NER; Gap-filling DNA repair synthesis and ligation in TC-NER	NA	447686.71875	NA	294292.8828125	359883.3828125	2459694.75	335729.75	605963.7265625	1676502.796875
A2CEW3	0.25	8	0.5	0	1.1051833043254042	2.151262096193223	504356.04808319116	3.2062285866135e-5	0.03766459916581944	0.3627285158832186	2.427340096099958	-4.028060219361907	median	527972.410644135	138337.81197893503	375219.6696347327	510181.32082145906	1078661.901753763	751723.4969568194	533470.1173137416	692280.375873346	Fibronectin OS=Danio rerio OX=7955 GN=fn1b PE=1 SV=2	cell adhesion;cell organization and biogenesis;protein metabolism;other metabolic processes;stress response;developmental processes;other biological processes	non-structural extracellular;extracellular matrix	signal transduction activity or receptor binding;other molecular function	334613	NA	NA	NA	689011.2421875	114057.40234375	312397.24609375	372581.921386719	1542710.921875	866173.53125	541364.651367188	682185.08984375
A0A0R4INZ8	0.5	8	0.75	0.25	1.1046324326068344	2.1504408254515663	122887.20395594715	7.812030166981803e-6	0.03768135269925092	0.3627285158832186	2.4270710554517274	-4.028484638989287	median	85487.03196217153	76034.80356046103	87117.6747711783	87086.8768793552	357138.6135109477	244494.07754935144	168529.36159676124	71663.97882856581	Dihydrolipoamide acetyltransferase component of pyruvate dehydrogenase complex (Fragment) OS=Danio rerio OX=7955 GN=dbt PE=1 SV=1	other metabolic processes	mitochondrion;other cell component	other molecular function	NA	NA	NA	NA	111561.75	62689.5283203125	72531.703125	63598.94921875	510782.515625	281718.34375	171023.3359375	70618.927734375
X1WFJ3	0.5	8	0.5	0.5	1.1028298394306724	2.147755608432737	71320.12725330149	4.5338730777494314e-6	0.11428133989400809	0.5275773164883142	1.8382066258054142	-4.7368038195001825	median	NA	48224.83568391192	57721.40942760491	52077.102233651625	217986.4689448358	58395.11477997673	NA	NA	FXYD domain-containing ion transport regulator OS=Danio rerio OX=7955 GN=fxyd7 PE=3 SV=1	transport;other biological processes	other membranes	other molecular function	100005476	NA	NA	NA	NA	39760.63671875	48057.20703125	38031.55078125	311766	67285.78125	NA	NA
A0A0R4IW47	0.25	8	0.25	0.25	1.101421180290231	2.1456595459077534	30653.606601066753	1.948672374221897e-6	0.5270077994784288	0.8200635384407327	0.6893680287321929	-5.690199045315765	median	NA	NA	NA	18426.423031346192	NA	NA	11580.919106396566	134977.28026419558	Collagen, type V, alpha 3a OS=Danio rerio OX=7955 GN=col5a3a PE=1 SV=1	cell organization and biogenesis;developmental processes	non-structural extracellular;extracellular matrix;other cell component	extracellular structural activity	NA	NA	Integrin cell surface interactions; Collagen degradation; Assembly of collagen fibrils and other multimeric structures; Collagen chain trimerization; ECM proteoglycans; Non-integrin membrane-ECM interactions; Signaling by PDGF; NCAM1 interactions	NA	NA	NA	NA	13456.6904296875	NA	NA	11752.298828125	133008.953125
E9QDI1	0	8	0	0	1.1011560697737366	2.14526529443214	2799639.086169185	1.7797512103583503e-4	0.006244223611299061	0.212105635970397	3.528011462240715	-2.273074175475612	median	2372806.6033581183	1655040.7448631977	2258419.8843600526	1505117.6808634708	6234238.844087833	4221877.638809849	3720473.6408117106	2887240.0638580127	Apolipoprotein C-I OS=Danio rerio OX=7955 GN=apoc1 PE=1 SV=1	protein metabolism;other metabolic processes;transport;developmental processes;other biological processes	non-structural extracellular	enzyme regulator activity;other molecular function	570638	NA	NA	NA	3096545.18359375	1364555.6875	1880296.2890625	1099177.125	8916258.50390625	4864659.25	3775530.90625	2845136.4375
A5WUQ3	0.625	8	0.75	0.5	1.1010112445960267	2.1450499524333373	294217.3313770911	1.8703612698281142e-5	0.1465006112204174	0.5518960042128327	1.5862697015318667	-5.2755163630585695	median	296542.30749173864	106424.32077231302	118267.77291548053	436319.0944074456	764536.3269947814	280702.7398601296	151667.32341422013	1059280.6241114158	Transporter OS=Danio rerio OX=7955 GN=slc6a17 PE=1 SV=1	transport	other membranes;ER/Golgi	transporter activity	NA	NA	NA	NA	386991.78125	87745.21875	98466.390625	318640.84375	1093446	323439.78125	153911.765625	1043833.5
Q7ZVP4	0	8	0	0	1.0993934274509378	2.142645872951631	2166676.8022995982	1.3773724193229952e-4	0.018894383537099994	0.2952881004789357	2.8448674811156134	-3.36219531857865	median	1661442.848882453	747717.2786246723	2100342.93976998	1839766.480770305	4672287.303113183	3035615.7574290005	2250833.013888938	3169258.884385006	Mitochondrial brown fat uncoupling protein 1 OS=Danio rerio OX=7955 GN=ucp1 PE=2 SV=1	other metabolic processes;stress response;transport;other biological processes	other membranes;mitochondrion	transporter activity	83908	ucp4	The fatty acid cycling model; The proton buffering model	NA	2168205.72070313	616481.41796875	1748685.91210938	1343568.84960938	6682342.85546875	3497788.7890625	2284141.8671875	3123042.67480469
E7FBE5	0.375	8	0.25	0.5	1.0980390225479582	2.140635296763801	68210.66682616477	4.336202385619956e-6	0.14527413386269797	0.5518960042128327	1.7137310477939016	-4.71977557801219	median	38542.97945915	NA	NA	NA	117572.31854715494	51211.42296313898	93280.73754810978	NA	Clathrin heavy chain OS=Danio rerio OX=7955 GN=cltcl1 PE=1 SV=3	transport	plasma membrane;other membranes;ER/Golgi;other cell component	other molecular function	NA	NA	EPH-ephrin mediated repulsion of cells; Cargo recognition for clathrin-mediated endocytosis; Formation of annular gap junctions	NA	50299.1171875	NA	NA	NA	168152.875	59008.37109375	94661.1484375	NA
B3DK37	0.25	8	0.25	0.25	1.09442838877521	2.135284625836775	128977.09697802903	8.199169156809012e-6	0.04018820813114751	0.3682136459371224	2.436180858586302	-3.986289728148348	median	121114.770289902	NA	74694.96807526135	64605.279785479936	352692.56015208154	182091.28648382652	110111.98143862636	143651.99945316676	Lipase maturation factor OS=Danio rerio OX=7955 GN=lmf2a PE=1 SV=1	protein metabolism;other metabolic processes	other membranes;ER/Golgi	NA	571852	zgc:194766	Assembly of active LPL and LIPC lipase complexes	NA	158056.4375	NA	62188.91015625	47180.79296875	504423.734375	209814.716796875	111741.46875	141557.171875
F1REC2	0.125	8	0.25	0	1.0885686902900247	2.1266294712341844	413503.891403886	2.62867472757337e-5	0.03245252365374354	0.3578741578523459	2.5174061504884095	-3.8855174091065336	median	294457.9903321693	347732.0845156813	267496.4898265018	236019.86221745296	754327.4537994971	853231.0753396581	865595.5535450755	237334.27642244106	Septin OS=Danio rerio OX=7955 GN=sept7a PE=1 SV=3	cell cycle OR cell proliferation;cell organization and biogenesis;other biological processes	plasma membrane;other membranes;cytoskeleton;other cell component	other molecular function	NA	sept7a	MAPK6/MAPK4 signaling	NA	384271.71875	286699.765625	222709.984375	172363.6875	1078845.1875	983135.65625	878405.03125	233873.3125
X1WCE4	0.5	8	0.75	0.25	1.0863457125918394	2.1233551759218474	63621.14167777723	4.044442887827346e-6	0.017884366544762338	0.2905119053368711	2.95400504109863	-3.1995815819478897	median	39880.07626846911	53607.78630887292	62636.583455082124	33649.89157980576	137173.38960504805	65710.96987133268	103874.00479890069	NA	Cardiac phospholamban OS=Danio rerio OX=7955 GN=si:ch211-270g19.5 PE=3 SV=1	other biological processes	other membranes;cytosol;mitochondrion;ER/Golgi	other molecular function	NA	NA	Ion homeostasis; Ion transport by P-type ATPases	NA	52044.046875	44198.796875	52149.44140625	24574.28515625	196186.484375	75715.4765625	105411.1796875	NA
E7F569	0.125	8	0.25	0	1.0823767670134785	2.117521718916953	435104.68096416106	2.765992539553197e-5	0.3217393813416116	0.696462929491376	1.0473678456560522	-5.915739929438797	median	1630163.3870817702	37452.22095999487	576229.2597004506	227203.6251452115	1204197.452099786	257806.84334078047	599920.4551096105	862869.1736501615	Si:ch211-153b23.5 OS=Danio rerio OX=7955 GN=si:ch211-153b23.5 PE=1 SV=1	other metabolic processes	NA	NA	321177	NA	NA	NA	2127385.59375	30878.78125	479752.125	165925.25	1722252.875	297057.98046875	608798.3515625	850286.25
F1REM1	0.125	8	0.25	0	1.0762017807637871	2.1084777255979636	46246.75758360619	2.9399404798707825e-6	0.056100245747872396	0.4225106410794853	2.452529510093427	-3.9189990333057243	median	27021.602785341172	NA	NA	37538.97892361	75457.71770849073	NA	59762.38630018457	NA	Acyl-CoA thioesterase 15 OS=Danio rerio OX=7955 GN=acot15 PE=3 SV=3	other metabolic processes	other cell component	other molecular function	NA	NA	NA	NA	35263.5625	NA	NA	27414.458984375	107920.234375	NA	60646.77734375	NA
A0A286Y919	0	8	0	0	1.075394386209009	2.1072980603782003	910902.235862342	5.790672679214627e-5	0.01682730653111847	0.2853771550580224	2.9153120284087466	-3.2491564232407493	median	591836.1247614346	338711.4164494341	864173.5213234267	894958.4583555348	1696072.3753238623	1082201.143129639	1048040.5594330298	1589309.7506458608	Myozenin 1b OS=Danio rerio OX=7955 GN=myoz1b PE=1 SV=1	NA	cytoskeleton	cytoskeletal activity	436720	NA	NA	NA	772354.265625	279262.36328125	719486.34375	653582.02734375	2425736.34375	1246966.45703125	1063549.94152832	1566133.39453125
F6NXD5	0.5	8	0.75	0.25	1.0732025342853024	2.1040989238509993	56470.364229274455	3.589862692764056e-6	0.10803208713934208	0.5208473749767831	1.8783297444050389	-4.68447927443374	median	30396.27095754401	83294.4461443785	NA	29130.371931284364	104517.4542319527	74495.79170583125	NA	NA	Myristoylated alanine-rich protein kinase C substrate b OS=Danio rerio OX=7955 GN=marcksb PE=1 SV=1	cell organization and biogenesis;other metabolic processes;developmental processes;other biological processes	plasma membrane;other membranes;cytoskeleton;other cell component	cytoskeletal activity;kinase activity;other molecular function	323201	macs	NA	NA	39667.55078125	68674.9921875	NA	21273.7109375	149481.703125	85837.7890625	NA	NA
F1QC43	0.25	8	0.5	0	1.0727472328935974	2.103434994199084	842606.5032293838	5.3565116710464765e-5	0.1382034167110976	0.5449913467365067	1.7022763369962026	-4.748111957538994	median	455128.7592404561	643887.6326398356	747894.034576264	1268736.7478873124	NA	1527453.797591898	NA	NA	Phospholipase B-like OS=Danio rerio OX=7955 GN=plbd1a PE=3 SV=1	other metabolic processes	non-structural extracellular	other molecular function	NA	NA	Acyl chain remodelling of PC; Acyl chain remodelling of PE; Acyl chain remodelling of PI; Hydrolysis of LPC	NA	593949.27734375	530875.46875	622675.34375	926549.75	NA	1760008.90625	NA	NA
Q7SY54	0	8	0	0	1.0709706412328153	2.1008463354755524	367028.39381813235	2.33322656252638e-5	0.0038057085915438804	0.18545867721718715	3.8437449674496	-1.7819592643248363	median	333738.73741531384	264934.70076419256	208193.36117077313	223356.05847817348	652871.0271485158	498205.10015879414	397398.5679070406	619619.9105476468	Ethanolamine-phosphate phospho-lyase OS=Danio rerio OX=7955 GN=etnppl PE=2 SV=1	developmental processes	mitochondrion	other molecular function	393421	etnppl	Synthesis of PE	NA	435533.6328125	218434.59375	173335.8828125	163115.3984375	933741.390625	574056.9140625	403279.453125	610584.20703125
B8JKW4	0	8	0	0	1.0693395498113816	2.0984724893101303	11893725.274681473	7.560928856100725e-4	0.004927009038718155	0.1873845482544787	3.678103520054843	-2.0382495241815075	median	9275359.68078261	6809350.304072543	8059344.343701429	8927480.344558127	15698992.76093334	14119865.936020885	14538418.194116743	27343786.332424078	Complement component c3a, duplicate 1 OS=Danio rerio OX=7955 GN=c3a.1 PE=1 SV=1	developmental processes;other biological processes	non-structural extracellular	enzyme regulator activity	NA	NA	NA	NA	12104471.6855469	5614204.79492188	6709981.33105469	6519677.69921875	22452825.6308594	16269618.0019531	14753564.3359375	26945041.3242188
A0A2R8QNY7	0.5	8	0.75	0.25	1.0631320749384656	2.0894628017996855	55273.36894398089	3.5137688198674073e-6	0.040745732325471275	0.3685959822071329	2.579394510724208	-3.750014464109984	median	29005.97786861297	NA	46851.85835088099	51320.6209101472	77955.44218687125	NA	94891.43299246191	NA	Centriolin OS=Danio rerio OX=7955 GN=cntrl PE=4 SV=1	other biological processes	cytoskeleton;other cell component	enzyme regulator activity;cytoskeletal activity	NA	NA	NA	NA	37853.19921875	NA	39007.52734375	37479.09765625	111492.5	NA	96295.6796875	NA
Q5TZ85	0.5	8	0.75	0.25	1.0629972310661664	2.0892675158380154	350487.7143209023	2.2280762433271082e-5	0.07321573780426097	0.4567330903748145	2.0226006762471713	-4.652805585845581	median	397396.6115338911	111615.56073267358	298254.21896935353	261316.95701316238	1107201.581723996	486004.6721509217	500330.32125999685	244655.69844544554	Cytochrome P450, family 2, subfamily P, polypeptide 9 OS=Danio rerio OX=7955 GN=cyp2p9 PE=3 SV=1	other metabolic processes	other membranes;other cell component	other molecular function	NA	NA	Miscellaneous substrates; Aspirin ADME; Fatty acids; CYP2E1 reactions; Biosynthesis of maresin-like SPMs	NA	518608.032226563	92025.31640625	248317.996582031	190837.982421875	1583528.6015625	559998.96875	507734.4375	241087.96875
F1RCF0	0.625	8	0.75	0.5	1.06263455187322	2.088742360763921	39616.868802527184	2.518473561475518e-6	0.020973799508711814	0.30491400906514016	2.851228565019285	-3.3556521150568024	median	34022.741438423174	NA	16940.89089665718	30518.333939879016	82001.32976746967	44558.60137356494	54532.61478134778	43700.44825692709	Vitelline membrane outer layer 1 homolog b OS=Danio rerio OX=7955 GN=vmo1b PE=4 SV=2	NA	non-structural extracellular	NA	793799	NA	NA	NA	44400.14453125	NA	14104.5048828125	22287.330078125	117278.9609375	51342.65625	55339.61328125	43063.1796875
A0A0R4IIB1	0.25	8	0.25	0.25	1.0606875998300325	2.0859254533211313	187198.32996708518	1.1900335867644338e-5	0.1183002496420203	0.5321559759037275	1.7740087500607715	-4.853990305713435	median	149928.15260263658	NA	NA	87697.86868169445	177257.56030809297	288362.5347450716	126082.81741282681	507855.41161379236	Complement factor H OS=Danio rerio OX=7955 GN=cfh PE=1 SV=2	NA	NA	NA	NA	NA	NA	NA	195658.296875	NA	NA	64045.15234375	253515.1875	332265.78125	127948.6484375	500449.53125
F1RAR8	0.625	8	0.75	0.5	1.05966154257327	2.0844424524264804	287947.1063418446	1.8305009869408332e-5	0.16601595796236257	0.572389791214496	1.5047406755300523	-5.383149018467563	median	333565.8165806764	50827.66423902768	200815.58929934425	464720.61732648785	496467.5024690174	377385.6010344149	191417.4731970335	832861.8370061297	Zgc:112492 OS=Danio rerio OX=7955 GN=lgals3bp.2 PE=4 SV=1	transport	other membranes	other molecular function	NA	NA	NA	NA	435307.96875	41906.62890625	167193.359375	339382.28125	710051.8125	434842.625	194250.15625	820716.5
E7F2Z9	0.375	8	0.25	0.5	1.0567018149784175	2.0801705462572633	103924.71719679449	6.606570901616814e-6	0.2867499652816575	0.6740310948620609	1.1657971349046683	-5.544793961355206	median	203753.34083020542	NA	NA	22009.70557619221	140132.55263473903	162874.1073339587	NA	118436.1288564499	Si:dkey-94l16.4 OS=Danio rerio OX=7955 GN=si:dkey-94l16.4 PE=4 SV=1	other biological processes	nucleus	other molecular function	101885814	NA	NA	NA	265900.90625	NA	NA	16073.537109375	200418.703125	187671.71875	NA	116709.015625
F1Q890	0	8	0	0	1.0564402658052572	2.0797934620111396	2440547.828037702	1.5514742497865875e-4	0.004492920544298087	0.1873845482544787	3.7370072425903142	-1.9467472287953953	median	2379531.9591716873	1565168.0500563695	1317371.9184080388	1671660.0251634917	4097811.9690619046	3647084.4855204495	2623796.380361531	3913467.4892565273	Plasminogen OS=Danio rerio OX=7955 GN=plg PE=1 SV=1	protein metabolism;stress response;other biological processes	non-structural extracellular;plasma membrane;other membranes	signal transduction activity or receptor binding;other molecular function	322691	NA	Regulation of Insulin-like Growth Factor (IGF) transport and uptake by Insulin-like Growth Factor Binding Proteins (IGFBPs); Platelet degranulation ; Activation of Matrix Metalloproteinases; Signaling by PDGF; LDL remodeling; Dissolution of Fibrin Clot	NA	3105321.86523438	1290457.03027344	1096806.46484375	1220801.85742188	5860723.61523438	4202353.73828125	2662624.515625	3856398.7421875
A5PMY5	0.25	8	0.25	0.25	1.0549551072825611	2.077653554702506	59231.051209522644	3.7653615997049602e-6	0.0811649646781961	0.4739804245502034	2.0280660870793543	-4.555419683139054	median	25797.471741977246	NA	38553.45903069652	69766.69171294993	123261.61324091748	48293.51822190558	104542.12545724177	NA	Signal transducing adaptor molecule (SH3 domain and ITAM motif) 1 OS=Danio rerio OX=7955 GN=stam PE=1 SV=1	protein metabolism;other metabolic processes;transport	other membranes;other cytoplasmic organelle	other molecular function	386967	NA	RHOU GTPase cycle; Metalloprotease DUBs; EGFR downregulation; Negative regulation of MET activity; Cargo recognition for clathrin-mediated endocytosis; Endosomal Sorting Complex Required For Transport (ESCRT)	IL-4 signaling pathway	33666.0546875	NA	32098.515625	50950.13671875	176289.75	55646.21484375	106089.1875	NA
A0A0R4ILA8	0	8	0	0	1.053949572517979	2.076205968805761	734415.341102096	4.668732475873171e-5	0.03702245655314567	0.361290533939337	2.437742585802996	-4.01164324318731	median	640051.4402355022	231922.39342749346	616586.1765797839	737351.7969548613	1514300.6662313177	741770.9192792904	802602.0068670415	1390995.3350565163	Proteasome 26S subunit, ATPase 3 OS=Danio rerio OX=7955 GN=psmc3 PE=1 SV=1	protein metabolism;other metabolic processes;other biological processes	nucleus;other cell component	other molecular function	321947	NA	Neddylation; Antigen processing: Ubiquitination & Proteasome degradation; Neutrophil degranulation; Separation of Sister Chromatids; Ub-specific processing proteases; Regulation of PTEN stability and activity; ABC-family proteins mediated transport; Activation of NF-kappaB in B cells; Oxygen-dependent proline hydroxylation of Hypoxia-inducible Factor Alpha; Autodegradation of Cdh1 by Cdh1:APC/C; …	NA	835275.9140625	191216.453125	513352.1484375	538482.962890625	2165764.984375	854705.671875	814479.27734375	1370710.9296875
B8JKC9	0.25	8	0	0.5	1.0531638713808071	2.075075561323277	103159.00240428504	6.557893847653308e-6	0.1790754232784044	0.5830692559246842	1.553470555706562	-4.907705712105702	median	59666.65576759532	NA	NA	NA	204804.09914078857	NA	78866.52224146631	117507.47727563715	Hexokinase OS=Danio rerio OX=7955 GN=hk2 PE=1 SV=1	other metabolic processes;other biological processes	cytosol;mitochondrion	kinase activity;other molecular function	NA	NA	Neutrophil degranulation; Glycolysis	NA	77865.8046875	NA	NA	NA	292912.46875	NA	80033.625	115793.90625
F1R4I7	0.125	8	0.25	0	1.044695232915835	2.062930521704312	5956057.56761091	3.7863097130223956e-4	0.02937586717691943	0.3504058663849852	2.577618479587821	-3.7897773335677813	median	5621897.480364608	4878370.960514958	4798994.907471522	2246768.4230503454	13309862.696385648	4826711.716278799	9506009.29257062	8769636.237817977	Sorcin OS=Danio rerio OX=7955 GN=sri PE=1 SV=1	NA	NA	other molecular function	393344	NA	Stimuli-sensing channels; Ion homeostasis; Ion transport by P-type ATPases; Reduction of cytosolic Ca++ levels; Sodium/Calcium exchangers	Nodal signaling pathway	7336653.37109375	4022141.96875	3995506.9375	1640799.578125	19035872.609375	5561579.421875	9646683.55273438	8641751.65625
Q5TZG5	0.375	8	0.5	0.25	1.0438785389961467	2.061763049724811	191083.31467432494	1.214730721009672e-5	0.05941888912156778	0.42398682230643653	2.150543279063765	-4.458867229969599	median	199469.40001302375	69309.48622968151	142882.2945937373	158769.1734891381	577910.8086324382	235659.40081899386	138467.39151766003	300521.447527321	Ezrin OS=Danio rerio OX=7955 GN=ezrb PE=1 SV=1	cell organization and biogenesis;developmental processes;other biological processes	plasma membrane;other membranes;cytoskeleton;other cell component	cytoskeletal activity;other molecular function	561589	ezr	Netrin-1 signaling	NA	260310.3046875	57144.607421875	118959.742675781	115948.0390625	826532.68359375	271538.5859375	140516.495117188	296139.046875
F1QE95	0.375	8	0.25	0.5	1.0388205306573735	2.0545472799134923	44545.165662741914	2.8317690267840194e-6	0.3662173213379077	0.7251219067489995	0.9899297403726384	-5.5040184476271765	median	25957.536509715796	NA	NA	NA	NA	25873.71629539595	148124.7018682599	39577.881062198765	Endothelin-converting enzyme 1 OS=Danio rerio OX=7955 GN=ece1 PE=3 SV=2	protein metabolism;other metabolic processes;developmental processes	plasma membrane;other membranes	other molecular function	NA	NA	Peptide ligand-binding receptors	NA	33874.94140625	NA	NA	NA	NA	29812.994140625	150316.71875	39000.73046875
A0A0G2KQI8	0.5	8	0.5	0.5	1.0354259631358058	2.049718746740733	52832.12449202144	3.358577109992384e-6	0.03380966175696998	0.36008478140853767	2.6172151653245153	-3.6720270908606456	median	28417.82253607909	53000.88731215179	38788.395652510626	51218.18451971226	NA	70722.38698637081	102761.77655955222	NA	Dystonin OS=Danio rerio OX=7955 PE=1 SV=1	cell organization and biogenesis;stress response	other membranes;cytoskeleton;other cell component	cytoskeletal activity;other molecular function	NA	NA	RHOU GTPase cycle; RHOV GTPase cycle; RND3 GTPase cycle; RND2 GTPase cycle; RND1 GTPase cycle; Type I hemidesmosome assembly	NA	37085.6484375	43698.41796875	32294.1171875	37404.2890625	NA	81489.8828125	104282.4921875	NA
Q6AZW1	0.625	8	0.75	0.5	1.0331917312127707	2.0465469032838666	90447.01964790012	5.749783730585049e-6	0.06444787820601564	0.44112368031050125	2.136110785188046	-4.435115505468094	median	37025.62532625948	101945.98352579925	58143.02762559345	89336.06464337393	224447.17676235287	79085.099967803	142283.33261409312	NA	Protein kish-B OS=Danio rerio OX=7955 GN=tmem167b PE=3 SV=1	NA	other membranes;ER/Golgi	NA	445304	tmem167b	NA	NA	48318.94921875	84052.8984375	48408.234375	65241.515625	321006.15625	91125.8203125	144388.90625	NA
A0A286YAW8	0.25	8	0	0.5	1.0331436243927357	2.0464786620968263	148868.88071852698	9.463704516499957e-6	0.32356326468876173	0.6985190738499686	1.0432042851591803	-5.919940948107082	median	91174.35241647589	96012.67490528704	88899.73806384805	150695.2325120879	1823684.0550137802	266677.8857360284	111762.1936582193	37844.137540703276	WD_REPEATS_REGION domain-containing protein OS=Danio rerio OX=7955 PE=1 SV=2	NA	other cell component	NA	NA	NA	NA	NA	118983.78125	79160.9765625	74015.3984375	110051.6953125	2608247.59375	307279.640625	113416.1015625	37292.26953125
B8A4D2	0.625	8	0.75	0.5	1.032310632489498	2.045297395046559	28528.17049332017	1.8135568336513674e-6	0.10739405542944443	0.5195479969685955	1.8395248398142725	-4.815806905514453	median	13892.541271567246	NA	28075.601924339473	20350.556716469433	61862.73856934345	18162.907098412208	60442.43589739869	NA	Zgc:163030 OS=Danio rerio OX=7955 GN=zgc:163030 PE=4 SV=1	other biological processes	non-structural extracellular;other cell component	enzyme regulator activity	566959	NA	NA	NA	18129.95703125	NA	23374.94921875	14861.8720703125	88476.5859375	20928.212890625	61336.890625	NA
Q1LUA9	0.125	8	0.25	0	1.0271549878597028	2.038001322728674	3538880.1794764153	2.2496922242053996e-4	0.09237670731537793	0.49719402853558436	1.8786998600928702	-4.865623446994525	median	3278824.3211826268	1252736.2693503213	3482049.5922868582	2640229.9858888704	10048520.40904438	6399390.549022164	1825131.172323327	5550569.430850946	Collagen, type VIII, alpha 2 OS=Danio rerio OX=7955 GN=col8a2 PE=4 SV=1	cell organization and biogenesis	non-structural extracellular;extracellular matrix	extracellular structural activity	794479	NA	Integrin cell surface interactions; Collagen degradation; Assembly of collagen fibrils and other multimeric structures; Collagen chain trimerization	NA	4278910.74023438	1032861.82324219	2899055.65039063	1928141.86035156	14371474.65625	7373698.8828125	1852140.2956543	5469627.390625
Q567A1	0.25	8	0	0.5	1.0266508139354826	2.0372892334953554	499151.1786447336	3.1731408478095415e-5	0.2477366272691993	0.645342609235802	1.2344033349444732	-5.714122029693114	median	162109.26850651018	360683.39448101097	546586.1077495269	467983.39100275526	299874.7633648341	4535089.242238367	579423.2431364292	326973.16822495	Glycerol-3-phosphate dehydrogenase [NAD(+)] OS=Danio rerio OX=7955 GN=gpd1a PE=1 SV=1	other metabolic processes	cytosol;other cell component	other molecular function	550404	zgc:112197	NA	NA	211554.8203125	297377.921875	455072.078125	341765.0625	428883.296875	5225557.375	587997.8125	322205.03125
F1Q728	0.5	8	0.5	0.5	1.0259344645738935	2.036277898087857	220661.86443984267	1.4027637428584162e-5	0.10219061092973708	0.5149478956812477	1.8155809839035608	-4.956886834197615	median	391706.2252294067	65594.98550236707	116337.06437672846	191287.16194315953	456845.15269172465	421457.5323801039	158879.1926349459	321361.1424886111	Coronin OS=Danio rerio OX=7955 GN=coro1b PE=3 SV=1	cell organization and biogenesis;other biological processes	cytoskeleton;other cell component	cytoskeletal activity	NA	NA	NA	NA	511182	54082.05859375	96858.9375	139695.703125	653383.609375	485624.515625	161230.359375	316674.84375
X1WHT9	0.625	8	0.5	0.75	1.0221787781924139	2.0309838648537153	21003.92944279773	1.3352352820324081e-6	0.33487574278302057	0.7044154675761262	1.0336637310041519	-5.732736053577022	median	NA	NA	10706.780028146992	16020.162747703607	8716.919136001216	131293.346249552	26334.687674050456	16609.004162320645	Non-specific serine/threonine protein kinase (Fragment) OS=Danio rerio OX=7955 GN=mast1b PE=3 SV=1	cell organization and biogenesis;protein metabolism;other metabolic processes;signal transduction	NA	kinase activity;other molecular function	NA	NA	NA	NA	NA	NA	8914.1611328125	11699.4150390625	12467.0078125	151282.78125	26724.400390625	16366.80078125
Q5PNM7	0.625	8	0.5	0.75	1.0216048182211033	2.0301760215066964	104126.09812828664	6.61937283592102e-6	0.15499721113049014	0.5628809386216799	1.589226514917739	-5.1474645280785785	median	53929.796801723496	86342.17382584474	83815.91300374464	NA	77086.17944347458	411080.97451111005	103056.50872852068	NA	Translocase of inner mitochondrial membrane 29 OS=Danio rerio OX=7955 GN=timm29 PE=2 SV=1	cell organization and biogenesis;transport	other membranes;mitochondrion	NA	553583	si:dkey-204f11.61	NA	NA	70379.125	71187.796875	69782.75	NA	110249.2734375	473668.125	104581.5859375	NA
Q9MIY7	0.25	8	0.5	0	1.0191480239756103	2.026721736167628	114316.20645473206	7.2671655359611415e-6	0.04434308615524912	0.38366047014059884	2.433831120919387	-3.933664711266832	median	111406.71865443887	52611.05099086242	111769.0827048498	101639.45687334264	198418.51697608936	NA	168924.3445834164	NA	Cytochrome c oxidase subunit 2 OS=Danio rerio OX=7955 GN=mt-co2 PE=3 SV=1	other metabolic processes;transport	other membranes;mitochondrion	transporter activity;other molecular function	140540	mt-co2	TP53 Regulates Metabolic Genes; Respiratory electron transport; Cytoprotection by HMOX1	Electron transport chain	145387.296875	43377.00390625	93055.765625	74226.5986328125	283779.7578125	NA	171424.1640625	NA
Q1LVK8	0.25	8	0.25	0.25	1.0172299192330527	2.02402894152944	367952.1835543497	2.3390991619956176e-5	0.20263987059733643	0.5988444828877723	1.3721238742910422	-5.5508296831207256	median	630328.6437838465	45893.966786007375	386533.94127645827	400149.08362148685	492785.14919516654	486264.44917797705	821489.705126827	381475.55936554156	Signal peptidase complex catalytic subunit SEC11 OS=Danio rerio OX=7955 GN=sec11a PE=1 SV=1	protein metabolism;other metabolic processes	other membranes;ER/Golgi	other molecular function	NA	NA	Synthesis, secretion, and deacylation of Ghrelin	NA	822587.53125	37838.87109375	321817.1875	292226.1328125	704785.28125	560298.296875	833646.484375	375912.6328125
F1QF86	0.25	8	0.25	0.25	1.016808064587499	2.023437187094676	70050.56252000603	4.453165911533853e-6	0.29273621404347666	0.68010111123124	1.1245007178486424	-5.760386845798784	median	8691.48471061936	132163.56213046095	78176.54264037477	80101.21356725736	205037.8883369616	70271.83514566295	79862.83306706058	NA	Serine/threonine-protein phosphatase OS=Danio rerio OX=7955 GN=ppp3ccb PE=1 SV=1	signal transduction	other cell component	other molecular function	565241	NA	NA	NA	11342.5068359375	108966.828125	65087.5703125	58497.3671875	293246.8359375	80970.734375	81044.6796875	NA
F1QZV9	0.75	8	0.75	0.75	1.0094388540387484	2.0131279281353103	1696812.2564472088	1.0786760629546045e-4	0.11032029529931796	0.5229417556537065	1.7907190864916658	-4.9312834132149455	median	2153532.9067190816	1036882.4041846211	1277483.950489981	875742.3361220513	6381757.589982654	1558851.7912925438	1629590.9451157823	NA	Si:rp71-39b20.4 OS=Danio rerio OX=7955 GN=si:rp71-39b20.4 PE=4 SV=1	cell organization and biogenesis;transport;other biological processes	plasma membrane;other membranes	transporter activity	563472	NA	NA	NA	2810390	854893.625	1063596.875	639548.625	9127241	1796187.25	1653706.375	NA
Q5CZW2	0.375	8	0.25	0.5	1.0060484088410764	2.008402476191222	53130.418299197	3.377539867262984e-6	0.340616250789271	0.7088019185254186	1.0324094906554895	-5.498519367348192	median	NA	NA	30413.23632511304	NA	139565.8955620453	26178.939385720983	99454.28483034672	38308.81216807882	Uridine phosphorylase OS=Danio rerio OX=7955 GN=upp1 PE=1 SV=1	other metabolic processes	cytosol	other molecular function	503707	im:6911242	Pyrimidine salvage; Pyrimidine catabolism	NA	NA	NA	25321.197265625	NA	199608.265625	30164.6875	100926.0546875	37750.16796875
E7FAU1	0.5	8	0.75	0.25	1.0013745281919277	2.0019064087032312	104097.28316700167	6.617541047585277e-6	0.026201346867505502	0.33300458909673014	2.7085496576853747	-3.572728419340595	median	91885.8152404916	91657.33115553662	78021.48371929147	54370.953141116166	193884.90533255693	96168.52788310181	NA	198839.18134872802	Si:dkey-108k21.14 OS=Danio rerio OX=7955 GN=si:dkey-108k21.14 PE=1 SV=1	cell organization and biogenesis;other biological processes	nucleus;other cell component	nucleic acid binding activity;other molecular function	NA	NA	Apoptosis induced DNA fragmentation	NA	119912.25	75570.0625	64958.47265625	39706.734375	277295.75	110810.203125	NA	195939.578125
A0A0R4IM03	0.25	8	0.5	0	1.0005064423605603	2.0007022014315434	277401.6898946704	1.763462997014524e-5	0.21523060550982814	0.6075679136640361	1.3593077024309277	-5.378721325102994	median	245668.90964003024	71412.86690555858	370583.84939164337	361282.2747921107	NA	647181.8416872738	299756.41168375325	NA	Si:ch73-18b11.1 OS=Danio rerio OX=7955 GN=si:ch73-18b11.1 PE=1 SV=2	cell organization and biogenesis	plasma membrane;other membranes;cytoskeleton	cytoskeletal activity;other molecular function	NA	NA	Neurexins and neuroligins	NA	320601.298828125	58878.8125	308537.59375	263841.96875	NA	745715.390625	304192.34375	NA
Q1LWD2	0.75	8	1	0.5	0.9981782324040314	1.9974760877288	55414.84963150423	3.5227628514947676e-6	0.034913548145689935	0.36008478140853767	2.525582367861385	-3.850882014581961	median	77333.35214978375	27660.68072960637	35622.98195326694	37794.91478219313	101948.95770689768	75960.6835418052	71947.8993651185	NA	Novel protein OS=Danio rerio OX=7955 GN=ric8b PE=1 SV=1	NA	NA	enzyme regulator activity	NA	synbl	NA	NA	100921.0859375	22805.806640625	29658.68359375	27601.3671875	145808.21875	87525.7109375	73012.6171875	NA
Q6NYE1	0.125	8	0.25	0	0.9972681469627744	1.9962164309078756	2004665.7195757704	1.274380779438534e-4	0.007929122607047678	0.22194676688227888	3.3783162276653242	-2.509397634249376	median	1627334.0151981234	1563364.0313349618	1213225.5893158019	1313028.713866748	4062323.9063736512	2797954.075373317	1860464.228553882	3043313.221187855	Fibrinogen beta chain OS=Danio rerio OX=7955 GN=fgb PE=1 SV=1	cell adhesion;cell organization and biogenesis;protein metabolism;other metabolic processes;stress response	non-structural extracellular;extracellular matrix	signal transduction activity or receptor binding	337315	wu:fa55c11	p130Cas linkage to MAPK signaling for integrins; Integrin cell surface interactions; Platelet degranulation ; MAP2K and MAPK activation; GRB2:SOS provides linkage to MAPK signaling for Integrins ; Common Pathway of Fibrin Clot Formation	NA	2123693.22460938	1288969.64453125	1010097.1875	958895.869140625	5809968.30273438	3223943.07421875	1887996.2265625	2998933.63378906
Q29RC5	0.25	8	0.5	0	0.9963656000149506	1.994967992707093	260844.83196998818	1.6582098303590143e-5	0.04423476931777328	0.38366047014059884	2.329980384519473	-4.181020419379845	median	173111.27803717085	102575.05072634754	232784.86434773845	281407.22254595225	618531.5298833811	314908.3513802052	445728.13062510616	212219.23556606282	Rac family small GTPase 1b OS=Danio rerio OX=7955 GN=rac1b PE=2 SV=1	cell organization and biogenesis;transport;developmental processes;signal transduction;other biological processes	plasma membrane;other membranes;cytoskeleton;other cell component	other molecular function	562838	zgc:136799	NA	NA	225912.59375	84571.5546875	193810.0703125	205509.765625	884628.765625	362853.203125	452324.21875	209124.515625
B0UYJ6	0	8	0	0	0.9962200274637603	1.9947667042013977	250338.74820864343	1.5914218812167384e-5	0.26231813182924446	0.6559553929214319	1.1943193240464955	-5.759377727213219	median	152332.6531764269	118300.91583707307	181388.0187808542	301952.3220198455	2474534.670237051	141411.97130904437	167173.1905992093	267146.9223970696	Catechol O-methyltransferase (Fragment) OS=Danio rerio OX=7955 GN=comta PE=1 SV=1	other metabolic processes	other membranes	other molecular function	NA	NA	NA	Biogenic amine synthesis	198796.203125	97537.2890625	151018.515625	220513.7109375	3539099.375	162941.96875	169647.095703125	263251.2109375
A0A2R8QP96	0.625	8	0.5	0.75	0.9956402781484304	1.9939652650435906	78015.08874704735	4.959476716470623e-6	0.13978630457614252	0.5452791326803798	1.660233656279655	-5.05537705310814	median	52318.385348652504	NA	75762.4062807605	42545.27602133651	223653.38927126426	129923.26889252434	46009.7401662539	NA	Uncharacterized protein OS=Danio rerio OX=7955 GN=LOC110439798 PE=4 SV=1	other biological processes	nucleus;other cell component	nucleic acid binding activity	NA	LOC110439798	NA	NA	68276.2109375	NA	63077.62890625	31070.5234375	319870.875	149704.109375	46690.61328125	NA
Q7ZT36	0.125	8	0	0.25	0.995176374342261	1.9933242013775319	61864.65674506147	3.932781845501543e-6	0.2938019156435347	0.6812796433051719	1.113536712918258	-5.847247718183548	median	19830.742109377974	173317.41593112907	27149.88153907046	39506.216553818056	406557.8990349424	26205.624603506483	80368.96035220554	67970.59011756408	Parvalbumin 3 OS=Danio rerio OX=7955 GN=pvalb3 PE=1 SV=1	NA	nucleus;other cell component	other molecular function	100000771	zgc:56217	NA	NA	25879.390625	142897.548828125	22604.220703125	28851.119140625	581462.375	30195.435546875	81558.296875	66979.3984375
F6P8R2	0.125	8	0	0.25	0.9948377793803971	1.9928564307695116	63326.32499586307	4.025701173973489e-6	0.12316079151940411	0.5321559759037275	1.718838872609444	-5.030320114200274	median	30725.401236482296	NA	37321.214713319896	67906.61353373528	92266.53764300527	84779.90816993735	195045.14087899268	34375.758585006784	Oxysterol-binding protein OS=Danio rerio OX=7955 GN=osbp PE=1 SV=1	transport	plasma membrane;other membranes;cytosol;ER/Golgi;other cell component	transporter activity;other molecular function	564372	NA	Sphingolipid de novo biosynthesis; Synthesis of bile acids and bile salts	NA	40097.0703125	NA	31072.583984375	49591.734375	131960.34375	97687.6640625	197931.5078125	33874.46875
Q6ZM19	0.125	8	0.25	0	0.9902918528679265	1.9865868307684875	70891.44932484404	4.50662170574955e-6	0.10986099070448914	0.5229417556537065	1.8663547425530782	-4.700124157090559	median	48484.8558624753	45483.35991426311	NA	NA	166514.81591724942	55888.453602728594	87244.01700391152	NA	Eukaryotic translation initiation factor 6 OS=Danio rerio OX=7955 GN=eif6 PE=2 SV=1	cell organization and biogenesis;protein metabolism;RNA metabolism OR transcription;other metabolic processes;transport	cytosol;nucleus;other cell component	translation activity;nucleic acid binding activity	386850	eif6	NA	NA	63273.40234375	37500.33203125	NA	NA	238150.828125	64397.48046875	88535.09375	NA
F1R1Z7	0.5	8	0.75	0.25	0.9856122852717348	1.980153519221955	72639.49643850837	4.617746349696585e-6	0.018601328191688547	0.29379805317781593	2.928599835712178	-3.238123329416595	median	46564.321103959526	43724.77084971878	62527.59320615571	67797.26104216556	139739.70113329316	120282.17413567704	73557.00120485846	NA	Tyrosine-protein phosphatase non-receptor type OS=Danio rerio OX=7955 GN=ptpn11b PE=3 SV=1	cell cycle OR cell proliferation;protein metabolism;other metabolic processes;developmental processes;signal transduction;other biological processes	other cell component	other molecular function	NA	NA	NA	NA	60767.078125	36050.40234375	52058.69921875	49511.875	199856.84375	138595.15625	74645.53125	NA
Q7T2T7	0.125	8	0.25	0	0.9849624470240368	1.9792617924912024	29550.82366779974	1.8785676500115316e-6	0.2611770923330392	0.6551560960218611	1.3642513173034696	-4.957380950956944	median	21004.77190762911	NA	NA	NA	41573.94249676285	NA	NA	NA	Methyl-CpG-binding protein 2 OS=Danio rerio OX=7955 GN=mecp2 PE=2 SV=2	cell organization and biogenesis;RNA metabolism OR transcription;stress response;developmental processes;other biological processes	nucleus;other cell component	nucleic acid binding activity;other molecular function	335250	zgc:111857	Regulation of MECP2 expression and activity	NA	27411.515625	NA	NA	NA	59459.38671875	NA	NA	NA
B8A5L6	0	8	0	0	0.9830522190115083	1.976642847204963	1161892.1967756683	7.386234367612534e-5	0.01322791551827032	0.26373201275370545	3.062239408080839	-3.013502705368632	median	1012783.0446198502	525618.1497902151	1125653.613347322	778422.5072603524	1265275.7331144176	2197408.9088916103	1728083.5703976343	1482036.6703970912	Fibrinopeptide A OS=Danio rerio OX=7955 GN=fga PE=1 SV=1	cell organization and biogenesis;protein metabolism;other metabolic processes;stress response	non-structural extracellular;extracellular matrix	signal transduction activity or receptor binding	378986	NA	Integrin cell surface interactions; Regulation of Insulin-like Growth Factor (IGF) transport and uptake by Insulin-like Growth Factor Binding Proteins (IGFBPs); Post-translational protein phosphorylation; Platelet degranulation ; MAP2K and MAPK activation; GRB2:SOS provides linkage to MAPK signaling for Integrins ; p130Cas linkage to MAPK signaling for integrins; Common Pathway of Fibrin Clot For…	NA	1321695.7734375	433364.095703125	937187.24609375	568476.62109375	1809607.5234375	2531964.80078125	1753656.5390625	1460424.640625
A0A0R4IFF8	0.5	8	0.75	0.25	0.97926804941247525	1.9714649334920382	258431.61274985556	1.6428688178366898e-5	0.18692030682757546	0.5847843292922024	1.4262728435787617	-5.483529302361899	median	580934.76671053	218710.59877602977	45064.31035735032	200435.438730864	513875.3611289493	220098.32364283217	341483.2509209191	448866.01774702256	Cadherin-1 OS=Danio rerio OX=7955 GN=cdh1 PE=1 SV=2	cell adhesion;cell organization and biogenesis;developmental processes;other biological processes	plasma membrane;other membranes;other cell component	other molecular function	NA	NA	Adherens junctions interactions	NA	758127.84375	180323.53125	37519.265625	146376.626953125	734948.671875	253608.33203125	346536.67578125	442320.359375
F1QYJ6	0	8	0	0	0.9787408275599461	1.9707446083589797	519150.42092924274	3.3002775056664255e-5	0.004510403729666915	0.1873845482544787	3.7345212097556657	-1.9506011941910906	median	423513.09856899333	468661.38464444765	285718.2894447299	329798.05357251945	752886.0673945168	869187.1134016608	658278.2483126774	654909.8043386777	Sulfotransferase 6B1 OS=Danio rerio OX=7955 GN=sult6b1 PE=1 SV=1	other metabolic processes;other biological processes	cytosol;other cell component	other molecular function	322462	sult6b1	Cytosolic sulfonation of small molecules	NA	552690.40625	386404.1171875	237880.9375	240849.2578125	1076783.70507813	1001521.00390625	668019.75	645359.48046875
F1Q555	0.25	8	0.25	0.25	0.9763133772539838	1.9674314603351135	37457.38384565873	2.3811935104602202e-6	0.1579094899808806	0.5642332491751388	1.7181394278261757	-4.684960179252453	median	NA	NA	23856.370281871004	NA	53497.6203072212	NA	41178.78167414253	NA	Glycerol-3-phosphate dehydrogenase, mitochondrial OS=Danio rerio OX=7955 GN=gpd2 PE=1 SV=1	other metabolic processes	mitochondrion;other cell component	other molecular function	751628	NA	Synthesis of PA; Triglyceride catabolism	NA	NA	NA	19862.13671875	NA	76512.7265625	NA	41788.1640625	NA
F1QP47	0	8	0	0	0.9759029098334508	1.9668717775036881	700892.4534105068	4.4556250069906356e-5	0.03414102808459428	0.36008478140853767	2.486741637550941	-3.93414623588193	median	458291.9293975322	351205.63690832205	713187.5137634854	543433.0157388767	599380.8931866147	1898968.8812406878	941784.6044778691	870934.1178887772	Solute carrier family 15 member 1b OS=Danio rerio OX=7955 GN=slc15a1b PE=3 SV=1	transport	plasma membrane;other membranes	transporter activity	NA	NA	Proton/oligopeptide cotransporters	NA	598077.2578125	289563.65625	593779.6796875	396865.40625	857239.37109375	2188087.2265625	955721.5625	858233.5859375
B0BLX4	0.5	8	0.5	0.5	0.9688625908915682	1.957296869692913	72073.3529801982	4.58175619260306e-6	0.21385066911281206	0.6073541391434236	1.363889136122568	-5.426391123436797	median	41470.510930659984	156208.62966219953	21105.454991431812	NA	136469.79878227419	85764.55083841682	87592.08488666681	NA	Zgc:175088 OS=Danio rerio OX=7955 GN=fbxo2 PE=1 SV=1	protein metabolism;other metabolic processes;stress response	other cell component	NA	559776	zgc:175088	Neddylation; Antigen processing: Ubiquitination & Proteasome degradation	NA	54119.5859375	128791.6171875	17571.802734375	NA	195180.203125	98822.21875	88888.3125	NA
A0A0R4ILH7	0.625	8	0.75	0.5	0.9687577643049412	1.9571546571738885	30911.229917453427	1.9650496784044547e-6	0.06337901997750273	0.4374137544561328	2.1939443597167005	-4.321420814652773	median	27450.23213757349	NA	22237.930770354033	17671.391254173985	70660.12567536326	25681.197272310932	44565.30695382953	NA	Splicing factor 3a, subunit 3 OS=Danio rerio OX=7955 GN=sf3a3 PE=1 SV=1	RNA metabolism OR transcription;other metabolic processes;other biological processes	nucleus	nucleic acid binding activity;other molecular function	NA	NA	NA	NA	35822.9296875	NA	18514.669921875	12905.2958984375	101058.6796875	29591.1640625	45224.8046875	NA
Q0PWB8	0.125	8	0.25	0	0.9676087886494393	1.9555965816435792	201440.4732322008	1.2805719416524209e-5	0.040884236244913025	0.36878873145524255	2.3776977728707904	-4.106215967310078	median	201418.97840765645	84307.51268670881	113234.15937685817	223915.55661800355	435740.1920294744	225384.13931123074	192934.43081646218	332341.6423318518	PDZ and LIM domain 3b OS=Danio rerio OX=7955 GN=pdlim3b PE=2 SV=1	cell organization and biogenesis;developmental processes;other biological processes	cytoskeleton;other cell component	cytoskeletal activity;other molecular function	561865	pdlim3	NA	NA	262854.53125	69510.25	94275.546875	163523.99609375	623199.125	259698.9140625	195789.5625	327495.21875
E7FAX1	0.125	8	0.25	0	0.9668200639478535	1.954527744682813	224109.03596536512	1.424677666425101e-5	0.02085380457915382	0.30491400906514016	2.784991454860222	-3.4582288133614205	median	245507.97832249722	98405.95021071723	182543.19343297096	149727.36347253784	427753.4168899802	282945.533847677	227083.8071486982	350621.5874690342	Lysophosphatidylcholine acyltransferase 3 OS=Danio rerio OX=7955 GN=lpcat3 PE=4 SV=1	other metabolic processes	other membranes	other molecular function	555566	NA	Acyl chain remodelling of PC; Acyl chain remodelling of PS; Acyl chain remodelling of PE	NA	320391.28125	81134.1953125	151980.28125	109344.8671875	611776.375	326024.041015625	230444.296875	345508.59375
X1WG58	0.5	8	0.5	0.5	0.9636200265629622	1.950197217309064	93761.35639182509	5.960478561239344e-6	0.07986617730718686	0.4714109963360689	1.9991214463518345	-4.635336059696371	median	32869.751289586435	NA	74149.22391835775	107619.54020851586	116840.28999089968	181177.91231447642	151563.0385442782	75697.55097354323	Si:ch211-195b15.7 OS=Danio rerio OX=7955 GN=si:ch211-195b15.7 PE=3 SV=1	signal transduction	plasma membrane;other membranes;other cell component	enzyme regulator activity;other molecular function	557783	NA	NA	NA	42895.4765625	NA	61734.5390625	78593.8125	167105.921875	208762.28125	153805.9375	74593.6796875
Q7T312	0.625	8	0.75	0.5	0.962561622604504	1.9487670193531808	123645.48844836104	7.860234871289465e-6	0.2378694526177727	0.6336842217737465	1.2626362353381049	-5.6816131256005535	median	193463.3149514159	22553.989322654503	139873.23416275418	100840.8838801903	393298.80306791386	218209.32618147685	185746.95067501985	55682.06263322869	Coiled-coil domain-containing protein 25 OS=Danio rerio OX=7955 GN=ccdc25 PE=1 SV=1	other biological processes	plasma membrane;other membranes;other cell component	nucleic acid binding activity	393359	ccdc25	NA	NA	252472.28125	18595.41796875	116454.484375	73643.40625	562499.109375	251431.734375	188495.71875	54870.0703125
B8JHS8	0	8	0	0	0.9623349671456509	1.9484608812050608	59413.025532666885	3.7769298416069287e-6	0.3147231390196664	0.692148411404836	1.1419471224439155	-5.299546399225649	median	NA	NA	NA	38084.99253833502	125488.7149394008	NA	43882.00470952031	NA	Solute carrier family 8 member 3 OS=Danio rerio OX=7955 GN=slc8a3 PE=3 SV=1	transport;other biological processes	plasma membrane;other membranes;other cell component	transporter activity;other molecular function	560561	NA	Ion homeostasis; Reduction of cytosolic Ca++ levels; Sodium/Calcium exchangers	NA	NA	NA	NA	27813.208984375	179474.96875	NA	44531.390625	NA
E7FCD8	0.375	8	0.5	0.25	0.9600252362275423	1.9453439232998404	80551.39634481573	5.1207116606200115e-6	0.06331093714691446	0.4374137544561328	2.356507484638145	-4.037197483383626	median	NA	NA	53860.20348058738	61927.245611189166	118338.5423034861	NA	106663.6212205536	NA	H(+)-transporting two-sector ATPase OS=Danio rerio OX=7955 GN=atp6v1ab PE=1 SV=1	other metabolic processes;transport	plasma membrane;other membranes	transporter activity;other molecular function	337583	NA	Transferrin endocytosis and recycling; Insulin receptor recycling; Amino acids regulate mTORC1; ROS and RNS production in phagocytes; Ion channel transport	NA	NA	NA	44842.4765625	45225.04296875	169248.734375	NA	108242.078125	NA
F1QRV9	0.625	8	1	0.25	0.9596559031084553	1.9448459746966014	2475718.5972323064	1.5738325670970453e-4	0.3493382354838519	0.7144092062402622	0.9861813665724648	-5.976142890276939	median	4807839.473974202	282785.77600134775	2273383.715365538	3213323.328500414	7842884.883970859	2144490.886329343	1015853.8687305581	8316570.175392551	Si:dkey-61p9.7 OS=Danio rerio OX=7955 GN=si:dkey-61p9.7 PE=4 SV=3	NA	NA	NA	559161	NA	NA	NA	6274296.5	233152.53125	1892754.75	2346668	11216957	2470990	1030886.9375	8195292.5
F1Q7H1	0.25	8	0.25	0.25	0.9584183847957135	1.9431784354812465	1549154.5915070677	9.848089965908858e-5	0.3329506950817286	0.7039528981727976	1.0220525763094057	-5.941079876131076	median	2959557.391875333	157633.40224774007	1341957.4207873964	2436351.3464171956	5727038.153857764	1730238.7254926527	839764.5315374506	2613429.364334215	Cytochrome P450, family 27, subfamily A, polypeptide 7 OS=Danio rerio OX=7955 GN=cyp27a7 PE=3 SV=2	other metabolic processes	mitochondrion	other molecular function	402831	NA	Synthesis of bile acids and bile salts via 24-hydroxycholesterol; Endogenous sterols; Synthesis of bile acids and bile salts via 7alpha-hydroxycholesterol; Synthesis of bile acids and bile salts via 27-hydroxycholesterol	NA	3862263.015625	129966.3203125	1117275.65625	1779250.6875	8190856	1993667.875	852191.75	2575318.625
A0A286Y972	0.875	8	0.75	1	0.9562174804357007	1.9402162783872154	222611.4035318669	1.4151571066166667e-5	0.08922906277548334	0.4891074552137606	1.9002785223617418	-4.834114959808711	median	416431.4441199808	136614.24005362715	85167.27948750598	134640.92385516604	334758.35761060007	441777.7587285907	354413.2929812801	176378.09215437938	DENN/MADD domain-containing 4A OS=Danio rerio OX=7955 GN=dennd4a PE=4 SV=1	other biological processes	other cell component	enzyme regulator activity	558211	NA	RAB GEFs exchange GTP for GDP on RABs	NA	543448.75	112636.34375	70907.859375	98327.34375	478774.09375	509038.5	359658.0625	173806.03125
Q5RH67	0.125	8	0.25	0	0.9536335593642953	1.9367443881410435	201273.44602518354	1.2795101373815765e-5	0.18314591442309758	0.584111745842908	1.4398560731911274	-5.46638945982464	median	346746.0898403357	208543.91653599343	31764.72714127203	190478.9943974857	223853.17445458245	234387.99588131005	300420.55217984976	390537.08325661696	Aldo-keto reductase family 1, member B1 (aldose reductase), tandem duplicate 2 (Fragment) OS=Danio rerio OX=7955 GN=akr1b1.2 PE=1 SV=1	NA	cytosol	other molecular function	NA	NA	Retinoid metabolism and transport; Pregnenolone biosynthesis; Estrogen biosynthesis; Fructose biosynthesis	NA	452508.40625	171941.2578125	26446.41015625	139105.50390625	320156.609375	270073.609375	304866.3125	384842.015625
F1R405	0.375	8	0.5	0.25	0.95241885115674485	1.9351143907313249	74122.82373106036	4.712042559423006e-6	0.236039759699584	0.633030120643985	1.3124732075713867	-5.383729859206375	median	76680.41960100611	NA	54219.03616367565	44357.96580302325	NA	48827.73109348582	NA	248476.50976960573	BCL9 transcription coactivator OS=Danio rerio OX=7955 GN=bcl9 PE=1 SV=1	cell-cell signaling;RNA metabolism OR transcription;developmental processes;signal transduction;other biological processes	nucleus	other molecular function	449616	si:ch73-15j19.1	Formation of the beta-catenin:TCF transactivating complex	NA	100069	NA	45141.23046875	32394.318359375	NA	56261.76171875	NA	244853.0625
F1RCH5	0	8	0	0	0.951585263812003	1.9339966070757242	1196778.1522656854	7.60800695899617e-5	0.06756351555118041	0.44416319894791134	2.0719545262148413	-4.5784691518569165	median	1686763.498232584	387609.33357060223	838750.888910939	1000142.2632801745	2076188.7321128382	1065415.898749976	1531642.3163996916	2264762.500678577	Cytochrome c oxidase polypeptide Vb OS=Danio rerio OX=7955 GN=cox5ba PE=1 SV=1	other metabolic processes	other membranes;mitochondrion	NA	NA	NA	TP53 Regulates Metabolic Genes; Respiratory electron transport; Cytoprotection by HMOX1	NA	2201249.515625	319577.9453125	698320.181640625	730397.0390625	2969381.8125	1227625.65625	1554308.2578125	2231736.25
A0A2R8QMV9	0.375	8	0.5	0.25	0.9481580499691837	1.9294077278548778	142190.07135497767	9.039127680605215e-6	0.011551651736820547	0.25362857329854344	3.145389485408874	-2.880389019551336	median	79450.6311274427	104878.20344720804	107443.15040628637	122650.05194231038	253885.88732627124	254244.88969023107	179869.24415626435	131062.1878209833	Signal recognition particle subunit SRP68 OS=Danio rerio OX=7955 GN=srp68 PE=1 SV=1	transport	translational apparatus;nucleus	nucleic acid binding activity;other molecular function	NA	NA	SRP-dependent cotranslational protein targeting to membrane	NA	103684.1640625	86470.46875	89454.1171875	89570.4921875	363109.63671875	292953.71875	182531.03125	129150.953125
A8Y5U1	0.25	8	0.5	0	0.9476153388506781	1.9286820622979604	112409.43964219694	7.145950963724117e-6	0.1825241213165187	0.584111745842908	1.4566598436095193	-5.374491762728098	median	111860.61713746603	86725.1592767058	59814.27556357585	89241.2664527999	188250.21370907538	437478.819808391	53178.254873095655	NA	UPF0600 protein C5orf51 homolog OS=Danio rerio OX=7955 GN=si:dkey-46a10.3 PE=2 SV=1	cell organization and biogenesis;other metabolic processes	cytosol	NA	325885	rimoc1	NA	NA	145979.640625	71503.5625	49799.66796875	65172.28515625	269236.96875	504085.046875	53965.2109375	NA
F1Q6S4	0.125	8	0.25	0	0.9460574927355907	1.9266005633300223	293494.5700391669	1.8657666227097566e-5	0.05138324930248287	0.4065890380449932	2.280161865341195	-4.221035128826627	median	360696.81416857033	118526.86190258317	228923.85545584152	246340.50372957558	485634.31013522495	321708.7442751468	498014.8561005079	NA	Alpha/beta hydrolase domain-containing protein 16A OS=Danio rerio OX=7955 GN=abhd16a PE=1 SV=1	other metabolic processes	other membranes	other molecular function	NA	NA	NA	NA	470714.29296875	97723.578125	190595.50390625	179900.78125	694558.09375	370688.95703125	505384.70703125	NA
Q6DEI0	0.25	8	0.5	0	0.9450285413922899	1.9252269733343266	441121.7115440845	2.8042432466185672e-5	0.08075100735520815	0.4739804245502034	1.9621780640107955	-4.742916570018291	median	308357.09283741325	163273.7674592241	413980.5901732653	490139.2975010799	593317.8411322803	323242.9807252099	576111.6403692382	1270206.847882288	Phospholipid transfer protein OS=Danio rerio OX=7955 GN=pltp PE=1 SV=1	cell organization and biogenesis;other metabolic processes;transport	non-structural extracellular	transporter activity;other molecular function	445125	zgc:100903	HDL remodeling	NA	402410.23828125	134616.71484375	344668.48828125	357945.369140625	848567.9453125	372456.78125	584637.203125	1251683.859375
F1QZ50	0	8	0	0	0.9437054124126156	1.9234621125834153	6507026.3810707675	4.136564650335279e-4	0.06623368514661256	0.44267210658963985	2.084140772050705	-4.56001911645311	median	8728389.596674241	2793099.0303032803	6618540.178990796	3003172.861761473	11596976.920827746	5533070.751507966	8062804.177683269	12820365.70317666	AHNAK nucleoprotein OS=Danio rerio OX=7955 GN=ahnak PE=1 SV=2	other biological processes	cytoskeleton;nucleus;other cell component	other molecular function	559276	NA	NA	NA	11390668.21875	2302867.2734375	5510408.68164063	2193196.5546875	16586089.6054688	6375481.74414063	8182121.23046875	12633410.7304688
Q1LXJ7	0.375	8	0.75	0	0.9403613281112797	1.919008801057682	124869.46723497224	7.938044105261296e-6	0.12488448266521256	0.5321743240408914	1.7097268302608375	-5.042746654304654	median	180465.4631448661	67699.67618216774	119054.97058854857	54679.18231968719	165354.20023672152	103089.48989073424	349151.53389160306	NA	Type I cytokeratin, enveloping layer,-like OS=Danio rerio OX=7955 GN=cyt1l PE=1 SV=1	NA	cytoskeleton	other molecular function	792062	NA	Type I hemidesmosome assembly; Formation of the cornified envelope	NA	235509.90625	55817.34375	99121.7890625	39931.83203125	236490.90625	118784.8828125	354318.4375	NA
F1RE99	0.125	8	0	0.25	0.9326111367821355	1.908727481594843	96724.40757980048	6.14884191007974e-6	0.13237699895635105	0.5362310432107583	1.784884077983929	-4.745132382356954	median	NA	NA	71143.0635991963	68896.26321042444	91876.52663741246	NA	194362.069591874	NA	Pseudouridine 5'-phosphatase OS=Danio rerio OX=7955 GN=pudp PE=1 SV=1	NA	NA	other molecular function	NA	NA	Pyrimidine salvage	NA	NA	NA	59231.6953125	50314.46875	131402.546875	NA	197238.328125	NA
Q4L216	0	8	0	0	0.9296780069772623	1.9048508077401247	1185534.1863520003	7.536528238603352e-5	0.0125345731751827	0.25885831367443796	3.095236810950278	-2.9606473262553283	median	959331.2869715954	1177456.7789923905	850772.4312612216	566509.7692774661	1936969.7375693275	1933095.099873092	1399928.4855415188	1367402.4522435574	Antifreeze protein type IV OS=Danio rerio OX=7955 GN=afp4 PE=1 SV=1	protein metabolism;other metabolic processes;transport;developmental processes;other biological processes	non-structural extracellular	other molecular function	568707	wu:fa18f02	NA	NA	1251940.49609375	970795.0390625	708328.9765625	413718.201171875	2770269.6875	2227409.16796875	1420645.265625	1347462.09375
A0A286YB73	0.5	8	0.25	0.75	0.9295311369175163	1.9046568989069557	43174.50355095016	2.7446350256727676e-6	0.15502318688161332	0.5628809386216799	1.5891108891749148	-5.095916052045547	median	NA	19665.661639396305	NA	40147.37336184168	51044.48068874782	118571.71659615044	38770.914392146704	34959.279589370875	Protein phosphatase 6, regulatory subunit 3 OS=Danio rerio OX=7955 GN=ppp6r3 PE=1 SV=1	other biological processes	cytosol;nucleus	enzyme regulator activity;other molecular function	324530	wu:fc31g07	Telomere Extension By Telomerase; COPII-mediated vesicle transport	NA	NA	16214.0361328125	NA	29319.3515625	73004.2265625	136624.28125	39344.6640625	34449.48046875
F1QXF4	0.75	8	1	0.5	0.9293308368324631	1.9043924795765939	494406.86830545956	3.1429809171586506e-5	0.01101152879599727	0.25288545441842003	3.1748588882946005	-2.8332800654803387	median	464287.25068345387	337582.34941501013	340668.89743596065	308550.3841311452	589638.7380411839	901028.8821215263	843596.2999376631	483494.469075683	THO complex subunit 2 OS=Danio rerio OX=7955 GN=thoc2 PE=1 SV=1	RNA metabolism OR transcription;other metabolic processes;transport	nucleus	nucleic acid binding activity	368417	NA	Transport of Mature mRNA derived from an Intron-Containing Transcript; mRNA 3'-end processing; RNA Polymerase II Transcription Termination	NA	605901.234375	278331.46484375	283631.25390625	225332.23046875	843306.0625	1038210.6875	856080.22265625	476443.8359375
Q9MIY0	0	8	0	0	0.9263458896823735	1.9004563502153595	1712594.5661559524	1.088708993608113e-4	0.0769057195131719	0.4660105686947749	1.9923083634938863	-4.698110363274319	median	2303841.6176098324	645640.4368407615	1412122.3532039458	1133931.3927916146	3087676.7593670203	1320226.3835211543	1989042.553803808	3831860.889759509	NADH-ubiquinone oxidoreductase chain 5 OS=Danio rerio OX=7955 GN=mt-nd5 PE=3 SV=1	cell organization and biogenesis;other metabolic processes;transport	other membranes;mitochondrion	transporter activity;other molecular function	140535	mt-nd5	Complex I biogenesis	Oxidative phosphorylation; Electron transport chain	3006544.93066406	532320.62890625	1175692.98730469	828102.323242188	4416020.11914063	1521231.08203125	2018477.3125	3775982.18359375
Q7T1K0	0	8	0	0	0.9245397829525963	1.8980786617372256	810769.1375261358	5.1541191897266435e-5	0.06268930684727396	0.4371840665998373	2.1178079818070104	-4.508860629001875	median	739528.1418778118	306035.94357546134	875522.1087068933	605293.7105918919	1310499.3932264287	748531.8954141244	792522.5770222619	2002435.1970578644	60S ribosomal protein L17 OS=Danio rerio OX=7955 GN=rpl17 PE=1 SV=1	protein metabolism;other metabolic processes	cytosol;translational apparatus	other molecular function	336641	zgc:65996	Nonsense Mediated Decay (NMD) enhanced by the Exon Junction Complex (EJC); Major pathway of rRNA processing in the nucleolus and cytosol; L13a-mediated translational silencing of Ceruloplasmin expression; GTP hydrolysis and joining of the 60S ribosomal subunit; SRP-dependent cotranslational protein targeting to membrane; Formation of a pool of free 40S subunits; Nonsense Mediated Decay (NMD) inde…	Cytoplasmic ribosomal proteins	965094.375	252321.9375	728934.85546875	442041.84765625	1874286.765625	862496.0078125	804250.6875	1973234.375
Q90Z10	0	8	0	0	0.9229111706361337	1.8959371903540618	7734057.208244061	4.916597194743294e-4	0.07331833731731746	0.4567330903748145	2.0217389139068103	-4.654097890876911	median	9831209.685269428	2462836.828834245	5877372.399274147	6994486.2673627455	12264809.082714574	10042149.900274912	6648581.697751184	15705830.650655776	60S ribosomal protein L13 OS=Danio rerio OX=7955 GN=rpl13 PE=2 SV=3	protein metabolism;other metabolic processes;other biological processes	cytosol;translational apparatus	nucleic acid binding activity;other molecular function	378961	rpl13	SRP-dependent cotranslational protein targeting to membrane; Major pathway of rRNA processing in the nucleolus and cytosol; Nonsense Mediated Decay (NMD) enhanced by the Exon Junction Complex (EJC); L13a-mediated translational silencing of Ceruloplasmin expression; GTP hydrolysis and joining of the 60S ribosomal subunit; Formation of a pool of free 40S subunits; Nonsense Mediated Decay (NMD) inde…	Cytoplasmic ribosomal proteins	12829863.5703125	2030571.15820313	4893333.42675781	5108025.375	17541228.53125	11571068.984375	6746970.44140625	15476797.9375
Q7SZQ7	0.125	8	0.25	0	0.9192036970411976	1.8910712188368168	204879.73731163726	1.3024355970012774e-5	0.06250530790386068	0.43666295521648124	2.1196054442362464	-4.506121834610367	median	150997.8611800326	60225.90244154424	210547.07198514772	257322.01668217208	261411.60628889696	318239.21168885136	276806.2726807705	273625.97449235874	Surfeit locus protein 4 OS=Danio rerio OX=7955 GN=surf4 PE=2 SV=1	cell organization and biogenesis;transport;other biological processes	other membranes;ER/Golgi	other molecular function	394102	surf4	Neutrophil degranulation; COPI-dependent Golgi-to-ER retrograde traffic	NA	197054.28125	49655.33203125	175295.515625	187920.504882813	373872.98046875	366691.1875	280902.578125	269635.78125
F1QYN1	0	8	0	0	0.9190224594964889	1.890833669273009	6201288.404865988	3.9422047644874475e-4	0.3795184740758907	0.7315754087830483	0.9232515710882016	-6.035200612415469	median	12204635.220695771	1891432.1041528967	2590469.813674583	6917146.42351168	15324288.571595825	4149094.8374763294	1810119.387284274	45940262.17739046	Collagen, type IV, alpha 6 OS=Danio rerio OX=7955 GN=col4a6 PE=1 SV=3	cell organization and biogenesis;developmental processes;signal transduction	non-structural extracellular;extracellular matrix;other membranes	extracellular structural activity	NA	NA	Integrin cell surface interactions; Crosslinking of collagen fibrils; Collagen degradation; Collagen biosynthesis and modifying enzymes; Non-integrin membrane-ECM interactions; Laminin interactions	NA	15927216.46875	1559456.734375	2156751.63476563	5051544.6171875	21916920.6875	4780795.25439453	1836906.359375	45270331.1738281
F1QIJ2	0.125	8	0	0.25	0.9177710921879836	1.8891943057891818	548515.8522445111	3.4869557178125375e-5	0.020405726602525043	0.3031573651721994	2.798163933806376	-3.437108149534675	median	452054.29744161514	298586.34686927486	430980.68088539393	435998.63234156155	1117583.0423548038	878218.8942731943	725403.7692453002	453782.3515731025	N-alpha-acetyltransferase 35, NatC auxiliary subunit OS=Danio rerio OX=7955 GN=naa35 PE=1 SV=1	protein metabolism;other metabolic processes	other cell component	NA	NA	NA	NA	NA	589937.0625	246179.859375	358822.28125	318406.8125	1598376.25	1011927.875	736138.625	447165
A3KPG5	0	8	0	0	0.9156288959343222	1.8863912034640111	1594699.4009694902	1.0137621677931072e-4	0.005485555041823753	0.19846771075517644	3.60986205080579	-2.144729746759692	median	879831.4495848379	1288937.9991780396	1314694.2161326378	1218977.0744217632	1907206.8472224514	2302265.4337975285	2630067.622535222	1992777.1936618309	Pentaxin OS=Danio rerio OX=7955 GN=crp2 PE=1 SV=1	other biological processes	non-structural extracellular	other molecular function	100141350	crp3	NA	NA	1148192.1171875	1062709.59375	1094577.0859375	890210.6015625	2727702.5625	2652785.75	2668988.5625	1963717.2109375
F1QET7	0.25	8	0.5	0	0.912883620499354	1.8828050406080898	88608.42892125918	5.6329031623983e-6	0.05002129415530309	0.399039769933377	2.2972207774083633	-4.195492840070725	median	80229.5022463527	39395.21262023527	94591.92154547198	69690.51297175777	183848.88723490937	94097.3495262914	118982.09249059077	NA	Fascin OS=Danio rerio OX=7955 GN=fscn1a PE=1 SV=1	cell organization and biogenesis;transport;developmental processes;other biological processes	plasma membrane;other membranes;cytoskeleton;other cell component	signal transduction activity or receptor binding;cytoskeletal activity;other molecular function	NA	NA	NA	NA	104700.6015625	32480.748046875	78754.548828125	50894.50390625	262942.15625	108423.6875	120742.84375	NA
A0A2R8RS96	0.625	8	1	0.25	0.9089497486442681	1.8776780909868025	49773.59571552892	3.1641441804490703e-6	0.32713785570069726	0.7005588806966699	1.0422523467680427	-5.8451339197511825	median	76504.15229773207	28112.64392774695	23983.72184544111	40404.33620528013	284423.59119818563	17265.376588506995	NA	73946.93642771692	Palm2 and akap2 fusion OS=Danio rerio OX=7955 GN=palm2akap2 PE=3 SV=1	other biological processes	other membranes	NA	NA	palm2-akap2	NA	NA	99838.96875	23178.443359375	19968.166015625	29507.009765625	406784.90625	19894.033203125	NA	72868.59375
Q6AXL2	0	8	0	0	0.9056053830347537	1.8733304160178812	425226.61164645007	2.7031969245360637e-5	0.024758489483397837	0.3275990860121118	2.681037571527371	-3.6247059480200816	median	358365.00499982084	332972.35322082473	366197.6463768635	213208.07879484555	909005.3048703179	369633.974963628	625986.2951417818	545515.866669905	2-iminobutanoate/2-iminopropanoate deaminase OS=Danio rerio OX=7955 GN=rida PE=1 SV=1	other metabolic processes	cytosol;mitochondrion	other molecular function	436849	zgc:92739	Threonine catabolism	NA	467671.25	274530.59375	304885.765625	155704.3984375	1300066.69335938	425910.8125	635249.92578125	537560.796875
F1QFV2	0.125	8	0.25	0	0.9036784889895841	1.8708300264054933	591654.218898638	3.7611894954621366e-5	0.1794858168195274	0.5830692559246842	1.4532615302760683	-5.449375209593741	median	936390.5350655895	347734.8703468101	512132.5634856873	209949.84096835562	2417761.242624933	449050.9459483777	480837.2072190049	821548.9272436474	Heterogeneous nuclear ribonucleoprotein A1b OS=Danio rerio OX=7955 GN=hnrnpa1b PE=1 SV=1	RNA metabolism OR transcription;other metabolic processes	nucleus	nucleic acid binding activity	NA	NA	mRNA Splicing - Major Pathway; Processing of Capped Intron-Containing Pre-mRNA; FGFR2 alternative splicing	NA	1222002.5	286702.0625	426387.03515625	153324.9296875	3457901.5625	517419.03125	487952.85546875	809568.5625
A0A2R8QCK3	0.375	8	0.5	0.25	0.9025325966239421	1.8693446683491817	116185.05026634368	7.385969315066742e-6	0.05772352537900705	0.42388136748428923	2.1682056520593407	-4.431795255570739	median	165046.97108752507	57052.03062096717	56581.22504003071	97874.87539660298	222381.71566537785	163682.10853985592	176117.37154670968	99329.27955786562	Transducin-like enhancer protein 3-A OS=Danio rerio OX=7955 GN=tle3a PE=1 SV=1	other biological processes	nucleus	NA	NA	NA	NA	NA	215388.5625	47038.5234375	47107.921875	71477.3505859375	318052.1171875	188602.73828125	178723.63671875	97880.794921875
A0A2R8QHW5	0.5	8	0.25	0.75	0.8994811681236996	1.8653950162941126	382750.1112701114	2.43317067961741e-5	0.301434787964995	0.6832293889439137	1.094990013205352	-5.866769611291004	median	230643.45553481276	242979.8878111513	345831.9245792379	318231.47617352015	215138.60965264414	3749662.2626717826	409358.1317035297	226146.04416401385	Vacuolar protein sorting 13 homolog C OS=Danio rerio OX=7955 GN=vps13c PE=1 SV=1	cell organization and biogenesis;transport;other biological processes	other membranes	NA	NA	NA	NA	NA	300992.875	200333.1875	287929.84375	232402.265625	307692.96875	4320549	415416	222848.234375
A0A0H2UKC6	0.25	8	0.5	0	0.8963952898215872	1.8614092605579782	35400.72991687057	2.250450503722966e-6	0.2537407231919251	0.6491074680483779	1.3227425779184254	-5.115189442578355	median	NA	NA	20709.163068247602	39991.464223499155	NA	NA	53568.168349426014	NA	E3 ubiquitin-protein ligase RING2 OS=Danio rerio OX=7955 GN=rnf2 PE=1 SV=1	protein metabolism;other metabolic processes	nucleus;other cell component	other molecular function	327035	NA	NA	NA	NA	NA	17241.861328125	29205.4921875	NA	NA	54360.89453125	NA
A0A0R4IXC8	0.375	8	0.25	0.5	0.8884760829439724	1.851219649537625	31359.321372138027	1.9935351825812586e-6	0.33041818770389175	0.7024319881288272	1.0738035221437991	-5.424473886289866	median	NA	NA	NA	19759.374489190093	62940.35168355342	17472.232369009897	44505.72384804822	NA	Tubulin beta chain OS=Danio rerio OX=7955 GN=tubb6 PE=1 SV=1	cell cycle OR cell proliferation;cell organization and biogenesis	cytoskeleton;other cell component	cytoskeletal activity;other molecular function	550458	NA	MHC class II antigen presentation; Separation of Sister Chromatids; Resolution of Sister Chromatid Cohesion; HSP90 chaperone cycle for steroid hormone receptors (SHR) in the presence of ligand; COPI-mediated anterograde transport; Aggrephagy; EML4 and NUDC in mitotic spindle formation; COPI-dependent Golgi-to-ER retrograde traffic; Kinesins; Intraflagellar transport	NA	NA	NA	NA	14430.1357421875	90017.796875	20132.3828125	45164.33984375	NA
Q6TGT2	0	8	0	0	0.8873730936706679	1.849804870242273	438240.7109688026	2.785928513529464e-5	0.024287627501061507	0.322436410279873	2.6926576427103606	-3.6061192683335372	median	432015.5085499716	221117.53791985242	283375.0976203726	398212.4469306382	895378.497155761	516052.3816272411	612104.1898041805	446248.65036214254	Cytotoxic granule-associated RNA-binding protein 1,-like OS=Danio rerio OX=7955 GN=tia1l PE=1 SV=1	NA	NA	nucleic acid binding activity	NA	NA	NA	NA	563786.16796875	182308.015625	235930.0625	290811.8203125	1280577.5234375	594621.447265625	621162.38671875	439741.16015625
B8A565	0	8	0	0	0.8847583344125098	1.8464552961565817	2774319.697587029	1.7636554883428796e-4	0.031805701594354	0.3578741578523459	2.5295766694765187	-3.866191652581335	median	1625945.5741910045	2972855.1486832537	2228948.221973851	1612756.099942028	2471158.9075218393	3143753.097901775	4503083.827776986	5773570.602707678	Complement component C9 OS=Danio rerio OX=7955 GN=c9 PE=1 SV=1	stress response;other biological processes	non-structural extracellular;plasma membrane;other membranes;other cell component	NA	554141	NA	Regulation of Complement cascade; Terminal pathway of complement	NA	2121881.29003906	2451073.43359375	1855759.01953125	1177784.72460938	3534271.33203125	3622390.05859375	4569722.515625	5689376.61328125
Q6P3L3	0	8	0	0	0.8838267286514352	1.8452633511705887	9039311.195497038	5.746356778796395e-4	0.06598139513443549	0.44267210658963985	2.0864792038115496	-4.556474553254207	median	10884744.040409708	3333685.403369042	6828882.703068822	7912835.772727519	18076534.129531447	13939925.54962185	7316412.385490654	12330601.680407964	78 kDa glucose-regulated protein OS=Danio rerio OX=7955 GN=hspa5 PE=1 SV=1	protein metabolism;other metabolic processes;stress response;signal transduction;other biological processes	non-structural extracellular;other membranes;ER/Golgi;nucleus;other cell component	other molecular function	NA	NA	Antigen Presentation: Folding, assembly and peptide loading of class I MHC; Regulation of HSF1-mediated heat shock response	NA	14204740.3632813	2748572.43945313	5685533.89648438	5778689.72363281	25853204.40625	16062281.6601563	7424683.9921875	12150788.7675781
Q2Q551	0.375	8	0.5	0.25	0.8833406749294319	1.8446417741732966	122907.43090221717	7.81331600887063e-6	0.13986764539474206	0.5452791326803798	1.616194741402695	-5.235211069067944	median	86550.79591817956	38652.468822437746	98370.29396494776	203786.87543297047	188665.5269777278	170550.70358323335	81934.17262723742	294527.26296305895	Calcium channel voltage-dependent subunit beta 1 OS=Danio rerio OX=7955 GN=cacnb1 PE=2 SV=1	cell-cell signaling;cell organization and biogenesis;transport;other biological processes	plasma membrane;other membranes;other cell component	transporter activity	436925	zgc:91982	Presynaptic depolarization and calcium channel opening; Phase 0 - rapid depolarisation; Phase 2 - plateau phase	MAPK signaling pathway	112949.9765625	31868.3671875	81900.314453125	148824.158203125	269830.953125	196517.078125	83146.671875	290232.2734375
Q6IQ73	0.125	8	0	0.25	0.8831545424150775	1.8444037989575783	217050.98330463163	1.3798091052317303e-5	0.06395296659528914	0.43909975002538726	2.1055991779182617	-4.527443341909505	median	294809.8065554683	131856.43846196402	141365.27923557343	118726.86281754352	149931.98474029664	351973.2188112159	338023.53915694845	423260.9402299813	Charged multivesicular body protein 4c OS=Danio rerio OX=7955 GN=chmp4c PE=2 SV=1	cell cycle OR cell proliferation;cell organization and biogenesis;transport;developmental processes;signal transduction;other biological processes	plasma membrane;other membranes;cytosol;other cytoplasmic organelle	NA	406766	chmp4c	Macroautophagy; Endosomal Sorting Complex Required For Transport (ESCRT); Sealing of the nuclear envelope (NE) by ESCRT-III	NA	384730.84375	108713.609375	117696.71875	86705.4140625	214433.9296875	405561.203125	343025.765625	417088.671875
A0A0R4IT32	0.5	8	0.75	0.25	0.8815793329014863	1.8423910819143123	79606.65090825545	5.060653496605043e-6	0.030741420320958612	0.3547438410180469	2.60657918175662	-3.7278574151479615	median	41869.004105583415	73390.62223230518	73152.46281616593	62675.09384325383	145124.46189666775	119773.94303492918	82734.25452547723	NA	Sulfotransferase OS=Danio rerio OX=7955 GN=sult2st2 PE=1 SV=1	other metabolic processes	other cell component	other molecular function	NA	NA	Paracetamol ADME; Cytosolic sulfonation of small molecules	NA	54639.625	60509.44140625	60904.6640625	45771.19140625	207558.171875	138009.546875	83958.59375	NA
F1R314	0	8	0	0	0.8808253071617287	1.8414284063062376	4171582.762373425	2.651905921417569e-4	0.10616508705004035	0.5186974755365902	1.7916130137590236	-4.991173172266139	median	4515610.578972447	1605186.605420584	3305723.2415944855	3727222.1640024655	5631174.718166152	4005164.881612911	3400178.5218462665	13390352.566484373	Zgc:110425 OS=Danio rerio OX=7955 GN=zgc:110425 PE=1 SV=1	cell organization and biogenesis;other biological processes	nucleus;other cell component	nucleic acid binding activity;other molecular function	NA	NA	Apoptosis induced DNA fragmentation	NA	5892933.78125	1323451.71484375	2752251.3359375	2721964.796875	8053751.34375	4614951.9375	3450495.9140625	13195085.671875
B8JI00	0	8	0	0	0.8770573751742496	1.8366253647121873	2017087.0249984676	1.2822770948848672e-4	0.013760464714723945	0.2640145585525663	3.0380806641963356	-3.0522213537414746	median	1587017.5405619058	966257.1078476474	1712728.4631601726	1868505.7720547	2709359.299526694	2274952.593860331	2705814.3779386305	3348133.33614549	Succinate--CoA ligase [ADP/GDP-forming] subunit alpha, mitochondrial OS=Danio rerio OX=7955 GN=suclg1 PE=1 SV=1	other metabolic processes	mitochondrion;other cell component	other molecular function	NA	SUCLG1	Citric acid cycle (TCA cycle)	NA	2071079.671875	796664.15234375	1425969.1015625	1364556.95703125	3874947.44726563	2621314.52539063	2745856.25292969	3299308.66210938
A0A0R4IZV6	0	8	0	0	0.876540338376163	1.835967268073123	679516.9425787235	4.319739308498872e-5	0.056573715765778514	0.423070352042819	2.180472959649058	-4.412953605306626	median	628180.5371850022	214374.3389170712	701472.5352255137	669581.3418220809	968584.8651636695	1005397.6013141257	748431.4444263147	986060.3091445556	Aminopeptidase OS=Danio rerio OX=7955 GN=anpepb PE=1 SV=1	protein metabolism;other metabolic processes;signal transduction;other biological processes	plasma membrane;other membranes;other cell component	other molecular function	NA	anpepb	NA	NA	819784.22265625	176748.3515625	584026.12109375	488990.6640625	1385277.859375	1158469.5625	759507.07421875	971680.931640625
A0A140LG26	0.625	8	0.75	0.5	0.874271810676186	1.8330826183900046	41029.84328600774	2.6082973912542687e-6	0.2395134847731704	0.6363571356191718	1.2578660739456369	-5.6871418702593095	median	19930.1274386575	147194.71297241191	14591.144643640653	19703.51480382589	89266.09729232831	34813.61682455118	61868.862147561566	49528.55867543247	Solute carrier family 29 member 1b OS=Danio rerio OX=7955 GN=slc29a1b PE=1 SV=1	transport;other biological processes	plasma membrane;other membranes	transporter activity	100331439	NA	NA	NA	26009.08984375	121359.78125	12148.1728515625	14389.341796875	127669.08984375	40113.99609375	62784.42578125	48806.30078125
Q7ZUI0	0.75	8	1	0.5	0.8734559045885337	1.8320462244292477	88600.50105111254	5.6323991818474225e-6	0.018455785061921377	0.29379805317781593	2.859134758154794	-3.3393039689122794	median	83325.0096811343	58395.412402158654	57971.49114298483	65088.35313566274	90139.9512602719	163830.537541991	157036.26203728965	89187.79803259505	Ribosomal protein L5a OS=Danio rerio OX=7955 GN=rpl5a PE=1 SV=1	cell organization and biogenesis;protein metabolism;other metabolic processes;developmental processes	cytosol;translational apparatus;nucleus	nucleic acid binding activity;other molecular function	326961	zgc:77176	NA	Cytoplasmic ribosomal proteins	108740.28125	48146.12109375	48265.41796875	47533.578125	128918.8828125	188773.765625	159360.15625	87887.203125
Q6NWE0	0.5	8	0.5	0.5	0.8686246270507034	1.825921354106765	134193.25490030172	8.53076416208835e-6	0.2506452874480899	0.6478515967933811	1.2262569575499311	-5.723405737739184	median	41932.51517135017	108776.37240997214	114970.2548708258	185475.96279066606	335370.3328827552	122842.55831949924	474210.09465882275	55340.43826472669	Ester hydrolase C11orf54 homolog OS=Danio rerio OX=7955 GN=zgc:85789 PE=2 SV=1	NA	nucleus	other molecular function	322350	NA	NA	NA	54722.5078125	89684.44921875	95720.970703125	135451.82421875	479649.345703125	141545.359375	481227.671875	54533.427734375
Q502D1	0.125	8	0.25	0	0.8676230241745344	1.8246541331566613	175222.13724844158	1.1139000465813805e-5	0.1236635270860116	0.5321559759037275	1.6950622049423891	-5.127067687671275	median	257487.7733072769	155529.7680991329	42418.64361443768	166674.00429335187	266347.2109142794	197099.37129734244	285157.1688734796	209652.1482734317	Glyoxalase domain-containing protein 5 OS=Danio rerio OX=7955 GN=glod5 PE=2 SV=1	NA	NA	NA	553706	glod5	NA	NA	336025.078125	128231.90625	35316.55859375	121720.8828125	380931.921875	227107.78515625	289377.0546875	206594.86328125
Q5D016	0.125	8	0.25	0	0.8660771610087536	1.8227000438392686	228717.37379831882	1.4539732098273117e-5	0.01624516060929639	0.28398217491953004	2.93675224403107	-3.2147511739954715	median	190069.8610572436	135785.73245465828	159359.1283051965	200272.75523669238	441800.80508112075	311180.30627631623	314078.736822995	210547.40267849536	Prefoldin subunit 1 OS=Danio rerio OX=7955 GN=pfdn1 PE=2 SV=1	other biological processes	other cell component	other molecular function	503766	pfdn1	NA	NA	248043.77734375	111953.251953125	132677.88671875	146257.8203125	631867.0625	358557.5625	318726.6171875	207477.0625
Q7T2P8	0.125	8	0.25	0	0.8626099267935459	1.8183248018479805	82044.46942956722	5.2156274175426655e-6	0.06880560950707447	0.4456194742143753	2.0944056736903165	-4.4964648312497655	median	76576.21212416564	94138.00954372055	45587.78728560977	49469.641174884746	116077.38742971963	178299.52264641935	74370.58640015118	NA	Non-specific protein-tyrosine kinase OS=Danio rerio OX=7955 GN=ptk2bb PE=2 SV=1	cell organization and biogenesis;protein metabolism;other metabolic processes;stress response;signal transduction;other biological processes	plasma membrane;other membranes;cytoskeleton;other cell component	signal transduction activity or receptor binding;kinase activity;other molecular function	245950	pyk2	NA	NA	99933.0078125	77615.34375	37955.09765625	36127.33984375	166014.8125	205445.65625	75471.15625	NA
Q502P6	0.625	8	0.75	0.5	0.8616463835896777	1.8171107895211631	35779.2899047005	2.2745158412824387e-6	0.36697515796021246	0.7251219067489995	0.9627914733593713	-5.800740532015268	median	19475.666222085154	26391.507235772464	77732.58214512473	18498.025806165122	NA	142730.31565160138	NA	19887.90716489728	Complex I-15 kDa OS=Danio rerio OX=7955 GN=ndufs5 PE=1 SV=1	cell organization and biogenesis	other membranes;mitochondrion	NA	553660	zgc:111955	Complex I biogenesis	Oxidative phosphorylation; Electron transport chain	25416.01171875	21759.392578125	64717.94140625	13508.9814453125	NA	164461.03125	NA	19597.888671875
F1QSP4	0.125	8	0.25	0	0.8585001709968267	1.813152373214302	593060.2382898871	3.770127664405859e-5	0.2660913405148806	0.6581170381689363	1.1842417769974098	-5.770585979113423	median	931027.7143115305	93181.70194173013	585360.9863591123	740985.3201872031	1675052.5312123413	769763.4974645932	712358.3448220092	442771.41570429434	V-type proton ATPase proteolipid subunit OS=Danio rerio OX=7955 GN=atp6v0ca PE=1 SV=1	cell organization and biogenesis;transport;developmental processes;other biological processes	other membranes;ER/Golgi;other cytoplasmic organelle	transporter activity	192336	CHUNP6904	NA	NA	1215003.9453125	76826.8828125	487354.94140625	541136.5	2395673.59375	886960.125	722900.1484375	436314.6328125
F1Q8L1	0.875	8	1	0.75	0.8567199860895194	1.8109164496060555	275667.6451455199	1.7524395466835064e-5	0.5178801234067822	0.8165747123685455	0.672440242299318	-6.237271683231355	median	85134.34769244638	128361.76492107358	348137.05661455984	462866.35337923944	2787486.781534266	421874.58319532074	675464.6042802505	23841.920696547655	Dynein, axonemal, heavy chain 7 (Fragment) OS=Danio rerio OX=7955 GN=dnah7 PE=1 SV=1	developmental processes;other biological processes	cytoskeleton	cytoskeletal activity;other molecular function	NA	NA	NA	NA	111101.4921875	105832.3046875	289849.03125	338028.125	3986686	486105.0625	685460.4375	23494.2421875
F1R1B8	0.75	8	0.75	0.75	0.8545331226691459	1.808173508892479	276313.5713668856	1.7565457473004254e-5	0.06921316827427955	0.4457995603148615	2.057153511017649	-4.600828185650688	median	366759.5048369613	120087.43901783148	220677.03765940666	183439.3715894499	353238.64547980984	618083.3296282677	375486.16575099877	232476.94361284171	Zgc:162160 OS=Danio rerio OX=7955 GN=zgc:162160 PE=3 SV=1	transport;other biological processes	plasma membrane;other membranes	transporter activity	NA	NA	NA	NA	478626.1875	99010.25	183729.4375	133964.515625	505204.75	712186.625	381042.78125	229086.8125
Q4VBR8	0.125	8	0	0.25	0.8540176587607675	1.807527577721655	188782.93683556662	1.2001070494691604e-5	0.02098382194517356	0.30491400906514016	2.7812229756248628	-3.464270359639678	median	156546.0727046338	123454.49496130987	132775.87172814575	151500.0730547413	421435.7853948252	258277.15610818198	190102.0699928356	200547.18228751584	Proteasome subunit alpha type OS=Danio rerio OX=7955 GN=psma2a PE=2 SV=1	protein metabolism;other metabolic processes	nucleus;other cell component	NA	554153	psma2	Neutrophil degranulation; Separation of Sister Chromatids; Antigen processing: Ubiquitination & Proteasome degradation; Neddylation; Ub-specific processing proteases; Regulation of PTEN stability and activity; ABC-family proteins mediated transport; Activation of NF-kappaB in B cells; Oxygen-dependent proline hydroxylation of Hypoxia-inducible Factor Alpha; Autodegradation of Cdh1 by Cdh1:APC/C; …	NA	204294.7734375	101786.3359375	110545.421875	110639.46484375	602740.84765625	297599.8984375	192915.287109375	197622.671875
F1R557	0.875	8	0.75	1	0.8486606086587223	1.800828268340549	1001754.6530963861	6.368228194620447e-5	0.023038102788960648	0.31527485871468064	2.7246325605340704	-3.5549419601686716	median	897639.4100464779	542814.912416672	557686.2977697166	1142765.7585535483	1206697.9624490964	1640149.3488861665	1306649.8497038404	1262841.5833947405	PR domain-containing 11 OS=Danio rerio OX=7955 GN=prdm11 PE=4 SV=2	other biological processes	nucleus	NA	565473	NA	NA	NA	1171431.75	447542.5625	464313.78125	834554	1725829.125	1889862.375	1325986.25	1244426
B5DE31	0.125	8	0.25	0	0.8482487153093636	1.8003142003702435	214434.7092667343	1.3631772582605259e-5	0.1953511018085945	0.593649469319182	1.3967662451294465	-5.520408633032652	median	234771.58201848101	41605.62511758291	209561.04569524806	318695.24541775143	190745.83512802632	329455.86828543403	258605.97038148966	421682.9960198752	Y-box-binding protein 1 OS=Danio rerio OX=7955 GN=ybx1 PE=1 SV=1	RNA metabolism OR transcription;other metabolic processes;transport;developmental processes;other biological processes	non-structural extracellular;nucleus;other cell component	nucleic acid binding activity;other molecular function	795398	ybx1	mRNA Splicing - Major Pathway; mRNA Splicing - Minor Pathway; Processing of Capped Intron-Containing Pre-mRNA	mRNA processing	306380.13671875	34303.19921875	174474.578125	232740.953125	272806.2265625	379615.58203125	262432.939453125	415533.73828125
A0A0R4IE13	0.375	8	0.5	0.25	0.8480523555594832	1.800069183107577	74112.67646427565	4.711397490191364e-6	0.24634882175868586	0.645342609235802	1.3067992389217138	-5.30655148236766	median	95229.98505049739	32042.181917555332	NA	NA	84085.4288872334	117585.41277583038	NA	NA	Si:dkey-11n14.1 OS=Danio rerio OX=7955 GN=si:dkey-11n14.1 PE=4 SV=1	signal transduction	NA	NA	NA	NA	Regulation of NF-kappa B signaling	NA	124276.4375	26418.287109375	NA	NA	120259.65625	135487.8125	NA	NA
Q58EB0	0.125	8	0.25	0	0.8470065232142083	1.7987647574774748	556301.2062720878	3.536447787422865e-5	0.05903636227346387	0.42398682230643653	2.154485422317878	-4.452830742922313	median	490996.6530884328	512774.0066738857	330996.6157385753	355192.0032029529	569157.036793991	479121.11657066	727203.3568769322	1562627.4526756157	Zgc:110843 OS=Danio rerio OX=7955 GN=zgc:110843 PE=1 SV=1	other biological processes	other membranes;mitochondrion	other molecular function	541492	zgc:110843	NA	NA	640757.37109375	422774.296875	275578.38671875	259394.28515625	814012.96875	552067.390625	737964.84375	1539840.1953125
A0A0R4IJ79	0.375	8	0.75	0	0.84444404037054	1.7955726672218497	385462.7783003362	2.4504153039484264e-5	0.19592154978517293	0.593649469319182	1.3948095264914293	-5.522836924437756	median	877866.7611958602	84399.33140655754	291321.71132392937	317236.64878151927	550389.0176198622	456280.0685730086	627671.0008177294	451546.457234376	TLC domain-containing 4a OS=Danio rerio OX=7955 GN=tlcd4a PE=4 SV=1	other biological processes	other membranes;ER/Golgi	NA	571836	NA	NA	NA	1145628.171875	69585.953125	242546.1875	231675.75	787170.796875	525748.7890625	636959.5625	444961.7109375
A8KBV1	0.125	8	0.25	0	0.8407307255639225	1.790957032555929	1018855.2265107522	6.476937800735014e-5	0.03878018815735046	0.3654608272539318	2.4096791717403305	-4.055901758135729	median	1009973.0077220306	805180.5841483186	774562.7614660435	533359.337340053	2030744.9171847492	1710796.7128312385	1186154.8143996422	838735.617319211	Succinyl-CoA:3-ketoacid-coenzyme A transferase OS=Danio rerio OX=7955 GN=oxct1b PE=1 SV=1	other metabolic processes	mitochondrion	other molecular function	NA	NA	Utilization of Ketone Bodies	NA	1318028.63671875	663859.03125	644878.96875	389508.66796875	2904387.703125	1971265.8125	1203708.07421875	826504.625
A0A2R8QHZ3	0	8	0	0	0.8377411584604673	1.7872496360463614	5563605.034832066	3.536824744166257e-4	0.21552347423776128	0.6075679136640361	1.3303527087991556	-5.6015856195789056	median	5551785.434870874	5356464.335506412	3172978.570260454	3178898.793476926	20518005.779005352	10728036.440858701	6703000.762429967	2074297.0219447888	Uncharacterized protein OS=Danio rerio OX=7955 GN=LOC100329748 PE=3 SV=1	cell organization and biogenesis;developmental processes;other biological processes	cytoskeleton;other cell component	cytoskeletal activity;other molecular function	NA	LOC100329748	Striated Muscle Contraction	NA	7245156.18945313	4416322.6171875	2641731.890625	2321527.99804688	29345016.7832031	12361381.8710938	6802194.82421875	2044048.26367188
A0A0R4IYX8	0.125	8	0.25	0	0.8371359760902948	1.7865000769819985	593806.3880243688	3.774870993285688e-5	0.06862636123463892	0.4456194742143753	2.0623793110638795	-4.592940181266602	median	451953.687867548	281912.6050859695	556525.4249403594	549388.9796393691	840747.1038538228	385110.5690082623	1057382.873887898	1159050.7444071386	Dihydropyrimidinase-like 4 OS=Danio rerio OX=7955 GN=dpysl4 PE=1 SV=2	cell organization and biogenesis;developmental processes;other biological processes	other cell component	other molecular function	553411	NA	CRMPs in Sema3A signaling	NA	589805.765625	232432.615234375	463347.271484375	401215.005859375	1202443.265625	443743.720703125	1073030.5078125	1142148.70703125
A0A0R4IWN8	0.125	8	0.25	0	0.8371212019840346	1.7864817821892125	76063.12089210795	4.835388680638741e-6	0.3835289550125182	0.7336437071469711	0.9517692469642764	-5.667510068830167	median	NA	NA	45208.51717142703	71635.68647421565	NA	NA	43780.04865791305	236086.2170276056	Si:ch73-281n10.2 OS=Danio rerio OX=7955 GN=si:ch73-281n10.2 PE=3 SV=1	NA	nucleus;other cell component	nucleic acid binding activity	561719	NA	Formation of TC-NER Pre-Incision Complex; Dual incision in TC-NER; Gap-filling DNA repair synthesis and ligation in TC-NER	NA	NA	NA	37639.328125	52315.05078125	NA	NA	44427.92578125	232643.453125
A9ULS7	0.375	8	0.5	0.25	0.8349244764551145	1.7837636582732066	139288.1623684923	8.854651186597053e-6	0.11639799904325177	0.531285821379281	1.7335234798738663	-5.073374831066942	median	67131.26236723797	54561.682366570116	187265.26165274825	172469.54727568175	187675.79989770608	183684.2921129435	297583.0082919468	116746.27536817592	Si:ch211-207k7.1 protein OS=Danio rerio OX=7955 GN=slc2a11b PE=2 SV=1	transport	plasma membrane;other membranes	transporter activity	564970	si:ch211-207k7.1	NA	NA	87607.21875	44985.26953125	155911.741210938	125953.328125	268415.4375	211650.2578125	301986.77734375	115043.8046875
E9QIF0	0	8	0	0	0.834276399522615	1.7829625489344174	291516.5660558599	1.8531923055387485e-5	0.08325209446338291	0.47457256701237965	1.9433023432622643	-4.770850925456728	median	206897.77315752866	140541.17224901254	210140.38305844963	371791.6301202704	311793.61506358854	568934.4165214155	213983.77674707412	604821.3702557165	Microtubule-associated protein RP/EB family member 1 (Fragment) OS=Danio rerio OX=7955 GN=mapre1b PE=1 SV=1	cell cycle OR cell proliferation;cell organization and biogenesis;other biological processes	cytoskeleton	cytoskeletal activity	NA	NA	NA	NA	270004.43359375	115874.0390625	174956.91796875	271516.87890625	445929.734375	655554.78125	217150.40625	596001.46875
Q08BE2	0.625	8	1	0.25	0.8336206770746575	1.7821523548998182	61076.20340119014	3.882659285061577e-6	0.06953953250979976	0.4457995603148615	2.0876366942555533	-4.506391546650618	median	29637.646273210663	91156.71540661545	43757.83021502154	43712.821405366216	93857.26994557318	81702.01077569381	80003.05487579506	NA	Regulator of G protein-signaling 18 OS=Danio rerio OX=7955 GN=rgs18 PE=2 SV=1	developmental processes;signal transduction;other biological processes	NA	enzyme regulator activity	768164	zgc:153888	G alpha (q) signalling events; G alpha (i) signalling events	NA	38677.53515625	75157.3125	36431.52734375	31923.173828125	134235.421875	94141.15625	81186.9765625	NA
A4IG42	0.625	8	0.5	0.75	0.833278907612593	1.7817302191781357	56437.87386375772	3.587797256271221e-6	0.22318195085271422	0.616778702658208	1.3181839348498994	-5.543172727147669	median	19881.048393043216	115914.66196316083	65861.73300664313	24834.59056146919	53247.596584749925	89670.62395815925	101338.9724879887	NA	TRPM8 channel-associated factor homolog OS=Danio rerio OX=7955 GN=tcaf PE=2 SV=1	other biological processes	plasma membrane;other membranes	other molecular function	323315	tcaf	NA	NA	25945.041015625	95569.859375	54834.609375	18136.53125	76155.140625	103322.9921875	102838.6328125	NA
A7E2K7	0.25	8	0.5	0	0.8329764868176142	1.7813567682530156	1786035.614612123	1.135396009632991e-4	0.13163803800331106	0.5356297561704028	1.6551504745123746	-5.1821336512680025	median	2348250.6505274023	528186.2999593702	1533724.482915134	1685697.7554516732	3731288.112806312	3045265.9258040157	1376634.959388168	2064236.5974461886	Crystallin, gamma M2d12 OS=Danio rerio OX=7955 GN=crygm2d12 PE=1 SV=1	developmental processes;other biological processes	NA	other molecular function	100000256	NA	NA	NA	3064499.328125	435481.49609375	1276935.46875	1231053.515625	5336518.25	3508908.19726563	1397007.03125	2034134.546875
Q5I0F6	0.25	8	0	0.5	0.8323421478393378	1.78057369517436	78837.23725205047	5.011741303149036e-6	0.3543958473202841	0.7192309831852998	0.9899720899267037	-5.775086915054725	median	NA	NA	31013.703158226454	92860.11770879936	224928.36768482518	40439.0295610095	178596.87020124163	51320.00894897126	Prkar1a protein OS=Danio rerio OX=7955 GN=prkar1aa PE=1 SV=1	other metabolic processes;other biological processes	plasma membrane;other membranes;other cell component	kinase activity;other molecular function	494533	prkar1a	Factors involved in megakaryocyte development and platelet production; Vasopressin regulates renal water homeostasis via Aquaporins; GPER1 signaling; Hedgehog 'off' state; PKA activation; DARPP-32 events; PKA activation in glucagon signalling; CREB1 phosphorylation through the activation of Adenylate Cyclase	NA	NA	NA	25821.12890625	67815.107421875	321694.359375	46595.87890625	181239.828125	50571.626953125
A1L223	0.625	8	0.75	0.5	0.8310931395089618	1.7790328366396753	206190.77224575204	1.3107699427472699e-5	0.34300272742213733	0.708976826977787	0.9998968879240594	-5.962854359517634	median	207162.75779883025	214889.51868791267	85044.24436943795	150847.15673523647	1155825.6649714676	392248.9503660621	255442.42464571047	49396.670552661904	Cbx5 protein OS=Danio rerio OX=7955 GN=cbx5 PE=1 SV=1	cell organization and biogenesis;other biological processes	nucleus;other cell component	other molecular function	563396	id:ibd2026	Factors involved in megakaryocyte development and platelet production	NA	270350.2421875	177173.109375	70805.423828125	110162.64453125	1653071.15625	451968.921875	259222.578125	48676.3359375
A0A0J9YJK6	0.125	8	0.25	0	0.8298740177022239	1.7775301340262766	76174.35190437955	4.842459718105597e-6	0.32956219342091597	0.7018235630281987	1.1494415094371133	-5.164562250522389	median	NA	NA	57134.74349062655	NA	NA	NA	101558.72825445021	NA	Protocadherin 1 gamma 33 OS=Danio rerio OX=7955 GN=pcdh1g33 PE=4 SV=1	cell adhesion	plasma membrane;other membranes	other molecular function	NA	NA	NA	NA	NA	NA	47568.765625	NA	NA	NA	103061.640625	NA
A0A2R8QH08	0	8	0	0	0.8277827924682128	1.7749554228334643	9762268.084519213	6.20594580390703e-4	0.007520063584955116	0.22194676688227888	3.411375580408026	-2.4570435939028554	median	7689045.340140743	6571495.864650369	8310402.449610425	6865454.630483986	15637479.874493811	10493827.147624256	12453103.227671452	14002305.918486452	Fructose-bisphosphate aldolase OS=Danio rerio OX=7955 GN=aldob PE=1 SV=1	other metabolic processes	NA	other molecular function	NA	NA	NA	Polyol pathway	10034309.6992188	5418097.4609375	6919005.18359375	5013794.45507813	22364849.40625	12091514.171875	12637389.9277344	13798115.1191406
A2BEV1	0	8	0	0	0.8266013036751225	1.7735024258979053	137424.86926825764	8.73620027030653e-6	0.17356315420667184	0.5793728669814088	1.4907819204455042	-5.3314151803186665	median	83345.77095703964	97104.51254023222	107363.63397327722	153713.62658383354	509782.00380984304	128355.40259294923	105917.10984257725	NA	Mitochondrial translational initiation factor 3 OS=Danio rerio OX=7955 GN=mtif3 PE=1 SV=1	cell organization and biogenesis;protein metabolism;other metabolic processes	mitochondrion	translation activity;nucleic acid binding activity	325802	NA	NA	NA	108767.375	80061.1799316406	89387.9140625	112256.0078125	729094.319335938	147897.53515625	107484.51953125	NA
Q7ZVI8	0.625	8	0.75	0.5	0.8228420397452716	1.7688871851235473	56236.49605376352	3.5749955204029415e-6	0.26801829992520376	0.6592948223896891	1.2006717732161163	-5.6130021366342016	median	19849.231498257304	NA	62764.69274250937	60679.9832022079	129522.66697492487	103566.89814957044	31191.64039791716	NA	NPL4 homolog, ubiquitin recognition factor OS=Danio rerio OX=7955 GN=nploc4 PE=1 SV=1	protein metabolism;other metabolic processes	nucleus	other molecular function	327447	zgc:55988	Neddylation; Translesion Synthesis by POLH; KEAP1-NFE2L2 pathway	NA	25903.51953125	NA	52256.1015625	44314.17578125	185244.359375	119334.9765625	31653.228515625	NA
A8E5J9	0	8	0	0	0.8205366758703612	1.766062837594468	20584002.860989243	0.0013085402395918507	0.32421732024399097	0.6990936418794262	1.0417155669207612	-5.921439882848341	median	27315693.63992724	8829440.4543413	9618601.1987912	24811310.082484428	38749221.5027803	9558477.500563955	12679803.794081954	119225019.17707148	Creatine kinase OS=Danio rerio OX=7955 GN=ckmt2b PE=1 SV=1	other metabolic processes	mitochondrion	kinase activity;other molecular function	799492	ckmt2	NA	NA	35647355.1015625	7279738.11328125	8008174.328125	18119529.6757813	55419448.0488281	11013757.3769531	12867445.3125	117486401.830078
Q6GQN6	0.375	8	0.25	0.5	0.8186106276236202	1.763706655192595	371965.17529046617	2.3646100463620882e-5	0.10383835260358253	0.5181492434887981	1.805541165537792	-4.97127435542583	median	356295.11237724515	110323.57469311866	369738.0700462513	423432.3734424565	632974.208578657	508740.3217593252	330064.15774375584	560249.2616578282	Acaa1 protein OS=Danio rerio OX=7955 GN=acaa1 PE=1 SV=1	other metabolic processes	other cytoplasmic organelle	other molecular function	431754	zgc:92385	Neutrophil degranulation; Peroxisomal protein import; Beta-oxidation of very long chain fatty acids; alpha-linolenic acid (ALA) metabolism	NA	464970.01171875	90960.09375	307833.421875	309229.759765625	905284.80078125	586196.125	334948.59765625	552079.33984375
A0A0R4IW72	0.5	8	1	0	0.8169252656596093	1.7616474892079104	95455.66951989899	6.068187296101368e-6	0.03615448674694363	0.361290533939337	2.4520916932590113	-3.9889767004551553	median	76376.81288026337	72271.7936010594	56897.30145370588	85181.80927504766	187799.82031663923	169168.6659329517	100079.58602562745	81037.18260557856	2-amino-3-carboxymuconate-6-semialdehyde decarboxylase OS=Danio rerio OX=7955 GN=acmsd PE=1 SV=2	other metabolic processes;other biological processes	cytosol;other cell component	other molecular function	NA	NA	NA	NA	99672.7890625	59586.984375	47371.078125	62207.69140625	268592.8125	194924.625	101560.609375	79855.4453125
A0A2R8Q5H4	0.625	8	0.75	0.5	0.8168989996556917	1.7616154165817972	196346.93997295375	1.2481919751491327e-5	0.26482366844880567	0.6581065790556141	1.1971172659001894	-5.681721442272638	median	289423.07261899585	NA	242751.74579653208	40814.549793972226	239331.1893070416	249238.27296500216	165353.96968176856	397767.9444275642	Proteasome 26S subunit, non-ATPase 7 OS=Danio rerio OX=7955 GN=psmd7 PE=1 SV=1	protein metabolism;other metabolic processes;developmental processes;other biological processes	other cell component	other molecular function	NA	NA	Neddylation; Antigen processing: Ubiquitination & Proteasome degradation; Neutrophil degranulation; Separation of Sister Chromatids; Ub-specific processing proteases; Regulation of PTEN stability and activity; ABC-family proteins mediated transport; Activation of NF-kappaB in B cells; Oxygen-dependent proline hydroxylation of Hypoxia-inducible Factor Alpha; Autodegradation of Cdh1 by Cdh1:APC/C; …	NA	377701.08203125	NA	202108.212890625	29806.5859375	342293.390625	287184.84375	167800.953125	391967.431640625
E7FFA5	0.5	8	0.5	0.5	0.8163886607132902	1.760992372950223	174422.59353704882	1.1088172882532962e-5	0.049793847198901696	0.3987499266669563	2.3001145630096267	-4.191156523208468	median	137439.63451985302	139047.90043480473	105252.70445123782	NA	133080.72670524055	235966.09013007666	316152.154997883	245950.99353716205	Angiotensin-converting enzyme OS=Danio rerio OX=7955 GN=ace PE=1 SV=1	protein metabolism	plasma membrane;other membranes	other molecular function	565980	NA	Metabolism of Angiotensinogen to Angiotensins	NA	179360.609375	114642.859375	87630.4140625	NA	190333.125	271891.96875	320830.71875	242364.375
F1RD67	0.25	8	0.5	0	0.8161972076132944	1.760758695652042	1918.258048029734	1.219450785505376e-7	0.20659090695163757	0.5997526258260044	1.4939595016613956	-4.932003048594363	median	1544.2228824283084	1634.1961377307646	NA	NA	2797.0931104498763	NA	NA	NA	DnaJ (Hsp40) homolog, subfamily C, member 5 gamma b OS=Danio rerio OX=7955 GN=dnajc5gb PE=4 SV=1	NA	NA	NA	NA	NA	NA	NA	2015.23205566406	1347.36962890625	NA	NA	4000.42504882813	NA	NA	NA
Q8JFT7	0	8	0	0	0.8086633398217309	1.7515878405655263	388235.13814114523	2.4680393998778066e-5	0.02852508351479246	0.34646271648969806	2.6542848453379944	-3.655302838215344	median	287477.6159482557	399089.0850959793	259792.87323755515	291585.80316864076	681751.2279465962	414586.1523648141	541197.3530695408	NA	Importin subunit alpha OS=Danio rerio OX=7955 GN=kpna3 PE=1 SV=2	transport	nucleus;other cell component	other molecular function	368640	si:dz79f24.2	NA	NA	375162.234375	329042.82421875	216296.171875	212943.11328125	975046.0859375	477706.966796875	549206.23828125	NA
P79735	0	8	0	0	0.8068133777063942	1.7493432258790116	2050995.1645764643	1.3038327492379844e-4	0.17832297846623835	0.5828856110669187	1.4575702275877414	-5.443885977255629	median	2630713.6400960134	477325.0351857102	2026407.7951272572	2272447.473304586	3730088.9865570157	3412629.104506206	1624525.6228149284	2618627.6694250256	GTP-binding nuclear protein Ran OS=Danio rerio OX=7955 GN=ran PE=2 SV=1	cell cycle OR cell proliferation;cell organization and biogenesis;other metabolic processes;transport;developmental processes	cytosol;nucleus;other cell component	other molecular function	30572	ran	Transcriptional regulation by small RNAs; Postmitotic nuclear pore complex (NPC) reformation; Regulation of cholesterol biosynthesis by SREBP (SREBF)	NA	3433117.40625	393547.1640625	1687129.609375	1659552.8125	5334803.25	3932202.484375	1648566.09375	2580441.125
A0A0R4I9F8	0.375	8	0.75	0	0.8043620174863175	1.7463733471994125	46378.83220761063	2.948336561104638e-6	0.18657002616155793	0.5847843292922024	1.4855784855714025	-5.010200731844588	median	26497.769692993075	55292.17656167576	46333.298417063044	43631.82064934559	NA	NA	72448.51447199115	NA	WD repeat domain phosphoinositide-interacting protein 4 OS=Danio rerio OX=7955 GN=wdr45 PE=3 SV=1	other metabolic processes	other cell component	NA	393200	NA	NA	NA	34579.953125	45587.55078125	38575.7890625	31864.01953125	NA	NA	73520.640625	NA
A0A0R4IYL8	0.5	8	0.5	0.5	0.7998749148398971	1.7409501754445753	1860425.0937850222	1.1826859500577954e-4	0.5044970802671018	0.8069529156693327	0.6946310973921065	-6.221655786523642	median	4618010.651449948	2840684.484578541	564709.5158692513	533547.4333605135	9395753.73188103	10090774.635223348	568458.6082716798	673699.8640825363	Nucleoprotein TPR OS=Danio rerio OX=7955 GN=tpra PE=1 SV=1	other metabolic processes;transport;other biological processes	nucleus	other molecular function	NA	NA	NA	NA	6026567.28125	2342100.75	470161.11328125	389646.033203125	13437882.5078125	11627096.84375	576870.91796875	663875.53125
Q6QA33	0.375	8	0.5	0.25	0.7992792766395596	1.7402315465147966	159993.20485996982	1.0170886004748227e-5	0.08472362521409625	0.47733719009122627	1.9324457905474839	-4.786869020077516	median	91272.71704288883	79778.48326305256	248936.67499115597	119364.84506561086	216261.41942586782	277613.52290262765	252687.64426690983	130802.65311586378	Very-long-chain 3-oxoacyl-CoA reductase-B OS=Danio rerio OX=7955 GN=hsd17b12b PE=2 SV=2	other metabolic processes	other membranes;ER/Golgi	other molecular function	322626	hsd17b12b	NA	NA	119112.1484375	65776.134765625	207257.609375	87171.328125	309298.8203125	319880.23046875	256427.03125	128895.203125
B0R137	0	8	0	0	0.7988987105708851	1.7397725543388973	2582222.6226640367	1.641537961376822e-4	0.09522998071536462	0.5000512522189186	1.859726903811557	-4.893200068225672	median	1655901.6820035859	1743462.3142117066	1865657.443594236	2727160.882757234	5328735.265633198	5144748.348805609	3336769.109802298	1471110.3116370991	Sulfotransferase OS=Danio rerio OX=7955 GN=sult1st1 PE=1 SV=1	NA	NA	other molecular function	NA	NA	NA	NA	2160974.421875	1437457.9140625	1553293.4296875	1991626.8984375	7621200.0078125	5928037.1875	3386148.140625	1449657.6171875
A0A2R8QDT6	0.375	8	0.5	0.25	0.798102096205259	1.7388121675584047	58299.62968114642	3.7061504463577022e-6	0.3995610217068582	0.7426259733677234	0.9176431404246225	-5.569119462125373	median	25951.286575446706	107073.42890087797	47094.18453972302	NA	NA	88278.57193535169	NA	NA	Carboxypeptidase Z OS=Danio rerio OX=7955 GN=cpz PE=3 SV=1	protein metabolism;other metabolic processes	non-structural extracellular	other molecular function	NA	NA	NA	NA	33866.78515625	88280.3984375	39209.28125	NA	NA	101719	NA	NA
Q6P978	0.25	8	0	0.5	0.7947444862042499	1.7347701042739216	69174.87708177645	4.397497942534505e-6	0.38322831055109735	0.7336437071469711	0.9385155350021618	-5.769558588746569	median	79300.21963461692	NA	31155.310721424787	NA	NA	85455.44099179498	34278.56223656602	218863.4223257256	Elongation of very long chain fatty acids protein 4 OS=Danio rerio OX=7955 GN=elovl4b PE=2 SV=1	other metabolic processes	other membranes;ER/Golgi	other molecular function	335732	elovl4	NA	NA	103487.875	NA	25939.02734375	NA	NA	98466.046875	34785.83203125	215671.8125
A0A286Y8Y0	0	8	0	0	0.7928927405346577	1.7325448991961518	1105881.048263585	7.030167366510816e-5	0.036848285426459654	0.361290533939337	2.44059497050268	-4.007139404761345	median	1210616.0992945242	541044.1187586113	929857.205644899	818105.437419152	1840782.7475500915	1304487.3800323135	1070396.4108217985	1746689.0477349062	Band 4.1 OS=Danio rerio OX=7955 GN=epb41a PE=1 SV=2	cell cycle OR cell proliferation;cell organization and biogenesis;other biological processes	plasma membrane;other membranes;cytoskeleton;nucleus;other cell component	cytoskeletal activity;other molecular function	NA	NA	Neurexins and neuroligins	NA	1579870.625	446082.5703125	774172.71484375	597456.79296875	2632702.28125	1503095.8125	1086236.625	1721217.68359375
F1Q750	0.75	8	1	0.5	0.792680842444593	1.732290447641854	80709.85043436322	5.1307847039294714e-6	0.057811647967702114	0.42388136748428923	2.1672752757725626	-4.433222952854331	median	96698.85130732246	36802.11078502922	49045.269516317814	81016.51916840697	123224.45190767194	93294.96233559477	138035.93750370946	80241.73917834053	Host cell factor C1a OS=Danio rerio OX=7955 GN=hcfc1a PE=1 SV=1	cell organization and biogenesis;RNA metabolism OR transcription;other biological processes	nucleus;other cell component	other molecular function	564853	NA	NA	NA	126193.328125	30342.775390625	40833.69921875	59165.80859375	176236.6015625	107499.13671875	140078.65625	79071.6015625
F1QCF6	0.125	8	0.25	0	0.7917472199056803	1.7311697796121255	119856.15450680976	7.619344118540476e-6	0.0772019510700553	0.4660105686947749	1.989936878753059	-4.701646370871269	median	114172.13497268621	39722.37247894065	107239.25465777816	141583.5982230871	157626.51109396727	184207.92107422353	142772.86947440985	149189.21551582837	UDP-glucuronosyltransferase OS=Danio rerio OX=7955 GN=ugt2b5 PE=3 SV=1	NA	other membranes	other molecular function	NA	NA	Paracetamol ADME; Prednisone ADME	NA	148996.203125	32750.486328125	89284.359375	103397.53125	225438.703125	212253.609375	144885.6875	147013.640625
F1QJC9	0	8	0	0	0.7890214645471723	1.7279020824926201	1464818.0736975675	9.31195650359801e-5	0.34252251903332853	0.708976826977787	1.0009441575182607	-5.961833663333138	median	1202003.7856561907	3061593.6916031796	761200.1346866925	550483.437934532	5890565.849711142	3848021.6532067726	674010.4362222597	899729.3174176923	Collagen, type I, alpha 1a OS=Danio rerio OX=7955 GN=col1a1a PE=1 SV=1	cell organization and biogenesis;developmental processes;other biological processes	non-structural extracellular;extracellular matrix;other cell component	extracellular structural activity;other molecular function	NA	NA	Integrin cell surface interactions; ECM proteoglycans; Crosslinking of collagen fibrils; Collagen degradation; Collagen chain trimerization; GP1b-IX-V activation signalling; Non-integrin membrane-ECM interactions; Platelet Adhesion to exposed collagen; Platelet Aggregation (Plug Formation)	NA	1568631.4375	2524237	633753.625	402014.28125	8424734.625	4433883.625	683984.75	886608.875
F1R617	0.125	8	0.25	0	0.7886938567536639	1.7275097543114835	523150.09756307804	3.325703744945899e-5	0.09322105370155269	0.49719402853558436	1.8730288141356213	-4.87387875612897	median	529775.0018394314	183542.60536267265	520601.23719734984	495827.57539204723	896993.8052099503	678118.2114616804	870401.7572756847	422213.0458665334	Myosin IB OS=Danio rerio OX=7955 GN=myo1b PE=1 SV=3	cell organization and biogenesis;transport;developmental processes	plasma membrane;other membranes;cytoskeleton;other cell component	cytoskeletal activity;other molecular function	541515	NA	NA	NA	691363.6484375	151328.060546875	433437.8125	362099.479492188	1282887.75	781361.828125	883282.359375	416056.05859375
F1RCB6	0	8	0	0	0.7882105010662279	1.7269310722069964	1131102.2609681245	7.190500475372466e-5	0.42433238894972314	0.7637983001095017	0.8361145169405442	-6.111611687587506	median	1490174.078706495	795446.1368737369	556015.1155167754	832766.2091978677	5884207.356044391	3275461.4981942293	1393329.5921006892	181778.77025603276	Actin alpha cardiac muscle 1a OS=Danio rerio OX=7955 GN=actc1a PE=1 SV=1	developmental processes	cytoskeleton	NA	415164	zgc:86725	NA	NA	1944697.625	655833.12890625	462922.40234375	608163.454101563	8415640.65625	3774151.0859375	1413948.71875	179127.953125
F1R2L8	0.625	8	0.75	0.5	0.7881294056384736	1.7268340022968394	48269.53173349359	3.068529724081889e-6	0.21042907104720504	0.6049457323054902	1.3753620706345842	-5.4127443411512175	median	55403.19485954635	48003.36210919338	18635.322135005765	NA	114198.06074849289	38673.15735211607	NA	57786.552464073604	ATP-dependent RNA helicase DDX1 OS=Danio rerio OX=7955 GN=ddx1 PE=1 SV=1	RNA metabolism OR transcription;other metabolic processes	NA	nucleic acid binding activity;other molecular function	556790	NA	NA	mRNA processing	72301.9296875	39578.03515625	15515.240234375	NA	163326.984375	44561.15234375	NA	56943.87109375
B0UYS0	0.375	8	0.25	0.5	0.7856123430103992	1.723823830561304	230272.42174957792	1.4638587643157142e-5	0.49714996797425504	0.805476294461373	0.706967901769718	-6.2127774750345095	median	162822.5961337105	205887.9771527296	229416.04284599982	123030.42012086578	294773.7326309701	51343.38961152077	141555.6942878415	3899894.08422088	Keratin 15 OS=Danio rerio OX=7955 GN=krt15 PE=1 SV=1	NA	cytoskeleton	other molecular function	406844	wu:fa91c06	Type I hemidesmosome assembly; Formation of the cornified envelope	NA	212485.72265625	169751.4765625	191005.28515625	89848.2724609375	421587.76171875	59160.4296875	143650.5	3843023.2734375
Q5XJA3	0.5	8	0.5	0.5	0.7855932456567487	1.7238010119790657	80381.45920978447	5.1099086316420675e-6	0.3926077959325781	0.7377154876978064	0.8970827721040007	-6.058814424706148	median	13334.31857442161	28638.675647907832	289594.5325741754	127038.4438110026	96122.35781359777	160204.44647985778	130431.17930818631	61761.43873505994	Protein PRRC1 OS=Danio rerio OX=7955 GN=prrc1 PE=2 SV=2	developmental processes;other biological processes	ER/Golgi;other cell component	other molecular function	474330	prrc1	NA	NA	17401.46875	23612.1484375	241108.1875	92775.3046875	137474.96875	184595.6015625	132361.359375	60860.79296875
P0C8Y2	0.375	8	0.5	0.25	0.7817041008103249	1.7191603336356551	53975.15863447275	3.431240633250028e-6	0.1316564828658387	0.5356297561704028	1.7012044138706628	-5.001468503418219	median	31422.194075894196	NA	27813.34032578207	79821.07135470239	77189.868467091	61678.90685972962	74449.08874909513	NA	UPF0729 protein C18orf32 homolog OS=Danio rerio OX=7955 PE=3 SV=1	NA	ER/Golgi;other cell component	NA	NA	NA	NA	NA	41006.39453125	NA	23156.59765625	58292.78125	110397.5703125	71069.53125	75550.8203125	NA
B0R1E9	0.125	8	0.25	0	0.7810971268790965	1.7184371967297005	755549.54204581	4.803084149613372e-5	0.14283343977720617	0.5514612805311264	1.602660516459881	-5.253491291402049	median	1043016.2897237026	237340.04849636002	678170.8305365478	657329.6665703399	973605.1629966522	989950.2181160961	602067.2175895283	1658356.554346282	Glutathione transferase OS=Danio rerio OX=7955 GN=mgst1.2 PE=1 SV=1	NA	other membranes;mitochondrion	other molecular function	431762	si:dkey-8m7.1	Aflatoxin activation and detoxification; Neutrophil degranulation; Glutathione conjugation	NA	1361150.57324219	195683.2265625	564625.783203125	480043.349609375	1392457.9296875	1140670.3125	610976.8828125	1634173.3125
Q6DHB9	0.75	8	1	0.5	0.7810051653821297	1.7183276621322703	38505.406660155604	2.4478170935427166e-6	0.11998831752512544	0.5321559759037275	1.7359237971862478	-5.006940912380633	median	26603.144542613798	36436.49413844911	37406.76244056053	23967.80999473158	58827.10611379614	NA	93094.80931143745	26369.446705620776	Saccharopine dehydrogenase a OS=Danio rerio OX=7955 GN=sccpdha.1 PE=1 SV=1	other metabolic processes	other cell component	other molecular function	436632	sccpdha	Platelet degranulation	NA	34717.46875	30041.330078125	31143.80859375	17503.52734375	84135	NA	94472.46875	25984.91015625
Q7SXU0	0.25	8	0.5	0	0.7779648836759385	1.7147103353716018	131743.21675125317	8.375013430405295e-6	0.043666542655691455	0.38098581758109834	2.383476593969616	-4.0658493302462375	median	67065.88350502307	115061.96311633088	131426.33035014555	117849.39518965551	186031.51878581825	204414.80262547373	151549.9509701679	NA	Eukaryotic translation initiation factor 3 subunit J-A OS=Danio rerio OX=7955 GN=eif3ja PE=1 SV=1	cell organization and biogenesis;protein metabolism;other metabolic processes	translational apparatus;other cell component	nucleic acid binding activity	394189	eif3ja	L13a-mediated translational silencing of Ceruloplasmin expression; Translation initiation complex formation; Ribosomal scanning and start codon recognition; GTP hydrolysis and joining of the 60S ribosomal subunit; Formation of a pool of free 40S subunits; Formation of the ternary complex, and subsequently, the 43S complex	NA	87521.8984375	94866.822265625	109421.83203125	86064.60546875	266063.7734375	235536.9921875	153792.65625	NA
F1RES7	0.75	8	1	0.5	0.7768024470941892	1.7133292817441566	23365.1332401937	1.485338748478449e-6	0.08103596979861327	0.4739804245502034	1.9898031307020654	-4.6488107842456206	median	18984.425279779545	20206.246721409363	20926.993428865553	14750.71586118439	25345.943876762653	21840.70913932836	57996.2066261131	NA	Phosphatidylinositol glycan anchor biosynthesis, class U OS=Danio rerio OX=7955 GN=pigu PE=3 SV=1	protein metabolism;other metabolic processes;other biological processes	other membranes;ER/Golgi	other molecular function	NA	NA	NA	NA	24774.935546875	16659.740234375	17423.220703125	10772.3466796875	36249.97265625	25165.9609375	58854.4609375	NA
D0EWT5	0.75	8	1	0.5	0.7759900351653961	1.7123647415826795	105227.11650522753	6.689365385984629e-6	0.14049610497653453	0.5471953562243976	1.613305428381451	-5.2391206113573485	median	99062.90690417611	49175.67111761415	60568.49465465063	141713.09459468297	140742.87686867977	96308.38330767449	87541.68232919529	302968.744997524	Single stranded DNA-binding protein 3b OS=Danio rerio OX=7955 GN=ssbp3b PE=1 SV=1	other biological processes	nucleus	nucleic acid binding activity	406759	SSDP1a	NA	NA	129278.453125	40544.5859375	50427.609375	103492.1015625	201291.59375	110971.3515625	88837.1640625	298550.65625
F1QIJ9	0.125	8	0.25	0	0.775634909436441	1.7119432873444886	1027147.1796448624	6.529650358219917e-5	0.0171397690725539	0.2853771550580224	2.904114618963831	-3.267125500413823	median	897182.638030453	679897.4942708391	745107.9003747806	835619.3643482832	1665396.544147359	1489711.0581660264	1399275.0229661823	939694.4808507995	Cytochrome P450, family 8, subfamily B, polypeptide 1 (Fragment) OS=Danio rerio OX=7955 GN=cyp8b1 PE=1 SV=2	other metabolic processes	other membranes;ER/Golgi	other molecular function	NA	NA	Nicotinamide salvaging; Synthesis of bile acids and bile salts via 24-hydroxycholesterol; Synthesis of bile acids and bile salts via 7alpha-hydroxycholesterol; Synthesis of Prostaglandins (PG) and Thromboxanes (TX); Synthesis of bile acids and bile salts via 27-hydroxycholesterol; Eicosanoids; Sterols are 12-hydroxylated by CYP8B1	NA	1170835.65625	560565.046875	620355.6875	610247.09375	2381863.5234375	1716519.828125	1419982.1328125	925991.240234375
F1QCS0	0.5	8	0.75	0.25	0.7750964077005467	1.711304404991992	47177.097137882076	2.999082851326683e-6	0.06941410507426746	0.4457995603148615	2.132968259928826	-4.36029652755672	median	28337.956278336234	51943.44645970263	43038.569640724665	38200.11914527596	61779.68684059706	NA	73742.82166150858	NA	Discs, large homolog 4a (Drosophila) OS=Danio rerio OX=7955 GN=dlg4a PE=3 SV=3	cell adhesion;cell-cell signaling;cell organization and biogenesis;other biological processes	plasma membrane;other membranes;other cell component	NA	NA	NA	RAF/MAP kinase cascade; Neurexins and neuroligins; Synaptic adhesion-like molecules; Activation of Ca-permeable Kainate Receptor; Unblocking of NMDA receptors, glutamate binding and activation; LGI-ADAM interactions; RHO GTPases activate CIT	NA	36981.421875	42826.57421875	35832.69140625	27897.28515625	88357.8046875	NA	74834.1015625	NA
A0A140LGT4	0.125	8	0	0.25	0.7739714574805241	1.7099705251070265	270561.020267502	1.7199763557943746e-5	0.35837630280247335	0.7202606838114275	1.0720120179336377	-5.236482999455754	median	NA	206904.9666001187	NA	NA	NA	353801.39438445674	NA	NA	Si:dkey-31g16.2 OS=Danio rerio OX=7955 GN=si:dkey-31g16.2 PE=4 SV=2	NA	NA	NA	NA	NA	NA	NA	NA	170589.96875	NA	NA	NA	407667.71875	NA	NA
A5PMI3	0.5	8	0.5	0.5	0.7731671211114879	1.7090174420859665	928897.1334876848	5.905067570281823e-5	0.08105184574526447	0.4739804245502034	1.959878572023771	-4.746325275960047	median	1030462.7108129523	452443.4555283158	740591.6104836826	738247.7315890655	1868405.9524583519	807171.9249973414	827826.2215763879	1741754.7844814165	NOL1/NOP2/Sun domain family member 2 OS=Danio rerio OX=7955 GN=nsun2 PE=1 SV=1	RNA metabolism OR transcription;other metabolic processes	non-structural extracellular;nucleus;other cell component	nucleic acid binding activity;other molecular function	325292	NA	NA	NA	1344767.98046875	373032.68359375	616595.552734375	539137.2578125	2672209.2109375	930063.9921875	840076.771484375	1716355.375
A0A0R4IMF9	0.375	8	0.5	0.25	0.7716638401793254	1.7072375820230534	163078.90368394874	1.0367046154244224e-5	0.0963758635529011	0.5001531828018089	1.8522566402185399	-4.904024531748431	median	213297.517273445	77896.30610683578	182879.665051643	79861.07027526382	316754.48098333995	151418.31606452158	214685.74803092313	200204.88204738597	Glyoxylate reductase 1 homolog OS=Danio rerio OX=7955 GN=glyr1 PE=1 SV=1	NA	other cell component	other molecular function	NA	NA	NA	NA	278356.1875	64224.30859375	152260.41796875	58321.9921875	453024.8046875	174471.78125	217862.765625	197285.36328125
A0A2R8RZR0	0.5	8	0.75	0.25	0.77019664771856	1.705502237559955	50339.342929671846	3.20010914800871e-6	0.11321599167242313	0.525390450266722	1.7738505570211165	-4.954681105466082	median	38345.804210057155	20805.62444786423	NA	64026.96963660814	76499.02163821131	45238.86339301003	83047.46326966054	55795.260229749314	Aldo-keto reductase family 7, member A3 (aflatoxin aldehyde reductase) OS=Danio rerio OX=7955 GN=akr7a3 PE=1 SV=1	NA	other cell component	other molecular function	NA	NA	Aflatoxin activation and detoxification	NA	50041.80078125	17153.91796875	NA	46758.45703125	109409.515625	52126.48828125	84276.4375	54981.6171875
E7EZD3	0	8	0	0	0.7693347186678352	1.7044836003270305	977101.2796091979	6.21150488153341e-5	0.033820029504756176	0.36008478140853767	2.4924530971794545	-3.9250959926593656	median	1111036.1719658156	461679.3693206111	798412.3286544601	766084.6722583569	1350935.4849781771	1191434.5590484615	1113085.1655850145	1478123.7145803168	ATP-binding cassette, sub-family B (MDR/TAP), member 11b OS=Danio rerio OX=7955 GN=abcb11b PE=1 SV=3	transport	other membranes	transporter activity;other molecular function	NA	NA	Recycling of bile acids and salts; Synthesis of bile acids and bile salts via 7alpha-hydroxycholesterol	NA	1449917.453125	380647.552734375	664735.44140625	559466.384765625	1932118.7890625	1372830.6796875	1129557.10742188	1456568.74609375
F8W298	0.5	8	0.5	0.5	0.7670207908894504	1.7017519830333419	412598.166182784	2.6229169655587165e-5	0.12291888131029284	0.5321559759037275	1.6989077217659365	-5.121726519742117	median	236110.6603682627	435432.1662421738	314878.6798087715	309127.24473368464	232606.47924996112	710099.0728323163	1031225.286111926	492728.1757235341	Zgc:174259 OS=Danio rerio OX=7955 GN=zgc:174259 PE=3 SV=1	other biological processes	non-structural extracellular	enzyme regulator activity	NA	NA	Neutrophil degranulation; Regulation of Insulin-like Growth Factor (IGF) transport and uptake by Insulin-like Growth Factor Binding Proteins (IGFBPs); Post-translational protein phosphorylation; Platelet degranulation ; COPII-mediated vesicle transport; Cargo concentration in the ER; Intrinsic Pathway of Fibrin Clot Formation; Common Pathway of Fibrin Clot Formation; Prednisone ADME; Glucocortico…	NA	308127.65234375	359007.13671875	262159.05078125	225753.5078125	332675.65625	818211.78125	1046485.828125	485542.890625
Q7ZVG7	0	8	0	0	0.7668080931508001	1.701501110806264	2318940.453225865	1.4741675449405652e-4	0.026402689111454207	0.33300458909673014	2.6421401452729043	-3.6868711852415412	median	1859282.0202911615	1262310.006622768	2054877.791146303	2071078.786156441	3081077.724863955	3932183.097595855	3181855.5714507173	2171730.907722416	Fgg protein OS=Danio rerio OX=7955 GN=fgg PE=1 SV=1	cell adhesion;cell organization and biogenesis;protein metabolism;other metabolic processes;stress response	non-structural extracellular;extracellular matrix	signal transduction activity or receptor binding;other molecular function	406327	fb60h05	Integrin cell surface interactions; Regulation of Insulin-like Growth Factor (IGF) transport and uptake by Insulin-like Growth Factor Binding Proteins (IGFBPs); Post-translational protein phosphorylation; Platelet degranulation ; MAP2K and MAPK activation; GRB2:SOS provides linkage to MAPK signaling for Integrins ; p130Cas linkage to MAPK signaling for integrins; Common Pathway of Fibrin Clot For…	NA	2426388.5546875	1040755.22265625	1710832.91992188	1512494.640625	4406582.12695313	4530858.6640625	3228942.12109375	2140061.3046875
F1QV29	0.75	8	0.75	0.75	0.765123924241518	1.6995159765867298	115670.58569420714	7.353264422872964e-6	0.2040901533060975	0.5989191900982674	1.3673110839252294	-5.55673011940347	median	89461.91233244257	63608.35626115837	140878.36541578913	77311.5857209053	363316.5499663047	215223.22607201987	124054.74383294466	53303.35523210405	Complement component c3a, duplicate 2 (Fragment) OS=Danio rerio OX=7955 GN=c3a.2 PE=1 SV=2	other biological processes	non-structural extracellular	enzyme regulator activity	NA	NA	NA	NA	116749.0234375	52444.11328125	117291.328125	56460.12109375	519618.25	247991	125890.5625	52526.05078125
F1QKH5	0.375	8	0.5	0.25	0.764323764859995	1.698573638414789	36154175.02167919	0.002298347564592214	0.3728638601381581	0.7277557582347147	0.9368049395765642	-6.022750152577186	median	65530954.37138552	7654590.457604841	18154895.240772452	65028369.5819144	92480041.43804477	31902415.024231568	17089483.318364855	97769203.00724012	Elastin microfibril interfacer 3a OS=Danio rerio OX=7955 GN=emilin3a PE=4 SV=3	developmental processes;other biological processes	NA	NA	NA	NA	NA	NA	85518794.8515625	6311092.32617188	15115250.4394531	47489772.546875	132265698.59375	36759563.3085938	17342381.2851563	96343468.4296875
Q1LX65	0.125	8	0.25	0	0.762659597300825	1.6966154411739107	303237.8279742743	1.927705231827293e-5	0.06670594256711586	0.44339407922870067	2.0797864214392825	-4.5666158226370195	median	261819.2591225088	119651.09874170847	384970.66546927876	243568.29718360698	422194.5665057723	377147.53424488654	470957.49375515134	324559.79118594993	Si:ch211-216l23.2 OS=Danio rerio OX=7955 GN=si:ch211-216l23.2 PE=1 SV=1	NA	NA	NA	565061	NA	NA	NA	341677.7265625	98650.494140625	320515.6484375	177876.2578125	603826.0625	434568.3125	477926.9375	319826.84765625
F1QM44	0.375	8	0.5	0.25	0.7611262724833701	1.6948132026310143	95138.99895333199	6.048056314686058e-6	0.07180920781934758	0.4523824400683872	2.1102246721889673	-4.3922249041946415	median	63007.700610466556	101085.89606732823	79048.93146475063	80530.11614076364	109581.27720138905	NA	166907.78037017814	NA	Fatty-acid amide hydrolase 2-B OS=Danio rerio OX=7955 GN=faah2b PE=1 SV=1	NA	NA	NA	NA	NA	NA	NA	82225.9140625	83343.76953125	65813.896484375	58810.591796875	156724.0234375	NA	169377.7578125	NA
A0A2R8Q8I4	0.625	8	0.75	0.5	0.7594702776529054	1.692868930513626	27145.303543330636	1.725646961976583e-6	0.07714823082154212	0.4660105686947749	2.0621266906754485	-4.507680132291899	median	20068.80683504293	NA	19370.788147089654	23360.399267187007	46962.46964838882	NA	40722.74130497568	23037.27867627401	Synthesis of cytochrome C oxidase 1 OS=Danio rerio OX=7955 GN=sco1 PE=1 SV=1	cell organization and biogenesis	mitochondrion	NA	NA	NA	TP53 Regulates Metabolic Genes; Respiratory electron transport; Cytoprotection by HMOX1	NA	26190.068359375	NA	16127.568359375	17059.939453125	67166.1015625	NA	41325.375	22701.333984375
A0A0R4IY96	0.875	8	0.75	1	0.7582170377986017	1.6913990082252859	53771.60428405594	3.4183005331022e-6	0.012218064462235745	0.25832479148727006	3.1109301228380053	-2.935522982216241	median	43335.69725307936	37926.373682098834	50831.808775301826	34978.176140325515	70684.46653982611	78274.40362779671	58728.82207981336	73605.29818501734	Integrator complex subunit 5 OS=Danio rerio OX=7955 GN=ints5 PE=1 SV=1	RNA metabolism OR transcription;other metabolic processes;other biological processes	nucleus	NA	564642	NA	RNA polymerase II transcribes snRNA genes	NA	56553.6796875	31269.712890625	42321.12109375	25544.322265625	101093.4921875	90191.6953125	59597.91796875	72531.9375
A0A0G2L0Q2	0.25	8	0.25	0.25	0.7572936595276083	1.6903167965666464	57569.558217420985	3.6597392650867848e-6	0.504850422716049	0.8069529156693327	0.7162635868926409	-5.863124549786985	median	NA	NA	16673.213801120746	117597.57529381261	NA	121745.6285667929	NA	46015.11632579967	Very-long-chain (3R)-3-hydroxyacyl-CoA dehydratase OS=Danio rerio OX=7955 GN=hacd1 PE=3 SV=1	other metabolic processes	other membranes;ER/Golgi	other molecular function	553326	NA	Synthesis of very long-chain fatty acyl-CoAs	NA	NA	NA	13881.64453125	85880.703125	NA	140281.421875	NA	45344.09375
Q6P006	0	8	0	0	0.7559859144097203	1.688785286502442	635791.4101573405	4.04177287477186e-5	0.037438206455233214	0.3627285158832186	2.4309873617398425	-4.022305677168139	median	524513.281554658	512570.4230623338	481024.34424633195	443029.51775500807	757361.0542080111	531686.1308063325	1340366.4603777549	863427.0392810598	Chitinase OS=Danio rerio OX=7955 GN=chia.2 PE=1 SV=1	other metabolic processes	non-structural extracellular	other molecular function	406338	zgc:55941	Neutrophil degranulation; Digestion of dietary carbohydrate; Interaction With Cumulus Cells And The Zona Pellucida	NA	684497.03125	422606.4453125	400487.21484375	323541.419921875	1083183.8671875	612635.4375	1360201.81445313	850835.98046875
F1QPV1	0.625	8	0.75	0.5	0.7544288634365088	1.6869636220258337	688477.6615056659	4.376703259440593e-5	0.0208629826519226	0.30491400906514016	2.784724652603508	-3.458656557404074	median	493880.89298938116	583244.7888771961	717914.012204638	381770.5798639545	1007137.8338022339	850340.8338617341	788650.194800154	946682.8051907667	Myosin, light chain kinase 5 OS=Danio rerio OX=7955 GN=mylk5 PE=1 SV=1	protein metabolism;other metabolic processes	NA	kinase activity;other molecular function	100003770	si:dkey-194j22.6	NA	NA	644521.34375	480876.375	597714.828125	278804.4375	1440416.625	979805.375	800321	932877.65625
U3JB22	0.125	8	0.25	0	0.7544056375899828	1.6869364639351188	181400.23543705256	1.1531746723115796e-5	0.20318347788042912	0.5988444828877723	1.4562870556475547	-5.01892368151175	median	NA	NA	122550.13726520473	NA	240482.75910077637	159277.04235766453	230674.96049888973	NA	Si:ch211-226h7.5 OS=Danio rerio OX=7955 GN=si:ch211-226h7.5 PE=4 SV=1	other biological processes	non-structural extracellular;plasma membrane;other membranes;other cell component	extracellular structural activity	NA	NA	Asparagine N-linked glycosylation	NA	NA	NA	102031.765625	NA	343940.375	183527	234088.59375	NA
Q6IQJ7	0.25	8	0.25	0.25	0.7503312050811957	1.6821789705152015	447488.22876617743	2.844715666037784e-5	0.1817973855048611	0.5836463726857879	1.4447679266325473	-5.460166636472462	median	673226.1571874785	276683.76351208566	245864.7733302834	309414.8111909229	577432.7777616014	566780.0720891785	258375.16523812147	1341850.3662333903	Ribosomal protein L37 OS=Danio rerio OX=7955 GN=rpl37 PE=2 SV=1	cell organization and biogenesis;protein metabolism;other metabolic processes	other membranes;cytosol;mitochondrion;translational apparatus	nucleic acid binding activity;other molecular function	415159	zgc:86733	NA	Cytoplasmic ribosomal proteins	878569.375	228121.515625	204700.03125	225963.515625	825849	653072.4375	262198.71875	1322282.625
A9C3R2	0.75	8	0.75	0.75	0.7499943826292927	1.6817862821828546	137192.29300386593	8.721415225687862e-6	0.157092961017336	0.5642332491751388	1.5409014254276965	-5.335813932008438	median	143829.97679499336	180343.0143511411	84247.69830760588	57315.28662793345	302146.9524724911	209336.0768273545	189865.19452465174	83435.87281536196	Elongation of very long chain fatty acids protein 7 OS=Danio rerio OX=7955 GN=elovl7a PE=3 SV=1	other metabolic processes	other membranes;ER/Golgi	other molecular function	NA	ELOVL7	Synthesis of very long-chain fatty acyl-CoAs	NA	187700.09375	148690.046875	70142.2421875	41856.9609375	432133	241207.53125	192674.90625	82219.15625
F1QL53	0.5	8	0.25	0.75	0.7446589603578389	1.6755781314849507	89445.81507496822	5.686136417640505e-6	0.37568064902147635	0.7291014441427002	0.9443936771324232	-5.872891940252851	median	113756.64604738951	37875.90655083837	NA	76576.09874926005	342403.748848507	107217.31661090686	NA	42278.89796668159	Caveolin OS=Danio rerio OX=7955 GN=zgc:158296 PE=3 SV=1	cell organization and biogenesis;other biological processes	plasma membrane;other membranes;ER/Golgi	other molecular function	NA	NA	NA	NA	148453.984375	31228.103515625	NA	55923	489708.59375	123541.171875	NA	41662.359375
Q6GMJ1	0	8	0	0	0.7443915403794144	1.6752675727535595	4934420.323528217	3.1368473838650645e-4	0.16141320034875023	0.5665607287355444	1.5231732932182238	-5.359102505854655	median	3378009.2290187427	4330484.8002333	4862359.581447024	2969831.270232888	11194162.572730433	6205508.716966975	10267769.231213415	2332748.013486725	Carboxylic ester hydrolase (Fragment) OS=Danio rerio OX=7955 GN=ces2a PE=1 SV=1	NA	NA	other molecular function	NA	zgc:153863	NA	NA	4408348.40625	3570418.24023438	4048262.56640625	2168847.41894531	16009981.2871094	7150298.5078125	10419716.3623047	2298730.35351563
A3KNP4	0.25	8	0.5	0	0.7436976691386867	1.6744620383437656	114691.64376228878	7.2910323624331214e-6	0.13977147376671453	0.5452791326803798	1.6355342191206586	-5.142775453098116	median	78542.20856930903	79919.78128118515	77635.79054653004	146730.87038771895	293999.31240535574	91750.83355681422	135339.70862190804	NA	BUD23 rRNA methyltransferase and ribosome maturation factor OS=Danio rerio OX=7955 GN=bud23 PE=1 SV=1	RNA metabolism OR transcription;other metabolic processes	nucleus;other cell component	other molecular function	572367	wbscr22	Major pathway of rRNA processing in the nucleolus and cytosol	NA	102498.66015625	65892.6328125	64637.35546875	107156.548828125	420480.1796875	105719.9140625	137342.52734375	NA
A0A0B4J1A5	0.125	8	0.25	0	0.7429821155158436	1.6736317379288417	620843.5894718585	3.946748476489122e-5	0.14710957961515608	0.5518960042128327	1.583583460684157	-5.279113992063838	median	792690.8729920229	231624.5321737178	485387.2712979212	595157.8996093231	1357253.50704151	651363.1303758752	452827.81623998616	1039516.4569512183	EWS RNA-binding protein 1a OS=Danio rerio OX=7955 GN=ewsr1a PE=1 SV=1	cell cycle OR cell proliferation;cell organization and biogenesis;RNA metabolism OR transcription;developmental processes;other biological processes	nucleus	nucleic acid binding activity;other molecular function	323597	NA	NA	NA	1034472.46875	190970.87109375	404119.6640625	434639.734375	1941154.875	750533.28125	459528.96875	1024357.546875
Q642J0	0.125	8	0.25	0	0.7409532910255123	1.671279807288541	530940.8954840953	3.375230421788236e-5	0.28005343121399134	0.6702372540202377	1.147921273388907	-5.810403640325008	median	812272.8988474342	380972.8868586176	111362.74566229626	825563.3746938148	666913.9470211795	1301931.674194493	461856.1483643735	553500.8876019974	Histidine triad nucleotide-binding protein 1 OS=Danio rerio OX=7955 GN=hint1 PE=1 SV=1	other metabolic processes	nucleus;other cell component	other molecular function	449551	zgc:103764	NA	NA	1060027.28125	314106.296875	92717.4609375	602903.2734375	953825.6875	1500151	468690.90625	545429.375
A0A0R4IVV0	0	8	0	0	0.7405796777836073	1.6708470537235005	415369.7206492751	2.6405359416641725e-5	0.1439307769746742	0.5518960042128327	1.5977167171926507	-5.260147672853357	median	363294.62868148915	257884.62209002912	396087.61221241555	287336.14518636244	659845.6134407828	575856.2328357088	209392.3632033363	1044468.8399068244	Microsomal triglyceride transfer protein large subunit OS=Danio rerio OX=7955 GN=mttp PE=1 SV=1	cell organization and biogenesis;protein metabolism;other metabolic processes;transport;developmental processes;other biological processes	plasma membrane;other membranes;ER/Golgi	transporter activity;other molecular function	406207	mttp	VLDL assembly; Chylomicron assembly; LDL remodeling	NA	474104.4765625	212621.912109375	329771.302734375	209839.6171875	943716.5	663530.4453125	212491.046875	1029237.7109375
E7F4L5	0.25	8	0.25	0.25	0.7402560427329874	1.670472280116965	142677.97903965728	9.0701443318815e-6	0.11167280815872714	0.5244124605411671	1.7597365198928776	-5.03644181856227	median	198864.89846830428	60950.943419593896	114771.57404533439	106752.08033408759	279262.17534623237	214838.93723923116	174369.49138067372	110537.77805498934	Protein kinase C delta type OS=Danio rerio OX=7955 GN=prkcdb PE=1 SV=1	cell cycle OR cell proliferation;protein metabolism;other metabolic processes;signal transduction;other biological processes	nucleus;other cell component	kinase activity;other molecular function	100150844	NA	NA	Insulin signaling; MAPK signaling pathway	259521.421875	50253.1171875	95555.5546875	77960.3125	399403.0078125	247548.203125	176949.890625	108925.84375
A0A2R8QM83	0.625	8	1	0.25	0.7357019720784344	1.665207512300105	59903.13422152389	3.8080864123416925e-6	0.09198602760906856	0.49672454908897024	1.9439605847762305	-4.623336467329843	median	49995.47515240342	59555.12357899655	45727.71049670454	47915.69006461532	117333.15972132148	60362.81354742238	NA	NA	Transmembrane protein 126A OS=Danio rerio OX=7955 GN=tmem126a PE=1 SV=1	cell organization and biogenesis	other membranes;mitochondrion	NA	393771	zgc:73348	Complex I biogenesis	NA	65244.78125	49102.28515625	38071.59375	34992.5	167810.828125	69553.0625	NA	NA
A0A0R4INN3	0	8	0	0	0.7356638398784199	1.6651634994041244	1364073.7934111855	8.671517685386947e-5	0.028310440850255924	0.34490402938299597	2.599953043108721	-3.754188963346043	median	911002.1249637784	912840.1912424463	1251208.574944883	1200034.8014441552	2515219.8598188735	1543209.8719584846	1842286.8968718112	1342477.5037510796	Alanine--glyoxylate aminotransferase 2 OS=Danio rerio OX=7955 GN=agxt2 PE=1 SV=1	other metabolic processes	mitochondrion	other molecular function	NA	NA	Glyoxylate metabolism and glycine degradation	NA	1188870.27636719	752622.724609375	1041720.74316406	876377.189453125	3597287.66015625	1778163.84570313	1869549.8984375	1322900.6171875
Q7T2F2	0.75	8	0.75	0.75	0.7335147856771691	1.6626849003033497	77193.2237132618	4.9072301502665305e-6	0.14887226877745308	0.553904642490412	1.5758635989820287	-5.289434067917261	median	97340.25979147556	40575.75830793661	40907.70940075866	79493.66109440698	168779.81092290953	110839.38361745792	113735.09541465259	46134.68118802312	Non-specific serine/threonine protein kinase OS=Danio rerio OX=7955 GN=mapkapk2a PE=1 SV=1	protein metabolism;other metabolic processes;stress response;developmental processes;signal transduction;other biological processes	nucleus;other cell component	kinase activity;other molecular function	327321	mapkapk2	VEGFA-VEGFR2 Pathway; Regulation of TNFR1 signaling; Oxidative Stress Induced Senescence; activated TAK1 mediates p38 MAPK activation; Butyrate Response Factor 1 (BRF1) binds and destabilizes mRNA; Tristetraprolin (TTP, ZFP36) binds and destabilizes mRNA; Synthesis of Leukotrienes (LT) and Eoxins (EX); CREB phosphorylation; Regulation of HSF1-mediated heat shock response; p38MAPK events	MAPK signaling pathway; FGF signaling pathway; ERK1-ERK2 MAPK cascade	127030.375	33454.08984375	34058.59765625	58053.67578125	241390.2421875	127714.69921875	115418.19921875	45461.9150390625
Q6P5L3	0	8	0	0	0.7327747329253782	1.661832219064805	10406951.01553109	6.615775496753523e-4	0.10981970610820153	0.5229417556537065	1.7702962479851565	-5.021488306689762	median	13023087.816883383	4061838.0114705325	8054696.888995589	9968594.30503622	15253219.87063575	9918728.437319143	10310073.508655189	20767733.335334983	60S ribosomal protein L19 OS=Danio rerio OX=7955 GN=rpl19 PE=2 SV=1	protein metabolism;other metabolic processes;other biological processes	cytosol;translational apparatus	nucleic acid binding activity;other molecular function	406489	rpl19	Nonsense Mediated Decay (NMD) enhanced by the Exon Junction Complex (EJC); Major pathway of rRNA processing in the nucleolus and cytosol; L13a-mediated translational silencing of Ceruloplasmin expression; GTP hydrolysis and joining of the 60S ribosomal subunit; SRP-dependent cotranslational protein targeting to membrane; Formation of a pool of free 40S subunits; Nonsense Mediated Decay (NMD) inde…	Cytoplasmic ribosomal proteins	16995308.3398438	3348923.08691406	6706111.9921875	7279996.08789063	21815277.6601563	11428856.5820313	10462646.6777344	20464884.640625
F1QKW3	0.75	8	0.75	0.75	0.7322518315894158	1.6612300011302603	46986.868283623124	2.9869898627952325e-6	0.13748258937451163	0.5446187031574022	1.6464537193328148	-5.128186332582357	median	46934.04602301132	66233.14929435556	20843.95346262584	31512.50341970727	49988.36248065576	88730.07978589453	55830.216960111844	NA	Laminin, alpha 5 OS=Danio rerio OX=7955 GN=lama5 PE=1 SV=1	cell adhesion;cell organization and biogenesis;developmental processes;signal transduction;other biological processes	non-structural extracellular;extracellular matrix	signal transduction activity or receptor binding;extracellular structural activity	NA	NA	NA	NA	61249.57421875	54608.21484375	17354.083984375	23013.365234375	71493.7578125	102239.25	56656.41796875	NA
A0A2R8QAR5	0.125	8	0.25	0	0.7316650501108128	1.6605544732039361	24946.149713211536	1.585845131438697e-6	0.38177379678276513	0.7331256445625952	1.0134142793509224	-5.289545668568419	median	19358.734381941063	NA	NA	NA	32146.23297349907	NA	NA	NA	Transmembrane p24-trafficking protein 8 OS=Danio rerio OX=7955 GN=tmed8 PE=1 SV=1	NA	other membranes;ER/Golgi	NA	553196	NA	Golgi Associated Vesicle Biogenesis	NA	25263.4140625	NA	NA	NA	45975.80078125	NA	NA	NA
F1R8D1	0.25	8	0	0.5	0.7309453636017551	1.6597263143859484	10112998.25814289	6.428907561406301e-4	0.597208353832963	0.8552131678700532	0.5473378827935281	-6.316594380643307	median	24796058.947148446	1790769.0242886392	4108946.933762101	20811050.558320027	31608620.724725403	2968722.1347422404	2593920.901477252	118375237.79370154	N-myc downstream-regulated 1b OS=Danio rerio OX=7955 GN=ndrg1b PE=3 SV=1	cell organization and biogenesis;developmental processes;signal transduction;other biological processes	other cell component	NA	393665	NA	NA	NA	32359197.2460938	1476461.5703125	3420992.58203125	15198167.5664063	45206903.421875	3420710.60058594	2632306.92578125	116649012.515625
F1QY00	0.5	8	0.75	0.25	0.7304086251761959	1.6591089467712654	47946.39406197806	3.0479876240364485e-6	0.45633171756445856	0.7859920445636105	0.7872879179010355	-6.0083734279545125	median	40475.34359517118	NA	60627.761328108994	21018.09820962272	226322.57591181374	16189.085799896213	64288.01361294123	NA	Glycylpeptide N-tetradecanoyltransferase OS=Danio rerio OX=7955 GN=nmt1a PE=1 SV=1	protein metabolism;other metabolic processes	other cell component	other molecular function	NA	NA	Inactivation, recovery and regulation of the phototransduction cascade; Activation, myristolyation of BID and translocation to mitochondria	NA	52820.87890625	NA	50476.953125	15349.373046875	323688.3671875	18653.876953125	65239.376953125	NA
Q6NV13	0	8	0	0	0.7288472142055191	1.657314285056435	587980.2629862325	3.737833886825975e-5	0.20516181537051473	0.5989191900982674	1.36377340942338	-5.561058653657387	median	854522.4305601794	142876.17251552953	578773.9544611359	615813.1966977397	693257.8417597072	665208.4038156677	622951.7447706519	1142756.803452952	Nuclear distribution protein C homolog OS=Danio rerio OX=7955 GN=nudc PE=1 SV=1	cell cycle OR cell proliferation;cell organization and biogenesis;developmental processes;other biological processes	cytoskeleton;other cell component	other molecular function	NA	NA	Amplification of signal from unattached kinetochores via a MAD2 inhibitory signal; Separation of Sister Chromatids; Resolution of Sister Chromatid Cohesion; RHO GTPases Activate Formins; EML4 and NUDC in mitotic spindle formation; RND2 GTPase cycle	NA	1115163.5	117799.2109375	481870.765625	449724.15625	991502.9375	766486.5	632170.46875	1126092.375
Q6P6F0	0.25	8	0.5	0	0.7269290355266733	1.6551122171295203	45835.04575124819	2.9137676551099796e-6	0.13568850931354914	0.5414381962610303	1.765970963432252	-4.768260945538467	median	NA	32504.4001012022	39050.42266163855	NA	55596.30428069149	NA	62542.73363993826	NA	40S ribosomal protein S17 OS=Danio rerio OX=7955 GN=rps17 PE=1 SV=1	protein metabolism;other metabolic processes	translational apparatus;other cell component	other molecular function	393818	zgc:77702	NA	Cytoplasmic ribosomal proteins	NA	26799.37890625	32512.2734375	NA	79514.28125	NA	63468.26953125	NA
Q0ZBR7	0.375	8	0.5	0.25	0.7268058288408845	1.654970875974328	105055.82763369322	6.6784764261204755e-6	0.4146390524612604	0.7583152525543071	0.8593479234544888	-6.015483513156969	median	291980.3658267572	172343.32733555784	20526.44136164238	49722.11898290048	161342.88476814848	NA	155118.8400472253	109879.14214459957	Macrophage migration inhibitory factor OS=Danio rerio OX=7955 GN=mif PE=1 SV=1	cell cycle OR cell proliferation;developmental processes;signal transduction;other biological processes	non-structural extracellular	signal transduction activity or receptor binding;other molecular function	751093	MIF	Cell surface interactions at the vascular wall; Neutrophil degranulation	Adipogenesis	381038.384765625	142094.427734375	17089.732421875	36311.72265625	230753.890625	NA	157414.359375	108276.8125
B0UYS4	0.125	8	0.25	0	0.7257342772041042	1.6537421143313888	297122.24557334755	1.888828023569036e-5	0.08193042718532317	0.4739804245502034	1.9532090286231978	-4.756203180132344	median	230932.7065636236	127285.53865973902	330656.3906890313	293199.8007996671	558725.6544485653	309524.54470372776	426510.1443369223	288970.2781507882	2-deoxy-D-ribose 5-phosphate aldolase OS=Danio rerio OX=7955 GN=dera PE=1 SV=1	other metabolic processes	other cell component	other molecular function	NA	NA	Neutrophil degranulation; Pentose phosphate pathway	NA	301370.3515625	104944.97265625	275295.125	214121.8046875	799093.921875	356649.7109375	432821.8359375	284756.32421875
A3KPN2	0.75	8	1	0.5	0.7245106681925648	1.6523401022512376	65233.7347537145	4.146956618718351e-6	0.3298272771616329	0.7018235630281987	1.036112418785647	-5.851266657009601	median	53581.30310095255	15223.463208172765	107840.03818662143	87035.70414961316	48051.58677080323	139171.4503874341	98184.65156731404	NA	Novel protein similar to vertebrate pentaxin-related OS=Danio rerio OX=7955 GN=ptx3a PE=4 SV=1	stress response	non-structural extracellular	other molecular function	NA	ptx3a	NA	NA	69924.3359375	12551.51171875	89784.5546875	63561.578125	68723.765625	160360.328125	99637.6328125	NA
Q7ZVF1	0.625	8	0.75	0.5	0.7232055013981977	1.6508459512572886	112585.58142203612	7.157148426547527e-6	0.44155834620721146	0.7769560332206151	0.8043162130894156	-6.137888438888311	median	50411.682460949596	244999.50167194632	72128.00139414346	66178.62058377238	57697.501000493256	401572.1074407914	37627.676300729494	502245.7325988831	Chitinase OS=Danio rerio OX=7955 GN=chia.1 PE=1 SV=1	other metabolic processes	non-structural extracellular	other molecular function	406323	zgc:56053	Neutrophil degranulation; Digestion of dietary carbohydrate; Interaction With Cumulus Cells And The Zona Pellucida	NA	65787.9375	201998.328125	60051.7265625	48329.79296875	82519.4296875	462711.53125	38184.5078125	494921.65625
F1R2C9	0.375	8	0.5	0.25	0.7184849541833316	1.6454531547062694	45559.01226707116	2.8962200029861584e-6	0.16855801482858743	0.5737289840332499	1.599900384044735	-4.968909807909861	median	31452.261408141654	NA	NA	40106.170943402976	NA	NA	48192.697487160774	70868.44224600085	Zgc:65997 OS=Danio rerio OX=7955 GN=zgc:65997 PE=1 SV=1	NA	NA	NA	NA	NA	NA	NA	41045.6328125	NA	NA	29289.26171875	NA	NA	48905.875	69834.9921875
F1QRQ0	0.375	8	0.5	0.25	0.718216835384716	1.6451473825800627	276795.3485108195	1.7596084401284947e-5	0.21939131417995225	0.6117848509861056	1.3182242493519516	-5.616127290988008	median	214026.59246012286	121372.69736996717	249655.04764446305	334423.2296369077	551651.8310636831	176623.00430355952	201955.54937794298	807377.5125772387	Myelin expression factor 2 OS=Danio rerio OX=7955 GN=myef2 PE=1 SV=2	stress response;other biological processes	nucleus;other cell component	nucleic acid binding activity	NA	NA	NA	NA	279307.640625	100069.92578125	207855.706054688	244226.9921875	788976.8828125	203513.887695313	204944.1796875	795603.8046875
Q7ZUE4	0	8	0	0	0.7178256946225297	1.6447014137781562	1338681.6923672515	8.510098226751226e-5	0.0647257522735007	0.44112368031050125	2.098246974452056	-4.538617053148078	median	1841758.2073440014	730893.8363206725	945864.9643032637	932436.1712138724	2278046.4941552095	1468748.701708109	1375680.8771601606	1887363.917894317	PRP40 pre-mRNA processing factor 40 homolog A (Yeast) OS=Danio rerio OX=7955 GN=prpf40a PE=1 SV=1	RNA metabolism OR transcription;other metabolic processes	nucleus	nucleic acid binding activity	321555	fb18h07	NA	mRNA processing	2403519.73828125	602610.748046875	787500.3203125	680951.744140625	3258080.40625	1692365.94921875	1396038.83007813	1859841.140625
A0A0R4IRH8	0.125	8	0	0.25	0.7176081671521182	1.6444534467737049	141539.15509964895	8.997748454297571e-6	0.31880044969308324	0.6949479274630836	1.061538604524992	-5.825692291455834	median	144371.7694685744	35872.588380802656	188523.9852519745	175215.31965938592	244910.2836866939	89549.22935470704	303307.8403972321	NA	Non-specific serine/threonine protein kinase OS=Danio rerio OX=7955 GN=pak2a PE=1 SV=1	protein metabolism;other metabolic processes;developmental processes;signal transduction;other biological processes	other cell component	kinase activity;other molecular function	NA	NA	CDC42 GTPase cycle; RAC1 GTPase cycle; RHOQ GTPase cycle; RAC2 GTPase cycle; RHOG GTPase cycle; RHOU GTPase cycle; RAC3 GTPase cycle; RHOV GTPase cycle; Generation of second messenger molecules; FCERI mediated MAPK activation; RHOH GTPase cycle; Ephrin signaling; MAPK6/MAPK4 signaling; RHO GTPases activate PAKs; CD28 dependent Vav1 pathway; Sema3A PAK dependent Axon repulsion; Smooth Muscle Contr…	MAPK signaling pathway	188407.140625	29576.3984375	156959.71875	127958.546875	350272.65625	103183.115234375	307796.328125	NA
Q1LXK0	0	8	0	0	0.7131847431964786	1.6394191363823216	228421.57626118898	1.452092803072996e-5	0.19286910141406635	0.5928499455773916	1.405337319800811	-5.509746322563913	median	260346.42379823152	190156.7204164527	134107.50924088966	152564.01331817525	480586.3666301057	287323.9351527181	508833.6414996553	104138.04672963891	Keratin, type 1, gene 19d OS=Danio rerio OX=7955 GN=krt1-19d PE=1 SV=1	NA	cytoskeleton	other molecular function	664718	NA	Type I hemidesmosome assembly; Formation of the cornified envelope	NA	339755.65625	156781.296875	111654.10546875	111416.453125	687338.484375	331069.0546875	516363.59375	102619.4375
A5PN48	0.375	8	0.25	0.5	0.712289945936039	1.6384026409451664	173365.94496715203	1.1021000953819448e-5	0.11391581443593526	0.5274711407717234	1.747168811350714	-5.0541827416807745	median	71591.66804308724	107324.87384926846	192873.21697267177	227080.10882084636	247763.47437110156	195423.24535922808	164881.69302213186	303745.9537650062	Bromodomain-containing 3b OS=Danio rerio OX=7955 GN=brd3b PE=1 SV=1	cell organization and biogenesis;other biological processes	nucleus;other cell component	other molecular function	NA	CH211-100L13.2	NA	NA	93428.109375	88487.7109375	160580.765625	165835.046875	354353.3125	225176.46875	167321.6875	299316.53125
A0A0R4IVS5	0.75	8	1	0.5	0.7122714759169799	1.6383816655252486	36472.65677358558	2.318593684395036e-6	0.03493073196081847	0.36008478140853767	2.472915118767562	-3.956041200123872	median	37974.91491148871	21530.25560551822	27013.038487184433	29848.327950517054	66367.8633169663	39969.13377662066	43093.3282471891	41553.455812624605	Alpha-mannosidase OS=Danio rerio OX=7955 GN=man2a1 PE=1 SV=1	protein metabolism;other metabolic processes	other membranes;ER/Golgi	other molecular function	560219	NA	Reactions specific to the complex N-glycan synthesis pathway	NA	49557.78515625	17751.365234375	22490.2890625	21798.029296875	94919.8515625	46054.44140625	43731.04296875	40947.49609375
A0A0R4ICF4	0.25	8	0.5	0	0.7113085225658722	1.6372884624156805	225952.95433354002	1.4363995914538435e-5	0.11739797006165846	0.5321559759037275	1.728101687848806	-5.080980052669053	median	235610.34534753932	85905.5942904157	234907.76731425707	204507.15821476592	374061.2499292924	186807.57963371047	248139.31193771525	402985.7705144577	Ribosomal protein S6 kinase OS=Danio rerio OX=7955 GN=rps6kal PE=1 SV=1	protein metabolism;other metabolic processes;signal transduction	NA	kinase activity;other molecular function	NA	NA	NA	Insulin signaling	307474.734375	70827.84375	195577.5390625	149350.17578125	534985.40625	215249.06640625	251811.390625	397109.16796875
E7EYC1	0.5	8	0.75	0.25	0.7105147662696574	1.6363878905423	33281.191450231345	2.115709880546287e-6	0.11853413006048746	0.5321559759037275	1.8121203415731768	-4.7706709488489665	median	NA	20515.282095451108	28136.977556768674	35365.36547740524	NA	45219.841509379934	44231.55456757925	NA	Transcription factor CP2 OS=Danio rerio OX=7955 GN=tfcp2 PE=1 SV=1	RNA metabolism OR transcription;other biological processes	nucleus	nucleic acid binding activity;other molecular function	100001906	NA	NA	NA	NA	16914.53515625	23426.048828125	25827.083984375	NA	52104.5703125	44886.11328125	NA
A8E7N6	0.375	8	0.5	0.25	0.7104552517770504	1.6363203871659622	63880.038887482326	4.060901174347468e-6	0.3979120112820787	0.7408922007422363	0.9211025928034138	-5.566081353769293	median	32541.87219480738	106393.20284909497	52040.06632351631	NA	NA	NA	92420.09867460329	NA	Zgc:153441 OS=Danio rerio OX=7955 GN=zgc:153441 PE=1 SV=1	NA	NA	NA	NA	NA	NA	NA	42467.58984375	87719.5625	43327.08203125	NA	NA	NA	93787.7734375	NA
F6NMA7	0.75	8	0.75	0.75	0.7090762556587293	1.6347570620577716	77648.1644854702	4.936151070608701e-6	0.048953016667934675	0.3955632142245339	2.3109277967745823	-4.174944353303017	median	45977.45287474733	NA	83417.14850797401	52562.19879748811	87567.60094709338	86727.53751106153	110675.0897118766	100437.11640120536	Ras-related protein Rab-3 OS=Danio rerio OX=7955 GN=rab3da PE=1 SV=1	transport;other biological processes	plasma membrane;other membranes;ER/Golgi;other cytoplasmic organelle;other cell component	cytoskeletal activity;other molecular function	567288	NA	RAB geranylgeranylation; Neutrophil degranulation	NA	60001.20703125	NA	69450.75	38385.8134765625	125239.88671875	99931.8203125	112312.91015625	98972.4765625
F1R243	0.625	8	0.75	0.5	0.7083466046812745	1.633930483694251	98794.44152505811	6.2804354943297815e-6	0.24153423684342773	0.6394748206373589	1.252039699800665	-5.693874965377395	median	34248.09527047052	48948.88646008082	130047.2729301307	163675.01996792774	232044.0228336347	127884.28976057914	122422.0651133733	70008.36091398404	Family with sequence similarity 49 member Bb OS=Danio rerio OX=7955 GN=fam49bb PE=1 SV=1	cell organization and biogenesis;other biological processes	other membranes	other molecular function	NA	NA	Platelet degranulation	NA	44694.234375	40357.60546875	108273.66796875	119530.745117188	331871.2265625	147354.6953125	124233.72265625	68987.453125
F1QQQ5	0.125	8	0	0.25	0.707873430922497	1.6333946765868712	515661.9034579351	3.27810074287372e-5	0.035029430152984035	0.36008478140853767	2.4712089775831236	-3.9587415356752054	median	534544.8510999233	353503.6964855377	365210.82717469195	384022.05159949977	985389.8941287191	565324.4691430895	592027.3641839296	571998.3722300696	Actin-depolymerizing factor OS=Danio rerio OX=7955 GN=gsnb PE=1 SV=1	cell organization and biogenesis;developmental processes;other biological processes	non-structural extracellular;cytoskeleton;other cell component	cytoskeletal activity;other molecular function	336623	NA	NA	NA	697588.3671875	291458.37109375	304064.16796875	280448.671875	1409312.546875	651395.21875	600788.455078125	563657.1171875
Q1LUN9	0.375	8	0.25	0.5	0.7077206046677595	1.633221658476482	167076.1548702948	1.062115435955365e-5	0.43669155956615857	0.7726002713402195	0.8132137765823731	-6.130624256093421	median	373168.80045682966	17803.881931251137	139940.81703148704	314197.8353624555	371156.60803250194	189504.2392903832	188246.2731550427	156980.4733677302	Gamma-aminobutyric acid (GABA) B receptor, 2 OS=Danio rerio OX=7955 GN=gabbr2 PE=3 SV=2	cell-cell signaling;signal transduction	plasma membrane;other membranes;other cell component	other molecular function	560267	NA	G alpha (i) signalling events; Class C/3 (Metabotropic glutamate/pheromone receptors); Activation of G protein gated Potassium channels; Inhibition of voltage gated Ca2+ channels via Gbeta/gamma subunits; GABA B receptor activation	NA	486990.40625	14679.02734375	116510.751953125	229456.525390625	530831.1640625	218356.29296875	191032.02734375	154691.28125
Q6P016	0.5	8	0.75	0.25	0.7068637737190322	1.6322519598579597	102817.68242438747	6.536195884857203e-6	0.08939847112243508	0.48936478165102826	1.899099072526748	-4.8358410597062855	median	92838.75062071103	66525.48626395423	92464.82177406021	73451.88779526428	269133.20202179754	109738.26030388002	117289.74598093495	85952.84254205877	Purine nucleoside phosphorylase OS=Danio rerio OX=7955 GN=pnp4b PE=1 SV=1	other metabolic processes	other cell component	other molecular function	402940	zgc:77825	NA	NA	121155.84375	54849.2421875	76983.5859375	53641.41015625	384916.46875	126445.9296875	119025.453125	84699.421875
Q1LVB7	0.125	8	0.25	0	0.7058998090405808	1.6311617033254673	205613.59961844902	1.3071008137973886e-5	0.24196344564656824	0.6394748206373589	1.2508073456913973	-5.6952962999096455	median	282423.39467852114	80546.11002868522	198963.89048043411	148420.47175539666	239483.4945096793	242785.70831499656	119123.36130525399	686603.0581629098	Si:ch211-51e12.7 OS=Danio rerio OX=7955 GN=si:ch211-51e12.7 PE=1 SV=1	NA	NA	NA	NA	NA	NA	NA	368566.40625	66409.03125	165651.6875	108390.453125	342511.21875	279749.875	120886.203125	676590.5625
F1QS22	0.25	8	0.25	0.25	0.7046509606081202	1.6297503223676195	140330.5751087401	8.920918133122919e-6	0.1197365505730678	0.5321559759037275	1.7658147958766144	-4.9154066736514395	median	NA	103652.058726009	97844.38434430491	130966.87483763492	179669.24507458947	115807.12599950627	276330.93198907684	NA	Ferritin OS=Danio rerio OX=7955 GN=zgc:56095 PE=1 SV=1	transport;other biological processes	other cell component	other molecular function	NA	NA	Neutrophil degranulation; Golgi Associated Vesicle Biogenesis; Iron uptake and transport	NA	NA	85459.53125	81462.45703125	95644.2109375	256964.3984375	133438.78125	280420.203125	NA
Q7SXT6	0.375	8	0.5	0.25	0.7045509241566474	1.629637319423724	40741.41067658299	2.5899615175958926e-6	0.22959723879974708	0.6266875452484899	1.3616716903154809	-5.245463389553805	median	NA	NA	25189.42940655741	40435.50145142233	39333.52870521478	NA	68770.18248107801	NA	Musashi RNA-binding protein 2b OS=Danio rerio OX=7955 GN=msi2b PE=2 SV=1	developmental processes;other biological processes	other cell component	nucleic acid binding activity	394084	msi2b	RHOBTB2 GTPase cycle	NA	NA	NA	20972.00390625	29529.76953125	56255.12890625	NA	69787.875	NA
A0A2R8Q1T4	0	8	0	0	0.703024639426328	1.6279141726408213	1193086.6005080491	7.584539492274437e-5	0.09979127504898345	0.5100544796020053	1.8304727253903916	-4.935479702710062	median	1039071.7049220228	472334.9625548016	1620316.961217537	961455.6902929003	1869142.97919481	1188247.690093463	1709421.9898125783	1414334.3596932166	Xanthine dehydrogenase OS=Danio rerio OX=7955 GN=xdh PE=1 SV=1	other metabolic processes	non-structural extracellular;other cytoplasmic organelle	other molecular function	NA	NA	Butyrophilin (BTN) family interactions; Azathioprine ADME; Purine catabolism	NA	1356002.8359375	389432.92578125	1349029.90820313	702144.5	2673263.3125	1369158.609375	1734718.79589844	1393709.609375
A1A5Y1	0.25	8	0.5	0	0.7010105726890039	1.6256431173360846	806832.207291261	5.129091833931999e-5	0.15607197519793486	0.5635547769894064	1.5451540105580932	-5.330204352076311	median	357978.3711350377	622234.637010284	644759.7043426097	1116538.3064099038	1770126.24350694	1411190.9667908698	707504.5947045124	633671.2896201276	Microsomal glutathione S-transferase 3b OS=Danio rerio OX=7955 GN=mgst3b PE=1 SV=1	other biological processes	other membranes;ER/Golgi;nucleus	other molecular function	567275	im:6905414	NA	NA	467166.6875	513022.90625	536808.627929688	815400.271484375	2531648.78125	1626045.0390625	717974.5703125	624430.6796875
E7FBR1	0.75	8	1	0.5	0.6989702873051105	1.623345728365573	51475.865418853755	3.2723587206666174e-6	0.0866963884388799	0.482505248191872	1.9464682589434046	-4.71120320335377	median	63712.51838942605	25198.041545541317	44807.125274046375	42537.44258737525	78493.48672633874	62531.17267702583	NA	63765.443698479416	Sphingomyelin phosphodiesterase 2b OS=Danio rerio OX=7955 GN=smpd2b PE=3 SV=1	other metabolic processes	plasma membrane;other membranes;ER/Golgi;other cell component	other molecular function	797914	NA	Glycosphingolipid metabolism; TNFR1-mediated ceramide production	NA	83145.7109375	20775.3984375	37305.140625	31064.802734375	112262.015625	72051.5546875	NA	62835.57421875
A0A0R4IKF0	0	8	0	0	0.698589594744476	1.6229174229408758	6433217.91372647	4.089644063414037e-4	0.03320676086356312	0.35875598450766605	2.503516649547625	-3.907555469520174	median	5860050.519276994	6754122.000269969	4387436.152882948	3744890.5933146384	9345849.109403102	7342430.469713562	9397407.842367614	6995829.440509741	Apolipoprotein A-Ib OS=Danio rerio OX=7955 GN=apoa1b PE=1 SV=1	cell organization and biogenesis;protein metabolism;other metabolic processes;transport;other biological processes	non-structural extracellular	enzyme regulator activity;other molecular function	100101640	xx:sd49	NA	NA	7647446.35546875	5568669.90625	3652854.80078125	2734867.9296875	13366508.515625	8460316.796875	9536474.96875	6893811.671875
F1QCE3	0.125	8	0	0.25	0.6974006297954425	1.6215804827146432	279333.0282437217	1.7757406573076543e-5	0.09070433640705854	0.4944809389940053	1.8900772784864681	-4.849029407772207	median	341839.67592414754	117569.52145843951	247134.5589940558	233110.28842377107	377619.1293973719	493504.1963941782	270154.69790486066	317986.5967135856	Peroxiredoxin-5 OS=Danio rerio OX=7955 GN=prdx5 PE=1 SV=1	other metabolic processes;stress response;other biological processes	mitochondrion;other cytoplasmic organelle;other cell component	other molecular function	NA	NA	TP53 Regulates Metabolic Genes; Detoxification of Reactive Oxygen Species	NA	446105.46875	96934.265625	205757.21875	170238.845703125	540073.9140625	568640.296875	274152.5703125	313349.5078125
A0A0R4IEI2	0.125	8	0.25	0	0.6971933030148989	1.6213474654134092	133066.04978162915	8.459106901543932e-6	0.0453723703551948	0.3841271015664373	2.314585455548794	-4.2050813180086255	median	96937.51019579999	94020.92883139325	111726.21852429914	117123.85713379602	182071.35682381253	144049.58210293512	266508.8615906066	117911.4463422509	Amine oxidase OS=Danio rerio OX=7955 GN=si:ch211-127i16.2 PE=1 SV=1	NA	other membranes	other molecular function	NA	NA	NA	NA	126504.78125	77518.8125	93020.078125	85534.75	260399.91796875	165981.15625	270452.78125	116191.984375
A0A0G2KFS5	0	8	0	0	0.6940664159111876	1.6178371737638464	57903.90559169178	3.6809939742019093e-6	0.2834613387038814	0.6714353938711974	1.2300606857242655	-5.211118423222003	median	NA	NA	NA	42016.31730875246	60362.97314646597	NA	76548.19706210519	NA	Uncharacterized protein OS=Danio rerio OX=7955 GN=armc6 PE=1 SV=2	other biological processes	NA	NA	NA	armc6	NA	NA	NA	NA	NA	30684.228515625	86331.609375	NA	77680.9921875	NA
A9C461	0.375	8	0.75	0	0.6938232021765707	1.6175644570463665	244647.69865320632	1.555243459560403e-5	0.020804567241406068	0.30491400906514016	2.7864247985407307	-3.4559308093642582	median	195191.4936151365	194216.24490769397	176585.67288536945	204521.7232135208	308189.6922502317	274608.27886573185	262391.57236402726	422091.0203162567	Asialoglycoprotein receptor-like 1 OS=Danio rerio OX=7955 GN=asgrl1 PE=4 SV=1	other biological processes	plasma membrane;other membranes	other molecular function	100000463	NA	Cross-presentation of soluble exogenous antigens (endosomes)	NA	254727.578125	160128.3125	147020.21875	149360.8125	440775.375	316417.4375	266274.5625	415935.8125
Q6DEH9	0.5	8	0.5	0.5	0.6938016210360658	1.6175402602315612	333991.2097687098	2.123206747510702e-5	0.28246801949113653	0.6713393330188995	1.1417872565715073	-5.817037745417453	median	378977.898844947	93460.41297540074	281420.38589119795	477125.70646430715	171413.18068606395	531863.4468999688	440114.0694375197	811410.7101188785	Hydroxysteroid (17-beta) dehydrogenase 14 OS=Danio rerio OX=7955 GN=hsd17b14 PE=1 SV=1	other metabolic processes	cytosol	other molecular function	445127	zgc:100900	Estrogen biosynthesis	NA	494571.359375	77056.67578125	234302.625	348441.6328125	245156.508789063	612839.75	446627.078125	799578.1875
F1QFV1	0.375	8	0.5	0.25	0.6930417923596153	1.6166885695815485	98714.18110637393	6.2753332803336025e-6	0.3317662377215112	0.7024319881288272	1.0408063467819808	-5.725684921664143	median	89701.63083621272	65786.25555081977	40243.248917183315	210727.47176122383	NA	NA	100014.39450941107	184869.41823488203	Cortactin-binding protein 2 OS=Danio rerio OX=7955 GN=cttnbp2 PE=4 SV=1	other biological processes	other cell component	NA	555837	NA	NA	NA	117061.859375	54239.7578125	33505.38671875	153892.828125	NA	NA	101494.453125	182173.53125
A0A0R4IK06	0.25	8	0.25	0.25	0.6904214819040355	1.6137549064547119	184629.76500922622	1.1737050299328863e-5	0.4309209685491615	0.7690457566794532	0.8538797783636023	-5.75383089953312	median	208672.92510596424	NA	NA	101227.78972665878	469964.1029633631	117051.32194805879	NA	NA	Ankyrin repeat and FYVE domain-containing 1 OS=Danio rerio OX=7955 GN=ankfy1 PE=1 SV=2	transport	other membranes;cytosol;other cytoplasmic organelle	other molecular function	568480	NA	RHOD GTPase cycle	NA	272321.03125	NA	NA	73925.9609375	672146.4375	134872.40625	NA	NA
Q8AW60	0.125	8	0	0.25	0.6897677579577852	1.6130238363264002	985122.1224170072	6.262493970683561e-5	0.09009505292383285	0.4925031894440986	1.894271326608918	-4.842901691159571	median	924088.8071040551	705012.7603876323	622353.398182209	892752.2729078919	1938057.1722441968	1242314.3245713196	1559231.596249762	652729.3691319771	Butyryl-CoA dehydrogenase OS=Danio rerio OX=7955 GN=ivd PE=1 SV=1	other metabolic processes	mitochondrion	other molecular function	NA	NA	Branched-chain amino acid catabolism	NA	1205948.57617188	581272.198242188	518153.7734375	651970.865234375	2771824.9453125	1431456.8984375	1582305.81640625	643210.841796875
Q4QRG0	0	8	0	0	0.6843226786779439	1.6069473693033676	372308.786703716	2.366794409452479e-5	0.2059983654979447	0.5997526258260044	1.361022762724876	-5.564419152049793	median	436430.19811179204	149394.34932536844	362193.43940543715	315079.60616386443	857488.8662362404	347780.48512544273	228050.53235822992	729544.2865406101	EWS RNA-binding protein 1b OS=Danio rerio OX=7955 GN=ewsr1b PE=1 SV=1	cell cycle OR cell proliferation;RNA metabolism OR transcription;developmental processes;other biological processes	nucleus	nucleic acid binding activity;other molecular function	322880	fusl	NA	NA	569547.3984375	123173.34765625	301551.9765625	230100.4765625	1226387.46875	400730.125	231425.328125	718905.59375
P62084	0.625	8	0.75	0.5	0.6829581487308705	1.6054282047463988	68034.07862870087	4.3249765436989735e-6	0.2722688496255209	0.6614285371691085	1.1890907244098181	-5.6256702163236705	median	49149.855753209544	NA	36262.18184707826	86859.43717606635	178422.7207819859	76631.28884488602	46849.99706772655	NA	40S ribosomal protein S7 OS=Danio rerio OX=7955 GN=rps7 PE=2 SV=1	protein metabolism;RNA metabolism OR transcription;other metabolic processes;developmental processes;other biological processes	cytosol;translational apparatus;other cell component	other molecular function	393725	rps7	Major pathway of rRNA processing in the nucleolus and cytosol; Nonsense Mediated Decay (NMD) enhanced by the Exon Junction Complex (EJC); L13a-mediated translational silencing of Ceruloplasmin expression; Translation initiation complex formation; Ribosomal scanning and start codon recognition; GTP hydrolysis and joining of the 60S ribosomal subunit; SRP-dependent cotranslational protein targeting…	Cytoplasmic ribosomal proteins	64141.236328125	NA	30190.86328125	63432.8515625	255181.609375	88298.416015625	47543.3046875	NA
A0A2R8Q8T5	0.125	8	0	0.25	0.6828873729719831	1.6053494475529264	947385.0673628624	6.0225967291434945e-5	0.10768376924042386	0.5203196395220481	1.782673663678254	-5.00390681625718	median	1068554.4707599431	342291.18576056254	1038422.5802720399	823001.2025973895	1086128.41276533	1086334.5228431078	1358447.6426569044	1295262.0631984405	TAR DNA-binding protein 43 OS=Danio rerio OX=7955 GN=tardbpb PE=1 SV=1	cell organization and biogenesis;RNA metabolism OR transcription;other metabolic processes;developmental processes;other biological processes	nucleus	nucleic acid binding activity	NA	NA	NA	NA	1394478.25	282213.828125	864561.1640625	601032.13671875	1553389.5859375	1251729.14453125	1378550.5703125	1276373.703125
Q6P3J0	0.75	8	0.5	1	0.6820288422901832	1.6043944073605299	115405.08290602353	7.336386214858306e-6	0.1701710134930647	0.5745345012221572	1.4884828213784356	-5.404214139184893	median	148989.65672572816	55612.4286962563	82269.71530702955	101090.30212915789	319510.0733227394	138383.8067668509	122141.38668942761	84545.27744303508	O-acyltransferase OS=Danio rerio OX=7955 GN=dgat1a PE=2 SV=1	other metabolic processes	other membranes;ER/Golgi	other molecular function	325875	dgat1	Neutrophil degranulation; Acyl chain remodeling of DAG and TAG; Triglyceride biosynthesis	NA	194433.546875	45851.59375	68495.4296875	73825.5546875	456965.875	159452.765625	123948.890625	83312.3828125
E7F2S4	0.25	8	0	0.5	0.6819943425250337	1.6043560412700677	1039645.1034401633	6.609100581327385e-5	0.06052758616108547	0.4280158681854288	2.1392547803218624	-4.476134135958784	median	1068839.5970715964	735112.8093726536	869165.9315746578	664614.3616627867	2140492.9287614604	1328459.5503897471	1105263.0785981643	956784.5688522474	SPG7 matrix AAA peptidase subunit, paraplegin OS=Danio rerio OX=7955 GN=spg7 PE=1 SV=1	cell organization and biogenesis;protein metabolism;other metabolic processes	other membranes;mitochondrion	other molecular function	794740	NA	Processing of SMDT1	NA	1394850.34375	606089.2265625	723642.8828125	485363.3125	3061350.19140625	1530717.75	1121619.265625	942832.109375
Q5RIK6	0.25	8	0.25	0.25	0.6815677809123546	1.603881751472857	32395.496511671096	2.059405600230363e-6	0.43303007380339914	0.7707742427253376	0.8668273829813433	-5.552213308565298	median	23643.026907588417	NA	NA	NA	23862.418442675204	NA	60261.00747664865	NA	SEL1L adaptor subunit of ERAD E3 ubiquitin ligase OS=Danio rerio OX=7955 GN=sel1l PE=1 SV=1	protein metabolism;other metabolic processes;stress response	other membranes;ER/Golgi	NA	568615	NA	ABC-family proteins mediated transport; Hedgehog ligand biogenesis	NA	30854.474609375	NA	NA	NA	34128.22265625	NA	61152.77734375	NA
Q6PEH5	0.75	8	1	0.5	0.6785952199591989	1.600580480010317	80247.38770417751	5.10138560717233e-6	0.19434395621121706	0.593649469319182	1.400232887362354	-5.51610118320256	median	100792.6660110452	77352.15937762735	41999.55898228731	49433.627169516934	117054.36505335495	187276.0481835587	115182.9083006268	42074.67374146995	Ubiquitin-conjugating enzyme E2 variant 2 OS=Danio rerio OX=7955 GN=ube2v2 PE=2 SV=1	protein metabolism;DNA metabolism;other metabolic processes;stress response	nucleus	NA	406836	ube2v2	Antigen processing: Ubiquitination & Proteasome degradation; Formation of Incision Complex in GG-NER; Recruitment and ATM-mediated phosphorylation of repair and signaling proteins at DNA double strand breaks; E3 ubiquitin ligases ubiquitinate target proteins; Processing of DNA double-strand break ends; G2/M DNA damage checkpoint; Nonhomologous End-Joining (NHEJ)	NA	131535.8125	63775.66796875	34967.640625	36101.0390625	167412.09375	215788.859375	116887.4375	41461.11328125
E7F8J2	0.25	8	0	0.5	0.6770989381764316	1.5989213089187524	4675425.091748051	2.9722022053079534e-4	0.03145843977122917	0.3578741578523459	2.5362131016730305	-3.8556477916352354	median	4365678.660844279	3085507.133351906	3582927.661328072	3872700.142285577	7911567.625770661	5577466.198954869	4478364.352684998	6181867.296166203	Si:dkey-108k21.10 OS=Danio rerio OX=7955 GN=si:dkey-108k21.10 PE=3 SV=1	cell organization and biogenesis;other biological processes	nucleus;other cell component	nucleic acid binding activity;other molecular function	100333275	NA	Apoptosis induced DNA fragmentation	NA	5697270.5703125	2543953.265625	2983043.8671875	2828206.3671875	11315187.609375	6426636.40625	4544637.23046875	6091719.25683594
E7EXP6	0.5	8	0.25	0.75	0.6764680270481715	1.5982222306837603	54181.377329426505	3.4443501077446376e-6	0.12317206907785015	0.5321559759037275	1.7846988108276274	-4.80613196436088	median	NA	NA	39286.736323403595	42568.61585683664	50167.84904360961	78723.28753645213	70694.56398113983	NA	PAN2-PAN3 deadenylation complex subunit PAN3 OS=Danio rerio OX=7955 GN=pan3 PE=1 SV=1	RNA metabolism OR transcription;other metabolic processes;other biological processes	other cell component	nucleic acid binding activity;other molecular function	100126012	PAN3	Deadenylation of mRNA	NA	NA	NA	32709.021484375	31087.568359375	71750.4609375	90708.921875	71740.734375	NA
A0A2R8RHM4	0.25	8	0.25	0.25	0.673823770986175	1.5952955981402852	27207.58742557592	1.729606394296252e-6	0.33336116223815854	0.7041245885408379	1.0931600179225893	-5.3471483777881	median	29455.694762476265	18407.01437057908	NA	NA	NA	37146.46388745247	NA	NA	Ig-like domain-containing protein OS=Danio rerio OX=7955 PE=4 SV=1	NA	NA	NA	NA	NA	NA	NA	38440.0859375	15176.30078125	NA	NA	NA	42802.01953125	NA	NA
Q5XJJ5	0.5	8	0.5	0.5	0.6733218417813518	1.5947406740891357	139973.31024885754	8.89820654254913e-6	0.06512520134386168	0.44183413339570676	2.094479725559196	-4.5443374479556	median	104476.54728659903	143757.80278716618	121285.46330509972	82859.40337461488	280037.69080149813	137412.26007706765	187407.6406524743	135372.92481222484	Protein S100 OS=Danio rerio OX=7955 GN=s100a10a PE=2 SV=1	NA	non-structural extracellular;nucleus;other cell component	other molecular function	449788	zgc:101880	Neutrophil degranulation; Metal sequestration by antimicrobial proteins	NA	136343.328125	118526.1015625	100978.833984375	60511.654296875	400512.15625	158333.30078125	190180.984375	133398.828125
A0A0G2KV03	0.125	8	0.25	0	0.6733141425161904	1.5947321634211133	226399.6281121005	1.4392391295998698e-5	0.16307274229952906	0.5681243925273916	1.5164745898644418	-5.367861305127479	median	217678.69724994854	120906.15119867404	106765.51538035253	367647.8264623986	302557.4041232413	242665.80705314834	201306.96769789158	452067.3738949298	Uncharacterized protein OS=Danio rerio OX=7955 PE=4 SV=2	RNA metabolism OR transcription;other biological processes	NA	nucleic acid binding activity;other molecular function	NA	NA	NA	NA	284073.6875	99685.265625	88889.9375	268490.6875	432720.03125	279611.71875	204286	445475.03125
A0A286YAP4	0	8	0	0	0.6723018760593718	1.5936136126331932	6328855.627296564	4.023300188409941e-4	0.044917372492092496	0.38366047014059884	2.3206968045679686	-4.195534271416239	median	7276975.652710118	4537639.169786545	4666601.744938594	4099709.405198049	10170485.748346627	6875867.844125105	6391385.557421089	9115963.618411249	Heat shock protein 90, beta (grp94), member 1 OS=Danio rerio OX=7955 GN=hsp90b1 PE=1 SV=2	protein metabolism;other metabolic processes;stress response;other biological processes	ER/Golgi;other cell component	other molecular function	NA	NA	Regulation of Insulin-like Growth Factor (IGF) transport and uptake by Insulin-like Growth Factor Binding Proteins (IGFBPs); Post-translational protein phosphorylation; Interleukin-4 and Interleukin-13 signaling; Scavenging by Class A Receptors	NA	9496553.1015625	3741213.83789063	3885280.1484375	2993989.67578125	14545910.4648438	7922719.9296875	6485968.1953125	8983028.6640625
A0A0R4IGB8	0.25	8	0	0.5	0.6721364587825676	1.5934309017313393	54374.1969774884	3.456607794948476e-6	0.46660911780487613	0.790153672582288	0.8003145152281917	-5.60659338540463	median	39856.94732110464	NA	NA	NA	37671.94514983807	NA	107067.21121182952	NA	E1A-binding protein p400 OS=Danio rerio OX=7955 GN=ep400 PE=1 SV=1	cell organization and biogenesis;protein metabolism;DNA metabolism;other metabolic processes;stress response	nucleus;other cell component	other molecular function	NA	NA	DNA Damage/Telomere Stress Induced Senescence	NA	52013.86328125	NA	NA	NA	53878.71875	NA	108651.640625	NA
A0A0R4IU44	0	8	0	0	0.6720221936880222	1.593304702973233	773513.4590651471	4.9172820946838175e-5	0.044509167350633615	0.38366047014059884	2.326231675591304	-4.186882724150168	median	646893.3761807445	378401.3870591773	806551.9484652098	714259.5477124908	999485.6417617575	931666.7530804568	1009706.9931545005	966577.4383684773	Inter-alpha-trypsin inhibitor heavy chain 3b OS=Danio rerio OX=7955 GN=itih3b.1 PE=4 SV=1	NA	NA	NA	NA	NA	Platelet degranulation	NA	844204.734375	311986.134765625	671512.2578125	521618.8515625	1429472.3984375	1073513.1796875	1024649.09765625	952482.172851563
F1R9Z2	0.375	8	0.25	0.5	0.671309777485261	1.5925181085511237	20424.04340266054	1.2983714988789782e-6	0.44830503253005055	0.7805781742876174	0.8200495650914319	-5.651406399757511	median	NA	NA	14407.162018852114	NA	46142.970207338854	12667.927834988765	20662.236659498958	NA	CCAAT enhancer-binding protein zeta OS=Danio rerio OX=7955 GN=cebpz PE=1 SV=1	NA	nucleus	NA	550440	si:ch1073-412h12.3	NA	NA	NA	NA	11994.994140625	NA	65994.046875	14596.6220703125	20968.005859375	NA
Q9W6A5	0	8	0	0	0.666259469925194	1.5869530755727037	2290582.405861878	1.4561401251317799e-4	0.259661490162747	0.6540483755561628	1.2014851733621559	-5.751366071058613	median	2163114.977878723	899682.0025200716	2108238.8094340446	2664201.512017606	2795244.984157469	1612447.06546031	1873114.2157747133	8211873.486076935	Green-sensitive opsin-1 OS=Danio rerio OX=7955 GN=opn1mw1 PE=1 SV=2	signal transduction;other biological processes	plasma membrane;other membranes;other cell component	other molecular function	30503	opn1mw1	NA	NA	2822894.734375	741774	1755259.7890625	1945648.1015625	3997781.84375	1857942.4140625	1900833.4140625	8092122.56640625
Q6IQX2	0	8	0	0	0.66492608699172	1.5854870425269312	31455154.915288765	0.0019996273915826993	0.4646225360441736	0.790153672582288	0.763014201955692	-6.170697353623576	median	24224116.866033673	19965171.315170214	23241101.313208148	34646887.14677992	26685834.618015915	20834921.05206804	13629136.441368017	324751913.8325447	Collagen, type I, alpha 2 OS=Danio rerio OX=7955 GN=col1a2 PE=1 SV=1	cell organization and biogenesis;developmental processes;other biological processes	non-structural extracellular;extracellular matrix	extracellular structural activity	336471	alpha2(I)	Integrin cell surface interactions; ECM proteoglycans; Crosslinking of collagen fibrils; Collagen degradation; Collagen chain trimerization; GP1b-IX-V activation signalling; Non-integrin membrane-ECM interactions; Platelet Adhesion to exposed collagen; Platelet Aggregation (Plug Formation)	NA	31612804.9804688	16460977.2626953	19349881.2402344	25302384.1845703	38166295.1640625	24007041.4375	13830826.6171875	320016168.644531
Q6DH01	0.125	8	0.25	0	0.6629795106991736	1.5833492446968132	172293.52333660354	1.0952826320009961e-5	0.3975487954333414	0.7407729203907628	0.9087880664671111	-5.796379325975762	median	289491.37589968834	54814.875566128016	NA	185686.67119902113	245162.68905568792	NA	NA	210172.35536787758	Retinoschisin 1a OS=Danio rerio OX=7955 GN=rs1a PE=1 SV=1	other biological processes	NA	NA	445044	rs1	NA	NA	377790.21875	45194.0234375	NA	135605.703125	350633.6484375	NA	NA	207107.484375
F1QYK7	0.75	8	1	0.5	0.6629430160148395	1.5833091925039458	441473.0194942419	2.806476537161588e-5	0.12091279509891248	0.5321559759037275	1.7093743833907569	-5.107158046753779	median	528360.8225074597	443328.6377406636	220410.43146461528	293492.26683048526	797921.7672528154	673088.2572481405	324231.2530706093	546840.8287602339	Protein kinase C-binding protein 1,-like OS=Danio rerio OX=7955 GN=prkcbp1l PE=1 SV=1	RNA metabolism OR transcription	nucleus;other cell component	other molecular function	323479	NA	NA	NA	689518.125	365517.65625	183507.46875	214335.390625	1141194.125	775566.0625	329029.375	538866.4375
A0A0R4IVW3	0.125	8	0.25	0	0.6610851214866962	1.5812715281931706	145772.32274849087	9.26685404308206e-6	0.1267831458006564	0.5321743240408914	1.7269218901820709	-4.916605914189253	median	82032.45861979993	130351.38845696446	153026.52271883356	149792.56631308934	NA	177650.3851883019	220356.53230441903	NA	Calcium/calmodulin-dependent protein kinase (CaM kinase) II beta 2 (Fragment) OS=Danio rerio OX=7955 GN=camk2b2 PE=4 SV=1	protein metabolism;other metabolic processes;developmental processes	other cell component	kinase activity;other molecular function	NA	NA	NA	NA	107053.484375	107472.71875	127405.5390625	109392.484375	NA	204697.6875	223617.46875	NA
A0A2R8QI78	0.25	8	0.5	0	0.6610191207853973	1.581199189521707	584025.9864669121	3.7126962594220726e-5	0.12047773256613288	0.5321559759037275	1.7116652185958248	-5.103963445576976	median	494132.470803292	228817.03504900757	518956.2585836794	793036.2129115285	774022.2502955529	659340.7798853433	605179.8103198665	941789.9227227557	Eukaryotic peptide chain release factor subunit 1 OS=Danio rerio OX=7955 GN=etf1b PE=1 SV=1	cell organization and biogenesis;protein metabolism;RNA metabolism OR transcription;other metabolic processes;developmental processes	cytosol;other cell component	nucleic acid binding activity	NA	NA	Nonsense Mediated Decay (NMD) enhanced by the Exon Junction Complex (EJC); Nonsense Mediated Decay (NMD) independent of the Exon Junction Complex (EJC); Eukaryotic Translation Termination	NA	644849.65625	188656.1328125	432068.25	579148.91015625	1107012.84375	759725.529296875	614135.537109375	928056.125
Q6NWB3	0.875	8	1	0.75	0.6608419556559397	1.5810050277955798	352905.3692411164	2.2434454539219193e-5	0.23136235270508693	0.630211623774016	1.2817882624702728	-5.659269481266974	median	267890.453652613	320434.33172659145	306933.037305452	235519.37826464506	762768.5771756547	514342.56651276373	711473.540127835	138897.85896156053	Splicing factor 3b, subunit 4 OS=Danio rerio OX=7955 GN=sf3b4 PE=1 SV=1	other biological processes	nucleus	nucleic acid binding activity	192318	chunp6902	mRNA Splicing - Minor Pathway	mRNA processing	349600.71875	264193.1875	255543.734375	171998.1875	1090917.75	592651.3125	722002.25	136872.359375
H0WFH6	0.75	8	0.5	1	0.6569649062304492	1.5767619926781404	276668.2127953596	1.7588002290109e-5	0.08104162448994484	0.4739804245502034	1.9599565665162793	-4.7462096845432775	median	267446.95975364733	175856.29118439354	232529.4856030412	215492.0075309215	607307.966019523	359602.88921604084	238839.53871466834	279274.2990937823	Zinc finger protein 1110 (Fragment) OS=Danio rerio OX=7955 GN=znf1110 PE=4 SV=6	RNA metabolism OR transcription;other biological processes	NA	nucleic acid binding activity;other molecular function	NA	NA	NA	NA	349021.953125	144990.8125	193597.44921875	157372.3359375	868576.734375	414352.4921875	242373.995117188	275201.73828125
Q6A3P5	0.125	8	0.25	0	0.6567761914292944	1.5765557544524886	178206.69082041393	1.132873073705978e-5	0.3639539453696165	0.72248383790213	0.9613387640463702	-5.923700372659868	median	359289.82764888357	50909.803617047124	149295.9596250816	169227.65562480545	428810.8570211422	238046.08276196057	120997.24786496855	NA	N-myc downstream regulated gene 1 protein, ndrg1 OS=Danio rerio OX=7955 GN=ndrg1a PE=1 SV=1	cell organization and biogenesis;developmental processes;signal transduction;other biological processes	other cell component	NA	792085	ndrg1a-2	NA	NA	468878.15625	41974.3515625	124299.578125	123585.796875	613288.734375	274288.640625	122787.8203125	NA
B8JMA6	0.125	8	0.25	0	0.6547898036183533	1.5743865529836087	1169926.6494911879	7.437309975949532e-5	0.042277135062119116	0.3737598046642212	2.3574085195980317	-4.138063062578413	median	1254565.9004817584	613841.9227596965	1017463.2627656907	964590.6097035633	1556156.994984556	1360021.9964275854	1439179.1365105447	1524554.9498058048	UDP glucuronosyltransferase 2 family, polypeptide A4 (Fragment) OS=Danio rerio OX=7955 GN=ugt2a4 PE=1 SV=1	NA	other membranes	other molecular function	NA	NA	NA	NA	1637225.71875	506103.2421875	847111.03125	704433.91015625	2225628.2421875	1567085.58398438	1460476.765625	1502322.890625
A8E5B7	0.25	8	0.5	0	0.6533950061531328	1.572865171727801	189503.91083672585	1.2046903343559126e-5	0.13119974973307588	0.5356297561704028	1.6773082168530635	-5.086711405615054	median	152157.14017556433	87934.94908454464	NA	233999.67602952386	309706.95949755743	213952.0177604722	184265.32950568924	229586.9244599868	Complex I-SGDH OS=Danio rerio OX=7955 GN=ndufb5 PE=1 SV=1	NA	other membranes;mitochondrion	NA	797063	hm:zeh0024	Complex I biogenesis	Oxidative phosphorylation; Electron transport chain	198567.15625	72501.015625	NA	170888.359375	442945.3828125	246526.25	186992.171875	226238.9375
Q3B7R0	0	8	0	0	0.6512247955600188	1.5705009280975983	4306363.232705581	2.7375868602183453e-4	0.11116326253103244	0.5238306569268933	1.7626239175007754	-5.032357253659273	median	5813447.561127273	2232517.4739421164	3165828.3501356053	3393518.7303993315	7960244.028766728	4028222.6692445185	6398237.895583863	4134460.0102756624	Cytochrome c-1 OS=Danio rerio OX=7955 GN=cyc1 PE=1 SV=1	other metabolic processes	other membranes;mitochondrion	other molecular function	564379	sr:nyz104	Respiratory electron transport	NA	7586628.85546875	1840676.38574219	2635778.8203125	2478263.46679688	11384804.9921875	4641520.27734375	6492921.9375	4074168.60546875
A0A0R4IQE9	0	8	0	0	0.6510068260068778	1.5702636669181418	458393.23581863486	2.9140395999564742e-5	0.04975185014540356	0.3987499266669563	2.258659186673854	-4.292162426868561	median	495343.4614197199	311086.4279967101	358842.83611878974	323829.0892205125	666714.3257126233	727416.44516849285	554393.9197273755	404908.23087225884	Dimethylglycine dehydrogenase OS=Danio rerio OX=7955 GN=dmgdh PE=1 SV=2	NA	mitochondrion;other cell component	other molecular function	NA	NA	NA	NA	646430.015625	256485.984375	298762.359375	236490.1640625	953540.1875	838165.7265625	562598.09375	399003.59375
Q5RHX2	0.125	8	0	0.25	0.6491363781673911	1.568229146069098	132365.43652643464	8.414568400310485e-6	0.374251860482539	0.72853423889982	0.9398142515028515	-5.943759927137751	median	268853.03332795517	NA	33178.67739302431	120215.9320200286	95340.07296509038	251628.27043143878	210493.99820622837	131465.41164498084	OCIA domain-containing 2 OS=Danio rerio OX=7955 GN=ociad2 PE=1 SV=1	NA	other membranes	NA	558261	si:ch211-14g4.2	NA	NA	350856.8984375	NA	27623.625	87792.87109375	136356.138671875	289938.71875	213608.984375	129548.296875
Q6TNW3	0	8	0	0	0.6486464438884454	1.5676966712577798	1359732.593752725	8.643920359057558e-5	0.2067553509560561	0.5997526258260044	1.3585418942169603	-5.567446248468599	median	1617814.9537326053	635462.4288706015	1010989.2103098894	1338211.3693865258	1866996.6377096719	1040673.5641574543	1110664.5542777258	3893114.1166349924	ATP-binding cassette, sub-family E (OABP), member 1 OS=Danio rerio OX=7955 GN=abce1 PE=1 SV=1	cell organization and biogenesis;protein metabolism;other metabolic processes;transport	NA	translation activity;other molecular function	406324	ABCE1	NA	NA	2111270.71875	523929.017578125	841720.918945313	977286.58984375	2670193.59765625	1199116.296875	1127100.67480469	3836342.17578125
Q1LVM1	0.375	8	0.25	0.5	0.6485093140608065	1.567547666962625	23237.0652164773	1.4771973697791914e-6	0.39675154876285784	0.7401583514735668	0.92354391328966845	-5.563932566359907	median	16586.918466247713	NA	NA	NA	46258.141389191616	17471.061087456834	21749.63315161587	NA	Glycerophosphocholine phosphodiesterase 1 OS=Danio rerio OX=7955 GN=gpcpd1 PE=3 SV=4	other metabolic processes	other cell component	other molecular function	492483	si:rp71-81o21.1	NA	NA	21646.15625	NA	NA	NA	66158.765625	20131.033203125	22071.494140625	NA
B0UYP0	0.25	8	0.25	0.25	0.6477830326905867	1.5667587308975754	126943.31038597127	8.069879843529056e-6	0.3746542473862797	0.72853423889982	0.9389821293812016	-5.944528145653961	median	262156.32154982525	156511.5556327716	67180.51971044121	43631.467623301556	276394.42712057824	201159.96882944347	79441.59794645468	NA	Si:dkey-57a22.15 OS=Danio rerio OX=7955 GN=si:dkey-57a22.15 PE=3 SV=1	developmental processes;other biological processes	NA	other molecular function	795575	NA	NA	NA	342117.59765625	129041.375	55932.59375	31863.76171875	395301.53125	231786.609375	80617.2109375	NA
Q8UUT0	0.125	8	0.25	0	0.6453465710197133	1.5641149802211614	51432.367762057125	3.2695935425508383e-6	0.2999912361832192	0.6824950724189268	1.1824095131606738	-5.259309400356005	median	NA	NA	43424.01884047932	45209.59031982628	69302.51068244963	NA	NA	NA	DMgamma1 OS=Danio rerio OX=7955 GN=gpm6ba PE=1 SV=1	cell organization and biogenesis;developmental processes;other biological processes	plasma membrane;other membranes	NA	368225	zgc:136505	NA	NA	NA	NA	36153.60546875	33016.25390625	99117.0078125	NA	NA	NA
F1QHR0	0	8	0	0	0.6450523333634273	1.5637960114959633	743604.7018264101	4.727149919579803e-5	0.20790041944072749	0.6003072254821654	1.3548037680073048	-5.5720005765616465	median	680817.3563853358	435136.5033313296	867721.4330874013	486375.67347376223	1366750.814175663	1256932.501451687	1255013.033912331	346800.0705428222	Apolipoprotein A-IV b, tandem duplicate 1 OS=Danio rerio OX=7955 GN=apoa4b.1 PE=1 SV=1	protein metabolism;other metabolic processes;transport	non-structural extracellular	other molecular function	NA	NA	Regulation of Insulin-like Growth Factor (IGF) transport and uptake by Insulin-like Growth Factor Binding Proteins (IGFBPs); Post-translational protein phosphorylation	NA	888475.994140625	358763.3671875	722440.234375	355196.8203125	1954738	1448300.6953125	1273585.2890625	341742.8046875
Q8AYE3	0	8	0	0	0.6445461795204253	1.56324746692738	3649117.4704769445	2.3197708829346845e-4	0.23570762784131938	0.6329890328319303	1.268950386730517	-5.6742724828387985	median	4430796.649665412	1640941.634570447	3087196.373230992	3232635.226432193	9803449.967822816	4586028.032893269	5056509.401745216	1906076.745925998	Antithrombin OS=Danio rerio OX=7955 GN=serpinc1 PE=1 SV=1	other biological processes	non-structural extracellular	enzyme regulator activity;other molecular function	321545	wu:fb18f10	Regulation of Insulin-like Growth Factor (IGF) transport and uptake by Insulin-like Growth Factor Binding Proteins (IGFBPs); Post-translational protein phosphorylation; Intrinsic Pathway of Fibrin Clot Formation; Common Pathway of Fibrin Clot Formation	NA	5782250.43945313	1352931.1875	2570312.06835938	2360771.34667969	14020972.9414063	5284251.60546875	5131337.93359375	1878281.0859375
A0A0R4IQN8	0	8	0	0	0.6442478410840593	1.5629242325823223	985047.8110095882	6.2620215675872093e-05	0.121244396436593	0.5321559759037275	1.7076333797287233	-5.109584463229212	median	1112879.447599131	456123.21864706866	972528.9923667723	780765.3512291814	1673374.3225624876	1668473.4014460358	1008827.7429807533	816536.6553229128	Nascent polypeptide-associated complex subunit alpha OS=Danio rerio OX=7955 GN=naca PE=1 SV=1	NA	translational apparatus	NA	195823	NA	NA	Nodal signaling pathway	1452322.953125	376066.591796875	809700.033203125	570187.583984375	2393273.40625	1922498.76953125	1023756.8359375	804629.3828125
Q7T2C5	0.125	8	0.25	0	0.6439742738519314	1.5626278953046226	128237.03010305838	8.15212255987507e-6	0.1043772987448625	0.5185383696542303	1.8022894008074257	-4.975926439184653	median	59056.26946675856	113330.14977393429	121763.80288123719	135897.97471354908	118395.75644495501	209792.73763870978	125156.63288874555	212414.66354997017	Protein kinase C OS=Danio rerio OX=7955 GN=prkcba PE=2 SV=1	protein metabolism;other metabolic processes;signal transduction;other biological processes	other membranes;other cell component	kinase activity;other molecular function	100006675	prkcb1l	NA	NA	77069.2421875	93438.96875	101377.0859375	99245.359375	169330.5625	241733.71875	127008.7578125	209317.09375
A0A0R4ILG5	0	8	0	0	0.6388953254113225	1.557136400155077	1016513.681544069	6.462052426726804e-5	0.09985230247615415	0.5100544796020053	1.8300898416743259	-4.936031090336153	median	927107.48045706	658451.4271453195	707657.7341979824	1019348.0889207064	1800882.941415377	795676.3033748886	981459.3409641584	1840822.8901968156	Complex I-20kD OS=Danio rerio OX=7955 GN=ndufs7 PE=1 SV=1	cell organization and biogenesis;other metabolic processes;transport	other membranes;mitochondrion	transporter activity;other molecular function	NA	NA	Complex I biogenesis	Electron transport chain	1209887.98632813	542883.09375	589175.7421875	744422.921875	2575637.2578125	916818.16015625	995983.423828125	1813978.8046875
A0A0G2L1N0	0.375	8	0.75	0	0.6387215380451181	1.556948838454315	355021.2208045187	2.2568960783238546e-5	0.06831044899199071	0.44529943584338477	2.0652104314881936	-4.588663903700562	median	373589.186361276	354518.0019646709	197321.1310827651	250762.37958365335	496072.6079955538	528449.2916918757	472419.7299176518	310949.1269925349	P-type domain-containing protein OS=Danio rerio OX=7955 GN=si PE=1 SV=1	other metabolic processes	other membranes	other molecular function	NA	si	Neutrophil degranulation; Digestion of dietary carbohydrate	NA	487539.015625	292294.650390625	164283.97265625	183130.046875	709487.03125	608905.7890625	479410.8125	306414.663085938
F6NXG0	0.5	8	0.5	0.5	0.6385312953724132	1.5567435431067183	477356.09850470786	3.034587916288125e-5	0.3925613233788434	0.7377154876978064	0.9025958501096263	-5.97758367597343	median	515312.3965201586	774919.0671118788	99035.4001559278	614805.184317883	569551.4068682194	NA	957950.0911719571	425761.7048938339	AT-rich interactive domain 2 (ARID, RFX-like) OS=Danio rerio OX=7955 GN=arid2 PE=1 SV=1	cell organization and biogenesis;other biological processes	nucleus	nucleic acid binding activity	566352	NA	NA	NA	672489.75	638908.875	82454.0629882813	448988.01171875	814577	NA	972126.2734375	419552.96875
F1QSV8	0.625	8	0.75	0.5	0.637882827243029	1.5560439692521908	57456.77603168218	3.6525696183788534e-6	0.1693201637075666	0.574354264817271	1.507487681247008	-5.310122180493258	median	43179.478828988256	53933.72855091155	39345.418869182606	55738.16417186678	88950.59740920078	37803.32400657697	120371.9351218283	NA	Engulfment and cell motility 3 OS=Danio rerio OX=7955 GN=elmo3 PE=1 SV=1	cell organization and biogenesis;transport;other biological processes	NA	other molecular function	553310	NA	NA	NA	56349.8125	44467.53125	32757.87890625	40705.19921875	127217.859375	43558.88671875	122153.25390625	NA
A0A0R4IZE4	0.125	8	0.25	0	0.637586536363866	1.5557244323555868	165787.11146809254	1.0539208919992971e-5	0.37442679125848	0.72853423889982	0.9394524197784819	-5.944094038486534	median	373442.8397203359	40855.47849472019	166209.70735180346	139651.24063580262	205806.16052780193	159129.95244731964	NA	296803.7809524769	Vasodilator-stimulated phosphoprotein a OS=Danio rerio OX=7955 GN=vaspa PE=3 SV=2	cell organization and biogenesis;developmental processes	cytoskeleton;other cell component	cytoskeletal activity;other molecular function	NA	NA	NA	NA	487348.03125	33684.71484375	138381.484375	101986.34375	294345.625	183357.515625	NA	292475.59375
A0A0R4IPQ6	0.875	8	1	0.75	0.6373805601548632	1.5555023345887158	1106547.7104246686	7.034405387025497e-5	0.03409558292126238	0.36008478140853767	2.4875469750470027	-3.93287032217186	median	1019428.9337763555	843118.487286286	784614.4868737891	918834.6206496911	1724987.1591589495	1439440.2234465305	1429703.471103061	1021871.8549286154	Interleukin-8 (Fragment) OS=Danio rerio OX=7955 GN=cxcl8b.3 PE=3 SV=2	stress response;signal transduction;other biological processes	non-structural extracellular	signal transduction activity or receptor binding	NA	CXCL8	G alpha (i) signalling events; Neutrophil degranulation; Chemokine receptors bind chemokines; Platelet degranulation	NA	1330368.75	695138.25	653247.75	671018.625	2467090.5	1658595.25	1450860.875	1006970.25
F1QZT8	0.375	8	0.25	0.5	0.6363314751678182	1.5543716306449507	102033.67982631548	6.486356261609481e-6	0.20681362881730905	0.5997526258260044	1.3710704124830797	-5.479962290852694	median	121811.65891374726	NA	96405.80689424807	42467.709245925704	157724.68026939285	70770.7909169485	160500.40433002487	128861.77971576474	Calpain inhibitor OS=Danio rerio OX=7955 GN=cast PE=1 SV=3	other biological processes	other cell component	enzyme regulator activity	563084	NA	Degradation of the extracellular matrix	Exercise-induced circadian regulation	158965.88671875	NA	80264.73828125	31013.876953125	225579.10546875	81545.65625	162875.5625	126982.6328125
Q6PBJ3	0.125	8	0.25	0	0.6357318713249036	1.5537257467083014	69268.99047990702	4.403480800648657e-6	0.4808224141322488	0.7976796343505037	0.7592914635885949	-5.83056427245798	median	68228.1138584041	NA	NA	45262.65120401584	191016.195708306	NA	NA	39028.50247619968	VAMP/synaptobrevin OS=Danio rerio OX=7955 GN=vamp1 PE=1 SV=1	cell organization and biogenesis;transport	plasma membrane;other membranes	other molecular function	406707	vamp1	NA	NA	89038.625	NA	NA	33055.00390625	273192.8984375	NA	NA	38459.36328125
Q9MIZ0	0.5	8	0.75	0.25	0.6343490879181104	1.5522372568844098	83889.79758421167	5.332936288995474e-6	0.11028288765210188	0.5229417556537065	1.8215705880440631	-4.840196846802525	median	64138.405912256705	57794.53042165061	82354.12996732583	NA	142405.9107156892	81063.93184268773	98902.87453877935	NA	NADH-ubiquinone oxidoreductase chain 1 OS=Danio rerio OX=7955 GN=mt-nd1 PE=3 SV=1	cell organization and biogenesis;other metabolic processes;transport	other membranes;mitochondrion	transporter activity	140531	mt-nd1	Complex I biogenesis	Oxidative phosphorylation; Electron transport chain	83701.5	47650.703125	68565.7109375	NA	203670.078125	93405.9296875	100366.484375	NA
F1Q5K6	0.25	8	0.25	0.25	0.6330998758950326	1.5508937753299028	52398.05024895937	3.3309826902940865e-6	0.35269960473827455	0.7177474119840954	1.0207645027102432	-5.602826983967792	median	NA	NA	37422.688716926496	47305.67175833662	38972.43886364752	NA	109258.37136227435	NA	ATP-binding cassette, sub-family B (MDR/TAP), member 10 OS=Danio rerio OX=7955 GN=abcb10 PE=1 SV=1	transport;other biological processes	other membranes	transporter activity;other molecular function	100003744	NA	NA	NA	NA	NA	31157.068359375	34547.0078125	55738.6953125	NA	110875.2265625	NA
Q9I9E9	0.375	8	0.5	0.25	0.6314337341542533	1.5491037107329577	81270.82457025949	5.166446243385517e-6	0.17841880770489144	0.5828856110669187	1.4721037265703907	-5.355064972830326	median	54649.8398156732	48119.10202184472	106923.28146345196	73266.88075268875	148817.01364312854	60323.78325937508	126623.73454938676	NA	Eukaryotic translation initiation factor 2 subunit 1 OS=Danio rerio OX=7955 GN=eif2s1b PE=1 SV=1	protein metabolism;other metabolic processes	translational apparatus;other cell component	translation activity;nucleic acid binding activity	321564	eif2s1	ABC-family proteins mediated transport; L13a-mediated translational silencing of Ceruloplasmin expression; Translation initiation complex formation; Ribosomal scanning and start codon recognition; GTP hydrolysis and joining of the 60S ribosomal subunit; Formation of the ternary complex, and subsequently, the 43S complex; Recycling of eIF2:GDP; PERK regulates gene expression	NA	71318.791015625	39673.4609375	89021.2890625	53506.30078125	212839.2890625	69508.08984375	128497.5703125	NA
Q9PVF8	0	8	0	0	0.6292851460961408	1.5467983666323262	2998654.0996596534	1.9062665218815228e-4	0.03207355850525588	0.3578741578523459	2.5245069917081815	-3.8742435563677757	median	3024405.048589847	1965625.235262544	2477587.7871067123	2294395.8753733565	4263170.349470642	3579069.2370077795	3149319.0846561403	4025811.5907249367	Catenin (Cadherin-associated protein), alpha OS=Danio rerio OX=7955 GN=ctnna1 PE=1 SV=1	cell adhesion;cell organization and biogenesis;other biological processes	plasma membrane;other membranes;cytosol;cytoskeleton;other cell component	cytoskeletal activity;other molecular function	30741	ctnna	RHO GTPases activate IQGAPs; Adherens junctions interactions; Myogenesis; VEGFR2 mediated vascular permeability	NA	3946890.09765625	1620627.83203125	2062769.26367188	1675581.58007813	6097220.5	4123983.15625	3195924.14453125	3967104.56835938
Q7ZUB0	0.125	8	0.25	0	0.6262481374089361	1.543545635511378	746443.7269735308	4.7451978117770064e-5	0.3443508209343674	0.7103902325522624	0.9969627225587159	-5.965709527724348	median	754063.3854716981	941127.1474192139	585431.2975029087	313629.7495966609	2379548.7183393305	1081122.9504916754	1045931.4390055359	274887.0835610895	Atrial myosin light chain OS=Danio rerio OX=7955 GN=myl13 PE=1 SV=1	developmental processes;other biological processes	cytoskeleton	cytoskeletal activity;other molecular function	393488	zgc:77943	NA	NA	984063.067382813	775944.885742188	487413.48046875	229041.65625	3403249.703125	1245724.109375	1061409.609375	270878.5
A0A2R9YJG8	0.375	8	0.25	0.5	0.6256281886288484	1.542882492134265	262176.8210370535	1.6666773830732368e-5	0.6682139230728528	0.8902069317623796	0.442733311327644	-6.371178731231183	median	1327234.378619989	50308.10673355582	101917.72951238176	291659.505378645	979687.9510346749	1519271.656900723	361344.2528208703	20912.142057311805	Proteasome activator complex subunit 4B OS=Danio rerio OX=7955 GN=psme4b PE=1 SV=1	DNA metabolism;other metabolic processes;stress response	NA	enzyme regulator activity;other molecular function	553346	NA	NA	NA	1732059.08007813	41478.26171875	84853.80859375	212996.9375	1401157.58203125	1750581.03320313	366691.58984375	20607.1875
A0A2R8RSL1	0	8	0	0	0.6242851063273136	1.5414468083345105	1172898.0024826252	7.456199086010318e-5	0.058859039033500225	0.42398682230643653	2.156321229604315	-4.450018474995919	median	1150331.7357034776	649924.8698175511	1002590.1803350952	1062610.7299100969	1805205.187392497	1250865.7291463953	1163978.4897638024	1710865.4294168698	Zinc finger protein 346 OS=Danio rerio OX=7955 GN=znf346 PE=1 SV=1	NA	NA	nucleic acid binding activity;other molecular function	NA	NA	NA	NA	1501198.703125	535853.078125	834728.125	776017.33203125	2581818.96875	1441310.25585938	1181203.57421875	1685916.46875
F1QYN0	0.875	8	0.75	1	0.6242823117110419	1.5414438224310185	249457.10194485367	1.585817190909193e-5	0.29651616720131585	0.6824950724189268	1.106898792171261	-5.854263248039066	median	194111.44031895004	65470.51380949483	378342.37867423834	338958.2556869675	200332.39391937395	310844.5773189714	523528.64685955324	282230.51402560755	Complement component c3a, duplicate 4 OS=Danio rerio OX=7955 GN=c3a.4 PE=1 SV=2	other biological processes	non-structural extracellular	enzyme regulator activity	NA	NA	Peptide ligand-binding receptors; G alpha (i) signalling events; Neutrophil degranulation; Regulation of Insulin-like Growth Factor (IGF) transport and uptake by Insulin-like Growth Factor Binding Proteins (IGFBPs); Post-translational protein phosphorylation; Regulation of Complement cascade; Alternative complement activation; Activation of C3 and C5	NA	253318.09375	53979.43359375	314997.125	247538.890625	286517	358170.71875	531276.0625	278114.84375
F1QY34	0.5	8	0.75	0.25	0.6231660000631187	1.5402515634346772	194017.4395313254	1.2333831690748064e-5	0.5016051076527667	0.8069299557892333	0.702964940342132	-6.139288898038478	median	157085.8359455353	NA	175613.36538530406	126253.08923620218	356173.58235737064	1126611.7375692457	63290.7953180538	116996.33201427883	Low density lipoprotein receptor-related protein 1Ab OS=Danio rerio OX=7955 GN=lrp1ab PE=1 SV=1	other metabolic processes;transport;other biological processes	plasma membrane;other membranes	other molecular function	565797	NA	Scavenging of heme from plasma; Retinoid metabolism and transport	NA	204999.171875	NA	146210.703125	92201.765625	509402.3203125	1298138.57226563	64227.4013671875	115290.21484375
F1QTL9	0	8	0	0	0.6219764517857094	1.5389821001077528	20690916.562611733	0.0013153368224373518	0.10848368847113017	0.5222901435308869	1.778011912268298	-5.010535383743844	median	22401228.467418645	9682306.541057283	16594122.678747103	21500413.889693502	34698419.939465575	18049639.832048487	23952418.272401977	28937329.445642963	Heterogeneous nuclear ribonucleoprotein A0b OS=Danio rerio OX=7955 GN=hnrnpa0b PE=1 SV=1	other biological processes	nucleus	nucleic acid binding activity	NA	NA	NA	NA	29233910.6015625	7982913.109375	13815795.5078125	15701604.8818359	49625959.09375	20797700.6630859	24306877.0800781	28515346.3476563
F1R9N6	0	8	0	0	0.6208753904108377	1.5378080007734463	5999908.11725711	3.814185830766734e-4	0.13825697412104607	0.5449913467365067	1.623653370760007	-5.225101222135894	median	4948065.202276825	3160067.544078754	6469298.763753963	5417328.5942737125	7987706.406984805	5657411.836598109	4965743.630177473	13657098.698988127	Si:ch211-113a14.12 OS=Danio rerio OX=7955 GN=si:ch211-113a14.12 PE=3 SV=1	cell organization and biogenesis;other biological processes	nucleus;other cell component	nucleic acid binding activity;other molecular function	541350	NA	Apoptosis induced DNA fragmentation	NA	6457293	2605427.1796875	5386154.515625	3956237.9375	11424081.90625	6518753.78125	5039228.96875	13457941.9375
Q4V8U5	0.375	8	0.25	0.5	0.6200369314463909	1.5369145241485962	52057.45527519544	3.3093308166724847e-6	0.3622846097843782	0.7219188715617756	0.9988026530999735	-5.495800351240094	median	NA	NA	37713.39662970002	NA	75787.71231420628	36570.383209272346	70259.9410420762	NA	Anoctamin-10 OS=Danio rerio OX=7955 GN=ano10 PE=2 SV=1	transport	plasma membrane;other membranes	NA	566425	ano10	Stimuli-sensing channels	NA	NA	NA	31399.103515625	NA	108392.1953125	42138.23046875	71299.6796875	NA
F1QB50	0.25	8	0.25	0.25	0.6183317215406277	1.5350990235840587	112121.58364947062	7.1276517460144305e-6	0.1775120470504411	0.581860879576166	1.460589478323552	-5.440033548254308	median	52402.20271426666	129320.79202487986	84526.46561842012	117077.51444220153	208272.7378766565	148922.3032095834	171764.41745255166	69904.36785658383	Thymopoietin b OS=Danio rerio OX=7955 GN=tmpob PE=1 SV=1	NA	other membranes;nucleus	nucleic acid binding activity	NA	NA	NA	NA	68385.59375	106623.0078125	70374.3359375	85500.90625	297873.34375	171595.75	174306.265625	68884.9765625
Q6NV33	0	8	0	0	0.617166349610148	1.5338595107847757	298130.39888674964	1.895236928519028e-5	0.13101079847627387	0.5356297561704028	1.6582090851106177	-5.177937881696193	median	287398.55787166883	166128.18783477953	167761.4742015737	419212.0246451494	493385.00729438785	433750.4967158273	280345.2451031256	309796.91154601326	Isocitrate dehydrogenase [NAD] subunit, mitochondrial OS=Danio rerio OX=7955 GN=idh3a PE=1 SV=1	other metabolic processes	mitochondrion	other molecular function	393926	zgc:56380	Citric acid cycle (TCA cycle)	TCA cycle	375059.0625	136970.140625	139673.44140625	306147.66796875	705643.203125	499789.0859375	284493.921875	305279.25
F6NXK9	0.125	8	0.25	0	0.6168283731401836	1.5335002195348437	340169.84988849715	2.162484818337349e-5	0.028114016671202002	0.3435584422572575	2.6041626195830374	-3.747477205169562	median	254909.48385242265	240209.5019368319	324541.22604483424	286529.6304444398	433879.7218707182	461861.38281325257	445459.0654985402	352746.0442523115	Tumor protein p53-inducible protein 11 OS=Danio rerio OX=7955 GN=tp53i11a PE=1 SV=1	NA	other membranes	NA	NA	NA	NA	NA	332660.375	198049.046875	270203.8125	209250.625	620538.265625	532179.859375	452051.171875	347602.0703125
F1QDA6	0.25	8	0.25	0.25	0.6168184738150622	1.5334896971689005	446785.3388597343	2.840247343074582e-5	0.17401456039467486	0.5793728669814088	1.4737505127497823	-5.423183890611675	median	460081.3277837803	337563.2749998345	394772.10037705203	276374.3134357201	1152306.4217094802	666156.6333577749	373270.1122647388	327031.6776984281	Acyl-CoA synthetase long chain family member 1b OS=Danio rerio OX=7955 GN=acsl1b PE=1 SV=1	other metabolic processes	other membranes;ER/Golgi	other molecular function	445175	zgc:101071	Synthesis of very long-chain fatty acyl-CoAs; Linoleic acid (LA) metabolism; alpha-linolenic acid (ALA) metabolism	NA	600412.447265625	278315.73828125	328676.044921875	201834.266601563	1648037.90625	767579.09765625	378793.93359375	322262.6875
A0A2R8QC20	0.5	8	0.75	0.25	0.6164595920866667	1.5331082769988726	117810.46783816963	7.489298308617596e-6	0.17600435241517717	0.5812872196955788	1.4662349644037942	-5.432817088690561	median	172794.5548356009	45405.7309294994	88031.52258542235	118661.79904785793	172248.09459679647	137408.839460318	184463.22902338605	103705.61573757985	Solute carrier family 15 member 1a OS=Danio rerio OX=7955 GN=slc15a1a PE=3 SV=1	transport	plasma membrane;other membranes	transporter activity	NA	NA	NA	NA	225499.265625	37436.328125	73292.546875	86657.8984375	246350.609375	158329.359375	187193	102193.3125
U3JA30	0.5	8	0.75	0.25	0.6159852531945518	1.5326042942962583	107084.28814523412	6.807427156534763e-6	0.19123133158012356	0.5923724038714525	1.424891881395586	-5.414079767441632	median	79620.2653587149	66353.23851478926	117003.65493232322	102314.63924079695	153254.2013774378	NA	73043.67575395267	228066.93079139743	Actin-binding LIM protein family, member 2 OS=Danio rerio OX=7955 GN=ablim2 PE=4 SV=1	cell organization and biogenesis;RNA metabolism OR transcription;other metabolic processes;other biological processes	cytoskeleton;other cell component	cytoskeletal activity;other molecular function	NA	NA	NA	NA	103905.5390625	54707.2265625	97413.921875	74719.6796875	219185.390625	NA	74124.609375	224741.109375
F1QFP1	0	8	0	0	0.6148886535004081	1.531439796756554	760157.4728930318	4.832377105777275e-5	0.09285150956652641	0.49719402853558436	1.8755049060668025	-4.870275636838227	median	882874.738040558	450147.69852580864	483024.0126937681	741637.3164994412	772917.0570591107	1416224.8060656523	844670.0969005652	846958.1010900055	Coatomer subunit zeta OS=Danio rerio OX=7955 GN=copz1 PE=1 SV=1	transport;developmental processes	other membranes;ER/Golgi	NA	NA	NA	COPI-dependent Golgi-to-ER retrograde traffic; COPI-mediated anterograde transport	NA	1152163.65039063	371139.8671875	402152.08203125	541612.6484375	1105432.1875	1631845.28125	857169.91015625	834607.203125
B0S522	0.5	8	0.75	0.25	0.6147752014344938	1.531319370628748	113221.73730335759	7.197589324995894e-6	0.1889260372449147	0.5870516678310103	1.4331769527615252	-5.4038042813112375	median	127765.23913962046	53636.50216341382	116744.2459412282	98936.14790640901	107167.26541329017	238671.34031483997	117810.13102328755	NA	RNA-binding motif protein 45 OS=Danio rerio OX=7955 GN=rbm45 PE=1 SV=1	NA	NA	nucleic acid binding activity	568524	drb1	NA	NA	166735.390625	44222.47265625	97197.9453125	72252.390625	153271.484375	275009.09375	119553.5390625	NA
Q6DGW4	0.125	8	0.25	0	0.6127946806690545	1.5292186293290946	334866.6391804733	2.1287719168315138e-5	0.19508064089592553	0.593649469319182	1.3976956765707838	-5.5192544443448845	median	351401.237242021	255448.64255181467	249601.50143424168	239990.63497384763	629203.2181779655	161099.59035528172	540280.1258351527	536935.7615807292	Chymotrypsin-like elastase family member 1, tandem duplicate 3 OS=Danio rerio OX=7955 GN=cela1.3 PE=1 SV=1	protein metabolism	non-structural extracellular	other molecular function	445032	fb62f03	NA	NA	458583.4375	210613.484375	207811.125	175263.515625	899891.5	185627.03125	548275.4375	529105.8125
F1QWP7	0.375	8	0.75	0	0.6119721055820406	1.52834696998686	110731.81564126471	7.039303168980301e-6	0.174162007582189	0.5793728669814088	1.488453421064711	-5.334372582949807	median	123182.11265194292	113774.32875346225	56863.675404887246	91170.37727025588	172829.95924728742	189856.17634354573	85621.45035998375	NA	NOP2 nucleolar protein homolog (yeast) OS=Danio rerio OX=7955 GN=nop2 PE=1 SV=1	RNA metabolism OR transcription;other metabolic processes	nucleus	nucleic acid binding activity;other molecular function	321130	NA	NA	NA	160754.34765625	93805.1875	47343.08203125	66581.1015625	247182.796875	218761.8125	86888.515625	NA
E7FBI4	0	8	0	0	0.6095622734850501	1.525796198577608	463411.82443263393	2.9459431378238398e-5	0.09631135549177709	0.5001531828018089	1.8526749722337181	-4.903418869438976	median	593514.7828731692	224026.6468136334	344442.29186774313	432541.416199361	496840.65622422076	552594.9473233912	571669.9178790324	684056.7385621192	Small monomeric GTPase OS=Danio rerio OX=7955 GN=rap1ab PE=1 SV=1	signal transduction;other biological processes	plasma membrane;other membranes	other molecular function	406714	zgc:56630	NA	NA	774544.9375	184706.53125	286772.875	315882.03125	710585.5	636727.625	580129.75	674081.375
Q7SZZ6	0.75	8	0.75	0.75	0.6084877710803731	1.524660226483826	64192.07803454815	4.080737733010088e-6	0.3169108882594384	0.694273072814334	1.0659640502480585	-5.8211934082013865	median	92956.5774466534	NA	39902.27787325397	34606.32738952153	177498.576381215	58172.1543018825	39696.83331545908	85363.2287829023	Actinodin3 OS=Danio rerio OX=7955 GN=and3 PE=4 SV=1	NA	NA	NA	561047	NA	NA	NA	121309.609375	NA	33221.50390625	25272.763671875	253859.890625	67028.875	40284.28515625	84118.40625
Q6PC80	0	8	0	0	0.6065224407543681	1.5225846520641868	9504147.009861972	6.041856333478604e-4	0.10064595918959517	0.5102918252650118	1.82513021041674	-4.943168731126399	median	10981604.776388975	4390139.308811587	7370282.295408441	9905159.023095982	14488077.007645234	11424828.707705515	10097621.495326873	11317120.662728367	Ribosomal protein S5 OS=Danio rerio OX=7955 GN=rps5 PE=1 SV=1	cell organization and biogenesis;protein metabolism;other metabolic processes	cytosol;translational apparatus	nucleic acid binding activity;other molecular function	NA	chunp6933	Nonsense Mediated Decay (NMD) enhanced by the Exon Junction Complex (EJC); Major pathway of rRNA processing in the nucleolus and cytosol; L13a-mediated translational silencing of Ceruloplasmin expression; Translation initiation complex formation; Ribosomal scanning and start codon recognition; GTP hydrolysis and joining of the 60S ribosomal subunit; SRP-dependent cotranslational protein targeting…	NA	14331144.953125	3619602.46679688	6136287.82910156	7233669.73632813	20720964.1875	13164260.8828125	10247050.7026367	11152086.9941406
Q08CD8	0.125	8	0	0.25	0.6052301920823346	1.521221455398975	271809.6549905039	1.7279140187972116e-5	0.3518143090426846	0.7173018037162152	0.9808712673543246	-5.981248099338096	median	373175.22100712056	235665.1006949845	141899.77482933432	189010.0316328703	915105.527817256	371435.18224524934	366879.3228001264	101290.08819794566	Small monomeric GTPase OS=Danio rerio OX=7955 GN=rhebl1 PE=1 SV=1	signal transduction	plasma membrane;other membranes	other molecular function	767781	zgc:153231	mTORC1-mediated signalling; Macroautophagy; Energy dependent regulation of mTOR by LKB1-AMPK; TP53 Regulates Metabolic Genes; Regulation of PTEN gene transcription; Amino acids regulate mTORC1	NA	486998.78515625	194302.2578125	118141.724609375	138032.73046875	1308791.28125	427986.25390625	372308.5703125	99813.009765625
A0A2R8Q7E7	0.125	8	0.25	0	0.6043616563573959	1.5203059205736114	2679.786264644715	1.703559887974395e-7	0.46089635187729683	0.7887545276666716	0.8370889553245711	-5.440074267930372	median	2173.374981324219	NA	NA	NA	3304.194851733772	NA	NA	NA	Slit homolog 3 (Drosophila) OS=Danio rerio OX=7955 GN=slit3 PE=1 SV=1	cell organization and biogenesis;developmental processes;other biological processes	non-structural extracellular	signal transduction activity or receptor binding;other molecular function	NA	NA	NA	NA	2836.2841796875	NA	NA	NA	4725.68603515625	NA	NA	NA
A0A0G2KYZ5	0.5	8	0.25	0.75	0.6037544493572415	1.5196661830469593	34669.481994200425	2.203964534089465e-6	0.28029069874121687	0.6702372540202377	1.1831706690196235	-5.347502906449764	median	NA	NA	NA	24805.54614603076	28971.588289656287	47562.58429110431	30725.63999992353	47692.41168318065	EHN domain-containing protein OS=Danio rerio OX=7955 PE=1 SV=1	other metabolic processes	NA	other molecular function	NA	NA	NA	NA	NA	NA	NA	18115.3203125	41435.3984375	54803.99609375	31180.33203125	46996.9296875
B0R138	0.375	8	0.5	0.25	0.6036541194949514	1.5195605040274098	246445.10457933292	1.5666697015654265e-5	0.17874817790925704	0.5830692559246842	1.4708531281328667	-5.356642432072784	median	212633.77904329234	NA	155449.0151539253	221016.03738047747	309434.57233273616	283165.4483157124	165493.1136902824	521204.7047529304	Sulfotransferase OS=Danio rerio OX=7955 GN=sult1st2 PE=3 SV=1	NA	NA	other molecular function	NA	NA	NA	NA	277490	NA	129422.4375	161406.497070313	442555.8125	326277.4375	167942.15625	513604.15625
Q6P3L6	0.25	8	0.5	0	0.6028184656690243	1.5186805821988703	1447319.7616567288	9.200718443707496e-5	0.038790904373785066	0.3654608272539318	2.409511975350403	-4.056165146601655	median	1223863.5952667391	1156639.1489389467	1268780.5653623575	1059272.4220326117	2043640.385982665	1482380.2628784226	1493019.137623532	2237491.3916706154	Very-long-chain 3-oxoacyl-CoA reductase-A OS=Danio rerio OX=7955 GN=hsd17b12a PE=2 SV=1	other metabolic processes	other membranes;ER/Golgi	other molecular function	327417	hsd17b12a	Synthesis of very long-chain fatty acyl-CoAs; Androgen biosynthesis	NA	1597158.7890625	953631.22265625	1056350.68359375	773579.388671875	2922830.90625	1708072.91796875	1515113.515625	2204862.82617188
Q6WFZ4	0.75	8	0.75	0.75	0.6024609993936494	1.5183043350882788	80123.94574224015	5.0935383106314155e-6	0.04507876076304939	0.38366047014059884	2.3185221660051494	-4.198932131565694	median	74015.02019064504	76778.96988512318	48977.35118470097	64235.36732903855	103247.02061175609	120767.36607742422	87192.48275620822	87389.81301196765	Metaxin 2 OS=Danio rerio OX=7955 GN=mtx2 PE=1 SV=1	cell organization and biogenesis;transport	other membranes;mitochondrion;other cell component	NA	286741	fc02d09	NA	NA	96590.6171875	63303.08203125	40777.15234375	46910.6484375	147664.71875	139154.21875	88482.796875	86115.4375
Q5U3P5	0.125	8	0	0.25	0.6009836166188798	1.5167503209167676	246261.90142134466	1.5655050655815173e-5	0.25484098484994744	0.649900509154914	1.237582327507363	-5.518338509007619	median	411363.3819996419	202564.67012870844	131868.0200197185	192061.93643439902	NA	302784.79698763526	NA	349043.20324866014	Chloride intracellular channel protein OS=Danio rerio OX=7955 GN=clic5a PE=2 SV=1	transport;other biological processes	other membranes;other cell component	transporter activity	492513	NA	NA	NA	536834.859375	167011.4609375	109789.5703125	140261.515625	NA	348883.835449219	NA	343953.2265625
P79745	0.5	8	0.75	0.25	0.5999987888402138	1.5157152940486998	81266.20323789491	5.166152461879538e-6	0.31595109500044183	0.6937036129789921	1.077976701989238	-5.7429569363934885	median	73026.55477221964	NA	62868.958360326484	62644.995698562816	43296.53935681159	NA	117114.3955835732	197511.729830937	POU domain, class 3, transcription factor 3-B OS=Danio rerio OX=7955 GN=pou3f3b PE=1 SV=1	RNA metabolism OR transcription;developmental processes;other biological processes	nucleus	nucleic acid binding activity;other molecular function	30321	pou3f3b	NA	NA	95300.65625	NA	52342.91015625	45749.2109375	61923.05859375	NA	118847.5078125	194631.484375
F1Q6B2	0.125	8	0.25	0	0.5970304505841142	1.5125999229950795	60517.30199185562	3.8471295103613964e-6	0.20685725449253667	0.5997526258260044	1.387515445925883	-5.39821769020661	median	35204.77223011359	NA	40098.39463628124	84396.4226069707	57135.09920908669	79196.80056372692	91120.09454106117	NA	Aminoacyl-tRNA hydrolase OS=Danio rerio OX=7955 GN=ptrh2 PE=1 SV=1	other biological processes	other membranes;cytosol;mitochondrion	other molecular function	791795	wu:fj09f02	Ub-specific processing proteases	NA	45942.7109375	NA	33384.78515625	61634.12890625	81715.078125	91254.52734375	92468.53125	NA
A0A0R4IZ59	0.75	8	0.75	0.75	0.5954687412739439	1.5109634279493018	336141.5276602083	2.136876476901737e-5	0.4016875971655769	0.7451591986574576	0.8845129988052705	-5.993616164424616	median	344478.20181445783	NA	217171.558431431	250212.68593986344	1086991.42641785	427569.852451844	475806.79409744905	117143.26769540482	Si:ch211-194b1.1 OS=Danio rerio OX=7955 GN=si:ch211-194b1.1 PE=4 SV=1	RNA metabolism OR transcription;other biological processes	nucleus	nucleic acid binding activity;other molecular function	100001879	NA	NA	NA	449548.78125	NA	180810.875	182728.609375	1554623.875	492667.4375	482848	115435.0078125
Q9DGK4	0	8	0	0	0.5935553055828819	1.5089607767490298	1537367.8779336154	9.773160958623127e-5	0.07830232156846634	0.469813929410798	1.9812029588950406	-4.714655356587507	median	1421857.2295504801	1146221.3308924949	914023.4935760383	1646923.6747965207	2410929.1290496597	2298213.8369963183	1536399.8228067511	1494128.620321144	Translationally-controlled tumor protein homolog OS=Danio rerio OX=7955 GN=tpt1 PE=2 SV=1	NA	other cell component	other molecular function	30723	tpt1	NA	NA	1855543.19921875	945041.891601563	760990.015625	1202737.0703125	3448130.21875	2648117.296875	1559136.16796875	1472340.2578125
Q6PH45	0.125	8	0.25	0	0.5923704735842179	1.5077220318932905	59583.11786402791	3.787742736529991e-6	0.24041811851735917	0.6370761283788907	1.3258214261493202	-5.285505319631672	median	NA	NA	39242.72500054284	60002.039475735255	68504.8775969752	NA	78135.11161444137	NA	PRP4 pre-mRNA-processing factor 4 homolog (yeast) OS=Danio rerio OX=7955 GN=prpf4 PE=1 SV=1	RNA metabolism OR transcription;other metabolic processes;developmental processes	nucleus	nucleic acid binding activity	326944	mg:ab03a02	NA	mRNA processing	NA	NA	32672.37890625	43819.078125	97976.2265625	NA	79291.390625	NA
A2BEN1	0.375	8	0.5	0.25	0.590656519128494	1.5059318874728853	6608021.523910369	4.2007680073312143e-4	0.15562083856303913	0.5635547769894064	1.547040933166966	-5.3277124669457185	median	9599988.338302756	3854793.637237695	4463646.0994936535	5089950.322952114	10630979.769236084	7532422.643541273	4972772.048177397	10859002.444028113	H(+)-transporting two-sector ATPase OS=Danio rerio OX=7955 GN=atp6v1aa PE=1 SV=1	other metabolic processes;transport;other biological processes	plasma membrane;other membranes	transporter activity;other molecular function	NA	NA	NA	NA	12528116.5390625	3178218.17871094	3716305.0390625	3717155.83007813	15204512.7148438	8679235.3125	5046361.39648438	10700649.3554688
F1R5I1	0.125	8	0.25	0	0.5902360948645011	1.505493098924844	423542.35343907215	2.6924899709221304e-5	0.0908789197914621	0.49452130465026334	1.8888803970654198	-4.850777062801971	median	320119.86124931055	240379.34287951182	412806.76566150656	446964.74988186784	425300.44660875987	672549.6372390246	644861.883546229	395419.4530468727	Chymotrypsin-like elastase family member 1, tandem duplicate 5 (Fragment) OS=Danio rerio OX=7955 GN=cela1.5 PE=1 SV=1	protein metabolism	non-structural extracellular	other molecular function	NA	NA	NA	NA	417760.8125	198189.078125	343691.1953125	326415.29296875	608268.1171875	774945.4375	654404.84375	389653.1875
F1QM43	0.5	8	0.75	0.25	0.589770448985588	1.5050072626826205	67961.20378236784	4.320343835982946e-6	0.18529466188172028	0.5847843292922024	1.4464096497869001	-5.387320494604904	median	44180.14478959784	111727.12189863218	48974.15255783033	43786.44605661902	111478.06337275059	80565.2201590197	70436.54630683795	NA	Guanosine-3',5'-bis(diphosphate) 3'-pyrophosphohydrolase MESH1 OS=Danio rerio OX=7955 GN=hddc3 PE=1 SV=1	NA	NA	NA	NA	NA	NA	NA	57655.6953125	92117.296875	40774.4892578125	31976.94140625	159436.822265625	92831.2890625	71478.8984375	NA
E7FEZ9	0.625	8	0.75	0.5	0.5897553942747393	1.5049915578175548	121884.09953953924	7.74826207958663e-6	0.19627624787516165	0.593649469319182	1.3935953203830262	-5.524342660532907	median	134216.00941908263	72650.31129893698	105776.37374282956	94469.06332318105	79720.0401480994	146525.620454514	133803.44683066604	319821.7249433249	Antioxidant 1 copper chaperone OS=Danio rerio OX=7955 GN=atox1 PE=1 SV=1	transport	cytosol	other molecular function	558347	NA	Ion influx/efflux at host-pathogen interface	NA	175153.734375	59899.06640625	88066.40625	68990.109375	114016.2421875	168834.171875	135783.53125	315157.875
A0A140LFZ1	0	8	0	0	0.5885707680084948	1.5037562858360138	25180289.501535125	0.0016007295704265863	0.08180585155678019	0.4739804245502034	1.9541505822932976	-4.754809496326706	median	19170258.831822287	19432326.137866646	23928835.79646095	19944062.543316033	40096365.19209133	23933384.557033658	21813676.24860111	43426997.15282176	Si:ch73-368j24.11 OS=Danio rerio OX=7955 GN=si:ch73-368j24.11 PE=3 SV=1	cell organization and biogenesis;other biological processes	nucleus;other cell component	nucleic acid binding activity;other molecular function	562307	NA	Apoptosis induced DNA fragmentation	NA	25017450.8828125	16021654.59375	19922469.4492188	14565012.1621094	57346143.78125	27577246.5546875	22136484.9765625	42793716.2265625
F1QB54	0	8	0	0	0.5876921608722228	1.502840770958136	2670563.705360382	1.6976970390343362e-4	0.09583684759163023	0.5001531828018089	1.8557602052007414	-4.898950211437202	median	2504706.9118561903	1901302.8865916864	2193586.8846489503	2155870.995086993	4664594.199738683	4220115.394014156	2927756.4977538586	1993262.7876062023	Polyadenylate-binding protein 1A OS=Danio rerio OX=7955 GN=pabpc1a PE=1 SV=1	protein metabolism;RNA metabolism OR transcription;other metabolic processes;developmental processes;other biological processes	cytosol;nucleus;other cell component	nucleic acid binding activity	606498	pabpc1a	Deadenylation of mRNA; AUF1 (hnRNP D0) binds and destabilizes mRNA; Nonsense Mediated Decay (NMD) enhanced by the Exon Junction Complex (EJC); L13a-mediated translational silencing of Ceruloplasmin expression; Translation initiation complex formation; Nonsense Mediated Decay (NMD) independent of the Exon Junction Complex (EJC)	NA	3268676.89648438	1567595.04296875	1826318.17382813	1574417.80957031	6671340.1171875	4862628.703125	2971082.7734375	1964195.72363281
A0A2R8Q696	0.375	8	0.5	0.25	0.584918076608723	1.4999538120387008	132652.84956043062	8.432839458807065e-6	0.5033794233072076	0.8069529156693327	0.7104273949918974	-5.957777269773302	median	NA	159149.07915617674	NA	67972.86475465991	385031.9113373826	157834.04721503676	62480.68699079497	NA	EMAP-like 2 OS=Danio rerio OX=7955 GN=eml2 PE=1 SV=1	cell organization and biogenesis	NA	cytoskeletal activity	NA	NA	NA	NA	NA	131215.97265625	NA	49640.1171875	550675.734375	181864.30859375	63405.3046875	NA
[truncated: 3,392 more rows]
