# Supplementary material for: Time-Resolved Proteomic Analysis in Zebrafish Using Bioorthogonal Noncanonical Amino Acid Tagging
Source: J Proteome Res. 2026 Apr 14;25(5):2263–78. doi: 10.1021/acs.jproteome.5c00845 (PMC13140152; doi:10.1021/acs.jproteome.5c00845)
Supplement: Supplementary file 4 [file pr5c00845_si_004.xlsx]

## Sheet: Proteins
Protein FDR Confidence: Combined	Master	Accession	Description	Coverage [%]	# Unique Peptides	# AAs	MW [kDa]	calc. pI	Score Sequest HT: Sequest HT	Biological Process	Cellular Component	Molecular Function	Pfam IDs	Entrez Gene ID	Ensembl Gene ID	Gene Symbol	Gene ID	WikiPathways	Reactome Pathways	Abundance: F1: Sample, 0h-1, Eclipse	Abundance: F2: Sample, 0h-2, Eclipse	Abundance: F3: Sample, 0h-3, Eclipse	Abundance: F4: Sample, 12h-D-1, Eclipse	Abundance: F5: Sample, 12h-D-2, Eclipse	Abundance: F6: Sample, 12h-D-3, Eclipse	Abundance: F7: Sample, 12h-N-1, Eclipse	Abundance: F8: Sample, 12h-N-2, Eclipse	Abundance: F9: Sample, 12h-N-3, Eclipse	Found in Sample: [S1] F1: Sample, 0h-1, Eclipse	Found in Sample: [S2] F2: Sample, 0h-2, Eclipse	Found in Sample: [S3] F3: Sample, 0h-3, Eclipse	Found in Sample: [S4] F4: Sample, 12h-D-1, Eclipse	Found in Sample: [S5] F5: Sample, 12h-D-2, Eclipse	Found in Sample: [S6] F6: Sample, 12h-D-3, Eclipse	Found in Sample: [S7] F7: Sample, 12h-N-1, Eclipse	Found in Sample: [S8] F8: Sample, 12h-N-2, Eclipse	Found in Sample: [S9] F9: Sample, 12h-N-3, Eclipse
High	Master Protein	B8A568	Myosin, heavy polypeptide 1.1, skeletal muscle OS=Danio rerio OX=7955 GN=myhz1.1 PE=1 SV=1	65	8	1937	222	5.67	19483	developmental processes	cytoskeleton	cytoskeletal activity;other molecular function	Pf00063, Pf01576, Pf02736	58142	ENSDARG00000067990	myhz1.1	B8A568; dre:58142		Striated Muscle Contraction	2.14619e+08	2.35798e+08	2.47636e+08	3.23736e+08	3.15385e+08	4.53945e+08	5.4069e+08	7.24713e+08	6.97112e+08	High	High	High	High	High	High	High	High	High
High	Master Protein	B8A569	Myosin, heavy polypeptide 1.3, skeletal muscle OS=Danio rerio OX=7955 GN=myhz1.3 PE=1 SV=1	64	3	1937	222.1	5.69	18685.3		cytoskeleton	cytoskeletal activity;other molecular function	Pf00063, Pf01576, Pf02736	100008070	ENSDARG00000067997	myhz1.3	B8A569; dre:100008070; E7F1Z4		Striated Muscle Contraction	8.9113e+06	1.12638e+07	1.08741e+07	1.44346e+07	1.60011e+07	2.09722e+07	2.65438e+07	2.7284e+07	3.62567e+07	High	High	High	High	High	High	High	High	High
High	Master Protein	Q6IQX1	Myosin, heavy polypeptide 2, fast muscle-specific OS=Danio rerio OX=7955 GN=myhz2 PE=1 SV=1	64	10	1935	221.7	5.69	17833.7	developmental processes;other biological processes	cytoskeleton	cytoskeletal activity;other molecular function	Pf00063, Pf01576, Pf02736	246275	ENSDARG00000012944	myhz2	dre:246275; Q6IQX1		Striated Muscle Contraction	1.85533e+07	5.4993e+06	6.66077e+06	7.88124e+06	8.99404e+06	1.02542e+07	1.53741e+07	1.03246e+07	2.10584e+07	High	High	High	High	High	High	High	High	High
High	Master Protein	F1R6C7	Myosin, heavy chain a OS=Danio rerio OX=7955 GN=myha PE=1 SV=2	57	2	1933	222.1	5.67	16461		cytoskeleton	cytoskeletal activity;other molecular function	Pf00063, Pf01576, Pf02736		ENSDARG00000095930	myha	F1R6C7		Striated Muscle Contraction	45709.9		31684.1		110564		82124.7		68498.2	High	High	High	High	High	High	High	High	High
High	Master Protein	E7FAD0	Myosin, heavy polypeptide 1.1, skeletal muscle OS=Danio rerio OX=7955 GN=myhz1.1 PE=1 SV=3	52	5	1631	187.2	5.59	10884.7	developmental processes	cytoskeleton	cytoskeletal activity;other molecular function	Pf00063, Pf01576		ENSDARG00000102414	myhz1.1	E7FAD0; F1RBV5			762817	861771	759552	1.34996e+06	778523	1.43967e+06	1.59194e+06	1.30703e+06	1.57355e+06	High	High	High	High	High	High	High	High	High
High	Master Protein	F1QZQ0	Titin, tandem duplicate 2 (Fragment) OS=Danio rerio OX=7955 GN=ttn.2 PE=1 SV=1	17	14	22089	2452	6.62	1835.8	cell organization and biogenesis;protein metabolism;other metabolic processes;developmental processes;other biological processes	cytoskeleton;nucleus;other cell component	kinase activity;other molecular function	Pf00041, Pf00069, Pf07679		ENSDARG00000028213	ttn.2	F1QZQ0			7.73676e+06	1.40207e+07	9.42004e+06	1.11922e+07	1.06017e+07	1.52209e+07	2.12698e+07	2.24648e+07	4.63479e+07	Medium	Medium	Peak Found	High	High	High	High	High	High
High	Master Protein	F1R7N8	Titin, tandem duplicate 2 OS=Danio rerio OX=7955 GN=ttn.2 PE=1 SV=3	14	1	26265	2919.2	6.27	1819.48	cell organization and biogenesis;protein metabolism;other metabolic processes;developmental processes;other biological processes	cytoskeleton;nucleus;other cell component	kinase activity;other molecular function	Pf00041, Pf00069, Pf07679, Pf18362		ENSDARG00000028213	ttn.2	F1R7N8		Striated Muscle Contraction; Platelet degranulation	350891	332915	325066	243663	341867	349631	500209	477134	1.48551e+06	Peak Found	Peak Found	Peak Found	Peak Found	High	High	Medium	Not Found	High
High	Master Protein	G1K2X0	Titin, tandem duplicate 1 OS=Danio rerio OX=7955 GN=ttn.1 PE=1 SV=2	12	241	29152	3234.3	6.25	1384.17	cell organization and biogenesis;protein metabolism;other metabolic processes;developmental processes		kinase activity;other molecular function	Pf00041, Pf00069, Pf07679, Pf18362		ENSDARG00000000563	ttn.1	G1K2X0			5.0684e+06	5.99002e+06	5.7215e+06	8.43441e+06	7.82539e+06	9.79091e+06	1.58904e+07	1.64961e+07	4.10398e+07	High	High	High	High	High	High	High	High	High
High	Master Protein	F1QVX3	Myosin, heavy chain b OS=Danio rerio OX=7955 GN=myhb PE=1 SV=2	36	10	1937	222.5	5.9	7110.97		cytoskeleton	cytoskeletal activity;other molecular function	Pf00063, Pf01576, Pf02736	100002040	ENSDARG00000001993	myhb	dre:100002040; F1QVX3; X1WF87		Striated Muscle Contraction	264678	275036	294288	409348	320030	606404	813946	1.11446e+06	927932	High	High	High	High	High	High	High	High	High
High	Master Protein	A0A0R4INI3	Slow myosin heavy chain 1 OS=Danio rerio OX=7955 GN=smyhc1 PE=1 SV=1	46	18	1938	222.8	5.66	3340.46	cell organization and biogenesis;other biological processes	cytoskeleton	cytoskeletal activity;other molecular function	Pf00063, Pf01576, Pf02736	321552	ENSDARG00000099959	smyhc1	A0A0R4INI3; A0A0R4IVW7			3.23264e+06	3.61784e+06	2.92124e+06	4.26483e+06	3.56308e+06	5.36615e+06	6.71641e+06	9.752e+06	8.52919e+06	High	High	Medium	Medium	High	High	High	High	High
High	Master Protein	Q5U3A4	Calcium-transporting ATPase OS=Danio rerio OX=7955 GN=atp2a1 PE=1 SV=1	47	21	1005	110.1	5.2	3777.67	transport;other biological processes	other membranes;cytosol;cytoskeleton;ER/Golgi;other cell component	transporter activity;other molecular function	Pf00122, Pf00689, Pf00690, Pf08282, Pf13246		ENSDARG00000020574	atp2a1	Q5U3A4		Ion homeostasis; Ion transport by P-type ATPases; Reduction of cytosolic Ca++ levels	4.7696e+07	5.38309e+07	5.4654e+07	8.30164e+07	5.07041e+07	1.01316e+08	9.96672e+07	1.21713e+08	7.62132e+07	High	High	High	High	High	High	High	High	High
High	Master Protein	A0A0N4STT5	Slow myosin heavy chain 2 OS=Danio rerio OX=7955 GN=smyhc2 PE=1 SV=1	32	1	2008	231	5.91	2941.79	other biological processes	cytoskeleton	cytoskeletal activity;other molecular function	Pf00063, Pf01576, Pf02736		ENSDARG00000099115	smyhc2	A0A0N4STT5		Striated Muscle Contraction										Not Found	Not Found	Not Found	Not Found	Not Found	Not Found	Not Found	High	Not Found
High	Master Protein	A0A2R8Q9D2	Uncharacterized protein OS=Danio rerio OX=7955 GN=LOC100329748 PE=3 SV=1	29	3	1936	222.9	5.69	2967.13		cytoskeleton	cytoskeletal activity;other molecular function	Pf00063, Pf01576, Pf02736		ENSDARG00000114591	LOC100329748	A0A2R8Q9D2			1.14136e+06	1.27462e+06	509742	1.39688e+06	1.5171e+06	2.12421e+06	2.24099e+06	2.13782e+06	2.30437e+06	High	High	High	High	High	High	High	High	High
High	Master Protein	A0JMP4	Calcium-transporting ATPase OS=Danio rerio OX=7955 GN=atp2a1l PE=1 SV=1	38	12	991	108.9	5.15	2390.34	transport;other biological processes	other membranes;cytosol;ER/Golgi	transporter activity;other molecular function	Pf00122, Pf00689, Pf00690, Pf08282, Pf13246	494489	ENSDARG00000035458	atp2a1l	A0JMP4; dre:494489			4.56967e+06	5.46854e+06	5.22863e+06	6.01793e+06	4.33596e+06	7.86876e+06	9.07384e+06	2.25636e+07	5.72211e+06	High	High	High	High	High	High	High	High	High
High	Master Protein	P04264	CRAP Keratin, type II cytoskeletal 1 OS=Homo sapiens OX=9606 GN=KRT1 PE=1 SV=6	61	36	644	66	8.12	1529.58	cell organization and biogenesis;protein metabolism;other metabolic processes;stress response;developmental processes;other biological processes	non-structural extracellular;plasma membrane;other membranes;cytosol;cytoskeleton;other cell component	bone, tooth or skin structural activity;other molecular function	Pf00038, Pf16208, Pf16210	3848	ENSG00000167768	KRT1	B2RA01; hsa:3848; P04264; P85925; P86104; Q14720; Q6GSJ0; Q9H298	Corticotropin-releasing hormone signaling pathway	Formation of the cornified envelope; Neutrophil degranulation	1.47783e+07	5.19261e+07	4.06718e+07	7.83567e+06	8.82608e+06	2.39037e+07	1.27213e+07	4.17921e+07	1.39988e+07	High	High	High	High	High	High	High	High	High
High	Master Protein	Q6P271	Sodium/potassium-transporting ATPase subunit alpha OS=Danio rerio OX=7955 GN=atp1a3a PE=1 SV=1	36	7	1023	112.5	5.38	1324.24	transport;developmental processes;other biological processes	other membranes	transporter activity;other molecular function	Pf00122, Pf00689, Pf00690, Pf00702, Pf13246	64610	ENSDARG00000018259	atp1a3a	dre:64610; Q6P271			3.18452e+06	3.86854e+06	3.81652e+06	5.39447e+06	3.58969e+06	7.11878e+06	7.5197e+06	6.29452e+06	7.74306e+06	High	High	High	High	High	High	High	High	High
High	Master Protein	Q9DGL6	Sodium/potassium-transporting ATPase subunit alpha OS=Danio rerio OX=7955 GN=atp1a1a.1 PE=1 SV=1	39	15	1028	113.3	5.33	1399.02	cell organization and biogenesis;transport;developmental processes;other biological processes	plasma membrane;other membranes	transporter activity;other molecular function	Pf00122, Pf00689, Pf00690, Pf00702, Pf13246	64612	ENSDARG00000002791	atp1a1a.1	dre:64612; Q9DGL6		Ion homeostasis; Ion transport by P-type ATPases	6.85283e+06	8.02712e+06	8.48298e+06	1.13088e+07	8.75129e+06	1.44889e+07	1.65156e+07	1.87019e+07	2.02817e+07	High	High	High	High	High	High	High	High	High
High	Master Protein	P35908	CRAP Keratin, type II cytoskeletal 2 epidermal OS=Homo sapiens OX=9606 GN=KRT2 PE=1 SV=2	62	28	639	65.4	8	904.75	cell cycle OR cell proliferation;cell organization and biogenesis;protein metabolism;other metabolic processes;developmental processes;other biological processes	plasma membrane;cytosol;cytoskeleton	bone, tooth or skin structural activity;cytoskeletal activity	Pf00038, Pf16208	3849	ENSG00000172867	KRT2	hsa:3849; P35908; Q4VAQ2		Formation of the cornified envelope	5.08236e+06	1.37907e+07	1.20955e+07	3.49821e+06	4.32407e+06	9.30187e+06	6.37786e+06	1.15929e+07	9.13041e+06	High	High	High	High	High	High	High	High	High
High	Master Protein	B0R068	Sodium/potassium-transporting ATPase subunit alpha OS=Danio rerio OX=7955 GN=atp1a1b PE=1 SV=1	38	10	1025	112.7	5.35	1265.47	transport;other biological processes	other membranes	transporter activity;other molecular function	Pf00122, Pf00689, Pf00690, Pf00702, Pf13246		ENSDARG00000019856; ENSDARG00000115121	atp1a1b	A0A0R4IRT1; B0R068			875002	1.12267e+06	1.20363e+06	1.44024e+06	1.22519e+06	2.24085e+06	2.74341e+06	2.64904e+06	2.80302e+06	High	High	High	High	High	High	High	High	High
High	Master Protein	Q6XNL8	Actin OS=Danio rerio OX=7955 GN=acta1b PE=1 SV=1	60	6	377	41.9	5.39	2946.63	developmental processes	cytoskeleton		Pf00022		ENSDARG00000055618	acta1b	Q6XNL8			9.00692e+07	9.87079e+07	1.15808e+08	1.617e+08	9.70169e+07	1.74693e+08	1.77476e+08	2.31339e+08	1.32524e+08	High	High	High	High	High	High	High	High	High
High	Master Protein	Q9DEU2	Sodium/potassium-transporting ATPase subunit alpha OS=Danio rerio OX=7955 GN=atp1a3b PE=1 SV=1	35	5	1023	112.6	5.5	1137.3	transport;developmental processes;other biological processes	other membranes	transporter activity;other molecular function	Pf00122, Pf00689, Pf00690, Pf00702, Pf13246		ENSDARG00000104139	atp1a3b	Q9DEU2		Ion homeostasis; Ion transport by P-type ATPases	114573	132351	163450	143081	167143	164944	265183	723992	521257	Peak Found	Medium	Peak Found	Medium	Medium	Medium	High	High	Medium
High	Master Protein	P13645	CRAP Keratin, type I cytoskeletal 10 OS=Homo sapiens OX=9606 GN=KRT10 PE=1 SV=6	41	22	584	58.8	5.21	1095.09	cell organization and biogenesis;protein metabolism;other metabolic processes;developmental processes;other biological processes	plasma membrane;cytosol;cytoskeleton;other cell component	bone, tooth or skin structural activity;other molecular function	Pf00038	3858	ENSG00000186395	KRT10	hsa:3858; P13645; Q14664; Q8N175		Formation of the cornified envelope	1.42282e+07	2.01389e+07	2.05709e+07	6.98823e+06	8.72068e+06	1.35714e+07	1.17108e+07	9.66708e+06	1.17061e+07	High	High	High	High	High	High	High	High	High
High	Master Protein	B0UY61	Nebulin OS=Danio rerio OX=7955 GN=neb PE=1 SV=1	14	61	6177	709.7	9.35	366.86	cell organization and biogenesis;developmental processes;other biological processes	cytoskeleton	cytoskeletal activity	Pf00880, Pf14604		ENSDARG00000032630	neb	B0UY61		Striated Muscle Contraction	1.85921e+06	2.58953e+06	2.19195e+06	3.46854e+06	3.01671e+06	4.17046e+06	5.68177e+06	6.1179e+06	9.46699e+06	High	High	High	High	High	High	High	High	High
High	Master Protein	B8JKS7	Sodium/potassium-transporting ATPase subunit alpha OS=Danio rerio OX=7955 GN=atp1a1a.4 PE=1 SV=1	34	9	1024	112.4	5.47	1073.31	transport;other biological processes	other membranes	transporter activity;other molecular function	Pf00122, Pf00689, Pf00690, Pf00702, Pf13246		ENSDARG00000001870	atp1a1a.4	B8JKS7			493832	611138	591113	871394	671664	1.01938e+06	1.32333e+06	1.21486e+06	1.28368e+06	High	Peak Found	High	Peak Found	High	High	High	High	High
High	Master Protein	P35527	CRAP Keratin, type I cytoskeletal 9 OS=Homo sapiens OX=9606 GN=KRT9 PE=1 SV=3	60	29	623	62	5.24	763.68	cell organization and biogenesis;developmental processes;other biological processes	cytosol;cytoskeleton	cytoskeletal activity	Pf00038	3857	ENSG00000171403	KRT9	hsa:3857; O00109; P35527; Q0IJ47; Q14665		Formation of the cornified envelope	5.89075e+06	2.09318e+07	2.48265e+07	4.13722e+06	3.22824e+06	1.2099e+07	5.15307e+06	2.53901e+07	4.29305e+06	High	High	High	High	High	High	High	High	High
High	Master Protein	A9C3Q4	Calcium-transporting ATPase OS=Danio rerio OX=7955 GN=atp2a2a PE=1 SV=1	23	2	1042	114.8	5.3	1133.53	transport;developmental processes;other biological processes	other membranes;cytosol;ER/Golgi	transporter activity;other molecular function	Pf00122, Pf00689, Pf00690, Pf00702, Pf13246	393940	ENSDARG00000029439	atp2a2a	A9C3Q4			92892.2	139546	101116	182220	159197	155320	224481	136376	94468	Peak Found	Peak Found	Peak Found	High	Peak Found	High	Medium	High	High
High	Master Protein	Q7ZVF9	Actin, cytoplasmic 2 OS=Danio rerio OX=7955 GN=actbb PE=1 SV=2	51	7	375	41.7	5.48	2044.67	cell organization and biogenesis	plasma membrane;other membranes;cytoskeleton;nucleus;other cell component	cytoskeletal activity;other molecular function	Pf00022	57935	ENSDARG00000037870	actbb	dre:57935; O73815; P12714; Q6NWJ6; Q7ZVF9		MAP2K and MAPK activation; RHOF GTPase cycle; DNA Damage Recognition in GG-NER; Clathrin-mediated endocytosis; Formation of annular gap junctions; RHO GTPases Activate Formins; Regulation of actin dynamics for phagocytic cup formation; VEGFA-VEGFR2 Pathway; RHO GTPases Activate WASPs and WAVEs; UCH proteinases; Adherens junctions interactions; EPH-ephrin mediated repulsion of cells; EPHB-mediated…	9.59414e+06	1.10055e+07	1.21444e+07	2.09844e+07	1.04754e+07	1.9862e+07	2.20507e+07	2.53462e+07	1.7339e+07	High	High	High	High	High	High	High	High	High
High	Master Protein	Q08BA1	ATP synthase subunit alpha OS=Danio rerio OX=7955 GN=atp5fa1 PE=1 SV=1	44	24	551	59.7	9.03	918.37	other metabolic processes;stress response;transport	other membranes;mitochondrion	transporter activity;other molecular function	Pf00006, Pf00306, Pf02874	553755	ENSDARG00000010149	atp5fa1	dre:553755; Q08BA1	Oxidative phosphorylation; Electron transport chain	Formation of ATP by chemiosmotic coupling; Cristae formation	7.44262e+06	7.94187e+06	9.9206e+06	1.17401e+07	1.0195e+07	1.46156e+07	2.14004e+07	1.95104e+07	2.3357e+07	High	High	High	High	High	High	High	High	High
High	Master Protein	A0A0R4IQS8	Calcium-transporting ATPase OS=Danio rerio OX=7955 GN=atp2a2b PE=1 SV=1	22	4	1041	114.2	5.34	971.25	transport;developmental processes;other biological processes	other membranes;cytosol;ER/Golgi	transporter activity;other molecular function	Pf00122, Pf00689, Pf00690, Pf08282, Pf13246	568265	ENSDARG00000005122	atp2a2b	A0A0R4IQS8		Ion homeostasis; Ion transport by P-type ATPases; Reduction of cytosolic Ca++ levels	367299	356140	400877	533576	311439	528348	799699	1.23401e+06	938595	Peak Found	Peak Found	Peak Found	High	Medium	High	High	High	High
High	Master Protein	D1GJ56	Actinin alpha 3a OS=Danio rerio OX=7955 GN=actn3a PE=1 SV=1	33	13	896	103.5	5.21	674.49			cytoskeletal activity;other molecular function	Pf00307, Pf00435, Pf08726		ENSDARG00000013755; ENSDARG00000111128	actn3a	D1GJ56			3.6953e+06	6.05633e+06	5.22976e+06	8.47405e+06	5.86881e+06	9.46943e+06	7.52906e+06	9.89049e+06	7.30933e+06	High	High	High	High	High	High	High	High	High
High	Master Protein	Q8AX99	Actinin alpha 3b OS=Danio rerio OX=7955 GN=actn3b PE=1 SV=1	32	11	898	103.8	5.3	723.88			cytoskeletal activity;other molecular function	Pf00307, Pf00435, Pf08726	323320	ENSDARG00000001431	actn3b	dre:323320; Q8AX99		Striated Muscle Contraction	876864	1.04773e+06	1.12247e+06	1.45782e+06	1.07002e+06	1.80347e+06	1.76833e+06	2.62491e+06	1.81093e+06	High	High	High	High	High	High	High	High	High
High	Master Protein	A2BHA3	Creatine kinase OS=Danio rerio OX=7955 GN=ckma PE=1 SV=1	41	11	381	42.8	6.8	1373.48	other metabolic processes	non-structural extracellular	kinase activity;other molecular function	Pf00217, Pf02807	30095	ENSDARG00000035327; ENSDARG00000114671	ckma	A2BHA3; dre:30095		Creatine metabolism	9.13082e+06	1.04698e+07	1.30646e+07	1.93446e+07	1.32384e+07	2.29061e+07	2.57628e+07	4.75925e+07	2.88866e+07	High	High	High	High	High	High	High	High	High
High	Master Protein	B0S5Q5	Sodium/potassium-transporting ATPase subunit alpha OS=Danio rerio OX=7955 GN=atp1a2a PE=1 SV=1	25	6	1017	112.1	5.16	522.84	transport;developmental processes;other biological processes	other membranes	transporter activity;other molecular function	Pf00122, Pf00689, Pf00690, Pf13246		ENSDARG00000010472	atp1a2a	B0S5Q5		Ion homeostasis; Ion transport by P-type ATPases	284910	332125	279718	338369	293070	550247	571803	347276	601694	Peak Found	High	High	High	High	High	Medium	High	High
High	Master Protein	F1RCB6	Actin alpha cardiac muscle 1a OS=Danio rerio OX=7955 GN=actc1a PE=1 SV=1	54	2	377	41.9	5.31	1873.23	developmental processes	cytoskeleton		Pf00022	415164	ENSDARG00000079111; ENSDARG00000116925	actc1a	A0A0R4IBT5; F1RCB6			83184.8	69130.2	98321.6	100658	92836.8	135952	289405	1.38562e+06	155566	Peak Found	Peak Found	Peak Found	Peak Found	Peak Found	Peak Found	Peak Found	High	Peak Found
High	Master Protein	B8A518	Tubulin alpha chain OS=Danio rerio OX=7955 GN=tuba1c PE=3 SV=1	43	1	451	50.1	5.06	567.2	cell cycle OR cell proliferation;cell organization and biogenesis	cytoskeleton;other cell component	cytoskeletal activity;other molecular function	Pf00091, Pf03953	573122	ENSDARG00000055216	tuba1c	B8A518; dre:573122		COPI-mediated anterograde transport; COPI-dependent Golgi-to-ER retrograde traffic; Kinesins; Separation of Sister Chromatids; Aggrephagy; Resolution of Sister Chromatid Cohesion; EML4 and NUDC in mitotic spindle formation; HSP90 chaperone cycle for steroid hormone receptors (SHR) in the presence of ligand; Intraflagellar transport	1.28617e+07	1.30546e+07	1.80455e+07	1.80139e+07	1.65236e+07	2.66254e+07	4.06267e+07	3.8803e+07	5.03503e+07	High	High	High	High	High	High	High	High	High
High	Master Protein	Q6NWJ5	Tubulin alpha chain OS=Danio rerio OX=7955 GN=tuba8l4 PE=1 SV=1	43	1	450	50	5.06	503.12	cell cycle OR cell proliferation;cell organization and biogenesis	cytoskeleton;other cell component	cytoskeletal activity;other molecular function	Pf00091, Pf03953		ENSDARG00000006260	tuba8l4	Q6NWJ5			729112	750982	961590	1.22182e+06	890912	1.6457e+06	1.87858e+06	1.6855e+06	2.10412e+06	High	High	High	High	High	Medium	High	Peak Found	High
High	Master Protein	B8JKS9	Sodium/potassium-transporting ATPase subunit alpha OS=Danio rerio OX=7955 GN=atp1a1a.2 PE=1 SV=1	16	2	1023	112.9	5.5	704.77	transport;developmental processes;other biological processes	other membranes	transporter activity;other molecular function	Pf00122, Pf00689, Pf00690, Pf00702, Pf13246		ENSDARG00000007739	atp1a1a.2	B8JKS9			10078.5	10198.5	16189.2	23589.2	19188	25073.1	50581.7	98321.7	58528.4	Peak Found	Peak Found	Peak Found	Peak Found	Peak Found	High	Peak Found	High	High
High	Master Protein	Q7T306	Creatine kinase OS=Danio rerio OX=7955 GN=ckmb PE=1 SV=1	31	7	380	42.8	6.77	1287.78	other metabolic processes	non-structural extracellular	kinase activity;other molecular function	Pf00217, Pf02807	794752	ENSDARG00000040565	ckmb	A0A0R4IA56; Q7T306			1.92443e+06	3.28048e+06	3.67137e+06	4.89745e+06	1.70626e+06	4.76148e+06	8.77536e+06	1.60844e+07	6.87384e+06	High	High	High	High	High	High	High	High	High
High	Master Protein	F1QK60	Keratin 4 OS=Danio rerio OX=7955 GN=krt4 PE=1 SV=1	51	14	497	54	5.39	709.61		cytoskeleton		Pf00038, Pf16208	794486	ENSDARG00000017624	krt4	dre:794486; F1QK60			3.12864e+06	3.50068e+06	3.763e+06	7.4328e+06	4.60142e+06	7.8101e+06	8.5908e+06	9.75474e+06	7.69216e+06	High	High	High	High	High	High	High	High	High
High	Master Protein	Q6NYR4	Heat shock cognate 71 kDa protein OS=Danio rerio OX=7955 GN=hspa8 PE=1 SV=1	40	16	649	71.1	5.47	546.37			other molecular function	Pf00012	573376	ENSDARG00000068992; ENSDARG00000114726	hspa8	A0A0R4IVB0; dre:573376; Q6NYR4	MAPK signaling pathway; Exercise-induced circadian regulation		1.73017e+06	2.02351e+06	2.02371e+06	3.08306e+06	2.93789e+06	5.30216e+06	6.38877e+06	1.01987e+07	6.72419e+06	High	High	High	High	High	High	High	High	High
High	Master Protein	A0A2R8QTL0	Myosin light chain, phosphorylatable, fast skeletal muscle a OS=Danio rerio OX=7955 GN=mylpfa PE=1 SV=1	76	9	168	18.7	4.73	665.72			other molecular function	Pf00036		ENSDARG00000112448; ENSDARG00000113256	mylpfa	A0A2R8QTL0			3.65329e+06	5.18185e+06	5.90043e+06	9.6045e+06	4.4325e+06	2.21514e+07	9.36319e+06	1.06424e+07	4.90334e+06	High	High	High	High	High	High	High	High	High
High	Master Protein	Q6P972	Tubulin alpha chain OS=Danio rerio OX=7955 GN=tuba2 PE=1 SV=1	40	4	451	50	5.02	315.03	cell cycle OR cell proliferation;cell organization and biogenesis	cytoskeleton;other cell component	cytoskeletal activity;other molecular function	Pf00091, Pf03953	406303	ENSDARG00000045014	tuba2	dre:406303; Q6P972		COPI-mediated anterograde transport; Platelet degranulation ; COPI-dependent Golgi-to-ER retrograde traffic; Kinesins; Separation of Sister Chromatids; Aggrephagy; Resolution of Sister Chromatid Cohesion; EML4 and NUDC in mitotic spindle formation; HSP90 chaperone cycle for steroid hormone receptors (SHR) in the presence of ligand; Intraflagellar transport; Anchoring of the basal body to the plas…	1.13207e+06	1.0816e+06	1.42925e+06	1.59962e+06	1.1005e+06	1.82036e+06	2.69753e+06	2.67761e+06	3.64729e+06	High	High	High	High	High	High	High	High	High
High	Master Protein	E7EYT7	Tubulin alpha chain OS=Danio rerio OX=7955 GN=tuba8l5 PE=3 SV=2	39	3	449	49.8	5.14	362.15	cell cycle OR cell proliferation;cell organization and biogenesis	cytoskeleton;other cell component	cytoskeletal activity;other molecular function	Pf00091, Pf03953	792024	ENSDARG00000094466	tuba8l5	E7EYT7			78504.4	110942	130320	157856	105633	201013	331878	752276	480615	Peak Found	Medium	Peak Found	Peak Found	Medium	High	High	High	High
High	Master Protein	A0A2R8QLD9	Uncharacterized protein OS=Danio rerio OX=7955 PE=3 SV=1	27	1	593	67.2	6.62	594.39		cytoskeleton	cytoskeletal activity;other molecular function	Pf00063, Pf02736							12314.2	18653.5			20623	19685.4	51456.3	64071.8	152876	Peak Found	Peak Found	Not Found	Not Found	Peak Found	Peak Found	Peak Found	Peak Found	High
High	Master Protein	P13104	Tropomyosin alpha-1 chain OS=Danio rerio OX=7955 GN=tpma PE=2 SV=1	62	19	284	32.7	4.74	439.78	cell organization and biogenesis;developmental processes;other biological processes	cytoskeleton;other cell component	cytoskeletal activity;other molecular function	Pf00261	30324	ENSDARG00000033683	tpma	dre:30324; P13104			2.57159e+06	2.58328e+06	3.38289e+06	3.86002e+06	3.28907e+06	4.95039e+06	6.8943e+06	1.05666e+07	6.17739e+06	High	High	High	High	High	High	High	High	High
High	Master Protein	P02533	CRAP Keratin, type I cytoskeletal 14 OS=Homo sapiens OX=9606 GN=KRT14 PE=1 SV=4	43	5	472	51.5	5.16	295.91	cell organization and biogenesis;other biological processes	cytosol;cytoskeleton;nucleus;other cell component	cytoskeletal activity;other molecular function	Pf00038	3861	ENSG00000186847	KRT14	hsa:3861; P02533; Q14715; Q53XY3; Q9BUE3; Q9UBN2; Q9UBN3; Q9UCY4	Corticotropin-releasing hormone signaling pathway	Formation of the cornified envelope; Type I hemidesmosome assembly	385021	3.20931e+06	1.28697e+06	75166.7	183396	1.40132e+06	183442	581934	183350	High	High	High	Peak Found	High	High	Peak Found	High	Peak Found
High	Master Protein	P08779	CRAP Keratin, type I cytoskeletal 16 OS=Homo sapiens OX=9606 GN=KRT16 PE=1 SV=4	45	9	473	51.2	5.05	261.93	cell organization and biogenesis;stress response;developmental processes;other biological processes	cytosol;cytoskeleton	cytoskeletal activity	Pf00038	3868	ENSG00000186832	KRT16	A8K488; hsa:3868; P08779; P30654; Q16402; Q9UBG8	Vitamin D receptor pathway	Formation of the cornified envelope	670079	1.08757e+07	3.57369e+06	66624.8	250873	3.76832e+06	212371	1.27583e+06	693330	Peak Found	High	High	Peak Found	Not Found	High	Peak Found	High	Peak Found
High	Master Protein	Q8AY63	Creatine kinase OS=Danio rerio OX=7955 GN=ckbb PE=1 SV=1	34	7	381	42.9	5.8	560.5	other metabolic processes	non-structural extracellular	kinase activity;other molecular function	Pf00217, Pf02807	140744	ENSDARG00000043257	ckbb	dre:140744; Q8AY63		Creatine metabolism; RND3 GTPase cycle	1.28153e+06	1.30312e+06	1.52911e+06	2.0434e+06	1.52053e+06	2.37432e+06	3.39671e+06	4.73702e+06	4.12242e+06	High	High	High	High	High	High	High	High	High
High	Master Protein	Q6IQX2	Collagen, type I, alpha 2 OS=Danio rerio OX=7955 GN=col1a2 PE=1 SV=1	11	14	1352	127.1	9.36	451.97	cell organization and biogenesis;developmental processes;other biological processes	non-structural extracellular;extracellular matrix	extracellular structural activity	Pf01391, Pf01410	336471	ENSDARG00000020007	col1a2	dre:336471; Q1LW91; Q6IQX2		GP1b-IX-V activation signalling; Integrin cell surface interactions; ECM proteoglycans; Collagen degradation; Collagen chain trimerization; Crosslinking of collagen fibrils; Non-integrin membrane-ECM interactions; MET activates PTK2 signaling; Platelet Adhesion to exposed collagen; Platelet Aggregation (Plug Formation)	1.29072e+06	7.95206e+06	712775	2.42151e+06	4.56544e+06	1.84048e+07	1.14603e+07	2.03623e+06	1.45588e+07	High	High	High	High	High	High	High	High	High
High	Master Protein	A2BEN1	H(+)-transporting two-sector ATPase OS=Danio rerio OX=7955 GN=atp6v1aa PE=1 SV=1	39	6	617	68.3	5.58	282.31	other metabolic processes;transport;other biological processes	plasma membrane;other membranes	transporter activity;other molecular function	Pf00006, Pf02874, Pf16886		ENSDARG00000034534; ENSDARG00000113437	atp6v1aa	A2BEN1			1.6792e+06	1.41372e+06	1.80865e+06	2.14788e+06	1.52796e+06	2.23018e+06	4.74712e+06	4.53133e+06	5.44008e+06	Peak Found	Peak Found	High	Peak Found	Peak Found	Peak Found	High	High	High
High	Master Protein	F1Q7N8	Calcium-transporting ATPase OS=Danio rerio OX=7955 GN=si:dkey-28b4.8 PE=1 SV=2	18	4	1056	115.8	5.3	506.05	transport;other biological processes	other membranes;cytosol;ER/Golgi	transporter activity;other molecular function	Pf00122, Pf00689, Pf00690, Pf00702, Pf13246	562640	ENSDARG00000002840	si:dkey-28b4.8	dre:562640; F1Q7N8			75692.5	101051	102693	98081.1	83967.7	160551	263300	394593	224484	High	High	High	High	High	High	High	High	High
High	Master Protein	A0A2R8QJH4	Calcium-transporting ATPase OS=Danio rerio OX=7955 GN=atp2a3 PE=1 SV=1	17	4	1005	110.7	5.45	588.81	transport;other biological processes	other membranes;cytosol;ER/Golgi	transporter activity;other molecular function	Pf00122, Pf00689, Pf00690, Pf08282, Pf13246	568671	ENSDARG00000060978	atp2a3	A0A2R8QJH4		Ion homeostasis; Ion transport by P-type ATPases; Reduction of cytosolic Ca++ levels	2.62465e+06	633096	1.3899e+06	1.59605e+06	362268	1.5881e+06	836266	240831	542361	Peak Found	High	High	Peak Found	High	High	High	High	Peak Found
High	Master Protein	A0A140LGU1	Heterochromatin protein 1-binding protein 3 OS=Danio rerio OX=7955 GN=hp1bp3 PE=1 SV=2	35	19	610	66.8	9.67	463.23	cell organization and biogenesis;other biological processes	nucleus;other cell component	nucleic acid binding activity;other molecular function	Pf00538		ENSDARG00000044669	hp1bp3	A0A140LGU1			3.46158e+06	4.35903e+06	5.26874e+06	7.29837e+06	4.53392e+06	8.36486e+06	9.45934e+06	1.23415e+07	9.91237e+06	High	High	High	High	High	High	High	High	High
High	Master Protein	Q66I73	Myosin light chain, phosphorylatable, fast skeletal muscle b OS=Danio rerio OX=7955 GN=mylpfb PE=1 SV=1	75	8	170	19.1	4.69	493.65			other molecular function	Pf13405	447930	ENSDARG00000002589	mylpfb	dre:447930; Q66I73			773284	1.1439e+06	1.06593e+06	1.79247e+06	953268	1.55623e+06	1.56074e+06	868520	724657	High	High	High	High	High	High	High	High	High
High	Master Protein	P02538	CRAP Keratin, type II cytoskeletal 6A OS=Homo sapiens OX=9606 GN=KRT6A PE=1 SV=3	36	3	564	60	8	350.82	cell organization and biogenesis;stress response;other biological processes	cytosol;cytoskeleton	cytoskeletal activity	Pf00038, Pf16208	3853	ENSG00000205420	KRT6A	A4QPC1; hsa:3853; P02538; P48667; Q08AR4; Q6NT67; Q96CL4	Ectoderm differentiation; Ectoderm differentiation	Formation of the cornified envelope	581659	5.34784e+06	2.00956e+06	281077	238498	3.40011e+06	307309	549342	392007	High	High	High	Peak Found	High	High	High	High	Peak Found
High	Master Protein	Q804W0	Parvalbumin 1 OS=Danio rerio OX=7955 GN=pvalb1 PE=1 SV=1	48	6	109	11.4	4.64	715.07		nucleus;other cell component	other molecular function	Pf13499	402805	ENSDARG00000037789	pvalb1	A0A0R4INM7; dre:402805; Q804W0			1.49203e+06	2.1881e+06	3.23277e+06	4.8702e+06	3.23942e+06	5.35129e+06	6.35949e+06	2.96472e+07	5.23814e+06	High	High	High	High	High	High	High	High	High
High	Master Protein	Q6TNP9	Tubulin alpha chain OS=Danio rerio OX=7955 GN=tuba5 PE=1 SV=1	25	1	449	50	5.15	201.6	cell cycle OR cell proliferation;cell organization and biogenesis	cytoskeleton;other cell component	cytoskeletal activity;other molecular function	Pf00091, Pf03953		ENSDARG00000042708	tuba5	Q6TNP9		Separation of Sister Chromatids; Resolution of Sister Chromatid Cohesion; EML4 and NUDC in mitotic spindle formation; Aggrephagy; COPI-mediated anterograde transport; COPI-dependent Golgi-to-ER retrograde traffic; HSP90 chaperone cycle for steroid hormone receptors (SHR) in the presence of ligand; Kinesins										Not Found	Not Found	Not Found	Not Found	Not Found	Not Found	Not Found	High	Not Found
High	Master Protein	Q9I8V0	Parvalbumin-2 OS=Danio rerio OX=7955 GN=pvalb2 PE=3 SV=3	74	11	109	11.6	4.68	825.92		nucleus;other cell component	other molecular function	Pf13499	58028	ENSDARG00000002768; ENSDARG00000114085	pvalb2	dre:58028; Q567L1; Q9I8V0			1.04744e+07	1.65425e+07	1.93233e+07	3.16087e+07	1.37488e+07	4.61375e+07	4.38977e+07	8.07776e+07	3.75026e+07	High	High	High	High	High	High	High	High	High
High	Master Protein	P04259	CRAP Keratin, type II cytoskeletal 6B OS=Homo sapiens OX=9606 GN=KRT6B PE=1 SV=5	33	3	564	60	8	348.5	cell organization and biogenesis;other biological processes	cytosol;cytoskeleton	cytoskeletal activity	Pf00038, Pf16208	3854	ENSG00000185479	KRT6B	hsa:3854; P04259; P48669		Formation of the cornified envelope	67865.6	861467	297944	12292.3	49652.2	454235	29043.3	112689	23897.3	Medium	High	High	Peak Found	Peak Found	High	Peak Found	High	Peak Found
High	Master Protein	F1QV31	Keratin 5 OS=Danio rerio OX=7955 GN=krt5 PE=1 SV=1	30	3	566	59.1	5.41	445.03	other biological processes	cytoskeleton		Pf00038, Pf16208	797351	ENSDARG00000058371; ENSDARG00000112017	krt5	dre:797351; F1QV31		Neutrophil degranulation; Formation of the cornified envelope	144234	294304	253422	416577	341722	499012	466047	759586	621918	Peak Found	High	Medium	Peak Found	Medium	High	Peak Found	High	High
High	Master Protein	P13647	CRAP Keratin, type II cytoskeletal 5 OS=Homo sapiens OX=9606 GN=KRT5 PE=1 SV=3	39	13	590	62.3	7.74	348.09	cell organization and biogenesis;other biological processes	cytosol;cytoskeleton;other cell component	cytoskeletal activity;other molecular function	Pf00038, Pf16208	3852	ENSG00000186081	KRT5	hsa:3852; P13647; Q6PI71; Q6UBJ0; Q8TA91		Formation of the cornified envelope; Type I hemidesmosome assembly	950132	1.87058e+06	1.78029e+06	1.03864e+06	898503	2.72289e+06	1.7228e+06	1.0824e+06	1.55267e+06	High	High	High	High	High	High	High	High	High
High	Master Protein	E7FCD8	H(+)-transporting two-sector ATPase OS=Danio rerio OX=7955 GN=atp6v1ab PE=1 SV=1	29	1	617	68.3	5.58	242.38	other metabolic processes;transport	plasma membrane;other membranes	transporter activity;other molecular function	Pf00006, Pf02874, Pf16886	337583	ENSDARG00000076318; ENSDARG00000112815	atp6v1ab	dre:337583; E7FCD8		ROS and RNS production in phagocytes; Amino acids regulate mTORC1; Transferrin endocytosis and recycling; Insulin receptor recycling; Ion channel transport	14387.8	11637.2	23768.6	17504.6	15367.4	25675.2	50421.3	217522	44528	Peak Found	Peak Found	Peak Found	Peak Found	Peak Found	Peak Found	Peak Found	High	Peak Found
High	Master Protein	F1RDA6	NADH-ubiquinone oxidoreductase 75 kDa subunit, mitochondrial OS=Danio rerio OX=7955 GN=ndufs1 PE=1 SV=1	28	19	731	79.4	6.15	146.09	other metabolic processes;transport	other membranes;mitochondrion	transporter activity;other molecular function	Pf00384, Pf09326, Pf10588, Pf13510		ENSDARG00000028546; ENSDARG00000062226	ndufs1	F1RDA6	Electron transport chain		439839	507473	588663	736863	572192	1.05833e+06	1.17178e+06	1.55594e+06	1.20078e+06	High	High	High	High	High	High	High	High	High
High	Master Protein	Q1MTI1	Syntaxin 1B OS=Danio rerio OX=7955 GN=stx1b PE=1 SV=1	39	12	288	33.3	5.3	415.22	cell-cell signaling;cell organization and biogenesis;transport;other biological processes	plasma membrane;other membranes;ER/Golgi;other cell component	other molecular function	Pf00804, Pf05739		ENSDARG00000000503	stx1b	Q1MTI1		LGI-ADAM interactions	2.65832e+06	3.23587e+06	2.68905e+06	4.71693e+06	4.85658e+06	6.9165e+06	7.46078e+06	4.51043e+06	5.42554e+06	High	High	High	High	High	High	High	High	High
High	Master Protein	Q6IQJ2	Tubulin beta chain OS=Danio rerio OX=7955 GN=zgc:55461 PE=1 SV=1	31	2	445	49.8	4.89	401.91	cell cycle OR cell proliferation;cell organization and biogenesis	cytoskeleton;other cell component	cytoskeletal activity;other molecular function	Pf00091, Pf03953		ENSDARG00000041723; ENSDARG00000116706; ENSDARG00000117112		Q6IQJ2		COPI-mediated anterograde transport; COPI-dependent Golgi-to-ER retrograde traffic; Kinesins; Separation of Sister Chromatids; Aggrephagy; Resolution of Sister Chromatid Cohesion; EML4 and NUDC in mitotic spindle formation; HSP90 chaperone cycle for steroid hormone receptors (SHR) in the presence of ligand; Intraflagellar transport; Anchoring of the basal body to the plasma membrane; Regulation o…	304243	471433	584957	488512	501624	769035	945535	1.96564e+06	928962	High	High	High	High	High	High	High	High	High
High	Master Protein	Q6P043	Fructose-bisphosphate aldolase OS=Danio rerio OX=7955 GN=aldoab PE=1 SV=1	35	3	364	39.5	8.24	318.14	other metabolic processes	cytosol	other molecular function	Pf00274	406496	ENSDARG00000034470	aldoab	dre:406496; Q6P043			466542	387662	457591	584191	484045	863684	899600	1.56824e+06	977853	High	Peak Found	High	High	High	Peak Found	High	Medium	Medium
High	Master Protein	A0A0R4IPH2	Tubulin beta chain OS=Danio rerio OX=7955 GN=tubb2b PE=1 SV=1	31	3	445	49.8	4.89	380.56	cell cycle OR cell proliferation;cell organization and biogenesis	cytoskeleton;other cell component	cytoskeletal activity;other molecular function	Pf00091, Pf03953		ENSDARG00000098591	tubb2b	A0A0R4IPH2		COPI-dependent Golgi-to-ER retrograde traffic; Kinesins; HSP90 chaperone cycle for steroid hormone receptors (SHR) in the presence of ligand; COPI-mediated anterograde transport; Separation of Sister Chromatids; Resolution of Sister Chromatid Cohesion; Aggrephagy; EML4 and NUDC in mitotic spindle formation; Regulation of PLK1 Activity at G2/M Transition; Loss of Nlp from mitotic centrosomes; Recr…	2.99307e+06	3.80967e+06	4.47838e+06	6.61801e+06	6.01052e+06	8.21783e+06	8.93845e+06	6.50933e+06	9.87706e+06	High	High	High	High	High	High	High	High	High
High	Master Protein	Q6P3L3	78 kDa glucose-regulated protein OS=Danio rerio OX=7955 GN=hspa5 PE=1 SV=1	27	14	650	71.9	5.14	159.35	protein metabolism;other metabolic processes;stress response;signal transduction;other biological processes	non-structural extracellular;other membranes;ER/Golgi;nucleus;other cell component	other molecular function	Pf00012		ENSDARG00000103846	hspa5	Q6P3L3		Regulation of HSF1-mediated heat shock response; Antigen Presentation: Folding, assembly and peptide loading of class I MHC	373682	386848	480887	742508	464446	927637	1.40999e+06	2.18951e+06	1.21777e+06	Peak Found	Peak Found	High	High	High	High	High	High	High
High	Master Protein	Q503C7	Alpha-1,4 glucan phosphorylase OS=Danio rerio OX=7955 GN=pygma PE=1 SV=1	26	13	842	96.9	7.12	143.86	other metabolic processes;developmental processes;other biological processes	other cell component	other molecular function	Pf00343	553655	ENSDARG00000055518	pygma	dre:553655; Q503C7	Glycogen metabolism		862553	1.32169e+06	1.27372e+06	1.52786e+06	977669	2.30189e+06	2.2197e+06	4.6792e+06	1.62758e+06	Medium	High	High	High	High	High	High	High	High
High	Master Protein	Q8JHI0	ADP/ATP translocase OS=Danio rerio OX=7955 GN=slc25a5 PE=1 SV=1	59	10	298	32.7	9.76	400.67	transport	other membranes;mitochondrion	transporter activity	Pf00153	192321	ENSDARG00000092553	slc25a5	dre:192321; Q8JHI0		Transport of nucleosides and free purine and pyrimidine bases across the plasma membrane; Mitochondrial protein import	8.12943e+06	1.02165e+07	9.2453e+06	1.54994e+07	9.70374e+06	1.8748e+07	1.5334e+07	2.64155e+07	1.2195e+07	High	High	High	High	High	High	High	High	High
High	Master Protein	Q803Q7	Fructose-bisphosphate aldolase OS=Danio rerio OX=7955 GN=aldoaa PE=1 SV=1	32	3	364	39.7	8.19	349.25	cell organization and biogenesis;other metabolic processes;developmental processes;other biological processes	cytosol	other molecular function	Pf00274	336425	ENSDARG00000011665	aldoaa	dre:336425; Q803Q7		Gluconeogenesis; Neutrophil degranulation; Glycolysis; Platelet degranulation	2.41822e+06	2.97253e+06	3.00946e+06	4.33127e+06	2.46241e+06	5.73206e+06	5.52599e+06	4.48847e+06	5.37305e+06	High	High	High	High	High	High	High	High	High
High	Master Protein	P62247	40S ribosomal protein S8 OS=Danio rerio OX=7955 GN=rps8 PE=2 SV=2	38	7	208	24.1	10.52	433.45	protein metabolism;RNA metabolism OR transcription;other metabolic processes;developmental processes;other biological processes	cytosol;translational apparatus	other molecular function	Pf01201	407690	ENSDARG00000055996	rps8	dre:407690; P62247	Cytoplasmic ribosomal proteins		1.50652e+06	1.87372e+06	2.51427e+06	2.81306e+06	3.0228e+06	4.37941e+06	5.63969e+06	1.13452e+07	5.51266e+06	High	High	High	High	High	High	High	High	High
High	Master Protein	A0A0B4J1A6	IGF-II mRNA-binding protein 1 OS=Danio rerio OX=7955 GN=igf2bp1 PE=1 SV=1	25	12	598	65.5	8.76	156.79	transport	nucleus;other cell component	nucleic acid binding activity	Pf00013, Pf00076	558182	ENSDARG00000061478	igf2bp1	A0A0B4J1A6; dre:558182			3.28078e+06	4.50775e+06	4.42347e+06	3.94073e+06	2.32963e+06	6.04816e+06	5.34181e+06	4.24446e+06	5.5614e+06	High	High	High	High	High	High	High	High	High
High	Master Protein	X1WGM1	Histone H4 (Fragment) OS=Danio rerio OX=7955 GN=zgc:163040 PE=3 SV=1	58	11	104	11.5	11.36	802.39	cell organization and biogenesis;RNA metabolism OR transcription;other metabolic processes	nucleus;other cell component	nucleic acid binding activity;other molecular function	Pf15511		ENSDARG00000113205		X1WGM1			1.06725e+07	1.34104e+07	1.89062e+07	1.9651e+07	1.44969e+07	2.11507e+07	2.66597e+07	4.31984e+07	2.56042e+07	High	High	High	High	High	High	High	High	High
High	Master Protein	Q6P5K3	60S acidic ribosomal protein P0 OS=Danio rerio OX=7955 GN=rplp0 PE=1 SV=1	43	11	316	34.4	5.99	171.1	other biological processes	translational apparatus		Pf00428, Pf00466, Pf17777	58101	ENSDARG00000051783	rplp0	dre:58101; Q6P5K3	Cytoplasmic ribosomal proteins		545890	704118	847712	1.15823e+06	743977	1.30852e+06	2.05945e+06	5.52998e+06	2.61293e+06	High	High	High	High	High	High	High	High	High
High	Master Protein	E9QBV1	Clathrin heavy chain OS=Danio rerio OX=7955 GN=cltcb PE=1 SV=1	11	4	1677	191.5	5.72	87.97	transport	plasma membrane;other membranes;ER/Golgi	other molecular function	Pf00637, Pf01394, Pf09268, Pf13838	503600	ENSDARG00000090716	cltcb	dre:503600; E9QBV1		RHOU GTPase cycle; RHOV GTPase cycle; Cargo recognition for clathrin-mediated endocytosis; Golgi Associated Vesicle Biogenesis; MHC class II antigen presentation; Formation of annular gap junctions; Lysosome Vesicle Biogenesis; Recycling pathway of L1; EPH-ephrin mediated repulsion of cells; Retrograde neurotrophin signalling; VLDLR internalisation and degradation; WNT5A-dependent internalization…	44170.5	16865.4	33564.8	55886.2	22443.9	105943	78796.1	331532	40256.6	Peak Found	Peak Found	Peak Found	High	Peak Found	Peak Found	Peak Found	High	Peak Found
High	Master Protein	A0A0R4IAS2	Periplakin OS=Danio rerio OX=7955 GN=ppl PE=1 SV=1	14	23	1754	206.9	5.85	127.62	cell organization and biogenesis;stress response	other membranes;cytoskeleton;other cell component	other molecular function	Pf17902	449936	ENSDARG00000101043	ppl	A0A0R4IAS2		Formation of the cornified envelope	552787	663635	538041	670835	1.02456e+06	1.39614e+06	1.44835e+06	2.1471e+06	1.67356e+06	High	High	High	High	High	High	High	High	High
High	Master Protein	Q9I8U8	Fast skeletal muscle troponin C OS=Danio rerio OX=7955 GN=tnnc2 PE=1 SV=1	71	10	160	18.2	4.08	499.93	other biological processes	cytoskeleton	cytoskeletal activity;other molecular function	Pf13499	58082	ENSDARG00000070835	tnnc2	dre:58082; Q9I8U8			3.80229e+06	3.93791e+06	4.7286e+06	7.59132e+06	5.11231e+06	1.17277e+07	9.44789e+06	1.8114e+07	6.97772e+06	High	High	High	High	High	High	High	High	High
High	Master Protein	B8JLR6	Glutamate receptor OS=Danio rerio OX=7955 GN=si:ch211-251b21.1 PE=1 SV=1	37	13	458	50.2	7.83	252.11	cell-cell signaling;transport;signal transduction;other biological processes	plasma membrane;other membranes	transporter activity;other molecular function	Pf00060, Pf10613	571720	ENSDARG00000007275	si:ch211-251b21.1	B8JLR6; dre:571720			781431	1.15068e+06	1.06709e+06	2.49675e+06	1.59685e+06	3.57221e+06	3.34218e+06	5.68614e+06	3.57181e+06	High	High	High	High	High	High	High	High	High
High	Master Protein	F1R966	Clathrin heavy chain OS=Danio rerio OX=7955 GN=cltca PE=1 SV=1	11	5	1680	191.7	5.69	85.68	cell cycle OR cell proliferation;cell organization and biogenesis;transport	plasma membrane;other membranes;cytoskeleton;ER/Golgi;other cell component	other molecular function	Pf00637, Pf01394, Pf09268, Pf13838	323579	ENSDARG00000043493	cltca	dre:323579; F1R966			381502	579533	700849	674972	567767	949980	1.32952e+06	2.04829e+06	4.16353e+06	Not Found	Peak Found	Peak Found	Peak Found	Peak Found	Peak Found	Peak Found	High	High
High	Master Protein	A0A2R8Q449	Uncharacterized protein OS=Danio rerio OX=7955 PE=1 SV=1	18	15	1093	121.6	6.13	109.94	other biological processes	cytoskeleton	cytoskeletal activity	Pf00041, Pf07679							484308	515608	563575	727908	652392	1.03609e+06	1.15712e+06	1.8823e+06	1.4823e+06	High	High	High	High	High	High	High	High	High
High	Master Protein	Q7ZU99	Transitional endoplasmic reticulum ATPase OS=Danio rerio OX=7955 GN=vcp PE=1 SV=1	23	16	806	89.4	5.26	117.22	cell cycle OR cell proliferation;cell organization and biogenesis;protein metabolism;DNA metabolism;other metabolic processes;stress response;transport;developmental processes;other biological processes	other membranes;cytosol;ER/Golgi;nucleus;other cell component	other molecular function	Pf00004, Pf02359, Pf02933, Pf09336, Pf17862	327197	ENSDARG00000020008	vcp	dre:327197; Q76KA4; Q7ZU99		Neutrophil degranulation; ABC-family proteins mediated transport; Hedgehog ligand biogenesis; RHOH GTPase cycle; Translesion Synthesis by POLH; Josephin domain DUBs; Ovarian tumor domain proteases; N-glycan trimming in the ER and Calnexin/Calreticulin cycle; HSF1 activation; Protein methylation	470080	407405	517399	691764	513978	1.07243e+06	1.79476e+06	3.336e+06	2.34533e+06	High	High	High	High	High	High	High	High	High
High	Master Protein	Q6NX10	ADP/ATP translocase OS=Danio rerio OX=7955 GN=slc25a4 PE=1 SV=1	54	6	298	32.7	9.73	262.17	transport	other membranes;mitochondrion	transporter activity	Pf00153	327067	ENSDARG00000027355; ENSDARG00000112318	slc25a4	dre:327067; Q6NX10	Electron transport chain	Transport of nucleosides and free purine and pyrimidine bases across the plasma membrane; Mitochondrial protein import	1.63518e+06	2.44229e+06	2.24812e+06	4.04168e+06	3.03428e+06	4.87768e+06	6.28863e+06	7.37163e+06	4.41948e+06	High	High	High	High	High	High	High	High	High
High	Master Protein	Q9W6A9	Opsin-1, short-wave-sensitive 1 OS=Danio rerio OX=7955 GN=opn1sw1 PE=1 SV=2	29	9	336	37.2	6.93	306.35	protein metabolism;other metabolic processes;signal transduction;other biological processes	plasma membrane;other membranes;other cell component	other molecular function	Pf00001	30582		opn1sw1	dre:30582; Q8AYM5; Q9W6A9		G alpha (i) signalling events; Opsins; The retinoid cycle in cones (daylight vision)	5.20616e+06	3.78874e+06	4.82407e+06	7.58322e+06	1.99597e+06	7.53476e+06	4.59162e+06	7.01639e+06	2.56719e+06	High	High	High	High	High	High	High	High	High
High	Master Protein	A0A2R8QNR8	Triosephosphate isomerase OS=Danio rerio OX=7955 GN=tpi1b PE=1 SV=1	44	5	246	26.7	6.9	217.13	other metabolic processes		other molecular function	Pf00121		ENSDARG00000113061	tpi1b	A0A2R8QNR8			678302	965025	868316	4.68545e+06	1.68069e+06	1.77768e+06	1.80639e+06	4.11523e+06	2.15833e+06	High	High	High	High	High	High	High	High	High
High	Master Protein	O57521	Heat shock protein HSP 90-beta OS=Danio rerio OX=7955 GN=hsp90ab1 PE=1 SV=2	21	9	725	83.3	5	190.47	stress response;developmental processes;other biological processes	non-structural extracellular;plasma membrane;other membranes;cytosol;nucleus;other cell component	other molecular function	Pf00183, Pf02518	30573	ENSDARG00000029150	hsp90ab1	dre:30573; O57521; Q6P0Y9; Q90475		Neutrophil degranulation; Sema3A PAK dependent Axon repulsion; The role of GTSE1 in G2/M progression after G2 checkpoint; Estrogen-dependent gene expression; HSP90 chaperone cycle for steroid hormone receptors (SHR) in the presence of ligand; Attenuation phase; RHOBTB2 GTPase cycle; Regulation of actin dynamics for phagocytic cup formation; The NLRP3 inflammasome; Aryl hydrocarbon receptor signal…	907785	1.16648e+06	1.17282e+06	1.78462e+06	1.53009e+06	2.77486e+06	3.38492e+06	5.19801e+06	3.36432e+06	High	High	High	High	High	High	High	High	High
High	Master Protein	O93548	Embryonic 1 beta-globin OS=Danio rerio OX=7955 GN=hbbe1.3 PE=1 SV=1	88	9	147	16.2	7.44	401.11	other metabolic processes;transport;other biological processes	cytosol;other cell component	other molecular function	Pf00042	573653; 793447; 81538	ENSDARG00000087390; ENSDARG00000115405	hbbe1.3	dre:793447; dre:81538; O93548		Neutrophil degranulation; Cytoprotection by HMOX1; Scavenging of heme from plasma; Heme signaling; Erythrocytes take up carbon dioxide and release oxygen; Erythrocytes take up oxygen and release carbon dioxide	5.34045e+06	8.12434e+06	1.12754e+07	1.71508e+07	1.55304e+07	2.91266e+07	2.80534e+07	4.87548e+07	3.36204e+07	High	High	High	High	High	High	High	High	High
High	Master Protein	Q6PC12	2-phospho-D-glycerate hydro-lyase OS=Danio rerio OX=7955 GN=eno1a PE=1 SV=1	31	11	432	47	6.58	107.75	other metabolic processes;other biological processes	cytosol	other molecular function	Pf00113, Pf03952		ENSDARG00000022456; ENSDARG00000116458	eno1a	Q6PC12			711215	862824	909515	1.4186e+06	641047	1.66231e+06	1.75925e+06	2.36266e+06	1.2943e+06	High	Medium	High	High	High	High	High	High	High
High	Master Protein	B3DLK0	Col2a1a protein OS=Danio rerio OX=7955 GN=col2a1a PE=1 SV=1	11	8	1421	134.7	8.91	289.1	cell organization and biogenesis;developmental processes	non-structural extracellular;extracellular matrix;other cell component	extracellular structural activity	Pf01391, Pf01410	562496	ENSDARG00000069093	col2a1a	B3DLK0			3.01316e+07	2.65477e+07	1.69219e+07	3.81257e+07	1.24501e+07	7.46831e+07	3.70158e+07	3.33244e+06	1.09652e+07	High	High	High	High	High	High	High	Medium	High
High	Master Protein	A0A2R8QD47	Stomatin OS=Danio rerio OX=7955 GN=stom PE=1 SV=1	33	9	305	34	5.34	206.58		plasma membrane;other membranes		Pf01145		ENSDARG00000109478	stom	A0A2R8QD47			1.49375e+06	1.29273e+06	1.51098e+06	1.79239e+06	1.38435e+06	2.34177e+06	3.04175e+06	3.54021e+06	3.29429e+06	High	High	High	High	High	High	High	High	High
High	Master Protein	Q6P3L9	Glutamate dehydrogenase (NAD(P)(+)) OS=Danio rerio OX=7955 GN=glud1b PE=1 SV=1	28	14	542	59.9	8.27	150.49	other metabolic processes	mitochondrion	other molecular function	Pf00208, Pf02812	373092	ENSDARG00000101074	glud1b	dre:373092; Q6P3L9		Glutamate and glutamine metabolism; Transcriptional activation of mitochondrial biogenesis	576548	413742	580970	1.72448e+06	1.17898e+06	1.89713e+06	2.88185e+06	2.66102e+06	2.5056e+06	High	High	Medium	High	High	High	High	High	High
High	Master Protein	H9GX78	Actinin, alpha 4 OS=Danio rerio OX=7955 GN=actn4 PE=1 SV=2	22	10	901	103.7	5.16	144.41			cytoskeletal activity;other molecular function	Pf00307, Pf00435, Pf08726		ENSDARG00000099786	actn4	H9GX78			344662	530631	417432	1.60682e+06	1.30935e+06	662099	1.61749e+06	1.51571e+06	1.39687e+06	Medium	Medium	Medium	High	High	High	High	Medium	High
High	Master Protein	A0A2R8QSR4	Elongation factor 1-alpha OS=Danio rerio OX=7955 GN=eef1a1l1 PE=1 SV=1	25	13	462	50	9.16	247.49	protein metabolism;other metabolic processes		nucleic acid binding activity;other molecular function	Pf00009, Pf03143, Pf03144		ENSDARG00000020850	eef1a1l1	A0A2R8QSR4			3.39191e+06	3.06968e+06	3.6587e+06	6.12664e+06	4.16899e+06	7.2788e+06	8.57657e+06	3.89471e+06	7.93579e+06	High	High	High	High	High	High	High	High	High
High	Master Protein	Q08BV6	Creatine kinase OS=Danio rerio OX=7955 GN=ckba PE=1 SV=1	18	1	381	42.8	7.83	259.88	other metabolic processes	non-structural extracellular	kinase activity;other molecular function	Pf00217, Pf02807	564694	ENSDARG00000069752	ckba	A0A0R4IGD0; A0A0R4IU65; dre:564694; Q08BV6									21948.3	174020	19063.4	Not Found	Not Found	Not Found	Not Found	Not Found	Not Found	Peak Found	High	Peak Found
High	Master Protein	B8JIS1	ATP synthase subunit b OS=Danio rerio OX=7955 GN=atp5pb PE=1 SV=1	28	11	252	28.2	9.35	159.63	other metabolic processes;transport	other membranes;mitochondrion	transporter activity	Pf05405		ENSDARG00000011553	atp5pb	B8JIS1	Electron transport chain	Formation of ATP by chemiosmotic coupling; Cristae formation	768631	1.16177e+06	1.12925e+06	1.65475e+06	905939	1.84417e+06	2.18606e+06	3.07599e+06	1.49023e+06	Medium	High	High	High	Medium	High	High	High	High
High	Master Protein	E7EXT3	Alpha-1,4 glucan phosphorylase OS=Danio rerio OX=7955 GN=pygmb PE=1 SV=1	20	8	842	96.8	6.81	130.06	other metabolic processes;developmental processes;other biological processes	other cell component	other molecular function	Pf00343	393444	ENSDARG00000013317	pygmb	dre:393444; E7EXT3		Glycogen breakdown (glycogenolysis)	293969	498171	448836	625636	346725	894992	902846	1.43038e+06	944346	High	High	High	High	High	High	High	High	High
High	Master Protein	Q5RGQ4	Ryanodine receptor 3 OS=Danio rerio OX=7955 GN=ryr3 PE=1 SV=2	4	17	4984	562.9	5.63	56.05	transport;signal transduction	plasma membrane;other membranes;cytosol;cytoskeleton;ER/Golgi	transporter activity;other molecular function	Pf00520, Pf00622, Pf01365, Pf02026, Pf02815, Pf06459, Pf08454, Pf08709		ENSDARG00000071331	ryr3	Q5RGQ4			324607	361491	365178	417532	306584	438436	396129	852479	564731	Peak Found	High	High	High	High	High	High	High	High
High	Master Protein	Q5TZ35	Visinin-like protein 1 OS=Danio rerio OX=7955 GN=vsnl1b PE=1 SV=2	65	6	191	22.2	5.05	135.68			other molecular function	Pf00036, Pf13499	561162	ENSDARG00000044053	vsnl1b	dre:561162; E7FCW3; Q5TZ35			1.52309e+06	1.56228e+06	2.1668e+06	1.63773e+06	1.19671e+06	2.19474e+06	4.03114e+06	3.46959e+06	4.13044e+06	Peak Found	Medium	High	High	Medium	High	High	High	High
High	Master Protein	Q6P3J5	Eukaryotic translation elongation factor 2 OS=Danio rerio OX=7955 GN=eef2b PE=1 SV=1	21	6	858	95.4	6.7	133.78	protein metabolism;other metabolic processes;developmental processes;other biological processes	other cell component	translation activity;nucleic acid binding activity;other molecular function	Pf00009, Pf00679, Pf03144, Pf03764, Pf14492	326929	ENSDARG00000100371	eef2b	dre:326929; Q6P3J5			535285	643413	901481	1.39549e+06	889579	1.73659e+06	2.37778e+06	2.57971e+06	2.26209e+06	Medium	High	Medium	High	High	High	High	High	High
High	Master Protein	Q6NW90	Tubulin beta chain OS=Danio rerio OX=7955 GN=tubb5 PE=1 SV=1	27	2	444	49.6	4.89	338.81	cell cycle OR cell proliferation;cell organization and biogenesis;other biological processes	cytoskeleton;other cell component	cytoskeletal activity;other molecular function	Pf00091, Pf03953	386701	ENSDARG00000037997	tubb5	dre:386701; Q6NW90		Regulation of PLK1 Activity at G2/M Transition; Loss of Nlp from mitotic centrosomes; Recruitment of mitotic centrosome proteins and complexes; Recruitment of NuMA to mitotic centrosomes; Anchoring of the basal body to the plasma membrane; AURKA Activation by TPX2; Neutrophil degranulation	181583	163167	205884	242411	255494	330274	438740	502318	409794	Peak Found	Peak Found	Peak Found	Medium	High	High	High	High	High
High	Master Protein	R4GE02	Si:ch211-113a14.11 OS=Danio rerio OX=7955 GN=si:ch211-113a14.11 PE=1 SV=1	33	6	248	27.1	10.17	444.75	cell organization and biogenesis	nucleus;other cell component	nucleic acid binding activity;other molecular function	Pf00125, Pf16211		ENSDARG00000086591	si:ch211-113a14.11	R4GE02		Oxidative Stress Induced Senescence; Assembly of the ORC complex at the origin of replication; Ub-specific processing proteases; Processing of DNA double-strand break ends; G2/M DNA damage checkpoint; Nonhomologous End-Joining (NHEJ); Recruitment and ATM-mediated phosphorylation of repair and signaling proteins at DNA double strand breaks; E3 ubiquitin ligases ubiquitinate target proteins; Transc…	6.43686e+06	5.05477e+06	9.74713e+06	9.32855e+06	9.46946e+06	1.41593e+07	1.38812e+07	2.28444e+07	1.67319e+07	High	High	High	High	High	High	High	High	High
High	Master Protein	Q5XJ10	Glyceraldehyde-3-phosphate dehydrogenase OS=Danio rerio OX=7955 GN=gapdh PE=2 SV=2	32	7	333	35.8	8.12	119.3	cell organization and biogenesis;protein metabolism;other metabolic processes;other biological processes	cytosol;cytoskeleton;nucleus;other cell component	cytoskeletal activity;other molecular function	Pf00044, Pf02800	317743	ENSDARG00000043457	gapdh	dre:317743; Q1RM54; Q5XJ10	Glycolysis and gluconeogenesis	Glycolysis; Gluconeogenesis	1.07931e+06	1.21498e+06	1.48016e+06	2.71665e+06	1.42234e+06	2.80035e+06	3.72225e+06	2.82289e+06	3.14812e+06	High	High	High	High	High	High	High	High	High
High	Master Protein	F1QDQ1	Coatomer subunit alpha OS=Danio rerio OX=7955 GN=copa PE=1 SV=1	16	18	1224	138	7.59	97.93	transport;developmental processes	other membranes;ER/Golgi	other molecular function	Pf00400, Pf04053, Pf06957		ENSDARG00000004173	copa	F1QDQ1		COPI-mediated anterograde transport; COPI-dependent Golgi-to-ER retrograde traffic	283569	184949	282728	280123	499356	567824	1.27258e+06	1.6105e+06	1.71277e+06	High	High	High	High	High	High	High	High	High
High	Master Protein	F1R5X4	Collagen, type XI, alpha 2 OS=Danio rerio OX=7955 GN=col11a2 PE=1 SV=2	7	7	1721	171.2	6.74	206.91	cell organization and biogenesis;developmental processes;other biological processes	non-structural extracellular;extracellular matrix;other cell component	extracellular structural activity	Pf01391, Pf01410, Pf02210	561679	ENSDARG00000012422	col11a2	F1R5X4			359363	942395	376325	673161	304547	2.09042e+06	3.47369e+06	4.93106e+06	6.19157e+06	High	High	High	High	High	High	High	High	High
High	Master Protein	A0A0R4IHQ0	Serotransferrin OS=Danio rerio OX=7955 GN=tfa PE=1 SV=2	19	12	665	72.6	7.08	150.34	protein metabolism;other metabolic processes;stress response;transport;other biological processes	non-structural extracellular;plasma membrane;other membranes;other cytoplasmic organelle	other molecular function	Pf00405		ENSDARG00000016771	tfa	A0A0R4IHQ0			853758	1.32418e+06	1.40276e+06	1.49712e+06	1.06642e+06	1.82403e+06	2.47278e+06	6.36998e+06	3.12646e+06	High	High	High	High	High	High	High	High	High
High	Master Protein	Q6DH07	Arrestin-C OS=Danio rerio OX=7955 GN=arr3a PE=1 SV=1	41	13	357	39.5	6.47	168.77	other metabolic processes;transport;signal transduction;other biological processes		signal transduction activity or receptor binding	Pf00339, Pf02752	436678	ENSDARG00000056511	arr3a	dre:436678; Q6DH07			290288	1.36201e+06	494152	1.02469e+06	913164	1.17562e+06	1.15871e+06	2.41618e+06	1.1011e+06	High	High	High	High	High	High	High	High	High
High	Master Protein	F1QTL9	Heterogeneous nuclear ribonucleoprotein A0b OS=Danio rerio OX=7955 GN=hnrnpa0b PE=1 SV=1	33	8	314	32.5	8.6	186.31		nucleus	nucleic acid binding activity	Pf00076		ENSDARG00000036162; ENSDARG00000112653	hnrnpa0b	F1QTL9		mRNA Splicing - Major Pathway	1.61352e+06	1.33488e+06	1.68855e+06	2.43178e+06	1.01462e+06	3.14631e+06	3.01183e+06	5.33958e+06	2.2893e+06	High	High	High	High	High	High	High	High	High
High	Master Protein	F1QZ50	AHNAK nucleoprotein OS=Danio rerio OX=7955 GN=ahnak PE=1 SV=2	16	18	6417	684.7	6.16	97.17	other biological processes	cytoskeleton;nucleus;other cell component	other molecular function		559276	ENSDARG00000061764	ahnak	dre:559276; F1QZ50			408931	528167	469099	850177	848216	1.36224e+06	1.88276e+06	1.82065e+06	2.75415e+06	Peak Found	High	High	High	High	High	High	High	High
High	Master Protein	Q6TNT9	Rab GDP dissociation inhibitor OS=Danio rerio OX=7955 GN=gdi2 PE=1 SV=1	34	10	448	50.6	5.85	143.94	transport;signal transduction	other cell component	enzyme regulator activity	Pf00996		ENSDARG00000005451	gdi2	Q6TNT9		Neutrophil degranulation; RAB GEFs exchange GTP for GDP on RABs	931781	1.09671e+06	1.16066e+06	1.9708e+06	1.42988e+06	2.47808e+06	2.23151e+06	2.21994e+06	1.9245e+06	High	High	High	High	High	High	High	High	High
High	Master Protein	A0A140LH34	Si:ch1073-159d7.7 OS=Danio rerio OX=7955 GN=h1l1 PE=3 SV=1	31	5	197	20.2	11.02	282.75	cell organization and biogenesis;other biological processes	nucleus;other cell component	nucleic acid binding activity	Pf00538	565341	ENSDARG00000074012	h1l1	A0A140LH34; dre:565341		Apoptosis induced DNA fragmentation; Formation of Senescence-Associated Heterochromatin Foci (SAHF)	2.77809e+06	3.15196e+06	2.76822e+06	4.02224e+06	5.19694e+06	7.854e+06	1.21617e+07	5.13671e+06	1.89931e+07	High	High	High	High	High	High	High	High	High
High	Master Protein	Q6P0V8	Annexin OS=Danio rerio OX=7955 GN=anxa5b PE=1 SV=1	50	12	317	35.1	5.64	131.59	other biological processes	other cell component	other molecular function	Pf00191		ENSDARG00000016470	anxa5b	Q6P0V8		Platelet degranulation	494875	652599	714130	1.0281e+06	729614	1.41866e+06	1.65487e+06	3.3023e+06	1.43598e+06	High	High	High	High	High	High	High	High	High
High	Master Protein	Q6NXA4	Interleukin enhancer-binding factor 3 homolog OS=Danio rerio OX=7955 GN=ilf3 PE=1 SV=2	21	15	833	90.4	9.04	130.86	stress response	nucleus;other cell component	nucleic acid binding activity	Pf00035, Pf07528	321868		ilf3	dre:321868; Q6NXA4; Q802W3			689720	754150	805579	1.41741e+06	862525	1.64702e+06	2.27436e+06	1.62817e+06	2684854	High	High	High	High	High	High	High	High	High
High	Master Protein	Q567N5	60S ribosomal protein L6 OS=Danio rerio OX=7955 GN=rpl6 PE=1 SV=1	35	11	265	30.5	11.06	114.94	cell organization and biogenesis;protein metabolism;other metabolic processes;developmental processes	cytosol;translational apparatus	nucleic acid binding activity;other molecular function	Pf01159, Pf03868	336727	ENSDARG00000058451	rpl6	A0A0R4ILG7; dre:336727; Q567N5	Cytoplasmic ribosomal proteins	Major pathway of rRNA processing in the nucleolus and cytosol; Nonsense Mediated Decay (NMD) enhanced by the Exon Junction Complex (EJC); L13a-mediated translational silencing of Ceruloplasmin expression; GTP hydrolysis and joining of the 60S ribosomal subunit; SRP-dependent cotranslational protein targeting to membrane; Formation of a pool of free 40S subunits; Nonsense Mediated Decay (NMD) inde…	1.23903e+06	1.56486e+06	2.26968e+06	2.34866e+06	2.19847e+06	3.55338e+06	3.03514e+06	5.54196e+06	2.58051e+06	High	High	High	High	High	High	High	High	High
High	Master Protein	Q8JH70	Fructose-bisphosphate aldolase C-B OS=Danio rerio OX=7955 GN=aldocb PE=2 SV=1	34	10	363	39.2	6.64	173.92	other metabolic processes	cytosol	other molecular function	Pf00274	369193	ENSDARG00000019702	aldocb	dre:369193; Q8JH70	Glycolysis and gluconeogenesis	Gluconeogenesis; Neutrophil degranulation; Glycolysis	1.17619e+06	1.47215e+06	1.54053e+06	2.37797e+06	1.27462e+06	2.91542e+06	3.49943e+06	2.40674e+06	3.28653e+06	High	High	High	High	High	High	High	High	High
High	Master Protein	Q5TYZ5	Cullin-associated and neddylation-dissociated 1 OS=Danio rerio OX=7955 GN=cand1 PE=1 SV=1	14	14	1230	136.1	5.86	98.25	cell organization and biogenesis;protein metabolism;other metabolic processes	nucleus		Pf08623		ENSDARG00000017841	cand1	Q5TYZ5		Neddylation; Neutrophil degranulation; Iron uptake and transport	409937	604185	609434	819974	506620	1.13756e+06	1.30877e+06	1.9349e+06	1.17883e+06	High	High	High	High	High	High	High	High	High
High	Master Protein	F1R446	Spectrin alpha, non-erythrocytic 1 OS=Danio rerio OX=7955 GN=sptan1 PE=1 SV=1	9	18	2480	284.8	5.22	69.97	cell organization and biogenesis;developmental processes	cytoskeleton;other cell component	cytoskeletal activity;other molecular function	Pf00018, Pf00435, Pf08726, Pf13499		ENSDARG00000019231	sptan1	F1R446		Neutrophil degranulation; RHOV GTPase cycle; RHOU GTPase cycle; RAF/MAP kinase cascade; NCAM signaling for neurite out-growth; Caspase-mediated cleavage of cytoskeletal proteins; COPI-mediated anterograde transport	241888	307913	295124	417351	338295	607069	688786	658520	867719	Peak Found	High	Peak Found	Peak Found	High	Medium	High	High	High
High	Master Protein	Q6DGJ6	Peroxiredoxin-1 OS=Danio rerio OX=7955 GN=prdx2 PE=1 SV=1	36	7	197	21.8	6.34	208.77	other metabolic processes;stress response;other biological processes	cytosol	other molecular function	Pf00578, Pf10417	791455	ENSDARG00000025350	prdx2	dre:791455; Q6DGJ6		TP53 Regulates Metabolic Genes; Detoxification of Reactive Oxygen Species	1.1293e+06	1.05046e+06	1.58179e+06	1.5435e+06	1.12995e+06	2.1724e+06	3.54353e+06	4.31043e+06	3.90897e+06	High	High	High	High	High	High	High	High	High
High	Master Protein	X1WD71	AP-2 complex subunit alpha OS=Danio rerio OX=7955 GN=ap2a1 PE=1 SV=1	20	17	959	106	6.83	100.38	transport;developmental processes	plasma membrane;other membranes	other molecular function	Pf01602, Pf02296, Pf02883		ENSDARG00000054320	ap2a1	X1WD71		MHC class II antigen presentation; Cargo recognition for clathrin-mediated endocytosis; EPH-ephrin mediated repulsion of cells; Retrograde neurotrophin signalling; Recycling pathway of L1; VLDLR internalisation and degradation; WNT5A-dependent internalization of FZD4; WNT5A-dependent internalization of FZD2, FZD5 and ROR2; LDL clearance; Trafficking of GluR2-containing AMPA receptors	648148	847730	913334	1.28494e+06	812824	1.79877e+06	1.39377e+06	1.81908e+06	1.4342e+06	High	High	High	High	High	High	High	High	High
High	Master Protein	Q9PWD8	Type I cytokeratin OS=Danio rerio OX=7955 GN=cyt1 PE=1 SV=1	34	2	429	46.7	5.21	168.86	developmental processes	cytoskeleton	other molecular function	Pf00038	30327	ENSDARG00000092947	cyt1	dre:30327; Q9PWD8		Formation of the cornified envelope	780702	895075	931270	1.82961e+06	1.83432e+06	2.31718e+06	2.10731e+06	1.32631e+06	1.68835e+06	Peak Found	High	High	High	High	High	High	Peak Found	High
High	Master Protein	Q5RG12	Heat shock protein 90, alpha (cytosolic), class A member 1, tandem duplicate 2 OS=Danio rerio OX=7955 GN=hsp90aa1.2 PE=1 SV=1	16	6	734	84.6	5.01	128.43	stress response;other biological processes	plasma membrane;other membranes;cytosol;nucleus;other cell component	other molecular function	Pf00183, Pf02518	565155	ENSDARG00000024746	hsp90aa1.2	dre:565155; Q5RG12		Neutrophil degranulation; Regulation of actin dynamics for phagocytic cup formation; The role of GTSE1 in G2/M progression after G2 checkpoint; HSP90 chaperone cycle for steroid hormone receptors (SHR) in the presence of ligand; Anchoring of the basal body to the plasma membrane; Estrogen-dependent gene expression; Extra-nuclear estrogen signaling; Attenuation phase; Sema3A PAK dependent Axon rep…	212586	250416	231958	429116	317073	558583	610640	662312	803845	Peak Found	High	Medium	High	Medium	High	High	High	High
High	Master Protein	Q804H2	Annexin OS=Danio rerio OX=7955 GN=anxa1a PE=1 SV=1	29	10	340	37.7	6.64	189.94	cell-cell signaling;cell organization and biogenesis;stress response;transport;developmental processes;signal transduction;other biological processes	non-structural extracellular;plasma membrane;other membranes;nucleus;other cell component	enzyme regulator activity;other molecular function	Pf00191	334724	ENSDARG00000026726	anxa1a	dre:334724; Q804H2		G alpha (i) signalling events; G alpha (q) signalling events; Formyl peptide receptors bind formyl peptides and many other ligands	598186	675263	737746	1.2474e+06	793608	1.63094e+06	1.33951e+06	1.69498e+06	1.36685e+06	High	High	High	High	High	High	High	High	High
High	Master Protein	A0A0R4IUZ8	Myomesin 1b OS=Danio rerio OX=7955 GN=myom1b PE=1 SV=1	10	11	1458	161.5	5.22	77.41	other biological processes	cytoskeleton	cytoskeletal activity;other molecular function	Pf00041, Pf07679		ENSDARG00000104836	myom1b	A0A0R4IUZ8			428907	679266	548110	691853	506912	1.01841e+06	1.00382e+06	1.92268e+06	1.21572e+06	Peak Found	Medium	Peak Found	Medium	Medium	High	High	High	High
High	Master Protein	Q6PE34	Tubulin beta chain OS=Danio rerio OX=7955 GN=zgc:65894 PE=1 SV=1	21	1	444	49.6	4.92	309.5	cell cycle OR cell proliferation;cell organization and biogenesis	cytoskeleton;other cell component	cytoskeletal activity;other molecular function	Pf00091, Pf03953	335798	ENSDARG00000016301		dre:335798; Q6PE34		COPI-dependent Golgi-to-ER retrograde traffic; Kinesins; HSP90 chaperone cycle for steroid hormone receptors (SHR) in the presence of ligand; COPI-mediated anterograde transport; Separation of Sister Chromatids; Resolution of Sister Chromatid Cohesion; Aggrephagy; EML4 and NUDC in mitotic spindle formation; Regulation of PLK1 Activity at G2/M Transition; Loss of Nlp from mitotic centrosomes; Recr…	16271.7	17391	47787.2	40126.2		32687.7	57790.9	21041.6	44952.8	Peak Found	Peak Found	High	Peak Found	Not Found	Peak Found	Peak Found	Medium	Peak Found
High	Master Protein	B8JHU4	Actinin, alpha 1 OS=Danio rerio OX=7955 GN=actn1 PE=1 SV=1	12	1	902	104.1	5.57	171.46			cytoskeletal activity;other molecular function	Pf00307, Pf00435, Pf08726, Pf13405	560400	ENSDARG00000007219	actn1	B8JHU4; dre:560400		Platelet degranulation ; RHOBTB2 GTPase cycle; RHOD GTPase cycle; RHOF GTPase cycle; Regulation of cytoskeletal remodeling and cell spreading by IPP complex components		12922.5	11247.6	13180.2		19267.9		138881	21437	Not Found	Peak Found	Peak Found	Peak Found	Not Found	Peak Found	Not Found	High	Peak Found
High	Master Protein	F6NMS7	Creatine kinase OS=Danio rerio OX=7955 GN=ckmt2b PE=1 SV=1	17	3	413	46.3	6.93	180.3	other metabolic processes	mitochondrion	kinase activity;other molecular function	Pf00217, Pf02807		ENSDARG00000039929	ckmt2b	F6NMS7			1.84218e+06	1.4882e+06	2.38146e+06	1.93924e+06	2.03116e+06	2.37752e+06	2.70251e+06	3.08449e+06	2.91098e+06	High	High	High	High	High	High	High	High	High
High	Master Protein	A0A0R4IYT0	Insulin-like growth factor 2 mRNA-binding protein 3 OS=Danio rerio OX=7955 GN=igf2bp3 PE=1 SV=1	16	6	607	65.9	8.47	71.3	transport	nucleus;other cell component	nucleic acid binding activity	Pf00013, Pf00076	30967	ENSDARG00000010266	igf2bp3	A0A0R4IYT0			238874	218858	374590	284412	204878	397261	721651	1.16552e+06	1.08103e+06	Peak Found	Medium	High	High	High	High	High	High	High
High	Master Protein	A0A2R8Q8A0	ADP/ATP translocase OS=Danio rerio OX=7955 GN=slc25a6 PE=1 SV=1	47	4	298	32.7	9.73	158.39	transport	other membranes;mitochondrion	transporter activity	Pf00153		ENSDARG00000113366	slc25a6	A0A2R8Q8A0		Transport of nucleosides and free purine and pyrimidine bases across the plasma membrane	141818	234634	173606	230380	221146	358066	492351	819012	426972	Medium	Peak Found	High	High	High	High	High	High	High
High	Master Protein	Q6P0G6	Myosin, light chain 1, alkali; skeletal, fast OS=Danio rerio OX=7955 GN=myl1 PE=2 SV=1	56	6	190	20.9	4.77	201.88	developmental processes		other molecular function		336165	ENSDARG00000014196	myl1	dre:336165; Q6P0G6			2.01739e+06	2.48508e+06	2.71551e+06	3.41501e+06	2.18988e+06	3.8419e+06	5.49342e+06	3.80294e+06	4.913e+06	High	High	High	High	High	High	High	High	High
High	Master Protein	E7F5A4	Si:dkey-261m9.12 OS=Danio rerio OX=7955 GN=si:dkey-261m9.12 PE=1 SV=1	31	2	199	20.6	11.03	231.72	cell organization and biogenesis;other biological processes	nucleus;other cell component	nucleic acid binding activity	Pf00538	560910	ENSDARG00000032637	si:dkey-261m9.12	dre:560910; E7F5A4		Formation of Senescence-Associated Heterochromatin Foci (SAHF); Apoptosis induced DNA fragmentation	527670	419437	399724	402592	496090	888968	1.56038e+06	1.3692e+06	2.26812e+06	Medium	Peak Found	Medium	Medium	High	High	High	High	High
High	Master Protein	F1QT01	Beta-B1 crystallin (Fragment) OS=Danio rerio OX=7955 GN=crybb1 PE=1 SV=1	26	6	253	29.1	7.24	383.47	developmental processes;other biological processes		other molecular function	Pf00030		ENSDARG00000068507	crybb1	F1QT01			3.85481e+06	4.48376e+06	5.54469e+06	7.22117e+06	7.03601e+06	1.02394e+07	8.35433e+06	1.72527e+07	1.11364e+07	High	High	High	High	High	High	High	High	High
High	Master Protein	E7FAK0	Si:ch211-113a14.24 OS=Danio rerio OX=7955 GN=si:ch211-113a14.24 PE=3 SV=1	26	1	199	20.6	11.03	267.01	cell organization and biogenesis;other biological processes	nucleus;other cell component	nucleic acid binding activity	Pf00538	573073	ENSDARG00000051718	si:ch211-113a14.24	dre:573073; E7FAK0		Formation of Senescence-Associated Heterochromatin Foci (SAHF); Apoptosis induced DNA fragmentation	698391	772173	834203	931455	1.48734e+06	1.89022e+06	3.28882e+06	1.17655e+06	6.18402e+06	High	High	High	High	High	High	High	High	High
High	Master Protein	Q5RGB5	Ras-related protein Rab-3 OS=Danio rerio OX=7955 GN=rab3ab PE=1 SV=1	38	2	220	24.9	5.03	337.34	cell organization and biogenesis;transport;developmental processes;other biological processes	plasma membrane;other membranes;ER/Golgi;other cytoplasmic organelle;other cell component	other molecular function	Pf00071	550457	ENSDARG00000043835	rab3ab	dre:550457; Q5RGB5		Glutamate Neurotransmitter Release Cycle; Neutrophil degranulation; Acetylcholine Neurotransmitter Release Cycle; Serotonin Neurotransmitter Release Cycle; Norepinephrine Neurotransmitter Release Cycle; Dopamine Neurotransmitter Release Cycle; GABA synthesis, release, reuptake and degradation; RAB geranylgeranylation; RAB GEFs exchange GTP for GDP on RABs	1.36068e+06	1.82272e+06	1.75116e+06	2.57163e+06	2.2555e+06	3.69533e+06	3.84141e+06	2.26355e+06	4.60092e+06	High	High	High	High	High	High	High	High	High
High	Master Protein	Q804G7	Annexin OS=Danio rerio OX=7955 GN=anxa4 PE=1 SV=1	42	12	321	35.6	6.46	133.14		other cell component	other molecular function	Pf00191	353362	ENSDARG00000036456	anxa4	dre:353362; Q804G7		Insertion of tail-anchored proteins into the endoplasmic reticulum membrane	646231	645374	927437	1.13219e+06	620166	1.4894e+06	1.71835e+06	1.94592e+06	1.97576e+06	High	High	High	High	High	High	High	High	High
High	Master Protein	A0A2R8Q0U0	Si:dkey-108k21.21 OS=Danio rerio OX=7955 GN=si:dkey-108k21.21 PE=3 SV=1	25	1	206	21.2	11.12	287.28	cell organization and biogenesis;other biological processes	nucleus;other cell component	nucleic acid binding activity	Pf00538	100332815	ENSDARG00000091905	si:dkey-108k21.21	A0A2R8Q0U0; dre:100332815		Formation of Senescence-Associated Heterochromatin Foci (SAHF); Apoptosis induced DNA fragmentation	175524	99670.2	111498	99496.6	88835.2	234940	347393		204523	Peak Found	Medium	Peak Found	Medium	High	High	High	Not Found	High
High	Master Protein	F1QC64	Myosin, heavy chain 9b, non-muscle OS=Danio rerio OX=7955 GN=myh9b PE=1 SV=4	6	4	1749	203.3	5.73	92.75	cell organization and biogenesis;developmental processes;other biological processes	cytoskeleton	cytoskeletal activity;other molecular function	Pf00063, Pf00612, Pf01576, Pf02736		ENSDARG00000001014	myh9b	F1QC64		RHO GTPases activate PAKs	42747.8	66643.1	20747.1	147250	136409	170870	279921	224803	361277	Peak Found	Peak Found	Peak Found	Peak Found	Medium	High	High	High	High
High	Master Protein	E7F8M1	Crystallin, beta B1,-like 1 OS=Danio rerio OX=7955 GN=crybb1l1 PE=1 SV=2	24	3	219	25.6	7.24	284.83	developmental processes;other biological processes		other molecular function	Pf00030	553473	ENSDARG00000007576	crybb1l1	dre:553473; E7F8M1			3.23312e+06	2.95328e+06	4.67801e+06	3.5879e+06	2.92755e+06	6.22159e+06	8.32561e+06	8.4754e+06	9.93404e+06	High	High	Medium	Peak Found	Peak Found	Peak Found	High	High	High
High	Master Protein	Q1LXJ7	Type I cytokeratin, enveloping layer,-like OS=Danio rerio OX=7955 GN=cyt1l PE=1 SV=1	34	1	429	46.6	5.21	156.56		cytoskeleton	other molecular function	Pf00038	792062	ENSDARG00000036832	cyt1l	dre:792062; Q1LXJ7		Formation of the cornified envelope	18217.1	21171.2	22223.6	27362	20076.1	25678.5	39957.3		28943.1	Peak Found	Peak Found	High	Peak Found	Peak Found	Peak Found	Peak Found	Not Found	Peak Found
High	Master Protein	Q15323	CRAP Keratin, type I cuticular Ha1 OS=Homo sapiens OX=9606 GN=KRT31 PE=1 SV=3	31	1	416	47.2	4.88	122.9	cell organization and biogenesis;other biological processes	cytosol;cytoskeleton	cytoskeletal activity	Pf00038	3881	ENSG00000094796; ENSG00000262993	KRT31	hsa:3881; Q15323; Q9UE12	IL-18 signaling pathway	Formation of the cornified envelope	15561.7	644689	9605.09	13737	1.33204e+06	36413.3	17927.4	22342.5	111808	Not Found	High	Not Found	Not Found	High	Not Found	Not Found	Not Found	Not Found
High	Master Protein	A3KPR3	Histone H1 like OS=Danio rerio OX=7955 GN=histh1l1 PE=1 SV=1	31	8	201	20.7	11.24	207.7	cell organization and biogenesis;other biological processes	nucleus;other cell component	nucleic acid binding activity	Pf00538		ENSDARG00000035519	histh1l1	A3KPR3		Formation of Senescence-Associated Heterochromatin Foci (SAHF); Apoptosis induced DNA fragmentation	4.92806e+06	3.28728e+06	3.94109e+06	5.02922e+06	3.01719e+06	8.18521e+06	7.90187e+06	2.37336e+06	5.98635e+06	High	High	High	High	High	High	High	High	High
High	Master Protein	Q804H0	Annexin OS=Danio rerio OX=7955 GN=anxa1c PE=1 SV=1	40	11	341	37.6	5.54	97.8	cell-cell signaling;cell organization and biogenesis;stress response;transport;developmental processes;signal transduction;other biological processes	non-structural extracellular;plasma membrane;other membranes;nucleus;other cell component	enzyme regulator activity;other molecular function	Pf00191	494158	ENSDARG00000104359	anxa1c	dre:494158; Q804H0			632978	597910	894811	1.3928e+06	948923	1.77365e+06	1.8986e+06	2.63456e+06	1.33635e+06	High	High	High	High	High	High	High	High	High
High	Master Protein	B0S758	Titin, tandem duplicate 2 (Fragment) OS=Danio rerio OX=7955 GN=ttn.2 PE=1 SV=1	2	1	7601	843	6.11	46.69	cell organization and biogenesis;developmental processes;other biological processes	cytoskeleton;nucleus;other cell component	other molecular function	Pf07679, Pf13927, Pf18362		ENSDARG00000028213	ttn.2	B0S758						11059.7	9269.87	20749.7	34663.7		109856	Not Found	Not Found	Not Found	Peak Found	Peak Found	Peak Found	Peak Found	Not Found	High
High	Master Protein	Q801E6	Malate dehydrogenase OS=Danio rerio OX=7955 GN=mdh1aa PE=1 SV=1	29	8	333	36.2	7.42	221.14	other metabolic processes	cytosol	other molecular function	Pf00056, Pf02866	399662	ENSDARG00000017772	mdh1aa	Q801E6	TCA cycle		1.40829e+06	1.40744e+06	1.62493e+06	2.36319e+06	1.89167e+06	3.26702e+06	3.93057e+06	4.58862e+06	4.72143e+06	High	High	High	High	High	High	High	High	High
High	Master Protein	Q6TH14	2-phospho-D-glycerate hydro-lyase OS=Danio rerio OX=7955 GN=eno3 PE=1 SV=1	31	7	433	47.4	6.7	67.83	other metabolic processes;other biological processes	cytosol	other molecular function	Pf00113, Pf03952	378963	ENSDARG00000039007	eno3	dre:378963; F1QBW7; Q6TH14	Glycolysis and gluconeogenesis	Glycolysis; Gluconeogenesis	140078	169555	160105	293963	248541	422400	558163	1.99532e+06	802842	High	High	High	Medium	High	High	High	High	High
High	Master Protein	A0A286YAF6	Apolipoprotein Bb, tandem duplicate 1 OS=Danio rerio OX=7955 GN=apobb.1 PE=1 SV=2	5	12	3643	402.7	5.22	51.47	cell organization and biogenesis;other metabolic processes;transport;other biological processes	non-structural extracellular	signal transduction activity or receptor binding;transporter activity	Pf01347, Pf06448, Pf09172		ENSDARG00000022767	apobb.1	A0A286YAF6			27269.4	46207.8	68337.7	164718	172212	335134	608972	735858	629455	Peak Found	Peak Found	Peak Found	High	Medium	Medium	High	High	Medium
High	Master Protein	Q5MJ86	Glyceraldehyde-3-phosphate dehydrogenase 2 OS=Danio rerio OX=7955 GN=gapdh-2 PE=2 SV=1	16	4	335	36.1	7.03	151.09	other metabolic processes	cytosol	other molecular function	Pf00044, Pf02800	406367		gapdh-2	dre:406367; Q5MJ86	Glycolysis and gluconeogenesis		568087	976296	845671	1.0334e+06	893631	1.13293e+06	1.442e+06	851445	1.11021e+06	High	High	High	High	High	High	High	High	High
High	Master Protein	A0A2R8RTK5	Calmodulin OS=Danio rerio OX=7955 GN=calm2b PE=1 SV=1	34	5	161	17.9	4.31	211.8			other molecular function	Pf13499		ENSDARG00000015050	calm2b	A0A2R8RTK5			108179	128046	128714	1.02846e+06	928424	1.46189e+06	1.93683e+06	4.37769e+06	2.3499e+06	Peak Found	Peak Found	Peak Found	High	High	High	High	High	High
High	Master Protein	F1Q4X8	Envoplakin a OS=Danio rerio OX=7955 GN=evpla PE=1 SV=1	9	16	1975	229	6.71	48.87	cell organization and biogenesis;stress response;other biological processes	plasma membrane;other membranes;cytoskeleton;other cell component	other molecular function	Pf00681, Pf17902	373136	ENSDARG00000019808	evpla	dre:373136; F1Q4X8		Formation of the cornified envelope	124173	267864	227225	303211	431401	549777	598144	779318	741997	Peak Found	Peak Found	Medium	High	High	High	High	High	High
High	Master Protein	E7F8J2	Si:dkey-108k21.10 OS=Danio rerio OX=7955 GN=si:dkey-108k21.10 PE=3 SV=1	24	1	206	21.3	11.12	272.61	cell organization and biogenesis;other biological processes	nucleus;other cell component	nucleic acid binding activity	Pf00538	100333275	ENSDARG00000075508	si:dkey-108k21.10	dre:100333275; E7F8J2		Formation of Senescence-Associated Heterochromatin Foci (SAHF); Apoptosis induced DNA fragmentation	797056	898027	849911	909598	1.51552e+06	1.98215e+06	3.73015e+06	5.02842e+06	8.66171e+06	Peak Found	Peak Found	Peak Found	Peak Found	Not Found	Peak Found	Peak Found	Not Found	Not Found
High	Master Protein	E7FAU1	Si:dkey-108k21.14 OS=Danio rerio OX=7955 GN=si:dkey-108k21.14 PE=1 SV=1	24	1	204	21	11.12	274.31	cell organization and biogenesis;other biological processes	nucleus;other cell component	nucleic acid binding activity	Pf00538		ENSDARG00000110841	si:dkey-108k21.14	E7FAU1		Formation of Senescence-Associated Heterochromatin Foci (SAHF); Apoptosis induced DNA fragmentation		35810.2	27760.8	59382.6	58363.5	105189	189761		107908	Not Found	Peak Found	Peak Found	Peak Found	Peak Found	High	Peak Found	Not Found	High
High	Master Protein	Q9I8U7	Fast skeletal muscle myosin light polypeptide 3 OS=Danio rerio OX=7955 GN=mylz3 PE=1 SV=1	60	6	151	16.8	4.55	132.57			other molecular function		58143	ENSDARG00000017441	mylz3	dre:58143; Q9I8U7		Striated Muscle Contraction	238356	365287	578396	418045	344163	544857	690288	1.19539e+06	748858	Peak Found	High	High	High	High	High	High	High	High
High	Master Protein	F8W4M7	Aconitate hydratase, mitochondrial (Fragment) OS=Danio rerio OX=7955 GN=aco2 PE=1 SV=2	16	10	790	85.5	7.68	110.89	other metabolic processes	cytosol;mitochondrion	other molecular function	Pf00330, Pf00694		ENSDARG00000007294	aco2	F8W4M7			314039	400057	458113	588779	634162	921674	1.40398e+06	1.54603e+06	1.74733e+06	Medium	High	High	High	High	High	High	High	High
High	Master Protein	E7F225	Zgc:163061 OS=Danio rerio OX=7955 GN=zgc:163061 PE=1 SV=1	54	7	114	11.7	10.43	223.86	cell organization and biogenesis	nucleus;other cell component	nucleic acid binding activity	Pf00538		ENSDARG00000075538		E7F225			1.2849e+06	1.67246e+06	1.52122e+06	1.76986e+06	2.49252e+06	3.31745e+06	6.53563e+06	3.32373e+06	9.24375e+06	High	High	High	High	High	High	High	High	High
High	Master Protein	Q7SXI1	Cox7a2l protein OS=Danio rerio OX=7955 GN=cox7a2l PE=1 SV=1	58	5	115	12.6	9.88	207.7	cell organization and biogenesis;other metabolic processes;other biological processes	other membranes;mitochondrion	other molecular function	Pf02238	335751	ENSDARG00000054907; ENSDARG00000112758	cox7a2l	dre:335751; Q7SXI1	Electron transport chain	Respiratory electron transport; Cytoprotection by HMOX1; TP53 Regulates Metabolic Genes	1.48215e+06	1.76826e+06	1.55869e+06	2.57602e+06	2.19924e+06	2.98299e+06	4.44486e+06	1.52148e+06	4.02351e+06	High	High	High	High	High	High	High	High	High
High	Master Protein	Q5PRD0	14-3-3 protein beta/alpha-A OS=Danio rerio OX=7955 GN=ywhaba PE=2 SV=2	33	4	244	27.6	4.78	129.69	cell organization and biogenesis;transport	other cell component		Pf00244	323055	ENSDARG00000013078	ywhaba	A3KNI9; dre:323055; Q5PRD0		Negative regulation of MAPK pathway; RAF activation; TP53 Regulates Metabolic Genes; Signaling by Hippo; MAP2K and MAPK activation; Rap1 signalling; Frs2-mediated activation; RHO GTPases activate PKNs; Butyrate Response Factor 1 (BRF1) binds and destabilizes mRNA; Tristetraprolin (TTP, ZFP36) binds and destabilizes mRNA; Activation of BAD and translocation to mitochondria ; mTORC1-mediated signal…	1.31424e+06	1.91759e+06	2.54586e+06	3.45441e+06	2.5627e+06	3.77982e+06	4.26218e+06	4.73076e+06	3.98175e+06	High	High	High	High	High	High	High	Peak Found	Medium
High	Master Protein	F1QTT3	Junction plakoglobin OS=Danio rerio OX=7955 GN=jupa PE=1 SV=1	15	9	729	80	6.33	51.13	cell adhesion;cell organization and biogenesis;developmental processes;other biological processes	plasma membrane;other membranes;nucleus;other cell component	other molecular function	Pf00514		ENSDARG00000070787	jupa	F1QTT3			330016	308237	341127	846514	613889	1.21455e+06	1.23513e+06	745510	1.30806e+06	Medium	Medium	High	High	Medium	High	High	High	High
High	Master Protein	B0UXR9	Heat shock cognate 70-kd protein, tandem duplicate 2 OS=Danio rerio OX=7955 GN=hsp70.2 PE=3 SV=1	14	2	643	70.4	5.64	143.81	stress response;transport;other biological processes	plasma membrane;other membranes;cytosol;nucleus;other cell component	other molecular function	Pf00012	100126123	ENSDARG00000092362	hsp70.2	B0UXR9		Neutrophil degranulation; AUF1 (hnRNP D0) binds and destabilizes mRNA; HSP90 chaperone cycle for steroid hormone receptors (SHR) in the presence of ligand; Regulation of HSF1-mediated heat shock response; Attenuation phase				16927.9	48849.9	15209.4	41768.7	212052	28583.2	Not Found	Not Found	Not Found	Peak Found	Peak Found	Peak Found	Peak Found	High	Peak Found
High	Master Protein	Q0D2W2	Fast muscle troponin I OS=Danio rerio OX=7955 GN=tnni2a.4 PE=1 SV=1	26	4	176	20.1	8.81	343.82	cell organization and biogenesis;other biological processes	cytoskeleton		Pf00992	494164	ENSDARG00000029069	tnni2a.4	dre:494164; Q0D2W2			2.99467e+06	3.12147e+06	3.87147e+06	5.41649e+06	2.97265e+06	6.51382e+06	5.26821e+06	5.88138e+06	3.2951e+06	High	High	High	High	High	High	High	High	High
High	Master Protein	I3ITF4	Recoverin 3 (Fragment) OS=Danio rerio OX=7955 GN=rcvrn3 PE=1 SV=1	46	8	189	21.7	4.78	100.04	other biological processes		other molecular function	Pf13499, Pf13833		ENSDARG00000009637	rcvrn3	I3ITF4			6.8971e+06	4.66544e+06	8.54727e+06	1.13968e+07	1.09744e+06	1.19669e+07	8.81428e+06	2.18494e+06	1.46929e+06	High	Medium	High	High	Peak Found	High	High	High	High
High	Master Protein	Q802C9	RNA helicase OS=Danio rerio OX=7955 GN=eif4a1a PE=1 SV=1	31	4	406	46.2	5.41	90.58	protein metabolism;other metabolic processes		nucleic acid binding activity;other molecular function	Pf00270, Pf00271	386634	ENSDARG00000092115	eif4a1a	dre:386634; Q802C9			484047	644613	901754	907033	688530	1.42233e+06	1.4004e+06	2.06338e+06	1.16196e+06	Peak Found	Peak Found	Peak Found	Medium	Medium	Medium	High	High	High
High	Master Protein	A0A0R4II70	Collagen, type IX, alpha 1b OS=Danio rerio OX=7955 GN=col9a1b PE=1 SV=2	10	4	669	63.1	6.81	253.31				Pf01391		ENSDARG00000031483	col9a1b	A0A0R4II70			1.50208e+06	969061	1.55492e+06	1.90398e+06	1.57147e+06	2.76458e+06	1.94252e+06	3.6424e+06	2.33939e+06	High	High	High	High	High	High	High	High	High
High	Master Protein	F6NI63	Visinin-like protein 1 OS=Danio rerio OX=7955 GN=vsnl1a PE=1 SV=1	55	2	191	22.2	5.05	89.77			other molecular function	Pf00036, Pf13499	492494	ENSDARG00000023228	vsnl1a	dre:492494; F6NI63			49940.2	34533	52866.7	65406.3	24689.9	85599.6	121394	485858	62109.7	Peak Found	Peak Found	Peak Found	Peak Found	Peak Found	Peak Found	Peak Found	High	Peak Found
High	Master Protein	Q5RGK8	Staphylococcal nuclease domain-containing protein OS=Danio rerio OX=7955 GN=snd1 PE=1 SV=2	18	13	913	102.5	7.61	49.95	RNA metabolism OR transcription;other metabolic processes;other biological processes	other cell component	nucleic acid binding activity;other molecular function	Pf00565, Pf00567	324404	ENSDARG00000006766	snd1	Q5RGK8			277396	325328	260457	559671	348832	629083	820433	549957	644806	High	Peak Found	Medium	High	High	Medium	High	High	High
High	Master Protein	F8W442	Guanine nucleotide-binding protein (G protein), alpha-activating activity polypeptide O, a OS=Danio rerio OX=7955 GN=gnao1a PE=4 SV=1	31	6	354	40.2	5.44	187.33	signal transduction	plasma membrane;other membranes	signal transduction activity or receptor binding;other molecular function	Pf00503	393760	ENSDARG00000016676	gnao1a	F8W442		Ca2+ pathway	983207	1.82292e+06	1.38413e+06	1.99806e+06	1.65825e+06	2.76025e+06	3.42603e+06	2.91219e+06	2.38007e+06	High	High	High	High	High	High	High	High	High
High	Master Protein	A0A0N4SUF2	Keratin 92 OS=Danio rerio OX=7955 GN=krt92 PE=1 SV=2	25	2	430	47.1	5.34	146.09		cytoskeleton	other molecular function	Pf00038		ENSDARG00000036834	krt92	A0A0N4SUF2			34832	34757.4	32728.4	92562.7	107415	140150	155042	56087.1	318624	Peak Found	High	Peak Found	High	High	Medium	High	High	High
High	Master Protein	E7EYD0	Myomesin 1a (skelemin) OS=Danio rerio OX=7955 GN=myom1a PE=1 SV=1	10	10	1483	166.2	6.6	72.27	other biological processes	cytoskeleton	cytoskeletal activity;other molecular function	Pf00041, Pf07679	558671	ENSDARG00000061249	myom1a	dre:558671; E7EYD0; F1QNU3			306592	233269	236846	339640	178528	357148	259802	623607	416830	High	High	Medium	High	Medium	Peak Found	High	High	High
High	Master Protein	F1QYX8	Enoyl-CoA hydratase OS=Danio rerio OX=7955 GN=hadhab PE=1 SV=1	20	10	763	82.8	8.97	46.35	other metabolic processes	mitochondrion	other molecular function	Pf00378, Pf00725, Pf02737		ENSDARG00000060594	hadhab	F1QYX8		Acyl chain remodeling of CL; Beta oxidation of myristoyl-CoA to lauroyl-CoA; Beta oxidation of palmitoyl-CoA to myristoyl-CoA; Beta oxidation of lauroyl-CoA to decanoyl-CoA-CoA; Beta oxidation of decanoyl-CoA to octanoyl-CoA-CoA; Beta oxidation of octanoyl-CoA to hexanoyl-CoA; Beta oxidation of hexanoyl-CoA to butanoyl-CoA	369562	327708	585892	540960	406936	576204	978541	1.91085e+06	1.28876e+06	Medium	Peak Found	High	High	High	High	High	High	High
High	Master Protein	Q6IQ59	Ubiquinol-cytochrome c reductase core protein 2b OS=Danio rerio OX=7955 GN=uqcrc2b PE=1 SV=1	27	9	454	48.1	8.37	65.69	protein metabolism	mitochondrion	other molecular function	Pf00675, Pf05193	322549	ENSDARG00000071691	uqcrc2b	dre:322549; Q6IQ59		Respiratory electron transport	220975	313069	397041	506647	329329	507348	958292	1.14624e+06	1.23685e+06	High	High	High	High	High	High	High	High	High
High	Master Protein	Q9PVK4	L-lactate dehydrogenase B-A chain OS=Danio rerio OX=7955 GN=ldhba PE=2 SV=4	28	6	334	36.2	6.89	106.69	other metabolic processes	other cell component	other molecular function	Pf00056, Pf02866	30497	ENSDARG00000019644	ldhba	dre:30497; Q803U5; Q9PVK4	Glycolysis and gluconeogenesis	Pyruvate metabolism	1.2704e+06	1.64455e+06	1.55014e+06	2.52436e+06	1.55862e+06	3.26628e+06	3.00082e+06	1.01296e+06	2.10379e+06	High	High	High	Peak Found	High	High	High	High	High
High	Master Protein	F1QEX9	Ryanodine receptor 1 OS=Danio rerio OX=7955 GN=ryr1b PE=1 SV=3	3	10	5078	574.8	5.12	55.19	stress response;transport;signal transduction;other biological processes	plasma membrane;other membranes;cytosol;cytoskeleton;ER/Golgi	transporter activity;other molecular function	Pf00520, Pf00622, Pf01365, Pf02026, Pf02815, Pf06459, Pf08454, Pf08709		ENSDARG00000023797	ryr1b	F1QEX9			162746	213570	265994	291311	343742	280920	498799	924406	469531	High	Medium	High	High	High	High	High	High	High
High	Master Protein	A2AWE1	Peroxiredoxin-1 OS=Danio rerio OX=7955 GN=prdx1 PE=1 SV=2	37	4	199	22	6.55	205.88	other metabolic processes;stress response;other biological processes	cytosol;other cell component	other molecular function	Pf00578, Pf10417	541344	ENSDARG00000058734	prdx1	A0A0R4IYJ8; A2AWE1; dre:541344; F1RA95		Detoxification of Reactive Oxygen Species; TP53 Regulates Metabolic Genes	166922	324545	283647	387450	270179	440499	661813	550447	542246	High	Medium	High	Medium	Medium	High	High	High	High
High	Master Protein	Q803B0	60 kDa chaperonin OS=Danio rerio OX=7955 GN=hspd1 PE=1 SV=1	20	9	575	61.2	5.72	108.47	cell organization and biogenesis;stress response;transport;other biological processes	other membranes;mitochondrion	other molecular function	Pf00118	282676	ENSDARG00000056160	hspd1	dre:282676; Q803B0		Mitochondrial protein import	243211	236337	282129	569062	432124	618802	922409	653659	813813	High	Medium	High	High	High	High	High	High	High
High	Master Protein	Q1LXI2	Myosin VAa OS=Danio rerio OX=7955 GN=myo5aa PE=1 SV=1	9	12	1844	213.1	8.47	36.54	cell organization and biogenesis;transport	cytoskeleton;other cell component	cytoskeletal activity;other molecular function	Pf00063, Pf00612, Pf01843		ENSDARG00000061635	myo5aa	Q1LXI2			799152	427677	637397	867908	256707	941738	921344	808534	602837	Peak Found	High	Peak Found	Peak Found	Medium	High	High	High	Peak Found
High	Master Protein	O76009	CRAP Keratin, type I cuticular Ha3-I OS=Homo sapiens OX=9606 GN=KRT33A PE=2 SV=2	28	1	404	45.9	4.82	60.41		cytosol;cytoskeleton	other molecular function	Pf00038	3883	ENSG00000006059; ENSG00000261986	KRT33A	B2RA87; hsa:3883; O76009; Q6NTB9; Q6ZZB9		Formation of the cornified envelope	9159.95	63606.8	4094.54			9367.89				Peak Found	Peak Found	Peak Found	Not Found	Not Found	Peak Found	Not Found	Not Found	Not Found
High	Master Protein	A0A2R8PWR1	Betaine--homocysteine S-methyltransferase 1 OS=Danio rerio OX=7955 GN=bhmt PE=1 SV=1	24	6	392	43.2	6.79	102.08	other metabolic processes		other molecular function	Pf02574		ENSDARG00000013430	bhmt	A0A2R8PWR1			375347	529179	529143	627045	389961	770115	1.00154e+06	1.57506e+06	804111	High	High	High	High	High	High	High	High	High
High	Master Protein	A7YT47	Enoyl-CoA hydratase OS=Danio rerio OX=7955 GN=hadhaa PE=1 SV=1	18	8	761	81.8	9.13	25.83	other metabolic processes;other biological processes	mitochondrion	other molecular function	Pf00378, Pf00725, Pf02737	553401	ENSDARG00000057128	hadhaa	A7YT47; dre:553401	Mitochondrial long chain fatty acid beta-oxidation		188988	149491	182483	268249	160188	282740	412195	568641	350788	Medium	Medium	Medium	High	High	High	High	High	Medium
High	Master Protein	F8W3L6	Myosin, heavy chain 9a, non-muscle (Fragment) OS=Danio rerio OX=7955 GN=myh9a PE=1 SV=1	6	5	1964	227.6	5.54	73.45	cell organization and biogenesis;developmental processes;other biological processes	cytoskeleton	cytoskeletal activity;other molecular function	Pf00063, Pf00612, Pf01576, Pf02736		ENSDARG00000063295	myh9a	F8W3L6			134270	210961	219626	306181	203439	343244	569466	1.39502e+06	422326	Peak Found	Peak Found	Peak Found	Peak Found	Peak Found	Peak Found	Peak Found	High	High
High	Master Protein	A0A0R4IGP6	Pyruvate kinase OS=Danio rerio OX=7955 GN=pkma PE=1 SV=1	18	7	532	58.1	6.48	161.31	other metabolic processes;other biological processes	other cell component	kinase activity;other molecular function	Pf00224, Pf02887	335817	ENSDARG00000099730	pkma	A0A0R4IGP6	Glycolysis and gluconeogenesis	Neutrophil degranulation; Glycolysis	462227	430929	629343	794949	589642	1.04587e+06	1.25402e+06	1.44674e+06	1.08659e+06	High	High	High	High	High	High	High	High	High
High	Master Protein	F1Q6R4	Nebulin (Fragment) OS=Danio rerio OX=7955 GN=neb PE=1 SV=1	19	1	564	64.4	8.94	47.47	cell organization and biogenesis;developmental processes;other biological processes	cytoskeleton	cytoskeletal activity	Pf00880, Pf14604		ENSDARG00000032630	neb	F1Q6R4									13791.1	120987	10492.1	Not Found	Not Found	Not Found	Not Found	Not Found	Not Found	Peak Found	High	Peak Found
High	Master Protein	Q1LXJ1	Keratin 17 OS=Danio rerio OX=7955 GN=krt17 PE=1 SV=1	27	3	423	46.3	5.49	89.11	other biological processes	cytoskeleton	other molecular function	Pf00038	100034647	ENSDARG00000094041	krt17	dre:100034647; Q1LXJ1		Formation of the cornified envelope		15210.8	12134.7	92226.7	76956.1	113561	122610	38205.4	67168.2	Not Found	Peak Found	Peak Found	High	Medium	Peak Found	High	High	Peak Found
High	Master Protein	F6PB84	Heterogeneous nuclear ribonucleoprotein K OS=Danio rerio OX=7955 GN=hnrpkl PE=1 SV=2	22	6	420	46.4	7.11	66.69	other biological processes	nucleus;other cell component	nucleic acid binding activity	Pf00013, Pf08067	406264	ENSDARG00000007034	hnrpkl	F6PB84			153626	251993	174925	338965	161935	315347	795886	709068	317182	High	High	High	High	High	High	High	High	High
High	Master Protein	O95678	CRAP Keratin, type II cytoskeletal 75 OS=Homo sapiens OX=9606 GN=KRT75 PE=1 SV=2	14	1	551	59.5	7.74	135.96	developmental processes	cytosol;cytoskeleton	other molecular function	Pf00038, Pf16208	9119	ENSG00000170454	KRT75	B4DQU4; hsa:9119; O95678; Q9NSA9		Formation of the cornified envelope		116977			383015					Not Found	High	Not Found	Not Found	High	Not Found	Not Found	Not Found	Not Found
High	Master Protein	A2CE51	Eukaryotic translation elongation factor 2,-like 2 OS=Danio rerio OX=7955 GN=eef2l2 PE=3 SV=1	13	1	861	95.8	6.83	77.64	protein metabolism;other metabolic processes	other cell component	translation activity;nucleic acid binding activity;other molecular function	Pf00009, Pf00679, Pf03144, Pf03764, Pf14492	336168	ENSDARG00000035256	eef2l2	A2CE51		Neutrophil degranulation; Synthesis of diphthamide-EEF2; Peptide chain elongation; Protein methylation	10659.1	9783.77	14297.9	24107.5	22470.4	28439.2	39758.6		65091.1	Peak Found	Peak Found	Peak Found	Peak Found	Peak Found	Medium	High	Not Found	High
High	Master Protein	Q6P102	Tyrosine 3-monooxygenase/tryptophan 5-monooxygenase activation protein, beta polypeptide-like OS=Danio rerio OX=7955 GN=ywhabl PE=1 SV=1	32	4	245	27.9	4.78	168.47			other molecular function	Pf00244	321729	ENSDARG00000040287	ywhabl	F1R1X5; Q6P102			508748	839855	656562	945583	867975	1.34236e+06	1.58038e+06	1.20887e+06	1.39939e+06	High	High	High	High	High	High	High	High	High
High	Master Protein	A0A2R8Q139	Heterogeneous nuclear ribonucleoprotein K OS=Danio rerio OX=7955 GN=hnrnpk PE=1 SV=1	23	7	417	46.2	8.54	95.82	other biological processes	nucleus;other cell component	nucleic acid binding activity	Pf00013, Pf08067	406267	ENSDARG00000018914	hnrnpk	A0A2R8Q139	mRNA processing		425314	440455	460010	727494	552607	936820	1.17978e+06	1.45614e+06	1.2192e+06	High	High	High	High	High	High	High	High	High
High	Master Protein	F1QCD4	Aspartate aminotransferase OS=Danio rerio OX=7955 GN=got2b PE=1 SV=1	24	7	428	47.4	8.57	129.18	other metabolic processes	mitochondrion	other molecular function	Pf00155		ENSDARG00000005840	got2b	F1QCD4	Glycolysis and gluconeogenesis	Gluconeogenesis; Glyoxylate metabolism and glycine degradation; Glutamate and glutamine metabolism; Aspartate and asparagine metabolism	676672	723355	816999	936044	755834	1.24164e+06	1.51303e+06	1.73689e+06	1.34161e+06	High	High	High	High	High	High	High	High	High
High	Master Protein	Q6P2T0	Trimeric intracellular cation channel type A OS=Danio rerio OX=7955 GN=tmem38a PE=2 SV=1	20	5	295	32.9	8.35	267.6	transport	other membranes;cytosol;ER/Golgi;nucleus	transporter activity;other molecular function	Pf05197	393874	ENSDARG00000024047	tmem38a	dre:393874; Q6P2T0			2.49777e+06	2.21683e+06	2.77409e+06	3.28245e+06	2.36194e+06	4.7565e+06	4.69793e+06	6.14763e+06	4.03612e+06	High	High	High	High	High	High	High	High	High
High	Master Protein	Q7SYK7	Aspartate aminotransferase, mitochondrial OS=Danio rerio OX=7955 GN=got2a PE=2 SV=1	30	7	428	47.6	9.17	100.26	other metabolic processes	plasma membrane;other membranes;mitochondrion	other molecular function	Pf00155	406688	ENSDARG00000041068; ENSDARG00000114282	got2a	dre:406688; Q7SYK7	Glycolysis and gluconeogenesis	Glyoxylate metabolism and glycine degradation; Glutamate and glutamine metabolism; Gluconeogenesis; Aspartate and asparagine metabolism	178639	267615	202322	426084	241715	442591	636344	828249	565896	Peak Found	High	High	Medium	High	High	High	High	High
High	Master Protein	A0A2R8Q3A3	RNA helicase OS=Danio rerio OX=7955 GN=eif4a1b PE=1 SV=1	25	2	407	46.3	5.59	86.65	protein metabolism;other metabolic processes		nucleic acid binding activity;other molecular function	Pf00270, Pf00271		ENSDARG00000116907	eif4a1b	A0A2R8Q3A3			137779	165699	199052	160425	206199	363555	331171	264661	215677	Peak Found	Medium	Peak Found	Peak Found	Peak Found	Medium	Peak Found	Peak Found	Peak Found
High	Master Protein	A0A2R8PVJ3	WD repeat domain 1 OS=Danio rerio OX=7955 PE=1 SV=1	16	9	606	66.8	7.69	84.63	cell organization and biogenesis;other biological processes	other membranes;cytoskeleton	cytoskeletal activity	Pf00400						Platelet degranulation	589589	641313	1.19431e+06	1.37841e+06	758906	1.56677e+06	1.96257e+06	1.25554e+06	2.04218e+06	High	High	High	High	High	High	High	High	High
High	Master Protein	A0A0H2UKU2	Collagen, type II, alpha 1b OS=Danio rerio OX=7955 GN=col2a1b PE=4 SV=3	7	3	1344	127.5	7.84	220.38	cell organization and biogenesis;developmental processes	non-structural extracellular;extracellular matrix;other cell component	extracellular structural activity	Pf01391, Pf01410		ENSDARG00000011407	col2a1b	A0A0H2UKU2		Integrin cell surface interactions; Collagen degradation; Assembly of collagen fibrils and other multimeric structures; Non-integrin membrane-ECM interactions; ECM proteoglycans; Signaling by PDGF; NCAM1 interactions; MET activates PTK2 signaling; Collagen chain trimerization		90141.3		21124.8		51959.6	191807	47362.5	168464	Not Found	High	Not Found	Peak Found	Not Found	Peak Found	High	Peak Found	High
High	Master Protein	Q7ZU96	CCT-theta OS=Danio rerio OX=7955 GN=cct8 PE=1 SV=1	19	9	546	59.3	5.35	73.36	other biological processes	cytosol	other molecular function	Pf00118	394037	ENSDARG00000008243	cct8	dre:394037; Q7ZU96			430500	458748	517892	680926	505165	863478	1.12522e+06	772658	977867	High	High	High	High	High	High	High	High	High
High	Master Protein	A0AUR2	Sarcalumenin OS=Danio rerio OX=7955 GN=srl PE=1 SV=1	18	5	482	55	6.24	153.92	transport	other membranes;other cell component	other molecular function	Pf00350, Pf16880	449670	ENSDARG00000104587	srl	A0AUR2; dre:449670			824992	924305	913343	1.61488e+06	1.02489e+06	1784224	2.03814e+06	2.05416e+06	2.01627e+06	High	High	High	High	High	High	High	High	High
High	Master Protein	A0A0R4IKJ0	Myosin, light chain 10, regulatory OS=Danio rerio OX=7955 GN=myl10 PE=1 SV=1	46	8	167	18.9	4.73	139.08			other molecular function	Pf00036		ENSDARG00000062592	myl10	A0A0R4IKJ0		Smooth Muscle Contraction	881520	1.34712e+06	1.47481e+06	2.2466e+06	874244	2.15737e+06	2.70641e+06	2.4969e+06	2.35798e+06	High	High	High	High	High	High	High	High	High
High	Master Protein	Q642H9	40S ribosomal protein S4, X isoform OS=Danio rerio OX=7955 GN=rps4x PE=2 SV=3	33	10	263	29.7	10.17	93.78	protein metabolism;other metabolic processes;developmental processes	cytosol;translational apparatus	nucleic acid binding activity;other molecular function	Pf00467, Pf00900, Pf01479, Pf08071, Pf16121	449547	ENSDARG00000014690	rps4x	dre:449547; Q642H9	Cytoplasmic ribosomal proteins	Nonsense Mediated Decay (NMD) enhanced by the Exon Junction Complex (EJC); Major pathway of rRNA processing in the nucleolus and cytosol; L13a-mediated translational silencing of Ceruloplasmin expression; GTP hydrolysis and joining of the 60S ribosomal subunit; SRP-dependent cotranslational protein targeting to membrane; Formation of a pool of free 40S subunits; Nonsense Mediated Decay (NMD) inde…	1.65282e+06	1.51703e+06	1.71396e+06	2.44381e+06	1.31641e+06	2.77038e+06	2.50351e+06	2.00911e+06	1.29952e+06	High	High	High	High	High	High	High	High	Medium
High	Master Protein	F1RCA1	Ubiquitin-like modifier-activating enzyme 1 OS=Danio rerio OX=7955 GN=uba1 PE=1 SV=1	12	10	1058	118.2	5.55	53.72	cell organization and biogenesis;protein metabolism;other metabolic processes;stress response;developmental processes	nucleus;other cell component	other molecular function	Pf00899, Pf09358, Pf10585, Pf16190, Pf16191	406335	ENSDARG00000037559	uba1	F1RCA1		Antigen processing: Ubiquitination & Proteasome degradation; Synthesis of active ubiquitin: roles of E1 and E2 enzymes	66545.5	164374	148006	236213	192125	351592	598062	935162	647101	High	Peak Found	Medium	Peak Found	Peak Found	High	High	High	High
High	Master Protein	F1R1F1	Collagen, type IX, alpha 3 OS=Danio rerio OX=7955 GN=col9a3 PE=1 SV=1	10	7	679	63.6	7.8	138.08	cell organization and biogenesis;developmental processes	non-structural extracellular;extracellular matrix;other cell component	extracellular structural activity	Pf01391	567110	ENSDARG00000037845	col9a3	dre:567110; F1R1F1		Integrin cell surface interactions; Crosslinking of collagen fibrils; Collagen degradation; Collagen biosynthesis and modifying enzymes; Non-integrin membrane-ECM interactions; Laminin interactions; Signaling by PDGF; NCAM1 interactions	3.11969e+06	4.34764e+06	3.23929e+06	4.47368e+06	5.1228e+06	7.30412e+06	8.32713e+06	1.01363e+06	1.0902e+07	High	High	High	High	High	High	High	High	High
High	Master Protein	Q7T356	14-3-3 protein beta/alpha-B OS=Danio rerio OX=7955 GN=ywhabb PE=2 SV=1	39	2	242	27.4	4.77	122.73		other cell component		Pf00244	406419		ywhabb	dre:406419; Q7T356		Negative regulation of MAPK pathway; TP53 Regulates Metabolic Genes; Butyrate Response Factor 1 (BRF1) binds and destabilizes mRNA; Tristetraprolin (TTP, ZFP36) binds and destabilizes mRNA; Frs2-mediated activation; RAF activation; MAP2K and MAPK activation; RHO GTPases activate PKNs; Activation of BAD and translocation to mitochondria ; Signaling by Hippo; Chk1/Chk2(Cds1) mediated inactivation o…	471703	359578	259745	708021	488331	613588	819008	240634	506751	High	High	High	High	Peak Found	High	High	High	High
High	Master Protein	Q6NXC1	RNA-binding motif protein 4.3 OS=Danio rerio OX=7955 GN=rbm4.3 PE=1 SV=1	31	7	341	38.2	9.28	89.76	RNA metabolism OR transcription;other metabolic processes	nucleus	nucleic acid binding activity	Pf00076	406277	ENSDARG00000022129	rbm4.3	dre:406277; Q6NXC1		RUNX2 regulates bone development	248485	350755	316802	572064	443634	546897	815358	809599	1.03618e+06	Peak Found	High	High	High	High	High	High	High	High
High	Master Protein	Q5BLF6	Hemoglobin beta embryonic-3 OS=Danio rerio OX=7955 GN=hbbe3 PE=1 SV=1	66	9	147	16.6	8.44	69.95	other metabolic processes;transport;other biological processes	cytosol;other cell component	other molecular function	Pf00042	30596	ENSDARG00000038147	hbbe3	dre:30596; Q5BLF6			512793	511438	822680	1.72413e+06	1.1221e+06	2.02452e+06	1.53881e+06	4.5541e+06	1.42845e+06	Medium	High	High	High	High	High	High	High	High
High	Master Protein	A2RUX5	Collagen, type XI, alpha 1a OS=Danio rerio OX=7955 GN=col11a1a PE=1 SV=1	5	1	1736	172.8	7.23	161.87		non-structural extracellular;extracellular matrix	extracellular structural activity	Pf01391, Pf01410	565402	ENSDARG00000026165	col11a1a	A2RUX5; dre:565402			160378	732061	207703	641727	717589	1.50109e+06	2.19835e+06	1.18435e+06	3.99467e+06	Medium	High	High	High	High	High	High	High	High
High	Master Protein	Q803M8	14-3-3 protein theta OS=Danio rerio OX=7955 GN=ywhaqb PE=1 SV=1	33	5	245	27.8	4.77	98.75			other molecular function	Pf00244	335195	ENSDARG00000023323	ywhaqb	dre:335195; Q803M8		TP53 Regulates Metabolic Genes; RHO GTPases activate PKNs; Activation of BAD and translocation to mitochondria ; Chk1/Chk2(Cds1) mediated inactivation of Cyclin B:Cdk1 complex; TP53 Regulates Transcription of Genes Involved in G2 Cell Cycle Arrest; Regulation of localization of FOXO transcription factors	494681	417990	424173	966427	394451	1.14122e+06	1.03851e+06	170199	582212	High	High	High	High	High	High	High	Peak Found	High
High	Master Protein	Q6NX09	Hexokinase OS=Danio rerio OX=7955 GN=hk1 PE=1 SV=1	14	12	918	102.7	6.35	36.72	other metabolic processes;other biological processes	cytosol;mitochondrion	kinase activity;other molecular function	Pf00349, Pf03727		ENSDARG00000039452; ENSDARG00000112051	hk1	A0A0R4IJT7; Q6NX09		Neutrophil degranulation; Glycolysis	375910	402604	472205	585027	505901	839098	918937	894511	627709	Medium	High	High	High	High	High	High	High	High
High	Master Protein	A8DZ95	Dihydropyrimidinase-related protein 2 OS=Danio rerio OX=7955 GN=dpysl2b PE=1 SV=1	21	3	536	58.2	6.27	102.29	cell organization and biogenesis;stress response;developmental processes;other biological processes	cytosol	cytoskeletal activity;other molecular function	Pf01979		ENSDARG00000032083	dpysl2b	A8DZ95			505989	508183	604404	721321	488859	984823	1.43739e+06	1.2707e+06	1.27052e+06	Peak Found	Peak Found	Peak Found	Medium	Peak Found	Peak Found	Peak Found	High	High
High	Master Protein	Q5RGZ4	Calcium-transporting ATPase OS=Danio rerio OX=7955 GN=atp2b1a PE=1 SV=2	8	2	1215	134.2	5.81	59.02	transport;developmental processes;other biological processes	plasma membrane;other membranes;other cell component	transporter activity;other molecular function	Pf00122, Pf00689, Pf00690, Pf00702, Pf12424, Pf13246		ENSDARG00000012684	atp2b1a	A0ELQ2; Q5RGZ4			364972	273116	358455	369689	298407	417726	934897	503556	564640	High	Peak Found	High	High	Peak Found	Peak Found	High	High	Peak Found
High	Master Protein	Q6PC80	Ribosomal protein S5 OS=Danio rerio OX=7955 GN=rps5 PE=1 SV=1	46	9	204	22.9	9.61	130.43	cell organization and biogenesis;protein metabolism;other metabolic processes	cytosol;translational apparatus	nucleic acid binding activity;other molecular function	Pf00177		ENSDARG00000043453	rps5	Q6PC80		Major pathway of rRNA processing in the nucleolus and cytosol; Nonsense Mediated Decay (NMD) enhanced by the Exon Junction Complex (EJC); L13a-mediated translational silencing of Ceruloplasmin expression; Translation initiation complex formation; Ribosomal scanning and start codon recognition; GTP hydrolysis and joining of the 60S ribosomal subunit; SRP-dependent cotranslational protein targeting…	1.3522e+06	1.23785e+06	1.35614e+06	2.50675e+06	1.46828e+06	2.36989e+06	2.90464e+06	1.78986e+06	1.85355e+06	High	High	High	High	High	High	High	High	High
High	Master Protein	A7E2K5	Crystallin, beta B1,-like 2 OS=Danio rerio OX=7955 GN=crybb1l2 PE=1 SV=1	22	1	221	25.9	6.96	277.94	developmental processes;other biological processes		other molecular function	Pf00030	560055	ENSDARG00000016793	crybb1l2	A7E2K5; dre:560055			122032	225037	215846	330321	232236	322939	355906	2447045	544125	Peak Found	Medium	Medium	Peak Found	Medium	High	Peak Found	High	High
High	Master Protein	F1QDL1	Collagen, type I, alpha 1b OS=Danio rerio OX=7955 GN=col1a1b PE=1 SV=1	6	8	1449	136.8	5.53	229.69	cell organization and biogenesis;developmental processes	non-structural extracellular;extracellular matrix;other cell component	extracellular structural activity;other molecular function	Pf00093, Pf01391, Pf01410		ENSDARG00000035809	col1a1b	F1QDL1	Burn wound healing		441639	3.23558e+06	289080	775754	2.2118e+06	6.11458e+06	4.40095e+06	460986	3.11432e+06	High	High	High	High	High	High	High	Peak Found	High
High	Master Protein	F1QSJ2	Collagen, type XI, alpha 1a OS=Danio rerio OX=7955 GN=col11a1a PE=1 SV=2	5	1	1813	180.6	5.21	76.79		non-structural extracellular;extracellular matrix	extracellular structural activity	Pf01391, Pf01410	565402	ENSDARG00000026165	col11a1a	F1QSJ2			1.47077e+06	1.39069e+06	769577	2.09637e+06	436748	4844250	2.40703e+06	1.05221e+06	2.74789e+06	Peak Found	Peak Found	Peak Found	Peak Found	Peak Found	High	Peak Found	Peak Found	Peak Found
High	Master Protein	Q98TZ8	Flotillin-2a OS=Danio rerio OX=7955 GN=flot2a PE=2 SV=2	28	6	428	46.9	5.21	51.36	cell adhesion;other biological processes	plasma membrane;other membranes;other cytoplasmic organelle;other cell component		Pf01145, Pf15975	245698	ENSDARG00000004830	flot2a	B5DDN8; dre:245698; Q803F9; Q98TZ8		RHOA GTPase cycle; RHOC GTPase cycle; RND1 GTPase cycle; RND3 GTPase cycle; Synaptic adhesion-like molecules	163333	164018	116148	171660	133229	303737	313643	645760	452724	High	High	Peak Found	Peak Found	Peak Found	High	High	High	High
High	Master Protein	F1QHC4	Lamin B1 OS=Danio rerio OX=7955 GN=lmnb1 PE=1 SV=1	21	9	588	66.7	5.21	41.66		cytoskeleton		Pf00038, Pf00932	195816	ENSDARG00000044299	lmnb1	F1QHC4			89535.5	133110	189904	231501	185681	218406	345241	756105	486765	High	Medium	High	High	Medium	Peak Found	High	High	High
High	Master Protein	A0A0R4ID71	Envoplakin b OS=Danio rerio OX=7955 GN=evplb PE=1 SV=1	9	12	1668	192.4	7.99	35.02	cell organization and biogenesis;stress response;other biological processes	plasma membrane;other membranes;cytoskeleton;other cell component	other molecular function	Pf00681, Pf17902		ENSDARG00000103459	evplb	A0A0R4ID71			201405	226659	193193	253576	182116	283932	496202	474387	615808	Peak Found	High	Peak Found	High	Medium	High	High	High	High
High	Master Protein	F1QZL6	Glucose-6-phosphate isomerase OS=Danio rerio OX=7955 GN=gpia PE=1 SV=1	23	7	553	62	6.95	102.16	other metabolic processes;signal transduction	non-structural extracellular;cytosol	signal transduction activity or receptor binding;other molecular function	Pf00342		ENSDARG00000012987	gpia	F1QZL6	Glycolysis and gluconeogenesis	Gluconeogenesis; Neutrophil degranulation; Glycolysis; TP53 Regulates Metabolic Genes	374561	353425	401354	710773	406491	786264	851450	647377	1.34068e+06	High	High	High	High	Peak Found	High	High	High	High
High	Master Protein	Q15I84	Crystallin gamma EM2-5 OS=Danio rerio OX=7955 GN=crygm2d5 PE=2 SV=1	33	4	173	21.2	7.84	182.14	developmental processes;other biological processes		other molecular function	Pf00030	558470	ENSDARG00000069792	crygm2d5	dre:558470; Q15I84			4.48558e+06	4.73074e+06	5.92883e+06	1.12926e+07	7.61956e+06	2.4229e+07	1.49428e+07	7.44522e+06	7.31322e+06	Peak Found	High	High	High	High	High	High	High	High
High	Master Protein	Q6DGL0	Ribosomal protein L18 OS=Danio rerio OX=7955 GN=rpl18 PE=1 SV=1	32	5	182	21	11.82	178.19	protein metabolism;other metabolic processes	cytosol;ER/Golgi;translational apparatus	nucleic acid binding activity;other molecular function	Pf17135	445038	ENSDARG00000029533	rpl18	dre:445038; Q6DGL0	Cytoplasmic ribosomal proteins	Major pathway of rRNA processing in the nucleolus and cytosol; Nonsense Mediated Decay (NMD) enhanced by the Exon Junction Complex (EJC); L13a-mediated translational silencing of Ceruloplasmin expression; GTP hydrolysis and joining of the 60S ribosomal subunit; SRP-dependent cotranslational protein targeting to membrane; Formation of a pool of free 40S subunits; Nonsense Mediated Decay (NMD) inde…	492735	655132	765643	1.28144e+06	857911	1.52673e+06	1.73759e+06	801596	1.28335e+06	High	High	High	High	High	High	High	High	High
High	Master Protein	Q9PVK5	L-lactate dehydrogenase A chain OS=Danio rerio OX=7955 GN=ldha PE=2 SV=3	28	5	333	36.2	7.3	124	other metabolic processes;stress response	other cell component	other molecular function	Pf00056, Pf02866	30496	ENSDARG00000101251	ldha	dre:30496; Q9PVK5	Glycolysis and gluconeogenesis	Pyruvate metabolism	475884	295916	453268	842160	257250	809971	598641	1.10184e+06	469278	High	High	High	High	Medium	High	High	High	High
High	Master Protein	A0A2R9YJH5	Creatine kinase OS=Danio rerio OX=7955 GN=ckmt2a PE=1 SV=1	11	1	417	46.9	7.97	129.47	other metabolic processes	mitochondrion	kinase activity;other molecular function	Pf00217, Pf02807	327506	ENSDARG00000069615	ckmt2a	A0A2R9YJH5; dre:327506			41238.9	55585	52190.1	83779.1	77897.9	64798.8	129187	265937	139692	Peak Found	Peak Found	Peak Found	Peak Found	Peak Found	Peak Found	Peak Found	Medium	High
High	Master Protein	A0A2R8Q2N0	10-formyltetrahydrofolate dehydrogenase OS=Danio rerio OX=7955 GN=aldh1l1 PE=1 SV=1	13	8	903	100.1	6.3	39.22	other metabolic processes;developmental processes	other cell component	other molecular function	Pf00171, Pf00551, Pf02911		ENSDARG00000114342	aldh1l1	A0A2R8Q2N0		Metabolism of folate and pterines	89179.6	114079	143563	313227	144085	457989	482601	1.16146e+06	427987	Peak Found	Peak Found	Peak Found	Peak Found	Peak Found	Peak Found	Peak Found	High	High
High	Master Protein	Q6IMW6	40S ribosomal protein S13 OS=Danio rerio OX=7955 GN=rps13 PE=1 SV=1	38	8	151	17.2	10.7	138.98	protein metabolism;other metabolic processes	cytosol;translational apparatus;nucleus	nucleic acid binding activity;other molecular function	Pf00312, Pf08069	415169	ENSDARG00000036298; ENSDARG00000112818	rps13	dre:415169; Q6IMW6	Cytoplasmic ribosomal proteins	Major pathway of rRNA processing in the nucleolus and cytosol; Nonsense Mediated Decay (NMD) enhanced by the Exon Junction Complex (EJC); L13a-mediated translational silencing of Ceruloplasmin expression; Translation initiation complex formation; Ribosomal scanning and start codon recognition; GTP hydrolysis and joining of the 60S ribosomal subunit; SRP-dependent cotranslational protein targeting…	1.42595e+06	2.23687e+06	2.44062e+06	2.3671e+06	1.89972e+06	2.60249e+06	4.16079e+06	4.92202e+06	4.42238e+06	High	High	High	High	High	High	High	High	High
High	Master Protein	F1QM13	Syntaxin-binding protein 1a OS=Danio rerio OX=7955 GN=stxbp1a PE=1 SV=1	17	9	591	67	6.7	76.58	cell-cell signaling;transport	plasma membrane;other membranes;other cell component	other molecular function	Pf00995		ENSDARG00000001994	stxbp1a	F1QM13	Insulin signaling		581234	755002	786720	1.24009e+06	906648	2.03946e+06	2.1062e+06	1.34588e+06	1.56188e+06	High	High	High	High	High	High	High	High	High
High	Master Protein	Q6IMW7	Parvalbumin 4 OS=Danio rerio OX=7955 GN=pvalb4 PE=1 SV=1	44	7	109	11.6	4.88	176.32		nucleus;other cell component	other molecular function	Pf13499	337731	ENSDARG00000024433	pvalb4	dre:337731; Q6IMW7			2.78501e+06	4.52767e+06	4.01954e+06	6.40621e+06	3.78201e+06	7.66063e+06	1.05201e+07	1.98802e+07	8.86155e+06	High	High	High	High	High	High	High	High	High
High	Master Protein	Q6TLG8	DNA-(apurinic or apyrimidinic site) lyase OS=Danio rerio OX=7955 GN=rps3 PE=1 SV=1	35	8	245	26.9	9.66	102.38	protein metabolism;DNA metabolism;other metabolic processes;stress response;developmental processes;other biological processes	other membranes;cytosol;cytoskeleton;mitochondrion;translational apparatus;nucleus	nucleic acid binding activity;other molecular function	Pf00189, Pf07650		ENSDARG00000103007	rps3	Q6TLG8		Major pathway of rRNA processing in the nucleolus and cytosol; Nonsense Mediated Decay (NMD) enhanced by the Exon Junction Complex (EJC); L13a-mediated translational silencing of Ceruloplasmin expression; Translation initiation complex formation; Ribosomal scanning and start codon recognition; GTP hydrolysis and joining of the 60S ribosomal subunit; SRP-dependent cotranslational protein targeting…	257383	316330	438704	476207	306074	480647	807496	1.11886e+06	872167	High	High	High	High	High	High	High	High	High
High	Master Protein	A0A0R4IER4	Myomesin 2a OS=Danio rerio OX=7955 GN=myom2a PE=1 SV=1	8	9	1366	150.5	8.03	35.06	other biological processes	cytoskeleton	cytoskeletal activity	Pf00041, Pf07679		ENSDARG00000075433	myom2a	A0A0R4IER4			240238	250198	248548	231024	298121	315140	451325	766987	581381	Medium	Medium	Peak Found	Medium	High	High	High	High	High
High	Master Protein	Q6IQH4	26S proteasome non-ATPase regulatory subunit 8 OS=Danio rerio OX=7955 GN=psmd8 PE=1 SV=1	36	9	267	31	6.93	88.34	protein metabolism;other metabolic processes	cytosol;nucleus;other cell component		Pf10075	415221	ENSDARG00000020454	psmd8	dre:415221; Q6IQH4		MAPK6/MAPK4 signaling; Neddylation; Antigen processing: Ubiquitination & Proteasome degradation; Cross-presentation of soluble exogenous antigens (endosomes); Separation of Sister Chromatids; Ub-specific processing proteases; ABC-family proteins mediated transport; Autodegradation of Cdh1 by Cdh1:APC/C; APC/C:Cdc20 mediated degradation of Securin; APC/C:Cdh1 mediated degradation of Cdc20 and othe…	411255	703805	582973	944091	536658	999831	1.39975e+06	1.36388e+06	1.24915e+06	High	Medium	High	High	High	High	High	High	High
High	Master Protein	Q6NWF6	Keratin, type II cytoskeletal 8 OS=Danio rerio OX=7955 GN=krt8 PE=1 SV=1	15	1	520	57.7	5.22	185.84		cytoskeleton;nucleus;other cell component		Pf00038, Pf16208	797433	ENSDARG00000058358	krt8	dre:797433; Q6NWF6; Q7ZT78			15085.6	21152.8	18233.2	58970.2	18669.6	54334.4	60860.8			Peak Found	Peak Found	Peak Found	High	Peak Found	Peak Found	High	Not Found	Not Found
High	Master Protein	Q7T334	Malate dehydrogenase OS=Danio rerio OX=7955 GN=mdh2 PE=1 SV=1	30	8	337	35.4	8.15	70.57	other metabolic processes	mitochondrion;other cell component	other molecular function	Pf00056, Pf02866	406405	ENSDARG00000043371	mdh2	dre:406405; Q7T334	Glycolysis and gluconeogenesis; TCA cycle	Gluconeogenesis; Citric acid cycle (TCA cycle)	517105	573055	443618	713877	357538	791172	987248	629113	769156	High	Peak Found	High	High	High	High	High	High	High
High	Master Protein	P02769	CRAP Albumin OS=Bos taurus OX=9913 GN=ALB PE=1 SV=4	10	6	607	69.2	6.18	86.63	stress response;other biological processes	non-structural extracellular;other cell component	nucleic acid binding activity;other molecular function	Pf00273	280717		ALB	A5PJX3; bta:280717; O02787; P02769; P04277; Q3SZR2			407266	501315	924385	714021	659489	967997	1.27816e+06	1.93846e+06	2.31044e+06	High	High	High	High	High	High	High	High	High
High	Master Protein	F1R314	Zgc:110425 OS=Danio rerio OX=7955 GN=zgc:110425 PE=1 SV=1	18	1	195	20.2	10.96	231.34	cell organization and biogenesis;other biological processes	nucleus;other cell component	nucleic acid binding activity	Pf00538		ENSDARG00000058479		F1R314		Formation of Senescence-Associated Heterochromatin Foci (SAHF); Apoptosis induced DNA fragmentation	137132	380288	331443	238449	376776	578283	962762	1.36883e+06	2.92924e+06	High	High	High	High	High	High	High	High	High
High	Master Protein	Q9I8N9	Brain-type fatty acid-binding protein OS=Danio rerio OX=7955 GN=fabp7a PE=1 SV=1	53	6	132	14.9	5.6	99.71			other molecular function	Pf00061	58128	ENSDARG00000007697	fabp7a	dre:58128; Q9I8N9		Triglyceride catabolism	2.12923e+06	2.79503e+06	3.44558e+06	5.15866e+06	2.83775e+06	6.34404e+06	7.13832e+06	3.35059e+06	8.28645e+06	High	High	High	High	High	High	High	High	High
High	Master Protein	A5WWJ4	Matrilin 1 OS=Danio rerio OX=7955 GN=matn1 PE=1 SV=1	19	7	489	53.3	7.33	148.06	developmental processes	extracellular matrix	extracellular structural activity;other molecular function	Pf00092, Pf10393, Pf14670	403023	ENSDARG00000030215	matn1	A5WWJ4; dre:403023		ECM proteoglycans	666955	559447	586126	817028	562922	975806	1.24839e+06	736646	1.5382e+06	High	High	High	High	High	High	High	High	High
High	Master Protein	A0A2R8RNP8	Exportin 1 (CRM1 homolog, yeast) b OS=Danio rerio OX=7955 GN=xpo1b PE=1 SV=1	9	8	1081	124.2	6.19	40.84	transport;other biological processes	nucleus;other cell component	other molecular function	Pf03810, Pf08389, Pf08767, Pf18777, Pf18784, Pf18787		ENSDARG00000063229	xpo1b	A0A2R8RNP8		MAPK6/MAPK4 signaling; Amplification of signal from unattached kinetochores via a MAD2 inhibitory signal; Separation of Sister Chromatids; Resolution of Sister Chromatid Cohesion; RHO GTPases Activate Formins; EML4 and NUDC in mitotic spindle formation; Estrogen-dependent nuclear events downstream of ESR-membrane signaling; Deactivation of the beta-catenin transactivating complex; Heme signaling;…	93477.3	174144	182236	268538	164706	242173	259139	601840	310351	Peak Found	Medium	Peak Found	High	High	High	High	High	High
High	Master Protein	A0A0R4IDZ8	Talin 1 OS=Danio rerio OX=7955 GN=tln1 PE=1 SV=1	5	7	2544	271.3	6.2	35.16	cell adhesion;cell organization and biogenesis;transport;developmental processes	plasma membrane;other membranes;cytoskeleton;other cell component	signal transduction activity or receptor binding;cytoskeletal activity;other molecular function	Pf00373, Pf01608, Pf08913, Pf09141, Pf16511		ENSDARG00000100729	tln1	A0A0R4IDZ8		MAP2K and MAPK activation; Platelet degranulation ; Smooth Muscle Contraction; GRB2:SOS provides linkage to MAPK signaling for Integrins ; p130Cas linkage to MAPK signaling for integrins; SEMA3A-Plexin repulsion signaling by inhibiting Integrin adhesion	61037.7	111442	153304	179629	158923	271028	331350	678272	392178	Peak Found	Peak Found	Peak Found	Peak Found	Peak Found	High	High	High	Medium
High	Master Protein	Q6DHL6	40S ribosomal protein S6 OS=Danio rerio OX=7955 GN=rps6 PE=1 SV=1	21	7	249	28.7	11.09	89.36	protein metabolism;other metabolic processes	translational apparatus	other molecular function	Pf01092	445028	ENSDARG00000019778	rps6	dre:445028; Q6DHL6	Cytoplasmic ribosomal proteins	Nonsense Mediated Decay (NMD) enhanced by the Exon Junction Complex (EJC); Major pathway of rRNA processing in the nucleolus and cytosol; L13a-mediated translational silencing of Ceruloplasmin expression; GTP hydrolysis and joining of the 60S ribosomal subunit; SRP-dependent cotranslational protein targeting to membrane; Formation of a pool of free 40S subunits; Nonsense Mediated Decay (NMD) inde…	1.04961e+06	2.81615e+06	1.17766e+06	2.80667e+06	3.77782e+06	4.8443e+06	7.10625e+06	7.0446e+06	6.50452e+06	High	High	High	High	High	High	High	High	High
High	Master Protein	F1QE30	V-type proton ATPase subunit a OS=Danio rerio OX=7955 GN=atp6v0a1b PE=1 SV=1	11	6	839	95.6	6.42	42.04	transport;other biological processes	plasma membrane;other membranes;other cytoplasmic organelle	transporter activity;other molecular function	Pf01496		ENSDARG00000015174	atp6v0a1b	F1QE30		Neutrophil degranulation; Transferrin endocytosis and recycling; ROS and RNS production in phagocytes; Insulin receptor recycling; Ion channel transport	124120	269292	263620	261906	262288	445022	769718	1.17398e+06	881504	Medium	High	Medium	High	Medium	High	High	High	High
High	Master Protein	Q6NYQ7	Proton-translocating NAD(P)(+) transhydrogenase OS=Danio rerio OX=7955 GN=nnt PE=1 SV=1	9	7	1079	112.7	6.84	48.62	other metabolic processes;transport	other membranes	other molecular function	Pf01262, Pf02233, Pf05222, Pf12769	406619	ENSDARG00000023536	nnt	dre:406619; Q6NYQ7		Citric acid cycle (TCA cycle)	225635	230086	201097	385242	246083	425954	547180	391360	699664	High	Medium	High	Peak Found	High	High	High	High	High
High	Master Protein	Q6DHJ2	Ras-related protein Rab-3 OS=Danio rerio OX=7955 GN=rab3aa PE=1 SV=1	43	4	220	25.1	5.14	166.46	cell organization and biogenesis;transport;developmental processes;other biological processes	plasma membrane;other membranes;ER/Golgi;other cytoplasmic organelle;other cell component	other molecular function	Pf00071	445024	ENSDARG00000056347; ENSDARG00000114357	rab3aa	B8A665; dre:445024; Q6DHJ2			1.50535e+06	2.3219e+06	2.0411e+06	3.18811e+06	2.80373e+06	3.89063e+06	4.23241e+06	5.0931e+06	4.08067e+06	High	High	High	High	High	High	Medium	High	High
High	Master Protein	F1QTQ2	Collagen, type IX, alpha 1a OS=Danio rerio OX=7955 GN=col9a1a PE=4 SV=1	9	5	687	65.8	8.25	219.8	cell organization and biogenesis	non-structural extracellular;extracellular matrix	extracellular structural activity	Pf01391		ENSDARG00000073699	col9a1a	F1QTQ2			1.20448e+06	1.98143e+06	1.17574e+06	1.61086e+06	1.58973e+06	2.82767e+06	3.86105e+06	579032	3.61085e+06	High	High	High	High	High	High	High	High	High
High	Master Protein	B7ZV62	Vesicle-fusing ATPase OS=Danio rerio OX=7955 GN=nsfa PE=1 SV=1	11	8	744	82.5	6.84	37.73	cell organization and biogenesis;transport;developmental processes;other biological processes	ER/Golgi	other molecular function	Pf00004, Pf02359, Pf02933, Pf17862	368483	ENSDARG00000007654	nsfa	B7ZV62; dre:368483		COPII-mediated vesicle transport; COPI-mediated anterograde transport; COPI-dependent Golgi-to-ER retrograde traffic; Intra-Golgi traffic; Trafficking of GluR2-containing AMPA receptors; Retrograde transport at the Trans-Golgi-Network	213756	270316	313704	387574	339523	543587	702356	686411	636465	Peak Found	Peak Found	High	High	High	High	High	High	High
High	Master Protein	A2CG95	Medium-chain specific acyl-CoA dehydrogenase, mitochondrial OS=Danio rerio OX=7955 GN=acadm PE=1 SV=1	21	7	426	46.3	8.05	74.31	other metabolic processes	mitochondrion	other molecular function	Pf00441, Pf02770, Pf02771	406283	ENSDARG00000038900	acadm	A2CG95; dre:406283	Mitochondrial long chain fatty acid beta-oxidation	Beta oxidation of decanoyl-CoA to octanoyl-CoA-CoA; Beta oxidation of octanoyl-CoA to hexanoyl-CoA; mitochondrial fatty acid beta-oxidation of unsaturated fatty acids	290769	447496	287321	347185	235182	842144	647338	821322	608651	High	High	High	High	High	High	High	High	High
High	Master Protein	Q6TH07	Flotillin OS=Danio rerio OX=7955 GN=flot1b PE=1 SV=1	26	7	425	47.2	6.73	51.16	signal transduction;other biological processes	plasma membrane;other membranes;other cytoplasmic organelle;other cell component		Pf01145, Pf15975	245697	ENSDARG00000037998	flot1b	dre:245697; Q6TH07	Insulin signaling		373941	468045	407560	603282	414927	800871	999742	950799	1.13875e+06	Medium	Peak Found	Peak Found	Medium	High	High	High	High	High
High	Master Protein	Q7ZW95	Ribosomal protein L4 OS=Danio rerio OX=7955 GN=rpl4 PE=1 SV=1	18	8	375	42.5	11.12	93.43	protein metabolism;other metabolic processes	cytosol;translational apparatus	nucleic acid binding activity;other molecular function	Pf00573, Pf14374	337090	ENSDARG00000041182	rpl4	dre:337090; Q7ZW95	Cytoplasmic ribosomal proteins	Major pathway of rRNA processing in the nucleolus and cytosol; Nonsense Mediated Decay (NMD) enhanced by the Exon Junction Complex (EJC); L13a-mediated translational silencing of Ceruloplasmin expression; GTP hydrolysis and joining of the 60S ribosomal subunit; SRP-dependent cotranslational protein targeting to membrane; Formation of a pool of free 40S subunits; Nonsense Mediated Decay (NMD) inde…	589014	652240	900362	1.18556e+06	859704	1.85221e+06	2.06137e+06	2.21196e+06	2.49649e+06	High	High	High	High	High	High	High	High	High
High	Master Protein	A0A2R8QQY8	Annexin OS=Danio rerio OX=7955 GN=anxa2a PE=1 SV=1	23	9	348	39.4	8.32	60.29	other biological processes	non-structural extracellular;extracellular matrix;other membranes;other cell component	enzyme regulator activity;cytoskeletal activity;other molecular function	Pf00191		ENSDARG00000003216	anxa2a	A0A2R8QQY8		Neutrophil degranulation; Dissolution of Fibrin Clot	471119	651310	807559	1.26887e+06	643423	1.32614e+06	1.23143e+06	1.13026e+06	766102	High	High	High	High	High	High	High	High	High
High	Master Protein	F1QHE5	26S proteasome regulatory subunit RPN11 OS=Danio rerio OX=7955 GN=psmd14 PE=1 SV=1	32	6	310	34.6	6.4	94.78	protein metabolism;other metabolic processes;other biological processes	other cell component	other molecular function	Pf01398, Pf13012		ENSDARG00000063100	psmd14	F1QHE5		Separation of Sister Chromatids; Neutrophil degranulation; Ub-specific processing proteases; MAPK6/MAPK4 signaling; Neddylation; Antigen processing: Ubiquitination & Proteasome degradation; Oxygen-dependent proline hydroxylation of Hypoxia-inducible Factor Alpha; UCH proteinases; Degradation of beta-catenin by the destruction complex; Metalloprotease DUBs; Cross-presentation of soluble exogenous …	513925	669122	560981	948545	1.19488e+06	1.55362e+06	1.95518e+06	2.34935e+06	2037982	High	High	High	High	High	High	High	High	High
High	Master Protein	Q6DHP2	Troponin I type 2b (skeletal, fast), tandem duplicate 2 OS=Danio rerio OX=7955 GN=tnni2b.2 PE=1 SV=1	38	6	176	20.1	8.97	47.75	other biological processes	cytoskeleton		Pf00992	445029	ENSDARG00000029995	tnni2b.2	dre:445029; Q6DHP2		Striated Muscle Contraction; Ion homeostasis	1.73103e+06	2.06409e+06	2.61613e+06	2.87058e+06	2.04373e+06	3.36313e+06	3.50998e+06	5.55404e+06	3.19165e+06	High	High	High	High	High	High	High	High	High
High	Master Protein	E7F071	Heterogeneous nuclear ribonucleoprotein U-like 1 like OS=Danio rerio OX=7955 GN=hnrnpul1l PE=1 SV=2	8	6	846	96.4	5.25	69.85	RNA metabolism OR transcription;other metabolic processes;other biological processes	nucleus	nucleic acid binding activity	Pf00622, Pf02037, Pf13671		ENSDARG00000079780	hnrnpul1l	E7F071		mRNA Splicing - Major Pathway	271018	404196	455171	667856	480550	771549	830288	1.31738e+06	719296	High	High	High	High	High	High	High	High	High
High	Master Protein	Q5TZ66	Synaptosomal-associated protein 25-A OS=Danio rerio OX=7955 GN=snap25a PE=2 SV=1	36	2	204	22.8	4.7	82.76	cell-cell signaling;cell cycle OR cell proliferation;cell organization and biogenesis;transport;other biological processes	plasma membrane;other membranes;other cell component	transporter activity;other molecular function	Pf00835	30712	ENSDARG00000020609	snap25a	dre:30712; O93578; Q5TZ65; Q5TZ66; Q6P3L7		Glutamate Neurotransmitter Release Cycle; Neutrophil degranulation; Other interleukin signaling; Acetylcholine Neurotransmitter Release Cycle; Serotonin Neurotransmitter Release Cycle; Norepinephrine Neurotransmitter Release Cycle; Dopamine Neurotransmitter Release Cycle; GABA synthesis, release, reuptake and degradation	178126	155308	274439	802857	612072	1.16091e+06	1.16587e+06	932699	1.37516e+06	Peak Found	Peak Found	Peak Found	High	High	High	High	Peak Found	High
High	Master Protein	I3ISA6	Epiplakin 1 OS=Danio rerio OX=7955 GN=eppk1 PE=1 SV=1	18	8	5476	611.3	7.46	66.45	cell organization and biogenesis;stress response	other membranes;cytoskeleton;other cell component	other molecular function	Pf00681	101885652	ENSDARG00000096359	eppk1	dre:101885652; I3ISA6			582537	558274	531366	950860	427151	1.085e+06	1.10356e+06	712859	816602	High	Medium	High	High	High	High	High	High	High
High	Master Protein	F1R790	Calcium-transporting ATPase OS=Danio rerio OX=7955 GN=atp2b4 PE=1 SV=2	9	3	1178	129.2	6.06	46.93	transport;other biological processes	plasma membrane;other membranes;other cell component	transporter activity;other molecular function	Pf00122, Pf00689, Pf00690, Pf08282, Pf12424, Pf13246		ENSDARG00000044902	atp2b4	F1R790			51228.3		11718	100153	88705	165554	58720.1	304518	53676.9	Peak Found	Not Found	Peak Found	Peak Found	Peak Found	Peak Found	Peak Found	High	Peak Found
High	Master Protein	Q6IQD7	Tropomyosin 2 (beta) OS=Danio rerio OX=7955 GN=tpm2 PE=1 SV=1	25	3	284	32.6	4.72	89.31	cell organization and biogenesis;other biological processes	cytoskeleton	cytoskeletal activity	Pf00261	415209	ENSDARG00000104682	tpm2	dre:415209; Q6IQD7			27049.5	23282.8	39071.3	28178.6	46441.3	26893.7	159148	179264	82902.1	Peak Found	Peak Found	Peak Found	Peak Found	Peak Found	Peak Found	Medium	High	High
High	Master Protein	Q9PUE4	Coatomer subunit gamma-2 OS=Danio rerio OX=7955 GN=copg2 PE=2 SV=2	11	9	873	97.5	5.67	60.53	transport	other membranes;ER/Golgi	other molecular function	Pf01602, Pf08752, Pf16381	30187	ENSDARG00000034823	copg2	dre:30187; Q1L8N9; Q4V9K1; Q7ZVC5; Q9PUE3; Q9PUE4		COPI-mediated anterograde transport; COPI-dependent Golgi-to-ER retrograde traffic	391752	371079	384786	584719	382381	677161	795816	950135	855469	Peak Found	High	High	High	High	High	High	High	High
High	Master Protein	Q5XKE5	CRAP Keratin, type II cytoskeletal 79 OS=Homo sapiens OX=9606 GN=KRT79 PE=1 SV=2	11	1	535	57.8	7.2	64.72		cytosol;cytoskeleton	other molecular function	Pf00038, Pf16208	338785	ENSG00000185640	KRT79	hsa:338785; Q5XKE5; Q6P465; Q7Z793		Formation of the cornified envelope	14513.5	20880.4	22044.7		42679.9		58238	39408.3	119117	Peak Found	Peak Found	Peak Found	Not Found	Peak Found	Not Found	Peak Found	Peak Found	High
High	Master Protein	Q7ZUP0	Acidic leucine-rich nuclear phosphoprotein 32 family member A OS=Danio rerio OX=7955 GN=anp32a PE=2 SV=1	21	7	254	29.1	4.08	66.29	transport;other biological processes	ER/Golgi;nucleus;other cell component	other molecular function	Pf14580	335907	ENSDARG00000006487	anp32a	dre:335907; Q7ZUP0		HuR (ELAVL1) binds and stabilizes mRNA	1.12546e+06	1.1826e+06	1.32358e+06	1.31493e+06	1.06365e+06	1.68227e+06	3.27325e+06	2.08342e+06	3.88617e+06	High	High	High	High	High	High	High	High	High
High	Master Protein	A0A0R4IGN3	Protein disulfide-isomerase (Fragment) OS=Danio rerio OX=7955 GN=pdia3 PE=1 SV=1	27	9	459	51.1	7.12	39.45	stress response;other biological processes	ER/Golgi;other cell component	other molecular function	Pf00085, Pf13848		ENSDARG00000102640	pdia3	A0A0R4IGN3		Antigen Presentation: Folding, assembly and peptide loading of class I MHC; ER-Phagosome pathway; Calnexin/calreticulin cycle	129666	172263	216552	297401	246425	451996	469807	449027	509832	Medium	High	High	High	Medium	High	High	High	High
High	Master Protein	Q7T2P2	T-complex protein 1 subunit gamma OS=Danio rerio OX=7955 GN=cct3 PE=1 SV=1	20	9	543	60.2	6.02	46.71	developmental processes;other biological processes	cytosol	other molecular function	Pf00118		ENSDARG00000016173	cct3	Q7T2P2		Association of TriC/CCT with target proteins during biosynthesis; Cooperation of PDCL (PhLP1) and TRiC/CCT in G-protein beta folding	192815	318869	178251	382942	267119	332128	583451	622264	603038	Peak Found	High	High	High	High	High	High	High	High
High	Master Protein	Q6P027	Cellular retinaldehyde-binding protein b OS=Danio rerio OX=7955 GN=rlbp1b PE=1 SV=1	35	8	307	35.4	5.64	66.74	other biological processes		other molecular function	Pf00650, Pf03765	402990	ENSDARG00000045808; ENSDARG00000109856	rlbp1b	dre:402990; Q6P027		The canonical retinoid cycle in rods (twilight vision); The retinoid cycle in cones (daylight vision)	233879	340166	314272	620929	390347	605331	749977	943961	702038	High	High	High	High	High	Peak Found	High	High	High
High	Master Protein	B8JM34	ATP synthase-coupling factor 6, mitochondrial OS=Danio rerio OX=7955 GN=atp5pf PE=1 SV=1	44	6	109	12	9.74	78.69	other metabolic processes;transport	other membranes;mitochondrion	transporter activity	Pf05511	406599	ENSDARG00000014313	atp5pf	B8JM34	Oxidative phosphorylation		981052	1.01197e+06	1.13152e+06	1.08814e+06	906346	1.40381e+06	2.26306e+06	1.72082e+06	1.86704e+06	High	High	High	High	High	High	High	High	High
High	Master Protein	Q5BJJ2	Ribosomal protein L3 OS=Danio rerio OX=7955 GN=rpl3 PE=1 SV=1	17	7	403	46.2	10.18	83.79	cell organization and biogenesis;protein metabolism;other metabolic processes;developmental processes	cytosol;translational apparatus	nucleic acid binding activity;other molecular function	Pf00297		ENSDARG00000003599	rpl3	Q5BJJ2		Major pathway of rRNA processing in the nucleolus and cytosol; GTP hydrolysis and joining of the 60S ribosomal subunit; Nonsense Mediated Decay (NMD) enhanced by the Exon Junction Complex (EJC); L13a-mediated translational silencing of Ceruloplasmin expression; SRP-dependent cotranslational protein targeting to membrane; Formation of a pool of free 40S subunits; Nonsense Mediated Decay (NMD) inde…	1.25877e+06	1.131e+06	1.04314e+06	1.74142e+06	1.03517e+06	2.13497e+06	1.99854e+06	1.75492e+06	836393	High	High	High	High	High	High	High	High	High
High	Master Protein	A0A2R8Q815	Uncharacterized protein OS=Danio rerio OX=7955 PE=3 SV=1	29	2	172	21.1	7.64	161.82	developmental processes;other biological processes		other molecular function	Pf00030							364274	610004	1.12581e+06	1.4804e+06	840590	2.2922e+06	2.26117e+06	1.82013e+06	3.65875e+06	High	High	High	High	High	High	High	High	High
High	Master Protein	Q90Z10	60S ribosomal protein L13 OS=Danio rerio OX=7955 GN=rpl13 PE=2 SV=3	28	7	211	24.4	11.6	96.07	protein metabolism;other metabolic processes;other biological processes	cytosol;translational apparatus	nucleic acid binding activity;other molecular function	Pf01294	378961	ENSDARG00000099380	rpl13	dre:378961; Q90Z10	Cytoplasmic ribosomal proteins	Major pathway of rRNA processing in the nucleolus and cytosol; Nonsense Mediated Decay (NMD) enhanced by the Exon Junction Complex (EJC); L13a-mediated translational silencing of Ceruloplasmin expression; GTP hydrolysis and joining of the 60S ribosomal subunit; SRP-dependent cotranslational protein targeting to membrane; Formation of a pool of free 40S subunits; Nonsense Mediated Decay (NMD) inde…	1.39299e+06	1.4562e+06	1.63862e+06	2.04236e+06	1.60297e+06	2.34013e+06	3.71812e+06	2.53008e+06	4.45438e+06	High	High	High	High	High	High	High	High	High
High	Master Protein	B0S6K5	Tenascin N OS=Danio rerio OX=7955 GN=tnn PE=1 SV=1	8	6	932	102.4	6.42	19.46	cell adhesion;cell organization and biogenesis;developmental processes	non-structural extracellular;extracellular matrix	signal transduction activity or receptor binding	Pf00041, Pf00147, Pf18720	30234	ENSDARG00000024829	tnn	B0S6K5; dre:30234			78872.6	77033.5	44882.4	58199	50191.3	160309	181711	367458	382409	Peak Found	Peak Found	Peak Found	Peak Found	Peak Found	High	High	High	High
High	Master Protein	Q6GMJ1	Carboxylic ester hydrolase (Fragment) OS=Danio rerio OX=7955 GN=ces2a PE=1 SV=1	20	4	555	60.6	5.85	54.16			other molecular function	Pf00135		ENSDARG00000041569	ces2a	Q6GMJ1		Aspirin ADME; Phase I - Functionalization of compounds; Synthesis of PC; LDL clearance; Neurotransmitter clearance	127805	99615.9	243112	287687	166011	390235	1.02743e+06	1.93086e+06	1.35854e+06	Peak Found	Peak Found	High	Peak Found	High	Peak Found	High	High	High
High	Master Protein	X1WED4	Solute carrier family 12 member 5a OS=Danio rerio OX=7955 GN=slc12a5a PE=1 SV=1	8	4	1080	119.4	6.89	71.79	cell-cell signaling;cell organization and biogenesis;transport;other biological processes	plasma membrane;other membranes;other cell component	transporter activity	Pf00324, Pf03522		ENSDARG00000075815	slc12a5a	X1WED4		Cation-coupled Chloride cotransporters	212676	227785	255185	287183	181282	350511	431349	302994	324968	Medium	High	High	High	High	High	High	High	Medium
High	Master Protein	B3DFS9	Myosin, heavy chain 11a, smooth muscle OS=Danio rerio OX=7955 GN=myh11a PE=1 SV=1	3	2	1974	227.6	5.57	69.72	other metabolic processes;developmental processes;other biological processes	cytoskeleton	cytoskeletal activity;other molecular function	Pf00063, Pf01576, Pf02736		ENSDARG00000009782	myh11a	B3DFS9		RHO GTPases activate PAKs; Smooth Muscle Contraction		14219.4		23129.6	24190.9	23041	33651.7	129814	47759.4	Not Found	Peak Found	Not Found	Peak Found	Peak Found	Peak Found	Peak Found	High	Peak Found
High	Master Protein	A0A2R8Q9K6	60S ribosomal protein L7a OS=Danio rerio OX=7955 GN=rpl7a PE=1 SV=1	21	7	266	30	10.56	119.68	RNA metabolism OR transcription;other metabolic processes	cytosol;translational apparatus	nucleic acid binding activity	Pf01248		ENSDARG00000019230	rpl7a	A0A2R8Q9K6		Major pathway of rRNA processing in the nucleolus and cytosol; Nonsense Mediated Decay (NMD) enhanced by the Exon Junction Complex (EJC); L13a-mediated translational silencing of Ceruloplasmin expression; GTP hydrolysis and joining of the 60S ribosomal subunit; SRP-dependent cotranslational protein targeting to membrane; Formation of a pool of free 40S subunits; Nonsense Mediated Decay (NMD) inde…	511548	687467	770648	752814	950173	1.73637e+06	1.73717e+06	1.62434e+06	1.85945e+06	High	High	High	High	High	High	High	High	High
High	Master Protein	Q6P3I5	Hedgehog acyltransferase-like, a OS=Danio rerio OX=7955 GN=hhatla PE=1 SV=1	15	7	511	58.7	7.61	83.23	other biological processes	other membranes;ER/Golgi	other molecular function	Pf03062	393861	ENSDARG00000039051	hhatla	A0A0R4I9Q8; dre:393861; Q6P3I5			247190	404988	320497	451133	243280	391747	596936	548341	1.01359e+06	High	High	High	High	High	High	High	High	Medium
High	Master Protein	Q66HV4	Coatomer subunit beta OS=Danio rerio OX=7955 GN=copb1 PE=2 SV=1	12	7	953	107	6.05	54.73	transport;developmental processes	other membranes;ER/Golgi	other molecular function	Pf01602, Pf07718, Pf14806	338138	ENSDARG00000056557; ENSDARG00000116045	copb1	dre:338138; Q66HV4; Q6JWU8		Neutrophil degranulation; COPI-mediated anterograde transport; COPI-dependent Golgi-to-ER retrograde traffic	97839.8	127874	137558	227350	140316	301549	319846	532770	307934	Peak Found	High	High	High	High	High	High	High	High
High	Master Protein	F1RC03	Calcium-transporting ATPase OS=Danio rerio OX=7955 GN=atp2b2 PE=1 SV=2	6	1	1253	137.8	5.9	50.75	transport;other biological processes	plasma membrane;other membranes;other cell component	transporter activity;other molecular function	Pf00122, Pf00689, Pf00690, Pf08282, Pf12424, Pf13246		ENSDARG00000063433	atp2b2	F1RC03		Ion homeostasis; Ion transport by P-type ATPases; Reduction of cytosolic Ca++ levels	10710.2		10667.9		14025.8	19527.8	28697.6	32660.5	32820.7	Peak Found	Not Found	Peak Found	Not Found	Peak Found	Peak Found	Peak Found	High	Peak Found
High	Master Protein	Q4V9P8	Calcium/calmodulin-dependent protein kinase OS=Danio rerio OX=7955 GN=camk2g1 PE=1 SV=1	16	2	560	62.5	7.09	32.97	protein metabolism;other metabolic processes;developmental processes	other cell component	kinase activity;other molecular function	Pf00069, Pf08332	791855	ENSDARG00000071395	camk2g1	dre:791855; Q4V9P8		RAF activation; Ion homeostasis; Ion transport by P-type ATPases; Phase 0 - rapid depolarisation; HSF1-dependent transactivation; Unblocking of NMDA receptors, glutamate binding and activation; Interferon gamma signaling	212104	373980	315238	407234	261099	526310	667629	1.19889e+06	435452	Peak Found	Medium	Medium	Peak Found	Peak Found	Peak Found	High	High	Peak Found
High	Master Protein	A0A0R4IHT0	Solute carrier family 25 member 12 OS=Danio rerio OX=7955 GN=slc25a12 PE=1 SV=1	12	7	682	75.3	8.47	59.58	other metabolic processes;transport	other membranes;mitochondrion	transporter activity;other molecular function	Pf00153		ENSDARG00000102362	slc25a12	A0A0R4IHT0		Gluconeogenesis; Aspartate and asparagine metabolism	435351	505015	463567	961186	654424	1.10598e+06	983184	697731	1.07482e+06	High	High	High	High	High	High	High	High	High
High	Master Protein	Q1L986	RAB3B, member RAS oncogene family (Fragment) OS=Danio rerio OX=7955 GN=rab3b PE=1 SV=1	28	2	217	25	5.8	224.87	transport;other biological processes	plasma membrane;other membranes;ER/Golgi;other cytoplasmic organelle	other molecular function	Pf00071	557482	ENSDARG00000114797	rab3b	dre:557482; Q1L986		RAB geranylgeranylation	70533	98621.1	18429.3	42707.5	72166.1	106268	30715.5	166789	275467	Peak Found	Peak Found	Peak Found	High	Peak Found	Medium	Peak Found	Peak Found	Peak Found
High	Master Protein	Q6DGX6	Crystallin gamma EM2-8 OS=Danio rerio OX=7955 GN=crygm2d8 PE=1 SV=2	26	2	175	21.6	7.61	143.63	developmental processes;other biological processes		other molecular function	Pf00030	436854	ENSDARG00000116164	crygm2d8	dre:436854; Q6DGX6			333685	334251	546407	1.11312e+06	1160820	1.14007e+06	1.06078e+06	988202	1.29714e+06	High	High	High	High	High	High	High	High	High
High	Master Protein	X1WCG5	Calcium-transporting ATPase OS=Danio rerio OX=7955 GN=atp2b3b PE=1 SV=1	7	1	1180	129.2	5.52	49	transport;other biological processes	plasma membrane;other membranes;other cell component	transporter activity;other molecular function	Pf00122, Pf00689, Pf00690, Pf00702, Pf12424, Pf13246	558525	ENSDARG00000023445	atp2b3b	X1WCG5					12365.8	15010.1	10292.4	24324.1	35601.1	79618.6	51339.2	Not Found	Not Found	Peak Found	Peak Found	Peak Found	Peak Found	Peak Found	High	Peak Found
High	Master Protein	F1QB54	Polyadenylate-binding protein 1A OS=Danio rerio OX=7955 GN=pabpc1a PE=1 SV=1	12	5	634	70.7	9.47	52.66	protein metabolism;RNA metabolism OR transcription;other metabolic processes;developmental processes;other biological processes	cytosol;nucleus;other cell component	nucleic acid binding activity	Pf00076, Pf00658	606498	ENSDARG00000017219	pabpc1a	dre:606498; F1QB54; Q499B6; Q6P5M4		Nonsense Mediated Decay (NMD) enhanced by the Exon Junction Complex (EJC); L13a-mediated translational silencing of Ceruloplasmin expression; Translation initiation complex formation; Nonsense Mediated Decay (NMD) independent of the Exon Junction Complex (EJC); Deadenylation of mRNA; AUF1 (hnRNP D0) binds and destabilizes mRNA	70416.5	67584.5	112705	260084	309613	481125	821985	1.37048e+06	913642	Peak Found	Peak Found	Peak Found	Peak Found	Medium	Medium	High	High	High
High	Master Protein	A5D6S3	Methylmalonyl-CoA isomerase OS=Danio rerio OX=7955 GN=mut PE=1 SV=1	12	7	757	83.5	7.02	31.95		mitochondrion	other molecular function	Pf01642, Pf02310	569581	ENSDARG00000060554	mut	A5D6S3; dre:569581		Propionyl-CoA catabolism; Cobalamin (Cbl, vitamin B12) transport and metabolism	47424.2	64583.8	57953.8	194730	127634	221105	306420	447334	349465	Peak Found	Peak Found	Peak Found	Peak Found	Peak Found	High	High	High	High
High	Master Protein	F8W331	Annexin OS=Danio rerio OX=7955 GN=anxa6 PE=1 SV=2	21	8	516	58.4	5.07	28.3	cell organization and biogenesis;stress response;transport;developmental processes;signal transduction;other biological processes	mitochondrion;other cell component	transporter activity;cytoskeletal activity;other molecular function	Pf00191		ENSDARG00000013335	anxa6	F8W331			147032	234056	263272	324308	197094	397861	697560	679943	654975	High	Peak Found	Medium	Peak Found	High	Medium	High	High	High
High	Master Protein	Q6PHK4	Serine--pyruvate aminotransferase OS=Danio rerio OX=7955 GN=agxtb PE=1 SV=1	13	5	423	46.2	8.78	76.5	other metabolic processes;other biological processes	other cytoplasmic organelle	other molecular function	Pf00266	79378	ENSDARG00000018478	agxtb	dre:79378; Q6PHK4		Peroxisomal protein import; Glyoxylate metabolism and glycine degradation	50090.4	65971.1	31052.7	540535	320044	761641	701760	536059	786595	Peak Found	Peak Found	Peak Found	High	High	High	High	Medium	Peak Found
High	Master Protein	Q04695	CRAP Keratin, type I cytoskeletal 17 OS=Homo sapiens OX=9606 GN=KRT17 PE=1 SV=2	19	2	432	48.1	5.02	132.24	cell organization and biogenesis;developmental processes;other biological processes	cytosol;cytoskeleton;other cell component	other molecular function	Pf00038	3872	ENSG00000128422	KRT17	A5Z1M9; A5Z1N0; A5Z1N1; A5Z1N2; A6NDV6; A6NKQ2; hsa:3872; Q04695; Q6IP98; Q8N1P6		Formation of the cornified envelope		92121	20392.7			80745.6		43466.1		Not Found	High	Peak Found	Not Found	Not Found	Peak Found	Not Found	High	Not Found
High	Master Protein	F1Q5B8	Oxoglutarate dehydrogenase (succinyl-transferring) OS=Danio rerio OX=7955 GN=ogdha PE=1 SV=3	9	7	1019	115.2	7.02	34.53	other metabolic processes;other biological processes	mitochondrion;other cell component	other molecular function	Pf00676, Pf02779, Pf16078, Pf16870	564552	ENSDARG00000034270	ogdha	F1Q5B8	TCA cycle		182612	351242	470233	236132	208268	346402	461364	717778	601860	High	High	High	Medium	Medium	Peak Found	High	High	High
High	Master Protein	Q8AWD9	Cathepsin D OS=Danio rerio OX=7955 GN=ctsd PE=1 SV=1	21	7	398	43.2	6.68	44.04	protein metabolism;developmental processes;other biological processes	other cytoplasmic organelle	other molecular function	Pf00026, Pf07966	65225	ENSDARG00000057698	ctsd	dre:65225; Q8AWD9				36603.4	41589.1	182542	104077	266870	545473	1.19999e+06	443216	Not Found	Peak Found	Peak Found	High	Medium	High	High	High	High
High	Master Protein	Q90WX6	Guanine nucleotide-binding protein (G protein), alpha transducing activity polypeptide 1 OS=Danio rerio OX=7955 GN=gnat1 PE=1 SV=1	26	5	350	39.8	5.53	102.98	signal transduction;other biological processes	plasma membrane;other membranes	signal transduction activity or receptor binding;other molecular function	Pf00503	140428	ENSDARG00000044199	gnat1	dre:140428; Q90WX6		G alpha (i) signalling events; Inactivation, recovery and regulation of the phototransduction cascade; Activation of the phototransduction cascade	286764	365642	352816	727707	461702	823012	658931	1.02379e+06	459608	Peak Found	Peak Found	Peak Found	High	High	High	High	High	High
High	Master Protein	Q7ZV82	60S ribosomal protein L27 OS=Danio rerio OX=7955 GN=rpl27 PE=2 SV=3	43	6	136	15.8	10.62	156.39	protein metabolism;other metabolic processes;developmental processes	other membranes;cytosol;ER/Golgi;translational apparatus	other molecular function	Pf00467, Pf01777	325618	ENSDARG00000015128	rpl27	dre:325618; Q7ZV82	Cytoplasmic ribosomal proteins	Major pathway of rRNA processing in the nucleolus and cytosol; Nonsense Mediated Decay (NMD) enhanced by the Exon Junction Complex (EJC); L13a-mediated translational silencing of Ceruloplasmin expression; GTP hydrolysis and joining of the 60S ribosomal subunit; SRP-dependent cotranslational protein targeting to membrane; Formation of a pool of free 40S subunits; Nonsense Mediated Decay (NMD) inde…	2.04215e+07	2.47741e+07	4.31125e+07	4.85306e+07	4.50801e+07	6.04385e+07	5.46402e+07	8.5477e+06	4.23339e+07	High	High	High	High	High	High	High	High	High
High	Master Protein	Q3S344	Glutamine--fructose-6-phosphate transaminase (isomerizing) OS=Danio rerio OX=7955 GN=gfpt1 PE=1 SV=1	17	9	682	76.7	6.57	23.06	cell organization and biogenesis;protein metabolism;other metabolic processes;developmental processes;other biological processes		other molecular function	Pf01380, Pf13522	567861	ENSDARG00000057465	gfpt1	dre:567861; F1QDD9; Q3S344		Synthesis of UDP-N-acetyl-glucosamine	100164	181043	138209	184828	191511	319770	403689	616812	522551	Peak Found	Peak Found	High	Peak Found	Peak Found	Medium	High	High	High
High	Master Protein	Q1LXU2	Procollagen, type IX, alpha 2 OS=Danio rerio OX=7955 GN=col9a2 PE=1 SV=1	6	3	691	65.5	9.06	156.68	cell organization and biogenesis;developmental processes	non-structural extracellular;extracellular matrix;other cell component	extracellular structural activity	Pf01391	321212	ENSDARG00000024492	col9a2	dre:321212; Q1LXU2		Assembly of collagen fibrils and other multimeric structures; MET activates PTK2 signaling; Collagen chain trimerization	611842	796127	901200	722101	1.3232e+06	1.95422e+06	2.50048e+06	8.69606e+06	5.91651e+06	High	High	High	High	High	High	High	High	High
High	Master Protein	A0A2R8RQC2	Far upstream element (FUSE)-binding protein 1 OS=Danio rerio OX=7955 GN=fubp1 PE=1 SV=1	16	7	670	69.8	7.08	21.09	other biological processes	nucleus;other cell component	nucleic acid binding activity	Pf00013, Pf09005		ENSDARG00000029248	fubp1	A0A2R8RQC2			112575	125204	95577.3	250299	203352	364840	531377	339002	415328	Peak Found	Peak Found	Peak Found	High	Medium	High	High	Peak Found	Peak Found
High	Master Protein	Q6PHV5	Carboxypeptidase A5 OS=Danio rerio OX=7955 GN=cpa5 PE=1 SV=1	14	6	419	47.7	6.86	71.87	protein metabolism	non-structural extracellular	other molecular function	Pf00246, Pf02244	246092	ENSDARG00000021339	cpa5	dre:246092; Q6PHV5			37393.4	33744	35105.6	777420	527225	1.37073e+06	1.56697e+06	2.65451e+06	1.21782e+06	Peak Found	Peak Found	Peak Found	High	High	High	High	High	High
High	Master Protein	Q5SPJ4	Serine (Or cysteine) proteinase inhibitor, clade A (Alpha-1 antiproteinase, antitrypsin), member 1 OS=Danio rerio OX=7955 GN=serpina1 PE=1 SV=1	21	7	429	47.6	6.49	67.46	other biological processes	non-structural extracellular	enzyme regulator activity	Pf00079	322701	ENSDARG00000090286	serpina1	dre:322701; Q5SPJ4; X1WF94		Regulation of Insulin-like Growth Factor (IGF) transport and uptake by Insulin-like Growth Factor Binding Proteins (IGFBPs); Post-translational protein phosphorylation; Neutrophil degranulation; Common Pathway of Fibrin Clot Formation; Platelet degranulation ; COPII-mediated vesicle transport; Cargo concentration in the ER; Intrinsic Pathway of Fibrin Clot Formation; Glucocorticoid biosynthesis	249437	313896	302137	1.72301e+06	1.17921e+06	1.97008e+06	2.77786e+06	1.40761e+06	2.59968e+06	Medium	Medium	Medium	High	High	High	High	High	High
High	Master Protein	Q8AWD0	Voltage-dependent anion-selective channel protein 2 OS=Danio rerio OX=7955 GN=vdac2 PE=1 SV=1	24	5	283	30.3	8.82	45.31	transport;other biological processes	plasma membrane;other membranes;mitochondrion	transporter activity;other molecular function	Pf01459	322126	ENSDARG00000013623	vdac2	dre:322126; Q8AWD0		Ub-specific processing proteases	94992.1	137167	221928	190901	239814	393684	532817	826491	561542	Peak Found	Medium	Peak Found	High	Peak Found	High	High	High	High
High	Master Protein	F1QUG5	Eukaryotic translation initiation factor 3 subunit C OS=Danio rerio OX=7955 GN=eif3c PE=1 SV=1	7	7	926	106.4	5.58	81.09	cell organization and biogenesis;protein metabolism;other metabolic processes	translational apparatus;other cell component	nucleic acid binding activity;other molecular function	Pf01399, Pf05470		ENSDARG00000016443	eif3c	F1QUG5			330532	471564	488525	695514	561915	1.08338e+06	1.29461e+06	1.19526e+06	1.01935e+06	High	High	Medium	High	High	High	High	High	High
High	Master Protein	F1QP99	Protein disulfide-isomerase OS=Danio rerio OX=7955 GN=pdia7 PE=1 SV=1	17	9	488	54.7	5.05	21.12	stress response;other biological processes	ER/Golgi;other cell component	other molecular function	Pf00085, Pf13848		ENSDARG00000014015	pdia7	F1QP99			123682	94962.2	129464	167912	100338	151742	259290	450478	191106	Peak Found	Peak Found	Peak Found	Peak Found	Peak Found	High	Medium	High	Peak Found
High	Master Protein	F1Q8J4	Acyl-CoA dehydrogenase very long chain OS=Danio rerio OX=7955 GN=acadvl PE=1 SV=1	16	8	659	71	8.41	29.81	other biological processes	mitochondrion	other molecular function	Pf00441, Pf02770, Pf02771		ENSDARG00000016687	acadvl	F1Q8J4		Beta oxidation of palmitoyl-CoA to myristoyl-CoA	58748.1	75233.6	51528.2	737914	582783	814277	812043	399525	466520	Peak Found	Peak Found	Peak Found	High	Peak Found	High	High	High	High
High	Master Protein	A0A0R4IP12	PDS5 cohesin-associated factor B OS=Danio rerio OX=7955 GN=pds5b PE=1 SV=1	6	6	1408	159.7	7.71	50.66	cell cycle OR cell proliferation;cell organization and biogenesis;DNA metabolism;other metabolic processes;stress response;other biological processes	nucleus;other cell component	nucleic acid binding activity	Pf20168	565592	ENSDARG00000098897	pds5b	A0A0R4IP12; dre:565592		Separation of Sister Chromatids; Resolution of Sister Chromatid Cohesion; Establishment of Sister Chromatid Cohesion; Cohesin Loading onto Chromatin	133222	198166	121760	166614	164636	275508	334549	475396	418777	Peak Found	Medium	High	High	Peak Found	Medium	High	High	High
High	Master Protein	I3ISA3	Myosin, heavy chain 10, non-muscle OS=Danio rerio OX=7955 GN=myh10 PE=1 SV=1	3	3	1986	230.3	5.54	59.69	cell organization and biogenesis;developmental processes;other biological processes	cytoskeleton	cytoskeletal activity;other molecular function	Pf00063, Pf00612, Pf01576, Pf02736	555454	ENSDARG00000000103	myh10	dre:555454; I3ISA3				9726.27		33336.8	23599.1	15195.6	12559	105455	93069.6	Not Found	Peak Found	Not Found	Peak Found	Peak Found	Peak Found	Peak Found	High	Peak Found
High	Master Protein	Q7T337	Fructose-bisphosphatase OS=Danio rerio OX=7955 GN=fbp1b PE=1 SV=1	29	7	337	36.8	7.3	64.88	other metabolic processes;other biological processes	cytosol;other cell component	other molecular function	Pf00316, Pf18913	282672	ENSDARG00000020364; ENSDARG00000111266	fbp1b	dre:282672; Q7T337	Glycolysis and gluconeogenesis	Gluconeogenesis	320290	423880	530569	761076	641805	1.07845e+06	1.47522e+06	2.07891e+06	2.056e+06	High	High	Peak Found	High	High	High	High	High	High
High	Master Protein	F8W429	Dynamin GTPase OS=Danio rerio OX=7955 GN=dnm1a PE=1 SV=1	12	6	852	95.8	7.52	67.42	cell organization and biogenesis;other metabolic processes;transport;other biological processes	plasma membrane;other membranes;cytoskeleton;mitochondrion;other cell component	cytoskeletal activity;other molecular function	Pf00169, Pf00350, Pf01031, Pf02212		ENSDARG00000010042	dnm1a	F8W429		MHC class II antigen presentation; Clathrin-mediated endocytosis; EPH-ephrin mediated repulsion of cells; Formation of annular gap junctions; Recycling pathway of L1	174445	209015	268642	394310	256148	400600	532854	799920	684342	Medium	Peak Found	Medium	High	High	High	High	High	High
High	Master Protein	F1QY43	26S proteasome non-ATPase regulatory subunit 1 (Fragment) OS=Danio rerio OX=7955 GN=psmd1 PE=1 SV=1	7	7	959	106.6	5.29	47.11	protein metabolism;other metabolic processes;other biological processes	other membranes;nucleus;other cell component	enzyme regulator activity	Pf01851, Pf13646, Pf18004		ENSDARG00000003189	psmd1	F1QY43			159365	240092	298492	408600	245906	499357	891091	983421	773591	Medium	High	High	Peak Found	High	High	High	High	High
High	Master Protein	F6NK19	AP complex subunit beta OS=Danio rerio OX=7955 GN=ap2b1 PE=1 SV=1	7	2	937	104.5	5.38	30.37	transport	other membranes	other molecular function	Pf01602, Pf02883, Pf09066		ENSDARG00000035152	ap2b1	F6NK19			225089	231599	271304	416462	297225	487045	635526	603983	482261	Peak Found	High	Medium	Peak Found	High	High	High	High	High
High	Master Protein	E7EXE7	Zmp:0000000760 OS=Danio rerio OX=7955 GN=zmp:0000000760 PE=1 SV=1	4	4	780	80.3	9.36	50.98	cell organization and biogenesis;developmental processes	non-structural extracellular;extracellular matrix;other cell component	extracellular structural activity	Pf01391	100333762	ENSDARG00000074745	zmp:0000000760	dre:100333762; E7EXE7			575606	192886	1.14491e+06	1.01435e+06	831645	975035	292995	203700	1.52194e+06	High	High	High	High	High	High	Peak Found	High	High
High	Master Protein	A8KBJ5	Histone H3 OS=Danio rerio OX=7955 GN=zgc:173552 PE=1 SV=1	33	7	136	15.4	11.27	252.13		nucleus;other cell component	nucleic acid binding activity;other molecular function	Pf00125	103909889; 103911341; 108190746; 108190747; 794406	ENSDARG00000051737; ENSDARG00000105345; ENSDARG00000110909; ENSDARG00000111396; ENSDARG00000112131; ENSDARG00000112175; ENSDARG00000114334		A8KBJ5; dre:103909889; dre:103911341; dre:108190747; dre:794406		Formation of the beta-catenin:TCF transactivating complex; Senescence-Associated Secretory Phenotype (SASP); Oxidative Stress Induced Senescence; HDACs deacetylate histones; Factors involved in megakaryocyte development and platelet production; Estrogen-dependent gene expression; PKMTs methylate histone lysines; HDMs demethylate histones; Interleukin-7 signaling; RMTs methylate histone arginines;…	8.87254e+06	1.11593e+07	1.25558e+07	1.16303e+07	1.30052e+07	1.82513e+07	2.34942e+07	1.05224e+07	1.62483e+07	High	High	High	High	High	High	High	High	High
High	Master Protein	A0A0R4IHV1	Pyruvate kinase OS=Danio rerio OX=7955 GN=pkmb PE=1 SV=1	14	5	530	58.3	7.28	61.61	other metabolic processes;other biological processes	other cell component	kinase activity;other molecular function	Pf00224, Pf02887		ENSDARG00000099860	pkmb	A0A0R4IHV1	Glycolysis and gluconeogenesis	Neutrophil degranulation; Glycolysis	131938	143588	257376	186576	51144.8	345353	372502	467895	263093	High	Peak Found	Peak Found	Peak Found	Peak Found	Peak Found	High	High	Peak Found
High	Master Protein	Q6DHI9	Proteasome subunit beta OS=Danio rerio OX=7955 GN=psmb2 PE=1 SV=1	18	5	199	22.6	6.55	53.14	protein metabolism;other metabolic processes	nucleus;other cell component	other molecular function	Pf00227	436882	ENSDARG00000031511	psmb2	dre:436882; Q6DHI9		Neddylation; Hedgehog ligand biogenesis; Antigen processing: Ubiquitination & Proteasome degradation; Cross-presentation of soluble exogenous antigens (endosomes); Separation of Sister Chromatids; Ub-specific processing proteases; ABC-family proteins mediated transport; Autodegradation of Cdh1 by Cdh1:APC/C; APC/C:Cdc20 mediated degradation of Securin; APC/C:Cdh1 mediated degradation of Cdc20 and…	284202	305294	400368	386963	377143	455619	583916	1.79494e+06	711692	High	Medium	Medium	High	Medium	High	High	High	High
High	Master Protein	A8KC02	Carbonyl reductase 1-like OS=Danio rerio OX=7955 GN=cbr1l PE=1 SV=1	28	6	277	30	6.89	43.83			other molecular function	Pf00106	792137	ENSDARG00000021149	cbr1l	A8KC02; dre:792137		Phase I - Functionalization of compounds	227246	415365	350959	369321	331751	310754	700867	1.06313e+06	391816	High	High	Medium	High	High	Peak Found	High	High	High
High	Master Protein	Q6PBV6	H/ACA ribonucleoprotein complex subunit 2-like protein OS=Danio rerio OX=7955 GN=nhp2 PE=2 SV=1	26	3	150	16.7	8.82	54.21	cell organization and biogenesis;DNA metabolism;RNA metabolism OR transcription;other metabolic processes	nucleus;other cell component	nucleic acid binding activity	Pf01248	100003787	ENSDARG00000069422	nhp2	dre:100003787; Q6PBV6		Telomere Extension By Telomerase	202457	197952	160324	227969	76019.1	222932	284933	1.02395e+06	428594	High	High	High	Medium	High	High	High	High	High
High	Master Protein	Q6IQU2	Beta A2-crystallin OS=Danio rerio OX=7955 GN=cryba2a PE=1 SV=1	26	2	197	23.8	6.87	52.38	developmental processes;other biological processes		other molecular function	Pf00030	415139	ENSDARG00000030349	cryba2a	dre:415139; Q6IQU2			347584	466351	640457	507815	462845	995049	875392	3.44405e+06	1.21914e+06	Peak Found	Peak Found	Medium	Peak Found	Peak Found	Peak Found	Peak Found	Peak Found	Medium
High	Master Protein	Q1MTI4	Triosephosphate isomerase A OS=Danio rerio OX=7955 GN=tpi1a PE=2 SV=1	19	1	248	26.8	5.02	67.24	other metabolic processes	cytosol	other molecular function	Pf00121	192309	ENSDARG00000025012	tpi1a	dre:192309; Q1MTI4; Q7ZWB0; Q90XF9			50030.1	56348.9	22561.9	37243	52765.7	54270.9	54324.9	14624	52201.7	Peak Found	Peak Found	Medium	High	High	High	High	Peak Found	Peak Found
High	Master Protein	A7MC89	Crystallin, gamma M2d16 OS=Danio rerio OX=7955 GN=crygm2d16 PE=2 SV=1	33	3	175	21.5	7.84	205.93	developmental processes;other biological processes		other molecular function	Pf00030	798701	ENSDARG00000076790	crygm2d16	A7MC89; dre:798701			2.1316e+06	2.36751e+06	2.94842e+06	5.02011e+06	4.53537e+06	1.02358e+07	6.60487e+06	9.15278e+06	5.78593e+06	High	High	High	High	High	High	High	High	High
High	Master Protein	O43790	CRAP Keratin, type II cuticular Hb6 OS=Homo sapiens OX=9606 GN=KRT86 PE=1 SV=1	16	4	486	53.5	5.66	25.56		cytosol;cytoskeleton		Pf00038, Pf16208	3892	ENSG00000170442	KRT86	hsa:3892; O43790; P78387		Formation of the cornified envelope	17224.1	687588		96807.8	1.57806e+06	40749.4	44884.3		91829.8	Not Found	High	Not Found	Not Found	Medium	Not Found	Not Found	Not Found	Not Found
High	Master Protein	A7E2K8	Crystallin, gamma M2d14 OS=Danio rerio OX=7955 GN=crygm2d14 PE=1 SV=1	29	3	175	21.6	7.87	128.71	developmental processes;other biological processes		other molecular function	Pf00030	797707	ENSDARG00000087301	crygm2d14	A7E2K8; dre:797707			970709	1.25409e+06	2.41555e+06	3.40023e+06	2.96203e+06	6.891e+06	6.84116e+06	2.43258e+06	4.0926e+06	High	High	High	High	High	High	High	High	High
High	Master Protein	A2AR68	Rab GDP dissociation inhibitor OS=Danio rerio OX=7955 GN=gdi1 PE=1 SV=1	24	6	447	50.4	5.08	21.13	transport;signal transduction	other cell component	enzyme regulator activity	Pf00996	554985	ENSDARG00000056122	gdi1	A2AR68; dre:554985		RAB GEFs exchange GTP for GDP on RABs	87448	256355	136457	328494	241612	387383	476566	469101	406113	Peak Found	Peak Found	Peak Found	Medium	High	High	Medium	High	High
High	Master Protein	A0A0R4IUY2	Phosphodiesterase OS=Danio rerio OX=7955 GN=pde6c PE=1 SV=1	12	5	852	98.2	5.54	26.9	developmental processes;signal transduction;other biological processes		other molecular function	Pf00233, Pf01590		ENSDARG00000100397	pde6c	A0A0R4IUY2			89614.8	133552	52579.9	161414	142603	291391	342076	423248	187725	Peak Found	Peak Found	Peak Found	Peak Found	High	Medium	High	High	Peak Found
High	Master Protein	F1QQZ1	Splicing factor 3b, subunit 1 OS=Danio rerio OX=7955 GN=sf3b1 PE=1 SV=2	7	7	1315	147.1	6.74	23.04	cell organization and biogenesis;RNA metabolism OR transcription;other metabolic processes;developmental processes;other biological processes	nucleus	nucleic acid binding activity	Pf08920	446117	ENSDARG00000056138	sf3b1	F1QQZ1	mRNA processing	B-WICH complex positively regulates rRNA expression; mRNA Splicing - Major Pathway; mRNA Splicing - Minor Pathway	26814.6	86367	36619.9	126900	75672.2	222083	126045	320064	245780	Peak Found	Peak Found	Peak Found	Medium	Peak Found	Peak Found	High	High	Peak Found
High	Master Protein	A0A2R8Q938	Si:ch1073-464p5.5 OS=Danio rerio OX=7955 GN=si:ch1073-464p5.5 PE=4 SV=1	11	4	592	67	7.3	55.7				Pf18078		ENSDARG00000079544	si:ch1073-464p5.5	A0A2R8Q938				12756.7	8185.95	85479.6	74243.8	137653	884033	1.09004e+06	678254	Not Found	Peak Found	Peak Found	Medium	Peak Found	Peak Found	High	High	High
High	Master Protein	Q803W0	RNA helicase OS=Danio rerio OX=7955 GN=ddx39ab PE=1 SV=1	16	2	427	48.9	5.59	73.15	protein metabolism;RNA metabolism OR transcription;other metabolic processes		nucleic acid binding activity;other molecular function	Pf00270, Pf00271	406249	ENSDARG00000015111	ddx39ab	dre:406249; Q803W0			294999	454554	554675	813945	599767	790129	966366	2.0066e+06	1.26255e+06	High	High	Medium	Medium	High	High	High	High	High
High	Master Protein	Q9MIY0	NADH-ubiquinone oxidoreductase chain 5 OS=Danio rerio OX=7955 GN=mt-nd5 PE=3 SV=1	10	5	606	68	8.9	25.47	cell organization and biogenesis;other metabolic processes;transport	other membranes;mitochondrion	transporter activity;other molecular function	Pf00361, Pf00662, Pf06455	140535	ENSDARG00000063921	mt-nd5	dre:140535; Q9MIY0	Oxidative phosphorylation; Electron transport chain	Complex I biogenesis	243478	246987	219221	364029	210940	378413	760185	285151	220494	Peak Found	Peak Found	Peak Found	High	Peak Found	High	High	High	Peak Found
High	Master Protein	Q7T3G2	Tyrosine 3-monooxygenase/tryptophan 5-monooxygenase activation protein, eta polypeptide OS=Danio rerio OX=7955 GN=ywhah PE=1 SV=1	33	4	246	27.9	4.78	58.58			other molecular function	Pf00244	406443	ENSDARG00000005560	ywhah	dre:406443; Q7T3G2		TP53 Regulates Metabolic Genes; RHO GTPases activate PKNs; Activation of BAD and translocation to mitochondria ; Chk1/Chk2(Cds1) mediated inactivation of Cyclin B:Cdk1 complex	362572	746803	393698	773568	444790	835395	847953	132438	344566	Peak Found	Peak Found	Medium	High	Peak Found	Medium	High	Peak Found	High
High	Master Protein	E9QC71	Solute carrier family 12 (Potassium-chloride transporter) member 5b OS=Danio rerio OX=7955 GN=slc12a5b PE=1 SV=1	9	5	1117	123.1	6.34	28.81	cell-cell signaling;cell organization and biogenesis;transport;developmental processes;other biological processes	plasma membrane;other membranes;other cell component	transporter activity	Pf00324, Pf03522		ENSDARG00000078187	slc12a5b	E9QC71			579127	620638	647311	943819	609828	958688	1.05417e+06	569112	1.08319e+06	High	High	High	High	High	Peak Found	Medium	High	High
High	Master Protein	F1QTT5	Alpha-amylase OS=Danio rerio OX=7955 GN=amy2al2 PE=1 SV=1	17	5	512	57.5	6.68	24.24	other metabolic processes		other molecular function	Pf00128, Pf02806		ENSDARG00000009443	amy2al2	F1QTT5		Digestion of dietary carbohydrate				607294	418320	728148	713690	730841	387412	Not Found	Not Found	Not Found	High	High	High	Peak Found	High	Peak Found
High	Master Protein	A0A0R4INC4	Plectin a OS=Danio rerio OX=7955 GN=pleca PE=1 SV=2	2	8	4569	521.3	6.71	21.48	cell organization and biogenesis;stress response;developmental processes;other biological processes	plasma membrane;other membranes;cytoskeleton;other cell component	cytoskeletal activity;other molecular function	Pf00307, Pf00681, Pf17902, Pf18373		ENSDARG00000062590	pleca	A0A0R4INC4			45627.4	50197.4	30959.2	112608	126592	166529	225517	596784	386815	Peak Found	Peak Found	Peak Found	High	Peak Found	Peak Found	Peak Found	High	High
High	Master Protein	A7E2K7	Crystallin, gamma M2d12 OS=Danio rerio OX=7955 GN=crygm2d12 PE=1 SV=1	29	6	173	21.3	7.81	124.35	developmental processes;other biological processes		other molecular function	Pf00030	100000256	ENSDARG00000069801	crygm2d12	A7E2K7; dre:100000256			881532	1.50017e+06	1.22524e+06	3.10529e+06	1.84484e+06	3.94069e+06	2.91152e+06	2.32589e+06	3.01859e+06	Medium	High	High	High	High	High	High	High	High
High	Master Protein	Q6Q420	40S ribosomal protein S15a OS=Danio rerio OX=7955 GN=rps15a PE=2 SV=1	46	6	130	14.8	10.13	176.9	protein metabolism;other metabolic processes;developmental processes;other biological processes	cytosol;translational apparatus	other molecular function	Pf00410	336764	ENSDARG00000010160	rps15a	dre:336764; Q6Q420	Cytoplasmic ribosomal proteins	Major pathway of rRNA processing in the nucleolus and cytosol; Nonsense Mediated Decay (NMD) enhanced by the Exon Junction Complex (EJC); L13a-mediated translational silencing of Ceruloplasmin expression; Translation initiation complex formation; Ribosomal scanning and start codon recognition; GTP hydrolysis and joining of the 60S ribosomal subunit; SRP-dependent cotranslational protein targeting…	2.6738e+06	2.6677e+06	3.43309e+06	7.59917e+06	4.25523e+06	6.98981e+06	5.70638e+06	2.77671e+06	5.15002e+06	High	High	High	High	High	High	High	High	High
High	Master Protein	Q9I8L5	Fatty acid-binding protein 10-A, liver basic OS=Danio rerio OX=7955 GN=fabp10a PE=1 SV=1	46	4	126	14	8.73	63.77		other cell component	other molecular function	Pf14651	171481	ENSDARG00000038439	fabp10a	dre:171481; Q8JHE8; Q9I8L5			104795	153309	205794	465847	352862	538250	2.10019e+06	2.69643e+06	2.43112e+06	Peak Found	Peak Found	Medium	Medium	Medium	High	High	High	High
High	Master Protein	Q66IB0	Protein lin-7 homolog OS=Danio rerio OX=7955 GN=lin7c PE=1 SV=1	27	6	201	22.3	8.92	44.83	cell-cell signaling;transport;other biological processes	plasma membrane;other membranes;other cell component	other molecular function	Pf00595, Pf02828	447934	ENSDARG00000027322	lin7c	Q66IB0			87074.1	168347	92658.9	250348	193436	320791	365624	427049	605676	High	High	Peak Found	High	Peak Found	High	High	High	High
High	Master Protein	Q7ZUV5	ZRAB1B, member RAS oncogene family a OS=Danio rerio OX=7955 GN=rab1ba PE=1 SV=1	40	4	201	22.4	5.73	93.29	cell organization and biogenesis;other metabolic processes;transport	other cell component	other molecular function	Pf00071	394117	ENSDARG00000058044	rab1ba	dre:394117; Q7ZUV5		COPI-mediated anterograde transport; RAB geranylgeranylation; COPI-dependent Golgi-to-ER retrograde traffic; COPII-mediated vesicle transport; RAB GEFs exchange GTP for GDP on RABs; Golgi Cisternae Pericentriolar Stack Reorganization	145800	167902	176658	284850	261963	444497	467044	338602	515800	Peak Found	Not Found	Not Found	Peak Found	Peak Found	Peak Found	Peak Found	High	Not Found
High	Master Protein	A9JRX1	Actinodin2 OS=Danio rerio OX=7955 GN=and2 PE=1 SV=1	13	5	508	56.5	6.47	29.81	developmental processes				566702	ENSDARG00000079302	and2	A9JRX1; dre:566702; F6NZL0			194773	169901	258361	469486	300444	393452	711382	1084873	1.44734e+06	Medium	Medium	Medium	Peak Found	Medium	Medium	High	High	High
High	Master Protein	E7F354	3-monooxygenase/tryptophan 5-monooxygenase activation protein, gamma polypeptide 2 OS=Danio rerio OX=7955 GN=ywhag2 PE=1 SV=1	24	1	247	28.3	4.94	92.19				Pf00244	560560	ENSDARG00000071658; ENSDARG00000116741	ywhag2	E7F354	Cell cycle	Regulation of PLK1 Activity at G2/M Transition; RHO GTPases activate PKNs; TP53 Regulates Metabolic Genes; Loss of Nlp from mitotic centrosomes; Recruitment of mitotic centrosome proteins and complexes; Recruitment of NuMA to mitotic centrosomes; Anchoring of the basal body to the plasma membrane; AURKA Activation by TPX2; Activation of BAD and translocation to mitochondria ; Regulation of locali…	71823.3	90375.5	107599	190895	139347	104888	223519	275673	204200	Peak Found	High	High	High	High	High	High	High	High
High	Master Protein	A0A2R8QCL7	Structural maintenance of chromosomes protein OS=Danio rerio OX=7955 GN=smc1al PE=1 SV=1	6	7	1251	145.2	6.84	14.41	cell cycle OR cell proliferation;cell organization and biogenesis;DNA metabolism;other metabolic processes;stress response;developmental processes	other membranes;nucleus;other cell component	nucleic acid binding activity;other molecular function	Pf02463, Pf06470		ENSDARG00000058203	smc1al	A0A2R8QCL7	mRNA processing		146066	108205	250410	155321	192994	131217	228857	412290	300614	Peak Found	Peak Found	High	Peak Found	Peak Found	Peak Found	High	High	High
High	Master Protein	F1R319	Solute carrier family 25 member 11 OS=Danio rerio OX=7955 GN=slc25a11 PE=1 SV=1	23	6	308	33.8	9.85	27.48	transport	other membranes	transporter activity	Pf00153		ENSDARG00000035741	slc25a11	F1R319		Gluconeogenesis	50850.3	25326.4	72508.8	156867	123690	142613	385377	711990	253883	Peak Found	Peak Found	Peak Found	High	Peak Found	Peak Found	High	High	High
High	Master Protein	A0A0R4IKF0	Apolipoprotein A-Ib OS=Danio rerio OX=7955 GN=apoa1b PE=1 SV=1	18	6	257	30.1	6.47	90.98	cell organization and biogenesis;protein metabolism;other metabolic processes;transport;other biological processes	non-structural extracellular	enzyme regulator activity;other molecular function	Pf01442	100101640	ENSDARG00000101324	apoa1b	A0A0R4IKF0; dre:100101640			485363	551184	786199	703714	476209	673147	1.66477e+06	1.21558e+06	1.05134e+06	High	High	High	High	High	High	High	High	High
High	Master Protein	Q7ZW20	Tyrosine 3-monooxygenase/tryptophan 5-monooxygenase activation protein, epsilon polypeptide 1 OS=Danio rerio OX=7955 GN=ywhae1 PE=1 SV=1	24	4	255	29.1	4.77	87.95			other molecular function	Pf00244	322060	ENSDARG00000006399; ENSDARG00000109636; ENSDARG00000109789	ywhae1	dre:322060; Q7ZW20		Regulation of HSF1-mediated heat shock response; TP53 Regulates Metabolic Genes; RAB GEFs exchange GTP for GDP on RABs; Anchoring of the basal body to the plasma membrane; Regulation of PLK1 Activity at G2/M Transition; Loss of Nlp from mitotic centrosomes; Recruitment of mitotic centrosome proteins and complexes; Recruitment of NuMA to mitotic centrosomes; AURKA Activation by TPX2; HSF1 activati…	171228	208588	381341	485214	379121	659862	738972	347876	680464	High	High	High	High	High	High	High	High	High
High	Master Protein	Q5XTN0	Crygmx protein OS=Danio rerio OX=7955 GN=crygmx PE=1 SV=1	35	7	175	20.6	7.06	49.77	developmental processes;other biological processes		other molecular function	Pf00030	335789	ENSDARG00000053862	crygmx	dre:335789; Q5XTN0			388962	301822	487106	654940	564432	685167	710433	1.21959e+06	992353	High	High	High	High	High	High	High	High	High
High	Master Protein	A0A2R8PWM9	Troponin I4b, tandem duplicate 2 OS=Danio rerio OX=7955 GN=tnni4b.2 PE=1 SV=1	25	4	218	25	9.32	151.84	other biological processes	other membranes;cytoskeleton		Pf00992		ENSDARG00000036671	tnni4b.2	A0A2R8PWM9			350215	576006	521976	812435	710340	1.41602e+06	986856	2.15965e+06	1.3036e+06	High	High	High	High	High	High	High	High	High
High	Master Protein	A0A0R4IYX8	Dihydropyrimidinase-like 4 OS=Danio rerio OX=7955 GN=dpysl4 PE=1 SV=2	18	6	574	62.6	6.44	18.74	cell organization and biogenesis;developmental processes;other biological processes	other cell component	other molecular function	Pf01979	553411	ENSDARG00000103490	dpysl4	A0A0R4IYX8		CRMPs in Sema3A signaling	65725.5	52998.1	111824	48448	54892.5	53778	256116	449272	355777	Peak Found	Peak Found	High	Peak Found	Peak Found	Peak Found	Peak Found	High	High
High	Master Protein	F1R9Y8	High density lipoprotein-binding protein a OS=Danio rerio OX=7955 GN=hdlbpa PE=1 SV=1	7	6	1272	141.3	6.79	15.57	other biological processes	nucleus;other cell component	nucleic acid binding activity	Pf00013	794178	ENSDARG00000009830	hdlbpa	F1R9Y8		HDL clearance	73115.1	37485	22719.6	84707.1	88068.6	118628	145666	430594	253056	Peak Found	Peak Found	Peak Found	Peak Found	Medium	High	Peak Found	High	High
High	Master Protein	A0A140LH97	Zgc:112265 (Fragment) OS=Danio rerio OX=7955 GN=itih3b.2 PE=1 SV=1	10	7	919	102.4	6.57	17.71				Pf00092, Pf08487		ENSDARG00000100406	itih3b.2	A0A140LH97			10230.2			90838.9	106318	118194	606458	860591	668134	Peak Found	Not Found	Not Found	Peak Found	Peak Found	Peak Found	Medium	High	High
High	Master Protein	B8JLJ3	Tyrosine 3-monooxygenase/tryptophan 5-monooxygenase activation protein, zeta polypeptide OS=Danio rerio OX=7955 GN=ywhaz PE=1 SV=1	28	4	244	27.9	4.86	48.74				Pf00244	336610	ENSDARG00000032575	ywhaz	B8JLJ3; dre:336610			306209	351608	367975	598279	306689	644663	686055	719938	571407	Peak Found	High	High	Medium	Peak Found	High	High	High	High
High	Master Protein	A0A2R8RR55	Uncharacterized protein OS=Danio rerio OX=7955 PE=4 SV=1	61	4	307	34.5	8.18	121.49	protein metabolism;other metabolic processes	nucleus;other cell component	other molecular function	Pf00240						Neddylation; Recognition of DNA damage by PCNA-containing replication complex; DNA Damage Recognition in GG-NER; Formation of Incision Complex in GG-NER; Dual Incision in GG-NER; Formation of TC-NER Pre-Incision Complex; Dual incision in TC-NER; Gap-filling DNA repair synthesis and ligation in TC-NER; Antigen processing: Ubiquitination & Proteasome degradation; Regulation of RAS by GAPs; TGF-beta…	602656	612548	622978	1.40871e+06	1.17244e+06	2.14023e+06	2.49854e+06	3.44155e+06	3.33139e+06	High	High	High	High	High	High	High	High	High
High	Master Protein	Q6DHB6	Keratin 91 OS=Danio rerio OX=7955 GN=krt91 PE=1 SV=1	12	1	466	50	5.43	104.38		cytoskeleton	other molecular function	Pf00038	445051	ENSDARG00000036830	krt91	dre:445051; Q6DHB6		Formation of the cornified envelope	19361.2	13694.1	19268.4	40665.1	12962.7	44366.8	38976.9		13004.6	Peak Found	Peak Found	Medium	High	Peak Found	Peak Found	High	Not Found	Peak Found
High	Master Protein	A0A2U3TW29	Synaptosomal-associated protein OS=Danio rerio OX=7955 GN=snap25b PE=1 SV=1	29	1	202	22.6	4.69	73.58	transport	plasma membrane;other membranes;other cell component	transporter activity;other molecular function	Pf00835		ENSDARG00000058117	snap25b	A0A2U3TW29	Insulin signaling		23819			87100	73506.1	140924	125615	35170.5	109342	Peak Found	Not Found	Not Found	Peak Found	Peak Found	Peak Found	High	Peak Found	Peak Found
High	Master Protein	A0A2R8QH08	Fructose-bisphosphate aldolase OS=Danio rerio OX=7955 GN=aldob PE=1 SV=1	20	6	368	39.7	8.1	50.9	other metabolic processes		other molecular function	Pf00274		ENSDARG00000053684	aldob	A0A2R8QH08	Polyol pathway		147171	144554	147425	284101	118644	281304	621332	567765	468902	High	High	High	Medium	High	High	High	High	High
High	Master Protein	X1WF98	Collagen, type XII, alpha 1a OS=Danio rerio OX=7955 GN=col12a1a PE=1 SV=1	3	6	2975	321.7	5.52	33.82	developmental processes;other biological processes	non-structural extracellular;extracellular matrix;other cell component		Pf00041, Pf00092, Pf01391		ENSDARG00000078322	col12a1a	X1WF98		Collagen degradation; Assembly of collagen fibrils and other multimeric structures; Collagen chain trimerization	60869.3	134112	40372.6	107774	156744	184491	322741	117775	529051	Medium	High	High	High	High	High	High	High	High
High	Master Protein	Q7ZV05	40S ribosomal protein S11 OS=Danio rerio OX=7955 GN=rps11 PE=1 SV=1	38	7	159	18.4	10.46	73.13	protein metabolism;other metabolic processes	cytosol;translational apparatus	nucleic acid binding activity;other molecular function	Pf00366, Pf16205	406686	ENSDARG00000053058	rps11	dre:406686; Q7ZV05	Cytoplasmic ribosomal proteins	Major pathway of rRNA processing in the nucleolus and cytosol; Nonsense Mediated Decay (NMD) enhanced by the Exon Junction Complex (EJC); L13a-mediated translational silencing of Ceruloplasmin expression; Translation initiation complex formation; Ribosomal scanning and start codon recognition; GTP hydrolysis and joining of the 60S ribosomal subunit; SRP-dependent cotranslational protein targeting…	1.45836e+06	1.24118e+06	1.38171e+06	2.18049e+06	978474	2.51303e+06	2.26175e+06	482772	1.62202e+06	High	High	High	High	High	High	High	High	High
High	Master Protein	Q6DG81	Plastin 3 (T isoform) OS=Danio rerio OX=7955 GN=pls3 PE=1 SV=1	12	3	627	70.1	6.34	59.04	cell organization and biogenesis;developmental processes	cytoskeleton;other cell component	cytoskeletal activity;other molecular function	Pf00307, Pf13202	436598	ENSDARG00000037655	pls3	A0A0R4IB94; dre:436598; Q6DG81			182557	307848	257346	316592	181995	469741	365521	1.05092e+06	271556	Peak Found	Peak Found	Peak Found	Peak Found	Peak Found	High	High	High	Peak Found
High	Master Protein	A3FKT8	Protein S100 OS=Danio rerio OX=7955 GN=icn2 PE=1 SV=1	46	2	97	10.7	5.21	164.2		other cell component	other molecular function	Pf01023	100005083	ENSDARG00000055514	icn2	A3FKT8; dre:100005083			1.48939e+06	1.43796e+06	1.69231e+06	3.1516e+06	2.2896e+06	3.12012e+06	4.06257e+06	4.08727e+06	3.40603e+06	High	High	High	High	High	High	High	High	High
High	Master Protein	Q7ZVK5	Pcbp2 protein OS=Danio rerio OX=7955 GN=pcbp2 PE=1 SV=1	27	6	318	33.3	8	48.73	other biological processes	nucleus;other cell component	nucleic acid binding activity	Pf00013	321844	ENSDARG00000099039	pcbp2	dre:321844; Q7ZVK5	mRNA processing	mRNA Splicing - Major Pathway	262483	251072	316941	511315	272729	517526	571098	594355	455968	High	High	High	High	Peak Found	High	High	High	High
High	Master Protein	Q6DRD1	ATP synthase subunit O, mitochondrial OS=Danio rerio OX=7955 GN=atp5po PE=1 SV=1	33	6	209	22.5	9.82	58.56	other metabolic processes;transport	other membranes;mitochondrion	transporter activity	Pf00213	335191	ENSDARG00000001788	atp5po	dre:335191; Q6DRD1	Oxidative phosphorylation; Electron transport chain	Formation of ATP by chemiosmotic coupling; Cristae formation	185852	185342	263329	279606	163804	313721	500145	541734	610687	High	High	High	Peak Found	High	High	High	High	High
High	Master Protein	Q45FX9	BetaA2-2-crystallin OS=Danio rerio OX=7955 GN=cryba2b PE=1 SV=1	32	2	197	23.6	6.13	45.09	developmental processes;other biological processes		other molecular function	Pf00030	436857	ENSDARG00000041925	cryba2b	Q45FX9			15706.8	34554.1	65833.2	35246.4	31431.2	67838.5	123739	136309	169392	Peak Found	Peak Found	Peak Found	Peak Found	Peak Found	Peak Found	Peak Found	Peak Found	High
High	Master Protein	A0A2R8QI77	Periaxin OS=Danio rerio OX=7955 GN=prx PE=4 SV=1	10	9	4197	445.1	7.46	46.97	cell organization and biogenesis;developmental processes;other biological processes	nucleus;other cell component				ENSDARG00000017246	prx	A0A2R8QI77			295334	521372	429341	862040	924505	1.39774e+06	1.3131e+06	558162	1.95117e+06	Peak Found	High	Peak Found	High	High	High	High	High	High
High	Master Protein	Q7ZUN7	Creatine kinase OS=Danio rerio OX=7955 GN=ckmt1 PE=1 SV=1	14	5	417	46.7	7.91	36.7	other metabolic processes	mitochondrion	kinase activity;other molecular function	Pf00217, Pf02807	321892	ENSDARG00000016598; ENSDARG00000113143	ckmt1	dre:321892; Q7ZUN7		Creatine metabolism	135016	209277	271143	186898	135778	174758	506911	1.12428e+06	438410	Peak Found	High	High	High	Medium	High	High	High	High
High	Master Protein	A0A2R8Q6T7	Dihydropyrimidinase-related protein 2 OS=Danio rerio OX=7955 GN=dpysl2a PE=1 SV=1	10	1	575	62.9	6.7	95.05	cell organization and biogenesis;developmental processes;other biological processes	other cell component	cytoskeletal activity;other molecular function	Pf01979		ENSDARG00000038974	dpysl2a	A0A2R8Q6T7		CRMPs in Sema3A signaling	57969	58613.8	67639.6	93886.2	91302.6	118783	157302	20539.7	166934	Medium	Medium	Peak Found	Medium	Peak Found	Peak Found	High	Medium	High
High	Master Protein	Q1L907	Glutathione S-transferase rho OS=Danio rerio OX=7955 GN=gstr PE=1 SV=1	24	6	226	26.4	7.25	46.13	other metabolic processes	other cell component	other molecular function	Pf13417, Pf14497	564619	ENSDARG00000042620	gstr	dre:564619; Q1L907			587052	851876	948326	1.28211e+06	799219	1.3258e+06	1.69796e+06	929131	1.53369e+06	High	High	High	High	Peak Found	High	High	Medium	High
High	Master Protein	Q6P5J0	Alpha-amylase OS=Danio rerio OX=7955 GN=amy2a PE=1 SV=1	20	5	512	56.9	6.89	47.29	other metabolic processes		other molecular function	Pf00128, Pf02806	406539	ENSDARG00000013856	amy2a	dre:406539; Q6P5J0		Digestion of dietary carbohydrate	10524.6	11960.6	11546	382621	321706	550372	716435	1.04484e+06	814462	Peak Found	Peak Found	Peak Found	High	High	High	High	High	High
High	Master Protein	F1QEW4	Flotillin OS=Danio rerio OX=7955 GN=flot1a PE=1 SV=2	20	5	423	47.3	6.96	35.98	signal transduction;other biological processes	plasma membrane;other membranes;other cytoplasmic organelle;other cell component		Pf01145, Pf15975	561345	ENSDARG00000001710	flot1a	F1QEW4			21838.2	25712.3	39783.6	93403	65969.4	156747	193483	423490	224813	High	Peak Found	Peak Found	Peak Found	Peak Found	Medium	High	High	High
High	Master Protein	F1QXV8	Phosphoglycerate kinase OS=Danio rerio OX=7955 GN=pgk1 PE=1 SV=1	17	5	417	44.7	6.93	39.52	other metabolic processes;stress response;other biological processes	cytosol	kinase activity;other molecular function	Pf00162		ENSDARG00000054191	pgk1	F1QXV8		Glycolysis; Gluconeogenesis	62145	89320.9	113174	235581	169788	239406	247640	720859	256048	Peak Found	Medium	Medium	High	High	High	High	High	Medium
High	Master Protein	Q7T1B0	Embryonic globin beta e2 OS=Danio rerio OX=7955 GN=hbbe2 PE=1 SV=1	45	5	147	16.5	6.68	42.97	other metabolic processes;transport;other biological processes	cytosol;other cell component	other molecular function	Pf00042	405772	ENSDARG00000045143; ENSDARG00000109554	hbbe2	dre:405772; Q7T1B0		Neutrophil degranulation; Scavenging of heme from plasma; Cytoprotection by HMOX1; Heme signaling; Erythrocytes take up carbon dioxide and release oxygen; Erythrocytes take up oxygen and release carbon dioxide	191391	200230	201342	307774	226123	765751	621011	930199	156702	High	High	Medium	High	High	High	High	High	Peak Found
High	Master Protein	A2BGW3	Calcium/calmodulin-dependent protein kinase OS=Danio rerio OX=7955 GN=camk2b1 PE=1 SV=1	11	1	618	68.4	7.42	23.05	protein metabolism;other metabolic processes	other cell component	kinase activity;other molecular function	Pf00069, Pf08332		ENSDARG00000011065	camk2b1	A2BGW3		RAF activation; Ion homeostasis; Ion transport by P-type ATPases; Phase 0 - rapid depolarisation; HSF1-dependent transactivation; Unblocking of NMDA receptors, glutamate binding and activation; Interferon gamma signaling	53876	41150	31149.1	78053.9	8535.64	69394.4	48400.6			Peak Found	Peak Found	Medium	Medium	Peak Found	Peak Found	Peak Found	Not Found	Not Found
High	Master Protein	F1QZA5	26S proteasome non-ATPase regulatory subunit 6 OS=Danio rerio OX=7955 GN=psmd6 PE=1 SV=1	17	7	386	45.3	6.73	29.11	protein metabolism;other metabolic processes;developmental processes;other biological processes	other cell component	enzyme regulator activity	Pf01399, Pf10602		ENSDARG00000070674	psmd6	F1QZA5		Neddylation; Antigen processing: Ubiquitination & Proteasome degradation; Regulation of RAS by GAPs; Neutrophil degranulation; MAPK6/MAPK4 signaling; Ub-specific processing proteases; Separation of Sister Chromatids; ABC-family proteins mediated transport; Autodegradation of Cdh1 by Cdh1:APC/C; APC/C:Cdc20 mediated degradation of Securin; APC/C:Cdh1 mediated degradation of Cdc20 and other APC/C:C…	170224	210375	227427	222481	100665	162254	381514	799947	177325	Peak Found	Peak Found	Medium	Medium	Medium	High	High	High	High
High	Master Protein	B8JLR8	RAB35, member RAS oncogene family b OS=Danio rerio OX=7955 GN=rab35b PE=1 SV=1	32	3	201	22.9	8.29	115.63	transport	plasma membrane;other membranes;other cytoplasmic organelle	other molecular function	Pf00071		ENSDARG00000058425	rab35b	B8JLR8		RAB geranylgeranylation; RAB GEFs exchange GTP for GDP on RABs; TBC/RABGAPs	667330	805781	1.4654e+06	1.11749e+06	608328	1.42477e+06	1.22518e+06	576431	953231	Peak Found	High	High	Medium	Peak Found	High	Medium	High	High
High	Master Protein	F8W5B8	Alpha-1,4 glucan phosphorylase OS=Danio rerio OX=7955 GN=pygl PE=1 SV=1	9	4	854	98.1	6.52	48.56	other metabolic processes	other cell component	other molecular function	Pf00343		ENSDARG00000002197	pygl	F8W5B8				85239.6	84513.9	82280.3	78988	142581	238239	297782	284079	Not Found	Peak Found	Peak Found	Peak Found	Peak Found	Peak Found	High	High	Peak Found
High	Master Protein	Q6Q415	60S ribosomal protein L36 OS=Danio rerio OX=7955 GN=rpl36 PE=3 SV=1	34	6	105	12.2	11.5	87.76	protein metabolism;other metabolic processes;developmental processes;other biological processes	cytosol;translational apparatus	other molecular function	Pf01158	405888	ENSDARG00000100588	rpl36	dre:405888; Q6Q415	Cytoplasmic ribosomal proteins	Nonsense Mediated Decay (NMD) enhanced by the Exon Junction Complex (EJC); Major pathway of rRNA processing in the nucleolus and cytosol; L13a-mediated translational silencing of Ceruloplasmin expression; GTP hydrolysis and joining of the 60S ribosomal subunit; SRP-dependent cotranslational protein targeting to membrane; Formation of a pool of free 40S subunits; Nonsense Mediated Decay (NMD) inde…	673667	1.02448e+06	880949	1.26639e+06	723592	2.13612e+06	2.39162e+06	574575	1.16046e+06	High	High	High	High	High	High	High	High	High
High	Master Protein	Q6PBW5	Retinoid isomerohydrolase OS=Danio rerio OX=7955 GN=rpe65a PE=2 SV=1	13	6	531	60.8	6.3	37.19	other metabolic processes;other biological processes	plasma membrane;other membranes;ER/Golgi	other molecular function	Pf03055	393724	ENSDARG00000007480	rpe65a	dre:393724; Q6PBW5	Nodal signaling pathway	The canonical retinoid cycle in rods (twilight vision)	107192	148843	143145	247678	198894	271262	422290	630603	422329	High	Peak Found	High	Medium	Peak Found	High	High	High	High
High	Master Protein	Q6PBR5	V-type proton ATPase subunit G OS=Danio rerio OX=7955 GN=atp6v1g1 PE=1 SV=1	34	5	118	13.3	9.5	85.61	transport	other membranes;other cytoplasmic organelle	transporter activity	Pf03179	335025	ENSDARG00000022315; ENSDARG00000110951	atp6v1g1	dre:335025; Q6PBR5		ROS and RNS production in phagocytes; Amino acids regulate mTORC1; Transferrin endocytosis and recycling; Insulin receptor recycling; Ion channel transport	260579	326520	490207	443556	356994	685506	765299	1.81043e+06	806135	Medium	High	High	High	High	High	High	High	High
High	Master Protein	Q6PCR7	Eukaryotic translation initiation factor 3 subunit A OS=Danio rerio OX=7955 GN=eif3a PE=2 SV=1	6	6	1267	151.2	7.87	43.57	cell organization and biogenesis;protein metabolism;other metabolic processes	translational apparatus;other cell component	nucleic acid binding activity	Pf01399	327515	ENSDARG00000076815	eif3a	dre:327515; Q6NYB1; Q6PCR7		Ribosomal scanning and start codon recognition; GTP hydrolysis and joining of the 60S ribosomal subunit; L13a-mediated translational silencing of Ceruloplasmin expression; Translation initiation complex formation; Formation of a pool of free 40S subunits; Formation of the ternary complex, and subsequently, the 43S complex	158837	193754	210443	299347	254990	338975	765699	507834	638385	Peak Found	Peak Found	High	Peak Found	High	High	High	High	High
High	Master Protein	Q1LYL6	Carboxylic ester hydrolase OS=Danio rerio OX=7955 GN=ces2a PE=1 SV=1	16	2	554	60.6	5.66	42.99			other molecular function	Pf00135		ENSDARG00000110630	ces2a	Q1LYL6			22826.3	43157.2	49185.8	129244	101160	189123	480983	307362	265171	Peak Found	Peak Found	Peak Found	Peak Found	High	Peak Found	High	Peak Found	High
High	Master Protein	Q7SXN6	Proteasome subunit alpha type OS=Danio rerio OX=7955 GN=psma6a PE=1 SV=1	25	5	246	27.4	6.37	71.22	protein metabolism;other metabolic processes	nucleus;other cell component	other molecular function	Pf00227, Pf10584	171585	ENSDARG00000019398	psma6a	Q7SXN6			271540	314671	469961	561405	437237	638347	1.12882e+06	1.33519e+06	1.04511e+06	High	High	High	High	High	High	High	High	High
High	Master Protein	F1Q749	Dyskeratosis congenita 1, dyskerin OS=Danio rerio OX=7955 GN=dkc1 PE=1 SV=1	14	6	506	56.6	9.29	14.31	RNA metabolism OR transcription;other metabolic processes;developmental processes	nucleus	nucleic acid binding activity;other molecular function	Pf01472, Pf01509, Pf08068, Pf16198	613144	ENSDARG00000016484	dkc1	dre:613144; F1Q749		Telomere Extension By Telomerase	147895	286794	295901	387496	296991	456700	492354	691318	355971	Medium	High	Peak Found	Medium	High	High	High	High	Peak Found
High	Master Protein	E7FC99	Catenin, beta 2 OS=Danio rerio OX=7955 GN=ctnnb2 PE=1 SV=2	11	6	778	85.2	5.81	24.8	cell adhesion;cell-cell signaling;developmental processes;signal transduction;other biological processes	plasma membrane;other membranes;nucleus;other cell component	other molecular function	Pf00514		ENSDARG00000023472	ctnnb2	E7FC99			66415.2	107717	129593	304150	304791	450833	437770	289373	376307	Peak Found	High	Peak Found	High	High	High	High	High	High
High	Master Protein	F1QFC0	75 kDa glucose-regulated protein OS=Danio rerio OX=7955 GN=hspa9 PE=1 SV=1	12	6	682	73.9	7.14	45.53	stress response;developmental processes;other biological processes	mitochondrion;other cell component	other molecular function	Pf00012		ENSDARG00000003035; ENSDARG00000114629	hspa9	F1QFC0		Regulation of HSF1-mediated heat shock response	16434.5	9301.57	12325.7	127978	133431	190716	319852	580598	408068	Peak Found	Peak Found	Peak Found	High	Peak Found	High	High	High	High
High	Master Protein	A8WGC6	ATP synthase subunit beta OS=Danio rerio OX=7955 GN=atp5f1b PE=1 SV=1	20	7	517	55.1	5.27	45.12	other metabolic processes;transport	other membranes;mitochondrion	transporter activity;other molecular function	Pf00006, Pf02874	554135	ENSDARG00000070083	atp5f1b	A8WGC6; dre:554135; F1R2V7	Electron transport chain	Mitochondrial protein import; Formation of ATP by chemiosmotic coupling; Cristae formation	236322	164255	310006	304064	343713	588876	1.21247e+06	1.59921e+06	1.17073e+06	Peak Found	High	High	High	High	Medium	High	High	High
High	Master Protein	Q66I42	Moesin a OS=Danio rerio OX=7955 GN=msna PE=1 SV=1	12	5	579	68	6.1	25.65	developmental processes;other biological processes	plasma membrane;other membranes;cytoskeleton;other cell component	cytoskeletal activity	Pf00373, Pf00769, Pf09379, Pf09380, Pf20492	286739	ENSDARG00000058128	msna	A2CF04; dre:286739; Q66I42			214428	239744	199271	254356	221727	206831	481461	634717	381577	Medium	Peak Found	Medium	Peak Found	Peak Found	Peak Found	Medium	High	High
High	Master Protein	Q6PBY1	40S ribosomal protein S3a OS=Danio rerio OX=7955 GN=rps3a PE=2 SV=3	31	8	267	30.2	9.73	41.53	protein metabolism;other metabolic processes;developmental processes	cytosol;translational apparatus	other molecular function	Pf01015	337240	ENSDARG00000035692; ENSDARG00000114628; ENSDARG00000115378	rps3a	dre:337240; Q6PBY1	Cytoplasmic ribosomal proteins	Nonsense Mediated Decay (NMD) enhanced by the Exon Junction Complex (EJC); Major pathway of rRNA processing in the nucleolus and cytosol; L13a-mediated translational silencing of Ceruloplasmin expression; GTP hydrolysis and joining of the 60S ribosomal subunit; SRP-dependent cotranslational protein targeting to membrane; Formation of a pool of free 40S subunits; Nonsense Mediated Decay (NMD) inde…	552266	482009	637845	1.53324e+06	720934	1.16571e+06	1.16189e+06	482235	1.09857e+06	High	High	High	High	Medium	High	Medium	High	High
High	Master Protein	Q6PBW3	Ribosomal protein S14 OS=Danio rerio OX=7955 GN=rps14 PE=1 SV=1	20	5	151	16.2	9.99	84.83	cell organization and biogenesis;protein metabolism;RNA metabolism OR transcription;other metabolic processes;developmental processes	cytosol;translational apparatus	nucleic acid binding activity;other molecular function	Pf00411	336687	ENSDARG00000036629	rps14	dre:336687; Q6PBW3	Cytoplasmic ribosomal proteins	Nonsense Mediated Decay (NMD) enhanced by the Exon Junction Complex (EJC); Major pathway of rRNA processing in the nucleolus and cytosol; L13a-mediated translational silencing of Ceruloplasmin expression; GTP hydrolysis and joining of the 60S ribosomal subunit; SRP-dependent cotranslational protein targeting to membrane; Formation of a pool of free 40S subunits; Nonsense Mediated Decay (NMD) inde…	587891	540090	581671	899721	432332	995210	924532	168294	649003	High	High	High	High	High	High	High	High	High
High	Master Protein	A0A0G2L1F5	Spectrin beta chain OS=Danio rerio OX=7955 GN=sptbn1 PE=1 SV=1	4	8	2272	262.5	5.55	37.83	cell organization and biogenesis	cytoskeleton	cytoskeletal activity;other molecular function	Pf00307, Pf00435, Pf15410		ENSDARG00000102883	sptbn1	A0A0G2L1F5		RAF/MAP kinase cascade; COPI-mediated anterograde transport; RHOU GTPase cycle; RHOV GTPase cycle; NCAM signaling for neurite out-growth	102027	243743	266218	296755	192086	358296	306568	75972.6	330741	Medium	Peak Found	Medium	High	Peak Found	High	High	Peak Found	Peak Found
High	Master Protein	P08727	CRAP Keratin, type I cytoskeletal 19 OS=Homo sapiens OX=9606 GN=KRT19 PE=1 SV=4	14	1	400	44.1	5.14	115.77	cell organization and biogenesis;developmental processes;signal transduction;other biological processes	plasma membrane;other membranes;cytosol;cytoskeleton;other cell component	cytoskeletal activity;other molecular function	Pf00038	3880	ENSG00000171345	KRT19	B2R874; hsa:3880; P08727; Q5XG83; Q6NW33; Q7L5M9; Q96A53; Q96FV1; Q9BYF9; Q9P1Y4	Galanin receptor pathway	Formation of the cornified envelope			27831.6	45604.5	35197.4	72152.9	88158.5	38633	111703	Not Found	Not Found	Peak Found	Peak Found	Medium	High	Peak Found	Peak Found	Peak Found
High	Master Protein	E9QFX0	Apolipoprotein C-I OS=Danio rerio OX=7955 GN=apoc1 PE=1 SV=1	30	3	84	9.8	5.41	96.69	protein metabolism;other metabolic processes;transport;developmental processes;other biological processes	non-structural extracellular	enzyme regulator activity;other molecular function	Pf04691	570638	ENSDARG00000092170	apoc1	E9QFX0			70155	73869	69973.7	892311	814097	893477	2.59706e+06	3.16931e+06	2.31685e+06	Peak Found	Peak Found	Peak Found	High	High	High	High	High	High
High	Master Protein	Q803T5	Adenosylhomocysteinase OS=Danio rerio OX=7955 GN=ahcy PE=1 SV=1	16	7	433	47.9	6.79	66.35	other metabolic processes	cytosol	other molecular function	Pf00670, Pf05221	387530	ENSDARG00000005191	ahcy	dre:387530; Q803T5	One-carbon metabolism	Methylation; Sulfur amino acid metabolism	153335	232771	215513	373159	205613	405210	484957	314826	679015	High	High	High	High	High	High	High	High	High
High	Master Protein	A0A2R8RMN0	Chymotrypsin-like elastase family member 1, tandem duplicate 6 OS=Danio rerio OX=7955 GN=cela1.6 PE=1 SV=1	20	4	271	29.5	7.65	91.13	protein metabolism	non-structural extracellular	other molecular function	Pf00089		ENSDARG00000017314	cela1.6	A0A2R8RMN0		Neutrophil degranulation; Regulation of Complement cascade; Antimicrobial peptides; Activation of Matrix Metalloproteinases	32132	119267	12635.6	591977	573902	801144	1.39246e+06	3.398e+06	1.35071e+06	Peak Found	Peak Found	Peak Found	High	High	High	High	High	High
High	Master Protein	A3KPW8	Visinin-like protein 1 (Fragment) OS=Danio rerio OX=7955 GN=hpcal4 PE=1 SV=1	26	1	191	22.1	5.05	15.1			other molecular function	Pf00036, Pf13499	564909	ENSDARG00000070491	hpcal4	A3KPW8; dre:564909			30834.3	40453.9	40278.4	39400.1	57322	97317.3	163280	129613	242597	Medium	Peak Found	Peak Found	Peak Found	Peak Found	Peak Found	High	Peak Found	Peak Found
High	Master Protein	Q6TH32	Cofilin 1 OS=Danio rerio OX=7955 GN=cfl1 PE=1 SV=1	41	4	165	18.8	7.33	44.31	cell adhesion;cell organization and biogenesis;developmental processes;other biological processes	other membranes;cytoskeleton;nucleus;other cell component	cytoskeletal activity	Pf00241	321496	ENSDARG00000021124	cfl1	dre:321496; Q6TH32	Non-canonical Wnt pathway		382248	549941	539411	497391	489773	467314	778858	1.87504e+06	1.2798e+06	High	Medium	High	Peak Found	Medium	High	High	High	High
High	Master Protein	E9QFU8	Branched-chain-amino-acid aminotransferase OS=Danio rerio OX=7955 GN=bcat2 PE=1 SV=1	18	6	391	43.5	8.31	24.62	other metabolic processes	mitochondrion	other molecular function	Pf01063	436949	ENSDARG00000054849	bcat2	E9QFU8			122614	146258	118901	230132	112189	255939	223505	254711	200949	Peak Found	High	High	High	Medium	High	Peak Found	High	High
High	Master Protein	Q6TNU6	Dihydrolipoyl dehydrogenase OS=Danio rerio OX=7955 GN=dldh PE=1 SV=1	15	6	507	53.6	7.52	19.38	other biological processes	cytoskeleton;mitochondrion;other cell component	other molecular function	Pf02852, Pf07992		ENSDARG00000008785	dldh	Q6TNU6		Glycine degradation; Signaling by Retinoic Acid; Regulation of pyruvate dehydrogenase (PDH) complex; Branched-chain amino acid catabolism; Lysine catabolism; Citric acid cycle (TCA cycle)	177779	234047	274779	432429	288478	525064	638687	512822	367672	Peak Found	Peak Found	Peak Found	High	Medium	High	High	High	High
High	Master Protein	A2BIM7	Threonyl-tRNA synthetase OS=Danio rerio OX=7955 GN=tars1 PE=1 SV=1	10	6	718	82.8	7.01	15.25	protein metabolism;RNA metabolism OR transcription;other metabolic processes;developmental processes;other biological processes	other cell component	other molecular function	Pf00587, Pf02824, Pf03129, Pf07973		ENSDARG00000013250	tars1	A2BIM7			48853.8	70940.9	44985.6	94499.6	93643.9	150639	172848	531663	147515	Peak Found	Peak Found	Peak Found	Medium	Peak Found	High	Medium	High	Peak Found
High	Master Protein	F6P3G4	26S proteasome non-ATPase regulatory subunit 11A OS=Danio rerio OX=7955 GN=psmd11a PE=2 SV=1	14	2	421	47.3	6	82.11	cell organization and biogenesis;protein metabolism;other metabolic processes;other biological processes	cytosol;nucleus;other cell component	other molecular function	Pf01399, Pf18055, Pf18503	503934	ENSDARG00000060150	psmd11a	A0AUR6; dre:503934; F6P3G4			337677	432526	451257	539769	455849	594776	880482	982362	879006	Medium	Peak Found	Peak Found	High	Peak Found	Peak Found	High	High	High
High	Master Protein	E7FG81	Collagen, type XII, alpha 1b OS=Danio rerio OX=7955 GN=col12a1b PE=1 SV=1	3	6	3643	395	5.87	19.45	developmental processes;other biological processes	non-structural extracellular;extracellular matrix;other cell component		Pf00041, Pf00092, Pf01391		ENSDARG00000019601	col12a1b	E7FG81			27668.5	8328.96	15420.7	26098.1	15578.9	55399	105778	283180	514261	Peak Found	Peak Found	Medium	Peak Found	Peak Found	High	Peak Found	High	High
High	Master Protein	F1QRM9	Aminopeptidase OS=Danio rerio OX=7955 GN=npepps PE=1 SV=1	9	6	925	103.9	5.74	11.23	protein metabolism;other metabolic processes	other cell component	other molecular function	Pf01433, Pf11838, Pf17900		ENSDARG00000044943; ENSDARG00000110180; ENSDARG00000116096	npepps	F1QRM9		Antigen processing: Ubiquitination & Proteasome degradation	26320.9	38394.4	40348.2	60026.9	55785	102607	163161	323580	197806	Peak Found	Peak Found	High	Peak Found	Peak Found	Peak Found	High	High	Peak Found
High	Master Protein	A0A0R4IPF4	Periostin, osteoblast-specific factor b OS=Danio rerio OX=7955 GN=postnb PE=1 SV=2	10	6	785	86	6.7	28.67	cell adhesion;cell organization and biogenesis;developmental processes	non-structural extracellular;extracellular matrix	other molecular function	Pf02469	337176	ENSDARG00000104267	postnb	A0A0R4IPF4			282069	248389	311868	250058	233834	580193	828181	1.01331e+06	1.01684e+06	Peak Found	Medium	Peak Found	Medium	Peak Found	High	High	High	High
High	Master Protein	F8W3J9	Troponin I type 2a (skeletal, fast), tandem duplicate 2 OS=Danio rerio OX=7955 GN=tnni2a.2 PE=4 SV=1	18	1	178	20.7	9.2	190.21	other biological processes	cytoskeleton		Pf00992		ENSDARG00000005841	tnni2a.2	F8W3J9		Striated Muscle Contraction; Ion homeostasis	12349.5	15681.4	9701.17	20208.6	16459.8	31504.1			8885.99	Peak Found	Peak Found	Peak Found	Peak Found	Peak Found	High	Medium	Not Found	Peak Found
High	Master Protein	A0A2R8RP73	Transporter OS=Danio rerio OX=7955 GN=slc6a9 PE=1 SV=1	9	5	653	72.9	7.24	42.11	cell-cell signaling;transport;signal transduction;other biological processes	plasma membrane;other membranes;other cell component	transporter activity	Pf00209		ENSDARG00000018534	slc6a9	A0A2R8RP73		Na+/Cl- dependent neurotransmitter transporters	191986	266213	188896	209108	190072	257469	369035	285763	488978	Peak Found	High	High	Peak Found	High	High	High	High	High
High	Master Protein	P78386	CRAP Keratin, type II cuticular Hb5 OS=Homo sapiens OX=9606 GN=KRT85 PE=1 SV=1	13	2	507	55.8	6.55	30.2	other biological processes	cytosol;cytoskeleton	other molecular function	Pf00038, Pf16208	3891	ENSG00000135443	KRT85	hsa:3891; P78386; Q9NSB1		Formation of the cornified envelope		76289.7			366501					Not Found	Peak Found	Not Found	Not Found	High	Not Found	Not Found	Not Found	Not Found
High	Master Protein	A0A2R8RYX8	Dynamin-type G domain-containing protein OS=Danio rerio OX=7955 GN=wu:fb80c09 PE=4 SV=1	10	1	384	44.3	5.69	76.28	transport	other cell component	other molecular function	Pf00350		ENSDARG00000112959	wu:fb80c09	A0A2R8RYX8			60861.4	122442	57532.8	175889	23607.8	71036.8	88195.5	85268.6	131169	Peak Found	Peak Found	Peak Found	Peak Found	Peak Found	Peak Found	Peak Found	Medium	Peak Found
High	Master Protein	Q6PC53	Peptidyl-prolyl cis-trans isomerase OS=Danio rerio OX=7955 GN=ppiab PE=1 SV=1	21	5	164	17.5	8.07	32.25	protein metabolism;other metabolic processes;stress response;other biological processes	other cell component	other molecular function	Pf00160	335519	ENSDARG00000103994	ppiab	dre:335519; Q6PC53			517779	399142	580173	687546	248451	904233	694449	2.17176e+06	608014	Peak Found	High	High	High	High	High	High	High	High
High	Master Protein	Q642H5	Protein phosphatase 2 (Formerly 2A), regulatory subunit A, beta isoform OS=Danio rerio OX=7955 GN=ppp2r1bb PE=1 SV=1	11	3	589	65.1	5.05	26.26	protein metabolism;other metabolic processes	other cell component	enzyme regulator activity	Pf02985, Pf13646	449548	ENSDARG00000032430	ppp2r1bb	dre:449548; Q642H5	Wnt Signaling Pathway and Pluripotency; Glycogen metabolism	Nonsense Mediated Decay (NMD) enhanced by the Exon Junction Complex (EJC); Separation of Sister Chromatids; Resolution of Sister Chromatid Cohesion; EML4 and NUDC in mitotic spindle formation; Regulation of PLK1 Activity at G2/M Transition; Loss of Nlp from mitotic centrosomes; Recruitment of mitotic centrosome proteins and complexes; Recruitment of NuMA to mitotic centrosomes; Anchoring of the b…	114819	108259	176887	128450	81340.7	125168	280815	685882	207453	Peak Found	High	Medium	High	Medium	Medium	High	High	Peak Found
High	Master Protein	F1RCM3	Proteasome subunit beta OS=Danio rerio OX=7955 GN=psmb6 PE=1 SV=1	21	4	232	25	5.24	84.25	protein metabolism;other metabolic processes	nucleus;other cell component	other molecular function	Pf00227		ENSDARG00000002240	psmb6	F1RCM3		Neddylation; Hedgehog ligand biogenesis; Antigen processing: Ubiquitination & Proteasome degradation; Cross-presentation of soluble exogenous antigens (endosomes); Separation of Sister Chromatids; Ub-specific processing proteases; ABC-family proteins mediated transport; Autodegradation of Cdh1 by Cdh1:APC/C; APC/C:Cdc20 mediated degradation of Securin; APC/C:Cdh1 mediated degradation of Cdc20 and…	397282	619946	421927	705865	544679	1.04539e+06	1.22318e+06	715536	4.14122e+06	High	High	Medium	High	High	High	High	High	High
High	Master Protein	A2CE73	KH domain-containing, RNA-binding, signal transduction-associated 1a OS=Danio rerio OX=7955 GN=khdrbs1a PE=1 SV=1	11	5	369	40.2	8.78	52.09	other biological processes	nucleus	nucleic acid binding activity	Pf00013, Pf16274, Pf16568	30082	ENSDARG00000052856	khdrbs1a	A2CE73			619410	735258	680647	1.17825e+06	879642	1.57929e+06	1.8424e+06	1.31742e+06	1.90074e+06	High	High	High	High	High	High	High	High	High
High	Master Protein	Q8AW07	Proteasome (Prosome, macropain) 26S subunit, non-ATPase, 12 OS=Danio rerio OX=7955 GN=psmd12 PE=1 SV=1	19	8	456	52.8	6.01	21.19	protein metabolism;other metabolic processes	nucleus;other cell component		Pf01399, Pf18098	321898	ENSDARG00000052377	psmd12	dre:321898; E7FB49; Q8AW07		Neutrophil degranulation; Neddylation; Hedgehog ligand biogenesis; Antigen processing: Ubiquitination & Proteasome degradation; Cross-presentation of soluble exogenous antigens (endosomes); Separation of Sister Chromatids; Ub-specific processing proteases; ABC-family proteins mediated transport; Autodegradation of Cdh1 by Cdh1:APC/C; APC/C:Cdc20 mediated degradation of Securin; APC/C:Cdh1 mediate…	176979	308993	156027	343938	241961	603256	672306	656351	576486	High	Medium	Peak Found	Medium	Medium	Peak Found	High	High	High
High	Master Protein	F1QBP2	Ras-related protein Rab-14 OS=Danio rerio OX=7955 GN=rab14l PE=1 SV=1	30	4	215	23.9	6.21	95.11	cell organization and biogenesis;stress response;transport	other membranes;cytosol;ER/Golgi;other cytoplasmic organelle;other cell component	other molecular function	Pf00071		ENSDARG00000035188	rab14l	F1QBP2		Neutrophil degranulation; RAB geranylgeranylation; Synthesis of PIPs at the plasma membrane; RAB GEFs exchange GTP for GDP on RABs	15792.2	10235.5	61156.4	43497.5	45771.9	90249.3	92633.2	403664	271067	Peak Found	Peak Found	Peak Found	Peak Found	Peak Found	Peak Found	Peak Found	High	Peak Found
High	Master Protein	Q7SXL4	Nucleoside diphosphate kinase OS=Danio rerio OX=7955 GN=nme2b.2 PE=1 SV=1	25	2	153	17.1	7.28	129.21	other metabolic processes;other biological processes		kinase activity;other molecular function	Pf00334	30084	ENSDARG00000099420	nme2b.2	dre:30084; Q7SXL4		Interconversion of nucleotide di- and triphosphates	283360	329000	537678	530673	319796	573214	566648	487979	569220	Peak Found	High	High	High	High	High	High	High	High
High	Master Protein	Q5BJ17	Elongation factor Tu OS=Danio rerio OX=7955 GN=tufm PE=1 SV=1	18	7	448	49.2	6.92	13.59	protein metabolism;other metabolic processes	mitochondrion	nucleic acid binding activity;other molecular function	Pf00009, Pf03143, Pf03144	541378	ENSDARG00000104173	tufm	dre:541378; Q5BJ17			129099	167805	176941	375704	168201	389916	426901	310166	302942	Peak Found	High	Peak Found	Peak Found	Peak Found	High	Peak Found	High	High
High	Master Protein	A2AWA1	RNA helicase OS=Danio rerio OX=7955 GN=ddx39aa PE=1 SV=1	14	1	427	48.9	5.59	38.52	RNA metabolism OR transcription;other metabolic processes;transport		nucleic acid binding activity;other molecular function	Pf00270, Pf00271	325550	ENSDARG00000006225	ddx39aa	A2AWA1; dre:325550			52577.6	31577.2	61314.3	46618.1	42449.9	82996.3	134358	244611	161895	Medium	Peak Found	Peak Found	Peak Found	Medium	Peak Found	Medium	High	High
High	Master Protein	A0A2R8Q6M9	AP complex subunit beta OS=Danio rerio OX=7955 GN=ap1b1 PE=1 SV=1	6	1	976	107.4	5.11	15.75	transport;developmental processes;other biological processes	other membranes	other molecular function	Pf01602, Pf02883, Pf09066		ENSDARG00000020621	ap1b1	A0A2R8Q6M9		MHC class II antigen presentation; Golgi Associated Vesicle Biogenesis; Lysosome Vesicle Biogenesis	45123.2	45213.8	43790.6	114588	40178.8	84370.8	76361.4		32851.7	Peak Found	Peak Found	Peak Found	Peak Found	Peak Found	Peak Found	Peak Found	Not Found	Peak Found
High	Master Protein	Q6IMW5	Fatty acid-binding protein 6, ileal (gastrotropin) OS=Danio rerio OX=7955 GN=fabp6 PE=1 SV=1	31	3	131	14.4	7.18	28.08			other molecular function	Pf14651	415166	ENSDARG00000044566	fabp6	dre:415166; Q6IMW5		Triglyceride catabolism; Recycling of bile acids and salts	118649	129292	153291	229222	167743	368451	413004	275710	453055	Peak Found	High	High	High	Medium	High	High	High	High
High	Master Protein	Q561Z7	Serine protease 1 OS=Danio rerio OX=7955 GN=prss1 PE=1 SV=1	13	2	247	26.5	7.49	106.28	protein metabolism	non-structural extracellular	other molecular function	Pf00089	65223	ENSDARG00000042993	prss1	dre:65223; Q561Z7		Neutrophil degranulation; Antimicrobial peptides; Activation of Matrix Metalloproteinases; Collagen degradation; Cobalamin (Cbl, vitamin B12) transport and metabolism	38168.5	19990.1	33802.8	977484	1.0077e+06	1.21927e+06	1.59052e+06	2.06053e+06	1.63054e+06	High	Peak Found	Peak Found	High	High	High	High	High	High
High	Master Protein	F1RCD5	Ca2+-dependent activator protein for secretion b OS=Danio rerio OX=7955 GN=cadpsb PE=1 SV=1	6	7	1329	151.2	5.9	10.02	cell-cell signaling;transport;other biological processes	other cell component	other molecular function	Pf00169, Pf06292		ENSDARG00000070567	cadpsb	F1RCD5			30864.2	11290.2	39552.2	79932.5	37357	59531.3	109810	230034	172829	Peak Found	Peak Found	Peak Found	Peak Found	Peak Found	High	Peak Found	High	Peak Found
High	Master Protein	Q66HU4	Calpain-3 OS=Danio rerio OX=7955 GN=capn3a PE=1 SV=1	14	8	725	83.8	5.45	25.22	cell organization and biogenesis;protein metabolism;other biological processes	other cell component	other molecular function	Pf00648, Pf01067	447832	ENSDARG00000041864	capn3a	A0A0H2UKX7; dre:447832; Q66HU4	Integrin-mediated cell adhesion	Degradation of the extracellular matrix	203198	404352	446989	492861	325351	676623	388819	793876	252160	Medium	High	High	High	Peak Found	High	High	High	Peak Found
High	Master Protein	B8JKW4	Complement component c3a, duplicate 1 OS=Danio rerio OX=7955 GN=c3a.1 PE=1 SV=1	6	6	1643	183.1	6.57	20.21	developmental processes;other biological processes	non-structural extracellular	enzyme regulator activity	Pf00207, Pf01759, Pf01821, Pf01835, Pf07677, Pf07678, Pf07703, Pf17789, Pf17790, Pf17791		ENSDARG00000012694	c3a.1	B8JKW4		Regulation of Insulin-like Growth Factor (IGF) transport and uptake by Insulin-like Growth Factor Binding Proteins (IGFBPs); Post-translational protein phosphorylation; Neutrophil degranulation; Regulation of Complement cascade; Peptide ligand-binding receptors; G alpha (i) signalling events; Alternative complement activation; Activation of C3 and C5	30629.9	11324.3	11111.5	81821.7	53102.6	76281	222327	393021	165997	Peak Found	Not Found	Not Found	Peak Found	Not Found	Medium	High	High	Peak Found
High	Master Protein	Q6NZ06	Interleukin enhancer-binding factor 2 homolog OS=Danio rerio OX=7955 GN=ilf2 PE=2 SV=1	14	5	387	42.8	5.41	48.84	other biological processes	nucleus	nucleic acid binding activity	Pf07528	406517	ENSDARG00000014591	ilf2	dre:406517; Q6NZ06		Neutrophil degranulation	208347	339738	338289	302600	293259	612880	748095	1.34059e+06	704716	High	High	High	High	Medium	High	High	High	High
High	Master Protein	F1QUA3	Talin 2a OS=Danio rerio OX=7955 GN=tln2a PE=1 SV=2	3	2	2540	270.7	5.5	22.16	cell adhesion;cell organization and biogenesis	plasma membrane;other membranes;cytoskeleton;other cell component	signal transduction activity or receptor binding;cytoskeletal activity	Pf00373, Pf01608, Pf08913, Pf09141, Pf16511		ENSDARG00000017901	tln2a	F1QUA3			8395.12	8338.15	12442.2	22253.8	65078.8	85579.4	110313	89141.9	110876	Peak Found	Peak Found	Peak Found	Peak Found	Peak Found	Peak Found	High	Peak Found	Peak Found
High	Master Protein	A0A0R4IPQ7	Septin OS=Danio rerio OX=7955 GN=sept6 PE=1 SV=2	16	3	432	49.6	7.17	27.15	cell cycle OR cell proliferation;cell organization and biogenesis;developmental processes;other biological processes	cytoskeleton;other cell component	other molecular function	Pf00735		ENSDARG00000111819	sept6	A0A0R4IPQ7			148540	202376	234482	252517	240053	343125	491659	701397	578127	Peak Found	High	Peak Found	Peak Found	Peak Found	Medium	High	High	High
High	Master Protein	A0A1L1QZF2	Transaldolase OS=Danio rerio OX=7955 GN=taldo1 PE=1 SV=1	19	5	286	31.9	6.55	52.66	other metabolic processes	other cell component	other molecular function	Pf00923		ENSDARG00000103369	taldo1	A0A1L1QZF2		Pentose phosphate pathway; Insulin effects increased synthesis of Xylulose-5-Phosphate	147923	133552	174598	385823	256602	459452	498585	946027	498094	Medium	Peak Found	High	High	High	High	High	High	High
High	Master Protein	A2BII1	Alanine aminotransferase 2-like (Fragment) OS=Danio rerio OX=7955 GN=gpt PE=1 SV=1	14	6	562	62.5	7.59	37.89	other metabolic processes		other molecular function	Pf00155		ENSDARG00000019541	gpt	A2BII1			67620.9	76655.5	92012.4	246311	154307	368840	472338	151244	360868	Peak Found	Medium	Peak Found	High	High	High	High	High	High
High	Master Protein	Q6PH15	Amino acid transporter OS=Danio rerio OX=7955 GN=slc1a2b PE=1 SV=1	13	5	561	61.2	5.74	17.6	transport;other biological processes	other membranes	transporter activity	Pf00375		ENSDARG00000102453	slc1a2b	Q6PH15			35976.1	70295.2	3.40443e+06	5.01036e+06	2.74735e+06	6.17143e+06	6.04008e+06	3.92779e+06	5.07545e+06	Peak Found	Peak Found	Peak Found	Peak Found	Peak Found	Peak Found	Medium	High	High
High	Master Protein	A0A0R4IPV5	Protein disulfide-isomerase OS=Danio rerio OX=7955 GN=p4hb PE=1 SV=2	18	7	509	56.6	4.65	26.1	stress response;other biological processes	ER/Golgi	other molecular function	Pf00085, Pf13848	406673	ENSDARG00000105116; ENSDARG00000116847	p4hb	A0A0R4IPV5; A0A0R4ISX6; dre:406673		Regulation of Insulin-like Growth Factor (IGF) transport and uptake by Insulin-like Growth Factor Binding Proteins (IGFBPs); Post-translational protein phosphorylation; Collagen biosynthesis and modifying enzymes; Interleukin-12 signaling; Detoxification of Reactive Oxygen Species; Hedgehog ligand biogenesis; VLDL assembly; Chylomicron assembly; LDL remodeling	220788	206339	307569	333554	176486	320532	726512	962174	560622	Peak Found	Peak Found	Peak Found	High	Peak Found	Peak Found	High	High	High
High	Master Protein	Q6ZM23	Cytochrome c oxidase subunit 6C OS=Danio rerio OX=7955 GN=cox6c PE=1 SV=1	36	3	76	8.5	9.72	144.3	other metabolic processes	other membranes;mitochondrion		Pf02937	494577	ENSDARG00000038577	cox6c	dre:494577; Q6ZM23	Electron transport chain		814987	1.44033e+06	1.35565e+06	1.60201e+06	1.03817e+06	1.76511e+06	2.90726e+06	4.38223e+06	3.22153e+06	High	High	High	High	High	High	High	High	High
High	Master Protein	F1RAE8	Glial fibrillary acidic protein OS=Danio rerio OX=7955 GN=gfap PE=1 SV=1	14	4	444	51.2	5.44	40.13		cytoskeleton	other molecular function	Pf00038, Pf04732	30646	ENSDARG00000025301	gfap	F1RAE8			10918.2	44397.4	39154	46577.7	45978.6	101370	102382	161074	100795	Peak Found	Peak Found	Peak Found	Peak Found	Medium	Peak Found	Peak Found	High	Peak Found
High	Master Protein	Q6DRI1	Eukaryotic translation initiation factor 3 subunit E-A OS=Danio rerio OX=7955 GN=eif3ea PE=2 SV=2	16	6	446	52.4	6.14	17.88	cell organization and biogenesis;protein metabolism;other metabolic processes	translational apparatus;nucleus;other cell component	nucleic acid binding activity	Pf01399, Pf09440	325102	ENSDARG00000090697; ENSDARG00000113466	eif3ea	dre:325102; Q6DRI1; Q6P7X8; Q6TH16		L13a-mediated translational silencing of Ceruloplasmin expression; GTP hydrolysis and joining of the 60S ribosomal subunit; Formation of a pool of free 40S subunits; Translation initiation complex formation; Ribosomal scanning and start codon recognition; Formation of the ternary complex, and subsequently, the 43S complex	230251	339650	197006	518872	205986	369436	565742	296770	196036	High	High	Medium	Peak Found	Peak Found	Medium	Medium	High	High
High	Master Protein	Q503K1	Transforming growth factor-beta-induced protein ig-h3 OS=Danio rerio OX=7955 GN=tgfbi PE=1 SV=1	10	5	677	74.1	8.1	19.21	cell adhesion;cell cycle OR cell proliferation;cell organization and biogenesis;other biological processes	non-structural extracellular;extracellular matrix	signal transduction activity or receptor binding;other molecular function	Pf02469		ENSDARG00000071586	tgfbi	Q503K1			123076	142576	164776	186740	146628	306527	414005	506902	588663	Peak Found	Medium	Peak Found	Peak Found	Peak Found	High	Medium	High	High
High	Master Protein	F1QGH9	26S proteasome non-ATPase regulatory subunit 11B OS=Danio rerio OX=7955 GN=psmd11b PE=2 SV=1	15	2	422	47.5	6.18	62.48	cell organization and biogenesis;protein metabolism;other metabolic processes;other biological processes	cytosol;nucleus;other cell component	other molecular function	Pf01399, Pf18055, Pf18503	322265	ENSDARG00000005134	psmd11b	dre:322265; F1QGH9; Q7ZTZ8		MAPK6/MAPK4 signaling; Neddylation; Antigen processing: Ubiquitination & Proteasome degradation; Cross-presentation of soluble exogenous antigens (endosomes); Neutrophil degranulation; Separation of Sister Chromatids; Ub-specific processing proteases; ABC-family proteins mediated transport; Autodegradation of Cdh1 by Cdh1:APC/C; APC/C:Cdc20 mediated degradation of Securin; APC/C:Cdh1 mediated deg…	45346	55599.4	63494	104752	69965.9		156197	166861	233931	High	Medium	Peak Found	Peak Found	Peak Found	Not Found	Peak Found	High	High
High	Master Protein	A4IG19	Alpha-1,4 glucan phosphorylase OS=Danio rerio OX=7955 GN=pygb PE=1 SV=1	9	2	843	97.4	6.55	45.24	other metabolic processes	other cell component	other molecular function	Pf00343	403051	ENSDARG00000116450	pygb	A4IG19; dre:403051	Glycogen metabolism	Neutrophil degranulation	11332.4	17805.2	10364.5	63328.1	62449.2		113533	84990.3	191559	Peak Found	Peak Found	Peak Found	Peak Found	Peak Found	Not Found	Peak Found	Peak Found	Medium
High	Master Protein	A0A2R8QLN9	General vesicular transport factor p115 OS=Danio rerio OX=7955 GN=uso1 PE=1 SV=1	7	5	949	106.4	4.79	28.74	cell organization and biogenesis;transport	other membranes;ER/Golgi		Pf04869, Pf04871, Pf18770	393124	ENSDARG00000019581	uso1	A0A2R8QLN9			97356.3	96334.4	147874	163863	122283	235189	313416	385246	266182	Peak Found	Peak Found	Medium	High	Medium	Peak Found	High	High	High
High	Master Protein	Q4V914	Core histone macro-H2A OS=Danio rerio OX=7955 GN=macroh2a2 PE=1 SV=1	19	6	367	39.8	9.83	42.63	cell organization and biogenesis;developmental processes	nucleus;other cell component	nucleic acid binding activity;other molecular function	Pf00125, Pf01661, Pf16211	558711	ENSDARG00000087897	macroh2a2	dre:558711; Q4V914			204303	138570	283771	306668	351136	463599	482239	504900	582434	Peak Found	Medium	High	High	Peak Found	High	High	High	High
High	Master Protein	Q52JI6	Beta A1-2-crystallin OS=Danio rerio OX=7955 GN=cryba1l1 PE=1 SV=1	19	5	208	24.5	6.87	51.63	developmental processes;other biological processes		other molecular function	Pf00030		ENSDARG00000032929	cryba1l1	A0A140LGC6; Q52JI6			751624	780894	943068	2.00666e+06	840815	1.78736e+06	1.52101e+06	839316	965882	High	High	High	High	Medium	High	High	High	High
High	Master Protein	F1Q890	Plasminogen OS=Danio rerio OX=7955 GN=plg PE=1 SV=1	7	6	818	91.6	6.89	41.31	protein metabolism;stress response;other biological processes	non-structural extracellular	other molecular function	Pf00024, Pf00051, Pf00089	322691	ENSDARG00000023111	plg	dre:322691; F1Q890		Platelet degranulation ; Regulation of Insulin-like Growth Factor (IGF) transport and uptake by Insulin-like Growth Factor Binding Proteins (IGFBPs); LDL remodeling; Dissolution of Fibrin Clot; Activation of Matrix Metalloproteinases; Signaling by PDGF	60983.6	99017.1	65280.8	214178	176078	343776	1.01968e+06	850184	1.10449e+06	Peak Found	Medium	Peak Found	High	High	High	High	High	High
High	Master Protein	Q3B7R0	Cytochrome c-1 OS=Danio rerio OX=7955 GN=cyc1 PE=1 SV=1	19	3	307	33.7	8.35	58.38	other metabolic processes	other membranes;mitochondrion	other molecular function	Pf02167	564379	ENSDARG00000038075	cyc1	dre:564379; Q3B7R0		Respiratory electron transport	69483.4	87725	137752	167210	222145	241862	212627	428730	274193	Peak Found	Medium	Peak Found	Peak Found	High	High	High	High	High
High	Master Protein	Q6NYV1	Proteasome (Prosome, macropain) 26S subunit, non-ATPase, 3 OS=Danio rerio OX=7955 GN=psmd3 PE=1 SV=1	12	5	503	57.9	8.76	17.27	protein metabolism;other metabolic processes;developmental processes;other biological processes	other cell component	enzyme regulator activity	Pf01399, Pf08375	393544	ENSDARG00000018124	psmd3	dre:393544; Q6NYV1		MAPK6/MAPK4 signaling; Neddylation; Antigen processing: Ubiquitination & Proteasome degradation; Cross-presentation of soluble exogenous antigens (endosomes); Neutrophil degranulation; Separation of Sister Chromatids; Ub-specific processing proteases; ABC-family proteins mediated transport; Autodegradation of Cdh1 by Cdh1:APC/C; APC/C:Cdc20 mediated degradation of Securin; APC/C:Cdh1 mediated deg…	53398.1	68631.5	85533.2	99698.9	85173	159221	134847	490145	143075	Peak Found	Peak Found	Peak Found	Peak Found	Peak Found	High	Peak Found	High	Peak Found
High	Master Protein	F1QDM6	Heat shock 10 protein 1 OS=Danio rerio OX=7955 GN=hspe1 PE=1 SV=1	44	4	85	9.2	9.44	58.61	other biological processes	mitochondrion	other molecular function	Pf00166		ENSDARG00000056167	hspe1	F1QDM6			271886	277493	330806	541546	397732	535320	736854	295249	746363	High	High	High	Medium	High	High	High	High	High
High	Master Protein	A3KPI6	Si:ch211-288g17.3 OS=Danio rerio OX=7955 GN=si:ch211-288g17.3 PE=1 SV=1	7	2	378	41.2	10.87	99.35			nucleic acid binding activity		567638	ENSDARG00000070959	si:ch211-288g17.3	A3KPI6; dre:567638			394134	581382	507872	672903	472924	896918	1.35094e+06	298069	1.35768e+06	High	High	High	High	High	High	High	High	High
High	Master Protein	A7E2L0	Dolichyl-diphosphooligosaccharide--protein glycosyltransferase subunit DAD1 OS=Danio rerio OX=7955 GN=dad1 PE=1 SV=1	31	5	113	12.7	7.88	72.46	protein metabolism;other metabolic processes	other membranes;ER/Golgi		Pf02109	566527	ENSDARG00000102105	dad1	A7E2L0; dre:566527			4.39455e+06	3.60749e+06	5.43635e+06	6.20839e+06	3.00498e+06	8.7668e+06	5.19564e+06	1.27745e+06	2.12484e+06	High	High	High	High	Medium	High	High	High	High
High	Master Protein	A0A2R8Q5U6	Ubiquinol-cytochrome c reductase core protein 1 OS=Danio rerio OX=7955 GN=uqcrc1 PE=1 SV=1	11	5	503	55.4	7.18	31.14		mitochondrion	other molecular function	Pf00675, Pf05193		ENSDARG00000110068	uqcrc1	A0A2R8Q5U6		Respiratory electron transport	223796	293108	335442	496034	328272	584288	746215	239471	723577	High	High	High	Medium	High	High	High	High	High
High	Master Protein	A0A2R8QG06	RNA helicase OS=Danio rerio OX=7955 GN=ddx23 PE=1 SV=1	9	6	747	87.5	9.67	15.12	RNA metabolism OR transcription;other metabolic processes	nucleus	nucleic acid binding activity;other molecular function	Pf00270, Pf00271		ENSDARG00000116153	ddx23	A0A2R8QG06			13719.2	15339.5	23225.5	67956.8	71347.1	117878	104577	151670	220942	Peak Found	Peak Found	Peak Found	Peak Found	Peak Found	Peak Found	High	High	High
High	Master Protein	Q5RGY8	Dihydropyrimidinase-like 5b OS=Danio rerio OX=7955 GN=dpysl5b PE=1 SV=1	18	4	568	61.3	6.77	19.85	cell organization and biogenesis;developmental processes	other cell component	cytoskeletal activity;other molecular function	Pf01979		ENSDARG00000059311	dpysl5b	Q5RGY8			1.69699e+07	2.2257e+07	1.24071e+07	2.80127e+07	1.12198e+07	5.91671e+07	3.29676e+07	2.51226e+06	6.80822e+06	Peak Found	Peak Found	Peak Found	High	Peak Found	Medium	High	High	Peak Found
High	Master Protein	F1QX36	Dihydropyrimidine dehydrogenase [NADP(+)] (Fragment) OS=Danio rerio OX=7955 GN=dpydb PE=1 SV=2	9	6	945	102.2	6.99	18.34	other metabolic processes	other cell component	other molecular function	Pf01180, Pf07992, Pf14691, Pf14697		ENSDARG00000010267	dpydb	F1QX36			47280.6	26464.1	32514.9	130995	73353.9	137916	327622	568295	376380	Peak Found	Peak Found	Peak Found	Peak Found	Peak Found	Peak Found	High	High	High
High	Master Protein	Q92764	CRAP Keratin, type I cuticular Ha5 OS=Homo sapiens OX=9606 GN=KRT35 PE=1 SV=5	10	1	455	50.3	4.91	71.98	other biological processes	cytosol;cytoskeleton	other molecular function	Pf00038	3886	ENSG00000197079	KRT35	hsa:3886; O76012; Q92651; Q92764		Formation of the cornified envelope					96737.6					Not Found	Not Found	Not Found	Not Found	High	Not Found	Not Found	Not Found	Not Found
High	Master Protein	Q6NYV3	H1.0 linker histone OS=Danio rerio OX=7955 GN=h1-0 PE=1 SV=1	33	5	199	21.2	10.86	31.49	cell organization and biogenesis;other biological processes	nucleus;other cell component	nucleic acid binding activity	Pf00538	321618	ENSDARG00000038559	h1-0	dre:321618; Q6NYV3		Formation of Senescence-Associated Heterochromatin Foci (SAHF); Apoptosis induced DNA fragmentation	1.2292e+06	554590	843879	1.23759e+06	449613	1.72247e+06	1.41009e+06	178097	116458	High	High	High	High	Peak Found	High	High	Peak Found	Peak Found
High	Master Protein	F1RBS6	Nucleoside diphosphate kinase OS=Danio rerio OX=7955 GN=nme2b.1 PE=1 SV=1	25	2	153	17.3	7.96	83.16	other metabolic processes;other biological processes		kinase activity;other molecular function	Pf00334		ENSDARG00000103791	nme2b.1	F1RBS6		Azathioprine ADME; Neutrophil degranulation; Interconversion of nucleotide di- and triphosphates	369033	658350	531885	744527	718797	911317	1.07403e+06	649667	906573	High	Peak Found	High	High	High	Medium	Peak Found	Peak Found	High
High	Master Protein	A7YT77	Qdpra protein OS=Danio rerio OX=7955 GN=qdpra PE=1 SV=1	30	4	237	24.6	7.08	31.99	other metabolic processes	other cell component	other molecular function	Pf00106	566323	ENSDARG00000040190	qdpra	A7YT77; dre:566323	Neural crest development	Phenylalanine metabolism	266008	312172	229231	416108	320296	465761	627621	1.06496e+06	473751	Medium	Medium	Medium	Medium	High	High	High	High	High
High	Master Protein	A0A286YAP4	Heat shock protein 90, beta (grp94), member 1 OS=Danio rerio OX=7955 GN=hsp90b1 PE=1 SV=2	8	5	823	94.7	4.87	38.63	protein metabolism;other metabolic processes;stress response;developmental processes;other biological processes	ER/Golgi;other cell component	other molecular function	Pf00183, Pf02518		ENSDARG00000114206	hsp90b1	A0A286YAP4		Trafficking and processing of endosomal TLR; Regulation of Insulin-like Growth Factor (IGF) transport and uptake by Insulin-like Growth Factor Binding Proteins (IGFBPs); Post-translational protein phosphorylation; Interleukin-4 and Interleukin-13 signaling; Scavenging by Class A Receptors	12719.6	65145.3	141106	94345.3	172468	133137	189189	536739	263816	Peak Found	Peak Found	Peak Found	Peak Found	High	High	High	High	High
High	Master Protein	Q5TZG5	Ezrin OS=Danio rerio OX=7955 GN=ezrb PE=1 SV=1	13	5	583	68.7	5.92	24.74	cell organization and biogenesis;developmental processes;other biological processes	plasma membrane;other membranes;cytoskeleton;other cell component	cytoskeletal activity	Pf00373, Pf00769, Pf09379, Pf09380, Pf20492	561589	ENSDARG00000025091	ezrb	dre:561589; F1R321; Q5TZG5		Netrin-1 signaling	16366.9	21779.4	28791.6	35506.9	57952.8	62693.2	137802	170594		Peak Found	Peak Found	Peak Found	Peak Found	Peak Found	Peak Found	Peak Found	High	Not Found
High	Master Protein	Q7T368	Pyruvate dehydrogenase E1 component subunit beta OS=Danio rerio OX=7955 GN=pdhb PE=1 SV=1	22	6	359	39.3	6.11	23.18	other metabolic processes;other biological processes	mitochondrion	other molecular function	Pf02779, Pf02780	406428	ENSDARG00000021346	pdhb	dre:406428; Q7T368	Glycolysis and gluconeogenesis; TCA cycle	Glyoxylate metabolism and glycine degradation; Signaling by Retinoic Acid; Regulation of pyruvate dehydrogenase (PDH) complex	106916	89313.9	148934	166297	145578	306835	309097	382993	351941	Peak Found	Peak Found	High	Peak Found	Peak Found	High	High	High	High
High	Master Protein	P00761	CRAP Trypsin OS=Sus scrofa OX=9823 PE=1 SV=1	16	3	231	24.4	7.18	184.36	protein metabolism;other biological processes	non-structural extracellular	other molecular function	Pf00089							5.04032e+07	3.60952e+07	4.15463e+07	6.60656e+07	7.70191e+07	1.2935e+08	6.97866e+07	8.61481e+06	2.77197e+07	High	High	High	High	High	High	High	High	High
High	Master Protein	F1QF00	Phosphoglucomutase 1 OS=Danio rerio OX=7955 GN=pgm1 PE=1 SV=1	15	6	561	61.2	6.11	25.53	other metabolic processes	cytosol	other molecular function	Pf02878, Pf02879, Pf02880		ENSDARG00000013561	pgm1	F1QF00		Neutrophil degranulation; Glycogen synthesis	74959.5	61778.2	119529	139122	93847.6	195293	331766	167344	389767	High	Medium	High	High	High	High	High	High	High
High	Master Protein	Q1LYB7	60S ribosomal protein L13a OS=Danio rerio OX=7955 GN=rpl13a PE=1 SV=1	23	6	205	23.7	10.86	67.63	protein metabolism;other metabolic processes;other biological processes	cytosol;translational apparatus	nucleic acid binding activity;other molecular function	Pf00572		ENSDARG00000044093; ENSDARG00000116541	rpl13a	Q1LYB7		Major pathway of rRNA processing in the nucleolus and cytosol; GTP hydrolysis and joining of the 60S ribosomal subunit; Nonsense Mediated Decay (NMD) enhanced by the Exon Junction Complex (EJC); L13a-mediated translational silencing of Ceruloplasmin expression; SRP-dependent cotranslational protein targeting to membrane; Formation of a pool of free 40S subunits; Nonsense Mediated Decay (NMD) inde…	434572	600385	793903	1.24849e+06	708171	921829	1.54497e+06	1.13459e+06	1.72748e+06	High	Medium	High	High	High	High	High	High	High
High	Master Protein	Q5RKN4	Putative oxidoreductase GLYR1 OS=Danio rerio OX=7955 GN=glyr1 PE=2 SV=1	10	3	462	50.6	8.43	14.8		nucleus	other molecular function	Pf00855, Pf03446, Pf14833	493611		glyr1	dre:493611; Q5RKN4				11872.7	8865.31	20288.1	12522	51621.7	101131	135615	83538.9	Not Found	Peak Found	Peak Found	Peak Found	Peak Found	Peak Found	High	High	Peak Found
High	Master Protein	F1QR62	Collapsin response mediator protein 1 OS=Danio rerio OX=7955 GN=crmp1 PE=1 SV=1	12	3	575	62.6	6.83	16.04	cell organization and biogenesis;developmental processes	other cell component	other molecular function	Pf01979		ENSDARG00000056742	crmp1	F1QR62		CRMPs in Sema3A signaling	28118.9	26573.5	38694.4	62347.1	15295	46229	46117.4		17093.1	Peak Found	Peak Found	Peak Found	Peak Found	Peak Found	High	High	High	Peak Found
High	Master Protein	A0A0R4IZ56	Si:dkey-56m15.2 OS=Danio rerio OX=7955 GN=si:dkey-56m15.2 PE=4 SV=2	9	1	960	109.6	6.79	9.66	signal transduction			Pf05729, Pf13516, Pf14484, Pf17776, Pf17779		ENSDARG00000101469	si:dkey-56m15.2	A0A0R4IZ56			44423.6			88311.9	90648.1	176367	220971	369790	262932	Peak Found	Not Found	Not Found	Peak Found	Peak Found	Peak Found	Peak Found	High	Peak Found
High	Master Protein	F1QDE7	Sister chromatid cohesion protein PDS5 homolog A OS=Danio rerio OX=7955 GN=pds5a PE=1 SV=1	6	5	1321	149	8.1	16.11	cell cycle OR cell proliferation;cell organization and biogenesis;other biological processes	nucleus		Pf20168	393967	ENSDARG00000055022	pds5a	F1QDE7			45924.7	83683.2	59069.5	92262.2	75363.3	157698	134829	198573	196712	Peak Found	Medium	Peak Found	Peak Found	Medium	Medium	High	High	Medium
High	Master Protein	Q803P2	CCT-alpha OS=Danio rerio OX=7955 GN=tcp1 PE=1 SV=1	14	6	558	60.2	6.28	11.53	other biological processes	cytosol	other molecular function	Pf00118		ENSDARG00000017891	tcp1	Q803P2		Association of TriC/CCT with target proteins during biosynthesis; Cooperation of PDCL (PhLP1) and TRiC/CCT in G-protein beta folding	90303.6	106854	123602	172518	115303	237288	268333	285471	341264	Peak Found	Peak Found	Medium	Medium	Peak Found	High	High	High	Peak Found
High	Master Protein	F1QJE0	Ubiquinol-cytochrome c reductase core protein 2a OS=Danio rerio OX=7955 GN=uqcrc2a PE=1 SV=2	12	4	460	49.2	7.53	18.69		mitochondrion	other molecular function	Pf00675, Pf05193	436930	ENSDARG00000014794	uqcrc2a	dre:436930; F1QJE0	Electron transport chain		75554.2	74871.9	159027	96953.6	24154.8	147660	130182	275000	89656.4	Peak Found	Peak Found	High	High	Peak Found	Peak Found	Peak Found	High	High
High	Master Protein	Q6AZA0	Acetyl-CoA acetyltransferase, mitochondrial OS=Danio rerio OX=7955 GN=acat1 PE=2 SV=1	15	5	420	44.3	8.85	23.26	other metabolic processes	mitochondrion	other molecular function	Pf00108, Pf02803	445290	ENSDARG00000045888	acat1	dre:445290; Q6AZA0		Utilization of Ketone Bodies; Branched-chain amino acid catabolism; Synthesis of Ketone Bodies	90838.2	63252.8	49998	260038	226198	367210	353739	143056	247649	Peak Found	Peak Found	Peak Found	Peak Found	High	Peak Found	Medium	High	Medium
High	Master Protein	F1QBS1	RNA helicase OS=Danio rerio OX=7955 GN=ddx17 PE=1 SV=1	9	6	671	74.6	9.16	15.94	RNA metabolism OR transcription;other metabolic processes	nucleus;other cell component	nucleic acid binding activity;other molecular function	Pf00270, Pf00271	556764	ENSDARG00000010873	ddx17	dre:556764; F1QBS1			26230.5	43607.4	42226.5	155295	176867	126286	244939	276405	310763	Peak Found	Peak Found	Peak Found	Peak Found	High	High	High	High	High
High	Master Protein	A0A0R4IFL5	26S proteasome non-ATPase regulatory subunit 2 OS=Danio rerio OX=7955 PE=1 SV=2	12	5	547	59.3	6.06	24.41	protein metabolism;other metabolic processes;other biological processes	nucleus;other cell component	enzyme regulator activity	Pf01851							82710.5	77535.8	73241.7	164196	61368.3	166936	151097	758421	149526	High	Peak Found	High	High	Medium	High	High	High	High
High	Master Protein	B8A5D4	Thioredoxin-like 1 OS=Danio rerio OX=7955 GN=txnl1 PE=1 SV=2	20	4	291	32.3	4.93	22.19				Pf00085, Pf06201		ENSDARG00000011921	txnl1	B8A5D4		RHOV GTPase cycle; RHOU GTPase cycle; RHOBTB2 GTPase cycle; RND3 GTPase cycle; RND2 GTPase cycle; RND1 GTPase cycle; RHOBTB1 GTPase cycle	27973.6	19819.4	51384.6	97660.3	81631	112752	357962	534946	370218	Peak Found	Peak Found	Peak Found	Peak Found	Peak Found	High	High	High	Peak Found
High	Master Protein	B8A688	Si:ch211-198a12.6 OS=Danio rerio OX=7955 GN=si:ch211-198a12.6 PE=1 SV=1	10	5	524	59.3	8.22	25.58	other biological processes		nucleic acid binding activity;other molecular function	Pf00096	563253	ENSDARG00000074624; ENSDARG00000114808	si:ch211-198a12.6	B8A688; dre:563253		Generic Transcription Pathway	219191	326218	189749	455841	341557	786554	474248	343999	395688	Medium	High	High	High	Peak Found	High	High	High	High
High	Master Protein	Q5BJA2	Complex I subunit B13 OS=Danio rerio OX=7955 GN=ndufa5 PE=1 SV=1	42	5	116	13.2	8.12	23.63	other metabolic processes;transport	other membranes;mitochondrion	transporter activity	Pf04716	541328	ENSDARG00000039346	ndufa5	dre:541328; Q5BJA2	Oxidative phosphorylation; Electron transport chain	Complex I biogenesis; RHOG GTPase cycle	292296	183640	232183	400967	106146	332446	239549	132869	209507	High	Peak Found	High	High	Medium	High	High	High	High
High	Master Protein	Q6PCR6	Zinc finger RNA-binding protein OS=Danio rerio OX=7955 GN=zfr PE=2 SV=2	5	4	1074	116.5	9.09	33.66		nucleus;other cell component	nucleic acid binding activity;other molecular function	Pf07528, Pf12874			zfr	Q6PCR6			47698.3	54419.6	70473.9	102952	80895.5	147280	261024	170967	273790	Peak Found	High	Medium	High	Peak Found	High	High	High	High
High	Master Protein	A5PL98	Succinate dehydrogenase [ubiquinone] iron-sulfur subunit, mitochondrial OS=Danio rerio OX=7955 GN=sdhb PE=2 SV=1	24	6	280	31.7	8.51	33.88	other metabolic processes	other membranes;mitochondrion	other molecular function	Pf13085, Pf13534	562149	ENSDARG00000075768	sdhb	A5PL98; dre:562149	TCA cycle	Citric acid cycle (TCA cycle)	112769	331001	377796	520788	285366	529633	590955	998353	677907	Peak Found	Medium	High	High	Medium	High	High	High	High
High	Master Protein	Q7ZU48	Heterogeneous nuclear ribonucleoprotein A0,-like OS=Danio rerio OX=7955 GN=hnrnpa0l PE=1 SV=2	14	3	302	32	7.78	37.5	other biological processes	nucleus	nucleic acid binding activity;other molecular function	Pf00076	321899	ENSDARG00000036161; ENSDARG00000114889	hnrnpa0l	dre:321899; Q7ZU48		SUMOylation of transcription cofactors	259511	236680	323180	388703	203649	317156	308371	787289	215112	High	High	Peak Found	High	Medium	High	High	High	High
High	Master Protein	A0A2R8QR17	Plectin b OS=Danio rerio OX=7955 GN=plecb PE=1 SV=1	2	6	4535	519.3	6.42	12.2	cell organization and biogenesis;stress response;developmental processes;other biological processes	plasma membrane;other membranes;cytoskeleton;other cell component	cytoskeletal activity;other molecular function	Pf00307, Pf00681, Pf17902, Pf18373		ENSDARG00000021987	plecb	A0A2R8QR17		Caspase-mediated cleavage of cytoskeletal proteins; Type I hemidesmosome assembly			11673.6		9019.83	18938.6	41915.3	195789	120994	Not Found	Not Found	Peak Found	Not Found	Peak Found	Peak Found	Peak Found	High	Peak Found
High	Master Protein	F1QSC5	Collagen, type I, alpha 1a OS=Danio rerio OX=7955 GN=col1a1a PE=1 SV=2	3	4	1343	128.4	5.78	17.93	cell organization and biogenesis;developmental processes;other biological processes	non-structural extracellular;extracellular matrix;other cell component	extracellular structural activity;other molecular function	Pf00093, Pf01391, Pf01410		ENSDARG00000116113	col1a1a	F1QSC5			36493.4	121172	29363.2	46360.2	38654.3	218783	240061	37601.2	5.15759e+06	Medium	High	Peak Found	Peak Found	Peak Found	High	High	Peak Found	High
High	Master Protein	Q6TNT8	Guanine nucleotide binding protein (G protein), alpha inhibiting activity polypeptide 2 OS=Danio rerio OX=7955 GN=gnai2a PE=1 SV=1	17	2	355	40.8	5.39	88.97	cell-cell signaling;signal transduction	plasma membrane;other membranes	signal transduction activity or receptor binding;other molecular function	Pf00503	336421	ENSDARG00000018174	gnai2a	dre:336421; Q6TNT8			35991.8	44939.1	46673.4	65221.9	62790.4	92112.8	127297	337907	137528	Peak Found	Peak Found	Medium	Peak Found	Peak Found	Peak Found	Medium	High	Peak Found
High	Master Protein	Q6GQM9	2-phospho-D-glycerate hydro-lyase OS=Danio rerio OX=7955 GN=eno2 PE=1 SV=1	15	5	434	46.8	4.91	15.86	other metabolic processes;other biological processes	cytosol	other molecular function	Pf00113, Pf03952	402874	ENSDARG00000014287	eno2	dre:402874; Q6GQM9	Glycolysis and gluconeogenesis	Gluconeogenesis; Glycolysis	112855	67680.2	92412.4	108441	121942	263608	204532	497426	178401	Peak Found	Peak Found	High	High	Medium	Peak Found	Medium	High	High
High	Master Protein	Q6P001	Dehydrogenase/reductase (SDR family) member 13-like 1 OS=Danio rerio OX=7955 GN=dhrs13l1 PE=1 SV=1	15	4	318	34.7	8.24	17.68	other metabolic processes	other membranes;mitochondrion	other molecular function	Pf00106	402945	ENSDARG00000098746	dhrs13l1	dre:402945; Q6P001			64239.1	85851.3	75021.2	259221	132683	293512	229578	286562	113038	High	Medium	Peak Found	High	High	High	High	High	Peak Found
High	Master Protein	A0A0G2KZR6	Aldedh domain-containing protein OS=Danio rerio OX=7955 GN=wu:fb14d09 PE=1 SV=1	21	5	327	35.3	5.57	24.07			other molecular function	Pf00171		ENSDARG00000099154	wu:fb14d09	A0A0G2KZR6		Ethanol oxidation	155854	208114	210142	369565	258242	369716	519002	598296	608118	Medium	Medium	Medium	High	Medium	High	High	High	High
High	Master Protein	Q7ZUG6	60S ribosomal protein L30 OS=Danio rerio OX=7955 GN=rpl30 PE=1 SV=1	27	4	117	13	9.63	22.13		cytosol;translational apparatus	nucleic acid binding activity;other molecular function	Pf01248	336713	ENSDARG00000035871; ENSDARG00000109253	rpl30	dre:336713; Q7ZUG6	Selenium metabolism selenoproteins; Cytoplasmic ribosomal proteins	Major pathway of rRNA processing in the nucleolus and cytosol; Nonsense Mediated Decay (NMD) enhanced by the Exon Junction Complex (EJC); L13a-mediated translational silencing of Ceruloplasmin expression; GTP hydrolysis and joining of the 60S ribosomal subunit; SRP-dependent cotranslational protein targeting to membrane; Formation of a pool of free 40S subunits; Nonsense Mediated Decay (NMD) inde…	500980	344059	662293	697063	205023	626760	863075	1.58158e+06	547522	High	Medium	High	High	Peak Found	High	High	High	High
High	Master Protein	X1WI01	Immunoglobulin-like and fibronectin type III domain-containing 1, tandem duplicate 3 OS=Danio rerio OX=7955 GN=igfn1.3 PE=4 SV=1	6	5	1355	152.3	6.19	19.03				Pf00041, Pf07679, Pf18362	100331959	ENSDARG00000097613	igfn1.3	dre:100331959; X1WI01			29464.7	46798	47743.3	94698.8	40475.6	153728	143165	399011	174201	Peak Found	Peak Found	Peak Found	Peak Found	Peak Found	Peak Found	High	High	Peak Found
High	Master Protein	Q52PJ5	Dihydropyrimidinase-related protein 3 OS=Danio rerio OX=7955 GN=dpysl3 PE=2 SV=1	13	5	567	61.5	6.44	54.48	cell organization and biogenesis;stress response;developmental processes;other biological processes	other cell component	other molecular function	Pf01979	553166	ENSDARG00000002587	dpysl3	dre:553166; Q52PJ5		CRMPs in Sema3A signaling	103111	152839	156180	206805	117740	275774	269165	298459	292213	High	High	High	High	High	High	High	High	High
High	Master Protein	E9QI36	Histidine--tRNA ligase OS=Danio rerio OX=7955 GN=hars PE=3 SV=2	10	6	513	57.5	6.18	28.31	protein metabolism;RNA metabolism OR transcription;other metabolic processes;developmental processes;other biological processes	mitochondrion;other cell component	other molecular function	Pf00458, Pf03129, Pf13393	447847	ENSDARG00000003693	hars	dre:447847; E9QI36; F1Q5D5			299163	388355	548599	751526	434513	877889	996061	1.31636e+06	537596	High	High	High	High	High	High	High	High	High
High	Master Protein	B8A565	Complement component C9 OS=Danio rerio OX=7955 GN=c9 PE=1 SV=1	7	4	673	72.7	5.49	29.42	stress response;other biological processes	non-structural extracellular;plasma membrane;other membranes		Pf00057, Pf01823	554141	ENSDARG00000016319	c9	B8A565; dre:554141		Regulation of Complement cascade; Terminal pathway of complement				54452.7	58728.8	75675.4	390578	1.25816e+06	345842	Not Found	Not Found	Not Found	Peak Found	Peak Found	High	High	High	High
High	Master Protein	Q7ZUP5	DnaJ (Hsp40) homolog, subfamily A, member 2 OS=Danio rerio OX=7955 GN=dnaja2a PE=1 SV=1	12	4	412	45.5	6.76	15.26	stress response;other biological processes	other membranes;cytosol	other molecular function	Pf00226, Pf00684, Pf01556	406814	ENSDARG00000104066	dnaja2a	dre:406814; Q7ZUP5		HSP90 chaperone cycle for steroid hormone receptors (SHR) in the presence of ligand	115280	168446	120886	326706	56850.4	256047	190054	297912	110576	Peak Found	Peak Found	Peak Found	Medium	Peak Found	Peak Found	Medium	High	Peak Found
High	Master Protein	Q6DHT4	Aldehyde dehydrogenase 6 family, member A1 OS=Danio rerio OX=7955 GN=aldh6a1 PE=1 SV=1	11	4	525	57.1	8.03	21.08	other metabolic processes	mitochondrion	other molecular function	Pf00171	436647	ENSDARG00000053485	aldh6a1	dre:436647; Q6DHT4		Branched-chain amino acid catabolism	7946.39	43161.6	25467.2	28082	18544.4	66636.3	149650	363845	95869.2	Peak Found	Peak Found	Peak Found	Peak Found	Peak Found	Peak Found	Peak Found	High	Peak Found
High	Master Protein	B8A5D3	Asparagine--tRNA ligase OS=Danio rerio OX=7955 GN=nars1 PE=1 SV=1	13	4	556	63.8	6.13	16.98	protein metabolism;RNA metabolism OR transcription;other metabolic processes		nucleic acid binding activity;other molecular function	Pf00152, Pf01336		ENSDARG00000061100	nars1	B8A5D3			20168.8	43176	18521.9	47725.9		89281.3	167192	505106	116033	Peak Found	Peak Found	Peak Found	Peak Found	Not Found	Peak Found	High	High	Peak Found
High	Master Protein	F1QLT9	Arginine--tRNA ligase, cytoplasmic OS=Danio rerio OX=7955 GN=rars1 PE=1 SV=1	12	7	661	75.7	6.68	11.56	protein metabolism;RNA metabolism OR transcription;other metabolic processes	other cell component	other molecular function	Pf00750, Pf03485, Pf05746		ENSDARG00000054530	rars1	F1QLT9			48562.2	70810.9	29006.4	63591.4	112368	55896.8	141734	371161	237843	Peak Found	Peak Found	Peak Found	Peak Found	Peak Found	Peak Found	Peak Found	High	Peak Found
High	Master Protein	Q6PE25	Elongation factor 1-gamma OS=Danio rerio OX=7955 GN=eef1g PE=2 SV=1	14	5	442	50.4	7.3	32.57	protein metabolism;other metabolic processes	nucleus;other cell component	nucleic acid binding activity	Pf00043, Pf00647, Pf02798		ENSDARG00000056119	eef1g	Q6PE25		Eukaryotic Translation Elongation	171546	191399	189137	286740	118814	281070	323559	611734	286233	High	High	High	High	High	High	High	High	Medium
High	Master Protein	F1Q6V0	Myosin, light chain 4, alkali; atrial, embryonic OS=Danio rerio OX=7955 GN=myl4 PE=1 SV=1	16	1	187	20.9	5.05	59.5			other molecular function			ENSDARG00000011519	myl4	F1Q6V0		Striated Muscle Contraction	12235.6	20711.1	19069	24959.5	14051.3	31501.3	40988.9	35367.3	39096.2	Peak Found	Peak Found	Peak Found	Peak Found	Peak Found	Peak Found	High	High	Peak Found
High	Master Protein	O76013	CRAP Keratin, type I cuticular Ha6 OS=Homo sapiens OX=9606 GN=KRT36 PE=1 SV=1	8	3	467	52.2	4.94	68.16	other biological processes	cytosol;cytoskeleton	bone, tooth or skin structural activity	Pf00038	8689	ENSG00000126337	KRT36	hsa:8689; O76013; Q86XG4		Formation of the cornified envelope		126623			348419					Not Found	High	Not Found	Not Found	High	Not Found	Not Found	Not Found	Not Found
High	Master Protein	A8KBU6	Zgc:158846 OS=Danio rerio OX=7955 GN=zgc:158846 PE=2 SV=1	8	1	486	55.2	5.58	41.3		cytoskeleton		Pf00038, Pf16208		ENSDARG00000058462		A8KBU6		Formation of the cornified envelope; Neutrophil degranulation		8465.05		14862.4		8640.52		43717.7		Not Found	Peak Found	Not Found	Peak Found	Not Found	Peak Found	Not Found	High	Not Found
High	Master Protein	F1QE25	N-alpha-acetyltransferase 15, NatA auxiliary subunit a OS=Danio rerio OX=7955 GN=naa15a PE=1 SV=1	5	2	867	100.9	7.69	36.04	protein metabolism;other metabolic processes;developmental processes	other cell component		Pf12569, Pf13181	323672	ENSDARG00000003213	naa15a	dre:323672; F1QE25			116292	183565	226126	331591	186278	353264	475228	586728	457185	High	High	High	High	Peak Found	Peak Found	High	High	High
High	Master Protein	B8JL30	High mobility group box 2a OS=Danio rerio OX=7955 GN=hmgb2a PE=1 SV=1	24	4	174	19.8	9.89	25.19	other biological processes	nucleus	nucleic acid binding activity	Pf00505, Pf09011		ENSDARG00000029722	hmgb2a	B8JL30			182859	245448	233745	305440	221904	464692	598421	697750	665001	Peak Found	High	Peak Found	Peak Found	Peak Found	High	High	High	Medium
High	Master Protein	Q6NYG0	Purine nucleoside phosphorylase OS=Danio rerio OX=7955 GN=pnp5a PE=2 SV=1	16	4	293	32.4	6.06	33.4	other metabolic processes	other cell component	other molecular function	Pf01048	791647	ENSDARG00000078619	pnp5a	dre:791647; Q6NYG0		Neutrophil degranulation; Purine catabolism; Purine salvage	10915.3			593640	388208	852050	821495	1.32263e+06	870191	Peak Found	Not Found	Not Found	High	High	High	High	High	High
High	Master Protein	Q7Z794	CRAP Keratin, type II cytoskeletal 1b OS=Homo sapiens OX=9606 GN=KRT77 PE=1 SV=3	5	1	578	61.9	5.99	76.05		cytosol;cytoskeleton		Pf00038, Pf16208	374454	ENSG00000189182	KRT77	hsa:374454; Q7RTS8; Q7Z794		Formation of the cornified envelope			24955.5	28920.2		54064.2	68177.6	25243.1	80644	Not Found	Not Found	Peak Found	Peak Found	Not Found	Peak Found	Peak Found	Peak Found	Peak Found
High	Master Protein	F1QNF2	Chromobox homolog 3a (HP1 gamma homolog, Drosophila) OS=Danio rerio OX=7955 GN=cbx3a PE=1 SV=2	28	3	177	20.4	4.97	46.41		nucleus		Pf00385, Pf01393	751689	ENSDARG00000003860	cbx3a	F1QNF2	Exercise-induced circadian regulation	RNA Polymerase I Promoter Escape; Transcriptional Regulation by E2F6	186482	200446	301414	306482	269044	370034	660302	2.02933e+06	790947	Peak Found	Peak Found	High	Peak Found	High	High	High	High	High
High	Master Protein	Q5U3I3	Secretory carrier-associated membrane protein OS=Danio rerio OX=7955 GN=scamp3 PE=1 SV=1	16	3	341	37.7	6.87	32.34	transport	other membranes;ER/Golgi;other cytoplasmic organelle		Pf04144	492473	ENSDARG00000016765	scamp3	dre:492473; Q5U3I3			74977.8	42924.6	68127.2	105662	66337.4	76457	139700	279830	143496	High	Medium	Peak Found	Peak Found	High	High	High	High	High
High	Master Protein	A0A2R8QJ29	Myosin, light chain 6, alkali, smooth muscle and non-muscle OS=Danio rerio OX=7955 GN=myl6 PE=1 SV=1	19	1	151	16.9	4.44	57.44			other molecular function			ENSDARG00000115496	myl6	A0A2R8QJ29				13512	21683.2	45292.5	35290	49597	102107	40089	99437.1	Not Found	Peak Found	Peak Found	Peak Found	Peak Found	High	Peak Found	Peak Found	Peak Found
High	Master Protein	Q5NJJ5	Matrilin-4 OS=Danio rerio OX=7955 GN=matn4 PE=1 SV=1	6	4	944	104.6	4.98	60.37		extracellular matrix	other molecular function	Pf00092, Pf10393, Pf12662, Pf14670	497348	ENSDARG00000015947	matn4	Q5NJJ5		ECM proteoglycans	83088.2	23401	134195	83027.1	171360	177098	374508	716038	180813	High	High	High	Medium	High	High	Medium	High	High
High	Master Protein	A0A140LFP0	Obscurin, cytoskeletal calmodulin and titin-interacting RhoGEF b (Fragment) OS=Danio rerio OX=7955 GN=obscnb PE=4 SV=1	4	5	1660	184	7.88	18.42	cell adhesion;cell organization and biogenesis;developmental processes;other biological processes	plasma membrane;other membranes;cytoskeleton;other cell component	other molecular function	Pf07679		ENSDARG00000022101	obscnb	A0A140LFP0			36282.1	54577.1	62300.4	119499	79438.7	158935	142623	113205	478752	Peak Found	Peak Found	Peak Found	Peak Found	Peak Found	High	High	High	High
High	Master Protein	A9JRY8	Rac family small GTPase 3b OS=Danio rerio OX=7955 GN=rac3b PE=1 SV=1	23	3	192	21.4	8.34	47.55	cell organization and biogenesis;developmental processes;signal transduction;other biological processes	plasma membrane;other membranes;cytoskeleton;other cell component	other molecular function	Pf00071	795167	ENSDARG00000020795	rac3b	A9JRY8; dre:795167	MAPK signaling pathway	RAC3 GTPase cycle; PCP/CE pathway	329774	671261	458713	605153	540923	874777	1.12722e+06	893461	1.1956e+06	Peak Found	Peak Found	Medium	Peak Found	Peak Found	Peak Found	Peak Found	Medium	High
High	Master Protein	F6NPA4	Procollagen, type V, alpha 1 (Fragment) OS=Danio rerio OX=7955 GN=col5a1 PE=1 SV=1	2	2	2011	198.9	5.07	39.08	cell adhesion;cell organization and biogenesis	non-structural extracellular;extracellular matrix	extracellular structural activity;other molecular function	Pf01391, Pf01410, Pf02210		ENSDARG00000012593	col5a1	F6NPA4			43413.1	121672	33052.7	90806.7	130527	172776	342795	58113.4	641953	Peak Found	High	Peak Found	High	High	High	High	Peak Found	High
High	Master Protein	Q6PFT1	Fructose-bisphosphatase OS=Danio rerio OX=7955 GN=fbp1a PE=1 SV=1	15	3	337	36.7	7.05	24.9	other metabolic processes	cytosol;other cell component	other molecular function	Pf00316, Pf18913	335231	ENSDARG00000021366	fbp1a	dre:335231; Q6PFT1	Glycolysis and gluconeogenesis		217219	220358	289797	118086	32948.3	275750	249859	533832	635616	Peak Found	Peak Found	High	High	Peak Found	Peak Found	High	High	High
High	Master Protein	P35359	Rhodopsin OS=Danio rerio OX=7955 GN=rho PE=1 SV=2	12	3	354	39.7	6.74	17.39	protein metabolism;other metabolic processes;signal transduction;other biological processes	plasma membrane;other membranes;other cell component	other molecular function	Pf00001, Pf10413	30295	ENSDARG00000002193	rho	dre:30295; P35359; Q9PWN4	Integrin-mediated cell adhesion	G alpha (i) signalling events; VxPx cargo-targeting to cilium; The canonical retinoid cycle in rods (twilight vision); Inactivation, recovery and regulation of the phototransduction cascade; Activation of the phototransduction cascade; Opsins	1.23133e+06	865840	1.0857e+06	1.78019e+06	649632	1.54664e+06	1.45648e+06	103989	461180	High	Peak Found	Medium	High	High	High	High	Peak Found	Peak Found
High	Master Protein	A5PMV7	Protein phosphatase 2, regulatory subunit A, beta a OS=Danio rerio OX=7955 GN=ppp2r1ba PE=1 SV=1	7	2	589	65.4	5.02	20.58	protein metabolism;other metabolic processes	other cell component	enzyme regulator activity	Pf02985, Pf13646	406685	ENSDARG00000007791	ppp2r1ba	A5PMV7; dre:406685	Glycogen metabolism	Separation of Sister Chromatids; Regulation of PLK1 Activity at G2/M Transition; Loss of Nlp from mitotic centrosomes; Recruitment of mitotic centrosome proteins and complexes; Recruitment of NuMA to mitotic centrosomes; Anchoring of the basal body to the plasma membrane; AURKA Activation by TPX2; PI5P, PP2A and IER3 Regulate PI3K/AKT Signaling; Amplification of signal from unattached kinetochore…	102531	67095.9	76769.1	51914	49286.5	122900	15038	190920	131502	High	Peak Found	High	Peak Found	Peak Found	High	Peak Found	High	Peak Found
High	Master Protein	Q9DDU5	GST class-pi OS=Danio rerio OX=7955 GN=gstp1 PE=1 SV=1	26	5	208	23.5	8.03	17.18	other metabolic processes;other biological processes	cytosol	other molecular function	Pf02798, Pf14497	79381	ENSDARG00000104068	gstp1	dre:79381; Q9DDU5	Exercise-induced circadian regulation	Neutrophil degranulation; Paracetamol ADME; Detoxification of Reactive Oxygen Species; Glutathione conjugation	629253	825777	148458	208847	228426	428148	478941	1.77004e+06	1.88946e+06	Medium	High	Peak Found	Peak Found	Peak Found	High	High	High	High
High	Master Protein	Q6P5L3	60S ribosomal protein L19 OS=Danio rerio OX=7955 GN=rpl19 PE=2 SV=1	13	2	196	23.4	11.46	20.76	protein metabolism;other metabolic processes;developmental processes	cytosol;translational apparatus	nucleic acid binding activity;other molecular function	Pf01280	406489	ENSDARG00000013307	rpl19	dre:406489; Q6DRK1; Q6P5L3	Cytoplasmic ribosomal proteins	Major pathway of rRNA processing in the nucleolus and cytosol; Nonsense Mediated Decay (NMD) enhanced by the Exon Junction Complex (EJC); L13a-mediated translational silencing of Ceruloplasmin expression; GTP hydrolysis and joining of the 60S ribosomal subunit; SRP-dependent cotranslational protein targeting to membrane; Formation of a pool of free 40S subunits; Nonsense Mediated Decay (NMD) inde…	421359	314252	494177	850434	197186	839570	507439	334363	228175	High	High	High	High	High	High	High	High	High
High	Master Protein	Q6XG62	Protein S100 OS=Danio rerio OX=7955 GN=icn PE=1 SV=1	39	1	95	10.4	5.21	80.73		other cell component	other molecular function	Pf01023	336655	ENSDARG00000009978	icn	dre:336655; Q6XG62			406342	492603	737954	429595	765465	977451	921343	4362759	974850	High	High	High	Medium	Medium	Medium	Peak Found	High	Medium
High	Master Protein	Q7ZTS8	ELAV-like protein OS=Danio rerio OX=7955 GN=elavl1a PE=1 SV=1	13	3	324	35.9	8.97	35.97	developmental processes;other biological processes	other cell component	nucleic acid binding activity	Pf00076		ENSDARG00000038695	elavl1a	Q7ZTS8			73418.5	76850.2	66806.2	197776	211033	346923	436429	319306	423499	Peak Found	Peak Found	Peak Found	High	Peak Found	High	High	High	High
High	Master Protein	B8JKN6	Peptidyl-prolyl cis-trans isomerase OS=Danio rerio OX=7955 GN=ppiaa PE=1 SV=1	24	4	164	17.4	8.59	58.16	protein metabolism;other metabolic processes;stress response;other biological processes	other cell component	other molecular function	Pf00160		ENSDARG00000009212	ppiaa	B8JKN6			411182	366007	463520	459360	147734	561201	634516	1.16046e+06	666172	High	High	High	High	High	High	High	High	High
High	Master Protein	F1RCB2	RNA helicase OS=Danio rerio OX=7955 GN=ddx3xb PE=1 SV=1	7	4	688	75.8	8.13	11.06	developmental processes;other biological processes	nucleus;other cell component	nucleic acid binding activity;other molecular function	Pf00270, Pf00271		ENSDARG00000005774	ddx3xb	F1RCB2		Neutrophil degranulation	26209.4	34500.9		58940.2	25493.4	60534.8	106148	301593	113691	Peak Found	Peak Found	Not Found	High	Peak Found	Peak Found	Peak Found	High	Peak Found
High	Master Protein	A8E5G1	Annexin OS=Danio rerio OX=7955 GN=anxa2b PE=1 SV=1	19	6	338	38.5	7.77	10.65	other biological processes	non-structural extracellular;extracellular matrix;other membranes;other cell component	enzyme regulator activity;cytoskeletal activity;other molecular function	Pf00191	799806	ENSDARG00000053625; ENSDARG00000117092	anxa2b	A8E5G1; dre:799806			184853	249075	268518	405413	266685	474831	762144	927287	410063	Medium	Peak Found	Medium	Peak Found	High	High	High	High	High
High	Master Protein	Q6IMW9	LSM6 homolog, U6 small nuclear RNA and mRNA degradation-associated OS=Danio rerio OX=7955 GN=lsm6 PE=1 SV=1	43	4	80	9.1	9.54	45.17	RNA metabolism OR transcription;other metabolic processes	nucleus;other cell component	nucleic acid binding activity	Pf01423	415167	ENSDARG00000036995	lsm6	dre:415167; Q6IMW9		mRNA Splicing - Major Pathway; mRNA decay by 5' to 3' exoribonuclease	563035	824820	547887	1.12362e+06	879983	1.33837e+06	1.20541e+06	571459	823569	Medium	High	High	High	High	High	High	High	High
High	Master Protein	A0A2R8Q7Q6	Fumarylacetoacetase OS=Danio rerio OX=7955 GN=fah PE=1 SV=1	14	4	348	38.7	6.68	48.99	other metabolic processes		other molecular function	Pf01557, Pf09298		ENSDARG00000101762	fah	A0A2R8Q7Q6		Tyrosine catabolism				359710	254996	440658	801403	202694	560328	Not Found	Not Found	Not Found	High	High	High	High	High	High
High	Master Protein	Q8JH29	Angiotensin 1-10 OS=Danio rerio OX=7955 GN=agt PE=2 SV=1	9	4	454	51	7.59	10.56	other biological processes	non-structural extracellular	enzyme regulator activity	Pf00079	322485	ENSDARG00000016412	agt	dre:322485; Q6ZM81; Q8JH29	Adipogenesis; ACE inhibitor pathway	G alpha (i) signalling events; G alpha (q) signalling events; Peptide ligand-binding receptors; Metabolism of Angiotensinogen to Angiotensins	10889.4			41134.4	13363.9	83801.4	136414	574488	277964	Peak Found	Not Found	Not Found	Peak Found	Peak Found	Peak Found	Peak Found	High	Medium
High	Master Protein	Q6IQE2	Elongation factor 1-beta OS=Danio rerio OX=7955 GN=eef1b2 PE=1 SV=1	21	4	225	24.5	4.65	20.11	protein metabolism;other metabolic processes	cytosol;other cell component	enzyme regulator activity;nucleic acid binding activity	Pf00736, Pf10587		ENSDARG00000044521	eef1b2	Q6IQE2			395382	517690	440415	1.24794e+06	418229	977287	829906	1.17661e+06	857584	High	Medium	Medium	High	Medium	High	High	High	High
High	Master Protein	R4GDM7	Myosin Ic, paralog b OS=Danio rerio OX=7955 GN=myo1cb PE=1 SV=1	4	4	1028	118.3	9.03	17.24	cell organization and biogenesis;transport;developmental processes	plasma membrane;other membranes;cytoskeleton;other cell component	cytoskeletal activity;other molecular function	Pf00063, Pf06017	566459	ENSDARG00000061579	myo1cb	R4GDM7	Insulin signaling		31033	48091.6	71839.6	69970.1	125277	37245.1	76623	592133	92055.9	Peak Found	Peak Found	Peak Found	Peak Found	Peak Found	Peak Found	High	High	High
High	Master Protein	X1WH58	Zinc finger protein 1035 OS=Danio rerio OX=7955 GN=znf1035 PE=4 SV=1	2	6	2664	304.8	8.18	14.82	other biological processes	nucleus	nucleic acid binding activity;other molecular function	Pf00096, Pf12874	504111	ENSDARG00000042969	znf1035	dre:504111; X1WH58			14367.9	16279.9	9982.66	44097.7	48956.9	78299.9	116935	71697.1	161286	Peak Found	Peak Found	Peak Found	High	Medium	High	Medium	High	High
High	Master Protein	A0A0R4IMZ8	Karyopherin (importin) beta 1 OS=Danio rerio OX=7955 GN=kpnb1 PE=1 SV=1	7	5	876	97.4	4.77	15.08	transport	nucleus;other cell component	other molecular function	Pf03810, Pf13513	570700	ENSDARG00000104889	kpnb1	A0A0R4IMZ8; dre:570700		Neutrophil degranulation; Interferon alpha/beta signaling; Assembly of the ORC complex at the origin of replication; Apoptosis induced DNA fragmentation; Regulation of cholesterol biosynthesis by SREBP (SREBF); Initiation of Nuclear Envelope (NE) Reformation	92509.7	129776	163700	210293	148201	191026	321287	452376	215243	Medium	High	Peak Found	Medium	Medium	High	High	High	Peak Found
High	Master Protein	F6P2R4	Glycine C-acetyltransferase OS=Danio rerio OX=7955 GN=gcat PE=1 SV=1	10	4	431	46.4	7.65	32.54	other metabolic processes	mitochondrion	other molecular function	Pf00155	402822	ENSDARG00000005643	gcat	dre:402822; F6P2R4			102068	102257	139139	289143	205262	273527	359223	231945	240104	Medium	Peak Found	High	High	High	High	High	High	High
High	Master Protein	Q6DHS3	Ribosomal protein L15 OS=Danio rerio OX=7955 GN=rpl15 PE=1 SV=1	19	4	204	24	11.53	95.8	protein metabolism;other metabolic processes	cytosol;translational apparatus	nucleic acid binding activity;other molecular function	Pf00827	445053	ENSDARG00000009285	rpl15	dre:445053; Q6DHS3	BMP signaling pathway; Cytoplasmic ribosomal proteins	Major pathway of rRNA processing in the nucleolus and cytosol; Nonsense Mediated Decay (NMD) enhanced by the Exon Junction Complex (EJC); L13a-mediated translational silencing of Ceruloplasmin expression; GTP hydrolysis and joining of the 60S ribosomal subunit; SRP-dependent cotranslational protein targeting to membrane; Formation of a pool of free 40S subunits; Nonsense Mediated Decay (NMD) inde…	367257	853323	735255	868708	926689	1.21507e+06	1.46754e+06	1.29665e+06	935676	High	High	High	High	High	High	High	Medium	High
High	Master Protein	F1QL68	HECT-type E3 ubiquitin transferase (Fragment) OS=Danio rerio OX=7955 GN=huwe1 PE=1 SV=1	1	5	4474	487.9	5.33	8.82	cell organization and biogenesis;protein metabolism;DNA metabolism;other metabolic processes;stress response;other biological processes	other membranes;ER/Golgi;nucleus;other cell component	other molecular function	Pf00632, Pf02825, Pf06012, Pf06025, Pf14377		ENSDARG00000016782	huwe1	F1QL68			33602.4	61628.9	70832.8	82897.7	42766.2	112181	45433.8	195492	55048.1	Peak Found	Medium	Peak Found	Peak Found	Peak Found	Medium	Peak Found	High	Peak Found
High	Master Protein	Q7ZVP4	Mitochondrial brown fat uncoupling protein 1 OS=Danio rerio OX=7955 GN=ucp1 PE=2 SV=1	12	4	309	33.7	9.99	9.12	other metabolic processes;stress response;transport;other biological processes	other membranes;mitochondrion	transporter activity	Pf00153	83908	ENSDARG00000023151	ucp1	A0A286Y8Z7; dre:83908; Q7ZVP4		The fatty acid cycling model; The proton buffering model				59537.5	38858.2	70537.8	233150	671880	168748	Not Found	Not Found	Not Found	Peak Found	Peak Found	Medium	Peak Found	High	Peak Found
High	Master Protein	F1R2W1	Dehydrogenase/reductase (SDR family) member 13a, duplicate 3 OS=Danio rerio OX=7955 GN=dhrs13a.3 PE=1 SV=1	15	4	318	34.9	8.18	13.33	other metabolic processes	other membranes;mitochondrion	other molecular function	Pf00106		ENSDARG00000041137	dhrs13a.3	F1R2W1			163779	152998	123105	200367	184240	235008	256369	391343	201756	Peak Found	Peak Found	High	Peak Found	Medium	Medium	High	High	High
High	Master Protein	A0A2R8RUM2	Interleukin enhancer-binding factor 3a OS=Danio rerio OX=7955 GN=ilf3a PE=1 SV=1	9	5	833	92.6	7.93	10.31	stress response	nucleus;other cell component	nucleic acid binding activity	Pf00035, Pf07528		ENSDARG00000058660	ilf3a	A0A2R8RUM2			25955.4	56709.3	49035.7	58043.2	21544.3	75335.6	179099	312342	240076	Peak Found	Peak Found	Peak Found	Peak Found	Peak Found	Peak Found	High	High	High
High	Master Protein	Q7T3D3	Guanine nucleotide-binding protein (G protein), alpha-inhibiting activity polypeptide 1 OS=Danio rerio OX=7955 GN=gnai1 PE=1 SV=1	13	1	354	40.3	5.97	86.47	signal transduction	plasma membrane;other membranes	signal transduction activity or receptor binding;other molecular function	Pf00503	393946	ENSDARG00000021647	gnai1	dre:393946; Q7T3D3		Extra-nuclear estrogen signaling; G alpha (i) signalling events; ADP signalling through P2Y purinoceptor 12; Adenylate cyclase inhibitory pathway; Adrenaline,noradrenaline inhibits insulin secretion				18625.6		24372	28085.5	74142.4	46499.3	Not Found	Not Found	Not Found	Peak Found	Not Found	Peak Found	Peak Found	Peak Found	Peak Found
High	Master Protein	A9C3T0	Protein kinase, cAMP-dependent, regulatory, type II, alpha A OS=Danio rerio OX=7955 GN=prkar2aa PE=1 SV=1	15	5	397	44.7	4.82	11.94	other biological processes	plasma membrane;other membranes;other cell component	enzyme regulator activity;other molecular function	Pf00027, Pf02197	556042	ENSDARG00000033184	prkar2aa	A9C3T0; dre:556042		Vasopressin regulates renal water homeostasis via Aquaporins; GPER1 signaling; Factors involved in megakaryocyte development and platelet production; Hedgehog 'off' state; PKA activation; DARPP-32 events; PKA activation in glucagon signalling; CREB1 phosphorylation through the activation of Adenylate Cyclase	139268	158919	267670	143448	274820	274951	411552	608924	246107	Peak Found	High	High	Peak Found	Peak Found	High	High	High	Peak Found
High	Master Protein	Q6P0G2	Zgc:77262 OS=Danio rerio OX=7955 GN=zgc:77262 PE=1 SV=1	17	4	331	37.2	9.2	21.97	RNA metabolism OR transcription;other metabolic processes	nucleus	nucleic acid binding activity	Pf00076	402952	ENSDARG00000044545		dre:402952; Q6P0G2			69493	103597	96585.5	130399	163595	203122	170168	172541	291406	Peak Found	High	Peak Found	High	High	Peak Found	High	High	High
High	Master Protein	Q7ZUE4	PRP40 pre-mRNA processing factor 40 homolog A (Yeast) OS=Danio rerio OX=7955 GN=prpf40a PE=1 SV=1	5	4	851	97.6	8.56	10.86	RNA metabolism OR transcription;other metabolic processes	nucleus	nucleic acid binding activity	Pf00397, Pf01846	321555	ENSDARG00000058467	prpf40a	dre:321555; Q7ZUE4	mRNA processing	mRNA Splicing - Major Pathway	26791.7	62509.7	72515.2	95362.1	30078.7	88228.1	210646	254210	304901	Peak Found	Peak Found	Peak Found	Peak Found	Peak Found	Peak Found	Peak Found	High	High
High	Master Protein	F1QY96	Synaptotagmin-binding, cytoplasmic RNA-interacting protein OS=Danio rerio OX=7955 GN=syncrip PE=1 SV=2	8	3	632	70	8.47	23.73	other biological processes	nucleus;other cell component	nucleic acid binding activity	Pf00076, Pf18360		ENSDARG00000040184	syncrip	F1QY96			66607	147126	91487.5	168405	51586.8	185882	258918	303805	140284	Not Found	Peak Found	Peak Found	Peak Found	Not Found	Peak Found	Peak Found	High	Not Found
High	Master Protein	A0A0A0MPG3	Crystallin, gamma N2 (Fragment) OS=Danio rerio OX=7955 GN=crygn2 PE=1 SV=1	19	5	206	24.3	6.28	21.54				Pf00030		ENSDARG00000030411	crygn2	A0A0A0MPG3			1.46983e+06	1.52263e+06	1.39834e+06	2.44105e+06	1.00808e+06	2.84396e+06	3.15125e+06	474691	1.19595e+06	High	High	High	High	High	High	High	High	High
High	Master Protein	A0A0R4IQ11	Actin-depolymerizing factor OS=Danio rerio OX=7955 GN=scinla PE=1 SV=1	9	5	720	79.9	7.34	27.98	cell organization and biogenesis;developmental processes;other biological processes	cytoskeleton;other cell component	cytoskeletal activity;other molecular function	Pf00626		ENSDARG00000102415; ENSDARG00000117110	scinla	A0A0R4IQ11			210368	238742	233789	341095	311286	359334	411314	250024	342996	Peak Found	High	High	High	Medium	Medium	High	High	High
High	Master Protein	F1Q8B0	Ag1 OS=Danio rerio OX=7955 GN=agr1 PE=1 SV=1	27	4	168	19.4	6.43	31.47	other biological processes	ER/Golgi		Pf13899	335309	ENSDARG00000060682	agr1	dre:335309; F1Q8B0			436465	296800	532806	594197	514270	900631	1.23971e+06	3.09029e+06	1.74199e+06	High	High	High	High	High	High	High	High	High
High	Master Protein	A0A0R4IXJ1	ELAV-like protein OS=Danio rerio OX=7955 GN=elavl4 PE=1 SV=2	11	2	395	43.5	9.22	10.28		other cell component	nucleic acid binding activity	Pf00076		ENSDARG00000045639	elavl4	A0A0R4IXJ1			93813.2	121170	152485	254964	195472	213116	279577	284444	330029	Peak Found	Peak Found	High	Peak Found	Peak Found	Medium	Peak Found	High	High
High	Master Protein	Q5TZ27	Synaptotagmin OS=Danio rerio OX=7955 GN=syt1a PE=1 SV=1	10	3	419	47.4	8.87	26.32	cell-cell signaling;transport;other biological processes	plasma membrane;other membranes;ER/Golgi;other cell component	other molecular function	Pf00168	436736	ENSDARG00000030614	syt1a	dre:436736; Q5TZ27		Cargo recognition for clathrin-mediated endocytosis; Serotonin Neurotransmitter Release Cycle; Dopamine Neurotransmitter Release Cycle; GABA synthesis, release, reuptake and degradation; Acetylcholine Neurotransmitter Release Cycle; Norepinephrine Neurotransmitter Release Cycle; Glutamate Neurotransmitter Release Cycle	41283.2	48536.7	49910.3	84809.6	81028.7	144470	142178	83162.3	165454	Peak Found	Peak Found	Peak Found	Peak Found	High	High	Peak Found	Medium	Peak Found
High	Master Protein	Q6PE45	Protein RER1 OS=Danio rerio OX=7955 GN=rer1 PE=1 SV=1	19	3	196	22.7	9.47	15.64	cell organization and biogenesis;transport;other biological processes	other membranes;ER/Golgi		Pf03248	393648	ENSDARG00000012747	rer1	dre:393648; Q6PE45			196206	222638	254555	427383	265426	534169	447593	632533	743414	Medium	High	Peak Found	Peak Found	High	Peak Found	High	High	Peak Found
High	Master Protein	Q6Q417	Ribosomal protein L7 OS=Danio rerio OX=7955 GN=rpl7 PE=1 SV=1	21	5	246	28.4	10.8	53.37	RNA metabolism OR transcription;other metabolic processes;other biological processes	cytosol;translational apparatus	nucleic acid binding activity;other molecular function	Pf00327, Pf08079	336710	ENSDARG00000007320	rpl7	dre:336710; Q6Q417	Cytoplasmic ribosomal proteins	Nonsense Mediated Decay (NMD) enhanced by the Exon Junction Complex (EJC); Major pathway of rRNA processing in the nucleolus and cytosol; L13a-mediated translational silencing of Ceruloplasmin expression; GTP hydrolysis and joining of the 60S ribosomal subunit; SRP-dependent cotranslational protein targeting to membrane; Formation of a pool of free 40S subunits; Nonsense Mediated Decay (NMD) inde…	241209	278909	484318	453259	433062	734263	975840	1.14012e+06	1.32348e+06	Peak Found	High	Medium	Medium	High	High	High	High	High
High	Master Protein	Q5BKV9	60S ribosomal protein L9 OS=Danio rerio OX=7955 GN=rpl9 PE=1 SV=1	19	3	192	21.6	9.95	29.51	protein metabolism;other metabolic processes	mitochondrion;translational apparatus	nucleic acid binding activity;other molecular function	Pf00347	336702	ENSDARG00000037350; ENSDARG00000112384	rpl9	Q5BKV9	Cytoplasmic ribosomal proteins		242411	418921	359486	438498	348712	509900	628732	1.40204e+06	569766	Medium	High	High	High	Medium	High	High	High	High
High	Master Protein	E7F3I8	RNA helicase OS=Danio rerio OX=7955 GN=dhx15 PE=1 SV=1	8	5	769	88.3	7.34	17.36		nucleus	nucleic acid binding activity;other molecular function	Pf00270, Pf00271, Pf04408, Pf07717	321931	ENSDARG00000015392	dhx15	dre:321931; E7F3I8	mRNA processing	mRNA Splicing - Major Pathway	44631.5	67403.6	312392	71601.1	32871	41174.8	71502.5	1.48861e+06	92832.6	Peak Found	Peak Found	Peak Found	Medium	Peak Found	Peak Found	High	High	High
High	Master Protein	Q7T2A5	Eukaryotic translation initiation factor 3 subunit L OS=Danio rerio OX=7955 GN=eif3l PE=2 SV=1	5	2	576	68	6.46	10.21	cell organization and biogenesis;protein metabolism;other metabolic processes	translational apparatus;other cell component	nucleic acid binding activity	Pf10255	406402	ENSDARG00000101082	eif3l	dre:406402; Q7T2A5		Ribosomal scanning and start codon recognition; GTP hydrolysis and joining of the 60S ribosomal subunit; L13a-mediated translational silencing of Ceruloplasmin expression; Translation initiation complex formation; Formation of a pool of free 40S subunits; Formation of the ternary complex, and subsequently, the 43S complex	27307.8	48199.6	121716	65308.2	40423	77557.8	159312	463820	197956	Peak Found	Peak Found	High	Peak Found	Peak Found	Peak Found	High	High	Peak Found
High	Master Protein	A8WGP7	UDP-glucose 6-dehydrogenase OS=Danio rerio OX=7955 GN=ugdh PE=1 SV=1	11	4	493	54.5	6.77	37.65	other metabolic processes;developmental processes;other biological processes	cytosol;nucleus	other molecular function	Pf00984, Pf03720, Pf03721	116991	ENSDARG00000019838; ENSDARG00000110018	ugdh	A8WGP7; dre:116991		Formation of the active cofactor, UDP-glucuronate	52178.8	131789	139500	74946.4	37593.8	155282	255421	89215.5	181844	Peak Found	High	Medium	High	Medium	High	High	High	High
High	Master Protein	A0A0R4IFJ4	Pyruvate carboxylase OS=Danio rerio OX=7955 GN=pcxa PE=1 SV=1	5	5	1181	129.8	6.81	13.91	other metabolic processes;other biological processes	other cell component	other molecular function	Pf00289, Pf00364, Pf00682, Pf02436, Pf02785, Pf02786	553283	ENSDARG00000098766	pcxa	A0A0R4IFJ4; dre:553283		Gluconeogenesis; Biotin transport and metabolism	124540	66638.1	123053	113209	116222	165309	322848	390290	440895	Peak Found	Peak Found	Peak Found	Peak Found	Peak Found	High	Peak Found	High	High
High	Master Protein	A0A0R4IVC8	Cytochrome c oxidase polypeptide Va OS=Danio rerio OX=7955 GN=cox5ab PE=1 SV=1	18	1	138	15.5	6.57	18.22	other metabolic processes;transport;developmental processes	other membranes;mitochondrion	transporter activity;other molecular function	Pf02284	326962	ENSDARG00000099663	cox5ab	A0A0R4IVC8; dre:326962			76986	113400	148369	119284	130421	279297	329437	217827	383273	High	High	High	Peak Found	Peak Found	High	High	High	Peak Found
High	Master Protein	F6P2T1	Si:dkey-32e23.4 OS=Danio rerio OX=7955 GN=si:dkey-32e23.4 PE=1 SV=1	5	2	671	75.2	6.98	57.43	cell organization and biogenesis;other biological processes	other membranes;mitochondrion;other cell component	cytoskeletal activity;other molecular function	Pf00350, Pf01031, Pf02212	566871	ENSDARG00000063159	si:dkey-32e23.4	dre:566871; F6P2T1			146578	279763	258880	288531	309601	428585	370229	294660	341671	High	High	High	High	High	High	High	High	High
High	Master Protein	E7F4R9	IDP OS=Danio rerio OX=7955 GN=idh2 PE=1 SV=2	24	5	225	25.3	7.75	26.91	other metabolic processes	mitochondrion	other molecular function	Pf00180		ENSDARG00000003795	idh2	E7F4R9			580318	633540	805812	1.13595e+06	586960	1.17104e+06	1.29487e+06	470502	998100	Medium	High	High	Peak Found	High	Medium	High	Medium	High
High	Master Protein	Q6ZM34	Vacuolar protein sorting-associated protein 35 OS=Danio rerio OX=7955 GN=vps35 PE=1 SV=2	7	5	831	95.2	5.44	11.01	transport	other membranes;cytosol;other cytoplasmic organelle		Pf03635	561697	ENSDARG00000008224	vps35	dre:561697; Q6ZM34		WNT ligand biogenesis and trafficking	121940	242303	277326	307150	210597	441723	501404	251801	606880	Medium	Peak Found	High	High	High	High	High	High	High
High	Master Protein	Q29RC5	Rac family small GTPase 1b OS=Danio rerio OX=7955 GN=rac1b PE=2 SV=1	17	1	192	21.4	8.5	50.72	cell organization and biogenesis;transport;developmental processes;signal transduction;other biological processes	plasma membrane;other membranes;cytoskeleton;other cell component	other molecular function	Pf00071	562838	ENSDARG00000087954	rac1b	dre:562838; Q29RC5	Insulin signaling; MAPK signaling pathway; Non-canonical Wnt pathway			45283.1	61641.9	71454.8	57672.3	89996.4	137468	221128	148953	Not Found	Peak Found	Peak Found	Peak Found	High	Peak Found	High	Peak Found	High
High	Master Protein	F1QGL7	Calcium/calmodulin-dependent protein kinase OS=Danio rerio OX=7955 GN=camk2d2 PE=1 SV=2	8	1	554	62.4	8	14.25	protein metabolism;other metabolic processes		kinase activity;other molecular function	Pf00069, Pf08332	436815	ENSDARG00000014273	camk2d2	F1QGL7	Non-canonical Wnt pathway								15034	95203.9		Not Found	Not Found	Not Found	Not Found	Not Found	Not Found	Peak Found	High	Not Found
High	Master Protein	G1K2H7	Ras-related protein Rab-4 OS=Danio rerio OX=7955 GN=rab4b PE=1 SV=1	19	2	213	23.7	6.57	92.42	transport;signal transduction;other biological processes	plasma membrane;other membranes;other cytoplasmic organelle	other molecular function	Pf00071		ENSDARG00000012177	rab4b	G1K2H7							13647.3		21966.1	234926	34996.6	Not Found	Not Found	Not Found	Not Found	Peak Found	Not Found	Peak Found	High	Peak Found
High	Master Protein	Q803U6	Aquaglyceroporin-3 OS=Danio rerio OX=7955 GN=aqp3a PE=2 SV=1	12	3	296	32.2	6.2	89.8	transport;other biological processes	plasma membrane;other membranes	transporter activity	Pf00230	406777	ENSDARG00000003808	aqp3a	dre:406777; Q803U6		Vasopressin regulates renal water homeostasis via Aquaporins; Passive transport by Aquaporins	515608	629487	481281	960649	739622	1.42659e+06	1.36445e+06	560451	1.29186e+06	High	High	High	High	High	High	High	High	High
High	Master Protein	F1R246	Aspartate--tRNA ligase, cytoplasmic OS=Danio rerio OX=7955 GN=dars1 PE=1 SV=1	10	5	531	60.5	6.57	19.29	protein metabolism;RNA metabolism OR transcription;other metabolic processes	cytosol;other cell component	nucleic acid binding activity;other molecular function	Pf00152, Pf01336		ENSDARG00000070043	dars1	F1R246			109672	132683	148227	177621	94398.2	192612	312659	387440	421983	Medium	Medium	Peak Found	High	Peak Found	High	High	High	High
High	Master Protein	A0A0R4IXX0	Dystrophin OS=Danio rerio OX=7955 GN=dmd PE=1 SV=2	2	4	3609	414.1	5.71	14.09	cell organization and biogenesis;developmental processes;other biological processes	plasma membrane;other membranes;cytoskeleton;other cell component	cytoskeletal activity;other molecular function	Pf00307, Pf00397, Pf00435, Pf00569, Pf09068, Pf09069	83773	ENSDARG00000008487	dmd	A0A0R4IXX0; dre:83773			8542.75	14693.8	16938.4	25718	13959.2	26405.7	50397.1	192654	51264.5	Peak Found	Peak Found	Peak Found	Peak Found	Peak Found	Peak Found	Peak Found	High	High
High	Master Protein	O42248	Guanine nucleotide-binding protein subunit beta-2-like 1 OS=Danio rerio OX=7955 GN=gnb2l1 PE=2 SV=1	16	5	317	35.1	7.69	32.59	protein metabolism;other metabolic processes;developmental processes;other biological processes	cytosol;translational apparatus;nucleus;other cell component	translation activity;other molecular function	Pf00400	30722	ENSDARG00000041619	gnb2l1	dre:30722; O42248	BMP signaling pathway	Regulation of TNFR1 signaling; TNFR1-induced NFkappaB signaling pathway; TNFR1-mediated ceramide production	59493.1	61160.5	104462	89561.9	154515	228323	282093	521191	757706	Peak Found	Medium	Peak Found	Peak Found	Peak Found	High	Medium	High	High
High	Master Protein	Q6IQ71	Chromobox homolog 1b (HP1 beta homolog Drosophila) OS=Danio rerio OX=7955 GN=cbx1b PE=2 SV=1	33	2	203	23.1	4.83	12.29		nucleus		Pf00385, Pf01393	415180	ENSDARG00000054442	cbx1b	dre:415180; Q6IQ71			74993.2	103863	82627.8	121299	81286.7	106712	156594	164378	115225	Peak Found	Peak Found	Peak Found	Peak Found	Peak Found	Peak Found	Peak Found	High	Peak Found
High	Master Protein	Q9DEG7	C-terminal-binding protein 1 OS=Danio rerio OX=7955 GN=ctbp1 PE=1 SV=1	9	4	449	48.4	6.83	50.86	signal transduction;other biological processes	nucleus	other molecular function	Pf00389, Pf02826		ENSDARG00000057007; ENSDARG00000115804	ctbp1	Q9DEG7			325987	249690	306037	513011	384077	444121	681963	391191	796244	High	High	High	High	High	High	High	High	High
High	Master Protein	Q1LUT2	DNA topoisomerase 2 OS=Danio rerio OX=7955 GN=top2b PE=1 SV=1	2	3	1618	182.4	7.72	12.21	cell cycle OR cell proliferation;cell organization and biogenesis;DNA metabolism;other metabolic processes;developmental processes	nucleus	nucleic acid binding activity;other molecular function	Pf00204, Pf00521, Pf01751, Pf02518, Pf08070, Pf16898	569877	ENSDARG00000034195	top2b	dre:569877; E7F9S9; Q1LUT2		SUMOylation of DNA replication proteins			13276.8	9398.12	50529.2	70336.1	40686.4	118983	65686.7	Not Found	Not Found	Peak Found	Peak Found	Peak Found	Peak Found	High	High	High
High	Master Protein	Q6NXA1	Small glutamine-rich tetratricopeptide repeat (TPR)-containing, alpha OS=Danio rerio OX=7955 GN=sgta PE=1 SV=1	13	4	320	34.2	4.77	6.49	protein metabolism;other metabolic processes;stress response;transport;other biological processes	other membranes;cytosol	other molecular function	Pf00515, Pf13181, Pf16546	336867	ENSDARG00000019941	sgta	dre:336867; F1QI71; Q6NXA1		Insertion of tail-anchored proteins into the endoplasmic reticulum membrane	109528	30387.2	51526	185914	164435	417802	368994	169376	222170	Peak Found	Peak Found	Peak Found	Medium	High	Peak Found	High	High	High
High	Master Protein	Q6NX86	High mobility group box 1a OS=Danio rerio OX=7955 GN=hmgb1a PE=1 SV=1	14	2	205	23.7	6.23	45.29	cell organization and biogenesis;stress response;developmental processes;other biological processes	plasma membrane;other membranes;nucleus;other cell component	nucleic acid binding activity	Pf00505, Pf09011	321622	ENSDARG00000099175; ENSDARG00000114353	hmgb1a	dre:321622; Q6NX86	Nodal signaling pathway	Neutrophil degranulation; Pyroptosis; Apoptosis induced DNA fragmentation; TAK1-dependent IKK and NF-kB activation ; Advanced glycosylation endproduct receptor signaling; TRAF6 mediated NF-kB activation; Regulation of TLR by endogenous ligand	153452	217077	233152	317842	212774	501037	786156	593184	829014	Medium	Peak Found	Medium	Medium	Peak Found	Medium	High	High	Peak Found
High	Master Protein	Q6PH46	T-complex protein 1 subunit delta OS=Danio rerio OX=7955 GN=cct4 PE=1 SV=1	9	4	533	56.9	6.8	18.64	stress response;other biological processes	cytosol	other molecular function	Pf00118	393555	ENSDARG00000013475	cct4	dre:393555; Q6PH46		Cooperation of PDCL (PhLP1) and TRiC/CCT in G-protein beta folding; Association of TriC/CCT with target proteins during biosynthesis	93650.8	134765	146999	172662	109673	250417	281899	377960	347428	High	Peak Found	Peak Found	Peak Found	Peak Found	Medium	High	High	High
High	Master Protein	F1QGI3	Ribosomal protein L23a OS=Danio rerio OX=7955 GN=rpl23a PE=1 SV=1	23	4	155	17.6	10.39	16.33	cell organization and biogenesis;protein metabolism;other metabolic processes;developmental processes;other biological processes	cytosol;translational apparatus	nucleic acid binding activity;other molecular function	Pf00276, Pf03939		ENSDARG00000006316	rpl23a	F1QGI3		Major pathway of rRNA processing in the nucleolus and cytosol; Nonsense Mediated Decay (NMD) enhanced by the Exon Junction Complex (EJC); L13a-mediated translational silencing of Ceruloplasmin expression; GTP hydrolysis and joining of the 60S ribosomal subunit; SRP-dependent cotranslational protein targeting to membrane; Formation of a pool of free 40S subunits; Nonsense Mediated Decay (NMD) inde…	106912	157052	165017	210506	150452	287005	366937	478587	512963	Peak Found	High	Peak Found	Peak Found	Peak Found	High	High	High	High
High	Master Protein	A9LDD9	Glycine hydroxymethyltransferase OS=Danio rerio OX=7955 GN=shmt2 PE=1 SV=1	12	5	492	54.4	8.59	18.62	cell organization and biogenesis;other metabolic processes;other biological processes	other membranes;cytosol;mitochondrion;nucleus;other cell component	nucleic acid binding activity;other molecular function	Pf00464	100144628	ENSDARG00000104414	shmt2	A0A0R4IBM1; A9LDD9; dre:100144628	One-carbon metabolism	RHOG GTPase cycle; Metabolism of folate and pterines	30682.1	44350.9	73771.2	71067.6	63951.8	168098	296287	365587	247742	Peak Found	Peak Found	Medium	Peak Found	Peak Found	High	High	High	High
High	Master Protein	Q1ED17	DNA topoisomerase I OS=Danio rerio OX=7955 GN=top1l PE=1 SV=1	8	6	758	89.7	9.29	13.91	cell organization and biogenesis;DNA metabolism;other metabolic processes;other biological processes	nucleus;other cell component	nucleic acid binding activity;other molecular function	Pf01028, Pf02919, Pf14370	553496	ENSDARG00000070545	top1l	dre:553496; Q1ED17		SUMOylation of DNA replication proteins	315741	347798	513108	465976	541385	985010	1.03325e+06	983112	935235	High	Medium	Peak Found	Medium	High	High	High	High	High
High	Master Protein	Q68EH2	Adenylate kinase isoenzyme 1 OS=Danio rerio OX=7955 GN=ak1 PE=1 SV=1	26	4	194	21.4	8	41.45	other metabolic processes	cytosol;other cell component	kinase activity;other molecular function	Pf00406	445486	ENSDARG00000001950	ak1	dre:445486; Q68EH2			93277.4	118609	171835	195525	147265	296796	330504	370656	417506	High	High	High	High	High	High	High	High	High
High	Master Protein	A0A0R4IC72	Complex I-B16.6 OS=Danio rerio OX=7955 PE=1 SV=1	49	3	82	9.5	9.88	76.65	other metabolic processes;transport	other membranes;mitochondrion	transporter activity	Pf06212							521538	418850	354281	554028	423845	747144	695994	219048	859912	High	High	High	High	High	High	High	High	High
High	Master Protein	Q9PVF8	Catenin (Cadherin-associated protein), alpha OS=Danio rerio OX=7955 GN=ctnna1 PE=1 SV=1	6	5	907	100.5	6.2	9.66	cell adhesion;cell organization and biogenesis;other biological processes	plasma membrane;other membranes;cytosol;cytoskeleton;other cell component	cytoskeletal activity;other molecular function	Pf01044	30741	ENSDARG00000102441	ctnna1	dre:30741; Q9PVF8		VEGFR2 mediated vascular permeability; RHO GTPases activate IQGAPs; Myogenesis; Adherens junctions interactions	84560.4	115091	147443	150383	181050	370130	444536	216264	382853	Peak Found	Peak Found	Medium	Peak Found	Medium	High	High	High	High
High	Master Protein	F1QYH7	Glyoxylate reductase/hydroxypyruvate reductase b OS=Danio rerio OX=7955 GN=grhprb PE=1 SV=1	11	4	361	39.6	7.97	16.72		cytosol	other molecular function	Pf00389, Pf02826	402985	ENSDARG00000019986; ENSDARG00000109547	grhprb	dre:402985; F1QYH7			83087.8	60362.3	135578	334587	292668	508321	732547	422799	525056	Peak Found	Peak Found	Medium	Medium	High	High	High	High	Medium
High	Master Protein	A0A140LGK1	Plastin-2 OS=Danio rerio OX=7955 GN=lcp1 PE=1 SV=2	8	1	624	69.8	5.26	42.81	cell organization and biogenesis		cytoskeletal activity;other molecular function	Pf00307, Pf13499	30583	ENSDARG00000023188	lcp1	A0A140LGK1; A0A140LGV0; dre:30583												Not Found	Not Found	Not Found	Not Found	Not Found	Not Found	Not Found	High	Not Found
High	Master Protein	F1QGN3	ELAV-like protein OS=Danio rerio OX=7955 GN=elavl3 PE=1 SV=1	13	2	345	37.7	9.22	9.85	developmental processes	other cell component	nucleic acid binding activity	Pf00076		ENSDARG00000014420	elavl3	F1QGN3			43667.2	42620.7	59027.2	76344	73115.6	134429	142847	199782	185439	Peak Found	Peak Found	High	Peak Found	Peak Found	High	Peak Found	High	Peak Found
High	Master Protein	Q7ZVB2	4-trimethylaminobutyraldehyde dehydrogenase A OS=Danio rerio OX=7955 GN=aldh9a1a PE=2 SV=1	12	5	508	55.2	6.55	13.15	cell organization and biogenesis;other metabolic processes	cytosol	other molecular function	Pf00171	100005587	ENSDARG00000069100; ENSDARG00000114905	aldh9a1a	dre:100005587; Q6NYB3; Q7ZVB2		Carnitine synthesis	47250	135321	95962.4	243525	119302	230769	295066	311359	198450	Peak Found	Peak Found	High	High	Medium	High	High	High	High
High	Master Protein	Q7ZUM0	Tyrosine 3-monooxygenase/tryptophan 5-monooxygenase activation protein, theta polypeptide a OS=Danio rerio OX=7955 GN=ywhaqa PE=1 SV=1	19	1	245	27.7	4.74	35.97			other molecular function	Pf00244	399487	ENSDARG00000042539	ywhaqa	dre:399487; Q7ZUM0		TP53 Regulates Metabolic Genes; RHO GTPases activate PKNs; Activation of BAD and translocation to mitochondria ; Chk1/Chk2(Cds1) mediated inactivation of Cyclin B:Cdk1 complex; Regulation of localization of FOXO transcription factors; TP53 Regulates Transcription of Genes Involved in G2 Cell Cycle Arrest	31302.4	54807.4	29610.8	67161	18479.5	51615.9	103065	8675.43	72700.2	Peak Found	Peak Found	Peak Found	High	Peak Found	Peak Found	Peak Found	Medium	Peak Found
High	Master Protein	E9QCE9	S-formylglutathione hydrolase (Fragment) OS=Danio rerio OX=7955 GN=esd PE=1 SV=1	23	4	233	25.4	5.12	13.84	other metabolic processes	cytosol	other molecular function	Pf00756		ENSDARG00000019496	esd	E9QCE9			201350	174576	257435	179707	123035	241971	351382	166091	257306	Peak Found	Peak Found	High	Peak Found	High	High	High	Medium	High
High	Master Protein	B3DHU2	Transmembrane protein 65 OS=Danio rerio OX=7955 GN=tmem65 PE=1 SV=1	25	4	212	23.1	8.84	47.16	developmental processes;other biological processes	plasma membrane;other membranes;mitochondrion		Pf10507	100005403	ENSDARG00000076393	tmem65	B3DHU2; dre:100005403			128441	212453	123777	128706	224609	232960	441477	459413	515642	High	High	High	Medium	High	High	High	High	High
High	Master Protein	F1QE62	3-hydroxyisobutyrate dehydrogenase OS=Danio rerio OX=7955 GN=hibadhb PE=1 SV=1	10	2	329	34.6	7.87	12.89	other metabolic processes	mitochondrion	other molecular function	Pf03446, Pf14833		ENSDARG00000007959	hibadhb	F1QE62		Branched-chain amino acid catabolism	15291.2	19497.3	18752.1	52100.4	38871.7	58260.7	81337.8	27477.7	42323.9	Peak Found	Peak Found	Peak Found	Peak Found	Peak Found	Peak Found	High	Peak Found	Medium
High	Master Protein	B0R197	Voltage-dependent anion-selective channel protein 3 OS=Danio rerio OX=7955 GN=vdac3 PE=1 SV=1	16	4	318	33.9	9.33	22.06	transport;other biological processes	other membranes;mitochondrion	transporter activity;other molecular function	Pf01459	406529	ENSDARG00000003695	vdac3	B0R197		Ub-specific processing proteases	70653.9	59898.6	77491.6	53487.4	44793.1	112767	144348	394782	223222	Peak Found	High	High	High	Peak Found	Medium	Peak Found	High	High
High	Master Protein	P79735	GTP-binding nuclear protein Ran OS=Danio rerio OX=7955 GN=ran PE=2 SV=1	20	4	215	24.4	7.09	27.71	cell cycle OR cell proliferation;cell organization and biogenesis;other metabolic processes;transport;developmental processes	cytosol;nucleus;other cell component	other molecular function	Pf00071	30572	ENSDARG00000057026	ran	dre:30572; P79735; Q7ZU75		Transcriptional regulation by small RNAs; Regulation of cholesterol biosynthesis by SREBP (SREBF); Postmitotic nuclear pore complex (NPC) reformation	185368	224023	209599	309077	194945	333886	429928	294260	367712	High	High	High	High	High	Peak Found	High	High	High
High	Master Protein	E7EZX1	Histone H2A OS=Danio rerio OX=7955 GN=hist1h2a5 PE=3 SV=1	30	1	128	13.7	11.06	80.19	cell organization and biogenesis	nucleus;other cell component	nucleic acid binding activity;other molecular function	Pf00125, Pf16211	559220	ENSDARG00000114133	hist1h2a5	dre:559220; E7EZX1			1671862	1.5361e+06	2463233	2021161	2.28386e+06	3390099	3.74544e+06	2.49356e+06	4.39439e+06	High	High	High	High	High	High	High	Peak Found	High
High	Master Protein	Q6PC38	Recoverin OS=Danio rerio OX=7955 GN=rcvrn2 PE=1 SV=1	22	2	193	22.6	5.02	9.21	other biological processes		other molecular function	Pf13499, Pf13833	335650	ENSDARG00000019902; ENSDARG00000113661	rcvrn2	dre:335650; Q6PC38			84022.5	74977.4	76822.3	139376	82237.1	142522	196134	193271	225603	Peak Found	Peak Found	Peak Found	Peak Found	Peak Found	Peak Found	High	High	High
High	Master Protein	Q6PFT0	Flotillin OS=Danio rerio OX=7955 GN=flot2b PE=1 SV=1	15	1	428	46.9	5.16	11.39	other biological processes	plasma membrane;other membranes;other cytoplasmic organelle;other cell component		Pf01145, Pf15975	393612	ENSDARG00000069774	flot2b	dre:393612; Q6PFT0	Insulin signaling				14320.2					27883.8	36584.8	Not Found	Not Found	Peak Found	Not Found	Not Found	Not Found	Not Found	High	Peak Found
High	Master Protein	Q6PBW7	40S ribosomal protein S19 OS=Danio rerio OX=7955 GN=rps19 PE=1 SV=1	21	5	146	15.9	10.23	16.88	cell organization and biogenesis;protein metabolism;other metabolic processes;developmental processes;signal transduction;other biological processes	cytosol;translational apparatus	nucleic acid binding activity;other molecular function	Pf01090	393723	ENSDARG00000030602	rps19	dre:393723; Q6PBW7	Cytoplasmic ribosomal proteins		113828	127618	182937	201000	114984	264578	377366	464192	279418	Peak Found	Medium	High	Peak Found	High	High	Medium	High	Medium
High	Master Protein	F8W4J7	Elastin OS=Danio rerio OX=7955 GN=elnb PE=1 SV=1	2	2	2041	171.7	10.23	16.62		non-structural extracellular;extracellular matrix	extracellular structural activity			ENSDARG00000069017	elnb	F8W4J7		Degradation of the extracellular matrix; Molecules associated with elastic fibres	20676.9	75918.3	14365.9	32361.5	10207.4	17397.4				Peak Found	High	Peak Found	Peak Found	Peak Found	Peak Found	Not Found	Not Found	Not Found
High	Master Protein	B8JMZ1	UTP--glucose-1-phosphate uridylyltransferase OS=Danio rerio OX=7955 GN=ugp2a PE=1 SV=1	9	4	507	56.8	8.46	15.45	other metabolic processes	other cell component	other molecular function	Pf01704	555748	ENSDARG00000005578	ugp2a	B8JMZ1; dre:555748						48166.8	33084.6	88433	195048	290835	281620	Not Found	Not Found	Not Found	Peak Found	Peak Found	Peak Found	High	Medium	High
High	Master Protein	Q6P0T0	Complex I-23kD OS=Danio rerio OX=7955 GN=ndufs8a PE=1 SV=1	22	4	210	23.7	5.97	12.31	cell organization and biogenesis;other metabolic processes	other membranes;mitochondrion	other molecular function	Pf12838	406413	ENSDARG00000051986	ndufs8a	dre:406413; Q6P0T0	Oxidative phosphorylation; Electron transport chain	Complex I biogenesis	43360.5	55293.5	85756.6	51431.1	45902.7	99577.1	145724	458556	189112	High	Peak Found	Peak Found	Peak Found	Peak Found	High	Medium	High	High
High	Master Protein	E9QI62	Filamin A, alpha (actin-binding protein 280) OS=Danio rerio OX=7955 GN=flna PE=3 SV=1	2	4	2553	272.4	5.76	7.33	cell organization and biogenesis		cytoskeletal activity	Pf00307, Pf00630		ENSDARG00000074201	flna	E9QI62	MAPK signaling pathway	RHO GTPases activate PAKs; Platelet degranulation ; GP1b-IX-V activation signalling; Cell-extracellular matrix interactions	62982.9	81536.4	96163.9	102399	79883.7	137748	14927.8	348374	219507	Peak Found	Peak Found	Peak Found	Peak Found	Peak Found	Peak Found	Peak Found	High	Peak Found
High	Master Protein	Q7ZVA6	Eukaryotic initiation factor 4A-III OS=Danio rerio OX=7955 GN=eif4a3 PE=2 SV=1	9	2	406	46.4	6.71	34.66	RNA metabolism OR transcription;other metabolic processes;transport;other biological processes	nucleus;other cell component	nucleic acid binding activity;other molecular function	Pf00270, Pf00271	394053		eif4a3	dre:394053; Q7ZVA6		mRNA Splicing - Major Pathway; Transport of Mature mRNA derived from an Intron-Containing Transcript; Nonsense Mediated Decay (NMD) enhanced by the Exon Junction Complex (EJC); Deadenylation of mRNA; ISG15 antiviral mechanism; mRNA 3'-end processing	55901.5	71270.4	58566.8	106176	59950.9	119711	140506	31542.3	97028.2	Peak Found	High	Medium	High	Peak Found	High	High	High	Peak Found
High	Master Protein	Q4VBU7	Cytochrome c oxidase polypeptide Va OS=Danio rerio OX=7955 GN=cox5aa PE=1 SV=1	18	2	141	15.9	6.58	25.32	other metabolic processes;transport;developmental processes	other membranes;mitochondrion	transporter activity;other molecular function	Pf02284	554101	ENSDARG00000088383	cox5aa	dre:554101; Q4VBU7	Electron transport chain	TP53 Regulates Metabolic Genes; Respiratory electron transport; Cytoprotection by HMOX1	142758	199965	203069	345045	146577	614715	644460	653717	593802	Peak Found	Peak Found	High	High	High	Peak Found	High	High	High
High	Master Protein	E7F8S4	Transketolase a OS=Danio rerio OX=7955 GN=tkta PE=1 SV=1	7	3	628	69.3	7.49	24.22	other metabolic processes	other membranes;ER/Golgi	other molecular function	Pf00456, Pf02779, Pf02780	557518	ENSDARG00000029689	tkta	dre:557518; E7F8S4		Pentose phosphate pathway; Insulin effects increased synthesis of Xylulose-5-Phosphate	71027	109373	80221	149515	121308	187628	237589	232407	312683	Peak Found	Medium	Medium	Medium	High	High	High	High	High
High	Master Protein	E7EYA8	Far upstream element (FUSE)-binding protein 3 OS=Danio rerio OX=7955 GN=fubp3 PE=1 SV=3	7	3	571	62	7.49	11.85	other biological processes	nucleus;other cell component	nucleic acid binding activity	Pf00013, Pf09005		ENSDARG00000086896	fubp3	E7EYA8			58664.6	93858.1	60600.8	104069	134108	194152	366320	148314	332741	Peak Found	High	Peak Found	Peak Found	High	Peak Found	Medium	High	High
High	Master Protein	B0UYA3	Crystallin, lambda 1 OS=Danio rerio OX=7955 GN=cryl1 PE=1 SV=1	16	4	315	35.1	5.9	14.27	other metabolic processes		other molecular function	Pf00725, Pf02737		ENSDARG00000003675; ENSDARG00000112171	cryl1	A0A0R4INZ9; B0UYA3		Formation of xylulose-5-phosphate	88945	106486	118384	183426	147377	253662	339368	254397	489351	Peak Found	Peak Found	Peak Found	Medium	Peak Found	Peak Found	Peak Found	High	High
High	Master Protein	A0A0R4IV67	4-alpha-glucanotransferase OS=Danio rerio OX=7955 GN=agla PE=1 SV=1	4	5	1532	173.4	6.54	10.29	other metabolic processes	other cell component	other molecular function	Pf06202, Pf14699, Pf14701, Pf14702	567798	ENSDARG00000103811	agla	A0A0R4IV67; dre:567798	Glycogen metabolism	Neutrophil degranulation; Glycogen breakdown (glycogenolysis)	24293.1	63139.1	102309	58409.2	75961.5	105689	192569	452036	222399	Peak Found	Medium	Peak Found	Medium	Peak Found	Peak Found	High	High	High
High	Master Protein	F1QPT1	Imidazolonepropionate hydrolase OS=Danio rerio OX=7955 GN=uroc1 PE=1 SV=1	6	3	675	74.6	6.74	12.68	other metabolic processes		other molecular function	Pf01175, Pf17391, Pf17392		ENSDARG00000070394	uroc1	F1QPT1		Histidine catabolism	10226.3	25800.1	23919.2	254640	88475.5	199764	250368	39476.4	138758	Peak Found	Peak Found	Medium	High	Peak Found	Medium	High	High	High
High	Master Protein	B3DFQ1	Calpain, small subunit 1 b OS=Danio rerio OX=7955 GN=capns1b PE=1 SV=1	26	4	213	24.3	5.12	19.12			other molecular function	Pf13833	560033	ENSDARG00000013804	capns1b	B3DFQ1			127457	138427	131305	244490	191777	353729	288237	230067	254779	Peak Found	Peak Found	Medium	High	Peak Found	High	High	High	Medium
High	Master Protein	A0A2R8QEX8	UBC core domain-containing protein OS=Danio rerio OX=7955 PE=3 SV=1	20	1	150	16.8	5.59	28.7			other molecular function	Pf00179							88265.1	90806.1	66350.7	103764	66601.5	63488.7	124275	12889.8	43057.5	Peak Found	Peak Found	Peak Found	Peak Found	Peak Found	Peak Found	High	Peak Found	High
High	Master Protein	A0A2R8QHD1	Uncharacterized protein OS=Danio rerio OX=7955 PE=4 SV=1	19	4	279	29.6	8.09	13.52			nucleic acid binding activity	Pf00076							216630	83639	189495	316672	32896.1	243724	115514	166195	114873	Peak Found	Peak Found	Medium	High	Peak Found	High	Peak Found	High	Peak Found
High	Master Protein	Q6IQM2	Cytochrome c OS=Danio rerio OX=7955 GN=cyc PE=3 SV=3	29	4	104	11.4	9.44	17.01	other metabolic processes;other biological processes	other membranes;mitochondrion	other molecular function	Pf00034	415158	ENSDARG00000044562	cyc	dre:415158; Q6IQM2		TP53 Regulates Metabolic Genes; Detoxification of Reactive Oxygen Species; Respiratory electron transport; Cytoprotection by HMOX1; Release of apoptotic factors from the mitochondria; Transcriptional activation of mitochondrial biogenesis; Regulation of the apoptosome activity; Pyroptosis; Activation of caspases through apoptosome-mediated cleavage	109372	180142	190270	220235	205010	372693	398045	848916	291827	Peak Found	Peak Found	High	High	Medium	High	High	Peak Found	High
High	Master Protein	F1Q845	Metalloendopeptidase OS=Danio rerio OX=7955 GN=c6ast4 PE=1 SV=1	15	4	265	30.3	6.43	32.4	protein metabolism		other molecular function	Pf01400		ENSDARG00000052578	c6ast4	F1Q845; F1QJH7			33068.5	45486.6	117126	217137	180662	233867	373965	177292	287311	Peak Found	Peak Found	Peak Found	Medium	High	High	High	Peak Found	Medium
High	Master Protein	A9C3Q7	Aminomethyltransferase OS=Danio rerio OX=7955 GN=amt PE=1 SV=1	12	4	409	44.7	8.85	7.51	other metabolic processes	mitochondrion	other molecular function	Pf01571, Pf08669		ENSDARG00000010862	amt	A9C3Q7		Glycine degradation	11207.6	9939.42	31369	14762.7	28097.1	55957.8	68554	71589.6	39293.2	Peak Found	Peak Found	Peak Found	Peak Found	Peak Found	High	High	Peak Found	Peak Found
High	Master Protein	Q7ZWJ4	60S ribosomal protein L18a OS=Danio rerio OX=7955 GN=rpl18a PE=2 SV=1	18	4	176	20.7	11.15	17.31	protein metabolism;other metabolic processes	cytosol;translational apparatus	other molecular function	Pf01775	394035	ENSDARG00000025073	rpl18a	dre:394035; Q1LVB1; Q7ZWJ4	Cytoplasmic ribosomal proteins	Major pathway of rRNA processing in the nucleolus and cytosol; GTP hydrolysis and joining of the 60S ribosomal subunit; Nonsense Mediated Decay (NMD) enhanced by the Exon Junction Complex (EJC); L13a-mediated translational silencing of Ceruloplasmin expression; SRP-dependent cotranslational protein targeting to membrane; Formation of a pool of free 40S subunits; Nonsense Mediated Decay (NMD) inde…	372656	306089	378042	483184	252300	662259	574330	86698.7	211171	High	Medium	Medium	High	Peak Found	High	High	High	Peak Found
High	Master Protein	A8DZE4	Glucose-6-phosphate isomerase OS=Danio rerio OX=7955 GN=gpib PE=1 SV=1	7	2	553	62.1	7.53	18.46	other metabolic processes;signal transduction	non-structural extracellular;cytosol	signal transduction activity or receptor binding;other molecular function	Pf00342		ENSDARG00000103826	gpib	A8DZE4	Glycolysis and gluconeogenesis		13768.8	13336.4	13511	20194.1	11039.6	21087.8	20953.3	162101		Peak Found	Peak Found	Peak Found	Peak Found	Peak Found	Peak Found	Peak Found	High	Not Found
High	Master Protein	Q6TNV0	Cytochrome c oxidase subunit 4 OS=Danio rerio OX=7955 GN=cox4i1 PE=1 SV=1	27	4	169	19.4	9.32	9.85	other metabolic processes;stress response;transport	other membranes;mitochondrion	transporter activity	Pf02936	326975	ENSDARG00000032970	cox4i1	dre:326975; Q6TNV0	Electron transport chain	Cytoprotection by HMOX1; TP53 Regulates Metabolic Genes; Respiratory electron transport	83899.6	64674.5	111431	89522	143953	111464	205394	313447	210762	Peak Found	Peak Found	Peak Found	Medium	Peak Found	High	Peak Found	High	Medium
High	Master Protein	Q5RH26	ATP synthase subunit gamma OS=Danio rerio OX=7955 GN=atp5f1c PE=1 SV=1	13	3	292	32.1	9.39	19.09	other metabolic processes;transport	other membranes;mitochondrion	transporter activity	Pf00231	336957	ENSDARG00000045514	atp5f1c	dre:336957; Q5RH26	Electron transport chain	Formation of ATP by chemiosmotic coupling; Cristae formation	71350.6	71759.4	118706	118649	56298.4	79343	170755	539628	212833	Peak Found	Medium	High	Medium	Peak Found	High	High	High	Peak Found
High	Master Protein	Q7ZUI4	Thioredoxin OS=Danio rerio OX=7955 GN=zgc:56493 PE=1 SV=1	26	2	108	12	4.91	32	other metabolic processes		other molecular function	Pf00085	336637	ENSDARG00000031435		dre:336637; Q7ZUI4		Oxidative Stress Induced Senescence; TP53 Regulates Metabolic Genes; The NLRP3 inflammasome; Detoxification of Reactive Oxygen Species; Interconversion of nucleotide di- and triphosphates; Protein repair	84485.5	143260	172162	214081	152710	357960	432439	918774	476281	Peak Found	Medium	Peak Found	High	High	High	High	High	High
High	Master Protein	A0A0R4IQN8	Nascent polypeptide-associated complex subunit alpha OS=Danio rerio OX=7955 GN=naca PE=1 SV=1	4	3	1030	104.6	9.55	12.12		translational apparatus		Pf01849, Pf19026	195823	ENSDARG00000005513	naca	A0A0R4IQN8	Nodal signaling pathway		54810.7	76587.2	132474	105122	49578.3	99213.1	157534	375857	80984	Peak Found	Peak Found	Peak Found	High	Peak Found	Peak Found	Peak Found	High	High
High	Master Protein	Q6NWC3	40S ribosomal protein S2 OS=Danio rerio OX=7955 GN=rps2 PE=1 SV=1	14	5	280	30.3	10.2	1.63	protein metabolism;other metabolic processes	cytosol;translational apparatus	nucleic acid binding activity;other molecular function	Pf00333, Pf03719	406565	ENSDARG00000077291	rps2	dre:406565; Q6NWC3	Cytoplasmic ribosomal proteins	RMTs methylate histone arginines; Nonsense Mediated Decay (NMD) enhanced by the Exon Junction Complex (EJC); Major pathway of rRNA processing in the nucleolus and cytosol; L13a-mediated translational silencing of Ceruloplasmin expression; GTP hydrolysis and joining of the 60S ribosomal subunit; SRP-dependent cotranslational protein targeting to membrane; Formation of a pool of free 40S subunits; …	404535	385265	421732	622423	358035	773619	757698	111030	495442	Medium	High	Medium	High	Medium	Medium	Medium	High	High
High	Master Protein	E7FE90	Fetuin B OS=Danio rerio OX=7955 GN=fetub PE=1 SV=1	8	3	499	56.7	6.79	50.73	other biological processes	non-structural extracellular	enzyme regulator activity	Pf00031	569489	ENSDARG00000053973	fetub	E7FE90		Platelet degranulation ; Dissolution of Fibrin Clot	110498	174796	250686	243879	409012	820657	1.7429e+06	2.25321e+06	1.52832e+06	High	High	High	High	High	High	High	High	High
High	Master Protein	B8JJ32	Sidoreflexin OS=Danio rerio OX=7955 GN=sfxn3 PE=1 SV=1	14	3	322	35.3	9.1	9.35	transport	other membranes;mitochondrion	transporter activity	Pf03820		ENSDARG00000057374	sfxn3	B8JJ32			13336.5	15077.9	18239	17733.3	13283.1	20370.5	45022.9	150360		Peak Found	Peak Found	Peak Found	Peak Found	Peak Found	High	High	High	Not Found
High	Master Protein	F1QYH3	Phosphoenolpyruvate carboxykinase (GTP) OS=Danio rerio OX=7955 GN=pck1 PE=3 SV=1	7	4	630	69.7	6.79	10.62	other metabolic processes;stress response;developmental processes;other biological processes	cytosol;mitochondrion	other molecular function	Pf00821, Pf17297		ENSDARG00000013522	pck1	F1QYH3		Gluconeogenesis				68728.4	39221.1	111598	141457	259804	70363.2	Not Found	Not Found	Not Found	Medium	High	High	Peak Found	High	Peak Found
High	Master Protein	A4FUM8	Vacuolar proton pump subunit B OS=Danio rerio OX=7955 GN=atp6v1b2 PE=1 SV=1	10	2	509	56.4	5.71	5.98	other metabolic processes;transport	other membranes	other molecular function	Pf00006, Pf02874		ENSDARG00000043465; ENSDARG00000113422	atp6v1b2	A4FUM8			7565.36	28988.9	16404.2	58620.2	14225.8	65204.5	126302	193417		Not Found	Peak Found	Peak Found	Peak Found	Not Found	Peak Found	Peak Found	Peak Found	Not Found
High	Master Protein	A0A2R8Q108	Dolichyl-diphosphooligosaccharide--protein glycosyltransferase subunit 2 OS=Danio rerio OX=7955 GN=rpn2 PE=1 SV=1	8	4	643	70.7	5.59	24.14	protein metabolism;other metabolic processes	other membranes;ER/Golgi		Pf05817		ENSDARG00000009724	rpn2	A0A2R8Q108			61824.9	22077.4	23677.3	102809	114322	154198	295555	296300	357819	Peak Found	Peak Found	Peak Found	High	Peak Found	High	High	High	High
High	Master Protein	A0A0R4IYD0	40S ribosomal protein S27 OS=Danio rerio OX=7955 GN=rps27l PE=1 SV=1	38	3	84	9.5	9.58	20.29	cell organization and biogenesis;protein metabolism;other metabolic processes	cytosol;translational apparatus	nucleic acid binding activity;other molecular function	Pf01667		ENSDARG00000100513	rps27l	A0A0R4IYD0		Major pathway of rRNA processing in the nucleolus and cytosol; Nonsense Mediated Decay (NMD) enhanced by the Exon Junction Complex (EJC); L13a-mediated translational silencing of Ceruloplasmin expression; Translation initiation complex formation; Ribosomal scanning and start codon recognition; GTP hydrolysis and joining of the 60S ribosomal subunit; SRP-dependent cotranslational protein targeting…	107663	126899	111036	124226	64218.4	206829	332685	565170	426828	Peak Found	Peak Found	Peak Found	Peak Found	Peak Found	High	High	High	High
High	Master Protein	Q6PHD8	Proliferation-associated 2G4, b OS=Danio rerio OX=7955 GN=pa2g4b PE=1 SV=1	11	2	394	43.4	7.28	16.39				Pf00557	323462	ENSDARG00000070657	pa2g4b	dre:323462; Q6PHD8			48566.5	71603.6	60191.5	77504.4	47711	107027	205572	215721	142658	Peak Found	Peak Found	Peak Found	Peak Found	Peak Found	Peak Found	High	High	Peak Found
High	Master Protein	Q7ZUD6	Reticulon OS=Danio rerio OX=7955 GN=rtn3 PE=1 SV=1	14	3	221	24.5	8.97	13.67		other membranes;ER/Golgi		Pf02453	394047	ENSDARG00000091348	rtn3	Q7ZUD6			244887	226317	303541	414054	116452	471065	409182	285260	128188	Medium	Medium	Medium	Medium	Peak Found	Medium	High	High	High
High	Master Protein	F1QJD8	Zgc:172051 (Fragment) OS=Danio rerio OX=7955 GN=zgc:172051 PE=4 SV=1	7	2	623	70.3	6.77	15.12				Pf18078		ENSDARG00000086569		F1QJD8						29667.3	22660.1	22173.6	131586	51553.5	80466.4	Not Found	Not Found	Not Found	Peak Found	Peak Found	Peak Found	Peak Found	High	High
High	Master Protein	B3DKJ0	T-complex protein 1 subunit eta OS=Danio rerio OX=7955 GN=cct7 PE=1 SV=1	10	5	547	59.7	7.34	8.34	other biological processes	cytosol	other molecular function	Pf00118		ENSDARG00000007385	cct7	B3DKJ0		RHOBTB2 GTPase cycle; Association of TriC/CCT with target proteins during biosynthesis; Cooperation of PDCL (PhLP1) and TRiC/CCT in G-protein beta folding; RHOBTB1 GTPase cycle	54678	82037.2	80602.4	152548	109312	106709	156919	285779	275449	Peak Found	Peak Found	Peak Found	High	High	High	Peak Found	High	High
High	Master Protein	Q8AYN0	Red-sensitive opsin-2 OS=Danio rerio OX=7955 GN=opn1lw2 PE=1 SV=1	8	3	356	39.5	8.07	23.47	protein metabolism;other metabolic processes;signal transduction;other biological processes	plasma membrane;other membranes;other cell component	other molecular function	Pf00001	436716	ENSDARG00000044861; ENSDARG00000115709	opn1lw2	dre:436716; Q6DH62; Q8AYN0		G alpha (i) signalling events; The retinoid cycle in cones (daylight vision); Opsins	493864	170534	316778	177021	269003	456895	182419	220275	68117.5	High	Peak Found	Peak Found	Peak Found	Peak Found	Peak Found	Peak Found	High	Peak Found
High	Master Protein	F8W4C0	Spectrin beta chain OS=Danio rerio OX=7955 GN=sptbn2 PE=1 SV=1	2	3	2355	269.7	5.36	11.8	cell organization and biogenesis	cytoskeleton	cytoskeletal activity;other molecular function	Pf00307, Pf00435, Pf15410		ENSDARG00000053956	sptbn2	F8W4C0			28492.8	20034.7	5975.13	22893	7745.3	19289.2	29014.7	68342.9	40509.1	Peak Found	Peak Found	Peak Found	Peak Found	Peak Found	Peak Found	Peak Found	Medium	Peak Found
High	Master Protein	A0A0R4IVU8	Im:7150988 OS=Danio rerio OX=7955 GN=im:7150988 PE=4 SV=1	19	2	150	16.9	9.03	7.17	other biological processes	non-structural extracellular		Pf00188	504039	ENSDARG00000109310	im:7150988	A0A0R4IVU8; dre:504039			12469.9			16074.2	11984.1	17759.1		390919		Peak Found	Not Found	Not Found	Peak Found	Peak Found	Peak Found	Not Found	High	Not Found
High	Master Protein	Q78AP9	ADP-ribosylation factor 3b OS=Danio rerio OX=7955 GN=arf3b PE=2 SV=1	25	3	181	20.6	7.43	33.2	transport	plasma membrane;other membranes	other molecular function	Pf00025	368822	ENSDARG00000036998; ENSDARG00000112366	arf3b	dre:368822; Q78AP9		COPI-mediated anterograde transport; COPI-dependent Golgi-to-ER retrograde traffic; Synthesis of PIPs at the Golgi membrane	64272.1	69933.5	80327.4	199428	226752	218302	305917	483523	371168	High	High	High	High	High	High	High	High	High
High	Master Protein	F1QHE9	Complex I-20kD OS=Danio rerio OX=7955 GN=ndufs7 PE=1 SV=2	15	3	217	24.3	9.55	23.58	cell organization and biogenesis;other metabolic processes;transport	other membranes;mitochondrion	transporter activity;other molecular function	Pf01058	796997	ENSDARG00000074552	ndufs7	dre:796997; F1QHE9	Oxidative phosphorylation; Electron transport chain		92922.1	80269.1	99796.8	123130	97212.7	81902.3	167928	376893	115544	Peak Found	Peak Found	Peak Found	Medium	High	High	High	High	High
High	Master Protein	Q90WX5	Cone transducin alpha subunit OS=Danio rerio OX=7955 GN=gnat2 PE=1 SV=1	8	1	354	40.2	5.53	86.36	signal transduction;other biological processes	plasma membrane;other membranes;other cell component	signal transduction activity or receptor binding;other molecular function	Pf00503	140429	ENSDARG00000042529	gnat2	dre:140429; Q90WX5		Ca2+ pathway; Extra-nuclear estrogen signaling; G alpha (i) signalling events; ADP signalling through P2Y purinoceptor 12; Sensory perception of sweet, bitter, and umami (glutamate) taste; Adenylate cyclase inhibitory pathway; Synthesis, secretion, and inactivation of Glucagon-like Peptide-1 (GLP-1)	131004	108095	62703.9	94679.2	64713.1	101856	79461.5	13814.6	22066.3	Peak Found	Medium	Peak Found	Peak Found	Medium	Peak Found	Medium	Peak Found	Peak Found
High	Master Protein	Q7ZVG7	Fgg protein OS=Danio rerio OX=7955 GN=fgg PE=1 SV=1	11	5	431	48.8	5.27	9.76	cell adhesion;cell organization and biogenesis;protein metabolism;other metabolic processes;stress response	non-structural extracellular;extracellular matrix	signal transduction activity or receptor binding;other molecular function	Pf00147, Pf08702	406327	ENSDARG00000037281; ENSDARG00000114705	fgg	dre:406327; F1RCB0; Q7ZVG7		Regulation of Insulin-like Growth Factor (IGF) transport and uptake by Insulin-like Growth Factor Binding Proteins (IGFBPs); Post-translational protein phosphorylation	46024.3	115797	49574.3	114849	66899.8	219110	221717	158539	407953	High	Peak Found	Peak Found	Peak Found	Medium	High	Peak Found	Peak Found	High
High	Master Protein	Q6PGV1	V-type proton ATPase subunit d 1 OS=Danio rerio OX=7955 GN=atp6v0d1 PE=1 SV=1	14	4	350	40.2	4.96	15.7	cell organization and biogenesis;transport;developmental processes;other biological processes	plasma membrane;other membranes;other cytoplasmic organelle	transporter activity	Pf01992	322811	ENSDARG00000069090; ENSDARG00000115876	atp6v0d1	dre:322811; Q6PGV1		Transferrin endocytosis and recycling; Amino acids regulate mTORC1; ROS and RNS production in phagocytes; Insulin receptor recycling; Ion channel transport	107528	205828	205053	157910	203950	288388	367929	443859	327422	Medium	Medium	Peak Found	High	Peak Found	High	Medium	High	Peak Found
High	Master Protein	Q6P3G5	AMP deaminase OS=Danio rerio OX=7955 GN=ampd1 PE=1 SV=1	3	3	717	82.9	6.83	13.25	other metabolic processes	cytosol	other molecular function	Pf19326	393867	ENSDARG00000033832	ampd1	dre:393867; Q6P3G5		Purine salvage	35229.2	36130	60426.8	51814	46811.6	73394.1	87370.1	251813	107862	Peak Found	Medium	Peak Found	High	Peak Found	Peak Found	High	High	Peak Found
High	Master Protein	F1QJK2	Septin OS=Danio rerio OX=7955 GN=sept8a PE=1 SV=1	8	1	420	49	6.28	16.25			other molecular function	Pf00735		ENSDARG00000032606	sept8a	F1QJK2									27901.5	96893.5		Not Found	Not Found	Not Found	Not Found	Not Found	Not Found	Peak Found	High	Not Found
High	Master Protein	E7F0A1	Profilin OS=Danio rerio OX=7955 GN=pfn1 PE=1 SV=1	27	3	141	15.2	7.12	10.12	cell organization and biogenesis;developmental processes;other biological processes	cytoskeleton;other cell component	cytoskeletal activity	Pf00235	799355	ENSDARG00000088091	pfn1	dre:799355; E7F0A1		RHO GTPases Activate Formins; PCP/CE pathway; Signaling by ROBO receptors	52737.5	102582	48110.7	174475	196408	217317	477204	763977	407866	Peak Found	Peak Found	Peak Found	Medium	Peak Found	Medium	High	High	High
High	Master Protein	Q8AW60	Butyryl-CoA dehydrogenase OS=Danio rerio OX=7955 GN=ivd PE=1 SV=1	10	4	418	45.8	7.83	10.61	other metabolic processes		other molecular function	Pf00441, Pf02770, Pf02771		ENSDARG00000042853	ivd	Q8AW60		Branched-chain amino acid catabolism	27102.3	30588.8	68688.4	148768	156273	265636	346266	555029	397973	Peak Found	Peak Found	Peak Found	Medium	Peak Found	High	Peak Found	High	High
High	Master Protein	Q802Z5	Non-POU domain-containing, octamer-binding OS=Danio rerio OX=7955 GN=nono PE=1 SV=1	12	3	441	50.4	8.46	20.52	RNA metabolism OR transcription;other metabolic processes;developmental processes;other biological processes	nucleus	nucleic acid binding activity	Pf00076, Pf08075	321994	ENSDARG00000020482; ENSDARG00000115783	nono	dre:321994; Q802Z5	mRNA processing		28199.6	44769	18660.8	49949.2	64959.5	105462	201053	217530	260084	Peak Found	Peak Found	Peak Found	Peak Found	Peak Found	Peak Found	High	High	High
High	Master Protein	B2GTW6	Citrate synthase OS=Danio rerio OX=7955 GN=cs PE=1 SV=1	9	3	468	51.8	7.85	31.19	other metabolic processes	mitochondrion	other molecular function	Pf00285		ENSDARG00000103364	cs	B2GTW6			55112.9	93440.9	93340.4	101071	124991	187302	267786	313429	417932	Peak Found	Medium	Medium	High	High	High	High	High	High
High	Master Protein	A0A0G2KSN1	Glycine dehydrogenase (aminomethyl-transferring) OS=Danio rerio OX=7955 GN=gldc PE=1 SV=1	3	2	981	110.5	8.15	10.32	other metabolic processes	other membranes;mitochondrion;other cell component	other molecular function	Pf02347		ENSDARG00000035120	gldc	A0A0G2KSN1		Glycine degradation				47442.9		70765.7	64166.5	99575.5	64958.9	Not Found	Not Found	Not Found	Peak Found	Not Found	Peak Found	Peak Found	High	Peak Found
High	Master Protein	Q6NYN3	Importin 7 OS=Danio rerio OX=7955 GN=ipo7 PE=1 SV=1	5	4	1039	119.4	4.75	17.29	transport	cytosol;nucleus	other molecular function	Pf03810, Pf08506	321739	ENSDARG00000035751	ipo7	dre:321739; Q6NYN3			107273	103084	174216	210247	95654	202450	190772	299895	254108	Peak Found	Medium	Peak Found	High	Peak Found	Medium	High	High	Peak Found
High	Master Protein	Q5I0F6	Prkar1a protein OS=Danio rerio OX=7955 GN=prkar1aa PE=1 SV=1	8	3	379	43.1	5.43	8.77	other metabolic processes;other biological processes	plasma membrane;other membranes;other cell component	enzyme regulator activity;kinase activity;other molecular function	Pf00027, Pf02197	494533	ENSDARG00000076128	prkar1aa	dre:494533; Q5I0F6		DARPP-32 events; Vasopressin regulates renal water homeostasis via Aquaporins; GPER1 signaling; Factors involved in megakaryocyte development and platelet production; Hedgehog 'off' state; PKA activation; PKA activation in glucagon signalling; CREB1 phosphorylation through the activation of Adenylate Cyclase				37019.4	27050.6	55836.8	69968.5	100469	74973.9	Not Found	Not Found	Not Found	Peak Found	Peak Found	Medium	High	High	Peak Found
High	Master Protein	F1R540	Reticulon OS=Danio rerio OX=7955 GN=rtn1b PE=1 SV=1	6	3	767	84.2	5	5.68		other membranes;ER/Golgi		Pf02453	327065	ENSDARG00000021143	rtn1b	F1R540	Nodal signaling pathway	Synaptic adhesion-like molecules; Axonal growth inhibition (RHOA activation)	280166	180997	260746	416465	71199.7	409067	307997	490482	80745.2	High	Medium	Medium	Peak Found	Not Found	Peak Found	Peak Found	High	Peak Found
High	Master Protein	F1QJN9	Carboxypeptidase B1 (tissue) OS=Danio rerio OX=7955 GN=cpb1 PE=1 SV=1	7	2	416	46.6	6.39	15.22	protein metabolism;other biological processes	non-structural extracellular	other molecular function	Pf00246, Pf02244	322412	ENSDARG00000045442; ENSDARG00000110762	cpb1	A0A0R4ILM4; F1QJN9		Metabolism of Angiotensinogen to Angiotensins	319761	402607	367917	633747	564988	878940	1.10952e+06	735835	1.25582e+06	Peak Found	Peak Found	Peak Found	High	Medium	High	High	Peak Found	Peak Found
High	Master Protein	Q7SZ49	Short chain dehydrogenase/reductase family 16C, member 5 OS=Danio rerio OX=7955 GN=sdr16c5b PE=1 SV=1	11	3	306	33.8	8.41	9.09		other cell component	other molecular function	Pf00106	406799	ENSDARG00000017794	sdr16c5b	dre:406799; Q7SZ49		RA biosynthesis pathway	9250.53	25522.7	11736.8	31094.1	43571.9	36582.1	98613.6	110767	70304.4	Peak Found	Peak Found	Peak Found	Peak Found	Peak Found	Peak Found	Peak Found	High	Peak Found
High	Master Protein	F8W5L3	Ornithine--oxo-acid aminotransferase OS=Danio rerio OX=7955 GN=oat PE=1 SV=2	10	3	444	48.7	7.03	20.25	other metabolic processes	other cell component	other molecular function	Pf00202	572518	ENSDARG00000078425	oat	dre:572518; F8W5L3		Glutamate and glutamine metabolism		43119.8	31016	128484	91297.8	155408	149564	29135.9	187363	Not Found	Peak Found	Peak Found	Medium	High	High	High	High	High
High	Master Protein	E9QIF0	Microtubule-associated protein RP/EB family member 1 (Fragment) OS=Danio rerio OX=7955 GN=mapre1b PE=1 SV=1	13	3	258	29.2	7.78	6.56	cell cycle OR cell proliferation;cell organization and biogenesis;other biological processes	cytoskeleton	cytoskeletal activity	Pf00307, Pf03271		ENSDARG00000002659	mapre1b	E9QIF0			14303.4	32740.4	23818.6	42307.9	28636.2		101177	94522.8	114141	Peak Found	High	Peak Found	Peak Found	Peak Found	Not Found	Medium	High	Peak Found
High	Master Protein	Q1ECX3	Tgm2b protein OS=Danio rerio OX=7955 GN=tgm2b PE=1 SV=1	5	4	679	75.7	5.83	10.88	protein metabolism;other metabolic processes	mitochondrion	other molecular function	Pf00868, Pf00927, Pf01841	323856	ENSDARG00000074094	tgm2b	dre:323856; F1R7N2; Q1ECX3			13376	26432.9	33297.4	43859.3	26853.4	90678	203061	215080	128017	Peak Found	Peak Found	Peak Found	Peak Found	Peak Found	Peak Found	Peak Found	High	Peak Found
High	Master Protein	F8W446	Heterogeneous nuclear ribonucleoprotein A/Ba (Fragment) OS=Danio rerio OX=7955 GN=hnrnpaba PE=1 SV=1	11	2	228	25.4	9.26	27.89	other biological processes	nucleus	nucleic acid binding activity	Pf00076		ENSDARG00000007960	hnrnpaba	F8W446			206541	185773	231755	434667	217677	399211	361465	296709	328133	Medium	Medium	High	High	High	High	Medium	High	High
High	Master Protein	Q5RJ97	3-beta-hydroxysterol Delta (14)-reductase OS=Danio rerio OX=7955 GN=lbr PE=1 SV=1	7	3	619	70.2	9.45	30.95	other metabolic processes;developmental processes	other membranes;ER/Golgi;nucleus	other molecular function	Pf01222, Pf09465		ENSDARG00000014013	lbr	F1QMY2; Q5RJ97		CDC42 GTPase cycle; RAC1 GTPase cycle; Initiation of Nuclear Envelope (NE) Reformation; RHOD GTPase cycle; RHOA GTPase cycle; RHOC GTPase cycle; RHOG GTPase cycle; Cholesterol biosynthesis; Regulation of MECP2 expression and activity	192254	172731	193753	260253	211323	350571	367278	77620.5	335774	Peak Found	Peak Found	Peak Found	High	Medium	High	High	High	High
High	Master Protein	E9QHV8	Si:ch211-258f1.3 OS=Danio rerio OX=7955 GN=si:ch211-258f1.3 PE=3 SV=3	5	1	1229	139.5	6.89	7.14	signal transduction			Pf00622, Pf02758, Pf05729, Pf13516, Pf13765, Pf14484, Pf17776, Pf17779		ENSDARG00000105119	si:ch211-258f1.3	E9QHV8; F1QUG9			45242.1	33472.1	32575.9	87977.5	45324	88183.7	110485	114084	117736	Peak Found	Peak Found	Peak Found	High	Peak Found	Peak Found	High	Peak Found	Peak Found
High	Master Protein	F1RA03	Vimentin-related 1 OS=Danio rerio OX=7955 GN=vimr1 PE=1 SV=2	16	4	236	27.1	4.88	21.34		cytoskeleton		Pf00038	572200	ENSDARG00000068589	vimr1	F1RA03			102320	75161.8	94263.8	155280	79310.3	166643	210770	142206	236438	Medium	Peak Found	Medium	Peak Found	Peak Found	Medium	Peak Found	High	High
High	Master Protein	Q9DGL2	Sodium/potassium-transporting ATPase subunit beta OS=Danio rerio OX=7955 GN=atp1b2a PE=1 SV=1	8	3	285	32.8	5.83	31.44	transport;other biological processes	plasma membrane;other membranes	other molecular function	Pf00287	64269	ENSDARG00000099203	atp1b2a	dre:64269; Q9DGL2			103760	79010.8	98355.5	78904.2	207579	275331	290657	454766	388502	Peak Found	High	High	High	Peak Found	High	High	High	High
High	Master Protein	E7FAQ8	Heterogeneous nuclear ribonucleoprotein A1a OS=Danio rerio OX=7955 GN=hnrnpa1a PE=1 SV=1	16	3	388	38.5	8.53	25.52			nucleic acid binding activity	Pf00076		ENSDARG00000011020	hnrnpa1a	E7FAQ8		mRNA Splicing - Major Pathway; FGFR2 alternative splicing	97152.8	227697	143690	235729	112723	253540	263783	115087	57461	Medium	High	Medium	Medium	High	Medium	High	High	Peak Found
High	Master Protein	Q6PHJ8	Myosin, light chain 12, genome duplicate 1 OS=Danio rerio OX=7955 GN=myl12.1 PE=1 SV=1	23	1	172	19.8	4.86	6.44			other molecular function	Pf13405, Pf13833	326719	ENSDARG00000099766	myl12.1	dre:326719; Q6PHJ8		RHO GTPases activate PAKs; Smooth Muscle Contraction	11556	14409.1	24749.1	30498.9	16129.1	42425.6	92338.5	444333	101063	Peak Found	Peak Found	Peak Found	Peak Found	Peak Found	Peak Found	Peak Found	High	Peak Found
High	Master Protein	F1QPF7	Cystathionine gamma-lyase OS=Danio rerio OX=7955 GN=cth PE=1 SV=2	10	3	404	44.3	6.9	7.27	other metabolic processes	other cell component	other molecular function	Pf01053	322055	ENSDARG00000074301	cth	dre:322055; F1QPF7		Cysteine formation from homocysteine; Degradation of cysteine and homocysteine	34319	63865.7	65459.1	126745	90236.2	129419	275366	348528	202639	Peak Found	Peak Found	Peak Found	Peak Found	Peak Found	Peak Found	High	High	High
High	Master Protein	E7F5J9	Troponin I type 1b (skeletal, slow) OS=Danio rerio OX=7955 GN=tnni1b PE=1 SV=3	20	3	177	20.4	7.94	7.93	developmental processes;other biological processes	cytoskeleton		Pf00992		ENSDARG00000052708	tnni1b	E7F5J9			219905	320943	367100	371172	10578.5	59968.4	58915.5	49089	91181.1	Peak Found	Peak Found	Peak Found	Peak Found	Peak Found	Peak Found	Peak Found	High	High
High	Master Protein	A1A5X7	TAF15 RNA polymerase II, TATA box-binding protein (TBP)-associated factor OS=Danio rerio OX=7955 GN=taf15 PE=1 SV=1	9	3	434	44.2	8.88	21.71	other biological processes	nucleus	nucleic acid binding activity;other molecular function	Pf00076, Pf00641	558760	ENSDARG00000070019	taf15	A1A5X7; dre:558760		Regulation of TP53 Activity through Phosphorylation; RNA Polymerase II Pre-transcription Events; RNA Polymerase II Promoter Escape; RNA Polymerase II Transcription Pre-Initiation And Promoter Opening; RNA Polymerase II Transcription Initiation	76113.2	26821.1	107877	153060	122955	148362	271958	291404	339765	Peak Found	Peak Found	Peak Found	Medium	Peak Found	High	High	High	High
High	Master Protein	A0A0R4IFX9	Anion exchange protein OS=Danio rerio OX=7955 GN=slc4a10a PE=1 SV=1	3	2	1092	122.7	6.37	7.22	transport	other membranes	transporter activity	Pf00955, Pf07565		ENSDARG00000063133	slc4a10a	A0A0R4IFX9; F1QGT2				36065	17656.8	30920.6	30238.1	51624.2	89895	47156.8	74651.9	Not Found	Peak Found	Peak Found	Peak Found	Peak Found	Peak Found	High	High	Peak Found
High	Master Protein	Q7ZW04	S-adenosylmethionine synthase OS=Danio rerio OX=7955 GN=mat1a PE=1 SV=1	7	2	390	43.3	6.8	30.15	other metabolic processes	cytosol	other molecular function	Pf00438, Pf02772, Pf02773	334195	ENSDARG00000039605; ENSDARG00000115975	mat1a	A0A0R4IXB6; dre:334195; Q7ZW04	One-carbon metabolism	Methylation; Sulfur amino acid metabolism; Metabolism of ingested SeMet, Sec, MeSec into H2Se	55247.6	73847	123519	167353	143258	231130	403209	329819	427641	Peak Found	Medium	High	High	High	Peak Found	High	High	High
High	Master Protein	Q1L8R2	Splicing factor proline/glutamine-rich OS=Danio rerio OX=7955 GN=sfpq PE=1 SV=1	7	3	638	71.9	9.74	21.03	cell organization and biogenesis;RNA metabolism OR transcription;other metabolic processes;developmental processes;other biological processes	other membranes;nucleus;other cell component	nucleic acid binding activity	Pf00076, Pf08075		ENSDARG00000011564	sfpq	Q1L8R2		PTK6 Regulates Proteins Involved in RNA Processing	43832.8	55627.3	57711.3	115564	94391.2	193217	267836	129515	156501	Peak Found	Peak Found	Peak Found	Peak Found	Peak Found	Peak Found	High	Peak Found	Peak Found
High	Master Protein	Q6PBI0	Succinate--CoA ligase [ADP-forming] subunit beta, mitochondrial OS=Danio rerio OX=7955 GN=sucla2 PE=1 SV=1	11	4	466	50	6.92	17.9	other metabolic processes	mitochondrion;other cell component	other molecular function	Pf00549, Pf08442	406299	ENSDARG00000005359	sucla2	dre:406299; Q6PBI0	TCA cycle	Citric acid cycle (TCA cycle)	48792.5	61831.2	60651.3	57982.8	111805	160432	230157	57104.5	229781	Peak Found	Peak Found	Peak Found	Peak Found	Peak Found	High	High	Peak Found	High
High	Master Protein	Q803F6	40S ribosomal protein SA OS=Danio rerio OX=7955 GN=rpsa PE=2 SV=1	12	3	308	34	4.84	22.85	cell adhesion;cell organization and biogenesis;protein metabolism;other metabolic processes	plasma membrane;other membranes;cytosol;translational apparatus;nucleus	other molecular function	Pf00318, Pf16122	394027	ENSDARG00000019181	rpsa	dre:394027; Q803F6	Cytoplasmic ribosomal proteins	Major pathway of rRNA processing in the nucleolus and cytosol; Nonsense Mediated Decay (NMD) enhanced by the Exon Junction Complex (EJC); L13a-mediated translational silencing of Ceruloplasmin expression; Translation initiation complex formation; Ribosomal scanning and start codon recognition; GTP hydrolysis and joining of the 60S ribosomal subunit; SRP-dependent cotranslational protein targeting…	83704.1	161157	157813	222854	206040	320744	341415	143203	307450	Medium	Medium	Medium	High	High	High	High	High	High
High	Master Protein	Q6PC69	60S ribosomal protein L10a OS=Danio rerio OX=7955 GN=rpl10a PE=2 SV=1	13	3	216	24.6	9.94	8.13	protein metabolism;RNA metabolism OR transcription;other metabolic processes	cytosol;translational apparatus	nucleic acid binding activity;other molecular function	Pf00687	323305	ENSDARG00000042905	rpl10a	dre:323305; Q6IQA0; Q6PC69	Cytoplasmic ribosomal proteins	Major pathway of rRNA processing in the nucleolus and cytosol; Nonsense Mediated Decay (NMD) enhanced by the Exon Junction Complex (EJC); L13a-mediated translational silencing of Ceruloplasmin expression; GTP hydrolysis and joining of the 60S ribosomal subunit; SRP-dependent cotranslational protein targeting to membrane; Formation of a pool of free 40S subunits; Nonsense Mediated Decay (NMD) inde…	379797	334127	477564	595089	308017	613579	814071	826805	631311	Medium	Medium	Medium	High	Medium	High	Medium	High	High
High	Master Protein	F1QEB3	Actin-related protein 3 OS=Danio rerio OX=7955 GN=actr3 PE=1 SV=2	20	2	231	25.8	5.1	13.19	cell organization and biogenesis	cytoskeleton;other cell component	cytoskeletal activity;other molecular function	Pf00022		ENSDARG00000091138	actr3	F1QEB3	Non-canonical Wnt pathway		80046.6	74052.4	109535	122758	66265.5	176294	323488	487921	426435	Peak Found	Peak Found	Not Found	Medium	Peak Found	Peak Found	High	High	Peak Found
High	Master Protein	Q6DEI6	Aquaporin-0a OS=Danio rerio OX=7955 GN=mipa PE=2 SV=1	11	3	263	28.8	9	46.89	transport;developmental processes	plasma membrane;other membranes	transporter activity	Pf00230	445140	ENSDARG00000037285; ENSDARG00000116133	mipa	dre:445140; Q6DEI6		Vasopressin regulates renal water homeostasis via Aquaporins; Passive transport by Aquaporins	266309	379724	495048	653981	281127	935032	786261	1.7938e+06	1.13221e+06	High	High	High	High	High	High	High	High	High
High	Master Protein	A1L1T3	Solute carrier family 32 (GABA vesicular transporter), member 1 OS=Danio rerio OX=7955 GN=slc32a1 PE=1 SV=1	6	3	530	58.1	6.46	15.19	transport	plasma membrane;other membranes;ER/Golgi;other cell component	transporter activity	Pf01490	798575	ENSDARG00000059775	slc32a1	A1L1T3; dre:798575		Transport of inorganic cations/anions and amino acids/oligopeptides; GABA synthesis, release, reuptake and degradation	167032	226216	257125	324468	142651	171773	335410	506932	559893	High	Medium	Peak Found	Medium	Medium	Medium	High	High	High
High	Master Protein	Q6PBJ3	VAMP/synaptobrevin OS=Danio rerio OX=7955 GN=vamp1 PE=1 SV=1	34	2	119	13	5.19	16.02	cell organization and biogenesis;transport	plasma membrane;other membranes	other molecular function	Pf00957	406707	ENSDARG00000031283	vamp1	dre:406707; Q6PBJ3			9981.02			50895.2		57574.4	45605.4	184380	93606.7	Peak Found	Not Found	Not Found	Peak Found	Not Found	Peak Found	High	High	Peak Found
High	Master Protein	Q8AWW7	RuvB-like 1 OS=Danio rerio OX=7955 GN=ruvbl1 PE=2 SV=1	11	4	456	50.3	6.37	15.83	cell organization and biogenesis;protein metabolism;DNA metabolism;other metabolic processes;stress response;transport;developmental processes;other biological processes	non-structural extracellular;cytosol;nucleus;other cell component	other molecular function	Pf06068, Pf17856			ruvbl1	Q8AWW7		Ub-specific processing proteases; UCH proteinases; Formation of the beta-catenin:TCF transactivating complex; Deposition of new CENPA-containing nucleosomes at the centromere; DNA Damage Recognition in GG-NER	114748	118970	185682	220244	132624	224357	275140	33846.9	157558	High	High	Peak Found	High	Medium	High	High	High	High
High	Master Protein	F1R8W3	Desmin a OS=Danio rerio OX=7955 GN=desma PE=1 SV=1	9	2	488	55.7	5.87	11.05	cell organization and biogenesis;developmental processes;signal transduction;other biological processes	cytoskeleton		Pf00038, Pf04732	30148	ENSDARG00000058656	desma	dre:30148; F1R8W3		Striated Muscle Contraction	16313.4	23918.3	18623.5	46028.8		61515.9	66495.7	56063.4		Peak Found	Peak Found	Peak Found	Peak Found	Not Found	Peak Found	Peak Found	High	Not Found
High	Master Protein	Q4ZJI3	Aquaporin-0b OS=Danio rerio OX=7955 GN=mipb PE=1 SV=1	11	3	263	29	9.04	28.82	transport;developmental processes	plasma membrane;other membranes	transporter activity	Pf00230	553420	ENSDARG00000013963	mipb	dre:553420; Q4ZJI3		Vasopressin regulates renal water homeostasis via Aquaporins; Passive transport by Aquaporins	783557	937489	1.11507e+06	1.22929e+06	1.02569e+06	1.81896e+06	2.39291e+06	741644	3.41298e+06	High	High	High	High	High	High	High	Medium	High
High	Master Protein	Q6PC44	Calretinin OS=Danio rerio OX=7955 GN=calb2a PE=1 SV=1	13	3	271	31.1	5.12	12.61	other biological processes	cytosol;nucleus;other cell component	other molecular function	Pf00036, Pf13499	393691	ENSDARG00000041062	calb2a	dre:393691; Q6PC44			81819.9	111956	111330	198180	77344.6	113391	231264	214743	175480	Peak Found	Medium	Medium	High	Medium	High	High	High	Medium
High	Master Protein	Q503E2	Prolyl endopeptidase OS=Danio rerio OX=7955 GN=prep PE=1 SV=1	4	2	709	80.3	5.25	6.36	protein metabolism	cytosol	other molecular function	Pf00326, Pf02897	553791	ENSDARG00000057151	prep	A0A0R4IHH8; dre:553791; Q503E2					18993.3			18065.8	31343.1	234125	37802.9	Not Found	Not Found	Peak Found	Not Found	Not Found	Peak Found	Peak Found	High	Peak Found
High	Master Protein	Q8JFW7	Endoplasmic reticulum transmembrane protein OS=Danio rerio OX=7955 GN=bcap31 PE=1 SV=1	10	3	247	28	8.56	48.16	transport;other biological processes	other membranes;ER/Golgi		Pf05529, Pf18035		ENSDARG00000044972	bcap31	Q8JFW7		RHOA GTPase cycle; Antigen Presentation: Folding, assembly and peptide loading of class I MHC; Apoptotic cleavage of cellular proteins	96494.8	92459.5	217845	176271	164771	136577	203372	81059.3	268804	Medium	Medium	High	High	High	High	High	Medium	High
High	Master Protein	F1QCW3	Si:ch211-107o10.3 OS=Danio rerio OX=7955 GN=si:ch211-107o10.3 PE=1 SV=2	13	4	327	36.7	9.06	8.22		other membranes	other molecular function	Pf00106	407663	ENSDARG00000008491	si:ch211-107o10.3	dre:407663; F1QCW3			27932.6	57173.5	50961.9	67982.9	60101.1	116003	220071	268735	269866	Peak Found	Peak Found	Peak Found	Peak Found	Peak Found	Peak Found	Medium	High	High
High	Master Protein	H0WEY0	Si:dkey-84h14.1 OS=Danio rerio OX=7955 GN=si:dkey-84h14.1 PE=4 SV=1	3	1	1053	120	6.16	12.81	signal transduction			Pf00622, Pf05729, Pf13516, Pf13765, Pf14484, Pf17776, Pf17779		ENSDARG00000087293	si:dkey-84h14.1	H0WEY0			27306.3	117209	72434.7	114015	125672	166381	320897	410882	1.03146e+06	Peak Found	Peak Found	Peak Found	Peak Found	Peak Found	Peak Found	High	Medium	Peak Found
High	Master Protein	Q6PC68	Vacuolar proton pump subunit B OS=Danio rerio OX=7955 GN=atp6v1ba PE=1 SV=1	8	1	506	56	5.57	10.77	other metabolic processes;transport	other membranes	other molecular function	Pf00006, Pf02874		ENSDARG00000013443; ENSDARG00000111525	atp6v1ba	A0A0R4ITB1; Q6PC68		Transferrin endocytosis and recycling; Amino acids regulate mTORC1; ROS and RNS production in phagocytes; Insulin receptor recycling; Ion channel transport	31552.9	22814.3	36884.9	40466.2	50810.6	49319.6	60511.1	24023.7	95389.8	Peak Found	Peak Found	Peak Found	High	Peak Found	Peak Found	Peak Found	Peak Found	Peak Found
High	Master Protein	A7E2K4	60S acidic ribosomal protein P2 OS=Danio rerio OX=7955 GN=rplp2l PE=1 SV=1	22	2	114	11.6	4.54	18.95	protein metabolism;other metabolic processes;developmental processes	cytosol;translational apparatus	other molecular function	Pf00428	558312	ENSDARG00000011201	rplp2l	A7E2K4; dre:558312			44542.2	63204.2	70838.3	127538	105669	172200	181785	317011	171010	High	Peak Found	High	High	High	Peak Found	High	High	High
High	Master Protein	A0A0H2UKI6	Non-specific serine/threonine protein kinase OS=Danio rerio OX=7955 GN=stk10 PE=4 SV=2	4	3	854	99.9	6.46	5.26	protein metabolism;other metabolic processes		kinase activity;other molecular function	Pf00069, Pf12474		ENSDARG00000101894	stk10	A0A0H2UKI6						14245.2	11002.1	17023	22112.6	150625	26286.6	Not Found	Not Found	Not Found	Peak Found	Peak Found	Peak Found	Peak Found	High	Peak Found
High	Master Protein	Q6IQI6	60S ribosomal protein L11 OS=Danio rerio OX=7955 GN=rpl11 PE=1 SV=1	13	2	178	20.4	9.86	24.64	protein metabolism;other metabolic processes;developmental processes;other biological processes	cytosol;translational apparatus	nucleic acid binding activity;other molecular function	Pf00281, Pf00673	415229	ENSDARG00000043509	rpl11	dre:415229; Q6IQI6	Cytoplasmic ribosomal proteins	Major pathway of rRNA processing in the nucleolus and cytosol; Nonsense Mediated Decay (NMD) enhanced by the Exon Junction Complex (EJC); L13a-mediated translational silencing of Ceruloplasmin expression; GTP hydrolysis and joining of the 60S ribosomal subunit; SRP-dependent cotranslational protein targeting to membrane; Formation of a pool of free 40S subunits; Nonsense Mediated Decay (NMD) inde…	105555	223865	156105	455354	350064	913059	917467	1.17877e+06	835656	Peak Found	High	High	High	High	Peak Found	High	High	High
High	Master Protein	A0A140LGX4	Obscurin, cytoskeletal calmodulin and titin-interacting RhoGEF b (Fragment) OS=Danio rerio OX=7955 GN=obscnb PE=4 SV=1	4	3	1010	112.4	8.09	4.19	cell adhesion;cell organization and biogenesis;developmental processes;other biological processes	plasma membrane;other membranes;cytoskeleton;other cell component	other molecular function	Pf00041, Pf07679		ENSDARG00000022101	obscnb	A0A140LGX4				6005.91		13262.5	19009.7	24498.3	58212.1	74510.7	319242	Not Found	Peak Found	Not Found	Peak Found	Peak Found	Peak Found	Peak Found	High	High
High	Master Protein	F1RAN8	Uncharacterized protein OS=Danio rerio OX=7955 GN=rap1gds1 PE=1 SV=2	6	3	455	49.3	5.1	18.17	other biological processes	cytosol;mitochondrion;ER/Golgi	enzyme regulator activity	Pf00514		ENSDARG00000073741	rap1gds1	F1RAN8			69721.8	274950	489153	652038	639755	865754	680899	218007	599113	Peak Found	High	Medium	Medium	Peak Found	High	High	High	Medium
High	Master Protein	Q5RHQ7	Heterogeneous nuclear ribonucleoprotein Ub OS=Danio rerio OX=7955 GN=hnrnpub PE=1 SV=1	5	4	796	88.5	5.86	10.42	other biological processes	cytoskeleton;nucleus;other cell component	nucleic acid binding activity;other molecular function	Pf00622, Pf02037, Pf13671	334490	ENSDARG00000004735	hnrnpub	dre:334490; Q5RHQ7	mRNA processing	mRNA Splicing - Major Pathway	93525.3	116020	175751	196192	154412	141803	296958	344753	242209	Medium	Peak Found	Medium	Medium	Medium	Peak Found	Medium	High	High
High	Master Protein	E9QIW4	Troponin T type 3b (skeletal, fast) (Fragment) OS=Danio rerio OX=7955 GN=tnnt3b PE=1 SV=1	13	2	232	27.2	4.92	55.19	cell organization and biogenesis;other biological processes	cytoskeleton	cytoskeletal activity	Pf00992		ENSDARG00000068457	tnnt3b	E9QIW4			215915	172654	362750	169380	290132	233121	345690	512577	410669	Peak Found	High	High	High	High	High	High	High	High
High	Master Protein	B8JLG4	Claudin OS=Danio rerio OX=7955 GN=cldn15la PE=1 SV=1	12	2	219	23.6	8.09	21.64	cell adhesion;cell organization and biogenesis	plasma membrane;other membranes;other cell component	other molecular function	Pf00822	81591	ENSDARG00000016081	cldn15la	B8JLG4; dre:81591			61456.1	133071	135681	136957	45543.2	207340	249153	376255	238074	High	High	High	Peak Found	High	High	High	Peak Found	High
High	Master Protein	B0S6Z1	DEAH box protein 9 OS=Danio rerio OX=7955 GN=dhx9 PE=1 SV=1	3	3	1271	139.9	7.42	15.84	cell organization and biogenesis;RNA metabolism OR transcription;other metabolic processes;other biological processes	nucleus;other cell component	nucleic acid binding activity;other molecular function	Pf00035, Pf00270, Pf00271, Pf04408, Pf07717		ENSDARG00000079725	dhx9	B0S6Z1	mRNA processing	mRNA Splicing - Major Pathway; DEx/H-box helicases activate type I IFN and inflammatory cytokines production ; RIP-mediated NFkB activation via ZBP1	19061.1	37398.9	44801.6	61148.6	43904.6	47529.1	53624.9	241531	128029	Medium	Peak Found	Peak Found	Peak Found	Medium	Peak Found	High	High	High
High	Master Protein	Q503N6	Synaptogyrin OS=Danio rerio OX=7955 GN=syngr3a PE=1 SV=1	7	1	228	25.4	5.94	10.5		other membranes;ER/Golgi;other cell component		Pf01284	553617	ENSDARG00000014871	syngr3a	dre:553617; Q503N6			136470	153067	140012	218489	156751	212920	256896	82607	230272	High	High	High	Peak Found	Peak Found	Medium	High	Peak Found	Medium
High	Master Protein	A0A0R4IXL0	DNA-directed RNA polymerase subunit beta OS=Danio rerio OX=7955 GN=polr2b PE=1 SV=1	5	4	1174	133.8	6.95	11.85	RNA metabolism OR transcription;other metabolic processes	nucleus	nucleic acid binding activity;other molecular function	Pf00562, Pf04560, Pf04561, Pf04563, Pf04565, Pf04566, Pf04567	100149268	ENSDARG00000098783	polr2b	A0A0R4IXL0; dre:100149268	Estrogen signaling	Estrogen-dependent gene expression; Formation of TC-NER Pre-Incision Complex; Dual incision in TC-NER; Gap-filling DNA repair synthesis and ligation in TC-NER; mRNA Splicing - Major Pathway; Formation of the Early Elongation Complex; RNA Polymerase II Pre-transcription Events; TP53 Regulates Transcription of DNA Repair Genes; mRNA Splicing - Minor Pathway; Transcriptional regulation by small RNAs…	43225.6	58802.4	86326.3	99248.2	67533.7	137522	188167	161141	18276	Peak Found	Medium	High	High	Peak Found	High	Peak Found	High	Peak Found
High	Master Protein	Q6Q7X9	Kelch-like protein 31 OS=Danio rerio OX=7955 GN=klhl31 PE=2 SV=1	6	3	635	70.8	6.79	5.11	other biological processes			Pf00651, Pf01344, Pf07646, Pf07707	407079	ENSDARG00000039066	klhl31	dre:407079; Q6Q7X9			14910.5		20179	28626	15337.5	23427.8	69241.2	156862	33960.3	Peak Found	Not Found	Peak Found	Peak Found	Peak Found	Peak Found	High	High	Peak Found
High	Master Protein	Q7T3F3	Ubiquitin-conjugating enzyme E2N-like OS=Danio rerio OX=7955 GN=ube2nb PE=1 SV=1	19	1	154	17.3	6	15.81	protein metabolism;DNA metabolism;other metabolic processes;stress response;signal transduction;other biological processes	nucleus;other cell component	other molecular function	Pf00179	393313	ENSDARG00000045877	ube2nb	dre:393313; Q7T3F3		Aggrephagy; Antigen processing: Ubiquitination & Proteasome degradation; Formation of Incision Complex in GG-NER; FCERI mediated NF-kB activation; NOD1/2 Signaling Pathway; Recruitment and ATM-mediated phosphorylation of repair and signaling proteins at DNA double strand breaks; TAK1-dependent IKK and NF-kB activation ; activated TAK1 mediates p38 MAPK activation; JNK (c-Jun kinases) phosphorylat…	140156	151921	148129	195455	173643	247248	371104	125867	422202	Peak Found	Peak Found	Peak Found	Peak Found	Peak Found	High	High	Not Found	Peak Found
High	Master Protein	F1QY27	H1.10 linker histone OS=Danio rerio OX=7955 GN=h1-10 PE=1 SV=1	20	3	192	20.7	10.68	24.88	cell organization and biogenesis;other biological processes	nucleus;other cell component	nucleic acid binding activity	Pf00538		ENSDARG00000054058	h1-10	F1QY27			148779	141209	164790	206874	211689	367524	537514	753654	531727	High	Peak Found	High	Medium	High	High	High	High	High
High	Master Protein	Q14CN4	CRAP Keratin, type II cytoskeletal 72 OS=Homo sapiens OX=9606 GN=KRT72 PE=1 SV=2	7	1	511	55.8	6.89	15.5		cytosol;cytoskeleton		Pf00038, Pf16208	140807	ENSG00000170486	KRT72	B4DEI8; H9KV51; hsa:140807; Q14CN4; Q8NA87; Q8WWY9; Q8WWZ0		Formation of the cornified envelope		48483.2	64257.1							Not Found	Peak Found	Medium	Not Found	Not Found	Not Found	Not Found	Not Found	Not Found
High	Master Protein	A0A0G2KHK8	Hsp90 chaperone protein kinase-targeting subunit OS=Danio rerio OX=7955 GN=cdc37 PE=1 SV=2	10	3	364	42.8	5.34	17.63	other biological processes	other cell component	other molecular function	Pf03234, Pf08565		ENSDARG00000099301	cdc37	A0A0G2KHK8		Downregulation of ERBB2 signaling; Regulation of necroptotic cell death; RHOBTB2 GTPase cycle; Drug-mediated inhibition of ERBB2 signaling	70218.7	18654.3	64977.5	108106	105815	162495	182545	9344.11	107440	Peak Found	Peak Found	Peak Found	Peak Found	Peak Found	Peak Found	High	High	Peak Found
High	Master Protein	A0A0R4I9G5	Atypical kinase COQ8A, mitochondrial OS=Danio rerio OX=7955 GN=coq8aa PE=1 SV=1	7	3	602	66.9	6.44	7.76	other metabolic processes	other membranes;mitochondrion		Pf03109		ENSDARG00000020123	coq8aa	A0A0R4I9G5								12490.8	82988.9	210138	92364.3	Not Found	Not Found	Not Found	Not Found	Not Found	Peak Found	Peak Found	High	High
High	Master Protein	F8W470	S-antigen; retina and pineal gland (arrestin) b (Fragment) OS=Danio rerio OX=7955 GN=sagb PE=1 SV=1	11	3	347	39.3	7.59	7.63	other metabolic processes;transport;signal transduction	other cell component	signal transduction activity or receptor binding	Pf00339, Pf02752		ENSDARG00000038378	sagb	F8W470			34698.2	35503.9	82014.7	140934	66986.6	179170	202272	490485	140798	Peak Found	Peak Found	Peak Found	Peak Found	Medium	High	Peak Found	High	Peak Found
High	Master Protein	Q9NSB4	CRAP Keratin, type II cuticular Hb2 OS=Homo sapiens OX=9606 GN=KRT82 PE=1 SV=3	5	2	513	56.6	6.74	20.19		cytosol;cytoskeleton	bone, tooth or skin structural activity	Pf00038, Pf16208	3888	ENSG00000161850	KRT82	hsa:3888; Q9NSB4		Formation of the cornified envelope	390002	1.37119e+06	880440	514849	1.34131e+06	1151931	1.05056e+06	551764	1.46534e+06	High	High	High	Peak Found	High	Peak Found	Peak Found	Peak Found	Peak Found
High	Master Protein	F8W4Z6	NADPH--cytochrome P450 reductase OS=Danio rerio OX=7955 GN=porb PE=1 SV=1	7	3	671	76.3	5.77	4.18	other biological processes	other membranes;cytosol;ER/Golgi	other molecular function	Pf00175, Pf00258, Pf00667	327556	ENSDARG00000059035	porb	dre:327556; F8W4Z6										172737	54135	Not Found	Not Found	Not Found	Not Found	Not Found	Not Found	Not Found	High	Peak Found
High	Master Protein	F1Q883	6-phosphogluconate dehydrogenase, decarboxylating OS=Danio rerio OX=7955 GN=pgd PE=1 SV=1	7	3	511	56.4	7.66	21.69	other metabolic processes	cytosol	other molecular function	Pf00393, Pf03446	406762	ENSDARG00000015343; ENSDARG00000117150	pgd	dre:406762; F1Q883		Pentose phosphate pathway	53374.5	60040.9	69590.8	142387	68978	163530	231164	297437	170006	Peak Found	Peak Found	Peak Found	Peak Found	Peak Found	High	High	High	High
High	Master Protein	B0UXW0	Phosphatidylinositol-5-phosphate 4-kinase, type II, alpha b OS=Danio rerio OX=7955 GN=pip4k2ab PE=1 SV=1	13	3	413	47	6.93	9.72	other metabolic processes		kinase activity;other molecular function	Pf01504	555920	ENSDARG00000063544	pip4k2ab	B0UXW0			76724.2	82202.4	82787.8	77913.6	57483.6	135011	165478	309771	373587	Peak Found	Peak Found	High	High	High	Medium	Peak Found	High	Peak Found
High	Master Protein	F1QI68	5'-nucleotidase, cytosolic IB b OS=Danio rerio OX=7955 GN=nt5c1bb PE=4 SV=1	9	3	364	40.9	7.06	12.17	other metabolic processes	cytosol	other molecular function	Pf06189	561683	ENSDARG00000033742	nt5c1bb	dre:561683; F1QI68		Purine catabolism	40085.7	22322.1	44246	90345.7	78828	66588.2	200020	140037	202836	Peak Found	Peak Found	Peak Found	Medium	Peak Found	Peak Found	Peak Found	High	High
High	Master Protein	A0A2R8Q4L4	E3 ubiquitin-protein ligase OS=Danio rerio OX=7955 GN=wwp1 PE=1 SV=1	2	1	857	98.2	6.65	97.96	protein metabolism;other metabolic processes;other biological processes	other cell component	other molecular function	Pf00397, Pf00632		ENSDARG00000097537	wwp1	A0A2R8Q4L4			3.19874e+06	5.90552e+06	2.53857e+06	4.52053e+06	4.43633e+06	8.4273e+06	8.40437e+06	416142	5.81593e+06	High	Medium	High	Medium	Medium	High	Medium	Peak Found	Medium
High	Master Protein	Z4YIM6	Eukaryotic translation initiation factor 3 subunit D OS=Danio rerio OX=7955 GN=eif3d PE=1 SV=1	8	3	550	63.9	6.43	7.27	cell organization and biogenesis;protein metabolism;other metabolic processes	translational apparatus;other cell component	nucleic acid binding activity	Pf05091		ENSDARG00000021257	eif3d	Z4YIM6			49332.4	74865	83578	143488	71069.5	132041	113171	179221	114536	Peak Found	Peak Found	Peak Found	High	Medium	Peak Found	Peak Found	High	Peak Found
High	Master Protein	F1QUY7	Transporter OS=Danio rerio OX=7955 GN=slc6a1a PE=1 SV=1	4	2	679	76.1	5.88	25.52	transport	plasma membrane;other membranes;other cell component	transporter activity	Pf00209	692318	ENSDARG00000045944	slc6a1a	dre:692318; F1QUY7		Na+/Cl- dependent neurotransmitter transporters; Reuptake of GABA	60725	106805	84421.1	154327	86468.7	142275	163187	472259	234749	Peak Found	High	Peak Found	High	Peak Found	Medium	High	High	High
High	Master Protein	Q7SXG4	SUMO-activating enzyme subunit 2 OS=Danio rerio OX=7955 GN=uba2 PE=1 SV=2	4	2	650	71.7	5.07	20.38	protein metabolism;other metabolic processes	nucleus;other cell component	other molecular function	Pf00899, Pf14732, Pf16195	406672	ENSDARG00000101332	uba2	A7MCK7; B0S543; B0S544; dre:406672; Q7SXG4		SUMO is conjugated to E1 (UBA2:SAE1); SUMO is transferred from E1 to E2 (UBE2I, UBC9)	57268.9	95535.7	127275	124011	80603.5	127275	243028	495148	155087	Medium	High	Peak Found	High	Peak Found	Peak Found	High	High	Medium
High	Master Protein	Q4V8S2	Recoverin a OS=Danio rerio OX=7955 GN=rcvrna PE=1 SV=1	17	2	203	23.4	5.2	3.82	other biological processes		other molecular function	Pf13499, Pf13833	570333	ENSDARG00000052223; ENSDARG00000113117	rcvrna	dre:570333; Q4V8S2		Inactivation, recovery and regulation of the phototransduction cascade	56411.2	21403	59118.3	71853.6	14341.7	78367.2	141834	165062	29493	Peak Found	Peak Found	Peak Found	High	Peak Found	Peak Found	Peak Found	High	Not Found
High	Master Protein	Q6PFU1	Tetraspanin OS=Danio rerio OX=7955 GN=cd81a PE=1 SV=1	12	2	236	26.2	6.16	14.85		plasma membrane;other membranes		Pf00335	58031	ENSDARG00000036080	cd81a	dre:58031; Q6PFU1			114110	146193	167639	92648.8	94605.6	206408	491338	859831	391571	Peak Found	Peak Found	Medium	High	Peak Found	High	High	High	High
High	Master Protein	X1WHC2	Aminoacyl tRNA synthetase complex-interacting multifunctional protein 2 (Fragment) OS=Danio rerio OX=7955 GN=aimp2 PE=1 SV=1	9	3	279	30.4	6.92	14.55	other biological processes	cytosol;nucleus;other cell component		Pf13410, Pf18569		ENSDARG00000018903	aimp2	X1WHC2			285683	195634	291644	426097	140756	428008	258475	437201	142908	High	High	High	High	High	High	High	High	High
High	Master Protein	Q641M4	Zgc:100918 OS=Danio rerio OX=7955 GN=zgc:100918 PE=1 SV=1	26	2	205	23.1	5.81	8.49	cell organization and biogenesis;transport	other cytoplasmic organelle;other cell component	other molecular function	Pf00071	449549	ENSDARG00000087243		dre:449549; Q641M4				13893.4	16343.9	89692.1	47775.8	196273	135971	61616.6	22750.1	Not Found	Not Found	Not Found	Not Found	Not Found	Peak Found	Peak Found	High	Peak Found
High	Master Protein	B8JI00	Succinate--CoA ligase [ADP/GDP-forming] subunit alpha, mitochondrial OS=Danio rerio OX=7955 GN=suclg1 PE=1 SV=1	7	1	324	34.2	9.14	17.32	other metabolic processes	mitochondrion;other cell component	other molecular function	Pf00549, Pf02629		ENSDARG00000052712	suclg1	B8JI00		Citric acid cycle (TCA cycle)	84157.8	69131.2	72622.4	263027	38192.6	122573	361414	328946	63417.7	High	High	Medium	High	Peak Found	Peak Found	High	Medium	Medium
High	Master Protein	A0A0R4INN3	Alanine--glyoxylate aminotransferase 2 OS=Danio rerio OX=7955 GN=agxt2 PE=1 SV=1	9	4	517	57.2	8.41	10.3			other molecular function	Pf00202		ENSDARG00000100709	agxt2	A0A0R4INN3		Glyoxylate metabolism and glycine degradation	328665	371205	418821	586406	372206	746602	1.18575e+06	489621	1.03872e+06	Peak Found	Peak Found	Peak Found	Peak Found	Peak Found	Peak Found	High	High	Peak Found
High	Master Protein	Q6NV33	Isocitrate dehydrogenase [NAD] subunit, mitochondrial OS=Danio rerio OX=7955 GN=idh3a PE=1 SV=1	8	3	365	40	7.39	6.82	other metabolic processes	mitochondrion	other molecular function	Pf00180	393926	ENSDARG00000030278	idh3a	dre:393926; Q6NV33	TCA cycle	Citric acid cycle (TCA cycle)			15592.3	11801.2	17714.9	48180.8	99283.2	215713	73550	Not Found	Not Found	Peak Found	Peak Found	Peak Found	Peak Found	Peak Found	High	Peak Found
High	Master Protein	Q52JI7	Beta-A4 crystallin OS=Danio rerio OX=7955 GN=cryba4 PE=1 SV=1	20	3	196	23	6.73	12.77	developmental processes;other biological processes		other molecular function	Pf00030	553178	ENSDARG00000024548	cryba4	dre:553178; F1R761; Q52JI7			199263	280836	363627	353029	133524	582745	404487	100112	291509	High	Medium	High	High	Peak Found	Medium	Medium	High	High
High	Master Protein	F1REU6	Phosphatidylinositol-5-phosphate 4-kinase, type II, gamma a OS=Danio rerio OX=7955 GN=pip4k2ca PE=1 SV=1	8	2	417	47.5	6.9	8.93	other metabolic processes		kinase activity;other molecular function	Pf01504		ENSDARG00000031020	pip4k2ca	F1REU6			16374.9	16879	26113.8	18975.2	17117.9	35158.6	57877	487423	55217.7	Peak Found	Peak Found	Peak Found	Peak Found	Peak Found	Peak Found	Peak Found	High	Peak Found
High	Master Protein	Q58EF9	S-adenosylmethionine synthase OS=Danio rerio OX=7955 GN=mat2ab PE=1 SV=1	7	2	363	40	6.24	9.9	other metabolic processes	cytosol;other cell component	other molecular function	Pf00438, Pf02772, Pf02773	791612	ENSDARG00000037121	mat2ab	dre:791612; Q58EF9		Methylation	18206.8	21702	32805.5	81758.8	67535.1	139228	142693	104011	113752	Peak Found	Peak Found	Peak Found	High	Peak Found	High	High	High	Peak Found
High	Master Protein	Q7ZU69	26S proteasome non-ATPase regulatory subunit 13 OS=Danio rerio OX=7955 GN=psmd13 PE=1 SV=1	8	3	378	43.1	5.88	9.66	cell organization and biogenesis;protein metabolism;other metabolic processes;developmental processes	cytosol;nucleus;other cell component	other molecular function	Pf01399	393922	ENSDARG00000016239	psmd13	dre:393922; Q7ZU69		MAPK6/MAPK4 signaling; Neddylation; Antigen processing: Ubiquitination & Proteasome degradation; Cross-presentation of soluble exogenous antigens (endosomes); Neutrophil degranulation; Separation of Sister Chromatids; Ub-specific processing proteases; ABC-family proteins mediated transport; Autodegradation of Cdh1 by Cdh1:APC/C; APC/C:Cdc20 mediated degradation of Securin; APC/C:Cdh1 mediated deg…	47884.5	48830.4	70008.2	83878.7	54495.3	106780	177300	248065	73176.4	Peak Found	Peak Found	Peak Found	Peak Found	Peak Found	Peak Found	Medium	High	High
High	Master Protein	Q7ZV92	Pre-mRNA-processing factor 19 OS=Danio rerio OX=7955 GN=prpf19 PE=1 SV=1	7	3	505	54.7	6.58	8.64	cell organization and biogenesis;protein metabolism;DNA metabolism;RNA metabolism OR transcription;other metabolic processes;stress response;other biological processes	cytoskeleton;nucleus;other cell component	other molecular function	Pf00400, Pf04564, Pf08606	321544	ENSDARG00000015239	prpf19	dre:321544; Q7ZV92		mRNA Splicing - Major Pathway; Formation of TC-NER Pre-Incision Complex; Dual incision in TC-NER; Gap-filling DNA repair synthesis and ligation in TC-NER	45804.3	63648.2	93865.8	205345	74722.4	60916.5	167776	14726.8	30564.4	Peak Found	High	Medium	Peak Found	Medium	Medium	Medium	High	Peak Found
High	Master Protein	F1QR17	Aldehyde dehydrogenase (NAD(+)) OS=Danio rerio OX=7955 GN=aldh7a1 PE=1 SV=1	9	4	541	59	7.43	7.13	developmental processes		other molecular function	Pf00171		ENSDARG00000018426	aldh7a1	F1QR17		Lysine catabolism; Choline catabolism	54971.3	40712.4	80991.5	119839	92865	132926	211943	153334	170893	Peak Found	Peak Found	Peak Found	Peak Found	High	Medium	High	High	High
High	Master Protein	F1QPJ6	Zgc:152830 OS=Danio rerio OX=7955 GN=zgc:152830 PE=1 SV=3	10	4	512	55.6	7.91	10.51	protein metabolism	other cell component	other molecular function	Pf00883		ENSDARG00000079932		F1QPJ6			109607	129709	190453	172544	134107	285980	305414	243522	726985	Peak Found	Medium	Peak Found	Peak Found	Peak Found	High	Medium	High	High
High	Master Protein	F1Q6S1	Aminopeptidase-like 1 OS=Danio rerio OX=7955 GN=npepl1 PE=1 SV=1	9	4	525	55.7	7.14	3.29	protein metabolism	other cell component	other molecular function	Pf00883, Pf18295		ENSDARG00000012871	npepl1	F1Q6S1			11240.6	33739.4	45606.2	108229	83313.2	102129	37675.8	386764	113233	Peak Found	Peak Found	Peak Found	Peak Found	Peak Found	Peak Found	Peak Found	High	Peak Found
High	Master Protein	Q803H5	Gnb1l protein OS=Danio rerio OX=7955 GN=gnb1b PE=2 SV=1	11	3	340	37.3	6	16.65	developmental processes;signal transduction;other biological processes	plasma membrane;other membranes;other cell component	other molecular function	Pf00400	406796	ENSDARG00000104372	gnb1b	dre:406796; Q803H5		Vasopressin regulates renal water homeostasis via Aquaporins; Ca2+ pathway; G alpha (q) signalling events; G-protein activation; ADP signalling through P2Y purinoceptor 1; Thromboxane signalling through TP receptor; Thrombin signalling through proteinase activated receptors (PARs); Cooperation of PDCL (PhLP1) and TRiC/CCT in G-protein beta folding; GPER1 signaling; G alpha (i) signalling events; …	133034	112662	135014	211972	59735.6	249534	197743	616316	133577	Peak Found	Peak Found	Peak Found	High	High	Peak Found	Medium	High	Peak Found
High	Master Protein	A0A0R4IR75	Dolichyl-diphosphooligosaccharide--protein glycotransferase OS=Danio rerio OX=7955 GN=stt3a PE=1 SV=1	4	3	702	80.1	7.69	14.29	protein metabolism;other metabolic processes	other membranes	other molecular function	Pf02516		ENSDARG00000104953	stt3a	A0A0R4IR75			236374	280997	315466	343910	155479	305642	557616	712155	390309	Peak Found	Medium	High	High	High	High	High	High	High
High	Master Protein	Q6P2V4	Homogentisate 1,2-dioxygenase OS=Danio rerio OX=7955 GN=hgd PE=1 SV=1	5	2	443	49.9	6.65	18.26	other metabolic processes	other cell component	other molecular function	Pf04209, Pf20510	259189	ENSDARG00000058005	hgd	dre:259189; Q6P2V4						37408.8	46862.9	53364.2	183635	362235	178300	Not Found	Not Found	Not Found	Peak Found	High	Peak Found	High	Medium	High
High	Master Protein	A0A0R4IU05	AP-1 complex subunit gamma OS=Danio rerio OX=7955 GN=ap1g1 PE=1 SV=1	4	3	819	91	6.77	8.42	transport;developmental processes;other biological processes	other membranes;ER/Golgi	other molecular function	Pf01602, Pf02883		ENSDARG00000102394	ap1g1	A0A0R4IU05		Golgi Associated Vesicle Biogenesis; MHC class II antigen presentation; Lysosome Vesicle Biogenesis	29030.7	82225.7	89471.6	95290.7	43074.8	173231	171246	357162	111271	Peak Found	Peak Found	High	Peak Found	Peak Found	Peak Found	Medium	High	High
High	Master Protein	F1R5C0	Synaptotagmin OS=Danio rerio OX=7955 GN=syt2a PE=1 SV=1	7	2	430	48.1	8.51	17.36	cell-cell signaling;transport;other biological processes	plasma membrane;other membranes;ER/Golgi;other cell component	other molecular function	Pf00168	567877	ENSDARG00000025206	syt2a	F1R5C0		Cargo recognition for clathrin-mediated endocytosis								114032	39865.7	Not Found	Not Found	Not Found	Not Found	Not Found	Not Found	Not Found	High	Medium
High	Master Protein	Q6AZD2	Aquaporin-4 OS=Danio rerio OX=7955 GN=aqp4 PE=2 SV=1	11	3	320	34.4	6.95	7.29	transport	plasma membrane;other membranes	transporter activity	Pf00230	445293	ENSDARG00000010565	aqp4	dre:445293; Q6AZD2			70775.9	169138	84624.4	235204	58654.3	233516	403128	137572	425782	Peak Found	Peak Found	Peak Found	Peak Found	Peak Found	Peak Found	High	Medium	High
High	Master Protein	A8E526	60S ribosomal protein L14 OS=Danio rerio OX=7955 GN=rpl14 PE=1 SV=1	13	2	139	16.1	10.33	47.27	protein metabolism;other metabolic processes;other biological processes	cytosol;translational apparatus	nucleic acid binding activity;other molecular function	Pf01929		ENSDARG00000103433	rpl14	A8E526		Major pathway of rRNA processing in the nucleolus and cytosol; Nonsense Mediated Decay (NMD) enhanced by the Exon Junction Complex (EJC); L13a-mediated translational silencing of Ceruloplasmin expression; GTP hydrolysis and joining of the 60S ribosomal subunit; SRP-dependent cotranslational protein targeting to membrane; Formation of a pool of free 40S subunits; Nonsense Mediated Decay (NMD) inde…	146760	186435	140742	265075	141297	292952	459987	467564	303392	High	High	Medium	High	High	High	High	High	High
High	Master Protein	A5WWI6	Profilin OS=Danio rerio OX=7955 GN=pfn2l PE=1 SV=1	16	3	139	15	6.55	3.45	cell organization and biogenesis;other biological processes	cytoskeleton;other cell component	cytoskeletal activity	Pf00235		ENSDARG00000012682	pfn2l	A5WWI6	Non-canonical Wnt pathway	RHO GTPases Activate Formins; PCP/CE pathway; Signaling by ROBO receptors	48604.1	62744	71834.3	81200.9	54048.6	81695	114928	262716	74279.2	Peak Found	Medium	Medium	Medium	Peak Found	Peak Found	High	High	Peak Found
High	Master Protein	F1RAX4	Receptor for retinol uptake stra6 OS=Danio rerio OX=7955 GN=stra6 PE=1 SV=1	6	3	670	75.3	9.16	21.81	transport;developmental processes	plasma membrane;other membranes	transporter activity;other molecular function	Pf14752	724007	ENSDARG00000051874; ENSDARG00000115031	stra6	A4IGB6; dre:724007; F1RAX4; Q1ECX5		The canonical retinoid cycle in rods (twilight vision)	59052.8	107801	61740.1	96122.3	69681.4	160061	138799	295836	194539	Peak Found	Peak Found	Peak Found	Peak Found	Peak Found	Peak Found	High	High	High
High	Master Protein	F8W3B6	Chloride intracellular channel protein OS=Danio rerio OX=7955 GN=clic4 PE=1 SV=1	6	2	215	23.9	5.63	7.34	other metabolic processes;transport;other biological processes	other membranes;nucleus;other cell component	transporter activity	Pf13409		ENSDARG00000022995	clic4	F8W3B6			46113.2	53007.8	124644	83469	80586.1	182388	173584	451557	253656	Peak Found	Peak Found	Peak Found	Peak Found	Peak Found	Peak Found	High	High	High
High	Master Protein	Q6P0C7	Secretory carrier-associated membrane protein 5 OS=Danio rerio OX=7955 GN=scamp5 PE=2 SV=1	10	2	230	25.6	8.18	93.57	transport;other biological processes	plasma membrane;other membranes;ER/Golgi;other cytoplasmic organelle		Pf04144	324467	ENSDARG00000018743	scamp5	dre:324467; Q6P0C7			138890	286334	409218	340099	445681	285069	444138	249005	441885	High	High	High	High	High	High	High	High	High
High	Master Protein	Q52PJ7	Collapsin response mediator protein 5.1 OS=Danio rerio OX=7955 GN=dpysl5a PE=1 SV=1	6	1	564	61.3	6.84	10.38	cell organization and biogenesis;developmental processes	other cell component	cytoskeletal activity;other molecular function	Pf01979	324416	ENSDARG00000011141	dpysl5a	dre:324416; Q52PJ7			27906.5		31513.6	53899.5	39813.3	57699.7	72103.2	8254.15	37589.4	Peak Found	Not Found	Peak Found	High	Peak Found	Peak Found	Medium	Peak Found	Peak Found
High	Master Protein	Q0P4B4	Transgelin OS=Danio rerio OX=7955 GN=tagln PE=1 SV=1	16	2	199	22.1	8.53	12.68				Pf00307, Pf00402	751758	ENSDARG00000045408	tagln	dre:751758; Q0P4B4			66543.1	89752.6	100207	134754	95303.8	160482	208188	303725	292990	Peak Found	High	Peak Found	High	High	Medium	High	High	High
High	Master Protein	F1QGU7	Crystallin, gamma M2e OS=Danio rerio OX=7955 GN=crygm2e PE=1 SV=1	10	1	175	21.4	8.02	24.98	developmental processes;other biological processes		other molecular function	Pf00030		ENSDARG00000044875	crygm2e	F1QGU7			503550	350709	343632	1.18428e+06	746255	1.34383e+06	1.03729e+06	2.21752e+06	1.44537e+06	High	High	Medium	High	High	High	High	High	High
High	Master Protein	Q3B732	High mobility group nucleosomal-binding domain 2 OS=Danio rerio OX=7955 GN=hmgn2 PE=1 SV=1	50	3	76	7.9	10.18	23.23	cell organization and biogenesis	nucleus;other cell component	nucleic acid binding activity;other molecular function	Pf01101	569904	ENSDARG00000099572	hmgn2	dre:569904; Q3B732			370730	130532	178988	247118	67234.4	244147	199580	15781.8	29427.2	Peak Found	High	Peak Found	Peak Found	Peak Found	Medium	Peak Found	Peak Found	High
High	Master Protein	Q7T2C6	RAB7, member RAS oncogene family OS=Danio rerio OX=7955 GN=rab7a PE=1 SV=1	17	1	207	23.5	6.7	8.24	cell organization and biogenesis;transport	other cytoplasmic organelle;other cell component	other molecular function	Pf00071	393902	ENSDARG00000020497; ENSDARG00000109813; ENSDARG00000110814	rab7a	dre:393902; Q7T2C6		RAB geranylgeranylation; RHOD GTPase cycle; RHOF GTPase cycle; Neutrophil degranulation; RAC1 GTPase cycle; CDC42 GTPase cycle; RAC2 GTPase cycle; RAC3 GTPase cycle; RAB GEFs exchange GTP for GDP on RABs; RHOG GTPase cycle; RHOH GTPase cycle; RHOQ GTPase cycle; RHOJ GTPase cycle; TBC/RABGAPs					14258.1			131002	52681.6	Not Found	Not Found	Not Found	Not Found	Peak Found	Not Found	Not Found	High	Peak Found
High	Master Protein	Q8JGR4	60S ribosomal protein L24 OS=Danio rerio OX=7955 GN=rpl24 PE=2 SV=1	19	3	157	17.9	11.25	9.05	cell organization and biogenesis;protein metabolism;other metabolic processes;developmental processes	cytosol;translational apparatus	nucleic acid binding activity;other molecular function	Pf01246	192301		rpl24	dre:192301; Q6PBZ4; Q8JGR4	Cytoplasmic ribosomal proteins	Major pathway of rRNA processing in the nucleolus and cytosol; Nonsense Mediated Decay (NMD) enhanced by the Exon Junction Complex (EJC); L13a-mediated translational silencing of Ceruloplasmin expression; GTP hydrolysis and joining of the 60S ribosomal subunit; SRP-dependent cotranslational protein targeting to membrane; Formation of a pool of free 40S subunits; Nonsense Mediated Decay (NMD) inde…	51554.6	69668.8	66735.1	47173.5	76419.2	160903	244729	874837	292697	Peak Found	Peak Found	Peak Found	Medium	Peak Found	Medium	Medium	High	High
High	Master Protein	Q7T3B0	Eukaryotic translation initiation factor 3 subunit M OS=Danio rerio OX=7955 GN=eif3m PE=2 SV=2	10	2	375	42.7	5.52	4.22	cell organization and biogenesis;protein metabolism;other metabolic processes	translational apparatus;other cell component	nucleic acid binding activity	Pf01399, Pf18005	334626	ENSDARG00000013931	eif3m	dre:334626; Q1L885; Q7T3B0		L13a-mediated translational silencing of Ceruloplasmin expression; GTP hydrolysis and joining of the 60S ribosomal subunit; Formation of a pool of free 40S subunits; Translation initiation complex formation; Ribosomal scanning and start codon recognition; Formation of the ternary complex, and subsequently, the 43S complex	20312.1	23662.8	26619.1	36115.8	16892	46624.1	65369.9	128805	89233.3	Peak Found	Peak Found	Peak Found	Peak Found	Peak Found	Peak Found	Peak Found	High	High
High	Master Protein	A0A2R8QBF8	Adducin 3 (gamma) a OS=Danio rerio OX=7955 GN=add3a PE=1 SV=1	6	2	671	75.2	6.24	11.59	cell organization and biogenesis;developmental processes	plasma membrane;other membranes;cytoskeleton;other cell component	cytoskeletal activity	Pf00596	556762	ENSDARG00000040874	add3a	A0A2R8QBF8			19332.8	28485.5	29140.9	29691.1		65446.4	75900.6	178044	103198	Peak Found	Peak Found	Peak Found	Peak Found	Not Found	Peak Found	Peak Found	High	Peak Found
High	Master Protein	E9QCD1	Fibrinopeptide A OS=Danio rerio OX=7955 GN=fga PE=1 SV=1	13	4	456	49.6	7.05	8.47	cell organization and biogenesis;protein metabolism;other metabolic processes;stress response	non-structural extracellular;extracellular matrix	signal transduction activity or receptor binding	Pf08702		ENSDARG00000020741	fga	E9QCD1						34063.1	60171.8	43927.2	160755	359186	278966	Not Found	Not Found	Not Found	Peak Found	Peak Found	Peak Found	Peak Found	High	High
High	Master Protein	F1QG80	Ribosomal protein L22 OS=Danio rerio OX=7955 GN=rpl22 PE=1 SV=1	21	3	141	16.3	9.51	41.15	protein metabolism;other metabolic processes;developmental processes	translational apparatus	nucleic acid binding activity;other molecular function	Pf01776		ENSDARG00000070437	rpl22	F1QG80		Nonsense Mediated Decay (NMD) enhanced by the Exon Junction Complex (EJC); Major pathway of rRNA processing in the nucleolus and cytosol; L13a-mediated translational silencing of Ceruloplasmin expression; GTP hydrolysis and joining of the 60S ribosomal subunit; SRP-dependent cotranslational protein targeting to membrane; Formation of a pool of free 40S subunits; Nonsense Mediated Decay (NMD) inde…	114789	141610	154618	293236	162300	324560	340560	200577	514648	High	High	Peak Found	High	High	High	Medium	High	High
High	Master Protein	F1QPC1	Cytochrome P450, family 3, subfamily c, polypeptide 1 OS=Danio rerio OX=7955 GN=cyp3c1 PE=1 SV=1	13	3	505	57.5	8	6.8		other membranes	other molecular function	Pf00067		ENSDARG00000015575	cyp3c1	F1QPC1		Aflatoxin activation and detoxification; Aspirin ADME; Miscellaneous substrates; Xenobiotics; Biosynthesis of maresin-like SPMs	35215.6	33623		55806.8	53478.4	15191.2	108564	271581	147426	Peak Found	Peak Found	Not Found	Medium	Peak Found	Not Found	Peak Found	High	Peak Found
High	Master Protein	A6H8Q3	Myosin-binding protein Hb OS=Danio rerio OX=7955 GN=mybphb PE=1 SV=1	5	2	529	57.1	5.5	21.67				Pf00041, Pf07679	321053	ENSDARG00000003081	mybphb	A6H8Q3; dre:321053			139925	149709	298756	162361	248395	242438	266670	271228	459659	High	Peak Found	High	High	High	High	High	High	High
High	Master Protein	Q6P0B3	Secretory carrier-associated membrane protein OS=Danio rerio OX=7955 GN=scamp1 PE=1 SV=1	4	1	338	37.6	6.9	13.31	transport	other membranes;ER/Golgi;other cytoplasmic organelle		Pf04144	402992	ENSDARG00000036911	scamp1	dre:402992; Q6P0B3		Neutrophil degranulation	64957.4	92420.8	64939	119938	83350.2	93478	111615	20193.1	241983	Peak Found	High	Medium	High	High	Medium	Peak Found	Peak Found	Peak Found
High	Master Protein	A0A2R8RWG9	Uncharacterized protein OS=Danio rerio OX=7955 PE=1 SV=1	18	2	112	13.3	8.18	23.45	cell organization and biogenesis;developmental processes;other biological processes	cytoskeleton;other cell component	cytoskeletal activity								70370.5	85341.8	89855.8	120014	114861	204033	300239	48464.7	248200	High	High	Peak Found	High	High	Medium	High	Peak Found	High
High	Master Protein	Q6PBK9	Novel protein (Zgc:73360) OS=Danio rerio OX=7955 GN=prdx6 PE=1 SV=1	13	3	222	25	6.57	10.6	other biological processes	cytosol;mitochondrion	other molecular function	Pf00578, Pf10417	393778	ENSDARG00000043511	prdx6	dre:393778; Q5TZD2; Q6PBK9			116852	195565	151262	248000	262143	240517	403344	322400	462715	Peak Found	Peak Found	Peak Found	Medium	High	Peak Found	High	High	High
High	Master Protein	Q6NYE3	Phosphoglucomutase 2 OS=Danio rerio OX=7955 GN=pgm2 PE=1 SV=1	8	4	611	67.4	6.18	9.56	other metabolic processes		other molecular function	Pf00408, Pf02878, Pf02879, Pf02880	405822	ENSDARG00000018178	pgm2	dre:405822; Q6NYE3		Neutrophil degranulation; Pentose phosphate pathway; Glycogen synthesis; Glycogen breakdown (glycogenolysis); Galactose catabolism	118316	190883	227600	271995	212298	289731	309740	68419.1	464025	Peak Found	Medium	Peak Found	Peak Found	High	Medium	High	High	High
High	Master Protein	A0A2R8Q8X4	ELAV-like protein OS=Danio rerio OX=7955 GN=elavl1b PE=1 SV=1	8	1	359	39.8	9.06	16.66		other cell component	nucleic acid binding activity	Pf00076	30065	ENSDARG00000101744	elavl1b	A0A2R8Q8X4; dre:30065			19782.4	16989.2		38858.5	45823.1	73056.6	87112.1		118071	Peak Found	Peak Found	Not Found	High	Peak Found	Peak Found	Peak Found	Not Found	Peak Found
High	Master Protein	E9QC28	Guanine nucleotide-binding protein (G protein), alpha-activating activity polypeptide, olfactory type (Fragment) OS=Danio rerio OX=7955 GN=gnal PE=3 SV=1	6	1	331	38.4	7.39	71.49	signal transduction;other biological processes	plasma membrane;other membranes	signal transduction activity or receptor binding;other molecular function	Pf00503		ENSDARG00000045415	gnal	E9QC28				8711.27	22181.4		18467.2			99698.4	104883	Not Found	Peak Found	Peak Found	Not Found	Peak Found	Not Found	Not Found	High	Medium
High	Master Protein	Q6P3J8	L-threonine dehydrogenase OS=Danio rerio OX=7955 GN=tdh PE=1 SV=1	8	2	375	41.6	7.08	2.06	other metabolic processes		other molecular function	Pf01370	406528	ENSDARG00000002745	tdh	dre:406528; Q6P3J8								18456.2	50227.2	175960	60286.1	Not Found	Not Found	Not Found	Not Found	Not Found	Peak Found	Peak Found	High	Peak Found
High	Master Protein	E7F5I9	Phosphodiesterase OS=Danio rerio OX=7955 GN=pde6b PE=1 SV=1	3	1	854	98.6	5.8	5.59	developmental processes;signal transduction	plasma membrane;other membranes	other molecular function	Pf00233, Pf01590	559332	ENSDARG00000011671	pde6b	dre:559332; E7F5I9		Ca2+ pathway; Inactivation, recovery and regulation of the phototransduction cascade; Activation of the phototransduction cascade	23953.1	25372.7	23983.6	44118.2	19019.5	61017	42848.6			Peak Found	Peak Found	Peak Found	Peak Found	Peak Found	Peak Found	Peak Found	Not Found	Not Found
High	Master Protein	A0A0R4ISB3	Annexin OS=Danio rerio OX=7955 GN=anxa3a PE=1 SV=2	10	2	340	37.4	7.71	6.37	other biological processes	other cell component	enzyme regulator activity;other molecular function	Pf00191		ENSDARG00000112919	anxa3a	A0A0R4ISB3				11503.7		15229.8	11946.3	13099	68505.9	154163	45672.9	Not Found	Peak Found	Not Found	Peak Found	Peak Found	Peak Found	Peak Found	High	Peak Found
High	Master Protein	F1QVS1	Myosin-binding protein C3 OS=Danio rerio OX=7955 GN=mybpc3 PE=1 SV=2	5	2	522	57.8	5.06	4.01	developmental processes;other biological processes		cytoskeletal activity	Pf00041, Pf07679		ENSDARG00000011615	mybpc3	F1QVS1					12492.2					82303.7		Not Found	Not Found	Peak Found	Not Found	Not Found	Not Found	Not Found	High	Not Found
High	Master Protein	Q7SXW6	Actin-related protein 2-A OS=Danio rerio OX=7955 GN=actr2a PE=2 SV=1	9	3	394	44.6	6.74	6.37	cell organization and biogenesis;other biological processes	cytoskeleton;nucleus;other cell component	cytoskeletal activity;other molecular function	Pf00022	406820		actr2a	dre:406820; Q7SXW6		Neutrophil degranulation; Clathrin-mediated endocytosis; Regulation of actin dynamics for phagocytic cup formation; EPHB-mediated forward signaling; RHO GTPases Activate WASPs and WAVEs								62803.1		Not Found	Not Found	Not Found	Not Found	Not Found	Not Found	Not Found	High	Not Found
High	Master Protein	F1QIJ2	N-alpha-acetyltransferase 35, NatC auxiliary subunit OS=Danio rerio OX=7955 GN=naa35 PE=1 SV=1	2	2	724	83.1	7.96	6.71	protein metabolism;other metabolic processes	other cell component		Pf04112		ENSDARG00000012378	naa35	F1QIJ2			137747	182783	211129	208039	164821	349679	390725	380491	471955	Medium	Peak Found	Peak Found	Peak Found	Peak Found	Medium	Medium	High	Peak Found
High	Master Protein	Q1LUX4	Calpain 12 OS=Danio rerio OX=7955 GN=capn12 PE=1 SV=1	6	3	685	77.5	5.81	6.08	protein metabolism;developmental processes;other biological processes	other cell component	other molecular function	Pf00648, Pf01067		ENSDARG00000010758	capn12	Q1LUX4			23575.6	34656.3	31705.2	46965.5	47263	60788.5	41499.4	146414	43272.4	Peak Found	High	Peak Found	Peak Found	High	Peak Found	Peak Found	High	Peak Found
High	Master Protein	X1WBB9	NOVA alternative-splicing regulator 2 OS=Danio rerio OX=7955 GN=nova2 PE=1 SV=1	5	2	517	53.3	7.21	10.32	RNA metabolism OR transcription;other metabolic processes;other biological processes	nucleus;other cell component	nucleic acid binding activity	Pf00013	553201	ENSDARG00000017673	nova2	dre:553201; X1WBB9			8581.58	29613.4		40743.1	17359.8	38407.2	33394.8	148656	38584.6	Peak Found	Peak Found	Not Found	Peak Found	Peak Found	Peak Found	Peak Found	High	Peak Found
High	Master Protein	X1WFI9	High mobility group box 1b OS=Danio rerio OX=7955 GN=hmgb1b PE=1 SV=1	14	1	197	22.9	6.64	28.25	other biological processes	nucleus;other cell component	nucleic acid binding activity	Pf00505, Pf09011	795095	ENSDARG00000030479	hmgb1b	dre:795095; X1WFI9			31893.2	71000.4	131466	152923	71956.8	125335	237687	263531	224966	Peak Found	Peak Found	Peak Found	High	High	High	High	Peak Found	High
High	Master Protein	A0A2R8QSF5	Si:ch211-237a4.2 OS=Danio rerio OX=7955 GN=si:ch211-237a4.2 PE=4 SV=1	5	1	733	83.5	6.49	8.77	signal transduction			Pf05729, Pf13516, Pf14484, Pf17776, Pf17779		ENSDARG00000100110	si:ch211-237a4.2	A0A2R8QSF5			37634.5	41051.9	73867.9	47847.6	45987	82564.4	149672	761207		Peak Found	Peak Found	Peak Found	Medium	High	Peak Found	High	High	Not Found
High	Master Protein	Q8AW82	Novel protein similar to human proliferation-associated 2G4 protein (PA2G4) OS=Danio rerio OX=7955 GN=pa2g4a PE=1 SV=1	7	1	392	43.3	7.94	10.95				Pf00557	368737	ENSDARG00000039578	pa2g4a	dre:368737; Q8AW82		Neutrophil degranulation		7784.62	10560.4		28677.3	10222.7		29784.7	17333.6	Not Found	Peak Found	Peak Found	Not Found	Peak Found	Peak Found	Not Found	High	Peak Found
High	Master Protein	F1Q775	Cartilage intermediate layer protein, nucleotide pyrophosphohydrolase OS=Danio rerio OX=7955 GN=cilp PE=1 SV=1	3	3	1171	130.8	7.28	3.48		non-structural extracellular		Pf00090, Pf13330, Pf13927	553329	ENSDARG00000053362	cilp	dre:553329; F1Q775		Signaling by Type 1 Insulin-like Growth Factor 1 Receptor (IGF1R)		17866.6	13168.4	14063.3	20229.5	42029.9	112562	158639	284497	Not Found	Peak Found	Peak Found	Peak Found	Peak Found	Peak Found	Peak Found	High	High
High	Master Protein	Q7ZVR4	Cbx1a protein OS=Danio rerio OX=7955 GN=cbx1a PE=1 SV=1	21	1	210	24	4.88	9		nucleus		Pf00385, Pf01393		ENSDARG00000004189	cbx1a	Q7ZVR4			8027.82	13232	11807		10718.7	16464.8		110177	28610.7	Peak Found	Peak Found	Peak Found	Not Found	Peak Found	Peak Found	Not Found	High	Peak Found
High	Master Protein	Q7ZUW5	RAB5A, member RAS oncogene family OS=Danio rerio OX=7955 GN=rab5aa PE=1 SV=1	20	3	216	23.5	8.13	5.22	transport;other biological processes	plasma membrane;other membranes;other cytoplasmic organelle;other cell component	other molecular function	Pf00071	337737	ENSDARG00000018602	rab5aa	dre:337737; Q7ZUW5		Clathrin-mediated endocytosis; RAB geranylgeranylation; RAB GEFs exchange GTP for GDP on RABs; TBC/RABGAPs; Factors involved in megakaryocyte development and platelet production; Synthesis of PIPs at the plasma membrane		20184.8	17856.8	42591.8	45357.7	93036.2	119265	151414	171856	Not Found	Peak Found	Peak Found	Peak Found	Peak Found	Peak Found	Medium	High	Peak Found
High	Master Protein	A0A0R4IDI3	Fibronectin (Fragment) OS=Danio rerio OX=7955 GN=fn1b PE=1 SV=1	2	3	2419	266.3	5.74	8.07	cell adhesion;cell organization and biogenesis;protein metabolism;other metabolic processes;stress response;developmental processes;other biological processes	non-structural extracellular;extracellular matrix	signal transduction activity or receptor binding;other molecular function	Pf00039, Pf00040, Pf00041		ENSDARG00000006526	fn1b	A0A0R4IDI3			33193.1	13755.9	18478.3	83585.6	41256.4	74800.4	103976	172117	238547	Peak Found	Peak Found	Peak Found	Peak Found	Peak Found	Peak Found	Medium	High	High
High	Master Protein	Q6DRF3	Proteasome subunit beta OS=Danio rerio OX=7955 GN=psmb1 PE=1 SV=1	22	3	237	26.1	6.79	12.06	protein metabolism;other metabolic processes	nucleus;other cell component	other molecular function	Pf00227	445413	ENSDARG00000009640	psmb1	dre:445413; Q6DRF3		Separation of Sister Chromatids; Neutrophil degranulation; Ub-specific processing proteases; MAPK6/MAPK4 signaling; Neddylation; Antigen processing: Ubiquitination & Proteasome degradation; Oxygen-dependent proline hydroxylation of Hypoxia-inducible Factor Alpha; UCH proteinases; Degradation of beta-catenin by the destruction complex; Cross-presentation of soluble exogenous antigens (endosomes); …		14906.4	17282.6		19135.1	21294.8	79581.7	188486	47039.2	Not Found	Peak Found	Peak Found	Not Found	Peak Found	Peak Found	High	High	High
High	Master Protein	A0A0G2KCW6	DNA damage-binding protein 1 OS=Danio rerio OX=7955 GN=ddb1 PE=1 SV=2	4	3	1142	126.9	5.48	6.32	protein metabolism;DNA metabolism;other metabolic processes;stress response;other biological processes	nucleus;other cell component	nucleic acid binding activity	Pf03178, Pf10433		ENSDARG00000074431	ddb1	A0A0G2KCW6		Neddylation; Recognition of DNA damage by PCNA-containing replication complex; DNA Damage Recognition in GG-NER; Formation of Incision Complex in GG-NER; Dual Incision in GG-NER; Formation of TC-NER Pre-Incision Complex; Dual incision in TC-NER; Gap-filling DNA repair synthesis and ligation in TC-NER	12746.2	15573	11039.8		17523.3			46703.7	47701.1	Peak Found	Peak Found	Peak Found	Not Found	Peak Found	Not Found	Not Found	High	Peak Found
High	Master Protein	Q6PC41	Histone deacetylase complex subunit SAP18 OS=Danio rerio OX=7955 GN=sap18 PE=1 SV=1	27	4	153	17.5	9.35	6.57	other biological processes	nucleus	other molecular function	Pf06487	393693	ENSDARG00000057854; ENSDARG00000110983	sap18	dre:393693; Q6PC41		HDACs deacetylate histones	429179	159823	250550	468709	271169	451784	454799	115830	312473	High	Medium	Medium	Peak Found	Peak Found	Medium	High	Medium	Peak Found
High	Master Protein	Q1LVF0	Laminin subunit gamma-1 OS=Danio rerio OX=7955 GN=lamc1 PE=2 SV=2	2	2	1593	176.1	5.63	2.12	cell adhesion;cell organization and biogenesis;developmental processes;other biological processes	non-structural extracellular;extracellular matrix	extracellular structural activity	Pf00052, Pf00053, Pf00055	286832	ENSDARG00000036279	lamc1	dre:286832; Q1LVF0; Q8JHV8		MET activates PTK2 signaling; Regulation of Insulin-like Growth Factor (IGF) transport and uptake by Insulin-like Growth Factor Binding Proteins (IGFBPs); Post-translational protein phosphorylation; Laminin interactions		8511.99						74226.6		Not Found	Peak Found	Not Found	Not Found	Not Found	Not Found	Not Found	High	Not Found
High	Master Protein	Q6NZW3	Cofilin 2 (Muscle) OS=Danio rerio OX=7955 GN=cfl2 PE=1 SV=1	16	2	166	18.6	7.8	24.39	cell organization and biogenesis;other biological processes	cytoskeleton;other cell component	cytoskeletal activity	Pf00241	403001	ENSDARG00000014106	cfl2	dre:403001; Q6NZW3	Non-canonical Wnt pathway		61191.9	105583	75909	246804	134431	233274	210837	449232	313797	Peak Found	High	High	High	Medium	Peak Found	High	High	High
High	Master Protein	Q6YI49	Ubiquitin carboxyl-terminal hydrolase OS=Danio rerio OX=7955 GN=uchl1 PE=1 SV=1	9	2	218	24.2	5.35	29.95	protein metabolism;other metabolic processes	other membranes;ER/Golgi;other cell component	other molecular function	Pf01088		ENSDARG00000026871	uchl1	Q6YI49		UCH proteinases	189702	290258	263075	355039	167014	431697	397488	58580.6	244007	High	High	High	High	High	High	High	Peak Found	High
High	Master Protein	Q9W6A5	Green-sensitive opsin-1 OS=Danio rerio OX=7955 GN=opn1mw1 PE=1 SV=2	9	2	349	38.8	8.1	22	protein metabolism;other metabolic processes;signal transduction;other biological processes	plasma membrane;other membranes;other cell component	other molecular function	Pf00001, Pf10413	30503	ENSDARG00000097008	opn1mw1	dre:30503; Q8AYM9; Q9W6A5			161427	243729	236934	239686	81855.6	257887	276305	402543	183563	High	High	High	High	Peak Found	Peak Found	High	High	Peak Found
High	Master Protein	K4IAH1	Protein argonaute-4 OS=Danio rerio OX=7955 GN=ago4 PE=1 SV=1	5	2	863	97.2	9.06	4.2	other biological processes	other cell component	nucleic acid binding activity	Pf02170, Pf02171, Pf08699, Pf16486, Pf16487, Pf16488	100535764	ENSDARG00000100854	ago4	A0A0R4IAN2; dre:100535764; K4IAH1		Post-transcriptional silencing by small RNAs; Small interfering RNA (siRNA) biogenesis; MicroRNA (miRNA) biogenesis			22688.7	44623.5		77316.1		173165		Not Found	Not Found	High	Peak Found	Not Found	Peak Found	Not Found	High	Not Found
High	Master Protein	E7EZ90	Thimet oligopeptidase 1 OS=Danio rerio OX=7955 GN=thop1 PE=1 SV=1	3	2	707	80.2	5.67	8.34	protein metabolism;other metabolic processes	mitochondrion	other molecular function	Pf01432	436628	ENSDARG00000013776	thop1	E7EZ90		Antigen processing: Ubiquitination & Proteasome degradation; Peptide ligand-binding receptors	15607.9	39112.3	28315.4	53979.1	38913.2	47374	95511.9	199358	51907.6	Peak Found	Peak Found	Peak Found	Peak Found	Peak Found	Medium	Peak Found	High	Peak Found
High	Master Protein	A0A0R4IFK0	Calpain 2, (m/II) large subunit a OS=Danio rerio OX=7955 GN=capn2a PE=1 SV=1	6	3	698	78.3	5.15	9.6	protein metabolism	other cell component	other molecular function	Pf00648, Pf01067		ENSDARG00000091699	capn2a	A0A0R4IFK0		Degradation of the extracellular matrix	37011.5	51839	54199.1	43095.3	60973.5	106670	106789	67665.2	76735.9	Medium	High	Peak Found	High	Peak Found	High	Peak Found	High	Peak Found
High	Master Protein	F1QEY7	V-type proton ATPase subunit a OS=Danio rerio OX=7955 GN=atp6v0a1a PE=1 SV=1	3	1	834	95.4	6.58	5.66	cell organization and biogenesis;other metabolic processes;transport;developmental processes;other biological processes	plasma membrane;other membranes;other cytoplasmic organelle	transporter activity;other molecular function	Pf01496		ENSDARG00000020847	atp6v0a1a	F1QEY7				10395.4	17738.9	10670.9	10323.2	22992.2	46542.6	99148.4	51472.1	Not Found	Peak Found	Peak Found	Peak Found	Peak Found	Peak Found	Peak Found	High	Peak Found
High	Master Protein	B8JLQ3	Nucleolin OS=Danio rerio OX=7955 GN=ncl PE=1 SV=1	5	3	704	74.9	4.73	11.03	RNA metabolism OR transcription;other metabolic processes;developmental processes	nucleus;other cell component	nucleic acid binding activity	Pf00076	767714	ENSDARG00000002710	ncl	B8JLQ3			34758.5	33934.5	26854.6	55651.4	26009.1	68371.9	142345	122698	111909	Peak Found	Peak Found	Peak Found	High	Peak Found	High	High	High	Peak Found
High	Master Protein	Q6DRN8	CDP-diacylglycerol--inositol 3-phosphatidyltransferase OS=Danio rerio OX=7955 GN=cdipt PE=1 SV=1	11	2	213	24	7.02	29.22	cell organization and biogenesis;other metabolic processes;stress response;developmental processes;other biological processes	other membranes;ER/Golgi	other molecular function	Pf01066		ENSDARG00000070686	cdipt	Q6DRN8		Synthesis of PI	178580	197958	156802	281092	157883	370098	321966	296141	227995	Medium	High	High	High	Medium	High	High	High	High
High	Master Protein	Q504A0	Synaptotagmin Vb OS=Danio rerio OX=7955 GN=syt5b PE=2 SV=1	6	1	413	47.1	8.31	19.44	cell-cell signaling;transport;other biological processes	plasma membrane;other membranes;ER/Golgi;other cell component	other molecular function	Pf00168	553567	ENSDARG00000011640	syt5b	dre:553567; Q504A0										67247.8		Not Found	Not Found	Not Found	Not Found	Not Found	Not Found	Not Found	High	Not Found
High	Master Protein	A0A140LG64	Transporter (Fragment) OS=Danio rerio OX=7955 GN=slc6a11b PE=1 SV=1	5	3	568	64.1	7.28	24.15	transport	plasma membrane;other membranes;other cell component	transporter activity	Pf00209		ENSDARG00000087981	slc6a11b	A0A140LG64		Na+/Cl- dependent neurotransmitter transporters; Creatine metabolism; Reuptake of GABA	236920	321103	374039	474017	150189	419845	502340	728348	344097	High	High	High	High	High	High	High	Peak Found	Medium
High	Master Protein	B8JLR1	Programmed cell death 6-interacting protein OS=Danio rerio OX=7955 GN=pdcd6ip PE=1 SV=1	3	2	866	95.7	6.09	6.08				Pf03097, Pf13949	406669	ENSDARG00000025269	pdcd6ip	B8JLR1; dre:406669; F1Q5T7								20702.6	83268.5	115225	53169.1	Not Found	Not Found	Not Found	Not Found	Not Found	Peak Found	Medium	High	Peak Found
High	Master Protein	A0A0R4IR54	Collagen, type XXII, alpha 1 OS=Danio rerio OX=7955 GN=col22a1 PE=1 SV=1	2	3	1622	161.8	7.43	8.74	developmental processes;other biological processes	other cell component		Pf00092, Pf01391		ENSDARG00000101592	col22a1	A0A0R4IR54				31560.6	9444.91	12874.9	36557	40957.4	53301.6	27638.6	101847	Not Found	Peak Found	Peak Found	Peak Found	Peak Found	Peak Found	Peak Found	High	High
High	Master Protein	A0A286YA13	Kinesin-like protein OS=Danio rerio OX=7955 GN=kif5ba PE=1 SV=1	2	2	924	104.8	6.47	7.18	cell organization and biogenesis;transport;developmental processes;other biological processes	cytoskeleton;other cell component	cytoskeletal activity;other molecular function	Pf00225		ENSDARG00000103394	kif5ba	A0A286YA13	Insulin signaling			7033.72	9154.16	15217.2	12013.1	22333.4	22036.3	104121		Not Found	Peak Found	Peak Found	Peak Found	Peak Found	High	Medium	High	Not Found
High	Master Protein	A1A5X4	adducin 1 (Alpha) OS=Danio rerio OX=7955 GN=add1 PE=1 SV=1	4	2	741	81.7	5.92	18.04	cell organization and biogenesis;other biological processes	plasma membrane;other membranes;cytoskeleton;other cell component	cytoskeletal activity	Pf00596	555511	ENSDARG00000103962	add1	A1A5X4; dre:555511		Caspase-mediated cleavage of cytoskeletal proteins; Miscellaneous transport and binding events	61128.5	68901.3	108333	36871.6	97054.5	128401	391886	139793	317171	Peak Found	Peak Found	Medium	Peak Found	Medium	High	Peak Found	High	High
High	Master Protein	F1QJ56	Complex I-PDSW OS=Danio rerio OX=7955 GN=ndufb10 PE=1 SV=1	20	3	170	20.2	9.07	3.52		other membranes;mitochondrion		Pf10249		ENSDARG00000028889	ndufb10	F1QJ56	Electron transport chain	Complex I biogenesis	69062	63462.1	125354	187018	132625	186323	211772	144372	45149.9	High	Peak Found	Peak Found	High	Peak Found	Peak Found	High	High	Peak Found
High	Master Protein	F1Q6K0	Phospholipid phosphatase 3 OS=Danio rerio OX=7955 GN=plpp3 PE=1 SV=1	8	2	312	35	8.92	7.98	cell-cell signaling;other metabolic processes;signal transduction;other biological processes	plasma membrane;other membranes	other molecular function	Pf01569	557680	ENSDARG00000059933	plpp3	dre:557680; F1Q6K0		Sphingolipid de novo biosynthesis	144041	172907	237255	284032	266434	320579	701457	1.18128e+06	870136	Peak Found	Peak Found	Peak Found	Peak Found	Peak Found	Peak Found	High	High	Peak Found
High	Master Protein	F1QYK9	Myosin, light chain 9a, regulatory OS=Danio rerio OX=7955 GN=myl9a PE=1 SV=1	22	1	174	20	4.92	2.26			other molecular function	Pf13405, Pf13499		ENSDARG00000038123	myl9a	F1QYK9									22007.5	98583.6	19640.8	Not Found	Not Found	Not Found	Not Found	Not Found	Not Found	Peak Found	High	Peak Found
High	Master Protein	A0A2R8RUW2	Coatomer subunit beta' OS=Danio rerio OX=7955 GN=copb2 PE=1 SV=1	4	3	981	110.9	5	2.44	transport;developmental processes	other membranes;ER/Golgi	other molecular function	Pf00400, Pf04053		ENSDARG00000114286	copb2	A0A2R8RUW2		COPI-mediated anterograde transport; COPI-dependent Golgi-to-ER retrograde traffic	40950	37281.7	42399.1	127523	60202.5	139165	101853	224908	111806	Peak Found	Peak Found	Peak Found	Peak Found	Peak Found	Peak Found	Peak Found	High	High
High	Master Protein	F1QIJ9	Cytochrome P450, family 8, subfamily B, polypeptide 1 (Fragment) OS=Danio rerio OX=7955 GN=cyp8b1 PE=1 SV=2	6	3	521	59.7	9.04	5.32	other metabolic processes	other membranes;ER/Golgi	other molecular function	Pf00067		ENSDARG00000053068	cyp8b1	F1QIJ9		Synthesis of bile acids and bile salts via 7alpha-hydroxycholesterol; Nicotinamide salvaging; Synthesis of bile acids and bile salts via 24-hydroxycholesterol; Synthesis of Prostaglandins (PG) and Thromboxanes (TX); Synthesis of bile acids and bile salts via 27-hydroxycholesterol; Eicosanoids; Sterols are 12-hydroxylated by CYP8B1				19215.9	17081		117668	62314.6	96367.3	Not Found	Not Found	Not Found	Peak Found	Peak Found	Not Found	Peak Found	Peak Found	Peak Found
High	Master Protein	Q6P3G1	Ceruloplasmin OS=Danio rerio OX=7955 GN=cp PE=1 SV=1	3	4	1087	124.3	6.87	4.67	transport;other biological processes	plasma membrane;other membranes;nucleus;other cell component	other molecular function	Pf07731, Pf07732		ENSDARG00000010312	cp	Q6P3G1		Regulation of Insulin-like Growth Factor (IGF) transport and uptake by Insulin-like Growth Factor Binding Proteins (IGFBPs); Post-translational protein phosphorylation; Iron uptake and transport; Metal ion SLC transporters				34552.1	18926.9	46382.9	93263.2	206319	115988	Not Found	Not Found	Not Found	Peak Found	Peak Found	Peak Found	High	High	Peak Found
High	Master Protein	A0A0R4IWM7	Dmx-like 2 OS=Danio rerio OX=7955 GN=dmxl2 PE=1 SV=2	2	4	3049	337.2	6.39	5.64	developmental processes;other biological processes	other cell component		Pf00400, Pf12234		ENSDARG00000091293	dmxl2	A0A0R4IWM7				25131.6	25054.4	13284.8	58206.4	65089.1	93614	76288	172109	Not Found	Peak Found	Peak Found	Peak Found	Peak Found	Peak Found	High	High	Peak Found
High	Master Protein	F1QRV5	UDP-glucuronosyltransferase OS=Danio rerio OX=7955 GN=ugt2a7 PE=3 SV=1	7	3	527	60.8	7.49	11.01		other membranes;other cell component	other molecular function	Pf00201		ENSDARG00000091624	ugt2a7	F1QRV5			36786.1	55727.4	49745	114700	85014.2	95888.3	221262	33368.1	150609	Peak Found	Peak Found	Medium	Medium	Peak Found	Medium	High	Peak Found	Medium
High	Master Protein	F1QYN1	Collagen, type IV, alpha 6 OS=Danio rerio OX=7955 GN=col4a6 PE=1 SV=3	2	3	1714	168.4	9.01	6.95	cell organization and biogenesis;developmental processes;signal transduction	non-structural extracellular;extracellular matrix;other membranes	extracellular structural activity	Pf01391, Pf01413		ENSDARG00000052061	col4a6	F1QYN1		Integrin cell surface interactions; Crosslinking of collagen fibrils; Collagen degradation; Collagen biosynthesis and modifying enzymes; Laminin interactions; Non-integrin membrane-ECM interactions; Signaling by PDGF; NCAM1 interactions	155525	227972	196607	120132	350486	357708	316992	238708	499488	Peak Found	High	High	High	High	High	High	Medium	High
High	Master Protein	Q0P3V5	RAB43, member RAS oncogene family OS=Danio rerio OX=7955 GN=rab43 PE=1 SV=1	10	1	208	23	5.68	86.06	cell organization and biogenesis;other metabolic processes;transport	other cell component	other molecular function	Pf00071	751627	ENSDARG00000059404	rab43	dre:751627; Q0P3V5		RAB geranylgeranylation; Retrograde transport at the Trans-Golgi-Network										Not Found	Not Found	Not Found	Not Found	Medium	Not Found	Not Found	Not Found	Not Found
High	Master Protein	A0A286Y9N0	Uncharacterized protein OS=Danio rerio OX=7955 PE=4 SV=1	9	2	263	30.3	7.96	4.34	other metabolic processes		other molecular function	Pf14699, Pf14701														57044.1		Not Found	Not Found	Not Found	Not Found	Not Found	Not Found	Not Found	High	Not Found
High	Master Protein	A0A0R4ISN6	Glutaryl-CoA dehydrogenase b (Fragment) OS=Danio rerio OX=7955 GN=gcdhb PE=1 SV=1	14	1	154	17	8.19	20.5	other metabolic processes		other molecular function	Pf00441		ENSDARG00000098831	gcdhb	A0A0R4ISN6			15881.9			34479.5	30092	82329.4	95226.5	214958	115383	Peak Found	Not Found	Not Found	Peak Found	Peak Found	Peak Found	Medium	High	High
High	Master Protein	F1RDU8	Si:dkey-65b12.6 OS=Danio rerio OX=7955 GN=si:dkey-65b12.6 PE=1 SV=2	1	2	2786	304.4	5.72	6.44		non-structural extracellular;extracellular matrix		Pf00094, Pf01826, Pf08742, Pf12714, Pf17517		ENSDARG00000076830	si:dkey-65b12.6	F1RDU8				18530.3		68384.2	84121.1	94360.3	112238	51681	84955.1	Not Found	High	Not Found	Peak Found	Peak Found	High	High	High	Peak Found
High	Master Protein	Q6IQ73	Charged multivesicular body protein 4c OS=Danio rerio OX=7955 GN=chmp4c PE=2 SV=1	13	2	224	25.2	4.79	6.93	cell cycle OR cell proliferation;cell organization and biogenesis;transport;developmental processes;signal transduction;other biological processes	plasma membrane;other membranes;cytosol;other cytoplasmic organelle		Pf03357	406766	ENSDARG00000007323	chmp4c	dre:406766; Q6IQ73; Q803U4		Macroautophagy; Endosomal Sorting Complex Required For Transport (ESCRT); Sealing of the nuclear envelope (NE) by ESCRT-III						13184.8	27441	67925.4		Not Found	Not Found	Not Found	Not Found	Not Found	Peak Found	Peak Found	High	Not Found
High	Master Protein	Q6NYE1	Fibrinogen beta chain OS=Danio rerio OX=7955 GN=fgb PE=1 SV=1	9	3	485	54.4	7.84	8.95	cell adhesion;cell organization and biogenesis;protein metabolism;other metabolic processes;stress response	non-structural extracellular;extracellular matrix	signal transduction activity or receptor binding	Pf00147, Pf08702	337315	ENSDARG00000008969	fgb	dre:337315; Q6NYE1						56509.7	45222.5	53608.5	129988	133874	112371	Not Found	Not Found	Not Found	Peak Found	Peak Found	Peak Found	High	High	High
High	Master Protein	R4GDP5	Apoptosis inhibitor 5 OS=Danio rerio OX=7955 GN=api5 PE=1 SV=1	5	3	529	59.4	7.02	5.82	other biological processes	nucleus	nucleic acid binding activity	Pf05918	321676	ENSDARG00000033597	api5	dre:321676; R4GDP5			109713	125229	121023	144975	136406	184467	195590	37566.1	200169	Peak Found	Medium	Peak Found	Peak Found	High	Peak Found	Peak Found	Peak Found	High
[truncated: 1,097 more rows]
