# Supplementary material for: Time-Resolved Proteomic Analysis in Zebrafish Using Bioorthogonal Noncanonical Amino Acid Tagging
Source: J Proteome Res. 2026 Apr 14;25(5):2263–78. doi: 10.1021/acs.jproteome.5c00845 (PMC13140152; doi:10.1021/acs.jproteome.5c00845)
Supplement: Supplementary file 5 [file pr5c00845_si_005.csv]

protein	imputed	n	imputed_s0h	imputed_s12h_d	log2_foldchange	foldchange	average_expression	proportional_expression	p_value	adj_p_value	limma_t_statistic	limma_B_statistic	abundance_raw_s0h_3	abundance_raw_s0h_2	abundance_raw_s0h_1	abundance_raw_s12h_d_3	abundance_raw_s12h_d_1	abundance_raw_s12h_d_2	abundance_raw_s12h_n_2	abundance_raw_s12h_n_3	abundance_raw_s12h_n_1	abundance_raw_s24h_2	abundance_raw_s24h_3	abundance_raw_s24h_1	description	gene_name	gene_id_entrez	biological_process	cellular_component	molecular_function	reactome_pathway	wiki_pathway
Q6NYG0	0.5	6	1	0	5.734694638	53.249447	215165.2205	0.000153007	4.60966E-07	8.29739E-05	9.328758966	6.55993155	10915.30176			593639.873	388208.1172	852049.5859	821494.6563	1322632.391	870190.7813	526212.7852	1190729.148	296843.8027	Purine nucleoside phosphorylase OS=Danio rerio OX=7955 GN=pnp5a PE=2 SV=1	pnp5a	791647	other metabolic processes	other cell component	other molecular function	Neutrophil degranulation; Purine catabolism; Purine salvage
Q6P5J0	0.5	6	1	0	5.169468776	35.98861747	67953.57209	4.83227E-05	1.16525E-09	1.30742E-06	13.38276264	12.31448147	10524.5625	11960.58398	11546.03027	382620.7686	321706.457	550371.9609	716434.9297	1044841.473	814461.6758	415993.9219	1086158.797	269406.4434	Alpha-amylase OS=Danio rerio OX=7955 GN=amy2a PE=1 SV=1	amy2a	406539	other metabolic processes		other molecular function	Digestion of dietary carbohydrate
Q561Z7	0.333333333	6	0.666666667	0	5.168996187	35.97683047	177215.9669	0.000126021	1.81586E-09	1.30742E-06	12.95579589	11.91755675	38168.51758	19990.14258	33802.82617	977484.2695	1007704.578	1219269.996	1590521.879	2060529.172	1630539.457	884215.3262	2556458.398	731442.1016	Serine protease 1 OS=Danio rerio OX=7955 GN=prss1 PE=1 SV=1	prss1	65223	protein metabolism	non-structural extracellular	other molecular function	Neutrophil degranulation; Antimicrobial peptides; Activation of Matrix Metalloproteinases; Collagen degradation; Cobalamin (Cbl, vitamin B12) transport and metabolism
Q5TZ72	0.5	6	0.666666667	0.333333333	4.592538231	24.12635777	8888598.78	0.006320802	0.029952431	0.169603269	2.401644601	-4.15716728	13312.27246	34470813.1	12913933.29	28707980.98	31683433.71	91496116.85	76527095.96	9076206.367	96124968.43	58198095.91	98019117	29924529.1	Formylglycinamide ribonucleotide amidotransferase OS=Danio rerio OX=7955 GN=pfas PE=1 SV=1	pfas	570437	other metabolic processes		other molecular function	Purine ribonucleoside monophosphate biosynthesis
Q6PHV5	0.5	6	1	0	4.543552126	23.32090914	170868.4215	0.000121507	2.18965E-08	1.05103E-05	10.76434368	9.628929467	37393.35547	33743.96094	35105.625	777420.2764	527224.6348	1370730.51	1566969.156	2654512.156	1217824.939	850937.3086	1969029.141	632076.0566	Carboxypeptidase A5 OS=Danio rerio OX=7955 GN=cpa5 PE=1 SV=1	cpa5	246092	protein metabolism	non-structural extracellular	other molecular function
E7F569	0.666666667	6	1	0.333333333	4.541181909	23.28262645	82466.64955	5.86431E-05	1.46761E-05	0.001112292	6.760083741	3.432867023	7780.443848			149560.4453	115693.6641	343544.2656	287523.1797	106995.7407	234975.8281	106476.8125	316654.3672	69844.17969	Si:ch211-153b23.5 OS=Danio rerio OX=7955 GN=si:ch211-153b23.5 PE=1 SV=1	si:ch211-153b23.5	321177	other metabolic processes
Q6PH15	1	6	1	1	4.422797757	21.44839452	949202.0785	0.00067499	0.001526814	0.029710978	3.877536095	-1.291438533	35976.11719	70295.18896	3404426.523	5010355.5	2747350.961	6171426.234	6040075.037	3927786.008	5075446.489	6025547.074	9278909.227	205111.9316	Amino acid transporter OS=Danio rerio OX=7955 GN=slc1a2b PE=1 SV=1	slc1a2b	NA	transport;other biological processes	other membranes	transporter activity
A2BGP5	0.5	6	1	0	4.407766148	21.22608135	67778.23894	4.8198E-05	1.07412E-05	0.000966706	6.969566947	3.723463438		6853.902344		157789.1309	89253.30469	218636.0742	199946.0859	180584.1299	75572.86719	175148.6914	197018.0156	65438.42969	Elastase 3-like OS=Danio rerio OX=7955 GN=ela3l PE=1 SV=1	ela3l	554107	protein metabolism	non-structural extracellular	other molecular function
A0A2R8RMN0	0.5	6	1	0	4.152185411	17.78002455	153692.1282	0.000109293	7.18498E-06	0.000739027	6.739598429	4.022964563	32132.02734	119267.4551	12635.61133	591977.2012	573902.0977	801144.0547	1392456.23	3397996.656	1350710.477	1131061.25	2086205.844	769193.1299	Chymotrypsin-like elastase family member 1, tandem duplicate 6 OS=Danio rerio OX=7955 GN=cela1.6 PE=1 SV=1	cela1.6	NA	protein metabolism	non-structural extracellular	other molecular function	Neutrophil degranulation; Regulation of Complement cascade; Antimicrobial peptides; Activation of Matrix Metalloproteinases
F1QHK8	0.833333333	6	1	0.666666667	3.624041897	12.32949579	33067.92374	2.3515E-05	5.3294E-06	0.000590334	7.15980794	4.382926172	6425.264648	8351.960938		64111.54785	68770.88672	167114.5547	208696.7803	209604.1406	166993.1094	184164.832	193723.1719	106150.1152	Lipoprotein lipase OS=Danio rerio OX=7955 GN=lpl PE=3 SV=1	lpl	NA	other metabolic processes;developmental processes;other biological processes	non-structural extracellular;plasma membrane;other membranes	other molecular function	Assembly of active LPL and LIPC lipase complexes
F1Q657	1	6	1	1	3.622125985	12.31313297	40327.52754	2.86774E-05	3.23407E-07	6.65294E-05	8.733125106	7.060536351	9162.141602	17186.52637	9639.773438	149712.6563	104351.5713	181384.4844	214245.2979	108711.0352	207732.5391	152164.4219	305503.6719	70190.82031	Elastase 2-like OS=Danio rerio OX=7955 GN=ela2l PE=1 SV=1	ela2l	NA	protein metabolism		other molecular function
E9QFX0	0.5	6	1	0	3.601878641	12.14153264	248478.3323	0.000176696	7.43016E-08	2.67486E-05	9.803262558	8.473615101	70154.95703	73869.02148	69973.66064	892311.2051	814097.2559	893476.6367	2597059.262	3169306.475	2316847.227	1645826.84	2968218.537	1565730.008	Apolipoprotein C-I OS=Danio rerio OX=7955 GN=apoc1 PE=1 SV=1	apoc1	570638	protein metabolism;other metabolic processes;transport;developmental processes;other biological processes	non-structural extracellular	enzyme regulator activity;other molecular function
F1QFC0	0.666666667	6	1	0.333333333	3.585084242	12.00101266	42787.46956	3.04267E-05	2.20239E-07	5.28575E-05	9.00409746	7.431755618	16434.5	9301.574219	12325.65527	127977.5762	133430.666	190715.9941	319852.1172	580598.332	408067.5234	330195.6973	591933.3125	225466.375	75 kDa glucose-regulated protein OS=Danio rerio OX=7955 GN=hspa9 PE=1 SV=1	hspa9	NA	stress response;developmental processes;other biological processes	mitochondrion;other cell component	other molecular function	Regulation of HSF1-mediated heat shock response
F1Q8J4	0.666666667	6	1	0.333333333	3.528812385	11.54192843	207470.281	0.000147535	1.6516E-07	4.7566E-05	9.21096143	7.708906162	58748.05859	75233.5625	51528.2002	737914.3848	582783.1602	814277.2109	812043.041	399525.375	466520.4922	359910.7852	1158684.367	370432.4453	Acyl-CoA dehydrogenase very long chain OS=Danio rerio OX=7955 GN=acadvl PE=1 SV=1	acadvl	NA	other biological processes	mitochondrion	other molecular function	Beta oxidation of palmitoyl-CoA to myristoyl-CoA
Q6PHK4	0.5	6	1	0	3.442155	10.86905796	154347.1278	0.000109758	1.40752E-06	0.000184257	7.747205355	5.627933613	50090.43359	65971.12402	31052.68262	540535.2012	320043.6348	761641.041	701759.6504	536058.7168	786595.3965	1200614.969	2315100.707	966822.8281	Serine--pyruvate aminotransferase OS=Danio rerio OX=7955 GN=agxtb PE=1 SV=1	agxtb	79378	other metabolic processes;other biological processes	other cytoplasmic organelle	other molecular function	Peroxisomal protein import; Glyoxylate metabolism and glycine degradation
A0A140LH97	1	6	1	1	3.352735073	10.21583393	58457.46771	4.15699E-05	5.2459E-05	0.003284391	5.943175245	2.233942295	10230.21191			90838.88867	106318.4941	118193.8105	606458.0039	860591.3047	668133.6602	416167.7832	1333383.641	374970.7227	Zgc:112265 (Fragment) OS=Danio rerio OX=7955 GN=itih3b.2 PE=1 SV=1	itih3b.2	NA
F1QFX9	0.666666667	6	1	0.333333333	3.261931891	9.592666434	50818.01346	3.61374E-05	9.16608E-07	0.000131991	8.026690778	6.047474094	11807.78223	18201.75195	20552.39844	156826.1875	118952.5938	209011.2031	307189.3125	164746.25	372656.0625	179931.1406	491042.4375	114038.4766	Chymotrypsinogen B1 OS=Danio rerio OX=7955 GN=ctrb1 PE=1 SV=1	ctrb1	NA	protein metabolism		other molecular function
A0A2R8Q938	0.833333333	6	1	0.666666667	3.22570051	9.354759151	39086.16878	2.77947E-05	8.03939E-06	0.000771782	6.89607473	3.98312077		12756.69531	8185.946289	85479.5625	74243.78857	137653.1094	884033.0273	1090042.996	678254.0293	820680.7891	1912165.5	433006.7129	Si:ch1073-464p5.5 OS=Danio rerio OX=7955 GN=si:ch1073-464p5.5 PE=4 SV=1	si:ch1073-464p5.5	NA
A0A2R8RTK5	0.5	6	1	0	3.204233309	9.216591504	368126.7826	0.00026178	5.53498E-07	8.85597E-05	8.363719557	6.539114258	108179.2471	128046.0352	128714.2549	1028460.805	928423.8184	1461886.77	1936825.547	4377688.965	2349896.598	2343026.66	4310196.785	1231533.238	Calmodulin OS=Danio rerio OX=7955 GN=calm2b PE=1 SV=1	calm2b	NA			other molecular function
F1QPT1	0.5	6	0.666666667	0.333333333	3.159353222	8.934290851	55236.38843	3.92793E-05	1.22022E-05	0.001033597	6.429220609	3.498740149	10226.30078	25800.07227	23919.17578	254640.082	88475.48438	199763.5469	250367.5391	39476.44238	138758.127	198326.8242	623528.2988	310147.3633	Imidazolonepropionate hydrolase OS=Danio rerio OX=7955 GN=uroc1 PE=1 SV=1	uroc1	NA	other metabolic processes		other molecular function	Histidine catabolism
Q568Q7	0.666666667	6	1	0.333333333	3.103616953	8.595710849	35818.3686	2.54709E-05	0.000272481	0.009796446	4.964707899	0.660008577			7135.007813	59946.95898	40390.55371	95275.62109	72047.87109	13243.81055	40183.48438	24780.71094	196692.7188	83537.57422	Stathmin OS=Danio rerio OX=7955 GN=stmn1b PE=1 SV=1	stmn1b	550548	cell organization and biogenesis;developmental processes;other biological processes	other cell component	cytoskeletal activity
E7FD91	0.833333333	6	1	0.666666667	2.982840125	7.905409109	31361.91225	2.23019E-05	1.6375E-05	0.001178998	6.453177943	3.288392201	11779.83203	18391.85742	11910.60156		83400.42969	140976.2656	37488.20313		33267.33203	30796.78125	57677.42969		RNA helicase OS=Danio rerio OX=7955 GN=ddx6 PE=1 SV=2	ddx6	564633	cell organization and biogenesis;stress response	other cell component	nucleic acid binding activity;other molecular function	mRNA decay by 5' to 3' exoribonuclease
A9JRY6	1	6	1	1	2.933583185	7.640055854	30897.16553	2.19714E-05	0.002068706	0.036328494	3.93055703	-1.225264576	7965.033691			34099.49219	108597.6406			9974.007813		59965.71094	75776.42188	14497.54199	Netrin receptor UNC5 OS=Danio rerio OX=7955 GN=unc5a PE=2 SV=1	unc5a	799734	cell organization and biogenesis;developmental processes;signal transduction	plasma membrane;other membranes	other molecular function	Netrin-1 signaling
Q7ZUW8	1	6	1	1	2.809429646	7.010073868	56199.16089	3.9964E-05	2.70163E-06	0.000324195	7.334187482	4.987788422	20253.63867	17895.61133	26384.93359	154760.457	124256.457	171314.6152	180425.1211	236282.0781	114422.209	319896.8672	389450.1797	192029.3516	Aspartate aminotransferase OS=Danio rerio OX=7955 GN=got1 PE=1 SV=1	got1	406330	other metabolic processes	cytosol	other molecular function	Gluconeogenesis; Aspartate and asparagine metabolism	Glycolysis and gluconeogenesis
F1R8R0	1	6	1	1	2.780419212	6.870519605	33892.59253	2.41015E-05	0.000792853	0.02048026	4.367821888	-0.368138684		7986.612305		57029.14453	33795.78418	85722.96289	68593.71094	36857.30273	129703.0586	207658.2031	338027.4219	45808.11328	Si:zfos-1897c11.1 OS=Danio rerio OX=7955 GN=si:zfos-1897c11.1 PE=4 SV=3	si:zfos-1897c11.1	NA
Q1LXJ1	0.666666667	6	1	0.333333333	2.776091044	6.849938541	43102.47136	3.06507E-05	2.03105E-05	0.001392722	6.322277726	3.07741986		15210.78027	12134.69434	92226.74609	76956.125	113561.3242	122609.8398	38205.41406	67168.21582	110978.2344	151541.5469	111278.9336	Keratin 17 OS=Danio rerio OX=7955 GN=krt17 PE=1 SV=1	krt17	100034647	other biological processes	cytoskeleton	other molecular function	Formation of the cornified envelope
E7F9S1	0.833333333	6	0.666666667	1	2.713053438	6.557079736	118765.7748	8.44559E-05	0.014728837	0.117179701	2.760711015	-3.490028291	13896.65918	359354.1875	19979.0625	89762.41406	388912.0938	805737.625	621656.375	110870.9844	828312.4375	576339	912507.5625	310986.5	DEAH (Asp-Glu-Ala-His) box polypeptide 32a OS=Danio rerio OX=7955 GN=dhx32a PE=4 SV=2	dhx32a	NA		nucleus	nucleic acid binding activity;other molecular function
E7F2R8	0.666666667	6	1	0.333333333	2.697262121	6.485699229	47266.69442	3.3612E-05	0.000990153	0.023906615	4.348305831	-0.518833655	13590.97754			97725.47656		79507.33594	29554.23242			143578.9375	24567.1582	190000.3438	Apolipoprotein D OS=Danio rerio OX=7955 GN=apoda.2 PE=3 SV=1	apoda.2	100148022	other metabolic processes;stress response;transport;other biological processes	non-structural extracellular;other cell component	other molecular function
Q641M4	1	6	1	1	2.647106966	6.264098795	45310.34185	3.22208E-05	0.000312287	0.0102203	4.770455138	0.385553808		13893.43848	16343.85938	89692.14063	47775.75391	196272.9258	135970.8711	61616.58594	22750.12891	212034.0625	542445.7227	150991.9531	Zgc:100918 OS=Danio rerio OX=7955 GN=zgc:100918 PE=1 SV=1	NA	449549	cell organization and biogenesis;transport	other cytoplasmic organelle;other cell component	other molecular function
F1QYQ9	0.833333333	6	1	0.666666667	2.627896983	6.181243003	27110.58979	1.92787E-05	8.37243E-05	0.004822519	5.494838361	1.684585263	11628.25391		7103.500977	37841.78516	77511.92578	60446.02344	47205.90625	12133.28809	48128.25	59379.94141	124219.7813	50127.46484	Selenoprotein O OS=Danio rerio OX=7955 GN=selenoo2 PE=3 SV=1	selenoo2	NA		other membranes	other molecular function
Q6DHC9	1	6	1	1	2.5977989	6.053623289	22361.58736	1.59016E-05	0.00328897	0.049334552	3.672875954	-1.669553215		7608.13623	19787.15625			74275.60938	94183.65625	56514.12109		88781.23438	258204.9219	91251.85156	Chymotrypsin-like elastase family member 1, tandem duplicate 5 OS=Danio rerio OX=7955 GN=cela1.5 PE=1 SV=1	cela1.5	445056	protein metabolism	non-structural extracellular	other molecular function	Neutrophil degranulation; Regulation of Complement cascade; Antimicrobial peptides; Activation of Matrix Metalloproteinases
A0A2R8Q4F1	1	6	1	1	2.594583523	6.040146424	57301.52552	4.07479E-05	0.003233973	0.049020221	3.613501689	-1.721442819	14872.38379			65837.55469	55783.15234	197381.9375	289999.5	34800.83594	668452.4375	138152.1719	517864.8125	104996.1563	ARFGEF family member 3 OS=Danio rerio OX=7955 GN=arfgef3 PE=4 SV=1	arfgef3	NA	cell organization and biogenesis;other biological processes		enzyme regulator activity
Q6P0V6	0	6	0	0	2.56601826	5.921728144	1175955.46	0.000836238	0.000263587	0.009732425	4.759920139	0.446295935	1366914.969	274996.2402	300214.5	2590032.813	2696338.674	3355564.648	2976486.125	256979.2285	2572641.906	2846420.961	3434064.844	1866253.938	60S ribosomal protein L8 OS=Danio rerio OX=7955 GN=rpl8 PE=2 SV=3	rpl8	393686	protein metabolism;other metabolic processes	cytosol;translational apparatus	nucleic acid binding activity;other molecular function	Major pathway of rRNA processing in the nucleolus and cytosol; Nonsense Mediated Decay (NMD) enhanced by the Exon Junction Complex (EJC); L13a-mediated translational silencing of Ceruloplasmin expression; GTP hydrolysis and joining of the 60S ribosomal subunit; SRP-dependent cotranslational protein targeting to membrane; Formation of a pool of free 40S subunits; Nonsense Mediated Decay (NMD) inde…	Cytoplasmic ribosomal proteins
Q566Y8	1	6	1	1	2.469427776	5.538240774	98082.55802	6.97478E-05	0.004510386	0.061541432	3.38779788	-2.235562168	13162.25488	76678.66406	119873.8125		230011.1719	326197.6563	475407.875	71798.57813		23957.00586	46456.48047	17957.35938	Protein mago nashi homolog OS=Danio rerio OX=7955 GN=magoh PE=2 SV=1	magoh	100005893	RNA metabolism OR transcription;other metabolic processes;transport;other biological processes	nucleus;other cell component	nucleic acid binding activity	Nonsense Mediated Decay (NMD) enhanced by the Exon Junction Complex (EJC); mRNA Splicing - Major Pathway; Transport of Mature mRNA derived from an Intron-Containing Transcript; mRNA 3'-end processing
Q5SPJ4	0	6	0	0	2.467542566	5.531008525	675127.5451	0.000480092	1.37161E-05	0.001097291	6.361706158	3.382834782	249436.8359	313896.1543	302137.3438	1723013.664	1179208.773	1970083.125	2777862.703	1407608.313	2599675.738	3007900.391	7402281.898	2045945.654	Serine (Or cysteine) proteinase inhibitor, clade A (Alpha-1 antiproteinase, antitrypsin), member 1 OS=Danio rerio OX=7955 GN=serpina1 PE=1 SV=1	serpina1	322701	other biological processes	non-structural extracellular	enzyme regulator activity	Regulation of Insulin-like Growth Factor (IGF) transport and uptake by Insulin-like Growth Factor Binding Proteins (IGFBPs); Post-translational protein phosphorylation; Neutrophil degranulation; Common Pathway of Fibrin Clot Formation; Platelet degranulation ; COPII-mediated vesicle transport; Cargo concentration in the ER; Intrinsic Pathway of Fibrin Clot Formation; Glucocorticoid biosynthesis
A0A0R4IXY0	0.833333333	6	1	0.666666667	2.462985308	5.513564463	86663.35382	6.16275E-05	5.90429E-05	0.003542575	5.547607527	1.933374598	25159.58203	35760.29297	55879.60156	165686.6094	154543.0234	329092.7734	369885.0391	523070.8438	505715.5625	353268.625	991073.3125	264313.5781	Glutaryl-CoA dehydrogenase b OS=Danio rerio OX=7955 GN=gcdhb PE=1 SV=2	gcdhb	NA	other metabolic processes		other molecular function
Q6PBJ3	1	6	1	1	2.439218426	5.423478368	30810.14386	2.19095E-05	0.001994623	0.036328494	3.950977898	-1.190298998	9981.024414			50895.18652		57574.39063	45605.38672	184380.2344	93606.69531	43275.16699	349762.9531	80050.7168	VAMP/synaptobrevin OS=Danio rerio OX=7955 GN=vamp1 PE=1 SV=1	vamp1	406707	cell organization and biogenesis;transport	plasma membrane;other membranes	other molecular function
Q7SXP1	1	6	1	1	2.420089983	5.352044023	25418.02904	1.80751E-05	0.000836479	0.020767745	4.33851366	-0.41976075	16180.91406	17349.12109	16624.75781	89439.9668			60936.50195	215930.7773	82892.9375	34313.13672	26272.19531	28327.69922	F-actin-capping protein subunit beta OS=Danio rerio OX=7955 GN=capzb PE=1 SV=1	capzb	335083	cell organization and biogenesis;developmental processes;other biological processes	cytoskeleton;other cell component	cytoskeletal activity	HSP90 chaperone cycle for steroid hormone receptors (SHR) in the presence of ligand; COPI-mediated anterograde transport; Factors involved in megakaryocyte development and platelet production; RHOD GTPase cycle; RHOF GTPase cycle
F1R9I5	0.833333333	6	1	0.666666667	2.413961052	5.329355424	22476.15822	1.59831E-05	0.000278927	0.009796446	4.951362183	0.585416749		9677.892578	9794.644531	46008.28906		58517.0957	75829.99219		17307.76172	72602.00781	59832.36328	46006.12695	Zgc:193505 (Fragment) OS=Danio rerio OX=7955 GN=zgc:193505 PE=1 SV=1	NA	NA
Q7ZVL2	1	6	1	1	2.401394707	5.28313658	145412.7046	0.000103405	0.008209183	0.083838462	3.230910705	-2.425166612			63263.96875		334232.1875		57209.3125		97630.67188	33597.82031	38855.48828	16998.05273	GATOR complex protein WDR24 OS=Danio rerio OX=7955 GN=wdr24 PE=2 SV=1	wdr24	406336	other metabolic processes;other biological processes	other membranes;other cytoplasmic organelle		Amino acids regulate mTORC1
F1QUA3	1	6	1	1	2.384279339	5.220830565	21820.6543	1.5517E-05	0.000211433	0.00845731	4.873507723	0.66527204	8395.119141	8338.154297	12442.19824	22253.78516	65078.83398	85579.36328	110312.5059	89141.93359	110875.8945	96129.37695	165319.0391	10978.68066	Talin 2a OS=Danio rerio OX=7955 GN=tln2a PE=1 SV=2	tln2a	NA	cell adhesion;cell organization and biogenesis	plasma membrane;other membranes;cytoskeleton;other cell component	signal transduction activity or receptor binding;cytoskeletal activity
A4IG19	1	6	1	1	2.297964715	4.917635192	24182.87707	1.71968E-05	0.000163319	0.006719429	5.122422958	1.025402975	11332.41699	17805.19531	10364.46875	63328.09766	62449.22656		113533.2422	84990.33203	191559.0781	75949.38086	287061.8438	107700.3398	Alpha-1,4 glucan phosphorylase OS=Danio rerio OX=7955 GN=pygb PE=1 SV=1	pygb	403051	other metabolic processes	other cell component	other molecular function	Neutrophil degranulation	Glycogen metabolism
A0A2R8QG06	1	6	1	1	2.28984701	4.890042522	37528.21235	2.66868E-05	5.19751E-05	0.003284391	5.616754213	2.060123755	13719.22949	15339.45215	23225.50195	67956.76953	71347.12109	117878.1758	104577.2676	151670.4746	220941.5313	108043.5068	321416.6797	86508.41309	RNA helicase OS=Danio rerio OX=7955 GN=ddx23 PE=1 SV=1	ddx23	NA	RNA metabolism OR transcription;other metabolic processes	nucleus	nucleic acid binding activity;other molecular function
F1Q8U6	0.833333333	6	1	0.666666667	2.27475015	4.83913823	33554.78333	2.38613E-05	0.000156312	0.006719429	5.146551014	1.068684042	13972.74707		12148.01855	64376.61328	49286.9375	78981.42969	71416.14063	48002.90234	83979.95313	72067.04297	211741.332	73414.70313	Erythrocyte membrane protein band 4.1-like 3b OS=Danio rerio OX=7955 GN=epb41l3b PE=1 SV=1	epb41l3b	NA	cell organization and biogenesis;other biological processes	plasma membrane;other membranes;cytoskeleton;other cell component	cytoskeletal activity;other molecular function
P78386	0.833333333	6	1	0.666666667	2.26425637	4.804067327	167213.2421	0.000118908	0.011368714	0.101055239	3.046400545	-2.729954677		76289.73828			366501.0391							1263550.555	CRAP Keratin, type II cuticular Hb5 OS=Homo sapiens OX=9606 GN=KRT85 PE=1 SV=1	KRT85	3891	other biological processes	cytosol;cytoskeleton	other molecular function	Formation of the cornified envelope
A0A286YAF6	0.5	6	1	0	2.26219992	4.797224379	96719.09342	6.87782E-05	0.000162789	0.006719429	5.009235829	0.925066854	27269.42383	46207.7666	68337.74805	164717.6475	172211.7559	335134.2188	608972.2793	735858.0039	629455.4688	498805.4668	1544975.184	350589.7217	Apolipoprotein Bb, tandem duplicate 1 OS=Danio rerio OX=7955 GN=apobb.1 PE=1 SV=2	apobb.1	NA	cell organization and biogenesis;other metabolic processes;transport;other biological processes	non-structural extracellular	signal transduction activity or receptor binding;transporter activity
Q8AW60	0.666666667	6	1	0.333333333	2.253628352	4.768806854	84014.7736	5.9744E-05	0.000160149	0.006719429	5.017764909	0.941321657	27102.3418	30588.79883	68688.35938	148768.3486	156273.0967	265635.9336	346266.1934	555028.6367	397973.3242	399922.5664	587237.5078	357865.8906	Butyryl-CoA dehydrogenase OS=Danio rerio OX=7955 GN=ivd PE=1 SV=1	ivd	NA	other metabolic processes		other molecular function	Branched-chain amino acid catabolism
A0A0N4SU18	0.833333333	6	1	0.666666667	2.238275081	4.718325934	58867.68839	4.18616E-05	0.001764011	0.033423361	3.935335925	-1.138668193			18388.06494	101976.6758	88459.37598	72398.10156	358385.9883	246467.7314	396850.7695	204972.0273	349805.625	82320.12109	Zgc:123103 (Fragment) OS=Danio rerio OX=7955 GN=zgc:123103 PE=1 SV=1	NA	NA		other membranes
F1R790	1	6	1	1	2.214622703	4.641601615	61543.6406	4.37645E-05	0.002115254	0.036698384	3.77246036	-1.497047195	51228.29688		11718.04102	100152.9648	88705.0127	165553.7461	58720.08594	304517.5391	53676.87109	201015.4629	394683.6875	124872.541	Calcium-transporting ATPase OS=Danio rerio OX=7955 GN=atp2b4 PE=1 SV=2	atp2b4	NA	transport;other biological processes	plasma membrane;other membranes;other cell component	transporter activity;other molecular function
E9QH38	1	6	1	1	2.17738444	4.523327456	23499.14867	1.67106E-05	0.002359498	0.039053763	3.780376415	-1.418545978			7576.325195	29396.76563	31032.05859	44120.43359	67585.74219	29751.2793	97270.89844	65004.98047	131682.2656	39508.95313	Si:dkey-12j5.1 OS=Danio rerio OX=7955 GN=si:dkey-12j5.1 PE=1 SV=1	si:dkey-12j5.1	572246	cell cycle OR cell proliferation;protein metabolism;other metabolic processes;other biological processes	nucleus;other cell component
A0A0R4IPI6	0.833333333	6	1	0.666666667	2.173261274	4.510418418	258317.8102	0.000183693	0.032374956	0.171985501	2.361600616	-4.22927492	45993.51172	708054.625	55255.36719	143937.0938	763048.1875	1503362.125	1318359.125	278909.8438	2793254.25	1144509.25	1984352.25	402405.6875	Tripartite motif-containing 35-12 OS=Danio rerio OX=7955 GN=trim35-12 PE=4 SV=1	trim35-12	NA	protein metabolism;other metabolic processes	other cell component	other molecular function
B8JKW4	0.833333333	6	1	0.666666667	2.142054189	4.413900748	32939.88151	2.3424E-05	0.000295506	0.010115956	4.701325662	0.332810272	30629.86133	11324.34473	11111.53711	81821.67969	53102.55859	76280.95215	222326.9453	393020.6543	165996.5547	204727.8828	616496.8867	252796.1816	Complement component c3a, duplicate 1 OS=Danio rerio OX=7955 GN=c3a.1 PE=1 SV=1	c3a.1	NA	developmental processes;other biological processes	non-structural extracellular	enzyme regulator activity	Regulation of Insulin-like Growth Factor (IGF) transport and uptake by Insulin-like Growth Factor Binding Proteins (IGFBPs); Post-translational protein phosphorylation; Neutrophil degranulation; Regulation of Complement cascade; Peptide ligand-binding receptors; G alpha (i) signalling events; Alternative complement activation; Activation of C3 and C5
Q8AWD9	0.5	6	1	0	2.138509236	4.403068339	94951.90184	6.75216E-05	0.000643374	0.018062986	4.38724937	-0.327415698		36603.41211	41589.07422	182542.4668	104076.7549	266870.0625	545472.5469	1199989.346	443215.5313	403603.7617	1050094.014	198052.168	Cathepsin D OS=Danio rerio OX=7955 GN=ctsd PE=1 SV=1	ctsd	65225	protein metabolism;developmental processes;other biological processes	other cytoplasmic organelle	other molecular function
F1RDU8	0.666666667	6	0.666666667	0.666666667	2.138216394	4.402174684	56316.17523	4.00472E-05	0.002419745	0.039595826	3.766991964	-1.442790214		18530.31055		68384.22266	84121.0625	94360.28516	112238.4297	51681.01563	84955.13672	24361.61914	143871.4023	46144.625	Si:dkey-65b12.6 OS=Danio rerio OX=7955 GN=si:dkey-65b12.6 PE=1 SV=2	si:dkey-65b12.6	NA		non-structural extracellular;extracellular matrix
Q6AZA0	0.833333333	6	1	0.666666667	2.077464615	4.220648294	135557.4155	9.63967E-05	0.000125334	0.006445747	5.146164598	1.184980792	90838.21484	63252.77246	49998.03516	260037.5186	226197.6904	367209.9219	353739.2715	143055.582	247649.2988	456745.2441	973262.457	340887.0781	Acetyl-CoA acetyltransferase, mitochondrial OS=Danio rerio OX=7955 GN=acat1 PE=2 SV=1	acat1	445290	other metabolic processes	mitochondrion	other molecular function	Utilization of Ketone Bodies; Branched-chain amino acid catabolism; Synthesis of Ketone Bodies
Q5TZ66	0.5	6	1	0	2.077168876	4.219783191	403739.3	0.000287104	0.00015524	0.006719429	5.034013094	0.972263988	178126.0986	155308.3711	274438.7607	802857.1797	612072.4375	1160906.293	1165866.516	932698.9863	1375161.063	1056403.018	2360349.883	1126436.867	Synaptosomal-associated protein 25-A OS=Danio rerio OX=7955 GN=snap25a PE=2 SV=1	snap25a	30712	cell-cell signaling;cell cycle OR cell proliferation;cell organization and biogenesis;transport;other biological processes	plasma membrane;other membranes;other cell component	transporter activity;other molecular function	Glutamate Neurotransmitter Release Cycle; Neutrophil degranulation; Other interleukin signaling; Acetylcholine Neurotransmitter Release Cycle; Serotonin Neurotransmitter Release Cycle; Norepinephrine Neurotransmitter Release Cycle; Dopamine Neurotransmitter Release Cycle; GABA synthesis, release, reuptake and degradation
Q6NXA1	0.666666667	6	1	0.333333333	2.072918643	4.207369846	113960.1972	8.10386E-05	0.001053349	0.024076546	4.061334474	-0.925650043	109528.4141	30387.18555	51525.98047	185913.9375	164434.5703	417802.0195	368993.7773	169376.291	222170.4063	122257.0566	509928.3555	114238.2188	Small glutamine-rich tetratricopeptide repeat (TPR)-containing, alpha OS=Danio rerio OX=7955 GN=sgta PE=1 SV=1	sgta	336867	protein metabolism;other metabolic processes;stress response;transport;other biological processes	other membranes;cytosol	other molecular function	Insertion of tail-anchored proteins into the endoplasmic reticulum membrane
F1QYH7	0.333333333	6	0.666666667	0	2.064611227	4.183212329	179853.6247	0.000127896	0.000220431	0.008578919	4.851977184	0.623871432	83087.83398	60362.34863	135577.9785	334587.3691	292667.9805	508320.582	732546.8125	422799.2129	525055.6563	551226.6055	1365460.219	491030.875	Glyoxylate reductase/hydroxypyruvate reductase b OS=Danio rerio OX=7955 GN=grhprb PE=1 SV=1	grhprb	402985		cytosol	other molecular function
X1WH58	0.5	6	1	0	2.059264384	4.167737414	27084.0411	1.92598E-05	0.000140744	0.006719429	5.085287768	1.069704116	14367.88672	16279.86719	9982.65625	44097.65039	48956.93652	78299.9043	116935.293	71697.06543	161285.9453	86823.10938	144353.4668	62254.00195	Zinc finger protein 1035 OS=Danio rerio OX=7955 GN=znf1035 PE=4 SV=1	znf1035	504111	other biological processes	nucleus	nucleic acid binding activity;other molecular function
F1QB54	0.666666667	6	1	0.333333333	2.058183344	4.164615613	165809.4868	0.000117909	0.000160542	0.006719429	5.016484697	0.938882359	70416.45996	67584.54688	112705.25	260083.6016	309613.4434	481124.7852	821984.9609	1370477.332	913641.8398	555981.1406	1526169.766	299385.1699	Polyadenylate-binding protein 1A OS=Danio rerio OX=7955 GN=pabpc1a PE=1 SV=1	pabpc1a	606498	protein metabolism;RNA metabolism OR transcription;other metabolic processes;developmental processes;other biological processes	cytosol;nucleus;other cell component	nucleic acid binding activity	Nonsense Mediated Decay (NMD) enhanced by the Exon Junction Complex (EJC); L13a-mediated translational silencing of Ceruloplasmin expression; Translation initiation complex formation; Nonsense Mediated Decay (NMD) independent of the Exon Junction Complex (EJC); Deadenylation of mRNA; AUF1 (hnRNP D0) binds and destabilizes mRNA
F1QBS1	0.666666667	6	1	0.333333333	2.055398625	4.156584744	74248.09315	5.27988E-05	0.00010855	0.005789325	5.221986563	1.327920129	26230.47266	43607.37891	42226.47754	155295.25	176867.0156	126286.1875	244939.4688	276404.9453	310763.0215	233820.3066	543430.9922	107374.0273	RNA helicase OS=Danio rerio OX=7955 GN=ddx17 PE=1 SV=1	ddx17	556764	RNA metabolism OR transcription;other metabolic processes	nucleus;other cell component	nucleic acid binding activity;other molecular function
F1Q510	1	6	1	1	2.054876032	4.155079361	47839.88876	3.40196E-05	0.001467216	0.029710978	3.897202296	-1.252253977	12422.81543	49826.12109	20884.51465	94880.21484	58684.80078	166547.5215	217776.1016	499157.5469	173868.7656	161629.8281	286720.2109	94229.85156	L-fuconate dehydratase OS=Danio rerio OX=7955 GN=enosf1 PE=1 SV=1	enosf1	558186	other metabolic processes		other molecular function
P83571	1	6	1	1	2.05321918	4.150310229	149535.1856	0.000106336	0.000250131	0.009478663	4.786844565	0.498325021	87381.55469	65805.86816	68774.10547	410115.9375	172806.4219	398918.7949	408585.6445	91318.85938	64489.44922	769245.2432	439895.5469	318905.6416	RuvB-like 2 OS=Danio rerio OX=7955 GN=ruvbl2 PE=1 SV=1	ruvbl2	317678	cell organization and biogenesis;protein metabolism;DNA metabolism;other metabolic processes;stress response;transport;developmental processes;other biological processes	non-structural extracellular;nucleus;other cell component	other molecular function
A0A2U3TW29	1	6	1	1	2.020344476	4.056806459	68086.72074	4.84174E-05	0.005171858	0.065906864	3.36653301	-2.171239158	23819.03711			87099.98438	73506.08594	140923.7188	125615.0859	35170.49609	109341.7109	123253.0313	256177.5313	89366.59375	Synaptosomal-associated protein OS=Danio rerio OX=7955 GN=snap25b PE=1 SV=1	snap25b	NA	transport	plasma membrane;other membranes;other cell component	transporter activity;other molecular function		Insulin signaling
Q6DRE5	1	6	1	1	1.993900433	3.983124111	24916.78902	1.77187E-05	0.004701082	0.061541432	3.416619101	-2.079964065	8837.393555			36172.20313	26734.29492	45102.47852	54356.93164	45834.21484	59403.66016	72935.62109	132153.8906	46986.4082	NOP56 OS=Danio rerio OX=7955 GN=nop56 PE=1 SV=1	nop56	394196	developmental processes;other biological processes	nucleus;other cell component	nucleic acid binding activity	Major pathway of rRNA processing in the nucleolus and cytosol
Q58EF9	0.666666667	6	1	0.333333333	1.963380964	3.899748171	46388.68102	3.29876E-05	0.000323171	0.010341463	4.655589327	0.243990168	18206.83984	21702.02148	32805.48535	81758.84961	67535.05664	139228.0938	142692.8242	104010.8457	113752.4473	72496.90625	239613.2031	73412.48242	S-adenosylmethionine synthase OS=Danio rerio OX=7955 GN=mat2ab PE=1 SV=1	mat2ab	791612	other metabolic processes	cytosol;other cell component	other molecular function	Methylation
F1QC64	0.666666667	6	1	0.333333333	1.95322487	3.872391642	76653.46963	5.45093E-05	0.000594786	0.017129831	4.34674517	-0.360713716	42747.79297	66643.13379	20747.10156	147249.5664	136409.1855	170870.3555	279920.873	224803.1221	361277.3203	244362.5703	478432.8047	167347.4492	Myosin, heavy chain 9b, non-muscle OS=Danio rerio OX=7955 GN=myh9b PE=1 SV=4	myh9b	NA	cell organization and biogenesis;developmental processes;other biological processes	cytoskeleton	cytoskeletal activity;other molecular function	RHO GTPases activate PAKs
H9GXN3	1	6	1	1	1.943949286	3.847574565	16134.62642	1.14735E-05	0.004632922	0.061541432	3.424287932	-2.065988822	5873.116699			20798.01367	20330.83203	27289.15039	27769.37891			33575.94922	56079.95703	25170.80859	Uncharacterized protein OS=Danio rerio OX=7955 GN=LOC100333482 PE=1 SV=1	LOC100333482	100333482	cell organization and biogenesis;other biological processes		cytoskeletal activity
F1R8L7	0.833333333	6	1	0.666666667	1.937064716	3.829257601	50873.2123	3.61766E-05	0.000302074	0.010115956	4.690081123	0.310992397	18651.33594	28890.89063	32608.04297	106977.9531	69673.88281	132365.5781	211123.2969	30685.01367	151302.1641	50478.82422	135051.9453	10943.23633	Testis-expressed protein 10 homolog OS=Danio rerio OX=7955 GN=tex10 PE=1 SV=1	tex10	NA
A0A2R8Q108	0.666666667	6	1	0.333333333	1.936464067	3.827663666	62318.09317	4.43152E-05	0.000680449	0.018145314	4.279245023	-0.49387692	61824.86133	22077.35156	23677.27344	102809.4375	114322.2813	154198.1836	295554.9492	296300.4883	357818.9844	107778.625	674808.3828	165588.8906	Dolichyl-diphosphooligosaccharide--protein glycosyltransferase subunit 2 OS=Danio rerio OX=7955 GN=rpn2 PE=1 SV=1	rpn2	NA	protein metabolism;other metabolic processes	other membranes;ER/Golgi
Q7ZUJ8	1	6	1	1	1.934051147	3.821267217	68599.69216	4.87822E-05	0.029920846	0.169603269	2.420736929	-4.040421432	8017.203613		117482.3242	134678.2891	103311.6367	115922.7188	192401.4375	275306.0977		245292.9766	333481.0938		Proteasome subunit beta OS=Danio rerio OX=7955 GN=psmb3 PE=1 SV=1	psmb3	573095	protein metabolism;other metabolic processes	nucleus;other cell component	other molecular function	MAPK6/MAPK4 signaling; Neddylation; Antigen processing: Ubiquitination & Proteasome degradation; Cross-presentation of soluble exogenous antigens (endosomes); Separation of Sister Chromatids; Ub-specific processing proteases; ABC-family proteins mediated transport; Autodegradation of Cdh1 by Cdh1:APC/C; APC/C:Cdc20 mediated degradation of Securin; APC/C:Cdh1 mediated degradation of Cdc20 and othe…
F1Q6S1	1	6	1	1	1.911498539	3.761996584	50160.26218	3.56696E-05	0.00145132	0.029710978	3.902584782	-1.241530916	11240.64453	33739.37109	45606.16992	108228.6416	83313.22559	102129.4121	37675.78906	386763.8398	113232.7227	104755.6445	210950.3477	92735.76758	Aminopeptidase-like 1 OS=Danio rerio OX=7955 GN=npepl1 PE=1 SV=1	npepl1	NA	protein metabolism	other cell component	other molecular function
F1Q845	0.5	6	1	0	1.900827978	3.73427449	108331.1704	7.70358E-05	0.001049713	0.024076546	4.063051811	-0.922237867	33068.50391	45486.62109	117125.8418	217137.2227	180661.5215	233867.418	373965.1172	177291.9043	287310.6992	234651.1602	992627.375	205039.8359	Metalloendopeptidase OS=Danio rerio OX=7955 GN=c6ast4 PE=1 SV=1	c6ast4	NA	protein metabolism		other molecular function
Q1LYL6	0.833333333	6	1	0.666666667	1.89109856	3.709175575	70212.59706	4.99291E-05	0.000534065	0.015694978	4.400917612	-0.254079008	22826.32422	43157.24219	49185.75684	129243.6602	101159.7422	189122.9512	480982.8203	307362.0391	265170.9844	455836.1016	998417.0313	242648.6953	Carboxylic ester hydrolase OS=Danio rerio OX=7955 GN=ces2a PE=1 SV=1	ces2a	NA			other molecular function
E9QJQ2	1	6	1	1	1.882743104	3.687755747	28036.72498	1.99373E-05	0.003068407	0.047510811	3.641250535	-1.762560727	19885.62891	10718.9707			59512.5	48708.92188	84242.03125	80805.28906	94921.32031	64559.66016	149847.125	46084.61328	Apolipoprotein A-IV b, tandem duplicate 2 (Fragment) OS=Danio rerio OX=7955 GN=apoa4b.2 PE=1 SV=1	apoa4b.2	NA	protein metabolism;other metabolic processes;transport	non-structural extracellular	other molecular function
E7FC99	0.333333333	6	0.666666667	0	1.831461335	3.558973856	183952.8884	0.000130811	0.000446879	0.013549081	4.490892774	-0.077473575	66415.24805	107717.0117	129592.7012	304150.2793	304791.4648	450833.3242	437769.9727	289372.6157	376307.2969	453040.8066	1094577.656	400315.7974	Catenin, beta 2 OS=Danio rerio OX=7955 GN=ctnnb2 PE=1 SV=2	ctnnb2	NA	cell adhesion;cell-cell signaling;developmental processes;signal transduction;other biological processes	plasma membrane;other membranes;nucleus;other cell component	other molecular function
F1QEW4	0.666666667	6	0.666666667	0.666666667	1.811382309	3.509784152	52762.75772	3.75203E-05	0.000833356	0.020767745	4.177924929	-0.694311285	21838.22461	25712.29785	39783.55859	93402.96875	65969.44043	156747.1279	193482.9727	423490.0186	224812.9785	218957.6387	581158.8516	118125.1797	Flotillin OS=Danio rerio OX=7955 GN=flot1a PE=1 SV=2	flot1a	561345	signal transduction;other biological processes	plasma membrane;other membranes;other cytoplasmic organelle;other cell component
F8W2N0	1	6	1	1	1.80677829	3.498601363	71129.25413	5.0581E-05	0.079144297	0.240719549	1.885775347	-5.038608234	11632.64844	265173.6465	17827.65039	245774.291	268092.2754	35740.91797	123566.1758	100793.6992	43364.04688	41991.09766	605512.3203	26453.39258	Annexin OS=Danio rerio OX=7955 GN=anxa11b PE=1 SV=1	anxa11b	NA	cell cycle OR cell proliferation;transport	other cell component	other molecular function
Q6IQI6	0.333333333	6	0.333333333	0.333333333	1.767391088	3.404377657	285088.3771	0.00020273	0.001503316	0.029710978	3.885195693	-1.27617597	105554.9238	223864.7109	156105.3555	455353.5	350064.125	913059.0127	917466.7627	1178772.43	835655.5645	520590.123	692183.2813	242760.8984	60S ribosomal protein L11 OS=Danio rerio OX=7955 GN=rpl11 PE=1 SV=1	rpl11	415229	protein metabolism;other metabolic processes;developmental processes;other biological processes	cytosol;translational apparatus	nucleic acid binding activity;other molecular function	Major pathway of rRNA processing in the nucleolus and cytosol; Nonsense Mediated Decay (NMD) enhanced by the Exon Junction Complex (EJC); L13a-mediated translational silencing of Ceruloplasmin expression; GTP hydrolysis and joining of the 60S ribosomal subunit; SRP-dependent cotranslational protein targeting to membrane; Formation of a pool of free 40S subunits; Nonsense Mediated Decay (NMD) inde…	Cytoplasmic ribosomal proteins
F1RAN8	0.333333333	6	0.333333333	0.333333333	1.755764984	3.37705338	387517.3824	0.000275569	0.007949447	0.082353986	3.066472348	-2.899949478	69721.79492	274949.9082	489152.793	652037.5625	639754.7715	865753.5938	680898.7734	218007.4531	599112.8125	573545.0859	869283.1406	338329.3223	Uncharacterized protein OS=Danio rerio OX=7955 GN=rap1gds1 PE=1 SV=2	rap1gds1	NA	other biological processes	cytosol;mitochondrion;ER/Golgi	enzyme regulator activity
Q7ZTS8	0.666666667	6	1	0.333333333	1.754519683	3.374139645	132689.772	9.43575E-05	0.000451636	0.013549081	4.48553636	-0.08796876	73418.53516	76850.23438	66806.21289	197775.6211	211033.1855	346923.2539	436428.8672	319306.2813	423498.7188	425963.6875	720310.5156	228318.3535	ELAV-like protein OS=Danio rerio OX=7955 GN=elavl1a PE=1 SV=1	elavl1a	NA	developmental processes;other biological processes	other cell component	nucleic acid binding activity
F8W5L3	0.5	6	1	0	1.740013069	3.340381937	75406.58556	5.36226E-05	0.00184821	0.03456392	3.841402825	-1.364860826		43119.83984	31016.01953	128484.3535	91297.77148	155407.7813	149564.1445	29135.90137	187363.2402	100273.7461	382447.3281	164314.0957	Ornithine--oxo-acid aminotransferase OS=Danio rerio OX=7955 GN=oat PE=1 SV=2	oat	572518	other metabolic processes	other cell component	other molecular function	Glutamate and glutamine metabolism
Q8JHD9	1	6	1	1	1.723311204	3.301933818	29033.09413	2.06458E-05	0.015364978	0.119597665	2.795832164	-3.204167283	11852.69336			35132.75195	28014.89453	60905.29883		120737.9727	58985.47461	69667.5	168457.8789	40029.35352	Casein kinase 1, alpha 1 OS=Danio rerio OX=7955 GN=csnk1a1 PE=1 SV=1	csnk1a1	192307	protein metabolism;other metabolic processes;developmental processes;other biological processes	nucleus;other cell component	kinase activity;other molecular function
Q8JH29	1	6	1	1	1.718960656	3.291991602	26613.27473	1.89251E-05	0.05823831	0.213392281	2.080067095	-4.430166671	10889.4082			41134.36621	13363.88477	83801.43555	136414.1055	574488.0547	277963.8828	237953.4141	570890.0234	125504.582	Angiotensin 1-10 OS=Danio rerio OX=7955 GN=agt PE=2 SV=1	agt	322485	other biological processes	non-structural extracellular	enzyme regulator activity	G alpha (i) signalling events; G alpha (q) signalling events; Peptide ligand-binding receptors; Metabolism of Angiotensinogen to Angiotensins	Adipogenesis; ACE inhibitor pathway
A0A0N4SUF2	0.333333333	6	0.666666667	0	1.712060725	3.276284691	61707.89722	4.38813E-05	0.000413397	0.012941138	4.530336608	-0.000263851	34831.98047	34757.36719	32728.39844	92562.69531	107414.9727	140150.25	155041.9844	56087.05469	318624.125	100034.25	183327.1406	86097.85156	Keratin 92 OS=Danio rerio OX=7955 GN=krt92 PE=1 SV=2	krt92	NA		cytoskeleton	other molecular function
O95678	0.666666667	6	0.666666667	0.666666667	1.711175422	3.274274832	211669.2453	0.000150521	0.042329705	0.187553155	2.302268333	-3.942948691		116976.9238			383014.5977							468448.4375	CRAP Keratin, type II cytoskeletal 75 OS=Homo sapiens OX=9606 GN=KRT75 PE=1 SV=2	KRT75	9119	developmental processes	cytosol;cytoskeleton	other molecular function	Formation of the cornified envelope
F8W3R8	0.833333333	6	1	0.666666667	1.693549767	3.234515817	17851.27669	1.26943E-05	0.009083599	0.088982194	3.071523845	-2.813144199	9904.075195		9947.532227	51208.80078		20128.12109	37540.33594	79958.07813		55043.60156	108582.5781	10804.41992	Dihydropyrimidinase (Fragment) OS=Danio rerio OX=7955 GN=dpys PE=1 SV=1	dpys	NA	other metabolic processes		other molecular function
A0A0R4INC4	0.833333333	6	1	0.666666667	1.688392325	3.222973498	74306.518	5.28404E-05	0.000652738	0.018062986	4.300081011	-0.452738741	45627.37598	50197.35449	30959.16992	112608.3711	126591.8174	166528.8652	225516.9688	596784.3789	386814.6953	202117.2148	364880.3281	120757.8125	Plectin a OS=Danio rerio OX=7955 GN=pleca PE=1 SV=2	pleca	NA	cell organization and biogenesis;stress response;developmental processes;other biological processes	plasma membrane;other membranes;cytoskeleton;other cell component	cytoskeletal activity;other molecular function
A0A0R4IMG3	1	6	1	1	1.682968615	3.210879704	13927.35871	9.90393E-06	0.018547956	0.134934416	2.729817357	-3.311944883		9047.666992	9850.347656			30312.24609	26647.26758	14343.53516	24613.00391	19230.54883	52199.90625	8661.448242	Protein THEM6 OS=Danio rerio OX=7955 GN=them6 PE=1 SV=1	them6	569944		other membranes
F1Q890	0.333333333	6	0.666666667	0	1.679840052	3.20392428	131243.3937	9.33289E-05	0.001012711	0.023906615	4.080879867	-0.886822878	60983.62207	99017.07813	65280.83008	214178.1094	176078.0488	343775.8965	1019682.836	850183.9785	1104493.672	1000109.566	2245671.027	579318.1641	Plasminogen OS=Danio rerio OX=7955 GN=plg PE=1 SV=1	plg	322691	protein metabolism;stress response;other biological processes	non-structural extracellular	other molecular function	Platelet degranulation ; Regulation of Insulin-like Growth Factor (IGF) transport and uptake by Insulin-like Growth Factor Binding Proteins (IGFBPs); LDL remodeling; Dissolution of Fibrin Clot; Activation of Matrix Metalloproteinases; Signaling by PDGF
F1QX36	1	6	1	1	1.675214577	3.193668515	61463.75777	4.37077E-05	0.001144268	0.025746038	4.020248662	-1.007319408	47280.62451	26464.08203	32514.9082	130995.3516	73353.85352	137915.5586	327622.1797	568294.9727	376380.0078	300377.957	680320.1191	166972.207	Dihydropyrimidine dehydrogenase [NADP(+)] (Fragment) OS=Danio rerio OX=7955 GN=dpydb PE=1 SV=2	dpydb	NA	other metabolic processes	other cell component	other molecular function
A0A0R4ID52	0.833333333	6	1	0.666666667	1.669756351	3.181608564	23190.86399	1.64913E-05	0.002894458	0.045304558	3.612774219	-1.803633152		12566.94141	10671.56641	32187.84375	28170.09961	55162.83984	30762.94922		37933.86719	45070.57031	119878.7422	25781.91797	Arrestin 3b, retinal (X-arrestin) (Fragment) OS=Danio rerio OX=7955 GN=arr3b PE=1 SV=2	arr3b	NA	other metabolic processes;transport;signal transduction;other biological processes		signal transduction activity or receptor binding
B5DDL7	0.333333333	6	0.666666667	0	1.665361828	3.171931967	1918997.263	0.001364625	0.004659584	0.061541432	3.329102701	-2.383084052	604778.5625	987204.6875	2095239.5	3072568.625	2262125	5743685.75	5718998	2131088.5	3355938.25	3323725.75	6850242.5	1362572	Crygs3 protein OS=Danio rerio OX=7955 GN=crygs3 PE=1 SV=1	crygs3	NA	developmental processes;other biological processes		other molecular function
B8A5D4	0.833333333	6	1	0.666666667	1.659886942	3.159917608	54291.09102	3.86071E-05	0.0015158	0.029710978	3.881111171	-1.284314669	27973.5918	19819.43359	51384.55469	97660.31738	81631.00293	112752.4746	357961.543	534946.2422	370218.2559	269996.0508	775688.0313	171586.0117	Thioredoxin-like 1 OS=Danio rerio OX=7955 GN=txnl1 PE=1 SV=2	txnl1	NA				RHOV GTPase cycle; RHOU GTPase cycle; RHOBTB2 GTPase cycle; RND3 GTPase cycle; RND2 GTPase cycle; RND1 GTPase cycle; RHOBTB1 GTPase cycle
Q58ER0	1	6	1	1	1.655537587	3.150405613	27911.46922	1.98482E-05	0.002043905	0.036328494	3.789974555	-1.463452587	19858.15039	13956.7207	19796.39648	53343.35938		57879.50391	61340.76563	45254.47656	72797.72656	140478.1953	217996.7109	46298.02539	RNA-binding motif protein 39b OS=Danio rerio OX=7955 GN=rbm39b PE=1 SV=1	rbm39b	541556	RNA metabolism OR transcription;other metabolic processes	nucleus	nucleic acid binding activity
A5D6S3	0.833333333	6	1	0.666666667	1.650768499	3.140008576	99586.54421	7.08173E-05	0.000796455	0.02048026	4.200525735	-0.649548618	47424.20898	64583.84082	57953.78027	194729.6699	127634.3145	221105.0488	306420.252	447333.8066	349464.7539	298576.0938	755364.4355	207623.3301	Methylmalonyl-CoA isomerase OS=Danio rerio OX=7955 GN=mut PE=1 SV=1	mut	569581		mitochondrion	other molecular function	Propionyl-CoA catabolism; Cobalamin (Cbl, vitamin B12) transport and metabolism
A3KPG5	0.833333333	6	1	0.666666667	1.644995002	3.127467738	29793.60611	2.11866E-05	0.02150735	0.144722357	2.618330181	-3.518776274			12668.59473	65767.53516	31691.76172	29840.48633	44054.82422	187238.9688	66067.4375		93199.49219	32759.21484	Pentaxin OS=Danio rerio OX=7955 GN=crp2 PE=1 SV=1	crp2	100141350	other biological processes	non-structural extracellular	other molecular function
A0A0R4IDI3	1	6	1	1	1.644718705	3.12686884	35998.74528	2.55992E-05	0.002253336	0.03773027	3.685769319	-1.673761835	33193.07031	13755.90869	18478.25195	83585.58496	41256.41797	74800.35938	103975.5166	172117.4561	238546.8242	132096.375	315598.2891	87843.50586	Fibronectin (Fragment) OS=Danio rerio OX=7955 GN=fn1b PE=1 SV=1	fn1b	NA	cell adhesion;cell organization and biogenesis;protein metabolism;other metabolic processes;stress response;developmental processes;other biological processes	non-structural extracellular;extracellular matrix	signal transduction activity or receptor binding;other molecular function
F1QU33	1	6	1	1	1.642518298	3.122103357	15898.67582	1.13058E-05	0.049719117	0.198325564	2.209894915	-4.088173501	8997.820313					28092.125	21966.95313	55517.60938	33911.62891	15246.66406	62721.21484		WAPL cohesin release factor a OS=Danio rerio OX=7955 GN=wapla PE=1 SV=2	wapla	553345	other biological processes			Separation of Sister Chromatids; Resolution of Sister Chromatid Cohesion; Establishment of Sister Chromatid Cohesion; Cohesin Loading onto Chromatin
Q8UUZ6	1	6	1	1	1.633993635	3.103709723	20224.42259	1.43819E-05	0.015676974	0.120721085	2.785255097	-3.223045952	8648.988281			25391.02539	20993.625	36288.71094	36801.625	11777.12109		32195.5625	100464.8281		Alpha A crystallin OS=Danio rerio OX=7955 GN=cryaa PE=1 SV=1	cryaa	100000769	developmental processes;other biological processes		other molecular function
F6PBQ1	0.833333333	6	1	0.666666667	1.633803919	3.10330161	18689.42081	1.32903E-05	0.001445714	0.029710978	3.904496944	-1.237721639	13263.28516	13485.8877	6676.070313	32295.33203	26238.37891	42115.96484	38308.87891			26506.17383	76762.46875	21693.95117	Dehydrogenase/reductase (SDR family) member 13a, tandem duplicate 1 OS=Danio rerio OX=7955 GN=dhrs13a.1 PE=1 SV=1	dhrs13a.1	NA	other metabolic processes	other membranes;mitochondrion	other molecular function
F1R319	0.833333333	6	1	0.666666667	1.629700002	3.094486445	79808.1049	5.67526E-05	0.002054179	0.036328494	3.731290585	-1.582995035	50850.30371	25326.41992	72508.80762	156867.4561	123689.5498	142612.6367	385377.0928	711990.1035	253883.3262	210303.2617	772643.1289	71424.31738	Solute carrier family 25 member 11 OS=Danio rerio OX=7955 GN=slc25a11 PE=1 SV=1	slc25a11	NA	transport	other membranes	transporter activity	Gluconeogenesis
Q6DGH3	0.666666667	6	1	0.333333333	1.626948256	3.088589755	58027.72503	4.12643E-05	0.001915534	0.035363706	3.765692895	-1.51439602	26174.57617	32478.52344	42343.85156	81166.48438	74638.79688	175067.5313	202575.4688	82834.32813	230526.9844	152645.4375	286135.75	118058.7813	Protein transport protein Sec61 subunit beta OS=Danio rerio OX=7955 GN=sec61b PE=1 SV=1	sec61b	791986	transport	other membranes;ER/Golgi		Insertion of tail-anchored proteins into the endoplasmic reticulum membrane
A2BII1	0.333333333	6	0.666666667	0	1.625791385	3.086114062	137255.4721	9.76042E-05	0.001483483	0.029710978	3.891755368	-1.263106073	67620.90527	76655.5332	92012.44141	246311.335	154306.582	368840.0859	472337.957	151244.416	360868.1797	529916.8359	941849.2422	343194.2051	Alanine aminotransferase 2-like (Fragment) OS=Danio rerio OX=7955 GN=gpt PE=1 SV=1	gpt	NA	other metabolic processes		other molecular function
E7F0A1	0.666666667	6	1	0.333333333	1.612852024	3.058558826	111661.3357	7.94039E-05	0.001379565	0.029710978	3.927648587	-1.191607492	52737.50781	102582.0977	48110.73828	174474.5977	196407.5742	217316.7871	477204.0586	763977.4375	407866.2969	329048.6875	570742.8594	227500.8164	Profilin OS=Danio rerio OX=7955 GN=pfn1 PE=1 SV=1	pfn1	799355	cell organization and biogenesis;developmental processes;other biological processes	cytoskeleton;other cell component	cytoskeletal activity	RHO GTPases Activate Formins; PCP/CE pathway; Signaling by ROBO receptors
A0A140LGX4	1	6	1	1	1.611135933	3.054922822	13878.06017	9.86888E-06	0.017886035	0.131407607	2.71579869	-3.346627364		6005.906738		13262.45313	19009.72461	24498.34766	58212.09961	74510.69922	319242.0391		100747.3984	18503.48438	Obscurin, cytoskeletal calmodulin and titin-interacting RhoGEF b (Fragment) OS=Danio rerio OX=7955 GN=obscnb PE=4 SV=1	obscnb	NA	cell adhesion;cell organization and biogenesis;developmental processes;other biological processes	plasma membrane;other membranes;cytoskeleton;other cell component	other molecular function
A2RUX5	0	6	0	0	1.608362329	3.049055328	506362.292	0.000360081	0.01016909	0.093270633	2.944843544	-3.136532039	160378.2656	732060.9023	207703.2959	641726.6006	717589.4219	1501087.328	2198346.498	1184353.398	3994666.938	942479.1797	1913421.5	931121.25	Collagen, type XI, alpha 1a OS=Danio rerio OX=7955 GN=col11a1a PE=1 SV=1	col11a1a	565402		non-structural extracellular;extracellular matrix	extracellular structural activity
F1QPS1	0.833333333	6	1	0.666666667	1.603375554	3.03853425	80169.3467	5.70095E-05	0.031574836	0.169603269	2.438844654	-3.806519455	40338.43359		75948.91406		168183.9063		301955.1563	190545.4688	213736.6719			150368.125	Alpha-1,3/1,6-mannosyltransferase ALG2 OS=Danio rerio OX=7955 GN=alg2 PE=1 SV=1	alg2	403068	protein metabolism;other metabolic processes	other membranes;ER/Golgi;nucleus	other molecular function	Biosynthesis of the N-glycan precursor (dolichol lipid-linked oligosaccharide, LLO) and transfer to a nascent protein
A0A2R8QH03	1	6	1	1	1.602841958	3.037410624	22847.59385	1.62472E-05	0.05453714	0.20558503	2.15651314	-4.171185089	13109.57813					39819.17188			51216.92188	53369.26953		26554.18945	WAP, follistatin/kazal, immunoglobulin, kunitz and netrin domain-containing 1 OS=Danio rerio OX=7955 GN=wfikkn1 PE=4 SV=1	wfikkn1	NA	other biological processes	non-structural extracellular	enzyme regulator activity
Q6P3L9	0	6	0	0	1.59955557	3.030499427	900872.73	0.000640623	0.001002008	0.023906615	4.086160567	-0.876335602	576547.7061	413742.3516	580970.1055	1724480.577	1178979.653	1897129.662	2881845.287	2661018.082	2505603.281	3874346.518	6464867.039	2673300.389	Glutamate dehydrogenase (NAD(P)(+)) OS=Danio rerio OX=7955 GN=glud1b PE=1 SV=1	glud1b	373092	other metabolic processes	mitochondrion	other molecular function	Glutamate and glutamine metabolism; Transcriptional activation of mitochondrial biogenesis
Q6IQX2	0	6	0	0	1.599217617	3.029789612	3379045.713	0.002402885	0.063090609	0.21997694	2.009718673	-4.837274617	1290718.065	7952062.925	712774.7339	2421511.239	4565436.014	18404844.83	11460344.26	2036233.969	14558819.08	21038974.65	17021496.21	7737901.214	Collagen, type I, alpha 2 OS=Danio rerio OX=7955 GN=col1a2 PE=1 SV=1	col1a2	336471	cell organization and biogenesis;developmental processes;other biological processes	non-structural extracellular;extracellular matrix	extracellular structural activity	GP1b-IX-V activation signalling; Integrin cell surface interactions; ECM proteoglycans; Collagen degradation; Collagen chain trimerization; Crosslinking of collagen fibrils; Non-integrin membrane-ECM interactions; MET activates PTK2 signaling; Platelet Adhesion to exposed collagen; Platelet Aggregation (Plug Formation)
Q78AP9	0	6	0	0	1.591006631	3.01259478	123593.0975	8.78887E-05	0.000664818	0.018062986	4.29088898	-0.470883743	64272.08203	69933.53125	80327.40625	199427.7539	226751.5156	218302.1094	305916.7813	483523.1328	371168.2188	383683.0781	889359.1719	215071.0586	ADP-ribosylation factor 3b OS=Danio rerio OX=7955 GN=arf3b PE=2 SV=1	arf3b	368822	transport	plasma membrane;other membranes	other molecular function	COPI-mediated anterograde transport; COPI-dependent Golgi-to-ER retrograde traffic; Synthesis of PIPs at the Golgi membrane
F1QX52	1	6	1	1	1.590943682	3.012463335	24134.09082	1.71621E-05	0.003966454	0.057116944	3.452902803	-2.110659585		16362.74121	9477.628906	39483.73438	29140.05469	45887.07422	64284.80469	25146.81641	52102.58203		175513.7656	66343.07031	Glycine amidinotransferase OS=Danio rerio OX=7955 GN=gatm PE=1 SV=1	gatm	NA	other metabolic processes	other membranes;mitochondrion	other molecular function
Q9I8L5	0.333333333	6	0.666666667	0	1.58067771	2.991103245	257648.9817	0.000183218	0.00146495	0.029710978	3.897966055	-1.250732367	104794.5215	153308.916	205793.7559	465846.9902	352861.9541	538250.2852	2100188.352	2696430.805	2431116.063	998701.6641	3573543.641	1112635.688	Fatty acid-binding protein 10-A, liver basic OS=Danio rerio OX=7955 GN=fabp10a PE=1 SV=1	fabp10a	171481		other cell component	other molecular function
F1QH49	1	6	1	1	1.576190048	2.981813546	14411.32596	1.02481E-05	0.027411884	0.163788852	2.516528751	-3.675847826		8553.032227	11721.0752			29855.49414	19490.9082	37905.98828			30220.14844	13782.95996	Cyclin G-associated kinase OS=Danio rerio OX=7955 GN=gak PE=1 SV=2	gak	NA	cell organization and biogenesis;protein metabolism;other metabolic processes;transport	cytosol;other cell component	kinase activity;other molecular function	Golgi Associated Vesicle Biogenesis; Clathrin-mediated endocytosis
Q7ZUW5	1	6	1	1	1.571701043	2.972549929	36499.88029	2.59556E-05	0.005489169	0.06814141	3.288357696	-2.426034427		20184.78125	17856.80859	42591.81641	45357.73047	93036.17188	119265.0547	151413.7852	171856.1875	101402.0781	265310.6563	52444.21875	RAB5A, member RAS oncogene family OS=Danio rerio OX=7955 GN=rab5aa PE=1 SV=1	rab5aa	337737	transport;other biological processes	plasma membrane;other membranes;other cytoplasmic organelle;other cell component	other molecular function	Clathrin-mediated endocytosis; RAB geranylgeranylation; RAB GEFs exchange GTP for GDP on RABs; TBC/RABGAPs; Factors involved in megakaryocyte development and platelet production; Synthesis of PIPs at the plasma membrane
Q1LV92	0.833333333	6	1	0.666666667	1.570254774	2.969571508	22134.44321	1.57401E-05	0.031682833	0.169603269	2.436964423	-3.809667538	10713.69824			41292.14453	24513.14063					72985.83594	78580.39063	44976.84375	KIAA1549-like b (Fragment) OS=Danio rerio OX=7955 GN=kiaa1549lb PE=4 SV=1	kiaa1549lb	NA		other membranes
F1R2V0	0.833333333	6	1	0.666666667	1.566331822	2.961507668	41512.58638	2.95202E-05	0.002745326	0.044418759	3.639663021	-1.751985419		23346.82861	20059.32227	72533.15234	63769.28516	56912.375	51811.80078	83661.17578	82697.56055	85940.92969	171994.6289	35595.03125	Amine oxidase (Fragment) OS=Danio rerio OX=7955 GN=aoc2 PE=1 SV=1	aoc2	NA	other metabolic processes;other biological processes		other molecular function
A2CI99	0.833333333	6	1	0.666666667	1.558997571	2.94649041	131635.5259	9.36078E-05	0.019189234	0.138162484	2.651306847	-3.624265457	37809.85547	125306.9531		142890.3594	153293	380855.4063	406426.4063	338796.0625	217917.0156	123703.1719	434152.0625	155517.2031	Dystrophin-related protein 2 OS=Danio rerio OX=7955 GN=drp2 PE=2 SV=1	drp2	558055	cell-cell signaling	plasma membrane;other membranes;other cell component	other molecular function
F1QDL1	0	6	0	0	1.555547728	2.939453037	1276866.581	0.000907997	0.072501264	0.232520757	1.934026269	-4.961122146	441638.7163	3235580.252	289079.6084	775754.4063	2211798.054	6114579.947	4400953.852	460985.6426	3114322.462	6916765.75	6679818.848	3061690.814	Collagen, type I, alpha 1b OS=Danio rerio OX=7955 GN=col1a1b PE=1 SV=1	col1a1b	NA	cell organization and biogenesis;developmental processes	non-structural extracellular;extracellular matrix;other cell component	extracellular structural activity;other molecular function		Burn wound healing
F1QQZ1	0.833333333	6	1	0.666666667	1.550763317	2.929721071	75201.26375	5.34766E-05	0.008136579	0.083690524	3.055000178	-2.922353095	26814.62109	86366.95313	36619.86523	126900.252	75672.16406	222083.4473	126045.1113	320064.125	245779.9414	168098.2754	795837.8594	202030.2129	Splicing factor 3b, subunit 1 OS=Danio rerio OX=7955 GN=sf3b1 PE=1 SV=2	sf3b1	446117	cell organization and biogenesis;RNA metabolism OR transcription;other metabolic processes;developmental processes;other biological processes	nucleus	nucleic acid binding activity	B-WICH complex positively regulates rRNA expression; mRNA Splicing - Major Pathway; mRNA Splicing - Minor Pathway	mRNA processing
A0A2R8QNR8	0	6	0	0	1.540771325	2.90950016	1412935.281	0.001004757	0.003863921	0.05620249	3.420981542	-2.200892421	678301.8296	965024.5488	868316.1543	4685454.95	1680691.49	1777684.227	1806387.628	4115232.188	2158326.738	2441796.617	4365128.568	1871055.533	Triosephosphate isomerase OS=Danio rerio OX=7955 GN=tpi1b PE=1 SV=1	tpi1b	NA	other metabolic processes		other molecular function
F1R6C7	0	6	0	0	1.538670805	2.905267097	54302.70154	3.86154E-05	0.031382408	0.169603269	2.442210306	-3.800882525	45709.89844		31684.13867		110563.5938		82124.70313		68498.15625	136474.9844		73184.46875	Myosin, heavy chain a OS=Danio rerio OX=7955 GN=myha PE=1 SV=2	myha	NA		cytoskeleton	cytoskeletal activity;other molecular function	Striated Muscle Contraction
B0R1E9	1	6	1	1	1.537196587	2.902299867	90877.31142	6.46241E-05	0.004596201	0.061541432	3.335824427	-2.369773935	68738.46875	43320.31836	50975.5	204657.4375	77702.2207	233355.9453	232063.5547	130035.001	44027.87891	507550.9424	511579.5938	220128.0332	Glutathione transferase OS=Danio rerio OX=7955 GN=mgst1.2 PE=1 SV=1	mgst1.2	431762		other membranes;mitochondrion	other molecular function	Neutrophil degranulation; Aflatoxin activation and detoxification; Glutathione conjugation
Q6P001	0.166666667	6	0.333333333	0	1.536260276	2.900416882	126903.4798	9.02428E-05	0.002194172	0.037477582	3.698854507	-1.647671867	64239.09082	85851.27393	75021.16895	259220.918	132682.9648	293512.1055	229578.0313	286561.5313	113037.5313	247424.9336	321555.9688	169152.417	Dehydrogenase/reductase (SDR family) member 13-like 1 OS=Danio rerio OX=7955 GN=dhrs13l1 PE=1 SV=1	dhrs13l1	402945	other metabolic processes	other membranes;mitochondrion	other molecular function
Q6DGX6	0	6	0	0	1.531754875	2.89137328	669155.8954	0.000475846	0.001289668	0.028571099	3.960984884	-1.125232211	333684.8125	334251.1318	546407.125	1113119.563	1160820	1140069.883	1060781.875	988201.9658	1297140.875	1302185.545	3277124.922	1030222.938	Crystallin gamma EM2-8 OS=Danio rerio OX=7955 GN=crygm2d8 PE=1 SV=2	crygm2d8	436854	developmental processes;other biological processes		other molecular function
A7E2K8	0	6	0	0	1.520275039	2.868457294	2426436.498	0.001725472	0.005111422	0.065718288	3.283671155	-2.47295743	970708.5469	1254092.234	2415549.131	3400228.961	2962026.563	6891000.188	6841160.229	2432577.281	4092601.328	3974214.781	9389697.938	3496920.25	Crystallin, gamma M2d14 OS=Danio rerio OX=7955 GN=crygm2d14 PE=1 SV=1	crygm2d14	797707	developmental processes;other biological processes		other molecular function
Q802C7	0.833333333	6	1	0.666666667	1.506700082	2.841593293	20748.13126	1.47543E-05	0.005838549	0.068636099	3.257118953	-2.485769808	8462.130859	14527.93652		33733.89063	23919.96484	38760.04688	60692.05859		71474.10156	39950.32422	108285.3516	42611.29297	TAR DNA-binding protein 43 OS=Danio rerio OX=7955 GN=tardbpb PE=1 SV=1	tardbpb	325052	cell organization and biogenesis;RNA metabolism OR transcription;other metabolic processes;developmental processes;other biological processes	nucleus	nucleic acid binding activity
Q7ZWA3	1	6	1	1	1.505792616	2.839806472	15094.82226	1.07341E-05	0.022112789	0.148104263	2.603615567	-3.544621627		6900.196289		18317.29883	16152.14746	25430.73242	26768.41016	28875.86133	42607.34375	19476.4082	38713.78125	16007.05469	RNA-binding motif protein, X chromosome OS=Danio rerio OX=7955 GN=rbmx PE=2 SV=1	rbmx	321860	cell organization and biogenesis;protein metabolism;RNA metabolism OR transcription;other metabolic processes;other biological processes	non-structural extracellular;nucleus;other cell component	nucleic acid binding activity;other molecular function		mRNA processing
F1RCG7	1	6	1	1	1.490054891	2.808996624	17138.25322	1.21872E-05	0.033635127	0.174854087	2.404002953	-3.864735781			8608.597656	21933.54492		26659.89453	13227.06934			27959.64648	41741.11328	19794.83203	Peptidylprolyl isomerase OS=Danio rerio OX=7955 GN=fkbp4 PE=1 SV=1	fkbp4	NA	protein metabolism;other metabolic processes;other biological processes	other cell component	other molecular function
A0A0R4IWF9	1	6	1	1	1.489465619	2.807849518	49765.17245	3.53887E-05	0.070866053	0.229835849	2.003973107	-4.404118525	29698.7793			83389.70313			32399.14453	100706.5313	48058.74219	89329.83984		31713.08594	DNA-(apurinic or apyrimidinic site) endonuclease OS=Danio rerio OX=7955 GN=apex1 PE=1 SV=2	apex1	406730	DNA metabolism;other metabolic processes;stress response	mitochondrion;nucleus	nucleic acid binding activity;other molecular function
A0A0G2KHK8	1	6	1	1	1.482959259	2.795215008	73542.60055	5.22971E-05	0.009653924	0.091458224	2.970564254	-3.086684249	70218.7168	18654.28125	64977.45703	108106.3359	105815.25	162495.1367	182545.457	9344.105469	107439.5469	125541.375	170063.1016	153901.125	Hsp90 chaperone protein kinase-targeting subunit OS=Danio rerio OX=7955 GN=cdc37 PE=1 SV=2	cdc37	NA	other biological processes	other cell component	other molecular function	Downregulation of ERBB2 signaling; Regulation of necroptotic cell death; RHOBTB2 GTPase cycle; Drug-mediated inhibition of ERBB2 signaling
A0A0R4ISN6	1	6	1	1	1.471462151	2.773027937	34128.47399	2.42692E-05	0.045341467	0.192600924	2.217845366	-4.204751659	15881.85352			34479.47656	30091.97461	82329.39844	95226.45313	214958.0313	115383.0781	105031.4219	268428.5625	68722.74219	Glutaryl-CoA dehydrogenase b (Fragment) OS=Danio rerio OX=7955 GN=gcdhb PE=1 SV=1	gcdhb	NA	other metabolic processes		other molecular function
F1R2E0	0.666666667	6	1	0.333333333	1.470765891	2.771689967	33717.58728	2.3977E-05	0.006635961	0.072944914	3.192299312	-2.609525076	21752.52734	19928.40625	26019.17969	86534.30078		44649.67188	60648.40625	65846.25	53822.66797	134306.9082	51575.90234	41201.83203	Heterogeneous nuclear ribonucleoprotein M OS=Danio rerio OX=7955 GN=hnrnpm PE=1 SV=2	hnrnpm	555643	RNA metabolism OR transcription;other metabolic processes;stress response	nucleus;other cell component	nucleic acid binding activity	mRNA Splicing - Major Pathway; FGFR2 alternative splicing	mRNA processing
A0A2R8Q8X4	0.833333333	6	1	0.666666667	1.466687792	2.763866232	33739.32825	2.39925E-05	0.006382439	0.071802442	3.212024064	-2.571896167	19782.41602	16989.20703		38858.51563	45823.07031	73056.57813	87112.07031		118071.1094	76694.35938	188962.9063	46992.44531	ELAV-like protein OS=Danio rerio OX=7955 GN=elavl1b PE=1 SV=1	elavl1b	30065		other cell component	nucleic acid binding activity
F1QE62	1	6	1	1	1.466501247	2.763508877	29504.36872	2.0981E-05	0.001640417	0.031495998	3.842114597	-1.362033524	15291.2334	19497.3457	18752.08984	52100.41406	38871.69531	58260.68945	81337.75781	27477.74414	42323.94922	100780.6211	193002.9258	107818.8945	3-hydroxyisobutyrate dehydrogenase OS=Danio rerio OX=7955 GN=hibadhb PE=1 SV=1	hibadhb	NA	other metabolic processes	mitochondrion	other molecular function	Branched-chain amino acid catabolism
O76013	0.666666667	6	0.666666667	0.666666667	1.460281999	2.751621435	210042.5177	0.000149364	0.075758519	0.237118762	1.964708562	-4.462930191		126623.0801			348418.7813							352479.7891	CRAP Keratin, type I cuticular Ha6 OS=Homo sapiens OX=9606 GN=KRT36 PE=1 SV=1	KRT36	8689	other biological processes	cytosol;cytoskeleton	bone, tooth or skin structural activity	Formation of the cornified envelope
F1QQQ3	0.666666667	6	0.666666667	0.666666667	1.458985481	2.749149723	19704.83627	1.40124E-05	0.03916961	0.181558583	2.319712147	-4.00446628	11794.79297		16774.76367			38669.78516	50060.27344			31001.125	228920.7188	58903.41406	Phosvitin OS=Danio rerio OX=7955 GN=vtg3 PE=1 SV=3	vtg3	30518	transport;other biological processes		transporter activity;other molecular function
F1R8W3	1	6	1	1	1.457983033	2.747240158	29018.20053	2.06352E-05	0.00533323	0.067210268	3.302947945	-2.398116292	16313.38965	23918.29883	18623.48633	46028.77734		61515.91211	66495.70313	56063.35547		82759.81543	142253.4609	42589.11719	Desmin a OS=Danio rerio OX=7955 GN=desma PE=1 SV=1	desma	30148	cell organization and biogenesis;developmental processes;signal transduction;other biological processes	cytoskeleton		Striated Muscle Contraction
A0A1D5NS50	0.833333333	6	0.666666667	1	1.449902185	2.731895284	54683.6769	3.88863E-05	0.00278481	0.044556959	3.581712754	-1.881154614	27508.33203	35275.40625	37319.92578	84116.33594	65578.49219	133852.7891	176953.9766	288546.6328	128282.8984	145463.1367	754225.8203	97040.79688	High mobility group box 3a OS=Danio rerio OX=7955 GN=hmgb3a PE=1 SV=1	hmgb3a	NA	other biological processes	nucleus	nucleic acid binding activity
F1Q884	1	6	1	1	1.449671698	2.731458868	16484.194	1.17221E-05	0.077614053	0.240353195	1.950433135	-4.484185308	9974.023438				27243.63477		20467.33984	97613.23438	53815.30859	39714.23047	114255.8281	31039.51758	Glycine N-methyltransferase OS=Danio rerio OX=7955 GN=gnmt PE=1 SV=1	gnmt	NA	cell organization and biogenesis;other metabolic processes;other biological processes	cytosol	other molecular function	Glyoxylate metabolism and glycine degradation
A0A0B4J1A5	0.333333333	6	0.666666667	0	1.431573043	2.697406669	48756.15514	3.46712E-05	0.004125956	0.058248784	3.388787648	-2.264791135	31769.32031	22622	36402.38086	129824.1338	63153.2832	62626.28125	83424.08594	27583.4043	135410.5	268566.6094	374555.9844	117962.0352	EWS RNA-binding protein 1a OS=Danio rerio OX=7955 GN=ewsr1a PE=1 SV=1	ewsr1a	323597	cell cycle OR cell proliferation;cell organization and biogenesis;developmental processes;other biological processes	nucleus	nucleic acid binding activity;other molecular function
Q6DGY4	0.666666667	6	0.666666667	0.666666667	1.430246484	2.694927543	106061.729	7.54219E-05	0.007823583	0.081637389	3.074339296	-2.884576478	41977.08594	48593.13281	132211.2109	188672.8672	136088.1055	205573.5	151423.9531	128694.9453	194422.7813	182124.4219	338872.75	79835.05469	Crystallin, beta A1b OS=Danio rerio OX=7955 GN=cryba1b PE=1 SV=1	cryba1b	436859	developmental processes;other biological processes		other molecular function
F1QGU7	0	6	0	0	1.430205469	2.694850928	645102.0666	0.000458741	0.002883225	0.045304558	3.564660076	-1.915120692	503550.3516	350708.6914	343632.1172	1184282.816	746255.2695	1343830.768	1037287.808	2217520.469	1445373.008	1649848.809	3150754.313	1443192.498	Crystallin, gamma M2e OS=Danio rerio OX=7955 GN=crygm2e PE=1 SV=1	crygm2e	NA	developmental processes;other biological processes		other molecular function
Q7ZUG5	0.5	6	0.666666667	0.333333333	1.42781692	2.690392982	158168.1725	0.000112476	0.031144263	0.169603269	2.38157555	-4.193371626	30421.16797	226857.1641	129928.7695	231443.1484	196291.1484	384357.9141	400021.7969	68470.99219	928578.3711	277242.8594	460537.2031	130935.1836	40S ribosomal protein S21 OS=Danio rerio OX=7955 GN=rps21 PE=3 SV=1	rps21	394166	protein metabolism;RNA metabolism OR transcription;other metabolic processes	cytosol;ER/Golgi;translational apparatus	other molecular function	Major pathway of rRNA processing in the nucleolus and cytosol; Ribosomal scanning and start codon recognition; GTP hydrolysis and joining of the 60S ribosomal subunit; Nonsense Mediated Decay (NMD) enhanced by the Exon Junction Complex (EJC); L13a-mediated translational silencing of Ceruloplasmin expression; Translation initiation complex formation; SRP-dependent cotranslational protein targeting…	Cytoplasmic ribosomal proteins
F1QFJ8	1	6	1	1	1.425046039	2.685230694	16344.49412	1.16228E-05	0.039621713	0.181558583	2.313341493	-4.01495911	8460.260742			22149.69336		23300.37891		261623.3906	61512.65625	24403.27539	157281.1289	26493.97656	Heterogeneous nuclear ribonucleoprotein H1,-like OS=Danio rerio OX=7955 GN=hnrnph1l PE=1 SV=1	hnrnph1l	321556	other biological processes	nucleus;other cell component	nucleic acid binding activity	mRNA Splicing - Major Pathway; FGFR2 alternative splicing	mRNA processing
B8JIJ7	0.833333333	6	0.666666667	1	1.424891695	2.684943436	66813.86623	4.75122E-05	0.002212218	0.037477582	3.694825797	-1.655704664	37512.73047	43271.14844	41765.72266	114971.7969	82070.92188	139066.2969	120057.625			107330.7578	150785.3281	68782.94531	Retinol dehydrogenase 14a OS=Danio rerio OX=7955 GN=rdh14a PE=4 SV=1	rdh14a	NA			other molecular function
Q5RHB5	0.833333333	6	1	0.666666667	1.421153353	2.677995159	13924.23173	9.90171E-06	0.064047398	0.222236755	2.043465378	-4.449082587	7220.45752			12404.03027		30142.98047	20371.4082			19341.45117	13697.62695	20466.13477	Inositol 1,4,5-triphosphate receptor associated 2 OS=Danio rerio OX=7955 GN=irag2 PE=1 SV=2	irag2	567234	cell cycle OR cell proliferation;cell organization and biogenesis;transport;other biological processes	other membranes;cytoskeleton;ER/Golgi;nucleus;other cell component
A0A2R8Q736	0.833333333	6	1	0.666666667	1.41228875	2.661590736	34088.50265	2.42408E-05	0.007440527	0.078207001	3.134333605	-2.719934438	30498.82422	17629.69531	22757.59375	54036.76953		69613.90625	23825.24609	5861.401855		85748.03125	30659.75781	23166.91602	60S ribosomal protein L36a OS=Danio rerio OX=7955 GN=rpl36a PE=1 SV=1	rpl36a	NA	protein metabolism;other metabolic processes	translational apparatus	other molecular function
F1QBR1	0.833333333	6	1	0.666666667	1.410748458	2.658750608	22981.52482	1.63425E-05	0.013379413	0.112135489	2.836143965	-3.282339725	27101.32617	10285.65723	13467.92871	47164.65234	36203.80078				29459.83203	71087.57031	134937.7188	53593.9375	Troponin T2d, cardiac OS=Danio rerio OX=7955 GN=tnnt2d PE=1 SV=1	tnnt2d	NA	cell organization and biogenesis;other biological processes	cytoskeleton	cytoskeletal activity
A0A286YAP4	0.666666667	6	1	0.333333333	1.403870688	2.646105693	79543.56806	5.65645E-05	0.050550751	0.200531904	2.128485193	-4.637663901	12719.64941	65145.28613	141106.2617	94345.33398	172467.9473	133136.5088	189189.0391	536738.5703	263815.7217	180922.6758	565461.043	9050588.737	Heat shock protein 90, beta (grp94), member 1 OS=Danio rerio OX=7955 GN=hsp90b1 PE=1 SV=2	hsp90b1	NA	protein metabolism;other metabolic processes;stress response;developmental processes;other biological processes	ER/Golgi;other cell component	other molecular function	Trafficking and processing of endosomal TLR; Regulation of Insulin-like Growth Factor (IGF) transport and uptake by Insulin-like Growth Factor Binding Proteins (IGFBPs); Post-translational protein phosphorylation; Interleukin-4 and Interleukin-13 signaling; Scavenging by Class A Receptors
A0JMK6	0.833333333	6	1	0.666666667	1.403811501	2.645997137	21934.55043	1.5598E-05	0.008698232	0.086382443	3.022066998	-2.986568968	13705.71387	13642.01367	13113.60254	18238.66406	36636.90625	67976.44531	10163.41406	27284.13867		61437.89063		22789.1875	Secretogranin II OS=Danio rerio OX=7955 GN=scg2b PE=2 SV=1	scg2b	777641	other biological processes	non-structural extracellular;other cell component		Regulation of Insulin-like Growth Factor (IGF) transport and uptake by Insulin-like Growth Factor Binding Proteins (IGFBPs); Post-translational protein phosphorylation
F1QIB2	0.833333333	6	1	0.666666667	1.397244767	2.633980685	48617.00946	3.45722E-05	0.022664927	0.149848624	2.543915502	-3.896956237	49201.52344	11008.84375	49627.86426	111859.3613	53209.99316	82531.18164	85414.59375	25677.79785	42417.86328	104251.3359	104955.4219	24279.11914	Cleavage stimulation factor, 3' pre-RNA, subunit 3 OS=Danio rerio OX=7955 GN=cstf3 PE=1 SV=1	cstf3	406326	RNA metabolism OR transcription;other metabolic processes	nucleus	nucleic acid binding activity	mRNA Splicing - Major Pathway; mRNA 3'-end processing; Processing of Intronless Pre-mRNAs	mRNA processing
H9GX78	0	6	0	0	1.396511513	2.632642298	688313.69	0.000489469	0.005367487	0.067210268	3.259668115	-2.520374006	344661.5869	530631.4277	417431.8555	1606820.465	1309353.648	662098.627	1617491.067	1515712.694	1396869.155	897352.0957	3072060.82	935875.957	Actinin, alpha 4 OS=Danio rerio OX=7955 GN=actn4 PE=1 SV=2	actn4	NA			cytoskeletal activity;other molecular function
F1QTT3	0	6	0	0	1.394992032	2.629870996	528947.0605	0.000376141	0.003130334	0.047954057	3.52429425	-1.995488358	330015.7373	308236.749	341126.8389	846514.4355	613889.4678	1214545.365	1235131.031	745509.9033	1308058.82	1261396.086	2236629.746	792940.123	Junction plakoglobin OS=Danio rerio OX=7955 GN=jupa PE=1 SV=1	jupa	NA	cell adhesion;cell organization and biogenesis;developmental processes;other biological processes	plasma membrane;other membranes;nucleus;other cell component	other molecular function
F1QBP2	1	6	1	1	1.394670259	2.629284506	34800.34951	2.4747E-05	0.028217834	0.167907774	2.432248896	-4.101709141	15792.17773	10235.53711	61156.38184	43497.50391	45771.91016	90249.29492	92633.22266	403664.4297	271066.8047	126011.2422	99400.70898	41630.2373	Ras-related protein Rab-14 OS=Danio rerio OX=7955 GN=rab14l PE=1 SV=1	rab14l	NA	cell organization and biogenesis;stress response;transport	other membranes;cytosol;ER/Golgi;other cytoplasmic organelle;other cell component	other molecular function	Neutrophil degranulation; RAB geranylgeranylation; Synthesis of PIPs at the plasma membrane; RAB GEFs exchange GTP for GDP on RABs
Q5BLF6	0	6	0	0	1.394055865	2.628165022	972332.7818	0.000691439	0.003846413	0.05620249	3.423209808	-2.196467591	512792.6543	511437.9473	822680.293	1724129.459	1122100.649	2024519.875	1538811.492	4554102.148	1428451.949	1185418.46	2476614.094	1343067.828	Hemoglobin beta embryonic-3 OS=Danio rerio OX=7955 GN=hbbe3 PE=1 SV=1	hbbe3	30596	other metabolic processes;transport;other biological processes	cytosol;other cell component	other molecular function
F6P497	0.666666667	6	1	0.333333333	1.38993225	2.620663736	93008.18242	6.61394E-05	0.004040441	0.057606289	3.399063806	-2.244401414	58109.29102	46774.70117	69773.40625	171124.3936	99464.79883	200539.1133	152118.2363	166367.3047	65069.46875	132166.3906	104004.7578	86705.44141	Hemoglobin alpha embryonic-3 OS=Danio rerio OX=7955 GN=hbae3 PE=1 SV=1	hbae3	NA	other metabolic processes;transport;other biological processes	cytosol;other cell component	other molecular function
Q7SZ49	1	6	1	1	1.386916613	2.615191536	22714.30319	1.61524E-05	0.006565187	0.072944914	3.160677963	-2.715364363	9250.526367	25522.67188	11736.81934	31094.13086	43571.93555	36582.06641	98613.63672	110766.5195	70304.39063	133364.0625	278490.8438	91742.19141	Short chain dehydrogenase/reductase family 16C, member 5 OS=Danio rerio OX=7955 GN=sdr16c5b PE=1 SV=1	sdr16c5b	406799		other cell component	other molecular function	RA biosynthesis pathway
B0R028	1	6	1	1	1.375737893	2.595006034	41675.32779	2.96359E-05	0.025181903	0.156978096	2.510705766	-3.879615687		36353.86328	15213.93066	55349.99609	37736.91602	108822.6055	103459.8867	66961.0332	116303.3086	82557.48438	218953.4219	39892.65625	Proteasome subunit beta OS=Danio rerio OX=7955 GN=psmb5 PE=1 SV=1	psmb5	NA	protein metabolism;other metabolic processes	nucleus;other cell component	other molecular function
K4IAH1	0.833333333	6	0.666666667	1	1.372311275	2.588849817	42777.41559	3.04196E-05	0.056007411	0.208399669	2.119574981	-4.328888571			22688.71875	44623.53516		77316.05469		173165.0156			179635.3438	53862.625	Protein argonaute-4 OS=Danio rerio OX=7955 GN=ago4 PE=1 SV=1	ago4	100535764	other biological processes	other cell component	nucleic acid binding activity	Post-transcriptional silencing by small RNAs; Small interfering RNA (siRNA) biogenesis; MicroRNA (miRNA) biogenesis
B8A5D3	1	6	1	1	1.369368309	2.583574183	36933.84316	2.62642E-05	0.017851435	0.131407607	2.688484198	-3.556013227	20168.82813	43175.95605	18521.90918	47725.85059		89281.28809	167192.4863	505106.4326	116032.6934	43052.48242	217054.75	73960.98633	Asparagine--tRNA ligase OS=Danio rerio OX=7955 GN=nars1 PE=1 SV=1	nars1	NA	protein metabolism;RNA metabolism OR transcription;other metabolic processes		nucleic acid binding activity;other molecular function
F1Q4N4	1	6	1	1	1.361664387	2.569814791	35695.36184	2.53835E-05	0.015989852	0.12191973	2.744998052	-3.451736276	16292.00781		25198.04102	47455.67578	34559.93359	86070.92969	81212.05469	185312.2344	42371.73047		193135.0625	83453.8125	Complex I-49kD OS=Danio rerio OX=7955 GN=ndufs2 PE=1 SV=1	ndufs2	553672	other metabolic processes;transport	other membranes;mitochondrion	transporter activity;other molecular function	Complex I biogenesis	Oxidative phosphorylation; Electron transport chain
Q5RH28	1	6	1	1	1.361553571	2.569617407	55039.11047	3.91391E-05	0.052268266	0.201786334	2.15853721	-4.266634797	29337.67969			62465.63281		90980.28906	171316.8984	1064858.82			850142.5	112405.0625	Inter-alpha-trypsin inhibitor heavy chain 2 OS=Danio rerio OX=7955 GN=itih2 PE=3 SV=1	itih2	NA	other metabolic processes;other biological processes	non-structural extracellular	enzyme regulator activity
E7FE90	0	6	0	0	1.359841122	2.566569134	271028.1241	0.000192732	0.013571195	0.112962545	2.801544218	-3.412190011	110497.5508	174796.0625	250685.5664	243879.3594	409011.7559	820657.0254	1742897.855	2253211.031	1528324.375	927041.0547	2394177.422	545091.918	Fetuin B OS=Danio rerio OX=7955 GN=fetub PE=1 SV=1	fetub	569489	other biological processes	non-structural extracellular	enzyme regulator activity	Platelet degranulation ; Dissolution of Fibrin Clot
A0A2R8QI77	0.333333333	6	0.666666667	0	1.358226115	2.563697627	647422.9585	0.000460391	0.00431797	0.059787284	3.366467853	-2.309055353	295334.4414	521372.1445	429340.8037	862040.4199	924504.9951	1397743.877	1313095.004	558162.1328	1951170.176	901502.7793	2943326.599	799827.9805	Periaxin OS=Danio rerio OX=7955 GN=prx PE=4 SV=1	prx	NA	cell organization and biogenesis;developmental processes;other biological processes	nucleus;other cell component
B8A4A6	0.833333333	6	1	0.666666667	1.356568818	2.560754268	18892.62245	1.34348E-05	0.007008485	0.075881338	3.164637744	-2.662246464	12965.18555	11746.70801	14326.50781	30972.9043		35615.91016	43444.19141			51526.76172	82922.75781	30988.4375	Gamma-synuclein OS=Danio rerio OX=7955 GN=sncga PE=1 SV=1	sncga	NA	cell-cell signaling;cell organization and biogenesis;transport;other biological processes	other cell component	other molecular function
F8W470	0.666666667	6	1	0.333333333	1.355117153	2.558178888	74494.46578	5.2974E-05	0.012747004	0.109352806	2.83273701	-3.352504965	34698.24707	35503.93457	82014.68945	140933.8359	66986.60254	179169.9497	202271.8594	490484.8594	140797.7617	221308.8789	322230.1641	78328.83301	S-antigen; retina and pineal gland (arrestin) b (Fragment) OS=Danio rerio OX=7955 GN=sagb PE=1 SV=1	sagb	NA	other metabolic processes;transport;signal transduction	other cell component	signal transduction activity or receptor binding
Q15I84	0.166666667	6	0.333333333	0	1.350189652	2.549456377	8000723.449	0.005689422	0.00921049	0.089615579	2.993806736	-3.041551936	4485580.206	4730739.588	5928826.348	11292619.15	7619557.684	24228956.6	14942813.35	7445221.427	7313216.354	22733676.84	28544121.72	15493667.92	Crystallin gamma EM2-5 OS=Danio rerio OX=7955 GN=crygm2d5 PE=2 SV=1	crygm2d5	558470	developmental processes;other biological processes		other molecular function
A0A2R8Q543	1	6	1	1	1.348386526	2.546271974	13419.28686	9.54264E-06	0.049559276	0.198237105	2.188445131	-4.218534663	10132.54199	9530.973633				25022.61133	36200.73438						Ankyrin repeat and sterile alpha motif domain-containing 1Aa OS=Danio rerio OX=7955 GN=anks1aa PE=1 SV=1	anks1aa	NA	signal transduction;other biological processes	cytosol	signal transduction activity or receptor binding
A0A2R8RUW2	1	6	1	1	1.348292066	2.546105265	64067.83005	4.55595E-05	0.005780607	0.068636099	3.22324457	-2.592230471	40950	37281.65234	42399.08203	127523.293	60202.4707	139165.2305	101853.2578	224908.4688	111805.5371	99276.15625	217822.5703	32596.00586	Coatomer subunit beta' OS=Danio rerio OX=7955 GN=copb2 PE=1 SV=1	copb2	NA	transport;developmental processes	other membranes;ER/Golgi	other molecular function	COPI-mediated anterograde transport; COPI-dependent Golgi-to-ER retrograde traffic
A0A2R8RRC9	1	6	1	1	1.338527394	2.528930509	11618.25103	8.26189E-06	0.053991613	0.20496543	2.140264088	-4.29589022	9911.737305	7336.807617		21565.78906			39355.51172	39797.26172		31777.72656	77477.97656	23606.01172	Hydroxyacyl-CoA dehydrogenase trifunctional multienzyme complex subunit beta OS=Danio rerio OX=7955 GN=hadhb PE=1 SV=1	hadhb	NA	other metabolic processes	mitochondrion	other molecular function	Acyl chain remodeling of CL; Beta oxidation of myristoyl-CoA to lauroyl-CoA; Beta oxidation of palmitoyl-CoA to myristoyl-CoA; Beta oxidation of lauroyl-CoA to decanoyl-CoA-CoA; Beta oxidation of decanoyl-CoA to octanoyl-CoA-CoA; Beta oxidation of octanoyl-CoA to hexanoyl-CoA; Beta oxidation of hexanoyl-CoA to butanoyl-CoA
A0A0R4IZ56	1	6	1	1	1.336473383	2.525332551	88992.2842	6.32836E-05	0.048988525	0.197600774	2.175493872	-4.274725173	44423.56641			88311.89063	90648.08594	176367.3438	220970.5625	369789.6094	262932.2793	187477	607664.5	132997.2969	Si:dkey-56m15.2 OS=Danio rerio OX=7955 GN=si:dkey-56m15.2 PE=4 SV=2	si:dkey-56m15.2	NA	signal transduction
A0A0G2KV54	0.833333333	6	1	0.666666667	1.336473383	2.525332551	44496.1421	3.16418E-05	0.048988525	0.197600774	2.175493872	-4.274725173	22211.7832			44155.94531	45324.04297	88183.67188	110485.2813	114083.7734	117736.0781	93738.5	303832.25	66498.64844	NACHT domain-containing protein OS=Danio rerio OX=7955 GN=LOC100535428 PE=4 SV=2	LOC100535428	NA	signal transduction
O93548	0	6	0	0	1.32905907	2.512387627	12489438.63	0.008881408	0.007212838	0.076724535	3.114379122	-2.806213326	5340447.625	8124344.653	11275421.52	17150848.63	15530445.14	29126560.72	28053389.06	48754784.59	33620350.7	14190953.79	39968783.29	11235215.47	Embryonic 1 beta-globin OS=Danio rerio OX=7955 GN=hbbe1.3 PE=1 SV=1	hbbe1.3	573653; 793447; 81538	other metabolic processes;transport;other biological processes	cytosol;other cell component	other molecular function	Neutrophil degranulation; Cytoprotection by HMOX1; Scavenging of heme from plasma; Heme signaling; Erythrocytes take up carbon dioxide and release oxygen; Erythrocytes take up oxygen and release carbon dioxide
A0A2R8QLN3	0.166666667	6	0.333333333	0	1.329014233	2.512309548	167967.156	0.000119444	0.009523167	0.09081696	2.977306922	-3.073599713	77964.78906	82689.76563	184592.1016	194702.3555	254523.8359	380787.9219	256520.125	231684.4375	506974.5938	251812.7969	833812.625	161631.4844	NADH:ubiquinone oxidoreductase subunit A4, like OS=Danio rerio OX=7955 GN=ndufa4a PE=1 SV=1	ndufa4a	NA	other metabolic processes;transport	other membranes;mitochondrion			Electron transport chain
Q6DH11	1	6	1	1	1.328986956	2.512262047	12465.16396	8.86415E-06	0.097131647	0.269630147	1.802331806	-4.815714633		5253.045898	16005.70605			23036.04688	31625.59961	101031.6094	50110.76172	7934.89209	64885.74609		Lens intrinsic membrane protein 2.4 OS=Danio rerio OX=7955 GN=lim2.4 PE=1 SV=1	lim2.4	436680		plasma membrane;other membranes	other molecular function
A0A0R4IB24	0.833333333	6	1	0.666666667	1.328471935	2.511365366	23275.16208	1.65513E-05	0.052175227	0.201786334	2.140846746	-4.331528506			11667.0293	28036.20508	19836	45231.10938	32157.24023			31632.38672	22686.31641	12400.18652	Si:ch211-153b23.3 OS=Danio rerio OX=7955 GN=si:ch211-153b23.3 PE=3 SV=1	si:ch211-153b23.3	565454	other biological processes	other membranes;other cell component	nucleic acid binding activity;other molecular function
A0A2R8QLA6	0.833333333	6	1	0.666666667	1.32774257	2.510096049	29352.95859	2.08733E-05	0.140946624	0.310816445	1.578415177	-5.132906936	47445.86719	9832.074219			54214.08203			44343.32031	11536.14551				NACHT domain-containing protein OS=Danio rerio OX=7955 GN=LOC568664 PE=4 SV=1	LOC568664	NA
A0A2R8QJ29	0.833333333	6	1	0.666666667	1.327519873	2.509708616	29730.01385	2.11414E-05	0.010614401	0.096130421	2.95406151	-3.061254398		13511.99902	21683.16406	45292.53125	35290.00391	49596.95313	102106.7891	40089.02344	99437.08594	60805.42969	184819.2969		Myosin, light chain 6, alkali, smooth muscle and non-muscle OS=Danio rerio OX=7955 GN=myl6 PE=1 SV=1	myl6	NA			other molecular function
Q6NZW3	0.333333333	6	0.333333333	0.333333333	1.326709222	2.508298806	124896.3745	8.88155E-05	0.005804111	0.068636099	3.221250789	-2.596160294	61191.89941	105582.916	75908.95313	246804.1191	134431.2871	233273.627	210836.6016	449231.5234	313796.5742	250554.9609	582239.3906	154376.2773	Cofilin 2 (Muscle) OS=Danio rerio OX=7955 GN=cfl2 PE=1 SV=1	cfl2	403001	cell organization and biogenesis;other biological processes	cytoskeleton;other cell component	cytoskeletal activity		Non-canonical Wnt pathway
A7MC89	0	6	0	0	1.323082672	2.50200153	3890505.546	0.002766591	0.006705387	0.073149679	3.150283467	-2.735781708	2131597.217	2367512.722	2948419.631	5020113.92	4535367.36	10235838.61	6604870.203	9152781.596	5785928.335	8501413.164	15598719.67	6943925.07	Crystallin, gamma M2d16 OS=Danio rerio OX=7955 GN=crygm2d16 PE=2 SV=1	crygm2d16	798701	developmental processes;other biological processes		other molecular function
F1QA84	0.833333333	6	1	0.666666667	1.323059235	2.501960885	33643.48242	2.39243E-05	0.070634205	0.229835849	1.972210803	-4.60180216			16911.82813	41556.1875	24237.10156	75213.67969	57087.36328						NEDD4-binding protein 3 (Fragment) OS=Danio rerio OX=7955 GN=n4bp3 PE=4 SV=2	n4bp3	NA	other biological processes	other cell component
A3KPH8	0.666666667	6	1	0.333333333	1.319296356	2.495443701	31534.87727	2.24249E-05	0.037705196	0.179786364	2.282614482	-4.369910052	37067.125	15245.85742	14077.0293	88522.49219	18085.52197	77216.55469	73302.7793			259244.625	86721.67969	184426.4375	Pentaxin OS=Danio rerio OX=7955 GN=crp2 PE=1 SV=1	crp2	NA	other biological processes	non-structural extracellular	other molecular function
E7FCE7	1	6	1	1	1.318918407	2.494790044	367979.3169	0.000261675	0.104200879	0.279421351	1.774513614	-4.740010294	232973.4375				581219.8125		538822.375	423069.9688	799369.5		896628.375	713207.0625	Angiomotin_C domain-containing protein OS=Danio rerio OX=7955 GN=amotl1 PE=3 SV=1	amotl1	101884950	cell organization and biogenesis;developmental processes;signal transduction;other biological processes	plasma membrane;other membranes;other cell component		Signaling by Hippo
Q6DG85	0.833333333	6	1	0.666666667	1.316316645	2.490294984	24390.91983	1.73447E-05	0.043739422	0.190803892	2.237473443	-4.172128177		12303.82324		24821.18945	27320.80273	42418.625	75198.67969	135585.4219	65877.45313	79292.67578	219567.8594	49547.78125	Uricase OS=Danio rerio OX=7955 GN=uox PE=1 SV=1	uox	436604	cell organization and biogenesis;other metabolic processes	other cytoplasmic organelle	other molecular function
A0A2R8RR55	0	6	0	0	1.314037291	2.486363604	966072.1092	0.000686987	0.00430333	0.059787284	3.368134448	-2.305751277	602655.6924	612547.7598	622977.6318	1408714.549	1172444.885	2140228.564	2498542.109	3441551.109	3331394.756	2804453.028	5976721.508	1575205.075	Uncharacterized protein OS=Danio rerio OX=7955 PE=4 SV=1	NA	NA	protein metabolism;other metabolic processes	nucleus;other cell component	other molecular function	Neddylation; Recognition of DNA damage by PCNA-containing replication complex; DNA Damage Recognition in GG-NER; Formation of Incision Complex in GG-NER; Dual Incision in GG-NER; Formation of TC-NER Pre-Incision Complex; Dual incision in TC-NER; Gap-filling DNA repair synthesis and ligation in TC-NER; Antigen processing: Ubiquitination & Proteasome degradation; Regulation of RAS by GAPs; TGF-beta…
F1QXV8	0.166666667	6	0.333333333	0	1.310032768	2.479471716	134859.3318	9.59003E-05	0.005037405	0.065350119	3.290832612	-2.458801183	62144.98438	89320.89844	113173.5938	235580.5801	169787.8467	239406.3477	247639.8848	720859.375	256048.1133	300060.668	502397.8984	162050.7246	Phosphoglycerate kinase OS=Danio rerio OX=7955 GN=pgk1 PE=1 SV=1	pgk1	NA	other metabolic processes;stress response;other biological processes	cytosol	kinase activity;other molecular function	Glycolysis; Gluconeogenesis
Q7ZUQ0	1	6	1	1	1.308661358	2.477115877	112071.9732	7.96959E-05	0.003569814	0.05299517	3.459825745	-2.123719993	64272.08203	69933.53125	80327.40625	158559.3906	158547.9531	218302.1094	305916.7813	124260.2578	371168.2188	264809.5313	680195.375	176788.1875	Actin-related protein 2/3 complex subunit OS=Danio rerio OX=7955 GN=arpc1a PE=1 SV=1	arpc1a	394243	cell organization and biogenesis	cytoskeleton;nucleus;other cell component	cytoskeletal activity	Regulation of actin dynamics for phagocytic cup formation; EPHB-mediated forward signaling; Clathrin-mediated endocytosis; RHO GTPases Activate WASPs and WAVEs
A4FUM8	1	6	1	1	1.305943067	2.47245295	24093.68415	1.71333E-05	0.0449453	0.192051132	2.190649684	-4.530791784	7565.359863	28988.91602	16404.23633	58620.24023	14225.79785	65204.48438	126301.5352	193416.6172		71982.94336	113887.9258	28937.13281	Vacuolar proton pump subunit B OS=Danio rerio OX=7955 GN=atp6v1b2 PE=1 SV=1	atp6v1b2	NA	other metabolic processes;transport	other membranes	other molecular function
A0A0R4I9I2	1	6	1	1	1.305899581	2.472378425	39850.11398	2.8338E-05	0.010405936	0.094838913	2.933444606	-3.158590057	22352.88867	27308.99805	26667.16602	62795.40625	35295.85156	110996.5762	81085.41406	77225.72852	59353.40625	88378.69141	202129.5391	46455.44922	Cleavage stimulation factor, 3' pre-RNA, subunit 2 OS=Danio rerio OX=7955 GN=cstf2 PE=1 SV=1	cstf2	386806	RNA metabolism OR transcription;other metabolic processes	nucleus	nucleic acid binding activity	mRNA Splicing - Major Pathway; mRNA 3'-end processing; Processing of Intronless Pre-mRNAs	mRNA processing
Q1L8R2	1	6	1	1	1.301587103	2.464999072	81662.80233	5.80715E-05	0.005900948	0.068636099	3.213119974	-2.612182546	43832.7876	55627.26855	57711.30176	115563.8164	94391.24609	193216.5762	267836.4531	129515.499	156500.6602	244694.7578	449514.7734	116017.2168	Splicing factor proline/glutamine-rich OS=Danio rerio OX=7955 GN=sfpq PE=1 SV=1	sfpq	NA	cell organization and biogenesis;RNA metabolism OR transcription;other metabolic processes;developmental processes;other biological processes	other membranes;nucleus;other cell component	nucleic acid binding activity	PTK6 Regulates Proteins Involved in RNA Processing
A0A0R4ISZ0	1	6	1	1	1.297515221	2.458051633	14328.92112	1.01895E-05	0.011674728	0.102509811	2.905618514	-3.152320985	6812.744141	10242.25781		17142.58789	20242.81055	24946.08984	32405.07031		45599.02734	38547.17969	94935.19531	24226.75781	Transcription factor AP-2-epsilon OS=Danio rerio OX=7955 GN=tfap2e PE=3 SV=2	tfap2e	NA	other biological processes	nucleus	nucleic acid binding activity;other molecular function
B8JLR6	0	6	0	0	1.297249131	2.457598313	1546216.132	0.001099535	0.007115379	0.076463769	3.121076803	-2.793086126	781431.3105	1150678.007	1067086.508	2496751.244	1596853.906	3572205.957	3342182.801	5686139.072	3571812.254	3106523.65	6045281.824	1915649.399	Glutamate receptor OS=Danio rerio OX=7955 GN=si:ch211-251b21.1 PE=1 SV=1	si:ch211-251b21.1	571720	cell-cell signaling;transport;signal transduction;other biological processes	plasma membrane;other membranes	transporter activity;other molecular function
A0A140LG92	1	6	1	1	1.297201911	2.457517877	19870.06964	1.41299E-05	0.041715846	0.186520507	2.263260829	-4.129087127	10123.41113			29053.50195	19774.72852	26801.6582	99830.64844	46217.58594	47824.67578	35769.57813	80573.35938	34954.17578	Fumarylacetoacetate hydrolase domain-containing 2A (Fragment) OS=Danio rerio OX=7955 GN=fahd2a PE=1 SV=1	fahd2a	NA			other molecular function
Q1LV19	1	6	1	1	1.296265516	2.455923318	16965.93549	1.20647E-05	0.005574267	0.06860636	3.241101666	-2.557016919	8928.697266	10376.84668	13694.86426	28577.89844	19138.16797	34365.68359	41902.80469			45037.11328		23628.45117	A-kinase anchor protein SPHKAP OS=Danio rerio OX=7955 GN=sphkap PE=3 SV=1	sphkap	100034387		mitochondrion;other cell component	other molecular function
Q7SY26	0.833333333	6	1	0.666666667	1.296215085	2.455837471	28519.03424	2.02803E-05	0.007246206	0.076724535	3.112106486	-2.810666401	13063.25098	18397.30664	25078.38086	36936.10938	37387.01172	64644.55859	94534.97656		109571.875	48647.36719	156845.7188	40336.17188	Zgc:63587 OS=Danio rerio OX=7955 GN=zgc:63587 PE=1 SV=1	NA	393431	cell cycle OR cell proliferation;other biological processes	plasma membrane;other membranes;cytoskeleton;ER/Golgi;other cell component	other molecular function
Q6DHL6	0	6	0	0	1.294395958	2.452742801	2373530.291	0.001687849	0.011761094	0.102642277	2.872743432	-3.275686645	1049612.905	2816151.623	1177663.258	2806665.343	3777815.406	4844299.49	7106245.471	7044602.215	6504515.156	4893455.043	10105807.99	1585857.552	40S ribosomal protein S6 OS=Danio rerio OX=7955 GN=rps6 PE=1 SV=1	rps6	445028	protein metabolism;other metabolic processes	translational apparatus	other molecular function	Nonsense Mediated Decay (NMD) enhanced by the Exon Junction Complex (EJC); Major pathway of rRNA processing in the nucleolus and cytosol; L13a-mediated translational silencing of Ceruloplasmin expression; GTP hydrolysis and joining of the 60S ribosomal subunit; SRP-dependent cotranslational protein targeting to membrane; Formation of a pool of free 40S subunits; Nonsense Mediated Decay (NMD) inde…	Cytoplasmic ribosomal proteins
Q6NYJ1	0.666666667	6	1	0.333333333	1.290659003	2.446397781	53580.11713	3.81015E-05	0.010134713	0.093270633	2.946519621	-3.13328691	39476.49805	21320.20313	47762.86914	56902.73242	89479.48438	115596.582	174107.8516	223365.8672	258519.5781	356012.8047	152722.8438	38727	LIM and SH3 domain protein 1 OS=Danio rerio OX=7955 GN=lasp1 PE=1 SV=1	lasp1	323216	transport	cytoskeleton;other cell component	cytoskeletal activity;other molecular function
H0WES8	0.666666667	6	1	0.333333333	1.287791576	2.441540275	85430.78344	6.0751E-05	0.024876763	0.155750168	2.496603175	-3.984153023	34327.54688	62766.92578	75853.16406	167305.5938	59133.69922	240432.6797	257054	323877.2188	368540.7813	122913.875	258130.6719	68820.14063	ATP synthase membrane subunit DAPIT OS=Danio rerio OX=7955 GN=atp5md PE=1 SV=1	atp5md	794625		other membranes;mitochondrion
F1RE82	1	6	1	1	1.287128036	2.440417592	34608.2981	2.46104E-05	0.111812032	0.285320462	1.731741865	-4.800343681			22153.79688			54064.51563	55825.02734	7547.382324	34048.48828	58016.32031			Calcium channel, voltage-dependent, beta 3b (Fragment) OS=Danio rerio OX=7955 GN=cacnb3b PE=4 SV=1	cacnb3b	NA	transport	plasma membrane;other membranes	transporter activity		MAPK signaling pathway
Q802Z5	1	6	1	1	1.286819843	2.439896319	44778.48745	3.18426E-05	0.011196782	0.100145126	2.897143454	-3.22869328	28199.56738	44769.03223	18660.83398	49949.1875	64959.45996	105461.6309	201052.9453	217529.5273	260084.2891	170322.3555	324418.6719	105430.3398	Non-POU domain-containing, octamer-binding OS=Danio rerio OX=7955 GN=nono PE=1 SV=1	nono	321994	RNA metabolism OR transcription;other metabolic processes;developmental processes;other biological processes	nucleus	nucleic acid binding activity		mRNA processing
Q1LUT2	1	6	1	1	1.278371634	2.425650399	25805.57688	1.83507E-05	0.181139409	0.356339822	1.414454941	-5.401483538			13276.76953	9398.118164	50529.24512	70336.08008	40686.38672	118982.832	65686.69531	18314.23633	89701.60938	16749.5332	DNA topoisomerase 2 OS=Danio rerio OX=7955 GN=top2b PE=1 SV=1	top2b	569877	cell cycle OR cell proliferation;cell organization and biogenesis;DNA metabolism;other metabolic processes;developmental processes	nucleus	nucleic acid binding activity;other molecular function	SUMOylation of DNA replication proteins
F1R9Y8	0.666666667	6	1	0.333333333	1.276352458	2.422257866	61687.74785	4.3867E-05	0.013150321	0.112050073	2.817234899	-3.382190673	73115.05664	37485.0376	22719.63818	84707.125	88068.60742	118627.7344	145665.9922	430594.2109	253056.2109	299033.3398	493044.7188	237242.3184	High density lipoprotein-binding protein a OS=Danio rerio OX=7955 GN=hdlbpa PE=1 SV=1	hdlbpa	794178	other biological processes	nucleus;other cell component	nucleic acid binding activity	HDL clearance
F1QH99	1	6	1	1	1.274789977	2.41963591	33273.35137	2.36611E-05	0.023340564	0.150590272	2.574941475	-3.710465561		24527.13477	18655.04297	59300.12109		45173.89453	39006.1875	38077.29297	78971.17188		55949.1875		Low molecular weight cytosolic acid phosphatase OS=Danio rerio OX=7955 GN=acp1 PE=1 SV=1	acp1	541489	protein metabolism;other metabolic processes;developmental processes	other cell component	other molecular function
A0A2R8Q2N0	1	6	1	1	1.27430983	2.418830758	176457.8527	0.000125482	0.014186806	0.114383608	2.779426182	-3.454394771	89179.58789	114079.168	143563.1372	313226.6426	144084.5518	457989.0332	482601.4902	1161458.066	427987.3496	409497.1641	931753.3672	296786.7852	10-formyltetrahydrofolate dehydrogenase OS=Danio rerio OX=7955 GN=aldh1l1 PE=1 SV=1	aldh1l1	NA	other metabolic processes;developmental processes	other cell component	other molecular function	Metabolism of folate and pterines
A7E2K7	0	6	0	0	1.266798737	2.406270342	1821959.414	0.00129562	0.008758645	0.086386636	3.018650184	-2.993222776	881531.5508	1500169.676	1225240.164	3105289.141	1844838.128	3940691.275	2911521.287	2325888.871	3018590.771	4025402.094	6574839.859	3443876.41	Crystallin, gamma M2d12 OS=Danio rerio OX=7955 GN=crygm2d12 PE=1 SV=1	crygm2d12	100000256	developmental processes;other biological processes		other molecular function
Q6PBY8	0.5	6	0.666666667	0.333333333	1.263063701	2.400048734	52506.21453	3.73379E-05	0.029334927	0.168969178	2.412342111	-4.137816021	23911.2168	47912.91797	33981.90625	93136.40234	34812.17188	166001.3574	97674.76172	284413.6992	138674.9766	165613.1777	252483.8047	101090	S-phase kinase-associated protein 1 OS=Danio rerio OX=7955 GN=skp1 PE=1 SV=1	skp1	393716	protein metabolism;other metabolic processes	nucleus;other cell component	kinase activity;other molecular function	Neddylation; Antigen processing: Ubiquitination & Proteasome degradation; Degradation of GLI1 by the proteasome; Orc1 removal from chromatin; SCF(Skp2)-mediated degradation of p27/p21; Degradation of beta-catenin by the destruction complex; GLI3 is processed to GLI3R by the proteasome; FBXL7 down-regulates AURKA during mitotic entry and in early mitosis; Regulation of RUNX2 expression and activit…
B0R138	1	6	1	1	1.262659421	2.399376274	31248.03462	2.22209E-05	0.079236851	0.240719549	1.921257022	-4.637784341			17435.07422		30514.66602	57350.30078	61026.73828	311722	76706.58203	25726.30078	156406.582	34606.55859	Sulfotransferase OS=Danio rerio OX=7955 GN=sult1st2 PE=3 SV=1	sult1st2	NA			other molecular function
A0A2R8RQC2	0.5	6	1	0	1.261658088	2.397711514	171016.3461	0.000121612	0.005910046	0.068636099	3.212362928	-2.613674028	112575.2456	125204.4648	95577.2998	250298.8242	203351.5566	364839.584	531376.8164	339001.9756	415328.0703	532776.3672	1093737.961	356437.8105	Far upstream element (FUSE)-binding protein 1 OS=Danio rerio OX=7955 GN=fubp1 PE=1 SV=1	fubp1	NA	other biological processes	nucleus;other cell component	nucleic acid binding activity
Q1LUN9	0.833333333	6	0.666666667	1	1.253964208	2.384958575	26961.46981	1.91727E-05	0.014033894	0.114383608	2.784831652	-3.444089388	14076.75586	14799.50098	25542.28711	50264.92969	23491.56641	61132.88574	65504.125	23480.13672		81316.70898	136091.8906	36759.00781	Gamma-aminobutyric acid (GABA) B receptor, 2 OS=Danio rerio OX=7955 GN=gabbr2 PE=3 SV=2	gabbr2	560267	cell-cell signaling;signal transduction	plasma membrane;other membranes	other molecular function	G alpha (i) signalling events; Activation of G protein gated Potassium channels; Inhibition of voltage gated Ca2+ channels via Gbeta/gamma subunits; Class C/3 (Metabotropic glutamate/pheromone receptors); GABA B receptor activation
F1R984	1	6	1	1	1.250733016	2.379622981	16841.09193	1.19759E-05	0.12113783	0.288775381	1.68277488	-4.868430079			10917.32324			25979.11328	23275.64258	91883.9375	23136.47266		42369.48828	8983.701172	Ubiquitin protein ligase E3 component n-recognin 4 (Fragment) OS=Danio rerio OX=7955 GN=ubr4 PE=3 SV=1	ubr4	NA	protein metabolism;other metabolic processes	cytosol;cytoskeleton;nucleus	other molecular function
Q9PU58	0.833333333	6	1	0.666666667	1.248129777	2.375332995	22573.83487	1.60526E-05	0.121830845	0.289499038	1.679272402	-4.873258449		14646.81152				34791.05469		117306.2734	79031.34375	54002.11719	97461.96875	32656.16797	Protein NipSnap homolog 2 OS=Danio rerio OX=7955 GN=nipsnap2 PE=2 SV=2	nipsnap2	30232		mitochondrion;other cell component		RHOJ GTPase cycle; RHOH GTPase cycle
A0A0R4IN27	1	6	1	1	1.246083404	2.371966121	18829.67531	1.339E-05	0.009951059	0.093232345	2.955569476	-3.115757359	8705.016602	15209.67969	13803.08301	19345.46094	30869.96094	40839.08984	28108.68555			37155.05859	69903.96094	15815.78223	Abhydrolase domain-containing 4, N-acyl phospholipase B OS=Danio rerio OX=7955 GN=abhd4 PE=4 SV=1	abhd4	NA	other metabolic processes;other biological processes	mitochondrion;other cell component	other molecular function	Acyl chain remodelling of PE
A0A1L1QZF2	0.166666667	6	0.333333333	0	1.240363471	2.362580473	232239.4759	0.000165149	0.00663406	0.072944914	3.155544555	-2.725449111	147923.1421	133552.457	174598.3789	385823.4453	256601.8223	459451.5195	498584.8164	946027.2734	498093.6133	477920.7891	1152465.416	350528.2715	Transaldolase OS=Danio rerio OX=7955 GN=taldo1 PE=1 SV=1	taldo1	NA	other metabolic processes	other cell component	other molecular function	Pentose phosphate pathway; Insulin effects increased synthesis of Xylulose-5-Phosphate
I3ISA3	1	6	1	1	1.233209663	2.350894281	18465.92375	1.31314E-05	0.066532915	0.22649503	2.005815317	-4.548814962		9726.267578		33336.82422	23599.1416	15195.58789	12558.9502	105454.8242	93069.62109	41235.86426	139422.9961	23641.47656	Myosin, heavy chain 10, non-muscle OS=Danio rerio OX=7955 GN=myh10 PE=1 SV=1	myh10	555454	cell organization and biogenesis;developmental processes;other biological processes	cytoskeleton	cytoskeletal activity;other molecular function
F1R5W5	0.833333333	6	1	0.666666667	1.2317214	2.348470384	24808.33639	1.76415E-05	0.005621916	0.068606438	3.236920359	-2.565264934	16306.49219	17931.64258	14508.90625	41139.15234	29919.60156	44643.62109	56730.80859		83160.75	42288.75781	111254.9844	32819.66797	Sidoreflexin OS=Danio rerio OX=7955 GN=sfxn1 PE=1 SV=2	sfxn1	445143	transport	other membranes;mitochondrion	transporter activity
F1RCD5	0.833333333	6	1	0.666666667	1.229680663	2.345150747	36716.50845	2.61096E-05	0.025411214	0.157724774	2.485775102	-4.004019121	30864.21484	11290.20117	39552.23828	79932.51758	37356.9541	59531.29395	109809.7334	230033.7109	172828.9785	97987.00586	239511.0176	91247.09375	Ca2+-dependent activator protein for secretion b OS=Danio rerio OX=7955 GN=cadpsb PE=1 SV=1	cadpsb	NA	cell-cell signaling;transport;other biological processes	other cell component	other molecular function
T1ECV2	1	6	1	1	1.227478356	2.341573553	19185.84856	1.36433E-05	0.014297951	0.114383608	2.775532614	-3.461814053	9231.711914	12294.07813	17366.13281	25399.19727	19950.21094	49938.70313	59710.94531	123390.0391	68108.19531	54290.4375	147930.0781	41299.36328	Myosin light chain kinase 3 OS=Danio rerio OX=7955 GN=mylk3 PE=4 SV=2	mylk3	NA	protein metabolism;other metabolic processes		kinase activity;other molecular function
F1RCJ4	0.5	6	0.666666667	0.333333333	1.227179327	2.341088262	55463.69959	3.9441E-05	0.014279864	0.114383608	2.776164221	-3.460610723	29539.02734	39614.87891	40704.76953	102475.1758	46061.11328	129479.2227	130419.6016	82571.05469	39718.65234	66434.49219	213612.1484	15886.0957	Calpain 9 OS=Danio rerio OX=7955 GN=capn9 PE=1 SV=1	capn9	NA	protein metabolism;other biological processes	other cell component	other molecular function	Degradation of the extracellular matrix
Q1L8Z0	0.5	6	0.666666667	0.333333333	1.224086656	2.336075101	25422.48556	1.80783E-05	0.019792228	0.140908429	2.612450254	-3.769563686	10027.95898	35667.68457	12865.78711	40295.5332	37017.25	39329.92969	71485.61133	97020.0293	88188.69141	79497.25781	46792.14063		Nucleoporin 205 (Fragment) OS=Danio rerio OX=7955 GN=nup205 PE=1 SV=1	nup205	NA	cell organization and biogenesis;transport	nucleus	other molecular function
A1A5X7	0.666666667	6	1	0.333333333	1.221435254	2.331785779	92214.48522	6.5575E-05	0.023885875	0.15152273	2.517279814	-3.946123779	76113.20703	26821.08203	107876.8232	153060.3164	122954.6104	148362.1055	271958.334	291403.5996	339764.5605	199568.2266	488982.0781	181829.7305	TAF15 RNA polymerase II, TATA box-binding protein (TBP)-associated factor OS=Danio rerio OX=7955 GN=taf15 PE=1 SV=1	taf15	558760	other biological processes	nucleus	nucleic acid binding activity;other molecular function	Regulation of TP53 Activity through Phosphorylation; RNA Polymerase II Pre-transcription Events; RNA Polymerase II Promoter Escape; RNA Polymerase II Transcription Pre-Initiation And Promoter Opening; RNA Polymerase II Transcription Initiation
E9QGT1	0.833333333	6	1	0.666666667	1.21775634	2.325847232	39967.66554	2.84215E-05	0.123100271	0.290597362	1.635337168	-5.420660289	48642.18262	15662.77051	23625.06055	103613.3271	12707.98535	171991.0313	57881.3584	9766.042969		211828.0234	99207.03516	73954.29785	Si:dkey-30k6.5 OS=Danio rerio OX=7955 GN=si:dkey-30k6.5 PE=4 SV=1	si:dkey-30k6.5	559794	other biological processes	nucleus	nucleic acid binding activity;other molecular function
Q6PBX2	0.5	6	1	0	1.217699499	2.325755597	28101.94237	1.99837E-05	0.008555357	0.085553567	3.030241569	-2.970643397	13514.54199	22222.91602	20833.41797	31490.54883	48986.77539	51026.53125	81422.60156	186809.4688	75461.99219	59281.94141	197211.6719	52640.21484	SAR1a gene homolog 2 (S. cerevisiae) OS=Danio rerio OX=7955 GN=sar1b PE=1 SV=1	sar1b	554177	cell organization and biogenesis;transport;developmental processes;other biological processes	other membranes;ER/Golgi	other molecular function	COPII-mediated vesicle transport; Cargo concentration in the ER; MHC class II antigen presentation; Antigen Presentation: Folding, assembly and peptide loading of class I MHC; Chylomicron assembly
Q5TZG5	1	6	1	1	1.217298638	2.325109463	33137.07352	2.35642E-05	0.009511005	0.09081696	2.977938711	-3.072373336	16366.92383	21779.35547	28791.56445	35506.89063	57952.82617	62693.17969	137802.291	170593.5469		15837.39648	249537.1074	49841.24121	Ezrin OS=Danio rerio OX=7955 GN=ezrb PE=1 SV=1	ezrb	561589	cell organization and biogenesis;developmental processes;other biological processes	plasma membrane;other membranes;cytoskeleton;other cell component	cytoskeletal activity	Netrin-1 signaling
Q802D5	0.5	6	0.666666667	0.333333333	1.215163518	2.321670957	64580.44934	4.5924E-05	0.0063242	0.071707469	3.17906956	-2.679210309	39469.43359	40978.33203	47074.64063	96724.69531	78654.61719	125239.8672	173605.0938	77821.6875	155960.6719	130984.3281	283812.9063	96590.6875	Profilin OS=Danio rerio OX=7955 GN=pfn2 PE=1 SV=1	pfn2	394235	cell organization and biogenesis;other biological processes	cytoskeleton;other cell component	cytoskeletal activity		Non-canonical Wnt pathway
A0A286YBN1	1	6	1	1	1.205556957	2.306262862	18705.47522	1.33017E-05	0.032940002	0.173749463	2.370273706	-4.129624583		12673.05371	10128.97852	15808.59277	24099.32129	46827.26367	29637.13867	22689.76563	52680.45703		52049.125	30973.10645	Proline-rich coiled-coil 2C OS=Danio rerio OX=7955 GN=prrc2c PE=1 SV=2	prrc2c	407633	other biological processes
Q66HW9	0.166666667	6	0.333333333	0	1.204498268	2.304571084	67876.24364	4.82677E-05	0.006179757	0.070625796	3.190429007	-2.656862356	44554.19141	48222.73535	41603.30469	93815.8125	90339.38281	129087.8594	208116.0938	22592.13867	234523.8203	234096.6563	302811.0938	176778.9219	Chymotrypsin-like OS=Danio rerio OX=7955 GN=ctrl PE=1 SV=1	ctrl	447843	protein metabolism		other molecular function
A0A140LFP0	0.833333333	6	1	0.666666667	1.204113105	2.303955905	75561.677	5.37329E-05	0.011062263	0.09956037	2.903137246	-3.21713365	36282.0625	54577.11719	62300.41797	119498.7754	79438.66016	158935.4014	142623.0684	113205.2129	478752.3789	107243.8809	243346.8809	52692.22656	Obscurin, cytoskeletal calmodulin and titin-interacting RhoGEF b (Fragment) OS=Danio rerio OX=7955 GN=obscnb PE=4 SV=1	obscnb	NA	cell adhesion;cell organization and biogenesis;developmental processes;other biological processes	plasma membrane;other membranes;cytoskeleton;other cell component	other molecular function
F1QXP5	0.833333333	6	1	0.666666667	1.202413464	2.301243209	14529.28831	1.0332E-05	0.016588873	0.12407096	2.726143346	-3.486594107	7919.597168	11867.58301	12003.63086	23061.47656		24886.08594	36521.30859	52361.03125	44186.67969	18781.45508	110789.9609	22130.53906	C-1-tetrahydrofolate synthase, cytoplasmic OS=Danio rerio OX=7955 GN=mthfd1b PE=1 SV=1	mthfd1b	NA	other metabolic processes	cytosol	other molecular function	Metabolism of folate and pterines
Q5RKN4	1	6	1	1	1.200748742	2.298589341	16904.32431	1.20209E-05	0.051137228	0.200948464	2.135965188	-4.533032102		11872.66211	8865.308594	20288.08789	12522.00098	51621.69531	101131.1348	135615.4141	83538.91113	76314.38672	253173.7266	64692.54492	Putative oxidoreductase GLYR1 OS=Danio rerio OX=7955 GN=glyr1 PE=2 SV=1	glyr1	493611		nucleus	other molecular function
Q9PUQ6	1	6	1	1	1.19682637	2.292348468	14029.63111	9.97666E-06	0.084029011	0.248559133	1.887179459	-4.689376101		8069.73291			15016.70117	22787.93945	34665.70703	43388.01563	29702.03711	34606.13672	66902.09375	19366.84766	Sk-tropomodulin OS=Danio rerio OX=7955 GN=tmod4 PE=1 SV=1	tmod4	30441	cell organization and biogenesis;other biological processes	cytoskeleton	cytoskeletal activity	Striated Muscle Contraction
F1QI68	0.833333333	6	1	0.666666667	1.194108817	2.288034517	51554.18422	3.66609E-05	0.010158372	0.093270633	2.94536549	-3.135521523	40085.68945	22322.08594	44245.97461	90345.74805	78827.9707	66588.24219	200020.2188	140036.8359	202835.5352	173133.3242	431120.6953	111372.125	5'-nucleotidase, cytosolic IB b OS=Danio rerio OX=7955 GN=nt5c1bb PE=4 SV=1	nt5c1bb	561683	other metabolic processes	cytosol	other molecular function	Purine catabolism
Q6NYE6	1	6	1	1	1.193967517	2.287810435	24038.58028	1.70942E-05	0.008353424	0.084710775	3.042027351	-2.947666249	11653.40039	20980.23242	16418.49805	36771.56152	31628.64453	41329.85156	43518.14844	69978.81836	59547.93359	59400.42578	66739.07813	40196.71875	NADH-cytochrome b5 reductase OS=Danio rerio OX=7955 GN=cyb5r3 PE=1 SV=1	cyb5r3	324560			other molecular function	Neutrophil degranulation; Phase I - Functionalization of compounds; Vitamin C (ascorbate) metabolism
Q9PWD8	0.166666667	6	0.333333333	0	1.19298409	2.286251458	1310294.306	0.000931768	0.006112474	0.070415703	3.195810499	-2.646270517	780702.4053	895075.1357	931269.8809	1829608.178	1834319.839	2317178.01	2107313.701	1326310.472	1688348.93	2076702.055	2835863.777	2087305.782	Type I cytokeratin OS=Danio rerio OX=7955 GN=cyt1 PE=1 SV=1	cyt1	30327	developmental processes	cytoskeleton	other molecular function	Formation of the cornified envelope
F6NPA4	0.333333333	6	0.666666667	0	1.184027534	2.272101892	84246.72695	5.9909E-05	0.02981437	0.169603269	2.404018066	-4.152876963	43413.09766	121671.6484	33052.72266	90806.69531	130527.0469	172775.6094	342795.2344	58113.38281	641953.4219	291320.1719	320739.4063	221931.3555	Procollagen, type V, alpha 1 (Fragment) OS=Danio rerio OX=7955 GN=col5a1 PE=1 SV=1	col5a1	NA	cell adhesion;cell organization and biogenesis	non-structural extracellular;extracellular matrix	extracellular structural activity;other molecular function
Q5XKE5	1	6	1	1	1.180230563	2.266129901	23107.86682	1.64323E-05	0.06202498	0.219449559	2.045030451	-4.486414941	14513.53613	20880.36328	22044.72461		42679.90625		58238.02344	39408.25781	119117.4375	49707.21094	154878.0938	28301.24023	CRAP Keratin, type II cytoskeletal 79 OS=Homo sapiens OX=9606 GN=KRT79 PE=1 SV=2	KRT79	338785		cytosol;cytoskeleton	other molecular function	Formation of the cornified envelope
A7E2K4	0.333333333	6	0.333333333	0.333333333	1.180209169	2.266096297	87949.75768	6.25423E-05	0.009437075	0.09081696	2.981796242	-3.064884099	44542.24219	63204.19824	70838.34375	127538.082	105669.3955	172199.6953	181785.4609	317011.3125	171009.8359	144137.3594	350913.375	92788.23438	60S acidic ribosomal protein P2 OS=Danio rerio OX=7955 GN=rplp2l PE=1 SV=1	rplp2l	558312	protein metabolism;other metabolic processes;developmental processes	cytosol;translational apparatus	other molecular function
E7FAU1	0.833333333	6	1	0.666666667	1.179962774	2.265709308	51504.09147	3.66253E-05	0.02289354	0.149848624	2.560146707	-3.79035386		35810.19531	27760.78516	59382.61719	58363.53516	105188.75	189760.5625		107907.9141	266806.0938	122293.2891	74656.0625	Si:dkey-108k21.14 OS=Danio rerio OX=7955 GN=si:dkey-108k21.14 PE=1 SV=1	si:dkey-108k21.14	NA	cell organization and biogenesis;other biological processes	nucleus;other cell component	nucleic acid binding activity	Formation of Senescence-Associated Heterochromatin Foci (SAHF); Apoptosis induced DNA fragmentation
Q5PR60	1	6	1	1	1.173432738	2.255477256	13338.97294	9.48552E-06	0.081667031	0.245294307	1.903746624	-4.664352995			7755.862305	18183.53516		16829.01758	26794.55078		44520.5625	14540.97363	62064.41797	11399.11914	E2 ubiquitin-conjugating enzyme OS=Danio rerio OX=7955 GN=ube2kb PE=1 SV=1	ube2kb	30100	protein metabolism;other metabolic processes	nucleus	other molecular function
F1RAE8	0.833333333	6	1	0.666666667	1.171931854	2.253132028	40039.46204	2.84726E-05	0.044867491	0.192051132	2.191562198	-4.52921141	10918.19824	44397.37598	39154.0293	46577.72266	45978.56641	101370.3594	102381.9473	161074.2427	100795.0313	119644.5	126230.1172	57969.87695	Glial fibrillary acidic protein OS=Danio rerio OX=7955 GN=gfap PE=1 SV=1	gfap	30646		cytoskeleton	other molecular function
Q66IB0	0.333333333	6	0.333333333	0.333333333	1.171887808	2.25306324	166231.841	0.00011821	0.012757827	0.109352806	2.83231478	-3.353314122	87074.10156	168347.4336	92658.88477	250347.7842	193435.9961	320790.627	365623.5781	427049.1406	605675.8984	420245.6953	750963.4375	234338.9648	Protein lin-7 homolog OS=Danio rerio OX=7955 GN=lin7c PE=1 SV=1	lin7c	447934	cell-cell signaling;transport;other biological processes	plasma membrane;other membranes;other cell component	other molecular function
A0A2R8Q815	0	6	0	0	1.170412261	2.250760049	945309.8432	0.000672223	0.031211907	0.169603269	2.38045841	-4.195383075	364274.4707	610004.4766	1125814.883	1480402.109	840589.5479	2292200.781	2261167.43	1820134.694	3658749.939	2384831.197	4832529.115	1204111.114	Uncharacterized protein OS=Danio rerio OX=7955 PE=3 SV=1	NA	NA	developmental processes;other biological processes		other molecular function
Q803H4	1	6	1	1	1.167276264	2.245872869	8521.255604	6.05958E-06	0.041841754	0.186520507	2.261622146	-4.253004919		4404.283691	7340.856445	15490.4043	10527.60547		10833.40625			26728.61523	43943.81641	18356.78906	Histone H3-like centromeric protein A OS=Danio rerio OX=7955 GN=cenpa PE=1 SV=1	cenpa	100302659		nucleus;other cell component	nucleic acid binding activity;other molecular function
F1QUA1	1	6	1	1	1.161044238	2.23619227	20528.33948	1.4598E-05	0.047751596	0.195903984	2.189515081	-4.373986491	16652.2168	11316.87305		22010.21289		42814.66406		17906.25391		25864.97461	49566.97656		Upstream transcription factor 1 OS=Danio rerio OX=7955 GN=usf1 PE=4 SV=1	usf1	393266	other biological processes		nucleic acid binding activity;other molecular function	Estrogen-dependent gene expression
F6P2R4	0.166666667	6	0.333333333	0	1.160887099	2.235948717	169333.3794	0.000120415	0.008527993	0.085553567	3.031822489	-2.9675624	102068.4678	102257.1904	139139.2051	289142.6563	205261.874	273526.8906	359223.1543	231944.8672	240103.6035	144214.7539	612610.1328	354850.1328	Glycine C-acetyltransferase OS=Danio rerio OX=7955 GN=gcat PE=1 SV=1	gcat	402822	other metabolic processes	mitochondrion	other molecular function
A3KQL1	0.666666667	6	1	0.333333333	1.156403325	2.229010365	22856.3861	1.62535E-05	0.021454614	0.144722357	2.593736099	-3.729374858	13114.0791	17103.81641	20344.98438	31518.96484		43368.82813				27476.07031	52655.51953		N-terminal EF-hand calcium-binding protein 2 OS=Danio rerio OX=7955 GN=necab2 PE=1 SV=2	necab2	565258	other biological processes	other cell component	other molecular function
Q7ZW04	0.333333333	6	0.333333333	0.333333333	1.152963632	2.223702259	118667.3041	8.43859E-05	0.015255269	0.119389065	2.743164006	-3.523370935	55247.62012	73846.95508	123518.5273	167353.043	143258.0469	231129.5879	403209.3555	329819.4531	427640.8047	203027.9102	785811.3516	251159.4219	S-adenosylmethionine synthase OS=Danio rerio OX=7955 GN=mat1a PE=1 SV=1	mat1a	334195	other metabolic processes	cytosol	other molecular function	Methylation; Sulfur amino acid metabolism; Metabolism of ingested SeMet, Sec, MeSec into H2Se	One-carbon metabolism
Q7ZVB2	0.333333333	6	0.666666667	0	1.149941062	2.219048288	126582.2515	9.00143E-05	0.026582539	0.160835532	2.462783885	-4.046086094	47249.98633	135321.1719	95962.35156	243525.1133	119302.0703	230768.668	295065.8438	311359.2588	198449.7012	221574.5469	271680	112227.8672	4-trimethylaminobutyraldehyde dehydrogenase A OS=Danio rerio OX=7955 GN=aldh9a1a PE=2 SV=1	aldh9a1a	100005587	cell organization and biogenesis;other metabolic processes	cytosol	other molecular function	Carnitine synthesis
Q3B7R0	0.5	6	0.666666667	0.333333333	1.139826754	2.203545604	140043.0602	9.95865E-05	0.013229937	0.112065347	2.81422957	-3.387940354	69483.41504	87724.97266	137751.8105	167210.4863	222145.3398	241861.7129	212626.9727	428730.4063	274192.707	225561.5586	789055.2969	212260.4824	Cytochrome c-1 OS=Danio rerio OX=7955 GN=cyc1 PE=1 SV=1	cyc1	564379	other metabolic processes	other membranes;mitochondrion	other molecular function	Respiratory electron transport
A0A0R4IUY2	0.666666667	6	1	0.333333333	1.137975572	2.200719955	127125.5905	9.04007E-05	0.023425153	0.150590272	2.527174311	-3.927882409	89614.82031	133552.4619	52579.93457	161414.3623	142602.6201	291391.207	342075.6094	423247.7109	187725.4648	321627.0859	824294.5625	194260.8164	Phosphodiesterase OS=Danio rerio OX=7955 GN=pde6c PE=1 SV=1	pde6c	NA	developmental processes;signal transduction;other biological processes		other molecular function
F1QUP1	0.666666667	6	0.666666667	0.666666667	1.12510996	2.181181706	35513.06634	2.52538E-05	0.02894832	0.168960529	2.438030067	-4.009683806	26899.6123	24545.79492	26607.93555	39636.20313		81117.49219	41606.5	37519.94922		79384.21875	107076.0078	34704.51172	Protein rapunzel OS=Danio rerio OX=7955 GN=rpz PE=1 SV=1	rpz	100002737	developmental processes	other membranes
A0A0R4II89	0.5	6	1	0	1.124195174	2.179799097	47172.47926	3.3545E-05	0.028955436	0.168960529	2.437901543	-4.009912559	22856.54688	38217.91797		64359.43555	50113.04102	82909.23047	107774.75	51234.86914	47528.58203	216284.1172	347519.5547	91310.16406	Catalase OS=Danio rerio OX=7955 GN=cat PE=1 SV=1	cat	30068	other metabolic processes;stress response;other biological processes	other cytoplasmic organelle	other molecular function		Oxidative stress response
A2CE51	0.833333333	6	1	0.666666667	1.123013569	2.178014515	16860.22917	1.19895E-05	0.009970681	0.093232345	2.95459476	-3.117646004	10659.09668	9783.771484	14297.91016	24107.51758	22470.42578	28439.22656	39758.58203		65091.125	28621.03906	79679.9375	21973.44141	Eukaryotic translation elongation factor 2,-like 2 OS=Danio rerio OX=7955 GN=eef2l2 PE=3 SV=1	eef2l2	336168	protein metabolism;other metabolic processes	other cell component	translation activity;nucleic acid binding activity;other molecular function	Neutrophil degranulation; Synthesis of diphthamide-EEF2; Peptide chain elongation; Protein methylation
I3ITK9	1	6	1	1	1.122794055	2.177683144	19552.00317	1.39037E-05	0.0720725	0.232179867	1.960849592	-4.619612246		10906.74707		20200.86328	22354.01172	29671.83398	42326.12891	70315.60938	44948.40234	29751.80469	136130.6875	19121.76172	Proline dehydrogenase (Fragment) OS=Danio rerio OX=7955 GN=prodha PE=1 SV=1	prodha	NA	other metabolic processes	mitochondrion	other molecular function
F1QPF7	1	6	1	1	1.122299566	2.176936862	77240.84645	5.4927E-05	0.015192897	0.119389065	2.745212053	-3.519482637	34319.00684	63865.72266	65459.0625	126744.6055	90236.17969	129419.4766	275365.6094	348527.6719	202639.2031	194921.9492	582103.6719	126357.2461	Cystathionine gamma-lyase OS=Danio rerio OX=7955 GN=cth PE=1 SV=2	cth	322055	other metabolic processes	other cell component	other molecular function	Cysteine formation from homocysteine; Degradation of cysteine and homocysteine
H0WEY0	1	6	1	1	1.120745406	2.174592995	90589.81884	6.44196E-05	0.039063274	0.181558583	2.26417256	-4.402426671	27306.31445	117209.1758	72434.67188	114015.1084	125672.2832	166380.8125	320896.8418	410882.375	1031456.383	163891.75	515553.625	157753.2871	Si:dkey-84h14.1 OS=Danio rerio OX=7955 GN=si:dkey-84h14.1 PE=4 SV=1	si:dkey-84h14.1	NA	signal transduction
Q6NWF6	0.833333333	6	1	0.666666667	1.120649863	2.174448986	26521.98837	1.88601E-05	0.029727157	0.169603269	2.405522759	-4.150156117	15085.61426	21152.80078	18233.22656	58970.16797	18669.59961	54334.37891	60860.77734			88038.30469	99322.59375	25137.875	Keratin, type II cytoskeletal 8 OS=Danio rerio OX=7955 GN=krt8 PE=1 SV=1	krt8	797433		cytoskeleton;nucleus;other cell component
Q6VN46	0.5	6	0.666666667	0.333333333	1.117411933	2.169574208	100930.6398	7.17731E-05	0.016571476	0.12407096	2.70173882	-3.601821456	51996.13867	72984.48242	84782.39648	143848.7813	105065.4844	217402.5273	345951.8594	109451.1484	295509.582	62777.31641	393014.541	138617.9297	Myoglobin OS=Danio rerio OX=7955 GN=mb PE=2 SV=3	mb	393558	stress response;transport;developmental processes;other biological processes		other molecular function	Intracellular oxygen transport
A0A0R4IAS3	1	6	1	1	1.116349668	2.167977326	54024.26167	3.84174E-05	0.034834787	0.175399006	2.340804481	-4.181364679	36746.28906	32309.39258	52475.73828		60343.66016	122408.5391	109858.4453	48119.88672	126647.7969	58406.69141		38612.67578	Asparagine--tRNA ligase OS=Danio rerio OX=7955 GN=nars2 PE=1 SV=1	nars2	NA	protein metabolism;RNA metabolism OR transcription;other metabolic processes		nucleic acid binding activity;other molecular function
A2AR68	0.5	6	1	0	1.109746642	2.158077451	213253.1151	0.000151647	0.025605034	0.158245705	2.481901869	-4.011116944	87447.95703	256354.6172	136456.6797	328493.5645	241612.4639	387382.9414	476565.9922	469100.54	406112.8672	358349.5078	873392.2656	266830.6875	Rab GDP dissociation inhibitor OS=Danio rerio OX=7955 GN=gdi1 PE=1 SV=1	gdi1	554985	transport;signal transduction	other cell component	enzyme regulator activity	RAB GEFs exchange GTP for GDP on RABs
A0A2R8PY75	0.833333333	6	1	0.666666667	1.10761787	2.154895443	19472.82919	1.38474E-05	0.037446416	0.179145645	2.302583681	-4.248065777	10536.99609	14322.86328		25342.3418	17725.03516	41301.39844	41522.03906	95120.79297	52798.83594	29194.53711		32620.55859	Isocitrate dehydrogenase [NAD] subunit, mitochondrial OS=Danio rerio OX=7955 GN=idh3b PE=1 SV=1	idh3b	NA	other metabolic processes	mitochondrion	other molecular function
O73872	0.666666667	6	0.666666667	0.666666667	1.104721365	2.15057339	65082.15311	4.62808E-05	0.030606801	0.169603269	2.39053411	-4.177226655	22545.25195	60276.60938	64320.65039	101955.125	70392.58398	121138.2148	153210.6406	100430.0869	629251.7344	110959.6445			Superoxide dismutase [Cu-Zn] OS=Danio rerio OX=7955 GN=sod1 PE=2 SV=1	sod1	30553	other metabolic processes;stress response;other biological processes	cytosol;mitochondrion;nucleus;other cytoplasmic organelle	other molecular function	Platelet degranulation ; Detoxification of Reactive Oxygen Species	Oxidative stress response
Q5TZ27	0.666666667	6	1	0.333333333	1.103796513	2.149195187	68048.07971	4.83899E-05	0.013679982	0.113213643	2.797565554	-3.419789183	41283.20117	48536.66211	49910.34375	84809.61328	81028.69922	144469.9297	142178.0703	83162.29297	165453.9141	186075.9297	394015.3594	107337.082	Synaptotagmin OS=Danio rerio OX=7955 GN=syt1a PE=1 SV=1	syt1a	436736	cell-cell signaling;transport;other biological processes	plasma membrane;other membranes;ER/Golgi;other cell component	other molecular function	Cargo recognition for clathrin-mediated endocytosis; Serotonin Neurotransmitter Release Cycle; Dopamine Neurotransmitter Release Cycle; GABA synthesis, release, reuptake and degradation; Acetylcholine Neurotransmitter Release Cycle; Norepinephrine Neurotransmitter Release Cycle; Glutamate Neurotransmitter Release Cycle
F1QQ04	0.833333333	6	0.666666667	1	1.103053797	2.148089043	27161.65476	1.9315E-05	0.013888485	0.11428239	2.790025306	-3.43418224	17159.13867	20703.58594	17916.33594	28746.64844	39621.55469	55389.61719	106343.9297	87251.32031	157523.2305	82942.48633		27818.61328	Collagen-binding protein OS=Danio rerio OX=7955 GN=serpinh1b PE=1 SV=2	serpinh1b	30449	cell organization and biogenesis;other biological processes	non-structural extracellular;ER/Golgi	enzyme regulator activity;other molecular function	Collagen biosynthesis and modifying enzymes
F1RCA1	0.5	6	0.333333333	0.666666667	1.100329973	2.144037253	171933.242	0.000122264	0.02605229	0.158963125	2.473069694	-4.027285613	66545.54492	164374.2559	148005.6455	236213.2539	192125.4658	351591.8926	598061.6582	935161.627	647101.375	424974.5527	985170.9824	296063.4141	Ubiquitin-like modifier-activating enzyme 1 OS=Danio rerio OX=7955 GN=uba1 PE=1 SV=1	uba1	406335	cell organization and biogenesis;protein metabolism;other metabolic processes;stress response;developmental processes	nucleus;other cell component	other molecular function	Antigen processing: Ubiquitination & Proteasome degradation; Synthesis of active ubiquitin: roles of E1 and E2 enzymes
F1RAM4	0.833333333	6	1	0.666666667	1.10000718	2.143557593	25861.6795	1.83906E-05	0.043159048	0.189929578	2.211978593	-4.493766946	23333.36523	13765.73242	17158.95117	43362.88281	17231.65039	72648.70703	89903.9375	140088.6953	104340.1484	86249.55078	147210.6328	55711.20898	Zgc:110339 OS=Danio rerio OX=7955 GN=zgc:110339 PE=1 SV=1	NA	NA			other molecular function
F1Q9H9	1	6	1	1	1.098216133	2.140898105	14819.05017	1.0538E-05	0.045212137	0.192600924	2.219405424	-4.324038769		11605.01953	8838.913086		18965.08984	24790.30273	28759.91016	46166.55469	33073.48438	40837.48438	77648.19531	15745.00293	Serine/threonine-protein kinase TOR OS=Danio rerio OX=7955 GN=mtor PE=1 SV=1	mtor	NA	protein metabolism;other metabolic processes;developmental processes;signal transduction;other biological processes	nucleus;other cell component	kinase activity;other molecular function		Insulin signaling
F1QL44	0.666666667	6	1	0.333333333	1.09760938	2.139997899	147908.1753	0.000105179	0.082105455	0.245294307	1.886917851	-4.734173199			83595.35938	182432.0469	227950.1563	137671.9688		6648.944336	150963.6875			108574.8047	Filamin C, gamma b (actin-binding protein 280) OS=Danio rerio OX=7955 GN=flncb PE=1 SV=2	flncb	570288	cell organization and biogenesis;developmental processes;other biological processes		cytoskeletal activity
A0A0R4IXT5	0.833333333	6	1	0.666666667	1.09584399	2.137380838	305713.9663	0.000217397	0.020444912	0.141240332	2.596077017	-3.800110323	153329.1563	239444.1406	249054.2813	407079.875	316092.9688	693863.8125	732520.875	239746.6094	565618.25	332100.375	870784	273949.1563	Dihydropyrimidine dehydrogenase [NADP(+)] OS=Danio rerio OX=7955 GN=dpyda.3 PE=3 SV=1	dpyda.3	NA	other metabolic processes	cytosol	other molecular function
Q566W6	0.666666667	6	1	0.333333333	1.094208635	2.1349594	14144.67479	1.00585E-05	0.048522406	0.197357544	2.180738085	-4.388597	11678.31348		8024.466797	17789.89258		24010.55664				33273.44531		15091.7334	Cold-inducible RNA-binding protein a OS=Danio rerio OX=7955 GN=cirbpa PE=1 SV=1	cirbpa	550495	other biological processes	nucleus	nucleic acid binding activity
A0A2R8Q5B8	0.833333333	6	1	0.666666667	1.093992956	2.134640253	261746.4776	0.000186131	0.026881281	0.161287683	2.4570746	-4.056507842	173385.6406	192304.375	172446.0313	474627.0625	198195.7188	594542.375	351220.125	35265.31641	41662.22656	615521.3125	445350.4375	367249.75	Excision repair cross-complementation group 5 OS=Danio rerio OX=7955 GN=ercc5 PE=4 SV=1	ercc5	NA	DNA metabolism;other metabolic processes;stress response	nucleus	nucleic acid binding activity;other molecular function
A0A2R8Q5R7	1	6	1	1	1.092928643	2.133066056	20300.89959	1.44362E-05	0.101910794	0.277256492	1.773951835	-4.857264625		15319.58984	16234.81055			33639.65137	45171.25391	75445.66016	45575.94141	36143.08984	112132.4473	28406.14258	Hydroxysteroid (11-beta) dehydrogenase 1-like b OS=Danio rerio OX=7955 GN=hsd11b1lb PE=1 SV=1	hsd11b1lb	100333777			other molecular function	Glucocorticoid biosynthesis
F1QZ50	0.166666667	6	0.333333333	0	1.0924536	2.132363806	680757.7543	0.000484096	0.013393961	0.112135489	2.808093128	-3.39967489	408931.2891	528166.9238	469098.7715	850177.3574	848216.2793	1362239.932	1882755.279	1820647.76	2754150.164	2488591.918	4088231.117	792033.9629	AHNAK nucleoprotein OS=Danio rerio OX=7955 GN=ahnak PE=1 SV=2	ahnak	559276	other biological processes	cytoskeleton;nucleus;other cell component	other molecular function
F1QBZ6	0.5	6	0.666666667	0.333333333	1.0919259	2.131583986	93986.77701	6.68353E-05	0.03248615	0.171985501	2.359831369	-4.232448591	38291.40723	83021.04297	83918.37891	133663.0781	86799.25391	222703.2188	283554.5625	209047.3281	263047.9922	164642.9297	328248.4844	146941.3555	Glutathione-dependent dehydroascorbate reductase OS=Danio rerio OX=7955 GN=gsto2 PE=1 SV=1	gsto2	NA	other metabolic processes;other biological processes	other cell component	other molecular function	Glutathione conjugation; Vitamin C (ascorbate) metabolism
A0A2R8QH30	1	6	1	1	1.09191184	2.131563214	27658.8193	1.96686E-05	0.084528024	0.249256126	1.870304331	-4.759587493	15678.69727			30103.6875	27487.20508	45110.15234	46080.43359			50092.13281	90620.64063	30725.61523	Casein kinase 2, alpha 1 polypeptide OS=Danio rerio OX=7955 GN=csnk2a1 PE=1 SV=1	csnk2a1	NA	protein metabolism;other metabolic processes;other biological processes	cytosol;nucleus;other cell component	kinase activity;other molecular function
Q5NJJ5	0	6	0	0	1.090512361	2.129496504	93248.56141	6.63103E-05	0.074012691	0.233724286	1.922708371	-4.979402081	83088.1582	23401.0332	134195.1621	83027.0957	171359.7891	177097.7539	374507.9912	716037.8477	180813.1162		801836.3984	370557.7969	Matrilin-4 OS=Danio rerio OX=7955 GN=matn4 PE=1 SV=1	matn4	497348		extracellular matrix	other molecular function	ECM proteoglycans
B8JIV0	1	6	1	1	1.086811314	2.124040558	60331.8007	4.29028E-05	0.015598976	0.120721085	2.732021838	-3.544508934	42423.20313	35922.87109	46550.05078	60651.28906	97438.28125	115030.6094	140430.0938	13466.96387	120683.625	114923.7031	128660.5547	129434.5195	Small monomeric GTPase OS=Danio rerio OX=7955 GN=rap2ab PE=3 SV=1	rap2ab	100003903	signal transduction;other biological processes	plasma membrane;other membranes;other cytoplasmic organelle	other molecular function
F1Q4X8	0.333333333	6	0.666666667	0	1.083408151	2.119036078	285672.4494	0.000203146	0.022826365	0.149848624	2.540315927	-3.903612323	124172.8691	267864.1436	227225.0723	303210.6387	431401.3271	549777.1553	598143.5068	779318.0283	741996.6523	916035.1758	1413509.039	344068.9727	Envoplakin a OS=Danio rerio OX=7955 GN=evpla PE=1 SV=1	evpla	373136	cell organization and biogenesis;stress response;other biological processes	plasma membrane;other membranes;cytoskeleton;other cell component	other molecular function	Formation of the cornified envelope
X1WF98	0	6	0	0	1.080432526	2.114669972	100447.5656	7.14296E-05	0.035672944	0.177742621	2.311409923	-4.318892508	60869.3418	134112.2803	40372.64453	107773.9863	156744.4775	184491.3252	322741.3633	117774.6953	529051	273189.2744	526259.75	105031.3047	Collagen, type XII, alpha 1a OS=Danio rerio OX=7955 GN=col12a1a PE=1 SV=1	col12a1a	NA	developmental processes;other biological processes	non-structural extracellular;extracellular matrix;other cell component		Collagen degradation; Assembly of collagen fibrils and other multimeric structures; Collagen chain trimerization
E9QEL7	1	6	1	1	1.079512569	2.113321951	40636.14583	2.88969E-05	0.01608961	0.121942305	2.716522176	-3.573868506	23866.35742	29165.20898	31378.90625	58648.59375	42832.67969	82064.09375	72534.01563			80261.79688	119961.75	46384.05078	Cadherin 15, type 1, M-cadherin (myotubule) OS=Danio rerio OX=7955 GN=cdh15 PE=4 SV=1	cdh15	565617	cell adhesion	plasma membrane;other membranes	other molecular function	Adherens junctions interactions; Myogenesis
Q803B0	0	6	0	0	1.076700482	2.109206696	367604.0062	0.000261408	0.012283986	0.106559882	2.851134694	-3.317215314	243210.6455	236336.748	282129.2793	569062.2793	432123.6602	618801.8086	922409.4141	653658.8066	813813.459	684779.2383	1273048.719	592898.582	60 kDa chaperonin OS=Danio rerio OX=7955 GN=hspd1 PE=1 SV=1	hspd1	282676	cell organization and biogenesis;stress response;transport;other biological processes	other membranes;mitochondrion	other molecular function	Mitochondrial protein import
A8KB78	0.166666667	6	0.333333333	0	1.07634755	2.108690776	144775.3324	0.000102952	0.017099727	0.126925808	2.686002933	-3.631521	109234.375	78430.42969	115669.9219	184466.0703	168210.0352	299457.1328	187301.2188	1180990.5	284146.5391	124305.2578	450458.2188	121177.8984	40S ribosomal protein S23 OS=Danio rerio OX=7955 GN=rps23 PE=1 SV=1	rps23	100000341	protein metabolism;other metabolic processes	cytosol;translational apparatus	other molecular function	Major pathway of rRNA processing in the nucleolus and cytosol; Nonsense Mediated Decay (NMD) enhanced by the Exon Junction Complex (EJC); L13a-mediated translational silencing of Ceruloplasmin expression; GTP hydrolysis and joining of the 60S ribosomal subunit; SRP-dependent cotranslational protein targeting to membrane; Formation of a pool of free 40S subunits; Nonsense Mediated Decay (NMD) inde…	Cytoplasmic ribosomal proteins
E7FE91	0.5	6	0.333333333	0.666666667	1.074141809	2.105469255	54119.91368	3.84854E-05	0.020499465	0.141240332	2.594731342	-3.802617808	27284.4082	31297.19336	60761.43164	90026.70313	72635.92969	74057.96875	183523.3203	107386.0977	180846.4453	160111.4453	312475.875	71769.49414	Solute carrier family 25 member 22a OS=Danio rerio OX=7955 GN=slc25a22a PE=1 SV=2	slc25a22a	NA	other metabolic processes;transport	other membranes	transporter activity	Organic anion transporters
Q7ZUV1	0.333333333	6	0.666666667	0	1.072707446	2.103376986	48362.56822	3.43913E-05	0.023203667	0.150590272	2.531997406	-3.918980646	29256.55176	48930.14844	25903.1582	61999.83008	53127.83594	104758.9453	101107.6836	115471.9805	142556.2891	92148.46875	260697.2656	25480.30273	Pleckstrin homology domain-containing family F member 2 OS=Danio rerio OX=7955 GN=plekhf2 PE=2 SV=1	plekhf2	393214	transport	other membranes;ER/Golgi;other cytoplasmic organelle	other molecular function
Q7ZV13	0.666666667	6	1	0.333333333	1.070031767	2.099479595	20653.0494	1.46867E-05	0.038668221	0.181558583	2.285560643	-4.277621914		10534.34961	16627.48828	24914.01953	21581.8125	39898.33984	51464.92188	137322.9258	79016.22656		73856.49219	24984.07617	Serine/arginine-rich splicing factor 2 OS=Danio rerio OX=7955 GN=srsf2a PE=1 SV=1	srsf2a	406691	RNA metabolism OR transcription;other metabolic processes;other biological processes	nucleus;other cell component	nucleic acid binding activity	Transport of Mature mRNA derived from an Intron-Containing Transcript; mRNA Splicing - Major Pathway; mRNA 3'-end processing; mRNA Splicing - Minor Pathway
Q6Q420	0	6	0	0	1.068778405	2.097656435	4205821.771	0.002990816	0.016628955	0.12407096	2.700003236	-3.605099934	2673800.829	2667695.562	3433094.33	7599166.199	4255225.082	6989814.531	5706382.793	2776710.988	5150021.109	4736426.426	9358487.356	3200941.008	40S ribosomal protein S15a OS=Danio rerio OX=7955 GN=rps15a PE=2 SV=1	rps15a	336764	protein metabolism;other metabolic processes;developmental processes;other biological processes	cytosol;translational apparatus	other molecular function	Major pathway of rRNA processing in the nucleolus and cytosol; Nonsense Mediated Decay (NMD) enhanced by the Exon Junction Complex (EJC); L13a-mediated translational silencing of Ceruloplasmin expression; Translation initiation complex formation; Ribosomal scanning and start codon recognition; GTP hydrolysis and joining of the 60S ribosomal subunit; SRP-dependent cotranslational protein targeting…	Cytoplasmic ribosomal proteins
Q1LUA9	1	6	1	1	1.066480344	2.094317748	10706.46259	7.61351E-06	0.121325768	0.288775381	1.669713059	-5.006612219	6627.806152		10565.5918		17525.66016				126254.8984		37247.28516		Collagen, type VIII, alpha 2 OS=Danio rerio OX=7955 GN=col8a2 PE=4 SV=1	col8a2	794479	cell organization and biogenesis	non-structural extracellular;extracellular matrix	extracellular structural activity	Integrin cell surface interactions; ECM proteoglycans; Collagen degradation; Assembly of collagen fibrils and other multimeric structures; Signaling by PDGF; NCAM1 interactions; Collagen chain trimerization
F1QRV5	0.5	6	0.666666667	0.333333333	1.065586514	2.093020604	67590.76902	4.80647E-05	0.014247369	0.114383608	2.777300922	-3.458444888	36786.08789	55727.39258	49745.0166	114700.4746	85014.2334	95888.28711	221261.7461	33368.13574	150609.041	211869.8398	408893.125	186734.4414	UDP-glucuronosyltransferase OS=Danio rerio OX=7955 GN=ugt2a7 PE=3 SV=1	ugt2a7	NA		other membranes;other cell component	other molecular function
E7FCD9	0.833333333	6	1	0.666666667	1.06558192	2.093013939	18205.80845	1.29464E-05	0.123478305	0.291012699	1.659087997	-5.021534132		11126.58496			29928.63672	18120.95508	21168.58984	7713.670898	17094.57422				Kelch-like family member 30 OS=Danio rerio OX=7955 GN=klhl30 PE=4 SV=1	klhl30	559694
F1QHE5	0	6	0	0	1.063430052	2.089894408	835307.5699	0.000593998	0.014934395	0.11816225	2.753788009	-3.503191117	513925.0107	669121.6152	560980.7031	948544.8125	1194878.703	1553617.461	1955179.313	2349348.722	2037982	2298427.102	4881280.828	1444094.455	26S proteasome regulatory subunit RPN11 OS=Danio rerio OX=7955 GN=psmd14 PE=1 SV=1	psmd14	NA	protein metabolism;other metabolic processes;other biological processes	other cell component	other molecular function	Separation of Sister Chromatids; Neutrophil degranulation; Ub-specific processing proteases; MAPK6/MAPK4 signaling; Neddylation; Antigen processing: Ubiquitination & Proteasome degradation; Oxygen-dependent proline hydroxylation of Hypoxia-inducible Factor Alpha; UCH proteinases; Degradation of beta-catenin by the destruction complex; Metalloprotease DUBs; Cross-presentation of soluble exogenous …
A0A2R8QDN8	0.833333333	6	1	0.666666667	1.063055057	2.08935126	12393.40899	8.81312E-06	0.133858247	0.30355256	1.610033999	-5.089667878		7583.152832			11421.04004	21979.45313	28800.09375	16156.03027	31225.39258	19963.57422	44263.625	14529.27051	Ubiquitin carboxyl-terminal hydrolase OS=Danio rerio OX=7955 GN=uchl5 PE=1 SV=1	uchl5	NA	protein metabolism;other metabolic processes;other biological processes	nucleus;other cell component	other molecular function	UCH proteinases
Q1ECX3	1	6	1	1	1.060449916	2.085581825	32852.91268	2.33621E-05	0.050027583	0.19900475	2.13400948	-4.62823078	13375.97461	26432.93066	33297.37793	43859.28516	26853.38477	90677.99414	203060.7129	215080.4277	128016.6328	83317.63281	447583.8086	113607.8184	Tgm2b protein OS=Danio rerio OX=7955 GN=tgm2b PE=1 SV=1	tgm2b	323856	protein metabolism;other metabolic processes	mitochondrion	other molecular function
B0UY92	0.666666667	6	1	0.333333333	1.058721479	2.083084668	29029.39842	2.06432E-05	0.116069716	0.285990934	1.685907167	-5.032845825			16742.01953	43139.57617	21050.87109	46708.76172	160169.4375	108176.9922	89353.75	56422.69141	75899.11719	22759.00781	Solute carrier family 2 member 2 OS=Danio rerio OX=7955 GN=slc2a2 PE=1 SV=1	slc2a2	NA	transport;developmental processes	other membranes	transporter activity	Regulation of insulin secretion; Cellular hexose transport; Intestinal hexose absorption
Q9MIX9	1	6	1	1	1.058369581	2.082576629	43502.19611	3.0935E-05	0.069310765	0.229442531	1.96979579	-4.806558155	20338.39844	34662.49219	48421.23047		41392.62891	110260.6484	67534.92969	79759.04688	81724.60156	59333.25781	137238.1406	35068.29688	NADH-ubiquinone oxidoreductase chain 6 OS=Danio rerio OX=7955 GN=mt-nd6 PE=3 SV=1	mt-nd6	140536	cell organization and biogenesis;other metabolic processes;transport	other membranes;mitochondrion	transporter activity	Complex I biogenesis	Oxidative phosphorylation; Electron transport chain
B8A688	0.166666667	6	0	0.333333333	1.058027169	2.082082405	344153.7094	0.000244732	0.025969178	0.158963125	2.474699959	-4.0243029	219191.0371	326217.9727	189749.1406	455840.6055	341556.7344	786553.6934	474247.6719	343999.1924	395687.8271	1026176.734	1274531.93	374754.4844	Si:ch211-198a12.6 OS=Danio rerio OX=7955 GN=si:ch211-198a12.6 PE=1 SV=1	si:ch211-198a12.6	563253	other biological processes		nucleic acid binding activity;other molecular function	Generic Transcription Pathway
F1QGN9	0.833333333	6	1	0.666666667	1.054716626	2.077310142	20529759.23	0.014598988	0.031314622	0.169603269	2.378766477	-4.198428679	12842890	23586661	9540482.25	21173214.5	29024345.5	42155510	50640804	12727243.75	122974808	40708048	109298194	41997764	Splicing regulatory glutamine/lysine-rich protein 1 OS=Danio rerio OX=7955 GN=srek1 PE=4 SV=2	srek1	NA	RNA metabolism OR transcription;other metabolic processes	nucleus	nucleic acid binding activity
X1WI01	1	6	1	1	1.05399337	2.076269	58182.0457	4.1374E-05	0.04596842	0.193551242	2.178785543	-4.551309099	29464.7168	46797.98535	47743.26367	94698.77051	40475.63867	153728.4824	143165.0889	399011.2539	174200.5859	86816.17578	429927.9609	22435.42969	Immunoglobulin-like and fibronectin type III domain-containing 1, tandem duplicate 3 OS=Danio rerio OX=7955 GN=igfn1.3 PE=4 SV=1	igfn1.3	100331959
A0A2R8Q9D1	0.666666667	6	0.666666667	0.666666667	1.052299032	2.073832008	33121.03602	2.35528E-05	0.037060189	0.178483856	2.308074076	-4.238512945	17628.49414	25366.91211	33861.06641	48370.96094		54419.10547	63055.55859	28076.19922	78958.57031	54411.72656	87361.53906		Si:dkey-264d12.4 OS=Danio rerio OX=7955 GN=emp3a PE=3 SV=1	emp3a	NA		plasma membrane;other membranes
Q7ZW20	0	6	0	0	1.051931326	2.073303508	343866.5965	0.000244528	0.026236468	0.159411454	2.46947457	-4.033860407	171227.5547	208587.8047	381340.6289	485214	379121.1934	659861.6797	738971.6563	347876.2393	680464.3848	505311.5938	858038.3594	298033.8984	Tyrosine 3-monooxygenase/tryptophan 5-monooxygenase activation protein, epsilon polypeptide 1 OS=Danio rerio OX=7955 GN=ywhae1 PE=1 SV=1	ywhae1	322060			other molecular function	Regulation of HSF1-mediated heat shock response; TP53 Regulates Metabolic Genes; RAB GEFs exchange GTP for GDP on RABs; Anchoring of the basal body to the plasma membrane; Regulation of PLK1 Activity at G2/M Transition; Loss of Nlp from mitotic centrosomes; Recruitment of mitotic centrosome proteins and complexes; Recruitment of NuMA to mitotic centrosomes; AURKA Activation by TPX2; HSF1 activati…
F1R998	1	6	1	1	1.049622124	2.069987598	18299.43531	1.3013E-05	0.041967114	0.186520507	2.242011901	-4.35279239		10721.11035	13045.9082	35063.32813	16396.06836	25520.04883	38395.23828	22399.4043	53381.67969	31114.24805	38131.25391		Nidogen 1a (Fragment) OS=Danio rerio OX=7955 GN=nid1a PE=1 SV=1	nid1a	NA		plasma membrane;other membranes	other molecular function
F8W4R3	0.5	6	0.666666667	0.333333333	1.049376085	2.06963461	53659.34741	3.81579E-05	0.045481426	0.192627215	2.184401808	-4.541603558	25488.43945	34941.41797	58265.55273	84791.47656	41362.27832	131165.623	129606.6582	264103.1484	254685.3516	115981.2227	244005.0938	37814.10547	Adenine phosphoribosyltransferase OS=Danio rerio OX=7955 GN=aprt PE=1 SV=1	aprt	NA	other metabolic processes	other cell component	other molecular function	Neutrophil degranulation; Purine salvage
A0A0R4IZG6	1	6	1	1	1.049074258	2.069201666	46752.17583	3.32461E-05	0.057558934	0.212525293	2.086576115	-4.543658679		34196.27344	30890.29492	52834.33203		85603.25	66974.86719			88289.28906			Polypyrimidine tract-binding protein 2a OS=Danio rerio OX=7955 GN=ptbp2a PE=1 SV=1	ptbp2a	541437	RNA metabolism OR transcription;other metabolic processes;other biological processes	nucleus	nucleic acid binding activity		mRNA processing
P00761	0	6	0	0	1.040762771	2.057315094	60645259.39	0.043125659	0.021145977	0.143633049	2.57904054	-3.831820705	50403175.25	36095187.45	41546281.28	66065621.71	77019088.11	129350435.1	69786595.18	8614811.226	27719660.21	54225129.68	84781464.6	111961234.8	CRAP Trypsin OS=Sus scrofa OX=9823 PE=1 SV=1	NA	NA	protein metabolism;other biological processes	non-structural extracellular	other molecular function
E7FGK9	1	6	1	1	1.038183069	2.05363967	22340.8938	1.58869E-05	0.11544788	0.285759124	1.689085129	-5.028281505	13022.88965			21008.94141	21629.00781	42097.28125	50752.62891		63060.69141	43090.04297	122101.2813	22818.70313	Oxoglutarate dehydrogenase (succinyl-transferring) OS=Danio rerio OX=7955 GN=ogdhl PE=1 SV=1	ogdhl	559207	other metabolic processes	mitochondrion;other cell component	other molecular function
A0A2R8QND3	0.666666667	6	1	0.333333333	1.036992008	2.051944924	40719.86164	2.89564E-05	0.016001965	0.12191973	2.719257088	-3.568691869	25040.5293	31142.3916	29456.07422	67567.28711	45540.61914	64495.88672	60680.61133	26308.86133	84026.40234	62270.97852	119451.2461	35228.59082	Adenylosuccinate lyase OS=Danio rerio OX=7955 GN=adsl PE=1 SV=1	adsl	NA	other metabolic processes	cytosol	other molecular function	Purine ribonucleoside monophosphate biosynthesis
A2BIM7	0.666666667	6	1	0.333333333	1.031987531	2.044839388	76963.69599	5.47299E-05	0.0208504	0.142974173	2.586156143	-3.818585498	48853.78809	70940.94336	44985.62305	94499.61719	93643.93164	150638.8047	172848.2441	531663.3633	147514.8848	141563.6719	314583.9688	65050.40625	Threonyl-tRNA synthetase OS=Danio rerio OX=7955 GN=tars1 PE=1 SV=1	tars1	NA	protein metabolism;RNA metabolism OR transcription;other metabolic processes;developmental processes;other biological processes	other cell component	other molecular function
A0A0G2KXZ1	0.666666667	6	0.666666667	0.666666667	1.031458323	2.04408944	80199.39833	5.70309E-05	0.089160092	0.257295656	1.819484832	-5.143113794	20844.0957	112279.5117	75418.85156	112834.7383	72225.22852	184982.8311	209170.9014	258796.1484	180622.3984	246659.4609	392344.8906	53289.27734	Dimethylargininase OS=Danio rerio OX=7955 GN=ddah1 PE=1 SV=2	ddah1	NA	other metabolic processes;other biological processes		other molecular function
A2CF31	0.833333333	6	1	0.666666667	1.028176571	2.039444957	12691.63713	9.02519E-06	0.111265582	0.285320462	1.710859951	-4.996864528	7163.214844	12953.51563	12909.91309	21659.66016			40253.94141			22777.63281	25183.41992	32327.17383	Ataxin 2 OS=Danio rerio OX=7955 GN=atxn2 PE=3 SV=2	atxn2	569210	cell organization and biogenesis;other biological processes	other cell component	nucleic acid binding activity
A0A2R8QTL0	0	6	0	0	1.025891685	2.036217518	6872210.629	0.004886921	0.066196833	0.22613989	1.983662947	-4.880214805	3653293.96	5181849.358	5900430.905	9604502.529	4432499.951	22151443.13	9363188.397	10642371.56	4903342.229	8752320.028	16886008.78	5589632.168	Myosin light chain, phosphorylatable, fast skeletal muscle a OS=Danio rerio OX=7955 GN=mylpfa PE=1 SV=1	mylpfa	NA			other molecular function
F1QRM9	0.833333333	6	0.666666667	1	1.02497775	2.034928001	49098.9023	3.49149E-05	0.02372142	0.15152273	2.520790551	-3.939654588	26320.88379	38394.35938	40348.17383	60026.92188	55785.01563	102606.5977	163160.543	323580.4727	197805.9766	116622.96	368033.5547	71969.3125	Aminopeptidase OS=Danio rerio OX=7955 GN=npepps PE=1 SV=1	npepps	NA	protein metabolism;other metabolic processes	other cell component	other molecular function	Antigen processing: Ubiquitination & Proteasome degradation
F1QJ56	0.666666667	6	0.666666667	0.666666667	1.024133458	2.03373747	116800.5199	8.30584E-05	0.02458228	0.155235693	2.502664702	-3.97301716	69062.00781	63462.05957	125354.125	187018.3242	132624.8887	186323.4297	211771.501	144372.167	45149.85156	156267.7813	325079.2422	129248.1133	Complex I-PDSW OS=Danio rerio OX=7955 GN=ndufb10 PE=1 SV=1	ndufb10	NA		other membranes;mitochondrion		Complex I biogenesis	Electron transport chain
F1QAK6	0.833333333	6	0.666666667	1	1.022086207	2.03085355	25319261.82	0.018004867	0.018553482	0.134934416	2.645007504	-3.708622749	14733495	17034566	22345926	30584034	34695364	44269520	41133192	39131948	42046564	33936404			Phospholipid scramblase (Fragment) OS=Danio rerio OX=7955 GN=si:ch211-71m22.5 PE=3 SV=2	si:ch211-71m22.5	NA	cell organization and biogenesis;transport	plasma membrane;other membranes	transporter activity
A0A2R8PXY0	1	6	1	1	1.019287898	2.026918243	113244.544	8.05297E-05	0.084643226	0.249256126	1.848510823	-5.097638854	62454.02539	198596.375	40575.67578	97471.04688	170021.6953	252886.8438	674429.25	111355.4375	1033852.18	240513.6094	538834.8125	199703.0391	PDZ domain-containing protein OS=Danio rerio OX=7955 PE=4 SV=1	NA	NA
E9QJ40	0.666666667	6	0.666666667	0.666666667	1.019062134	2.02660108	39823.90244	2.83193E-05	0.020202436	0.140908429	2.602100277	-3.788881051	24264.29297	29508.59375	30574.74805	54346.3125	43276.30469	77475.35938	94215.11719	23611.58008	81851.8125	73518.58594	110195.3438	47173.25781	Family with sequence similarity 120C OS=Danio rerio OX=7955 GN=fam120c PE=1 SV=1	fam120c	557842		nucleus
O42248	0.666666667	6	0.666666667	0.666666667	1.018444781	2.025734049	103099.6019	7.33155E-05	0.035904459	0.177742621	2.308052842	-4.324855531	59493.13477	61160.48535	104462.291	89561.91602	154515.1338	228323.2871	282093.293	521191.1875	757705.8125	111098.9375	553628.4414	180247.3965	Guanine nucleotide-binding protein subunit beta-2-like 1 OS=Danio rerio OX=7955 GN=gnb2l1 PE=2 SV=1	gnb2l1	30722	protein metabolism;other metabolic processes;developmental processes;other biological processes	cytosol;translational apparatus;nucleus;other cell component	translation activity;other molecular function	Regulation of TNFR1 signaling; TNFR1-induced NFkappaB signaling pathway; TNFR1-mediated ceramide production	BMP signaling pathway
X1WC64	1	6	1	1	1.015134794	2.021091719	10483.92785	7.45526E-06	0.036426464	0.177810537	2.317201055	-4.222611237	7005.479492	9093.274414	7775.184082		19010.5625	13451.05371	18697.72461	43422.16797	63835.89063	43315.55859	80393.74219		Si:dkeyp-84f3.9 OS=Danio rerio OX=7955 GN=si:dkeyp-84f3.9 PE=4 SV=1	si:dkeyp-84f3.9	562992	other biological processes	nucleus	nucleic acid binding activity;other molecular function	Generic Transcription Pathway
Q90XR9	0.833333333	6	1	0.666666667	1.014875574	2.020728607	30309.86128	2.15537E-05	0.060512603	0.218881805	2.058779337	-4.588816061		24903.83984	18255.49414	46754.78125		39705.42578	38031.80078	163743.7188	95721	41966.58203	104205.7266	10440.04395	Claudin OS=Danio rerio OX=7955 GN=cldne PE=1 SV=1	cldne	81584	cell adhesion;cell organization and biogenesis;developmental processes	plasma membrane;other membranes;other cell component	other molecular function
F1QR17	0.666666667	6	1	0.333333333	1.009599034	2.013351455	80302.17206	5.7104E-05	0.024686787	0.155235693	2.500505668	-3.976984821	54971.34766	40712.40527	80991.48145	119839.0703	92865.04102	132926.1973	211943.4668	153334.1191	170892.9512	115968.8945	393765.7383	123318.4258	Aldehyde dehydrogenase (NAD(+)) OS=Danio rerio OX=7955 GN=aldh7a1 PE=1 SV=1	aldh7a1	NA	developmental processes		other molecular function	Lysine catabolism; Choline catabolism
E7EYA8	0.666666667	6	0.666666667	0.666666667	1.007197309	2.010002519	98334.74444	6.99272E-05	0.025988675	0.158963125	2.474317065	-4.025003508	58664.63477	93858.05273	60600.77344	104068.5273	134107.9805	194151.9922	366319.7656	148313.6895	332741.2813	189899.3438	477389.75	210003.6289	Far upstream element (FUSE)-binding protein 3 OS=Danio rerio OX=7955 GN=fubp3 PE=1 SV=3	fubp3	NA	other biological processes	nucleus;other cell component	nucleic acid binding activity
Q6TH14	0	6	0	0	1.006908177	2.009599733	221267.0569	0.000157346	0.020255587	0.140908429	2.600774059	-3.791354345	140078.3789	169554.8535	160104.8906	293962.5854	248541.4893	422399.7666	558163.4102	1995319.617	802842.0391	488553.0352	1597395.414	380899.4658	2-phospho-D-glycerate hydro-lyase OS=Danio rerio OX=7955 GN=eno3 PE=1 SV=1	eno3	378963	other metabolic processes;other biological processes	cytosol	other molecular function	Glycolysis; Gluconeogenesis	Glycolysis and gluconeogenesis
A0A0R4IK64	0.333333333	6	0.666666667	0	1.00392051	2.005442372	110567.4486	7.8626E-05	0.037418626	0.179145645	2.286585398	-4.362892367	61754.89648	91393.14844	84329.89258	177285.582	88644.75	244270.3232	1093296.402	163699.2031	109768.7031	322296.5879	238984.2695	146251.6797	Eukaryotic translation elongation factor 1 delta a (guanine nucleotide exchange protein) (Fragment) OS=Danio rerio OX=7955 GN=eef1da PE=1 SV=1	eef1da	NA	protein metabolism;other metabolic processes	cytosol;other cell component	enzyme regulator activity;nucleic acid binding activity
Q1RLY5	0.833333333	6	0.666666667	1	1.003250772	2.004511608	81288.71487	5.78055E-05	0.019959918	0.140908429	2.608194542	-3.777509924	44281.73047	72538.14258	58923.27734	128100.6953	114999.2012	103480.2158	176640.4023	78608.30859	206246.3203	214530.5703	329526.0391	113983.5762	Tyrosine-protein kinase OS=Danio rerio OX=7955 GN=lck PE=2 SV=1	lck	414333	protein metabolism;other metabolic processes;stress response;developmental processes;signal transduction;other biological processes	plasma membrane;other membranes;cytosol	signal transduction activity or receptor binding;kinase activity;other molecular function	PIP3 activates AKT signaling; PI5P, PP2A and IER3 Regulate PI3K/AKT Signaling; DAP12 signaling; CD28 dependent PI3K/Akt signaling; CD28 dependent Vav1 pathway; CTLA4 inhibitory signaling; RHOH GTPase cycle; Regulation of KIT signaling; PECAM1 interactions	IL-4 signaling pathway
Q1LVE8	1	6	1	1	1.00276577	2.003837849	19806.83922	1.40849E-05	0.188933423	0.363236487	1.387793141	-5.435252315	10988.19434	37250.73047	11271.64941			33358.92969	13989.95801	29693.54688		13737.3252	54399.85547		Splicing factor 3B subunit 3 OS=Danio rerio OX=7955 GN=sf3b3 PE=2 SV=1	sf3b3	406824	RNA metabolism OR transcription;other metabolic processes	nucleus	nucleic acid binding activity	mRNA Splicing - Major Pathway; mRNA Splicing - Minor Pathway	mRNA processing
Q804W0	0	6	0	0	0.999958947	1.99994309	3102051.808	0.002205911	0.030915503	0.169603269	2.385370558	-4.186535527	1492031.401	2188101.274	3232773.678	4870203.789	3239423.293	5351293.383	6359489.23	29647242.48	5238140.74	5572808.205	13571655.51	4562942.08	Parvalbumin 1 OS=Danio rerio OX=7955 GN=pvalb1 PE=1 SV=1	pvalb1	402805		nucleus;other cell component	other molecular function
Q6PBX9	0.833333333	6	1	0.666666667	0.999767137	1.999677209	83476.1175	5.9361E-05	0.033396228	0.174241191	2.34556197	-4.258006432	42302.51953	65414.3457	74337.44727	138784.7109	74363.30078	159377.2344	170749.6719	70141.98633	97799.16406	121615.7578	192839.5313	26447.98438	Receptor expression-enhancing protein OS=Danio rerio OX=7955 GN=reep5 PE=1 SV=1	reep5	337237		other membranes
Q7SYH6	0.333333333	6	0.666666667	0	0.999105781	1.998760733	128838.4523	9.16188E-05	0.039872208	0.181558583	2.269275116	-4.305807799		75121.71875	96252.60938	166850.9844	140735.2842	209082.5078	210228.4492	648948	178205.4805	37369.62109	342426.0625	93575.375	Phe-4-monooxygenase OS=Danio rerio OX=7955 GN=pah PE=1 SV=1	pah	NA	other metabolic processes;other biological processes		other molecular function	Phenylalanine metabolism
E7F6E2	0.833333333	6	1	0.666666667	0.995789804	1.994171937	20870.10362	1.4841E-05	0.019970388	0.140908429	2.607929975	-3.778003769	15836.89941	12650.02637	16112.7002	26524.97461	25783.64258	37429.88281	42801.42188		55076.32031	68490.125	92470.21094	39065.37891	RNA binding motif protein 12B OS=Danio rerio OX=7955 GN=rbm12bb PE=1 SV=2	rbm12bb	334496	other biological processes	nucleus;other cell component	nucleic acid binding activity
A0A286YA13	0.833333333	6	1	0.666666667	0.994071506	1.991798225	12132.46518	8.62756E-06	0.047651431	0.195903984	2.174007822	-4.468849705		7033.724121	9154.157227	15217.15527	12013.06152	22333.37695	22036.32617	104121.2783		26663.32813	107487.957	37953.77734	Kinesin-like protein OS=Danio rerio OX=7955 GN=kif5ba PE=1 SV=1	kif5ba	NA	cell organization and biogenesis;transport;developmental processes;other biological processes	cytoskeleton;other cell component	cytoskeletal activity;other molecular function		Insulin signaling
Q6DGE9	1	6	1	1	0.993699545	1.991284758	23913.08291	1.70049E-05	0.029249145	0.168969178	2.413845033	-4.135094389	13117.59668	17809.42578	20830.63281	30330.93359	25047.77734	50576.85156	47465.88672	57397.74609	60944.94531	32067.58789		28365.71289	Protein unc-45 homolog B OS=Danio rerio OX=7955 GN=unc45b PE=1 SV=2	unc45b	266640	cell organization and biogenesis;developmental processes;other biological processes	cytoskeleton;other cell component	other molecular function
F1QK92	0.833333333	6	1	0.666666667	0.992542434	1.989688292	21274.087	1.51283E-05	0.073296509	0.2328837	1.938783123	-4.856285305	11031.30957	17969.36523		24453.66016	18142.74805	49550.48438	37378.47266	30329.125	78173.78125	43825.65625	92173.39844	26930.52344	Ubiquinol-cytochrome c reductase complex assembly factor 1 OS=Danio rerio OX=7955 GN=uqcc1 PE=1 SV=1	uqcc1	NA	cell organization and biogenesis	mitochondrion
I3IRW7	0.666666667	6	1	0.333333333	0.989596118	1.985629037	23880.71562	1.69819E-05	0.036809831	0.178067708	2.295116886	-4.347795682	11475.1123	15304.49707	27715.25195	28487.67188	29126.8125	45923.95313		128151.9219	90050.25781	67037.94531	254529.2031	70977.72656	(S)-3-amino-2-methylpropionate transaminase OS=Danio rerio OX=7955 GN=abat PE=1 SV=1	abat	378968	other metabolic processes	mitochondrion	other molecular function	Degradation of GABA
F1QVU3	1	6	1	1	0.989063835	1.984896574	11131.41804	7.9157E-06	0.210760526	0.386618035	1.330717072	-5.322084588		7900.990723			15682.64941			164335.1484	125479.0469	22631.58594	65155.6875	10950.61523	Villin-1 OS=Danio rerio OX=7955 GN=vil1 PE=1 SV=1	vil1	393207	cell organization and biogenesis;other biological processes	cytoskeleton;other cell component	cytoskeletal activity;other molecular function
A0A2R8QUZ1	0.166666667	6	0.333333333	0	0.988372348	1.983945435	219190.3192	0.000155869	0.033866702	0.175090226	2.338328493	-4.270935851	119975.1533	215813.7676	145545.5938	270017.1367	229173.5039	475557.418	287031.6523	42791.48047	91511.64844	458298.9648	575507.2422	229277.1299	CCCTC-binding factor (zinc finger protein) OS=Danio rerio OX=7955 GN=ctcf PE=1 SV=1	ctcf	NA	developmental processes;other biological processes		nucleic acid binding activity;other molecular function
A0A2R8PWM9	0	6	0	0	0.98540584	1.979870185	664440.0986	0.000472492	0.031673448	0.169603269	2.372896708	-4.208987376	350215.3066	576006.0449	521975.6738	812434.9609	710339.6201	1416015.258	986856.2695	2159647.344	1303595.016	832080.6016	2034607.633	747650.8027	Troponin I4b, tandem duplicate 2 OS=Danio rerio OX=7955 GN=tnni4b.2 PE=1 SV=1	tnni4b.2	NA	other biological processes	other membranes;cytoskeleton
A0A2R8RP85	0.666666667	6	1	0.333333333	0.984685666	1.978882108	54541.45308	3.87852E-05	0.165635097	0.337839291	1.464025597	-5.554781918	63530.24219		20642.81836	127067.2773	26179.11328	110635.7188	55379.36328			280733.4609	136033.3945	269995.3984	Synuclein, gamma b (breast cancer-specific protein 1) OS=Danio rerio OX=7955 GN=sncgb PE=1 SV=1	sncgb	NA	cell-cell signaling;cell organization and biogenesis;transport;developmental processes;other biological processes	other cell component	other molecular function
Q6P0C0	1	6	1	1	0.983972655	1.977904343	10130.83629	7.20417E-06	0.07515185	0.236285293	1.937208001	-4.782721646		7449.075195	6965.991699		10821.13379	18759.58008	27146.73242	65585.07031	55608.27734	18602.88477	47263.13672		StAR-related lipid transfer (START) domain-containing 10 OS=Danio rerio OX=7955 GN=stard10 PE=1 SV=1	stard10	402943			other molecular function	Synthesis of PC
X1WBX8	1	6	1	1	0.983607733	1.977404105	21251.1071	1.51119E-05	0.213107754	0.38795849	1.323376263	-5.330787972			15112.41406			29883.34961	43949.63281	62922.10547	40965.94922				Serine protease 16 (Fragment) OS=Danio rerio OX=7955 GN=prss16 PE=1 SV=1	prss16	NA	protein metabolism		other molecular function
B8A558	1	6	1	1	0.982175884	1.975442541	30544.19549	2.17204E-05	0.067125854	0.22718597	1.987493141	-4.777986718	14419.01758	28584.09375		42607.47656	26946.36914	56182.01172	84640.23438	111750.7266	101362.3828	68341.24219	182830.3594	33054.35156	Protein phosphatase 2, regulatory subunit B', delta (Fragment) OS=Danio rerio OX=7955 GN=ppp2r5d PE=1 SV=2	ppp2r5d	NA	protein metabolism;other metabolic processes;signal transduction;other biological processes	cytosol;nucleus;other cell component	enzyme regulator activity	Separation of Sister Chromatids; PI5P, PP2A and IER3 Regulate PI3K/AKT Signaling; Amplification of signal from unattached kinetochores via a MAD2 inhibitory signal; Resolution of Sister Chromatid Cohesion; RHO GTPases Activate Formins; EML4 and NUDC in mitotic spindle formation; CTLA4 inhibitory signaling; Negative regulation of MAPK pathway; RAF activation; ERKs are inactivated; DARPP-32 events;…
A0A1L1QZP9	0.333333333	6	0.333333333	0.333333333	0.98117754	1.974076009	155172.4147	0.000110345	0.086252794	0.252447203	1.838012668	-5.114137951	121876.252	218788.3281	50518.97266	179447.1641	148867.2148	387930.2969	364854.8984	42988.13281	341806.6758	474373.3516	668931.4375	455007.5234	Uncharacterized protein (Fragment) OS=Danio rerio OX=7955 GN=LOC103908715 PE=4 SV=1	LOC103908715	NA
Q7T304	1	6	1	1	0.979998533	1.972463404	10567.75426	7.51487E-06	0.174242718	0.348139699	1.446093377	-5.307741483		6719.083984		8984.860352		19549.09766	17343.51172	65277.64063			42676.08984	26742.85742	YY1 transcription factor b OS=Danio rerio OX=7955 GN=yy1b PE=2 SV=1	yy1b	406394	other biological processes	nucleus;other cell component	nucleic acid binding activity;other molecular function
Q7ZUV5	1	6	1	1	0.979721827	1.972085124	228794.4452	0.000162699	0.023823214	0.15152273	2.51861475	-3.94366432	145799.9175	167902.2031	176658.3906	284849.7969	261963.2007	444496.875	467044.0625	338602.1875	515799.625	449401.0156	349425.8594	299792.3672	ZRAB1B, member RAS oncogene family a OS=Danio rerio OX=7955 GN=rab1ba PE=1 SV=1	rab1ba	394117	cell organization and biogenesis;other metabolic processes;transport	other cell component	other molecular function	COPI-mediated anterograde transport; RAB geranylgeranylation; COPI-dependent Golgi-to-ER retrograde traffic; COPII-mediated vesicle transport; RAB GEFs exchange GTP for GDP on RABs; Golgi Cisternae Pericentriolar Stack Reorganization
A9LDD9	0.666666667	6	0.666666667	0.666666667	0.975995306	1.966997748	65181.84242	4.63517E-05	0.057007563	0.211030566	2.064327748	-4.746266059	30682.11816	44350.86719	73771.16602	71067.63867	63951.75977	168097.5195	296287.1855	365587.1875	247742.3203	258479.043	538263.9609	211806.9297	Glycine hydroxymethyltransferase OS=Danio rerio OX=7955 GN=shmt2 PE=1 SV=1	shmt2	100144628	cell organization and biogenesis;other metabolic processes;other biological processes	other membranes;cytosol;mitochondrion;nucleus;other cell component	nucleic acid binding activity;other molecular function	RHOG GTPase cycle; Metabolism of folate and pterines	One-carbon metabolism
A0A2R8Q8S1	0.833333333	6	1	0.666666667	0.975726297	1.96663101	39291.38026	2.79406E-05	0.020108085	0.140908429	2.604462844	-3.784473927	29556.8418	25452.72461	29235.81641	54594.15234	47217.00391	64898.04688	71867.92969	13613.73047	80480.625	76662.49219	118137.2031	61875.39453	Small monomeric GTPase OS=Danio rerio OX=7955 GN=kras PE=1 SV=1	kras	445289	developmental processes;signal transduction	plasma membrane;other membranes	other molecular function	RAF activation; Regulation of RAS by GAPs; CD209 (DC-SIGN) signaling; SHC1 events in ERBB4 signaling; GRB2 events in ERBB2 signaling; VEGFR2 mediated cell proliferation; PTK6 Regulates RHO GTPases, RAS GTPase and MAP kinases; NCAM signaling for neurite out-growth; Ca2+ pathway; Signaling by SCF-KIT; Negative regulation of MAPK pathway; Signaling by CSF3 (G-CSF); RUNX3 regulates p14-ARF; MAP2K and…
A0A2R8QE49	1	6	1	1	0.974634688	1.965143531	33514.10258	2.38323E-05	0.045727912	0.193103206	2.196127017	-4.431283502	21543.44141	22881.44922	33947.75391	46476.02344	54362.49219		146125.5	71218.99219	200058.4063	93380.34375	265343.375	64050.04688	Guanine nucleotide-binding protein (G protein), alpha 15 (Gq class), tandem duplicate 3 OS=Danio rerio OX=7955 GN=gna15.3 PE=4 SV=1	gna15.3	NA	signal transduction;other biological processes	plasma membrane;other membranes	signal transduction activity or receptor binding;other molecular function
Q6PBY1	0	6	0	0	0.974629131	1.965135961	776251.484	0.000552003	0.030246845	0.169603269	2.396617613	-4.166248172	552265.9824	482008.625	637845.2461	1533240.115	720934.4023	1165709.435	1161886.146	482235.3506	1098570.25	1801745.465	1716462.797	1070315.964	40S ribosomal protein S3a OS=Danio rerio OX=7955 GN=rps3a PE=2 SV=3	rps3a	337240	protein metabolism;other metabolic processes;developmental processes	cytosol;translational apparatus	other molecular function	Nonsense Mediated Decay (NMD) enhanced by the Exon Junction Complex (EJC); Major pathway of rRNA processing in the nucleolus and cytosol; L13a-mediated translational silencing of Ceruloplasmin expression; GTP hydrolysis and joining of the 60S ribosomal subunit; SRP-dependent cotranslational protein targeting to membrane; Formation of a pool of free 40S subunits; Nonsense Mediated Decay (NMD) inde…	Cytoplasmic ribosomal proteins
F8W3H2	0	6	0	0	0.971788675	1.961270701	331474.6862	0.000235716	0.023356535	0.150590272	2.528663874	-3.925133885	310393.5156	195202.1563	218850.5	527276.4688	423227.6094	448275.5313	468588.5313	195423.5	301482.0596	875832.1875	616033.1875	319386.2188	ATP synthase F1 subunit epsilon OS=Danio rerio OX=7955 GN=atp5f1e PE=1 SV=1	atp5f1e	798291	other metabolic processes;transport	other membranes;mitochondrion	transporter activity	Formation of ATP by chemiosmotic coupling; Cristae formation	Electron transport chain
A0A2R8RYH8	0.166666667	6	0.333333333	0	0.970654922	1.959730027	195946.0828	0.00013934	0.044358627	0.191399703	2.197566529	-4.518804377	75428.82031	217913.1875	166837.8398	321308.1602	248121.8477	258891.2461	345130.1641	187814.4961	452250.5625	520390.6719	605374.1875	161382.1719	Phosphate carrier protein, mitochondrial OS=Danio rerio OX=7955 GN=slc25a3b PE=1 SV=1	slc25a3b	322362	transport	other membranes;mitochondrion	transporter activity
Q90WX6	0.5	6	1	0	0.967339987	1.955232251	465917.5049	0.00033132	0.026855812	0.161287683	2.457558973	-4.05562405	286764.1191	365641.8867	352816.4316	727707.3252	461702.0195	823011.8535	658931.3086	1023785.356	459608.416	792823.7656	1534946.023	586140.333	Guanine nucleotide-binding protein (G protein), alpha transducing activity polypeptide 1 OS=Danio rerio OX=7955 GN=gnat1 PE=1 SV=1	gnat1	140428	signal transduction;other biological processes	plasma membrane;other membranes	signal transduction activity or receptor binding;other molecular function	G alpha (i) signalling events; Inactivation, recovery and regulation of the phototransduction cascade; Activation of the phototransduction cascade
A0A0R4IDZ8	0.833333333	6	1	0.666666667	0.963778584	1.950411562	141621.4837	0.000100709	0.043261737	0.189929578	2.210730345	-4.495938671	61037.7207	111441.5366	153303.6963	179628.6172	158922.9863	271028.2559	331350.1992	678272.0684	392178.3867	269871.6426	720317.7031	191614.0645	Talin 1 OS=Danio rerio OX=7955 GN=tln1 PE=1 SV=1	tln1	NA	cell adhesion;cell organization and biogenesis;transport;developmental processes	plasma membrane;other membranes;cytoskeleton;other cell component	signal transduction activity or receptor binding;cytoskeletal activity;other molecular function	MAP2K and MAPK activation; Platelet degranulation ; Smooth Muscle Contraction; GRB2:SOS provides linkage to MAPK signaling for Integrins ; p130Cas linkage to MAPK signaling for integrins; SEMA3A-Plexin repulsion signaling by inhibiting Integrin adhesion
F1QW60	1	6	1	1	0.962318246	1.948438298	77227.12079	5.49172E-05	0.033330038	0.174241191	2.346587346	-4.256172186	42410.88574	64552.14453	61857.38086	92246.98438	83795.38672	162056.7891	200689.6016	165357.7813	252980.125	157422.9766	330133.5469	113145.6445	Septin 2 (Fragment) OS=Danio rerio OX=7955 GN=sept2 PE=1 SV=2	sept2	NA	cell cycle OR cell proliferation;cell organization and biogenesis;other biological processes	plasma membrane;other membranes;cytoskeleton;ER/Golgi;other cell component	other molecular function
E9QD54	0.5	6	0.666666667	0.333333333	0.962316795	1.948436338	394240.0243	0.000280349	0.022255411	0.148369407	2.553157786	-3.879849763	246560.375	262560.0391	348017.3516	541304.4844	508790.2734	605105.4219	926310.7188	453563.75	1012218.719	793808.875	1196263.813	539960.207	Eukaryotic translation initiation factor 5A (Fragment) OS=Danio rerio OX=7955 GN=eif5a PE=1 SV=1	eif5a	NA	protein metabolism;other metabolic processes;transport;other biological processes	other membranes;ER/Golgi;nucleus	translation activity;nucleic acid binding activity
E9QD58	0.833333333	6	1	0.666666667	0.959473489	1.944600084	18972.38478	1.34915E-05	0.069960171	0.229619732	1.96463385	-4.814865387		14787.71191	10958.38379	19572.9375	18470.64258	41958.90234	23609.58203	18959.39453	53442.10938	33878.68359	76651.17969	19611.88281	Misshapen-like kinase 1 OS=Danio rerio OX=7955 GN=mink1 PE=1 SV=3	mink1	NA	cell organization and biogenesis;protein metabolism;other metabolic processes;developmental processes;signal transduction;other biological processes	other cell component	kinase activity;other molecular function
A2BG43	0.833333333	6	1	0.666666667	0.956889021	1.941119613	13071.34331	9.29521E-06	0.224915165	0.402833132	1.287428081	-5.372913476	9381.970703			18211.52734									Glycolipid transfer protein OS=Danio rerio OX=7955 GN=gltp PE=3 SV=1	gltp	558007	cell organization and biogenesis;transport	other membranes;cytosol	transporter activity;other molecular function	Glycosphingolipid metabolism
Q7T337	0.166666667	6	0.333333333	0	0.95683005	1.94104027	579686.2905	0.000412223	0.030268486	0.169603269	2.396249922	-4.166912059	320289.9092	423879.5879	530568.5586	761075.9102	641805.3135	1078449.027	1475222.023	2078909.73	2055997.918	861437.5684	2916031.305	759770.8457	Fructose-bisphosphatase OS=Danio rerio OX=7955 GN=fbp1b PE=1 SV=1	fbp1b	282672	other metabolic processes;other biological processes	cytosol;other cell component	other molecular function	Gluconeogenesis	Glycolysis and gluconeogenesis
A0A286YBW7	0.833333333	6	0.666666667	1	0.95665451	1.940804109	102365.0818	7.27932E-05	0.020970519	0.143116337	2.583252838	-3.823987329	70998.21875	74209.96094	75296.24219	141685.2656	126971.4922	161211.9219		101358.3125	385440.625				Ras association domain family member 7a OS=Danio rerio OX=7955 GN=rassf7a PE=4 SV=1	rassf7a	564485	signal transduction;other biological processes
A0A140LH93	1	6	1	1	0.95649545	1.940590143	22611.37338	1.60793E-05	0.113533767	0.285320462	1.69896295	-5.014060501	16852.55273	21418.0918	19479.77734	37177.25391				44752.77734		95572.57031	167945.6563	55266.43359	Si:ch73-126o18.1 (Fragment) OS=Danio rerio OX=7955 GN=si:ch73-126o18.1 PE=3 SV=1	si:ch73-126o18.1	NA			other molecular function
A0A2R8QMU2	0.833333333	6	0.666666667	1	0.955640469	1.939440437	30092.06359	2.13989E-05	0.10210049	0.277256492	1.751413838	-5.146834692		14306.41602	28586.52441	23611.88916	34128.97852	74870.99805	20499.88086	164159.6035	46496.49023	24784.90039	253668.8828	17893.05273	Zinc finger protein 991 OS=Danio rerio OX=7955 GN=znf991 PE=4 SV=1	znf991	NA	other biological processes	nucleus	nucleic acid binding activity;other molecular function
A0A2R8RJ32	0.833333333	6	1	0.666666667	0.952506486	1.93523194	34668.16688	2.4653E-05	0.116606275	0.285990934	1.683177043	-5.036762662			21129.10547	48525.30078	37073.25	38002.61719							Phosphoinositide phospholipase C OS=Danio rerio OX=7955 GN=plcl1 PE=1 SV=1	plcl1	NA	other metabolic processes;signal transduction;other biological processes		signal transduction activity or receptor binding;other molecular function
A0A0R4ICQ1	1	6	1	1	0.949881876	1.931714488	17699.7889	1.25866E-05	0.228098788	0.404510167	1.278000452	-5.383823187	12734.93164			24600.25195						52535.69531	40577.76563	33299.16406	NDRG family member 4 OS=Danio rerio OX=7955 GN=ndrg4 PE=1 SV=1	ndrg4	692305	cell cycle OR cell proliferation;cell organization and biogenesis;developmental processes;signal transduction;other biological processes	cytosol;other cell component
A0A2R8QLZ5	0.833333333	6	1	0.666666667	0.949626551	1.931372647	28331.58856	2.0147E-05	0.03092305	0.169603269	2.385244926	-4.186761908	14857.375	25970.07227	21958.28516	42971.67969	30773.93945	46157.94531	39859.3125	10457.94824	34984.99219	41123.52734	90892.35156	47983.17578	Protein arginine N-methyltransferase 5 OS=Danio rerio OX=7955 GN=prmt5 PE=1 SV=1	prmt5	NA	protein metabolism;other metabolic processes;other biological processes	cytosol;nucleus	other molecular function
F1Q883	0.833333333	6	1	0.666666667	0.949460153	1.931149898	84272.43992	5.99273E-05	0.040094187	0.181558583	2.250570006	-4.426330263	53374.53516	60040.87402	69590.76563	142387.2969	68978.02344	163530.4727	231163.7734	297437.4043	170006.1289	180680.7539	442673.4258	93581.10156	6-phosphogluconate dehydrogenase, decarboxylating OS=Danio rerio OX=7955 GN=pgd PE=1 SV=1	pgd	406762	other metabolic processes	cytosol	other molecular function	Pentose phosphate pathway
Q4QRG0	1	6	1	1	0.949219916	1.930828351	16453.00276	1.17E-05	0.152756068	0.324643192	1.528679058	-5.199806084		14751.77051	11834.51367		25511.79102		72639.52344	127721.7109	118120.3438	53524.83984	115008.3359	39205.16797	EWS RNA-binding protein 1b OS=Danio rerio OX=7955 GN=ewsr1b PE=1 SV=1	ewsr1b	322880	cell cycle OR cell proliferation;developmental processes;other biological processes	nucleus	nucleic acid binding activity;other molecular function
E9QIZ1	1	6	1	1	0.949146312	1.930729846	104744.0863	7.44849E-05	0.065955272	0.22613989	1.985648885	-4.876953175	49404.32422	132718.8584	65329.40039	82512.16211	197283.082	189392.5938	411647.7188	285694.4531	2469239.188	240440.4961	573495.0313	197291.8984	Si:ch211-197h24.6 OS=Danio rerio OX=7955 GN=si:ch211-197h24.6 PE=1 SV=1	si:ch211-197h24.6	560245
A0A2R8Q4T1	1	6	1	1	0.949050308	1.93060137	13329.57197	9.47884E-06	0.082425285	0.245739979	1.884699246	-4.864540461	10340.94043		8899.790039		14569.51855	23543.97656	23090.99023	61893.90625	31275.41797	31803.5957	40595.73828	18516.80273	Spermatid perinuclear RNA-binding protein OS=Danio rerio OX=7955 GN=strbp PE=4 SV=1	strbp	NA	other biological processes		nucleic acid binding activity
A0A0R4IWW7	0.833333333	6	1	0.666666667	0.947912441	1.929079288	13643.15499	9.70183E-06	0.047387622	0.195903984	2.176991566	-4.463792772	9170.132813		9226.43457	14212.19238	19221.47852	20451.09961	26618.0293		23962.95508	30802.70117	55414.39063	20888.95508	Thyroid hormone receptor-associated protein 3b OS=Danio rerio OX=7955 GN=thrap3b PE=1 SV=2	thrap3b	NA	RNA metabolism OR transcription;other metabolic processes;other biological processes	nucleus	nucleic acid binding activity;other molecular function
E9QCU8	1	6	1	1	0.946720844	1.927486618	35507.12065	2.52496E-05	0.039926837	0.181558583	2.252755718	-4.422493982	27365.01758	27452.61133	22267.93359	56178.42578	29588.60547	72067.48438	72290.28125		41199.96875	89536.90625	138846.5781	97871.05469	Unconventional myosin-6 OS=Danio rerio OX=7955 GN=myo6a PE=1 SV=1	myo6a	445473	cell organization and biogenesis;transport;developmental processes;other biological processes	plasma membrane;other membranes;cytosol;cytoskeleton;ER/Golgi;nucleus;other cell component	cytoskeletal activity;other molecular function
B3DFQ1	0.5	6	0.666666667	0.333333333	0.946598417	1.927323059	183695.526	0.000130628	0.028660637	0.168960529	2.42427009	-4.116196036	127456.5273	138427.4258	131304.5381	244490.3574	191776.6445	353728.5078	288237.375	230066.8301	254779.0586	352358.3984	603780.043	228910.6797	Calpain, small subunit 1 b OS=Danio rerio OX=7955 GN=capns1b PE=1 SV=1	capns1b	560033			other molecular function
A0A0G2L7I0	1	6	1	1	0.945060408	1.925269499	97738.76432	6.95033E-05	0.15993239	0.330764008	1.500051489	-5.237675278	94358.86719		65416.89844	151261.3125			335025.4063	360213.875		305620	666760.75	165373.6094	DNA-dependent metalloprotease SPRTN OS=Danio rerio OX=7955 GN=sprtn PE=3 SV=1	sprtn	101886162	protein metabolism;DNA metabolism;other metabolic processes;stress response	nucleus;other cell component	nucleic acid binding activity;other molecular function	Translesion Synthesis by POLH
E9QHV8	0.833333333	6	1	0.666666667	0.944497808	1.924518858	50878.59447	3.61805E-05	0.036243511	0.177742621	2.303172932	-4.333516376	45242.08008	33472.07813	32575.92969	87977.52734	45324.04297	88183.67188	110485.2813	114083.7734	117736.0781	177120.0781	303832.25	90903.09375	Si:ch211-258f1.3 OS=Danio rerio OX=7955 GN=si:ch211-258f1.3 PE=3 SV=3	si:ch211-258f1.3	NA	signal transduction
A0A2R8QDI1	1	6	1	1	0.943717781	1.923478603	31097.67572	2.2114E-05	0.082765636	0.246244868	1.882346843	-4.868177131	18453.21484		27245.60547	37649.44531		49406.5625	34723.01172	57457.15625	37252.59766	24378.43555	99265.44531	40708.07031	BCL2-associated athanogene 6 OS=Danio rerio OX=7955 GN=bag6 PE=1 SV=1	bag6	83910	cell organization and biogenesis;protein metabolism;other metabolic processes;stress response;other biological processes	non-structural extracellular;cytosol;nucleus	other molecular function
B3DK37	1	6	1	1	0.943145966	1.92271638	24381.65818	1.73381E-05	0.036228804	0.177742621	2.303383716	-4.333142451	14370.68945	17682.0918	21394.67188	32717.88672	23727.40039	49776.82031	62029.81641	54234.87109		29605.11523	79743.09375	23544.80664	Lipase maturation factor OS=Danio rerio OX=7955 GN=lmf2a PE=1 SV=1	lmf2a	571852	protein metabolism;other metabolic processes	other membranes;ER/Golgi		Assembly of active LPL and LIPC lipase complexes
F1QIS1	0.666666667	6	1	0.333333333	0.941784768	1.920903132	51073.7344	3.63192E-05	0.031460584	0.169603269	2.376371153	-4.202738825	38024.4209	37873.80078	34748.2666	98633.34766	49586.76465	72520.61719	145251.75	99252.36719	169743.4063	92878.17188	290886.0547	64405.24414	Microsomal glutathione S-transferase 2 OS=Danio rerio OX=7955 GN=mgst2 PE=1 SV=1	mgst2	NA	other metabolic processes;other biological processes	other membranes;ER/Golgi;nucleus	enzyme regulator activity;other molecular function	Aflatoxin activation and detoxification; Glutathione conjugation
Q6PEJ2	1	6	1	1	0.940918075	1.919749504	100521.0969	7.14819E-05	0.040883779	0.184553738	2.240371057	-4.444207418	53915.70313	67679.1875	104648.8359	134236.2656	101895.875	197520.4375	295667.8438	114071.0156	269226.9063	132736.7344	332166.125	137384.8281	AP complex subunit sigma OS=Danio rerio OX=7955 GN=ap2s1 PE=1 SV=1	ap2s1	100148085	transport;other biological processes	plasma membrane;other membranes;other cell component	other molecular function	Cargo recognition for clathrin-mediated endocytosis; MHC class II antigen presentation; Recycling pathway of L1; EPH-ephrin mediated repulsion of cells; Retrograde neurotrophin signalling; VLDLR internalisation and degradation; WNT5A-dependent internalization of FZD4; WNT5A-dependent internalization of FZD2, FZD5 and ROR2; LDL clearance; Trafficking of GluR2-containing AMPA receptors
Q9PVF8	0.5	6	0.666666667	0.333333333	0.937363725	1.915025662	156086.0068	0.000110995	0.04919639	0.19788492	2.142897119	-4.613027863	84560.40625	115090.5781	147442.668	150383.2988	181050.4277	370130.3047	444535.7539	216263.9922	382853.3047	322035.6563	617421.4688	231390.6406	Catenin (Cadherin-associated protein), alpha OS=Danio rerio OX=7955 GN=ctnna1 PE=1 SV=1	ctnna1	30741	cell adhesion;cell organization and biogenesis;other biological processes	plasma membrane;other membranes;cytosol;cytoskeleton;other cell component	cytoskeletal activity;other molecular function	VEGFR2 mediated vascular permeability; RHO GTPases activate IQGAPs; Myogenesis; Adherens junctions interactions
B0S554	0.5	6	1	0	0.933104202	1.909379932	19726.44464	1.40277E-05	0.137022874	0.307405885	1.578991263	-5.397560943	9521.178711	29808.32227	12446.50391	16581.60352		50996.68359	21746.76953	21898.27148	17498.31641	17468.80273		85653.49219	Guanine nucleotide-binding protein (G protein), alpha 14a OS=Danio rerio OX=7955 GN=gna14a PE=3 SV=2	gna14a	NA	signal transduction;other biological processes	plasma membrane;other membranes	signal transduction activity or receptor binding;other molecular function	G alpha (q) signalling events; PLC beta mediated events; G-protein activation; ADP signalling through P2Y purinoceptor 1; Thromboxane signalling through TP receptor; Thrombin signalling through proteinase activated receptors (PARs); Cooperation of PDCL (PhLP1) and TRiC/CCT in G-protein beta folding; Acetylcholine regulates insulin secretion; Fatty Acids bound to GPR40 (FFAR1) regulate insulin sec…
B8JLZ3	0.333333333	6	0.333333333	0.333333333	0.932881823	1.909085641	187084.0005	0.000133038	0.03334026	0.174241191	2.346428856	-4.256455725	118231.4531	147640.0156	142211.5	237244.625	194561.2656	374192.6875	339842.875	130230.1328	375093.9375	298052.7188	513847.3438	186479.0781	Annexin OS=Danio rerio OX=7955 GN=anxa1b PE=1 SV=1	anxa1b	NA	cell-cell signaling;cell organization and biogenesis;stress response;transport;developmental processes;signal transduction;other biological processes	non-structural extracellular;plasma membrane;other membranes;nucleus;other cell component	enzyme regulator activity;other molecular function
Q6P3J5	0	6	0	0	0.931886734	1.907769316	935277.0025	0.000665088	0.038997204	0.181558583	2.265055746	-4.400872289	535285.0566	643413.4287	901481.3311	1395494.301	889578.8906	1736588.898	2377783.863	2579707.571	2262086.549	1993462.889	4380863.643	1483071.982	Eukaryotic translation elongation factor 2 OS=Danio rerio OX=7955 GN=eef2b PE=1 SV=1	eef2b	326929	protein metabolism;other metabolic processes;developmental processes;other biological processes	other cell component	translation activity;nucleic acid binding activity;other molecular function
Q7ZUR2	1	6	1	1	0.931621887	1.907419123	46808.52902	3.32862E-05	0.051905939	0.201786334	2.127901456	-4.546565556		30872.80273	32699.30859	51688.76953	55784.14453	77197.52344	125744.2969	228544.7031	176954.8906	97731.79688	261894.5938	79669.625	Ubiquitin-conjugating enzyme E2D 3 OS=Danio rerio OX=7955 GN=ube2d3 PE=2 SV=1	ube2d3	321832	protein metabolism;other metabolic processes	nucleus;other cell component	other molecular function
F1QHM3	0.833333333	6	1	0.666666667	0.931515181	1.907278051	14108.39599	1.00327E-05	0.094397739	0.266013197	1.80678465	-4.983623311	13812.42285		7555.642578	17648.89844		21510.55859				41842.90625	25281.37695	35012.70703	Transglutaminase 1-like 3 OS=Danio rerio OX=7955 GN=tgm1l3 PE=3 SV=3	tgm1l3	NA	protein metabolism;other metabolic processes		other molecular function
Q804H0	0	6	0	0	0.930394397	1.905796923	962255.2873	0.000684273	0.035619503	0.177742621	2.312187765	-4.317510296	632977.7734	597910.3174	894811.3379	1392798.586	948922.5332	1773645.305	1898598.609	2634559.242	1336354.595	1388256.941	2784087.898	1230617.533	Annexin OS=Danio rerio OX=7955 GN=anxa1c PE=1 SV=1	anxa1c	494158	cell-cell signaling;cell organization and biogenesis;stress response;transport;developmental processes;signal transduction;other biological processes	non-structural extracellular;plasma membrane;other membranes;nucleus;other cell component	enzyme regulator activity;other molecular function
Q803F6	0	6	0	0	0.930132193	1.905450583	177573.5255	0.000126275	0.040090834	0.181558583	2.250613709	-4.426253575	83704.07031	161156.8516	157812.9961	222854.4922	206040.1367	320743.5742	341415.4961	143202.8711	307450.4922	304376.8867	675650.1797	187328.7324	40S ribosomal protein SA OS=Danio rerio OX=7955 GN=rpsa PE=2 SV=1	rpsa	394027	cell adhesion;cell organization and biogenesis;protein metabolism;other metabolic processes	plasma membrane;other membranes;cytosol;translational apparatus;nucleus	other molecular function	Major pathway of rRNA processing in the nucleolus and cytosol; Nonsense Mediated Decay (NMD) enhanced by the Exon Junction Complex (EJC); L13a-mediated translational silencing of Ceruloplasmin expression; Translation initiation complex formation; Ribosomal scanning and start codon recognition; GTP hydrolysis and joining of the 60S ribosomal subunit; SRP-dependent cotranslational protein targeting…	Cytoplasmic ribosomal proteins
Q15323	0.666666667	6	0.666666667	0.666666667	0.929871389	1.905106156	63279.43913	4.49989E-05	0.542110761	0.661269381	0.62405188	-6.509999824	15561.71094	644688.8887	9605.092773	13736.95801	1332036.161	36413.30078	17927.36719	22342.53516	111807.7266	110192.8867	17152.58594	3128042.328	CRAP Keratin, type I cuticular Ha1 OS=Homo sapiens OX=9606 GN=KRT31 PE=1 SV=3	KRT31	3881	cell organization and biogenesis;other biological processes	cytosol;cytoskeleton	cytoskeletal activity	Formation of the cornified envelope	IL-18 signaling pathway
Q7T1B0	0	6	0	0	0.929341109	1.904406039	272693.5615	0.000193916	0.060992124	0.218881805	2.027991321	-4.806973073	191390.6953	200229.9863	201342.4688	307773.5938	226123.1426	765751.0645	621011.4961	930199.2207	156701.875	308584.751	490813.6445	346963.0117	Embryonic globin beta e2 OS=Danio rerio OX=7955 GN=hbbe2 PE=1 SV=1	hbbe2	405772	other metabolic processes;transport;other biological processes	cytosol;other cell component	other molecular function	Neutrophil degranulation; Scavenging of heme from plasma; Cytoprotection by HMOX1; Heme signaling; Erythrocytes take up carbon dioxide and release oxygen; Erythrocytes take up oxygen and release carbon dioxide
E9QCS7	1	6	1	1	0.928282107	1.903008634	27040.33495	1.92287E-05	0.047235271	0.195903984	2.164430318	-4.576059092	15093.52344	15799.0459	31583.01367	32471.69141	30198.76758	52930.16016	58990.11719	174585.1563	56846.60156	81722.78125	107251.8047	33732.84766	Hepatocyte growth factor-regulated tyrosine kinase substrate OS=Danio rerio OX=7955 GN=hgs PE=1 SV=2	hgs	334175		other membranes;other cytoplasmic organelle	other molecular function	Ub-specific processing proteases; Lysosome Vesicle Biogenesis; Cargo recognition for clathrin-mediated endocytosis; RHOU GTPase cycle; EGFR downregulation; Endosomal Sorting Complex Required For Transport (ESCRT); Negative regulation of MET activity; RHOBTB3 ATPase cycle
Q1MTI1	0	6	0	0	0.925354741	1.899151162	3926562.375	0.002792231	0.02838238	0.16819188	2.429270179	-4.107119841	2658321.646	3235870.432	2689054.17	4716931.839	4856583.613	6916499.217	7460776.16	4510429.775	5425541.102	5009191.293	11357998.85	4796733.785	Syntaxin 1B OS=Danio rerio OX=7955 GN=stx1b PE=1 SV=1	stx1b	NA	cell-cell signaling;cell organization and biogenesis;transport;other biological processes	plasma membrane;other membranes;ER/Golgi;other cell component	other molecular function	LGI-ADAM interactions
A0A0R4IGN3	0	6	0	0	0.925245333	1.899007145	233054.2356	0.000165728	0.0379543	0.180376874	2.279185643	-4.375965145	129666.2964	172262.7617	216552.1953	297400.9238	246424.5518	451996.0195	469807.3301	449027.3848	509832.0078	282682.3955	840468.5859	220398.9805	Protein disulfide-isomerase (Fragment) OS=Danio rerio OX=7955 GN=pdia3 PE=1 SV=1	pdia3	NA	stress response;other biological processes	ER/Golgi;other cell component	other molecular function	Antigen Presentation: Folding, assembly and peptide loading of class I MHC; ER-Phagosome pathway; Calnexin/calreticulin cycle
F1QGN3	0.666666667	6	0.666666667	0.666666667	0.923993286	1.8973598	65970.68999	4.69126E-05	0.036850123	0.178067708	2.294548167	-4.348802858	43667.20313	42620.70313	59027.25	76344.03125	73115.57813	134428.8906	142847.4219	199781.6328	185438.9219	143139.7188	427664.2227	89359.77344	ELAV-like protein OS=Danio rerio OX=7955 GN=elavl3 PE=1 SV=1	elavl3	NA	developmental processes	other cell component	nucleic acid binding activity
A0A0R4IHT0	0	6	0	0	0.923672194	1.896937563	643347.3424	0.000457493	0.03055735	0.169603269	2.391365844	-4.175726389	435351.4697	505015.1016	463567.0928	961186.332	654424.1016	1105984.948	983183.9727	697731.3594	1074822.715	1043709.361	2070482.166	677847.9473	Solute carrier family 25 member 12 OS=Danio rerio OX=7955 GN=slc25a12 PE=1 SV=1	slc25a12	NA	other metabolic processes;transport	other membranes;mitochondrion	transporter activity;other molecular function	Gluconeogenesis; Aspartate and asparagine metabolism
Q5TYP7	1	6	1	1	0.92339373	1.896571459	15105.25861	1.07416E-05	0.160098968	0.330764008	1.499400154	-5.238531347			9858.602539	18993.53906	18406.16211		22241.2832	105441.0273	43755.50781	21604.19922	29941.08594		EH-domain-containing 3 OS=Danio rerio OX=7955 GN=ehd3 PE=1 SV=1	ehd3	562949	cell organization and biogenesis;transport;other biological processes	plasma membrane;other membranes;other cytoplasmic organelle;other cell component	other molecular function	Factors involved in megakaryocyte development and platelet production
B8JKS9	0.833333333	6	1	0.666666667	0.923268822	1.896407261	16318.66486	1.16044E-05	0.03182225	0.169718667	2.37048099	-4.213329524	10078.52832	10198.47168	16189.15723	23589.23828	19187.96875	25073.11914	50581.71484	98321.73438	58528.37891		95106.32031		Sodium/potassium-transporting ATPase subunit alpha OS=Danio rerio OX=7955 GN=atp1a1a.2 PE=1 SV=1	atp1a1a.2	NA	transport;developmental processes;other biological processes	other membranes	transporter activity;other molecular function
Q6DGL0	0	6	0	0	0.921209485	1.893702215	863598.5896	0.000614117	0.036289118	0.177742621	2.302519798	-4.334674914	492734.7539	655131.6602	765643.252	1281440.375	857911.0313	1526731.438	1737585.42	801596.1616	1283351.941	2331085.578	3277258.781	1384992.197	Ribosomal protein L18 OS=Danio rerio OX=7955 GN=rpl18 PE=1 SV=1	rpl18	445038	protein metabolism;other metabolic processes	cytosol;ER/Golgi;translational apparatus	nucleic acid binding activity;other molecular function	Major pathway of rRNA processing in the nucleolus and cytosol; Nonsense Mediated Decay (NMD) enhanced by the Exon Junction Complex (EJC); L13a-mediated translational silencing of Ceruloplasmin expression; GTP hydrolysis and joining of the 60S ribosomal subunit; SRP-dependent cotranslational protein targeting to membrane; Formation of a pool of free 40S subunits; Nonsense Mediated Decay (NMD) inde…	Cytoplasmic ribosomal proteins
A0A2R8QJR9	1	6	1	1	0.920365034	1.892594102	26652.01237	1.89526E-05	0.053161133	0.203998753	2.101686338	-4.683242573	12543.12598	30967.79883	18719.2168	35317.18359	27235.64648	51245.11719	29776.29102	119987.4375		58524.84766	82792.01563	18738.01953	Zinc finger protein 131 OS=Danio rerio OX=7955 GN=znf131 PE=1 SV=1	znf131	NA	other biological processes	nucleus	other molecular function
Q6NYR4	0	6	0	0	0.920316889	1.892530944	2642218.96	0.001878917	0.034415308	0.175090226	2.330012395	-4.285778206	1730172.996	2023507.729	2023706.531	3083064.445	2937890.991	5302157.414	6388767.752	10198694.46	6724188.148	5670816.998	11437938.05	4943217.317	Heat shock cognate 71 kDa protein OS=Danio rerio OX=7955 GN=hspa8 PE=1 SV=1	hspa8	573376			other molecular function		MAPK signaling pathway; Exercise-induced circadian regulation
A0A140LH34	0	6	0	0	0.919929154	1.89202238	3980820.064	0.002830815	0.034836192	0.175399006	2.323716622	-4.296998839	2778088.854	3151962.939	2768222.565	4022244.465	5196942.05	7853996.611	12161700.76	5136708.469	18993122.78	9699680.477	25053890.07	10881527.75	Si:ch1073-159d7.7 OS=Danio rerio OX=7955 GN=h1l1 PE=3 SV=1	h1l1	565341	cell organization and biogenesis;other biological processes	nucleus;other cell component	nucleic acid binding activity	Apoptosis induced DNA fragmentation; Formation of Senescence-Associated Heterochromatin Foci (SAHF)
Q8AW82	1	6	1	1	0.917154325	1.888386828	12459.63706	8.86022E-06	0.133296631	0.302755756	1.603303643	-5.28018376		7784.624512	10560.44336		28677.25195	10222.66699		29784.67969	17333.61328	24993.51563	52352.85938	25120.05273	Novel protein similar to human proliferation-associated 2G4 protein (PA2G4) OS=Danio rerio OX=7955 GN=pa2g4a PE=1 SV=1	pa2g4a	368737				Neutrophil degranulation
X1WBB9	1	6	1	1	0.915110892	1.885714011	23324.57334	1.65864E-05	0.135903946	0.306742448	1.583889016	-5.390679266	8581.583984	29613.44727		40743.09961	17359.84375	38407.16406	33394.83984	148656.2227	38584.62109	43110.13672	137187.5625		NOVA alternative-splicing regulator 2 OS=Danio rerio OX=7955 GN=nova2 PE=1 SV=1	nova2	553201	RNA metabolism OR transcription;other metabolic processes;other biological processes	nucleus;other cell component	nucleic acid binding activity
Q6PCR6	0.333333333	6	0.333333333	0.333333333	0.915098713	1.885698091	77952.7759	5.54333E-05	0.036703644	0.178067708	2.296618519	-4.345135801	47698.29688	54419.62402	70473.86719	102951.668	80895.53906	147280.4277	261024.2305	170966.665	273789.707	179950.7773	561518.4063	105461.041	Zinc finger RNA-binding protein OS=Danio rerio OX=7955 GN=zfr PE=2 SV=2	zfr	NA		nucleus;other cell component	nucleic acid binding activity;other molecular function
Q6NX10	0	6	0	0	0.912032962	1.881695207	2851031.709	0.002027407	0.034531683	0.175090226	2.32826438	-4.288894983	1635177.916	2442289.031	2248123.434	4041675.805	3034278.637	4877677.996	6288632.906	7371633.32	4419482.844	5199246.498	8703884.281	2639429.785	ADP/ATP translocase OS=Danio rerio OX=7955 GN=slc25a4 PE=1 SV=1	slc25a4	327067	transport	other membranes;mitochondrion	transporter activity	Transport of nucleosides and free purine and pyrimidine bases across the plasma membrane; Mitochondrial protein import	Electron transport chain
F1QJN9	0.5	6	1	0	0.910715879	1.87997813	496091.614	0.000352777	0.0313725	0.169603269	2.377815393	-4.200140285	319761.125	402607.0938	367916.5938	633746.9766	564988.3809	878940.418	1109516.367	735834.7676	1255822.797	994209.6563	1852023.625	727607.7773	Carboxypeptidase B1 (tissue) OS=Danio rerio OX=7955 GN=cpb1 PE=1 SV=1	cpb1	322412	protein metabolism;other biological processes	non-structural extracellular	other molecular function	Metabolism of Angiotensinogen to Angiotensins
A9C3Q7	0.833333333	6	1	0.666666667	0.910552459	1.87976519	20805.44919	1.4795E-05	0.113359828	0.285320462	1.683113314	-5.350542947	11207.6416	9939.416016	31369.00781	14762.65723	28097.11914	55957.76563	68554.01172	71589.57813	39293.15625		189818.0039	44179.23828	Aminomethyltransferase OS=Danio rerio OX=7955 GN=amt PE=1 SV=1	amt	NA	other metabolic processes	mitochondrion	other molecular function	Glycine degradation
F1QM13	0	6	0	0	0.910527532	1.879732711	961806.6001	0.000683954	0.043858395	0.190803892	2.203531799	-4.508451019	581234.3623	755001.6113	786719.5635	1240092.223	906648.3599	2039456.955	2106202.797	1345884.166	1561876.339	1545595.352	3580710.652	955112.1777	Syntaxin-binding protein 1a OS=Danio rerio OX=7955 GN=stxbp1a PE=1 SV=1	stxbp1a	NA	cell-cell signaling;transport	plasma membrane;other membranes;other cell component	other molecular function		Insulin signaling
F1QFY0	1	6	1	1	0.909341011	1.878187391	30870.82217	2.19527E-05	0.062401581	0.219455526	2.027634684	-4.712669548	26772.03516	18727.29883	27542.37305	37127.12891		54687.96094	113939.1094			52550.32031			Rho GTPase-activating protein 4a OS=Danio rerio OX=7955 GN=arhgap4a PE=4 SV=1	arhgap4a	393416	signal transduction;other biological processes	other cell component
F1QV31	0.333333333	6	0.333333333	0.333333333	0.907739964	1.876104207	302364.9798	0.000215016	0.042719606	0.188700099	2.217351705	-4.484411814	144234.1655	294303.8086	253422.4023	416577.4727	341721.8398	499012.457	466047.3984	759586.1289	621917.9102	491344.4375	814797.2734	214773.0625	Keratin 5 OS=Danio rerio OX=7955 GN=krt5 PE=1 SV=1	krt5	797351	other biological processes	cytoskeleton		Neutrophil degranulation; Formation of the cornified envelope
E7FAL6	0.833333333	6	1	0.666666667	0.90218402	1.868893061	16617.63347	1.1817E-05	0.173005031	0.346973878	1.450608568	-5.301945376	10952.49023			23085.125		18149.40625						16051.83887	Histone deacetylase 7b OS=Danio rerio OX=7955 GN=hdac7b PE=4 SV=1	hdac7b	792596		nucleus	other molecular function
Q5RI60	1	6	1	1	0.900616959	1.866864165	20131.58587	1.43158E-05	0.095363314	0.266756019	1.79054211	-5.087631266	9118.808594	16783.42773	25204.60742		24782.76172	34589.28125	44985.92578		62024.60938		68168.11719	25403.27344	Novel protein OS=Danio rerio OX=7955 GN=si:ch211-240l19.5 PE=1 SV=1	si:ch211-240l19.5	NA
A9JRX1	0.166666667	6	0	0.333333333	0.89949763	1.865416302	279278.8344	0.000198599	0.036156131	0.177742621	2.304426454	-4.331292435	194772.6865	169900.9629	258360.7422	469485.7666	300444.1465	393451.8066	711381.6797	1084873	1447340.854	550424.4551	997498.9941	431250.0762	Actinodin2 OS=Danio rerio OX=7955 GN=and2 PE=1 SV=1	and2	566702	developmental processes
Q6NYE2	1	6	1	1	0.899324564	1.86519254	17495.41289	1.24412E-05	0.09647641	0.268715726	1.794173074	-5.002626179		12367.94531	13268.66309	18904.26563		30200.36914	49902.64453	69147.94531	54320.84766		88603.57813		Protein RCC2 homolog OS=Danio rerio OX=7955 GN=rcc2 PE=2 SV=1	rcc2	406455	cell cycle OR cell proliferation;developmental processes;other biological processes	plasma membrane;other membranes;cytoskeleton;nucleus;other cell component		Amplification of signal from unattached kinetochores via a MAD2 inhibitory signal; Separation of Sister Chromatids; Resolution of Sister Chromatid Cohesion; RHO GTPases Activate Formins; EML4 and NUDC in mitotic spindle formation
Q803U6	0	6	0	0	0.899323071	1.865190609	735523.2119	0.00052304	0.039449026	0.181558583	2.259043785	-4.411447468	515607.6484	629486.5703	481280.7578	960648.5781	739622.2402	1426590.977	1364451.297	560451	1291858.602	870201.5625	1651952.855	587161.3789	Aquaglyceroporin-3 OS=Danio rerio OX=7955 GN=aqp3a PE=2 SV=1	aqp3a	406777	transport;other biological processes	plasma membrane;other membranes	transporter activity	Vasopressin regulates renal water homeostasis via Aquaporins; Passive transport by Aquaporins
F1QK60	0	6	0	0	0.898758953	1.864461431	4716542.886	0.003353997	0.036071227	0.177742621	2.30564719	-4.329126127	3128635.873	3500677.202	3762999.587	7432800.402	4601424.253	7810102.271	8590804.267	9754744.363	7692161.646	8172837.375	12084031.38	6718900.132	Keratin 4 OS=Danio rerio OX=7955 GN=krt4 PE=1 SV=1	krt4	794486		cytoskeleton
E7EXE7	0	6	0	0	0.897973826	1.86344705	686367.9481	0.000488085	0.115249401	0.285759124	1.673574217	-5.364652157	575606.2969	192885.5156	1144907.094	1014352.266	831644.5879	975034.5391	292995.3906	203699.5938	1521941.344	1234920.656	1511876.031	117004.375	Zmp:0000000760 OS=Danio rerio OX=7955 GN=zmp:0000000760 PE=1 SV=1	zmp:0000000760	100333762	cell organization and biogenesis;developmental processes	non-structural extracellular;extracellular matrix;other cell component	extracellular structural activity
Q04695	0.833333333	6	0.666666667	1	0.897593217	1.862955505	53331.51331	3.79248E-05	0.298368815	0.465553245	1.087994753	-5.724370082		92120.98438	20392.67773			80745.60547		43466.11133				44270.33789	CRAP Keratin, type I cytoskeletal 17 OS=Homo sapiens OX=9606 GN=KRT17 PE=1 SV=2	KRT17	3872	cell organization and biogenesis;developmental processes;other biological processes	cytosol;cytoskeleton;other cell component	other molecular function	Formation of the cornified envelope
Q9I8U8	0	6	0	0	0.894821074	1.859379267	5641119.585	0.004011476	0.046299745	0.193812887	2.174996032	-4.557850682	3802288.471	3937914.796	4728599.862	7591317.782	5112309.709	11727719.42	9447894.645	18114017.1	6977721.217	8704246.958	14473252.33	6973286.844	Fast skeletal muscle troponin C OS=Danio rerio OX=7955 GN=tnnc2 PE=1 SV=1	tnnc2	58082	other biological processes	cytoskeleton	cytoskeletal activity;other molecular function
Q5BJ17	0.666666667	6	0.666666667	0.666666667	0.894804433	1.859357819	213402.7708	0.000151754	0.053603187	0.204653809	2.097268666	-4.690726676	129098.502	167805.2578	176941.1855	375703.9297	168200.8398	389915.7031	426900.625	310165.7695	302942.2012	500683.3203	675682.9141	228693.6387	Elongation factor Tu OS=Danio rerio OX=7955 GN=tufm PE=1 SV=1	tufm	541378	protein metabolism;other metabolic processes	mitochondrion	nucleic acid binding activity;other molecular function
A0A0R4IPH2	0	6	0	0	0.892792179	1.856766217	5055375.002	0.003594945	0.034421084	0.175090226	2.329925504	-4.285933161	2993066.652	3809665.604	4478381.076	6618006.326	6010517.855	8217825.193	8938453.201	6509326.508	9877060.981	8428570.327	15631737.62	5900425.725	Tubulin beta chain OS=Danio rerio OX=7955 GN=tubb2b PE=1 SV=1	tubb2b	NA	cell cycle OR cell proliferation;cell organization and biogenesis	cytoskeleton;other cell component	cytoskeletal activity;other molecular function	COPI-dependent Golgi-to-ER retrograde traffic; Kinesins; HSP90 chaperone cycle for steroid hormone receptors (SHR) in the presence of ligand; COPI-mediated anterograde transport; Separation of Sister Chromatids; Resolution of Sister Chromatid Cohesion; Aggrephagy; EML4 and NUDC in mitotic spindle formation; Regulation of PLK1 Activity at G2/M Transition; Loss of Nlp from mitotic centrosomes; Recr…
Q7ZVG7	0.5	6	0.666666667	0.333333333	0.890579729	1.853920949	87369.37518	6.21295E-05	0.095402326	0.266756019	1.78145028	-5.20201534	46024.25098	115797.0449	49574.30859	114848.793	66899.83594	219110.4141	221717.3242	158538.8633	407953.2031	255331.2031	523263.9883	307202.4414	Fgg protein OS=Danio rerio OX=7955 GN=fgg PE=1 SV=1	fgg	406327	cell adhesion;cell organization and biogenesis;protein metabolism;other metabolic processes;stress response	non-structural extracellular;extracellular matrix	signal transduction activity or receptor binding;other molecular function	Regulation of Insulin-like Growth Factor (IGF) transport and uptake by Insulin-like Growth Factor Binding Proteins (IGFBPs); Post-translational protein phosphorylation
A0A286Y9K4	0.833333333	6	1	0.666666667	0.889599257	1.852661431	55550.41007	3.95026E-05	0.062483865	0.219455526	2.026912017	-4.713851613	41063.97656	44892.70703	44367.98828		64653.44531	100031.8125		41853.46094				68692.21094	Low density lipoprotein receptor-related protein 1Bb OS=Danio rerio OX=7955 GN=lrp1bb PE=3 SV=2	lrp1bb	NA	transport	other membranes	other molecular function
E7FG81	0.666666667	6	0.666666667	0.666666667	0.888024136	1.850639817	20759.71002	1.47625E-05	0.113407661	0.285320462	1.682870144	-5.35090329	27668.53516	8328.962891	15420.69336	26098.05273	15578.89355	55399.00781	105778.4414	283180.1973	514260.6914	114578.167	210237.1865	50726.65137	Collagen, type XII, alpha 1b OS=Danio rerio OX=7955 GN=col12a1b PE=1 SV=1	col12a1b	NA	developmental processes;other biological processes	non-structural extracellular;extracellular matrix;other cell component
F1R3J9	1	6	1	1	0.883124753	1.844365716	36874.31289	2.62218E-05	0.03951352	0.181558583	2.258190881	-4.412946661	20832.26758	35989.59961	26698.55078	57965.11328	50994.30664	42486.79688	83787.06445	163974.7461	71359.95313	77737.2793	246058.2266	43046.93945	Protein arginine methyltransferase 1 OS=Danio rerio OX=7955 GN=prmt1 PE=1 SV=1	prmt1	321974	protein metabolism;other metabolic processes;developmental processes	nucleus	other molecular function	Estrogen-dependent gene expression; Extra-nuclear estrogen signaling; RMTs methylate histone arginines; RUNX1 regulates genes involved in megakaryocyte differentiation and platelet function	mRNA processing
Q8AWD0	0.5	6	0.666666667	0.333333333	0.879960329	1.840324696	193269.3333	0.000137436	0.064504956	0.223286386	1.997713284	-4.857099131	94992.10059	137166.6406	221927.5254	190901.2334	239813.7363	393683.9746	532816.7588	826491.2334	561542.3203	715107.8027	1238740.672	314593.3516	Voltage-dependent anion-selective channel protein 2 OS=Danio rerio OX=7955 GN=vdac2 PE=1 SV=1	vdac2	322126	transport;other biological processes	plasma membrane;other membranes;mitochondrion	transporter activity;other molecular function	Ub-specific processing proteases
Q6P0G2	0.5	6	0.666666667	0.333333333	0.879867974	1.84020689	120180.5236	8.5462E-05	0.039645852	0.181558583	2.256444937	-4.416014757	69493.03516	103597.4502	96585.50391	130399.3828	163594.5703	203122.4063	170168.2197	172541.4883	291405.7764	222954.166	451418.5508	147712.2188	Zgc:77262 OS=Danio rerio OX=7955 GN=zgc:77262 PE=1 SV=1	NA	402952	RNA metabolism OR transcription;other metabolic processes	nucleus	nucleic acid binding activity
Q4V914	0.333333333	6	0.333333333	0.333333333	0.878510133	1.838475732	271560.2632	0.00019311	0.048450234	0.197357544	2.150994632	-4.599148103	204303.1631	138570.002	283770.6641	306667.5938	351135.5918	463599.3057	482238.918	504899.7559	582433.5234	484981.1797	885795.0938	394406.7559	Core histone macro-H2A OS=Danio rerio OX=7955 GN=macroh2a2 PE=1 SV=1	macroh2a2	558711	cell organization and biogenesis;developmental processes	nucleus;other cell component	nucleic acid binding activity;other molecular function
A3FKT8	0	6	0	0	0.878351579	1.838273692	2082648.328	0.001480999	0.034281774	0.175090226	2.332025027	-4.282188301	1489386.004	1437955.959	1692309.197	3151599.908	2289604.741	3120121.375	4062568.57	4087269.781	3406026.113	2853100.426	5924644.098	1986120.031	Protein S100 OS=Danio rerio OX=7955 GN=icn2 PE=1 SV=1	icn2	100005083		other cell component	other molecular function
A0A0R4IVL6	0.666666667	6	0.666666667	0.666666667	0.875335505	1.834434643	246486.667	0.00017528	0.044394098	0.191399703	2.197145915	-4.51953387	216538.2813	150813.7031	184565.8906	235857.8906	366014.7188	431007.375	337448.5625	81204.57031	238562.6719	253352.2656	458321.1875	436104.5313	Collagen, type V, alpha 3b (Fragment) OS=Danio rerio OX=7955 GN=col5a3b PE=1 SV=1	col5a3b	NA	cell organization and biogenesis	non-structural extracellular;extracellular matrix;other cell component	extracellular structural activity
A0A2R8QLL5	1	6	1	1	0.875145513	1.834193078	32514.87844	2.31218E-05	0.054911456	0.206455604	2.084388222	-4.712499781	17174.51563	34778.0127	23168.05469	48589.99902	31010.14648	56671.3125	73124.26367	35140.08301	108595.3711	40409.79297	170599.3359	73369.31152	Hypoxia up-regulated protein 1 OS=Danio rerio OX=7955 GN=hyou1 PE=1 SV=1	hyou1	NA			other molecular function
Q5RG12	0.166666667	6	0.333333333	0	0.873908078	1.83262052	312899.058	0.000222507	0.040007267	0.181558583	2.251704179	-4.424339828	212585.665	250415.6621	231957.5352	429115.5586	317073.125	558583.2266	610640.3398	662312.0898	803844.5781	738192.5742	1034510.422	428025.832	Heat shock protein 90, alpha (cytosolic), class A member 1, tandem duplicate 2 OS=Danio rerio OX=7955 GN=hsp90aa1.2 PE=1 SV=1	hsp90aa1.2	565155	stress response;other biological processes	plasma membrane;other membranes;cytosol;nucleus;other cell component	other molecular function	Neutrophil degranulation; Regulation of actin dynamics for phagocytic cup formation; The role of GTSE1 in G2/M progression after G2 checkpoint; HSP90 chaperone cycle for steroid hormone receptors (SHR) in the presence of ligand; Anchoring of the basal body to the plasma membrane; Estrogen-dependent gene expression; Extra-nuclear estrogen signaling; Attenuation phase; Sema3A PAK dependent Axon rep…
F1QG80	0.166666667	6	0.333333333	0	0.873197717	1.831718387	184012.3878	0.000130854	0.048571725	0.197357544	2.149668346	-4.601423305	114788.5039	141610.1748	154618.0781	293235.6836	162299.7715	324559.6406	340560.3223	200576.8047	514648.3965	512241.2148	557871.5371	201751.3145	Ribosomal protein L22 OS=Danio rerio OX=7955 GN=rpl22 PE=1 SV=1	rpl22	NA	protein metabolism;other metabolic processes;developmental processes	translational apparatus	nucleic acid binding activity;other molecular function	Nonsense Mediated Decay (NMD) enhanced by the Exon Junction Complex (EJC); Major pathway of rRNA processing in the nucleolus and cytosol; L13a-mediated translational silencing of Ceruloplasmin expression; GTP hydrolysis and joining of the 60S ribosomal subunit; SRP-dependent cotranslational protein targeting to membrane; Formation of a pool of free 40S subunits; Nonsense Mediated Decay (NMD) inde…
Q58G59	0.833333333	6	1	0.666666667	0.872771259	1.831177014	106194.6637	7.55165E-05	0.051072697	0.200948464	2.123026192	-4.646973001	67026.25	62397.9375	115557.3125	114097.3438	135122.2656	192486.875	208820.7969	141963.9531	136691.5	118702.4766	273940.3438	123817.8984	Kinesin-like protein kif7 OS=Danio rerio OX=7955 GN=kif7 PE=1 SV=1	kif7	544651	cell organization and biogenesis;developmental processes;other biological processes	cytoskeleton;other cell component	cytoskeletal activity;other molecular function	Hedgehog 'on' state
A0A0R4IXJ1	0.666666667	6	0.666666667	0.666666667	0.871777484	1.829916075	162496.4412	0.000115553	0.039394113	0.181558583	2.259771006	-4.410168979	93813.2334	121169.6328	152484.9238	254963.5117	195472.0977	213115.7344	279577.2598	284443.5068	330028.8984	258326.2559	450922.4688	130053.6553	ELAV-like protein OS=Danio rerio OX=7955 GN=elavl4 PE=1 SV=2	elavl4	NA		other cell component	nucleic acid binding activity
B0UYA3	0.833333333	6	1	0.666666667	0.870830323	1.82871509	140488.8167	9.99035E-05	0.04154754	0.186520507	2.231938839	-4.458958138	88944.96484	106486.25	118383.5313	183426.0469	147376.6807	253661.502	339367.8516	254397.4297	489350.7188	207524.1836	538466.8047	198303.9023	Crystallin, lambda 1 OS=Danio rerio OX=7955 GN=cryl1 PE=1 SV=1	cryl1	NA	other metabolic processes		other molecular function	Formation of xylulose-5-phosphate
Q5XJX1	1	6	1	1	0.870649588	1.82848601	15060.82283	1.071E-05	0.183908822	0.359821609	1.411730697	-5.351442526		10072.12109		17554.60938		19321.19531		78048.32813		16626.30664	33565.19141		Secretagogin OS=Danio rerio OX=7955 GN=scgn PE=1 SV=1	scgn	573010	developmental processes;other biological processes	cytosol;nucleus;other cell component	other molecular function
O57521	0	6	0	0	0.869697963	1.827280308	1453000.065	0.001033248	0.044134941	0.191399703	2.200226206	-4.514189948	907784.8213	1166476.184	1172817.256	1784615.147	1530094.877	2774864.149	3384917.377	5198014.461	3364322.764	2533370.383	6320365.484	1872346.232	Heat shock protein HSP 90-beta OS=Danio rerio OX=7955 GN=hsp90ab1 PE=1 SV=2	hsp90ab1	30573	stress response;developmental processes;other biological processes	non-structural extracellular;plasma membrane;other membranes;cytosol;nucleus;other cell component	other molecular function	Neutrophil degranulation; Sema3A PAK dependent Axon repulsion; The role of GTSE1 in G2/M progression after G2 checkpoint; Estrogen-dependent gene expression; HSP90 chaperone cycle for steroid hormone receptors (SHR) in the presence of ligand; Attenuation phase; RHOBTB2 GTPase cycle; Regulation of actin dynamics for phagocytic cup formation; The NLRP3 inflammasome; Aryl hydrocarbon receptor signal…
Q8JGS9	0.833333333	6	1	0.666666667	0.867553445	1.824566135	49227.86055	3.50066E-05	0.046166019	0.193812887	2.176522474	-4.555216379	33351.94238	53699.83984	27027.09375	70405.93945	60325.85938	69224.44531	119502.3438		43570.51953	109117.0234	117405.0664	54125.125	40S ribosomal protein S18 OS=Danio rerio OX=7955 GN=rps18 PE=2 SV=1	rps18	192300	protein metabolism;other metabolic processes;other biological processes	cytosol;translational apparatus	nucleic acid binding activity;other molecular function	Nonsense Mediated Decay (NMD) enhanced by the Exon Junction Complex (EJC); Major pathway of rRNA processing in the nucleolus and cytosol; L13a-mediated translational silencing of Ceruloplasmin expression; GTP hydrolysis and joining of the 60S ribosomal subunit; SRP-dependent cotranslational protein targeting to membrane; Formation of a pool of free 40S subunits; Nonsense Mediated Decay (NMD) inde…	Cytoplasmic ribosomal proteins
A0A2R8Q9D2	0	6	0	0	0.867260093	1.824195172	1222513.464	0.000869346	0.065832499	0.22613989	1.986660778	-4.875290563	1141355.963	1274623.893	509742.4863	1396875.098	1517096.688	2124208.148	2240994.965	2137820.215	2304367.398	1435123.461	3650637.039	402165.082	Uncharacterized protein OS=Danio rerio OX=7955 GN=LOC100329748 PE=3 SV=1	LOC100329748	NA		cytoskeleton	cytoskeletal activity;other molecular function
Q7ZV82	0	6	0	0	0.866610021	1.823373383	37728289.42	0.026829094	0.051249788	0.200948464	2.121185719	-4.650108693	20421492.93	24774073.11	43112481.92	48530639.91	45080085.17	60438547.03	54640203.96	8547700.798	42333892.32	57455171.84	107999780	50772920.51	60S ribosomal protein L27 OS=Danio rerio OX=7955 GN=rpl27 PE=2 SV=3	rpl27	325618	protein metabolism;other metabolic processes;developmental processes	other membranes;cytosol;ER/Golgi;translational apparatus	other molecular function	Major pathway of rRNA processing in the nucleolus and cytosol; Nonsense Mediated Decay (NMD) enhanced by the Exon Junction Complex (EJC); L13a-mediated translational silencing of Ceruloplasmin expression; GTP hydrolysis and joining of the 60S ribosomal subunit; SRP-dependent cotranslational protein targeting to membrane; Formation of a pool of free 40S subunits; Nonsense Mediated Decay (NMD) inde…	Cytoplasmic ribosomal proteins
F1R3G8	1	6	1	1	0.864937044	1.821260189	15610.4318	1.11008E-05	0.125841044	0.292564636	1.637836289	-5.23142837	10819.33691	12366.7959			14560.70996	30480.30273	63217.05664	94722.42773	67371.40234	40259.78467	162620.7617	30274.68848	Spermidine synthase OS=Danio rerio OX=7955 GN=srm PE=1 SV=1	srm	394009	other metabolic processes		other molecular function	Metabolism of polyamines
Q6IMW5	0.166666667	6	0.333333333	0	0.863622254	1.819601153	179379.2783	0.000127559	0.051993245	0.201786334	2.113522573	-4.663149367	118649.0039	129292.4512	153290.502	229222.2539	167743.1938	368450.7422	413004.3867	275710.4668	453054.7344	240376.4258	638640.2148	245345.0039	Fatty acid-binding protein 6, ileal (gastrotropin) OS=Danio rerio OX=7955 GN=fabp6 PE=1 SV=1	fabp6	415166			other molecular function	Triglyceride catabolism; Recycling of bile acids and salts
Q6GMJ1	0.666666667	6	0.666666667	0.666666667	0.863369401	1.81928227	196567.2087	0.000139782	0.078970745	0.240719549	1.886988789	-5.036673977	127805.1885	99615.92871	243111.6709	287686.7891	166011.1543	390234.9424	1027428.523	1930857.909	1358541.582	1003427.582	3453977.563	1135046.141	Carboxylic ester hydrolase (Fragment) OS=Danio rerio OX=7955 GN=ces2a PE=1 SV=1	ces2a	NA			other molecular function	Aspirin ADME; Phase I - Functionalization of compounds; Synthesis of PC; LDL clearance; Neurotransmitter clearance
Q6PBP0	0.833333333	6	1	0.666666667	0.862159701	1.817757441	60519.88433	4.30365E-05	0.055383131	0.207470029	2.079813533	-4.720215519	35529.90625	43626.13672	58351.16797	95688.27344	53384.10938	106347.5391	182906.8125	71895.72656	205083.5	115124.4063	258525.25	64876.54688	Cytochrome c oxidase polypeptide VIIc OS=Danio rerio OX=7955 GN=cox7c PE=1 SV=1	cox7c	336118	other metabolic processes	other membranes;mitochondrion		Respiratory electron transport; Cytoprotection by HMOX1; TP53 Regulates Metabolic Genes
A0A0R4IE78	0.833333333	6	0.666666667	1	0.861769649	1.817266052	68279.87204	4.85547E-05	0.060858993	0.218881805	2.029169828	-4.8050135	35566.41016	57095.83984	63989.07422	110360.8906	59144.55859	119474.6797	182145.2969	20534.25781	204069.5938	186038.7344	171313.5469	80599.24219	RAS p21 protein activator 4 OS=Danio rerio OX=7955 GN=rasa4 PE=4 SV=1	rasa4	567599	signal transduction;other biological processes		enzyme regulator activity;other molecular function	Regulation of RAS by GAPs
Q9I8V0	0	6	0	0	0.860726369	1.815952377	20159977.32	0.014336031	0.090194496	0.259241666	1.813022112	-5.153177617	10474438.49	16542539.19	19323265.1	31608704.52	13748848.5	46137470.14	43897660.03	80777561.48	37502581.58	39424238.44	91990767.86	25047411.49	Parvalbumin-2 OS=Danio rerio OX=7955 GN=pvalb2 PE=3 SV=3	pvalb2	58028		nucleus;other cell component	other molecular function
F8W4M7	0	6	0	0	0.859993848	1.81503057	520157.3867	0.000369891	0.04366373	0.190803892	2.20587031	-4.504388487	314038.8574	400057.4395	458113.041	588779.479	634161.8525	921674.2373	1403981.613	1546034.445	1747328.887	935867.9063	1641481.313	537353.9219	Aconitate hydratase, mitochondrial (Fragment) OS=Danio rerio OX=7955 GN=aco2 PE=1 SV=2	aco2	NA	other metabolic processes	cytosol;mitochondrion	other molecular function
A0A0R4IPS0	0.833333333	6	1	0.666666667	0.858247004	1.812834225	14932.06227	1.06184E-05	0.181008877	0.356339822	1.409005665	-5.626981956	7608.354004	14352.22266		8198.160156	20039.25195	41380.06641	41869.36719	77710.875	78466.03125	32857.90234	26858.25781	20385.72852	Prohibitin OS=Danio rerio OX=7955 GN=phb2b PE=1 SV=1	phb2b	NA	cell organization and biogenesis	plasma membrane;other membranes;mitochondrion
A0A0R4IQH0	0	6	0	0	0.854466455	1.808089954	208607.7952	0.000148344	0.047039056	0.195903984	2.166630161	-4.572271709	125884.1016	167902.2031	176658.3906	223707	256323.8281	384904.5938	428223.6563	338602.1875	515799.625	317492.7188	293726.1563	205520.5781	Si:dkey-13a21.4 OS=Danio rerio OX=7955 GN=si:dkey-13a21.4 PE=4 SV=1	si:dkey-13a21.4	NA	cell organization and biogenesis;transport	other cytoplasmic organelle;other cell component	other molecular function
Q6TNT9	0	6	0	0	0.852572689	1.805718106	1422420.661	0.001011502	0.044694399	0.192051132	2.193597451	-4.525685392	931780.9863	1096708.977	1160657.238	1970803.184	1429882.643	2478080.645	2231513.68	2219940.48	1924496.898	2428019.125	5433972.578	1597830.072	Rab GDP dissociation inhibitor OS=Danio rerio OX=7955 GN=gdi2 PE=1 SV=1	gdi2	NA	transport;signal transduction	other cell component	enzyme regulator activity	Neutrophil degranulation; RAB GEFs exchange GTP for GDP on RABs
Q8AW07	0.333333333	6	0.333333333	0.333333333	0.852250482	1.805314868	274557.2706	0.000195241	0.075684755	0.237118762	1.91042783	-4.999164804	176978.9053	308993.0303	156026.8066	343938.373	241961.293	603256.1465	672306.0859	656351.4297	576486.0625	351070.0352	1060609.313	367819.1895	Proteasome (Prosome, macropain) 26S subunit, non-ATPase, 12 OS=Danio rerio OX=7955 GN=psmd12 PE=1 SV=1	psmd12	321898	protein metabolism;other metabolic processes	nucleus;other cell component		Neutrophil degranulation; Neddylation; Hedgehog ligand biogenesis; Antigen processing: Ubiquitination & Proteasome degradation; Cross-presentation of soluble exogenous antigens (endosomes); Separation of Sister Chromatids; Ub-specific processing proteases; ABC-family proteins mediated transport; Autodegradation of Cdh1 by Cdh1:APC/C; APC/C:Cdc20 mediated degradation of Securin; APC/C:Cdh1 mediate…
Q6P027	0.166666667	6	0	0.333333333	0.850964155	1.803705942	392716.3612	0.000279266	0.047127203	0.195903984	2.165640857	-4.573975196	233879.1045	340166.2266	314272.0557	620928.9648	390346.7969	605331.1875	749976.8965	943961.084	702038.1777	682360.1602	1595624.367	405951.7129	Cellular retinaldehyde-binding protein b OS=Danio rerio OX=7955 GN=rlbp1b PE=1 SV=1	rlbp1b	402990	other biological processes		other molecular function	The canonical retinoid cycle in rods (twilight vision); The retinoid cycle in cones (daylight vision)
Q6PBW5	0.333333333	6	0.333333333	0.333333333	0.849559987	1.801951258	176777.9564	0.000125709	0.041682332	0.186520507	2.230241861	-4.461923445	107192.4619	148843.123	143145.1865	247678.2285	198894.4277	271261.6738	422289.8164	630603.0664	422328.5313	472416.7813	855557.6914	367091.75	Retinoid isomerohydrolase OS=Danio rerio OX=7955 GN=rpe65a PE=2 SV=1	rpe65a	393724	other metabolic processes;other biological processes	plasma membrane;other membranes;ER/Golgi	other molecular function	The canonical retinoid cycle in rods (twilight vision)	Nodal signaling pathway
A8KC30	1	6	1	1	0.847448962	1.799316478	18825.42438	1.3387E-05	0.051032857	0.200948464	2.123441062	-4.646265973	10626.28711	14868.22656	17495.73828	23724.88672	20171.32031	33647.83984	55790.21484	87662.75586	87650.79688	95156.73242	209726.8125	77012.49219	Proteasome (Prosome, macropain) 26S subunit, ATPase, 1a OS=Danio rerio OX=7955 GN=psmc1a PE=1 SV=1	psmc1a	NA	protein metabolism;other metabolic processes;other biological processes	nucleus;other cell component	other molecular function
E7EXY4	0.833333333	6	1	0.666666667	0.847346438	1.799188616	17743.72277	1.26178E-05	0.068822787	0.228740532	1.973703686	-4.80026111	12521.80762	13667.93945	16131.40234	25755.50391		24734.97461					12336.77637	10297.34082	Argonaute RISC catalytic component 2 OS=Danio rerio OX=7955 GN=ago2 PE=1 SV=1	ago2	NA	RNA metabolism OR transcription;other metabolic processes;developmental processes;other biological processes	other cell component	nucleic acid binding activity	Transcriptional regulation by small RNAs; Post-transcriptional silencing by small RNAs; Small interfering RNA (siRNA) biogenesis; MicroRNA (miRNA) biogenesis
F1QCW3	1	6	1	1	0.847313474	1.799147507	58127.80216	4.13355E-05	0.067908803	0.227655062	1.969774057	-4.902973066	27932.60352	57173.50293	50961.86719	67982.86523	60101.09766	116003.207	220070.8945	268735.1094	269866.0918	146466.8984	363327.3438	90741.1543	Si:ch211-107o10.3 OS=Danio rerio OX=7955 GN=si:ch211-107o10.3 PE=1 SV=2	si:ch211-107o10.3	407663		other membranes	other molecular function
E7FAK0	0	6	0	0	0.847091711	1.798870974	1027688.682	0.000730803	0.051656175	0.201585073	2.116984291	-4.657261499	698390.5742	772172.8535	834203.1016	931454.8438	1487343.359	1890217.143	3288820.832	1176545.984	6184020.773	2567986.557	3794053.738	1181292.885	Si:ch211-113a14.24 OS=Danio rerio OX=7955 GN=si:ch211-113a14.24 PE=3 SV=1	si:ch211-113a14.24	573073	cell organization and biogenesis;other biological processes	nucleus;other cell component	nucleic acid binding activity	Formation of Senescence-Associated Heterochromatin Foci (SAHF); Apoptosis induced DNA fragmentation
Q5W8I7	0.5	6	1	0	0.842494284	1.793147647	61876.49116	4.40012E-05	0.039772132	0.181558583	2.25478392	-4.418932561	49000.29883	47779.8125	42141.48047	74889.60352	77373.6416	98171.75195	190461.0313	72637.98438	145968.1055	131735.4648	257178.6484	75622.16797	Vesicular glutamate transporter 2.2 OS=Danio rerio OX=7955 GN=slc17a6a PE=2 SV=1	slc17a6a	494492	cell-cell signaling;transport;other biological processes	other membranes;ER/Golgi;other cell component	transporter activity
E7EZ90	0.833333333	6	1	0.666666667	0.841756928	1.792231411	34614.43099	2.46148E-05	0.066271551	0.22613989	1.983050003	-4.881221105	15607.90332	39112.3418	28315.35938	53979.12109	38913.22852	47373.95508	95511.93164	199357.6406	51907.60352	61869.7168	117831.4063	42368.00928	Thimet oligopeptidase 1 OS=Danio rerio OX=7955 GN=thop1 PE=1 SV=1	thop1	436628	protein metabolism;other metabolic processes	mitochondrion	other molecular function	Antigen processing: Ubiquitination & Proteasome degradation; Peptide ligand-binding receptors
Q6TNU6	0.5	6	1	0	0.839423199	1.789334608	301347.5892	0.000214292	0.0540881	0.20496543	2.092461097	-4.698861777	177778.6152	234046.832	274778.998	432429.3184	288478.041	525064.4512	638686.9961	512822.1563	367672.498	210736.8398	732127.2656	319465.5303	Dihydrolipoyl dehydrogenase OS=Danio rerio OX=7955 GN=dldh PE=1 SV=1	dldh	NA	other biological processes	cytoskeleton;mitochondrion;other cell component	other molecular function	Glycine degradation; Signaling by Retinoic Acid; Regulation of pyruvate dehydrogenase (PDH) complex; Branched-chain amino acid catabolism; Lysine catabolism; Citric acid cycle (TCA cycle)
A7MBU9	0.833333333	6	0.666666667	1	0.838936441	1.788730998	16117.36707	1.14613E-05	0.12103362	0.288775381	1.652515158	-5.292742065		7775.808594	16626.03125	17100.23438	15226.07129	32310.70313	59384.67969	132256.4531	86051.32031	29916.97461	88044		Carboxymethylenebutenolidase homolog OS=Danio rerio OX=7955 GN=cmbl PE=1 SV=1	cmbl	100151256		cytosol	other molecular function	Phase I - Functionalization of compounds
Q4L216	1	6	1	1	0.838636887	1.788359634	17911.93297	1.27374E-05	0.10834142	0.284046762	1.726518111	-5.103211234	14736.28613		12174.24414	23867.48438		24039.92578	30664.72656			25498.54492			Antifreeze protein type IV OS=Danio rerio OX=7955 GN=afp4 PE=1 SV=1	afp4	568707	developmental processes;other biological processes
B0S5C4	0.5	6	0.666666667	0.333333333	0.837711983	1.787213494	77442.60882	5.50705E-05	0.053266341	0.203998753	2.100631877	-4.685029726	63295.2373	46710.11328	65749.63086	94614	80155.78711	146323.5703	223020.2188	155609.4844	287074.8281	68681.31543	432898.3672	58723.10938	Acyl-CoA synthetase long chain family member 3b OS=Danio rerio OX=7955 GN=acsl3b PE=1 SV=1	acsl3b	559656	other metabolic processes;developmental processes	plasma membrane;other membranes;ER/Golgi;other cell component	other molecular function	Synthesis of very long-chain fatty acyl-CoAs; Intracellular metabolism of fatty acids regulates insulin secretion	Mitochondrial long chain fatty acid beta-oxidation
A0A2R8QME3	0.666666667	6	1	0.333333333	0.837217084	1.786600516	300172.3612	0.000213457	0.048654117	0.197357544	2.148770632	-4.602962894	175301.2031	243494.8086	265336.0859	370034.5313	341616.1289	510943.25	804805.1875	507492.8516	658126.6094	390017.0938	1171994.563	273195.3125	Small nuclear ribonucleoprotein Sm D2 OS=Danio rerio OX=7955 GN=snrpd2 PE=1 SV=1	snrpd2	NA	cell organization and biogenesis;RNA metabolism OR transcription;other metabolic processes	nucleus		mRNA Splicing - Major Pathway; mRNA Splicing - Minor Pathway; snRNP Assembly
Q6PBI0	0.833333333	6	1	0.666666667	0.835632762	1.784639605	75841.8732	5.39322E-05	0.073090552	0.232854855	1.929588453	-4.968297366	48792.49414	61831.23047	60651.34766	57982.83008	111805.3496	160431.9824	230157.332	57104.4668	229780.8711	92470.18164	445868.5156	127172.6523	Succinate--CoA ligase [ADP-forming] subunit beta, mitochondrial OS=Danio rerio OX=7955 GN=sucla2 PE=1 SV=1	sucla2	406299	other metabolic processes	mitochondrion;other cell component	other molecular function	Citric acid cycle (TCA cycle)	TCA cycle
Q2PRL5	0.666666667	6	1	0.333333333	0.835022259	1.783884562	34827.23439	2.47661E-05	0.051353496	0.200948464	2.120110612	-4.651939739	21535.5625	31559.02148	26087.17773	46292.57813	35496.21875	61251.0625	56388.05469			61218.79688			Odorant receptor OS=Danio rerio OX=7955 GN=or80a1 PE=4 SV=1	or80a1	100861459	signal transduction;other biological processes	other membranes	other molecular function
Q6IQE2	0	6	0	0	0.833452358	1.781944444	598544.9041	0.000425633	0.082080993	0.245294307	1.865596082	-5.070663592	395382.2363	517690.1924	440414.7773	1247942.896	418229.3086	977287.3457	829906.3604	1176613.57	857583.8105	848232.4238	1831247.758	606335.2578	Elongation factor 1-beta OS=Danio rerio OX=7955 GN=eef1b2 PE=1 SV=1	eef1b2	NA	protein metabolism;other metabolic processes	cytosol;other cell component	enzyme regulator activity;nucleic acid binding activity
B0R0D7	0.5	6	0.666666667	0.333333333	0.832112397	1.78029016	76618.30698	5.44843E-05	0.047678515	0.195903984	2.159491976	-4.584554099	50621.44922	58380.19336	64070.97949	93559.76953	84418.21875	135272.1875	179744.6172	29875.04883	93859.375	160433.5547	245536.5156	58266.48828	Coronin-1C-A OS=Danio rerio OX=7955 GN=coro1ca PE=2 SV=1	coro1ca	317741	cell organization and biogenesis;transport;developmental processes;other biological processes	plasma membrane;other membranes;cytoskeleton;other cytoplasmic organelle;other cell component	cytoskeletal activity
F6P454	0.833333333	6	0.666666667	1	0.831376735	1.779382581	133923.7987	9.5235E-05	0.055469417	0.207470029	2.078980534	-4.721619486	134874.2266	91006.17969	82445.96875	147989.7188	159880.2266	240963.3438	347058.4844	18894.25977	137461.4063	163732.3594	255935.0156	95364.20313	Claudin OS=Danio rerio OX=7955 GN=cldni PE=1 SV=1	cldni	NA	cell adhesion;cell organization and biogenesis	plasma membrane;other membranes;other cell component	other molecular function
Q6DH07	0	6	0	0	0.831080457	1.779017198	773950.501	0.000550367	0.119666759	0.288160758	1.651792505	-5.396665432	290287.8877	1362009.686	494151.623	1024692.444	913163.9219	1175621.441	1158707.283	2416184.523	1101102.479	1097992.076	2965646.211	859972.7559	Arrestin-C OS=Danio rerio OX=7955 GN=arr3a PE=1 SV=1	arr3a	436678	other metabolic processes;transport;signal transduction;other biological processes		signal transduction activity or receptor binding
Q7ZUI4	0.333333333	6	0.666666667	0	0.829859367	1.777512083	170289.3366	0.000121095	0.079736814	0.241728447	1.881650498	-5.045177714	84485.46094	143260.0273	172161.6875	214081.4141	152710.1055	357959.9688	432439.1406	918774.5	476280.8906	338607.6875	875247.0625	304756.2461	Thioredoxin OS=Danio rerio OX=7955 GN=zgc:56493 PE=1 SV=1	NA	336637	other metabolic processes		other molecular function	Oxidative Stress Induced Senescence; TP53 Regulates Metabolic Genes; The NLRP3 inflammasome; Detoxification of Reactive Oxygen Species; Interconversion of nucleotide di- and triphosphates; Protein repair
Q9DGL2	0.333333333	6	0.333333333	0.333333333	0.827850409	1.775038613	124005.9134	8.81823E-05	0.097450388	0.269630147	1.769450433	-5.220433805	103760.1445	79010.78125	98355.47852	78904.23926	207578.7891	275331.2988	290656.7148	454765.6729	388501.9473	198974.1641	866597.1543	186310.2578	Sodium/potassium-transporting ATPase subunit beta OS=Danio rerio OX=7955 GN=atp1b2a PE=1 SV=1	atp1b2a	64269	transport;other biological processes	plasma membrane;other membranes	other molecular function
Q66HV4	0.166666667	6	0.333333333	0	0.827575183	1.774700018	159645.9431	0.000113526	0.062313592	0.219455526	2.01641901	-4.826181275	97839.82422	127874.4473	137558.2988	227350.4746	140316.2715	301548.5117	319845.748	532770.0469	307933.8926	276964.0859	907654.5859	261199.6406	Coatomer subunit beta OS=Danio rerio OX=7955 GN=copb1 PE=2 SV=1	copb1	338138	transport;developmental processes	other membranes;ER/Golgi	other molecular function	Neutrophil degranulation; COPI-mediated anterograde transport; COPI-dependent Golgi-to-ER retrograde traffic
A5PL98	0.166666667	6	0.333333333	0	0.826894307	1.773862651	321775.4341	0.000228819	0.112566653	0.285320462	1.687158708	-5.344543141	112769.4844	331001.4473	377795.8496	520788.4805	285366.0391	529632.9336	590955.2109	998353.3359	677906.9766	640641.2813	1447226.719	405220.9414	Succinate dehydrogenase [ubiquinone] iron-sulfur subunit, mitochondrial OS=Danio rerio OX=7955 GN=sdhb PE=2 SV=1	sdhb	562149	other metabolic processes	other membranes;mitochondrion	other molecular function	Citric acid cycle (TCA cycle)	TCA cycle
F8W3J9	0.833333333	6	1	0.666666667	0.826569218	1.773462983	16432.28091	1.16852E-05	0.060770895	0.218881805	2.029950999	-4.803714253	12349.53809	15681.43164	9701.166016	20208.61133	16459.75586	31504.08594			8885.992188	38135.92188	72318.08594	19971.33008	Troponin I type 2a (skeletal, fast), tandem duplicate 2 OS=Danio rerio OX=7955 GN=tnni2a.2 PE=4 SV=1	tnni2a.2	NA	other biological processes	cytoskeleton		Striated Muscle Contraction; Ion homeostasis
Q5XJ10	0	6	0	0	0.826301022	1.773133329	1661033.684	0.001181183	0.061379126	0.219147847	2.024578766	-4.812643751	1079309.918	1214978.572	1480159.245	2716650.703	1422335.465	2800345.179	3722253.385	2822890.296	3148124.043	3886935.68	7432340.547	2657388.518	Glyceraldehyde-3-phosphate dehydrogenase OS=Danio rerio OX=7955 GN=gapdh PE=2 SV=2	gapdh	317743	cell organization and biogenesis;protein metabolism;other metabolic processes;other biological processes	cytosol;cytoskeleton;nucleus;other cell component	cytoskeletal activity;other molecular function	Glycolysis; Gluconeogenesis	Glycolysis and gluconeogenesis
F1R116	1	6	1	1	0.825933034	1.772681114	13522.02188	9.61569E-06	0.290651378	0.459426987	1.111235847	-5.566829199			10156.08496			18003.5	32305.48828	122469.1875	47299.36328	33633.79297	83715.1875	23251.76953	G protein-coupled receptor 37-like 1b OS=Danio rerio OX=7955 GN=gpr37l1b PE=1 SV=1	gpr37l1b	567796	signal transduction;other biological processes	plasma membrane;other membranes;other cell component	other molecular function
F1QUG5	0	6	0	0	0.825074895	1.771627007	564156.5424	0.000401179	0.060024496	0.21882348	2.03661116	-4.792625777	330531.5049	471564.4443	488524.71	695514.1143	561914.9092	1083380.02	1294611.512	1195262.802	1019346.797	1495369.426	2233472.609	884770.9609	Eukaryotic translation initiation factor 3 subunit C OS=Danio rerio OX=7955 GN=eif3c PE=1 SV=1	eif3c	NA	cell organization and biogenesis;protein metabolism;other metabolic processes	translational apparatus;other cell component	nucleic acid binding activity;other molecular function
Q6YBS2	0.666666667	6	1	0.333333333	0.824308155	1.770685701	36134.0768	2.56954E-05	0.069502763	0.229550411	1.957125204	-4.923619122	20501.07422	27345.12305	35717.5918	30970.22461	55013.08594	65245.82813	166301.0703	185546.2246	128255.4453		312248.1875	92503.80078	Adenylyl cyclase-associated protein OS=Danio rerio OX=7955 GN=cap1 PE=1 SV=1	cap1	334527	cell organization and biogenesis;developmental processes;signal transduction;other biological processes	plasma membrane;other membranes;other cell component	cytoskeletal activity;other molecular function	Neutrophil degranulation	Insulin signaling; Non-canonical Wnt pathway
Q98T96	1	6	1	1	0.820391317	1.765884907	33939.41011	2.41348E-05	0.093361338	0.265168298	1.802642721	-5.06915925	26556.45898	21922.16992		34907.21875	36232.75781	61157.69434	10746.80176	236808.4727	13928.17383	13610.12988	274502.5		Cytochrome P450 OS=Danio rerio OX=7955 GN=cyp2ad2 PE=1 SV=1	cyp2ad2	259306	other metabolic processes	other membranes;other cell component	other molecular function	Aspirin ADME; Miscellaneous substrates; Fatty acids; CYP2E1 reactions; Biosynthesis of maresin-like SPMs
A8DZG2	1	6	1	1	0.82012558	1.76555967	216430.2998	0.000153906	0.069955537	0.229619732	1.953580161	-4.929391666	139238.6367	143435.7275	216378.1885	286494.125	192509.3594	431231.2383	371674.7539	187434.75	417352.0547	298661.8477	677624.0508	168963.0059	Serine and arginine-rich-splicing factor 6b OS=Danio rerio OX=7955 GN=srsf6b PE=1 SV=1	srsf6b	NA	cell organization and biogenesis;RNA metabolism OR transcription;other metabolic processes	nucleus	nucleic acid binding activity	mRNA Splicing - Major Pathway; mRNA 3'-end processing; Transport of Mature mRNA derived from an Intron-Containing Transcript; mRNA Splicing - Minor Pathway	mRNA processing
Q24JV1	0.833333333	6	1	0.666666667	0.817707424	1.762602827	65220.56876	4.63792E-05	0.168651536	0.340137552	1.447473449	-5.682419217	17667.06836	81424.13086	82414.65234	78523.01563	58638.91797	140994.6133	165430.957	28916.86523	70282.86719	183207.1133	313191.0547	82823.89063	Ribosomal protein L32 OS=Danio rerio OX=7955 GN=rpl32 PE=1 SV=1	rpl32	556556	protein metabolism;other metabolic processes	cytosol;translational apparatus	other molecular function	Major pathway of rRNA processing in the nucleolus and cytosol; Nonsense Mediated Decay (NMD) enhanced by the Exon Junction Complex (EJC); L13a-mediated translational silencing of Ceruloplasmin expression; GTP hydrolysis and joining of the 60S ribosomal subunit; SRP-dependent cotranslational protein targeting to membrane; Formation of a pool of free 40S subunits; Nonsense Mediated Decay (NMD) inde…	Cytoplasmic ribosomal proteins
E7F8S4	0.166666667	6	0.333333333	0	0.816363207	1.760961304	113348.4276	8.06036E-05	0.054308503	0.205260484	2.090289054	-4.702533918	71027.0459	109372.9844	80220.98047	149515.3145	121307.7383	187627.7344	237589.1172	232406.6309	312683.2422	285127.9648	711463.2188	169822.1992	Transketolase a OS=Danio rerio OX=7955 GN=tkta PE=1 SV=1	tkta	557518	other metabolic processes	other membranes;ER/Golgi	other molecular function	Pentose phosphate pathway; Insulin effects increased synthesis of Xylulose-5-Phosphate
Q7ZW95	0	6	0	0	0.816102147	1.760642681	931434.7191	0.000662356	0.067735483	0.227655062	1.971165617	-4.900697007	589013.9473	652240.3389	900362.0771	1185563.814	859703.5439	1852210.973	2061373.598	2211956.082	2496494.715	2063678.888	4281010.008	1106480.273	Ribosomal protein L4 OS=Danio rerio OX=7955 GN=rpl4 PE=1 SV=1	rpl4	337090	protein metabolism;other metabolic processes	cytosol;translational apparatus	nucleic acid binding activity;other molecular function	Major pathway of rRNA processing in the nucleolus and cytosol; Nonsense Mediated Decay (NMD) enhanced by the Exon Junction Complex (EJC); L13a-mediated translational silencing of Ceruloplasmin expression; GTP hydrolysis and joining of the 60S ribosomal subunit; SRP-dependent cotranslational protein targeting to membrane; Formation of a pool of free 40S subunits; Nonsense Mediated Decay (NMD) inde…	Cytoplasmic ribosomal proteins
Q6PE45	0.5	6	0.333333333	0.666666667	0.81536093	1.759738344	296088.9756	0.000210553	0.060848321	0.218881805	2.029264406	-4.804856213	196205.9414	222638.3691	254555.4502	427382.9766	265425.6504	534169.084	447592.75	632532.6641	743414.2109	536586.2656	1038114.555	219750.2617	Protein RER1 OS=Danio rerio OX=7955 GN=rer1 PE=1 SV=1	rer1	393648	cell organization and biogenesis;transport;other biological processes	other membranes;ER/Golgi
Q52JI6	0	6	0	0	0.815258834	1.759613816	1089148.487	0.000774508	0.073423055	0.2328837	1.927098662	-4.972318691	751623.8105	780893.6641	943067.5547	2006661.168	840814.6895	1787363.912	1521008.424	839315.9844	965882.3223	2383658.859	2720245.791	1086431.207	Beta A1-2-crystallin OS=Danio rerio OX=7955 GN=cryba1l1 PE=1 SV=1	cryba1l1	NA	developmental processes;other biological processes		other molecular function
Q6PUF3	0.666666667	6	0.666666667	0.666666667	0.814959809	1.759249141	26445.42045	1.88057E-05	0.119271363	0.288160758	1.661125533	-5.280258526		14517.46777	24457.79297	21748.48438	33545.19922	49932.67969	58996.57813	42866.19531	44505.20313	25264.75	61272.44922		Hydroxysteroid 11-beta-dehydrogenase 1-like protein OS=Danio rerio OX=7955 GN=hsd11b1l PE=2 SV=1	hsd11b1l	100006793; 393293		non-structural extracellular	other molecular function	Glucocorticoid biosynthesis
F1QT01	0	6	0	0	0.813524331	1.757499564	6066737.561	0.004314139	0.052437657	0.201899001	2.108989957	-4.670850992	3854813.124	4483756.987	5544691.542	7221168.738	7036014.605	10239393.62	8354329.355	17252652.82	11136396.3	8680143.348	16175458.68	5898837.827	Beta-B1 crystallin (Fragment) OS=Danio rerio OX=7955 GN=crybb1 PE=1 SV=1	crybb1	NA	developmental processes;other biological processes		other molecular function
F1QNA5	0.666666667	6	1	0.333333333	0.813101001	1.756983936	48243.38198	3.43065E-05	0.096352325	0.268715726	1.775856131	-5.210611698	39308.93164	29930.94727	40977.91406	35353.67578	61858.29297	119572.8047	68051.04688	72683.75781	95937.39844	99259.27344	95264.6875	48472.71289	Serine and arginine-rich-splicing factor 6a OS=Danio rerio OX=7955 GN=srsf6a PE=1 SV=1	srsf6a	NA		nucleus;other cell component	nucleic acid binding activity		mRNA processing
Q804H2	0	6	0	0	0.812582278	1.756352324	885206.4132	0.000629482	0.061504861	0.219147847	2.023474271	-4.81447796	598186.3174	675262.7207	737746.1406	1247400.046	793608.0352	1630944.95	1339514.207	1694976.36	1366854.67	1228269.4	2609343.808	1161524.259	Annexin OS=Danio rerio OX=7955 GN=anxa1a PE=1 SV=1	anxa1a	334724	cell-cell signaling;cell organization and biogenesis;stress response;transport;developmental processes;signal transduction;other biological processes	non-structural extracellular;plasma membrane;other membranes;nucleus;other cell component	enzyme regulator activity;other molecular function	G alpha (i) signalling events; G alpha (q) signalling events; Formyl peptide receptors bind formyl peptides and many other ligands
Q0V947	0.833333333	6	1	0.666666667	0.808667944	1.75159343	36886.85339	2.62307E-05	0.053721625	0.204653809	2.096090749	-4.692720802	32920.76172	26346.62305	24961.46289	40785.26563	44698.00586	63822.43164	43956.88672		59540.13672	46152.42969	91302.72656	25685.96289	Transmembrane protein 161A OS=Danio rerio OX=7955 GN=tmem161a PE=2 SV=2	tmem161a	492692		other membranes
P08727	0.666666667	6	1	0.333333333	0.808511941	1.751404036	42371.83052	3.01312E-05	0.205909387	0.3823515	1.332720859	-5.503507582			27831.55469	45604.51172	35197.35938	72152.85938	88158.45313	38632.97266	111702.8672	90792.98438	156459.9063	53594.96094	CRAP Keratin, type I cytoskeletal 19 OS=Homo sapiens OX=9606 GN=KRT19 PE=1 SV=4	KRT19	3880	cell organization and biogenesis;developmental processes;signal transduction;other biological processes	plasma membrane;other membranes;cytosol;cytoskeleton;other cell component	cytoskeletal activity;other molecular function	Formation of the cornified envelope	Galanin receptor pathway
F1Q7X1	1	6	1	1	0.807697201	1.750415237	20494.81311	1.45741E-05	0.129842816	0.296895807	1.611038037	-5.352269657	12298.7041	17856.25391	20022.25	17974.78711		45750.25	61889.85547	57023.6875	56566.07422	28786.0332	94303.17188	15600.50684	Dynamin-binding protein (Fragment) OS=Danio rerio OX=7955 GN=arhgef38 PE=4 SV=2	arhgef38	NA	signal transduction	ER/Golgi;other cell component	enzyme regulator activity	G alpha (12/13) signalling events; NRAGE signals death through JNK
Q4VBU7	0.5	6	0.666666667	0.333333333	0.807687466	1.750403424	237667.205	0.000169008	0.119931477	0.288316071	1.650509423	-5.398542308	142758.4775	199965.4619	203069.0078	345044.8789	146576.9551	614714.8809	644459.6719	653716.9922	593802.1523	403101.3145	738252.4492	258480.126	Cytochrome c oxidase polypeptide Va OS=Danio rerio OX=7955 GN=cox5aa PE=1 SV=1	cox5aa	554101	other metabolic processes;transport;developmental processes	other membranes;mitochondrion	transporter activity;other molecular function	TP53 Regulates Metabolic Genes; Respiratory electron transport; Cytoprotection by HMOX1	Electron transport chain
E7EZE5	0.166666667	6	0.333333333	0	0.80725628	1.74988035	346771.563	0.000246594	0.09399359	0.265393667	1.78983703	-5.189095296	293071.3906	251997.625	243920.3438	756386.4375	236282.7871	540091.25	502606.1855	147499.916	351498.3652	450097.5605	660060.9375	407170.5469	IQ motif and Sec7 domain ArfGEF 1b OS=Danio rerio OX=7955 GN=iqsec1b PE=1 SV=1	iqsec1b	100148736	cell organization and biogenesis;developmental processes;other biological processes	other cell component	enzyme regulator activity
F1QDQ1	0	6	0	0	0.807111004	1.749704151	324968.8738	0.00023109	0.071103648	0.230088208	1.944683132	-4.943852206	283568.8398	184948.5156	282728.1206	280122.5986	499355.8193	567824.291	1272581.829	1610504.711	1712773.961	931559.5732	1550198.836	541573.6709	Coatomer subunit alpha OS=Danio rerio OX=7955 GN=copa PE=1 SV=1	copa	NA	transport;developmental processes	other membranes;ER/Golgi	other molecular function	COPI-mediated anterograde transport; COPI-dependent Golgi-to-ER retrograde traffic
X1WDL8	1	6	1	1	0.806280212	1.748696854	489503.0065	0.000348092	0.161162605	0.332320771	1.475157635	-5.645305532	260295.3906	853521.875	228303.8125	367059.4063	620396.3125	1191056.375	3337272	4806162.5	4636180.5	683134.9375	3901911.25	593080.9375	Nuclear factor of-activated T cells 4 (Fragment) OS=Danio rerio OX=7955 GN=nfatc4 PE=4 SV=1	nfatc4	NA	signal transduction;other biological processes	other cell component	nucleic acid binding activity;other molecular function
A0A2R8QBF8	1	6	1	1	0.805396509	1.747626042	31534.54854	2.24246E-05	0.1176126	0.286225065	1.669332029	-5.268320779	19332.80469	28485.49023	29140.9082	29691.06641		65446.38281	75900.57813	178043.5938	103197.8828	59707.10547	161040.2031		Adducin 3 (gamma) a OS=Danio rerio OX=7955 GN=add3a PE=1 SV=1	add3a	556762	cell organization and biogenesis;developmental processes	plasma membrane;other membranes;cytoskeleton;other cell component	cytoskeletal activity
Q4V9D8	0.666666667	6	0.666666667	0.666666667	0.804566523	1.746620917	164155.5657	0.000116733	0.049378161	0.198062817	2.140941709	-4.616375533	115437.5625	145440.4648	114139.627	205670.6016	196258.6406	252966.9688	226949.0156	50825.67188	311401.375	185271.9688	614755.0938	168781.9688	Small monomeric GTPase OS=Danio rerio OX=7955 GN=rras PE=1 SV=1	rras	449660	signal transduction;other biological processes	plasma membrane;other membranes	other molecular function	Sema4D mediated inhibition of cell attachment and migration	MAPK signaling pathway
Q6DC29	1	6	1	1	0.804157159	1.746125385	44748.10025	3.1821E-05	0.076075603	0.237118762	1.907592491	-5.00371691	29432.75977	34337.04297	38425.25781	45096.34766	45489.74609	100781.7891	92812.03125	115159.9375	105546.1797	92237.03906	195260.9531	48870.58984	Family with sequence similarity 49 member A,-like OS=Danio rerio OX=7955 GN=fam49al PE=1 SV=1	fam49al	445212	cell organization and biogenesis	other membranes	other molecular function
A5PN55	1	6	1	1	0.803945856	1.745869659	14142.27357	1.00568E-05	0.125857374	0.292564636	1.637758728	-5.23153863	11808.44238		9701.391602	21111.24805		16540.0332	39872.375	66630.73438	48130.90234	39583.18359	74562.60156	18208.38867	Malic enzyme OS=Danio rerio OX=7955 GN=me2 PE=1 SV=1	me2	445233	other metabolic processes	mitochondrion	other molecular function	Citric acid cycle (TCA cycle)
B8JLM0	0.333333333	6	0.333333333	0.333333333	0.803759116	1.745643692	92761.40607	6.59639E-05	0.078210661	0.240719549	1.892331492	-5.028148636	53955.71875	58496.2627	109648.5674	126400.9336	88797.28516	164015.6934	214964.9492	20355.05078	231064.0938	112755.543	269286.1055	130014.4258	Choline/ethanolamine phosphotransferase 1a OS=Danio rerio OX=7955 GN=cept1a PE=1 SV=1	cept1a	560225	other metabolic processes	other membranes;ER/Golgi	other molecular function
E9QBV1	0.833333333	6	1	0.666666667	0.803310321	1.745100739	38629.07639	2.74697E-05	0.159983635	0.330764008	1.479612996	-5.639283989	44170.46875	16865.40234	33564.75684	55886.17383	22443.9043	105942.6768	78796.13379	331532.0547	40256.60938	124441.293	245286.4219	114158.7979	Clathrin heavy chain OS=Danio rerio OX=7955 GN=cltcb PE=1 SV=1	cltcb	503600	transport	plasma membrane;other membranes;ER/Golgi	other molecular function	RHOU GTPase cycle; RHOV GTPase cycle; Cargo recognition for clathrin-mediated endocytosis; Golgi Associated Vesicle Biogenesis; MHC class II antigen presentation; Formation of annular gap junctions; Lysosome Vesicle Biogenesis; Recycling pathway of L1; EPH-ephrin mediated repulsion of cells; Retrograde neurotrophin signalling; VLDLR internalisation and degradation; WNT5A-dependent internalization…
A2CE73	0	6	0	0	0.800214994	1.741360609	893081.2949	0.000635082	0.058096324	0.213392281	2.054173607	-4.763290092	619410.1094	735258.0078	680646.873	1178249.629	879641.8906	1579293.469	1842397.109	1317417.447	1900744.924	1870106.188	3014382.305	1342740.41	KH domain-containing, RNA-binding, signal transduction-associated 1a OS=Danio rerio OX=7955 GN=khdrbs1a PE=1 SV=1	khdrbs1a	30082	other biological processes	nucleus	nucleic acid binding activity
P62247	0	6	0	0	0.797164988	1.737683083	2533277.196	0.001801447	0.063059821	0.21997694	2.009982724	-4.836837836	1506521.064	1873720.333	2514272.26	2813060.145	3022801.154	4379407.963	5639685.518	11345200.92	5512659.742	3564104.341	9819811.547	2396364.523	40S ribosomal protein S8 OS=Danio rerio OX=7955 GN=rps8 PE=2 SV=2	rps8	407690	protein metabolism;RNA metabolism OR transcription;other metabolic processes;developmental processes;other biological processes	cytosol;translational apparatus	other molecular function		Cytoplasmic ribosomal proteins
Q5RGK8	0.166666667	6	0.333333333	0	0.795157783	1.735267145	377342.6067	0.000268333	0.061984377	0.219449559	2.019280895	-4.821436717	277396.1982	325327.9971	260457.0249	559671.3184	348831.707	629083.1426	820432.6475	549957.3906	644806.1973	903169.2246	1466425.563	456282.8359	Staphylococcal nuclease domain-containing protein OS=Danio rerio OX=7955 GN=snd1 PE=1 SV=2	snd1	324404	RNA metabolism OR transcription;other metabolic processes;other biological processes	other cell component	nucleic acid binding activity;other molecular function
Q6NZZ1	1	6	1	1	0.795033116	1.735117202	14993.58007	1.06621E-05	0.155574739	0.328005305	1.502385437	-5.503259695		8623.774414	13456.08496	16757.82813	11031.71973	35322.35547	24313.74023	74428.27344	18936.53516		67633.75781	17919.03906	Zgc:77938 OS=Danio rerio OX=7955 GN=zgc:77938 PE=2 SV=1	NA	402939	other metabolic processes	cytosol	other molecular function	RA biosynthesis pathway; Ethanol oxidation; Abacavir metabolism
Q7T368	0.666666667	6	0.666666667	0.666666667	0.794969504	1.735040699	148128.9885	0.000105337	0.078321281	0.240719549	1.891551041	-5.029394908	106915.793	89313.86914	148934.3613	166297.1563	145577.7969	306834.8652	309097.3594	382993.0625	351940.5586	220327.8711	679371.2305	192690.2754	Pyruvate dehydrogenase E1 component subunit beta OS=Danio rerio OX=7955 GN=pdhb PE=1 SV=1	pdhb	406428	other metabolic processes;other biological processes	mitochondrion	other molecular function	Glyoxylate metabolism and glycine degradation; Signaling by Retinoic Acid; Regulation of pyruvate dehydrogenase (PDH) complex	Glycolysis and gluconeogenesis; TCA cycle
Q5PRD0	0	6	0	0	0.794245453	1.734170145	2447005.774	0.001740099	0.068018929	0.227655062	1.968891539	-4.904416046	1314244.533	1917594.309	2545859.975	3454406.338	2562700.328	3779821.523	4262184.916	4730763.688	3981745.842	4388288.473	7499261.711	3084693.088	14-3-3 protein beta/alpha-A OS=Danio rerio OX=7955 GN=ywhaba PE=2 SV=2	ywhaba	323055	cell organization and biogenesis;transport	other cell component		Negative regulation of MAPK pathway; RAF activation; TP53 Regulates Metabolic Genes; Signaling by Hippo; MAP2K and MAPK activation; Rap1 signalling; Frs2-mediated activation; RHO GTPases activate PKNs; Butyrate Response Factor 1 (BRF1) binds and destabilizes mRNA; Tristetraprolin (TTP, ZFP36) binds and destabilizes mRNA; Activation of BAD and translocation to mitochondria ; mTORC1-mediated signal…
A0A2R8RWG9	0.166666667	6	0.333333333	0	0.793947939	1.733812559	107201.43	7.62324E-05	0.063502314	0.220877613	2.006198908	-4.843093755	70370.45508	85341.80859	89855.8418	120013.7461	114861.3223	204032.875	300238.9258	48464.67969	248199.5664	164493.0859	390854.4141	115059.7813	Uncharacterized protein OS=Danio rerio OX=7955 PE=1 SV=1	NA	NA	cell organization and biogenesis;developmental processes;other biological processes	cytoskeleton;other cell component	cytoskeletal activity
Q1LUX4	0.666666667	6	0.666666667	0.666666667	0.793658203	1.733464393	38956.76481	2.77027E-05	0.055661917	0.207650676	2.077126445	-4.724743345	23575.62305	34656.28516	31705.24219	46965.47266	47262.96875	60788.48828	41499.43359	146413.5273	43272.42188	43147.125	217518.3828	49575.35547	Calpain 12 OS=Danio rerio OX=7955 GN=capn12 PE=1 SV=1	capn12	NA	protein metabolism;developmental processes;other biological processes	other cell component	other molecular function
Q6IMW9	0	6	0	0	0.792925689	1.732584467	834082.4419	0.000593127	0.060670456	0.218881805	2.030842856	-4.802230573	563034.5703	824820.0898	547887.0313	1123617.227	879982.5723	1338369.719	1205406.063	571458.7832	823569.248	1038318.938	1614851.703	649008.7734	LSM6 homolog, U6 small nuclear RNA and mRNA degradation-associated OS=Danio rerio OX=7955 GN=lsm6 PE=1 SV=1	lsm6	415167	RNA metabolism OR transcription;other metabolic processes	nucleus;other cell component	nucleic acid binding activity	mRNA Splicing - Major Pathway; mRNA decay by 5' to 3' exoribonuclease
Q568B3	0.5	6	1	0	0.791784508	1.731214524	41327.82981	2.93888E-05	0.070002127	0.229619732	1.95321656	-4.92998339	30766.5127	24512.94727	41089.19824	42044.09766	50224.9873	76142.87305	96497.11719	54334.44531	77124.57813	96249.5918	170901.1094	40854.80078	Septin OS=Danio rerio OX=7955 GN=sept10 PE=1 SV=1	sept10	550129	cell cycle OR cell proliferation;other biological processes	cytoskeleton;other cell component	other molecular function
Q803W0	0	6	0	0	0.791538823	1.730919731	553290.6219	0.000393452	0.066167554	0.22613989	1.983903305	-4.87982015	294998.8398	454553.9336	554675.2734	813945.0117	599766.8711	790128.5977	966365.7539	2006602.477	1262552.602	807753.8633	1818908.5	525240.1602	RNA helicase OS=Danio rerio OX=7955 GN=ddx39ab PE=1 SV=1	ddx39ab	406249	protein metabolism;RNA metabolism OR transcription;other metabolic processes		nucleic acid binding activity;other molecular function
A0A0G2KZR6	0	6	0	0	0.790677396	1.729886515	249375.0379	0.000177334	0.057794874	0.212850687	2.056967445	-4.758610625	155854.4492	208113.6299	210141.9648	369564.6504	258242.0898	369715.7109	519001.8125	598296.4375	608118.2266	325016.7617	1070513.375	322286.1172	Aldedh domain-containing protein OS=Danio rerio OX=7955 GN=wu:fb14d09 PE=1 SV=1	wu:fb14d09	NA			other molecular function	Ethanol oxidation
E9QIC5	0.833333333	6	1	0.666666667	0.787067477	1.725563395	39876.79552	2.83569E-05	0.113821469	0.285428858	1.680770142	-5.354013723	22811.73633	37367.22266	32818.23438	76774.48438	25551.94922	73268.3125	75047.86719	11487.15527	50145.63281	86880.125	81132.99219	29845.73242	Serine/arginine-rich-splicing factor 1A (Fragment) OS=Danio rerio OX=7955 GN=srsf1a PE=1 SV=6	srsf1a	NA			nucleic acid binding activity
Q6P026	0.333333333	6	0.666666667	0	0.785023443	1.723120319	65749.07584	4.67551E-05	0.139011402	0.309391684	1.570371065	-5.409637303	36724.73828	61269.15234		122414.7852	90080.70313	49520.16016	98021.08594	617670.875	118467.7969	108472.6328	422782.0938	80281.24219	Barrier-to-autointegration factor OS=Danio rerio OX=7955 GN=banf1 PE=1 SV=1	banf1	334717	cell organization and biogenesis;other biological processes	nucleus;other cell component	nucleic acid binding activity
A8WGC6	0.166666667	6	0.333333333	0	0.784851468	1.722914928	300789.7825	0.000213896	0.081771713	0.245294307	1.867690533	-5.067346273	236322.4961	164254.9385	310005.9199	304063.7402	343713.3184	588876.1914	1212465.063	1599210.991	1170730.473	641045.9883	1527064.672	501666.75	ATP synthase subunit beta OS=Danio rerio OX=7955 GN=atp5f1b PE=1 SV=1	atp5f1b	554135	other metabolic processes;transport	other membranes;mitochondrion	transporter activity;other molecular function	Mitochondrial protein import; Formation of ATP by chemiosmotic coupling; Cristae formation	Electron transport chain
A0A0R4ILA8	1	6	1	1	0.782423875	1.720018253	14452.46701	1.02773E-05	0.194323354	0.369650767	1.369882195	-5.457674246	9622.594727			15575.03906	14222.07324	20468.39063	38732.23438	54585.07422	94589.49219	27025.7793			Proteasome 26S subunit, ATPase 3 OS=Danio rerio OX=7955 GN=psmc3 PE=1 SV=1	psmc3	321947	protein metabolism;other metabolic processes;other biological processes	nucleus;other cell component	other molecular function	MAPK6/MAPK4 signaling; Neddylation; Antigen processing: Ubiquitination & Proteasome degradation; Cross-presentation of soluble exogenous antigens (endosomes); Neutrophil degranulation; Separation of Sister Chromatids; Ub-specific processing proteases; ABC-family proteins mediated transport; Autodegradation of Cdh1 by Cdh1:APC/C; APC/C:Cdc20 mediated degradation of Securin; APC/C:Cdh1 mediated deg…
Q6PHJ8	1	6	1	1	0.780120724	1.717274567	21009.73144	1.49403E-05	0.108490083	0.284046762	1.708350334	-5.312956088	11555.95215	14409.11523	24749.06787	30498.89746	16129.07129	42425.5625	92338.46875	444333.3154	101062.7227	41605.80859	115135.0156	41084.44531	Myosin, light chain 12, genome duplicate 1 OS=Danio rerio OX=7955 GN=myl12.1 PE=1 SV=1	myl12.1	326719			other molecular function	RHO GTPases activate PAKs; Smooth Muscle Contraction
A0A2R8RXU6	1	6	1	1	0.78004256	1.71718153	38809.14295	2.75977E-05	0.20086442	0.376620788	1.34868639	-5.483930933	25864.90234	39137.03906	38493.83594	58216.51563			6596.275391		31694.63086	86303.28906	76926.05469	47377.28125	Slingshot protein phosphatase 2b OS=Danio rerio OX=7955 GN=ssh2b PE=3 SV=1	ssh2b	557912	cell organization and biogenesis;protein metabolism;other metabolic processes	cytoskeleton;other cell component	cytoskeletal activity;other molecular function
Q58EB2	0.833333333	6	1	0.666666667	0.779852899	1.716955799	47000.16146	3.34224E-05	0.06696306	0.22718597	1.977406855	-4.890477363	40125.38086	45242.13672	25421.26172	59844.23438	54233.46289	71969.26563	125719.5254		46874.60547	62890.57813	122602.3555	28469.30273	Immunoglobulin-like and fibronectin type III domain-containing 1, tandem duplicate 1 OS=Danio rerio OX=7955 GN=igfn1.1 PE=2 SV=1	igfn1.1	541504
F1QRX2	0	6	0	0	0.779531367	1.716573185	169802.2288	0.000120749	0.073633395	0.233037559	1.925528881	-4.974852508	109008.2344	148687.6094	134308.2188	204093.5469	162637.9063	331720.7188	369148.5313	101941.0469	401310.0625	314130.75	584310.5	171868.1406	Small ubiquitin-related modifier OS=Danio rerio OX=7955 GN=sumo3b PE=3 SV=1	sumo3b	436950		nucleus			Exercise-induced circadian regulation
D6MUD3	0.666666667	6	0.666666667	0.666666667	0.778291636	1.715098739	42589.91535	3.02863E-05	0.298406698	0.465553245	1.077803116	-6.124206085	19112.35547	110417.0352	16298.07617	42272.27344	25124.18164	163382.8594	170444.5	15062.3877	76603.92188	156506.0313	145479.2656	52623.77344	Collagen type XI alpha-1b OS=Danio rerio OX=7955 GN=col11a1b PE=2 SV=1	col11a1b	555202	cell organization and biogenesis	non-structural extracellular;extracellular matrix	extracellular structural activity	Collagen degradation; Assembly of collagen fibrils and other multimeric structures; Non-integrin membrane-ECM interactions; MET activates PTK2 signaling; Collagen chain trimerization
F1QZB9	1	6	1	1	0.77792397	1.714661708	270115.4512	0.000192083	0.068868199	0.228740532	1.962128964	-4.915460951	198192.52	195309.4063	226761.9531	436029.6523	239113.0391	424420.8125	478163.1309	110779.9766	264944.25	473682.875	859553.0703	430498.0313	Membrane-associated guanylate kinase, WW and PDZ domain-containing 1b OS=Danio rerio OX=7955 GN=magi1b PE=1 SV=2	magi1b	474349	signal transduction	other membranes;other cell component	other molecular function
Q5RI46	1	6	1	1	0.776690243	1.713196034	16063.81918	1.14232E-05	0.147273816	0.317952466	1.542839226	-5.363892175	11085.84863	13586.93848			16722.45898	26436.53516	36724.55859	91606.85938	72783.07031	15582.11719	48193.94531	19533.46094	Epiphycan OS=Danio rerio OX=7955 GN=epyc PE=1 SV=2	epyc	550602
Q6NXC1	0.166666667	6	0.333333333	0	0.776536486	1.713013459	395589.5316	0.000281309	0.058663402	0.214404314	2.048953735	-4.772023646	248485.4941	350754.7617	316802.4941	572064.4502	443634.2568	546896.9473	815357.8906	809598.5942	1036182.93	1051740.191	1292000.871	404603.6064	RNA-binding motif protein 4.3 OS=Danio rerio OX=7955 GN=rbm4.3 PE=1 SV=1	rbm4.3	406277	RNA metabolism OR transcription;other metabolic processes	nucleus	nucleic acid binding activity	RUNX2 regulates bone development
Q6TNT8	0.833333333	6	0.666666667	1	0.773687512	1.709634009	55260.8069	3.92967E-05	0.061635332	0.219147847	2.022330349	-4.816377058	35991.75781	44939.10938	46673.39844	65221.92578	62790.36719	92112.75	127297.2813	337906.9453	137527.9688	108513.1172	259230.3066	71105.42969	Guanine nucleotide binding protein (G protein), alpha inhibiting activity polypeptide 2 OS=Danio rerio OX=7955 GN=gnai2a PE=1 SV=1	gnai2a	336421	cell-cell signaling;signal transduction	plasma membrane;other membranes	signal transduction activity or receptor binding;other molecular function
A1L229	0.833333333	6	1	0.666666667	0.771475444	1.707014655	57737.41274	4.10579E-05	0.062910063	0.21997694	2.011268806	-4.83471	38731.25391	47159.52734	47248.17969	90529.79688	57844.66406	81973.40625	134593.0938	77091.14063	113038.5781	77057.16406	194187.375	54461.64453	Beta-1,4 N-acetylgalactosaminyltransferase OS=Danio rerio OX=7955 GN=b4galnt1a PE=2 SV=1	b4galnt1a	558684	other metabolic processes	other membranes;ER/Golgi	other molecular function
Q6P2B0	0.833333333	6	0.666666667	1	0.771282539	1.706786423	34219.09158	2.43337E-05	0.231099094	0.404989304	1.252892475	-5.820370459	68646.71875	11742.23145	26170.98047	51602.44141		43100.44141				73963.21875		72318.85938	VAMP (vesicle-associated membrane protein)-associated protein B and C OS=Danio rerio OX=7955 GN=vapb PE=1 SV=1	vapb	323628	cell organization and biogenesis;other biological processes	plasma membrane;other membranes;ER/Golgi	other molecular function	RHOD GTPase cycle; RHOG GTPase cycle; RHOA GTPase cycle; RHOC GTPase cycle; Sphingolipid de novo biosynthesis
E7F071	0	6	0	0	0.770709375	1.706108473	480756.2566	0.000341872	0.072827972	0.232532771	1.931561888	-4.965107846	271018.0176	404196.1582	455170.9424	667855.5762	480549.8984	771549.418	830288.04	1317375.257	719296.4688	1026131.594	1536080.318	565826.7969	Heterogeneous nuclear ribonucleoprotein U-like 1 like OS=Danio rerio OX=7955 GN=hnrnpul1l PE=1 SV=2	hnrnpul1l	NA	RNA metabolism OR transcription;other metabolic processes;other biological processes	nucleus	nucleic acid binding activity	mRNA Splicing - Major Pathway
Q803M8	0	6	0	0	0.770129699	1.705423095	580221.9175	0.000412604	0.10373329	0.279421351	1.733975537	-5.274411796	494681.373	417990.1797	424172.5342	966427.0166	394450.9863	1141217.68	1038507.016	170199.0762	582211.8516	1617753.778	1408276.973	853119.6953	14-3-3 protein theta OS=Danio rerio OX=7955 GN=ywhaqb PE=1 SV=1	ywhaqb	335195			other molecular function	TP53 Regulates Metabolic Genes; RHO GTPases activate PKNs; Activation of BAD and translocation to mitochondria ; Chk1/Chk2(Cds1) mediated inactivation of Cyclin B:Cdk1 complex; TP53 Regulates Transcription of Genes Involved in G2 Cell Cycle Arrest; Regulation of localization of FOXO transcription factors
Q6GQM9	0.5	6	0.666666667	0.333333333	0.76802359	1.70293526	116190.4611	8.26246E-05	0.099149562	0.271953084	1.759662394	-5.235397964	112855.4756	67680.16602	92412.38281	108441.4688	121942.1934	263608.3965	204532.3057	497425.7656	178400.9824	188568.0039	388485.3789	232210.1865	2-phospho-D-glycerate hydro-lyase OS=Danio rerio OX=7955 GN=eno2 PE=1 SV=1	eno2	402874	other metabolic processes;other biological processes	cytosol	other molecular function	Gluconeogenesis; Glycolysis	Glycolysis and gluconeogenesis
Q5RGB5	0	6	0	0	0.767700015	1.702553361	2128877.739	0.001513874	0.067416451	0.227352903	1.97373555	-4.89649115	1360676.514	1822724.853	1751156.9	2571628.346	2255497.445	3695325.654	3841413.358	2263554.629	4600922.992	3266938.199	7530366.813	2043967.521	Ras-related protein Rab-3 OS=Danio rerio OX=7955 GN=rab3ab PE=1 SV=1	rab3ab	550457	cell organization and biogenesis;transport;developmental processes;other biological processes	plasma membrane;other membranes;ER/Golgi;other cytoplasmic organelle;other cell component	other molecular function	Glutamate Neurotransmitter Release Cycle; Neutrophil degranulation; Acetylcholine Neurotransmitter Release Cycle; Serotonin Neurotransmitter Release Cycle; Norepinephrine Neurotransmitter Release Cycle; Dopamine Neurotransmitter Release Cycle; GABA synthesis, release, reuptake and degradation; RAB geranylgeranylation; RAB GEFs exchange GTP for GDP on RABs
Q5XJS8	1	6	1	1	0.766777072	1.701464525	68969.77701	4.90453E-05	0.1115031	0.285320462	1.692622188	-5.336424805	31447.86719	66523.34375	70660.52344	59379.2168	89620.44531	136826.1953	218151.2891	130351.7422	249007.4688			141311.5938	Hsd17b10 protein OS=Danio rerio OX=7955 GN=hsd17b10 PE=1 SV=1	hsd17b10	450078			other molecular function	Branched-chain amino acid catabolism
B2GTW6	0.166666667	6	0.333333333	0	0.76646209	1.701093087	102168.5543	7.26534E-05	0.08319458	0.247010711	1.858112833	-5.082497379	55112.88672	93440.85938	93340.39648	101070.5996	124990.582	187301.7051	267785.7813	313428.6094	417932.1914	221689.6719	487547.1563	136881.541	Citrate synthase OS=Danio rerio OX=7955 GN=cs PE=1 SV=1	cs	NA	other metabolic processes	mitochondrion	other molecular function
B3DKJ0	0.5	6	1	0	0.766375947	1.700991519	92912.63251	6.60714E-05	0.068138425	0.227655062	1.967935407	-4.905978972	54677.95313	82037.16211	80602.44141	152547.6641	109312.3955	106709.3672	156918.5508	285778.9688	275449.4688	189319.582	472292.6563	78317.1875	T-complex protein 1 subunit eta OS=Danio rerio OX=7955 GN=cct7 PE=1 SV=1	cct7	NA	other biological processes	cytosol	other molecular function	RHOBTB2 GTPase cycle; Association of TriC/CCT with target proteins during biosynthesis; Cooperation of PDCL (PhLP1) and TRiC/CCT in G-protein beta folding; RHOBTB1 GTPase cycle
Q1ECX9	1	6	1	1	0.766196054	1.70077943	41793.0937	2.97196E-05	0.232942051	0.406087238	1.252195023	-5.599549094	25419.41406	54562.67188	35339.98828			62243	45083.22656	80339.5625	104699.3906	72978.01563	217841.4727	50061.46484	Protein disulfide-isomerase A4 OS=Danio rerio OX=7955 GN=pdia4 PE=1 SV=1	pdia4	554998	stress response;other biological processes	ER/Golgi;other cell component	other molecular function
Q6PBN2	1	6	1	1	0.766115086	1.700683981	63665.78296	4.52736E-05	0.065564686	0.22613989	1.988874038	-4.871652336	38514.80469	56281.01953	53677.60938	79522.67188	71157.09375	101145.0234	88785.19531	106893.7344	93253.625	112012.6875	265386.3125	81660.85156	Axin interactor, dorsalization-associated protein OS=Danio rerio OX=7955 GN=aida PE=1 SV=1	aida	393763	developmental processes;other biological processes	other membranes	other molecular function
Q6NV37	0.833333333	6	0.666666667	1	0.76475189	1.699077772	47702.21741	3.39217E-05	0.070445052	0.229835849	1.949770734	-4.935587927	28534.65234	35487.88379	48399.75098	57050.55859	54904.13477	76748.63086	116417.2344	15814.07422	190322.2969	97362.5625	233804.1719	29155.93945	Glycogenin 1 OS=Danio rerio OX=7955 GN=gyg1a PE=1 SV=1	gyg1a	NA	other metabolic processes		other molecular function	Neutrophil degranulation; Glycogen synthesis; Glycogen breakdown (glycogenolysis)	Insulin signaling
A0A1L1QZG0	0.666666667	6	0.666666667	0.666666667	0.764186661	1.698412225	79093.23788	5.62443E-05	0.072336857	0.232511326	1.935270195	-4.95910918	50115.24219	73744.00391	60486.27734	122928.1328	74716.01953	119238.832	124978.1523	71606.28125	130011.4375	226931.5156	344649.918	87373.92188	T-complex protein 1 subunit beta (Fragment) OS=Danio rerio OX=7955 GN=cct2 PE=1 SV=1	cct2	NA	transport;other biological processes	cytosol	other molecular function
A0A2R8QSR4	0	6	0	0	0.762324293	1.696221168	4382241.499	0.003116271	0.068939855	0.228740532	1.961561845	-4.916386193	3391914.48	3069678.824	3658704.813	6126635.977	4168986.729	7278804.422	8576568.729	3894708.577	7935786.943	8497588.229	13391616.32	6143950.943	Elongation factor 1-alpha OS=Danio rerio OX=7955 GN=eef1a1l1 PE=1 SV=1	eef1a1l1	NA	protein metabolism;other metabolic processes		nucleic acid binding activity;other molecular function
B8JIS5	1	6	1	1	0.761906008	1.695729449	10861.1166	7.72349E-06	0.240306918	0.413431256	1.236682637	-5.562211167		9372.430664	8851	15444.67773			20163.70508			26633.73242	26793.42969	14047.45117	Glutathione transferase OS=Danio rerio OX=7955 GN=gstm.3 PE=1 SV=1	gstm.3	568744	other metabolic processes		other molecular function	Paracetamol ADME; Azathioprine ADME; Glutathione conjugation
Q6DHJ2	0	6	0	0	0.761765825	1.695564686	2506721.514	0.001782563	0.067209183	0.22718597	1.975411102	-4.893747305	1505353.201	2321903.578	2041099.281	3188110.5	2803728.652	3890634.773	4232410.168	5093101.416	4080673.395	3532110.047	6303538.945	2411525.858	Ras-related protein Rab-3 OS=Danio rerio OX=7955 GN=rab3aa PE=1 SV=1	rab3aa	445024	cell organization and biogenesis;transport;developmental processes;other biological processes	plasma membrane;other membranes;ER/Golgi;other cytoplasmic organelle;other cell component	other molecular function
F1QVJ2	1	6	1	1	0.760661195	1.694266939	23592.4566	1.67769E-05	0.093797267	0.265359655	1.791014631	-5.187278067	13132.37988	19151.125	23676.03711	40858.21094	19558.11133	36239.81641	43614.82031			44595.92188	53676.8125	33141.23047	N-alpha-acetyltransferase 15, NatA auxiliary subunit b (Fragment) OS=Danio rerio OX=7955 GN=naa15b PE=1 SV=2	naa15b	NA	protein metabolism;other metabolic processes;developmental processes	other cell component
A0A0R4IAS2	0	6	0	0	0.760478694	1.694052627	757816.9066	0.000538894	0.078759256	0.240719549	1.888470718	-5.034310725	552787.2949	663634.9702	538040.7969	670834.9473	1024561.676	1396141.48	1448345.457	2147100.311	1673562.359	2092152.536	2889284.816	1043711.043	Periplakin OS=Danio rerio OX=7955 GN=ppl PE=1 SV=1	ppl	449936	cell organization and biogenesis;stress response	other membranes;cytoskeleton;other cell component	other molecular function	Formation of the cornified envelope
F1R6L4	0.833333333	6	1	0.666666667	0.758023799	1.691172472	25168.15984	1.78974E-05	0.164818372	0.337442852	1.473539313	-5.457127357	26288.16406		14248.02832	30882.19727		34688.26953				54509.17188		19743.10742	Cold-inducible RNA-binding protein b (Fragment) OS=Danio rerio OX=7955 GN=cirbpb PE=1 SV=1	cirbpb	NA	stress response;other biological processes	nucleus	nucleic acid binding activity
F1QDE7	0.5	6	0.666666667	0.333333333	0.757356658	1.690390609	79312.71073	5.64003E-05	0.093689922	0.265359655	1.791659438	-5.186282702	45924.69287	83683.23242	59069.46875	92262.19238	75363.25586	157697.7744	134829.1016	198573.043	196711.5234	152541.166	344290.084	86233.71582	Sister chromatid cohesion protein PDS5 homolog A OS=Danio rerio OX=7955 GN=pds5a PE=1 SV=1	pds5a	393967	cell cycle OR cell proliferation;cell organization and biogenesis;other biological processes	nucleus
O43790	0.666666667	6	0.666666667	0.666666667	0.757353757	1.690387211	149115.7744	0.000106038	0.596766905	0.707861898	0.541570254	-6.449625334	17224.06641	687587.6182		96807.76758	1578058.457	40749.37109	44884.32422		91829.84766			2687447.441	CRAP Keratin, type II cuticular Hb6 OS=Homo sapiens OX=9606 GN=KRT86 PE=1 SV=1	KRT86	3892		cytosol;cytoskeleton		Formation of the cornified envelope
A0A0R4IAZ9	1	6	1	1	0.756996937	1.689969181	26215.02269	1.86419E-05	0.330773768	0.494101894	1.01848709	-5.659927409			20165.58594	34079.21875			61264.45313		11768.01172	62002.80859	86087.74219	43731.92969	SEC24 homolog C, COPII coat complex component OS=Danio rerio OX=7955 GN=sec24c PE=1 SV=1	sec24c	571870	cell organization and biogenesis;transport	other membranes;cytosol;ER/Golgi	other molecular function	MHC class II antigen presentation; Antigen Presentation: Folding, assembly and peptide loading of class I MHC; COPII-mediated vesicle transport; Cargo concentration in the ER
F1RE98	0.666666667	6	1	0.333333333	0.756272415	1.68912069	32516.45776	2.31229E-05	0.153303729	0.324643192	1.518265384	-5.397290974	20549.3418	30461.25977		38696.25781	46152.8125				193772.3438	72558.52344	117071.4453		Leucine-rich repeat and fibronectin type III domain-containing 5b OS=Danio rerio OX=7955 GN=lrfn5b PE=4 SV=1	lrfn5b	555839
Q7T356	0.166666667	6	0	0.333333333	0.755880051	1.68866137	458959.6638	0.000326372	0.0766045	0.237738105	1.903776491	-5.009837076	471703.3848	359578.4492	259744.916	708021.3711	488330.9727	613587.8789	819008.3203	240634.1563	506750.8359	795700.25	1110044.719	530539.8438	14-3-3 protein beta/alpha-B OS=Danio rerio OX=7955 GN=ywhabb PE=2 SV=1	ywhabb	406419		other cell component		Negative regulation of MAPK pathway; TP53 Regulates Metabolic Genes; Butyrate Response Factor 1 (BRF1) binds and destabilizes mRNA; Tristetraprolin (TTP, ZFP36) binds and destabilizes mRNA; Frs2-mediated activation; RAF activation; MAP2K and MAPK activation; RHO GTPases activate PKNs; Activation of BAD and translocation to mitochondria ; Signaling by Hippo; Chk1/Chk2(Cds1) mediated inactivation o…
Q5RZ65	0	6	0	0	0.754927354	1.687546615	636118.8484	0.000452353	0.072001214	0.232179867	1.937817668	-4.954984393	437065.3984	434811	617851.6016	779658.6328	680290.1992	1063897.414	1281198.266	945157.3105	1531958.125	977165.8203	1795676.672	960277.3203	Anterior gradient protein 2 homolog OS=Danio rerio OX=7955 GN=agr2 PE=2 SV=1	agr2	335616	developmental processes;other biological processes	non-structural extracellular;ER/Golgi	other molecular function
Q6NXA4	0	6	0	0	0.754882768	1.687494462	972077.1076	0.000691257	0.076376719	0.237543144	1.90541702	-5.007206866	689719.623	754150.1592	805579.124	1417411.185	862524.5166	1647018.121	2274364.669	1628174.112	2684854	2033397.566	3178737.313	872535.8965	Interleukin enhancer-binding factor 3 homolog OS=Danio rerio OX=7955 GN=ilf3 PE=1 SV=2	ilf3	321868	stress response	nucleus;other cell component	nucleic acid binding activity
F1RCW4	0	6	0	0	0.752214215	1.684375989	90034.78707	6.40249E-05	0.106698646	0.281993481	1.717883384	-5.298661183	72754.72266	47743.03125	96117.23828	171328.25	73807.35449	126171.4141	134372.8281	126318.1602	201920.3281	105347.5703	248054.1563	52866.73047	Retinol dehydrogenase 5 (11-cis/9-cis) OS=Danio rerio OX=7955 GN=rdh5 PE=1 SV=1	rdh5	556528	other metabolic processes;developmental processes	other membranes	other molecular function	The canonical retinoid cycle in rods (twilight vision); RA biosynthesis pathway
Q49HM9	1	6	1	1	0.750645778	1.682545802	9034.73759	6.42472E-06	0.237078844	0.410259421	1.240541098	-5.613067125	6260.237793	6663.271973	11967.21484	13347.2168			36179.43359	75940.51758			60716.65234	17375.93164	Rhodopsin kinase grk7a OS=Danio rerio OX=7955 GN=grk7a PE=1 SV=2	grk7a	566120	protein metabolism;other metabolic processes;signal transduction;other biological processes	other membranes;other cell component	kinase activity;other molecular function	Inactivation, recovery and regulation of the phototransduction cascade
Q6TLE5	1	6	1	1	0.749179938	1.680837132	14909.62573	1.06024E-05	0.267619831	0.442320827	1.163617144	-5.643935957		10546.69336		13691.37988		22952.85352	31119.38281	100087.6328	68683.80469	25800.07617	64914.59375	9803.942383	Family with sequence similarity 49 member Ba OS=Danio rerio OX=7955 GN=fam49ba PE=1 SV=1	fam49ba	337591	cell organization and biogenesis;other biological processes	other membranes	other molecular function
Q52PJ7	0.833333333	6	1	0.666666667	0.749074119	1.68071385	40494.66422	2.87963E-05	0.108765532	0.284251119	1.714889772	-5.201354257	27906.47461		31513.60547	53899.46875	39813.29688	57699.66797	72103.20313	8254.151367	37589.44922	86821.85938		54412.09375	Collapsin response mediator protein 5.1 OS=Danio rerio OX=7955 GN=dpysl5a PE=1 SV=1	dpysl5a	324416	cell organization and biogenesis;developmental processes	other cell component	cytoskeletal activity;other molecular function
Q803J3	1	6	1	1	0.747446412	1.678818669	17322.76324	1.23184E-05	0.266714018	0.441457685	1.165944301	-5.641392813		12263.50586		26303.82617	16114.54102		34199.375	102268.0781		35110.19531	166829.168	36462.73242	RAB2A, member RAS oncogene family OS=Danio rerio OX=7955 GN=rab2a PE=1 SV=1	rab2a	140617		other membranes;ER/Golgi	other molecular function	RAB geranylgeranylation; Golgi Cisternae Pericentriolar Stack Reorganization
F1R617	1	6	1	1	0.746787667	1.678052283	21440.62447	1.52467E-05	0.152542654	0.324643192	1.521321031	-5.393157943		14152.82129	19356.47852		27616.96289	27932.1543	51134.36719	90971.1875	46345.33203	61537.32813	82366.625	20438.08203	Myosin IB OS=Danio rerio OX=7955 GN=myo1b PE=1 SV=3	myo1b	541515	cell organization and biogenesis;transport	plasma membrane;other membranes;cytoskeleton;other cell component	cytoskeletal activity;other molecular function
Q1LXK0	1	6	1	1	0.74668017	1.677927255	61957.28842	4.40587E-05	0.150459278	0.321915411	1.522698373	-5.475592203	37075.06885	41246.95313	83574.85156		68401.98633	104434.4648	127258.8438	175464.2656	151589.9785	96690.36328	217643.5	66662.86719	Keratin, type 1, gene 19d OS=Danio rerio OX=7955 GN=krt1-19d PE=1 SV=1	krt1-19d	664718		cytoskeleton	other molecular function	Formation of the cornified envelope
Q7SYK7	0.166666667	6	0.333333333	0	0.74551753	1.67657559	275881.326	0.000196183	0.085713326	0.251379203	1.841511662	-5.108645336	178639.4268	267615.293	202322.397	426084.4844	241714.665	442591.3301	636344.3965	828248.8047	565896.4863	571215.127	1437098.992	520116.7783	Aspartate aminotransferase, mitochondrial OS=Danio rerio OX=7955 GN=got2a PE=2 SV=1	got2a	406688	other metabolic processes	plasma membrane;other membranes;mitochondrion	other molecular function	Glyoxylate metabolism and glycine degradation; Glutamate and glutamine metabolism; Gluconeogenesis; Aspartate and asparagine metabolism	Glycolysis and gluconeogenesis
Q9YH60	0.833333333	6	1	0.666666667	0.744095696	1.674924072	37896.66366	2.69488E-05	0.106922528	0.281993481	1.724787601	-5.186651858		28530.17773	27108.36523	49836.1875	39088.39063	51880.53906	61114.08594	11968.37793	52889.11719	70771.70313	130738.2188	53645.75	Glycogen synthase kinase-3 beta OS=Danio rerio OX=7955 GN=gsk3ba PE=1 SV=1	gsk3ba	30654	protein metabolism;other metabolic processes;developmental processes;signal transduction;other biological processes	plasma membrane;other membranes;cytosol;nucleus;other cell component	kinase activity;other molecular function	B-WICH complex positively regulates rRNA expression; CRMPs in Sema3A signaling; Beta-catenin phosphorylation cascade; Regulation of HSF1-mediated heat shock response; GLI3 is processed to GLI3R by the proteasome; Disassembly of the destruction complex and recruitment of AXIN to the membrane	Insulin signaling; Wnt Signaling Pathway and Pluripotency; Wnt Signaling Pathway; Glycogen metabolism; Cell cycle; Non-canonical Wnt pathway
A2BHA3	0	6	0	0	0.743893563	1.674689418	13936317.03	0.009910302	0.078817054	0.240719549	1.888065365	-5.034957258	9130815.671	10469750.2	13064618.8	19344615.98	13238357.39	22906105.23	25762780.88	47592511.85	28886637.6	23871723.54	43881033.78	14567317.49	Creatine kinase OS=Danio rerio OX=7955 GN=ckma PE=1 SV=1	ckma	30095	other metabolic processes	non-structural extracellular	kinase activity;other molecular function	Creatine metabolism
Q803K8	0.833333333	6	1	0.666666667	0.742138007	1.672652796	25276.72792	1.79746E-05	0.144569212	0.314946544	1.540552337	-5.555593987	31744.69141	15290.90723	15379.75781	58706.98633	18163.1875	32763.43359	42401.29688	36238.64453	49275.25	85604.56641		35386.09375	Creb1 protein OS=Danio rerio OX=7955 GN=creb1a PE=1 SV=1	creb1a	573207	developmental processes;other biological processes	nucleus;other cell component	nucleic acid binding activity;other molecular function		Estrogen signaling; Adipogenesis; FGF signaling pathway; G1 to S cell cycle control
F1QCE2	1	6	1	1	0.74005548	1.670240068	21966.47091	1.56207E-05	0.229425824	0.404963496	1.262230736	-5.587829739	14361.39844	20258.06445	24797.16406		32273.38086		60886.30078	56565.23047	50635.01953	31994.82422	98890.92188		Plastin 1 (I isoform) OS=Danio rerio OX=7955 GN=pls1 PE=1 SV=3	pls1	334273	cell organization and biogenesis	cytoskeleton;other cell component	cytoskeletal activity;other molecular function
Q5U369	0.833333333	6	1	0.666666667	0.739912635	1.670074702	18118.24919	1.28841E-05	0.153547446	0.324681824	1.517289617	-5.398609583	12418.69336		15827.80371	23696.79297		23135.49414					30686.55078		Annexin OS=Danio rerio OX=7955 GN=anxa3b PE=1 SV=1	anxa3b	492336	other biological processes	other cell component	enzyme regulator activity;other molecular function
Q7ZV77	0.666666667	6	0.666666667	0.666666667	0.73953524	1.669637884	84762.72543	6.02759E-05	0.107918466	0.283581371	1.71137713	-5.308423091	36488.67969	91372.3916	84665.82813	125413.8242	110574.2129	94743.38672	129221.4961	74320.63477	80798.21094	210927.4688	325790.5625	118652	Proteasome subunit alpha type OS=Danio rerio OX=7955 GN=psma4 PE=1 SV=1	psma4	326687	protein metabolism;other metabolic processes	nucleus;other cell component	other molecular function	Neddylation; Antigen processing: Ubiquitination & Proteasome degradation; Regulation of RAS by GAPs; MAPK6/MAPK4 signaling; Ub-specific processing proteases; Separation of Sister Chromatids; ABC-family proteins mediated transport; Autodegradation of Cdh1 by Cdh1:APC/C; APC/C:Cdc20 mediated degradation of Securin; APC/C:Cdh1 mediated degradation of Cdc20 and other APC/C:Cdh1 targeted proteins in l…	Exercise-induced circadian regulation
F1QY27	0.166666667	6	0.333333333	0	0.738968066	1.66898162	195435.632	0.000138977	0.080701394	0.243626851	1.874993916	-5.055760965	148778.8203	141209.2852	164789.5039	206873.5625	211688.7969	367524.0005	537514.0859	753654.4668	531726.5664	418798.0469	732650.2422	297624.4219	H1.10 linker histone OS=Danio rerio OX=7955 GN=h1-10 PE=1 SV=1	h1-10	NA	cell organization and biogenesis;other biological processes	nucleus;other cell component	nucleic acid binding activity
F1QA32	0.833333333	6	1	0.666666667	0.737515599	1.667302178	44093.03027	3.13551E-05	0.142548637	0.313426061	1.555294593	-5.430648612	34400.51953	30602.55664		41365.02734	43719.49219	87542.42969	71748.39844			62134.30859	60312.69531	63751.74609	Solute carrier family 8 member 4b OS=Danio rerio OX=7955 GN=slc8a4b PE=3 SV=1	slc8a4b	557499	transport;other biological processes	plasma membrane;other membranes;other cell component	transporter activity;other molecular function
X1WFI9	0.5	6	1	0	0.737295283	1.667047582	86211.48332	6.13061E-05	0.167299296	0.338802371	1.452395693	-5.675858673	31893.23828	71000.40625	131466.1387	152922.9297	71956.78906	125335.1719	237687.2188	263531.2188	224965.8125	117728.7109	364027.9375	190192.0156	High mobility group box 1b OS=Danio rerio OX=7955 GN=hmgb1b PE=1 SV=1	hmgb1b	795095	other biological processes	nucleus;other cell component	nucleic acid binding activity
F1QDM6	0	6	0	0	0.735948259	1.665491809	377145.2445	0.000268193	0.070222763	0.229819951	1.95149762	-4.932779917	271886.1406	277493.0322	330805.7148	541546.207	397732.3672	535319.6758	736853.9258	295248.5176	746362.5391	650091.9375	1234512.691	559383.0391	Heat shock 10 protein 1 OS=Danio rerio OX=7955 GN=hspe1 PE=1 SV=1	hspe1	NA	other biological processes	mitochondrion	other molecular function
Q6P0V8	0	6	0	0	0.735349642	1.664800891	791263.064	0.000562678	0.08789953	0.255707724	1.82745122	-5.130677557	494874.8711	652598.8716	714130.3828	1028101.749	729613.8672	1418655.52	1654869.68	3302295.979	1435980.797	1591233.531	3131165.771	1283039.414	Annexin OS=Danio rerio OX=7955 GN=anxa5b PE=1 SV=1	anxa5b	NA	other biological processes	other cell component	other molecular function	Platelet degranulation
F1QF00	0	6	0	0	0.734552226	1.663880965	105910.761	7.53146E-05	0.105245722	0.281175955	1.725718383	-5.286873164	74959.45801	61778.24707	119529.4351	139121.6509	93847.56641	195292.6543	331766.1201	167343.7383	389767.4219	237604.707	367953.9102	110602.3691	Phosphoglucomutase 1 OS=Danio rerio OX=7955 GN=pgm1 PE=1 SV=1	pgm1	NA	other metabolic processes	cytosol	other molecular function	Neutrophil degranulation; Glycogen synthesis
Q6P3L3	0.333333333	6	0.666666667	0	0.734067281	1.663321765	530293.9149	0.000377099	0.087783382	0.255707724	1.828190343	-5.129521999	373682.4854	386847.6592	480886.748	742508.1426	464445.8691	927636.8906	1409987.688	2189507.902	1217773.764	997331.5684	2324393.113	779409.0049	78 kDa glucose-regulated protein OS=Danio rerio OX=7955 GN=hspa5 PE=1 SV=1	hspa5	NA	protein metabolism;other metabolic processes;stress response;signal transduction;other biological processes	non-structural extracellular;other membranes;ER/Golgi;nucleus;other cell component	other molecular function	Regulation of HSF1-mediated heat shock response; Antigen Presentation: Folding, assembly and peptide loading of class I MHC
Q5BL99	0.833333333	6	1	0.666666667	0.733690465	1.66288738	44409.55893	3.15802E-05	0.076007024	0.237118762	1.908089037	-5.002920002	27117.05078	34080.25781	44196.69531	50847.5625	63472.73047	58192.40625	82341.19531	35831.97656	78591.44531	42946.69531	106407.4375		Dynein light chain OS=Danio rerio OX=7955 GN=dynll2b PE=1 SV=1	dynll2b	373083; 572690	cell organization and biogenesis;other biological processes	cytoskeleton;nucleus;other cell component	other molecular function	Amplification of signal from unattached kinetochores via a MAD2 inhibitory signal; Separation of Sister Chromatids; Resolution of Sister Chromatid Cohesion; RHO GTPases Activate Formins; EML4 and NUDC in mitotic spindle formation; Aggrephagy; HSP90 chaperone cycle for steroid hormone receptors (SHR) in the presence of ligand; COPI-mediated anterograde transport; Intraflagellar transport; Macroaut…
F1R1S7	1	6	1	1	0.732121356	1.661079768	22759.49088	1.61846E-05	0.258052063	0.431084654	1.188515289	-5.616520759	18750.47266	19696.35547				31921.95898	40682.21094						Zgc:171776 OS=Danio rerio OX=7955 GN=zgc:171776 PE=1 SV=1	NA	NA			other molecular function
A0A2R8Q9K6	0	6	0	0	0.732084201	1.661036989	834041.9255	0.000593098	0.103182712	0.278954164	1.737007641	-5.269826067	511548.0801	687467.4238	770648.0938	752814.3691	950172.6992	1736369.523	1737167.172	1624339.047	1859448.461	1627507.719	3319372.266	1050522.707	60S ribosomal protein L7a OS=Danio rerio OX=7955 GN=rpl7a PE=1 SV=1	rpl7a	NA	RNA metabolism OR transcription;other metabolic processes	cytosol;translational apparatus	nucleic acid binding activity	Major pathway of rRNA processing in the nucleolus and cytosol; Nonsense Mediated Decay (NMD) enhanced by the Exon Junction Complex (EJC); L13a-mediated translational silencing of Ceruloplasmin expression; GTP hydrolysis and joining of the 60S ribosomal subunit; SRP-dependent cotranslational protein targeting to membrane; Formation of a pool of free 40S subunits; Nonsense Mediated Decay (NMD) inde…
Q6DHB6	0.666666667	6	0.666666667	0.666666667	0.731558462	1.660431794	22192.92456	1.57817E-05	0.148484985	0.319822278	1.524572323	-5.577777042	19361.19141	13694.12012	19268.4082	40665.08203	12962.69922	44366.79688	38976.87891		13004.60547	54932.15234	63473.26953	18339.17383	Keratin 91 OS=Danio rerio OX=7955 GN=krt91 PE=1 SV=1	krt91	445051		cytoskeleton	other molecular function	Formation of the cornified envelope
Q801E6	0	6	0	0	0.72699048	1.65518271	1899950.912	0.001351081	0.080174905	0.242545932	1.878618329	-5.050001362	1408290.755	1407443.456	1624931.08	2363191.414	1891669.824	3267020.179	3930567.488	4588620.838	4721427.852	3361501.523	6256712.807	2605944.532	Malate dehydrogenase OS=Danio rerio OX=7955 GN=mdh1aa PE=1 SV=1	mdh1aa	399662	other metabolic processes	cytosol	other molecular function		TCA cycle
Q9I8N9	0	6	0	0	0.726402967	1.654508803	3520663.193	0.002503591	0.105993419	0.281527226	1.721674634	-5.29296154	2129225.98	2795025.672	3445579.371	5158661.297	2837748.564	6344043.262	7138319.984	3350591.957	8286452.824	5601011.57	12113582.46	3617466.258	Brain-type fatty acid-binding protein OS=Danio rerio OX=7955 GN=fabp7a PE=1 SV=1	fabp7a	58128			other molecular function	Triglyceride catabolism
Q6PBK9	0.666666667	6	1	0.333333333	0.72582061	1.653841079	194445.5434	0.000138273	0.07819256	0.240719549	1.892459296	-5.027944521	116851.5381	195564.5977	151261.585	247999.6406	262142.7148	240517.0117	403344.3828	322399.875	462715.2266	254471.3281	824506.1719	212961.6602	Novel protein (Zgc:73360) OS=Danio rerio OX=7955 GN=prdx6 PE=1 SV=1	prdx6	393778	other biological processes	cytosol;mitochondrion	other molecular function
F1QE25	0.333333333	6	0	0.666666667	0.725480105	1.653450786	217316.2076	0.000154536	0.107621584	0.283318248	1.712954693	-5.306058388	116292.2041	183564.5078	226125.8057	331590.8242	186277.8203	353264.1855	475227.9551	586727.9375	457184.7813	425482.2969	730438.2188	211003.2676	N-alpha-acetyltransferase 15, NatA auxiliary subunit a OS=Danio rerio OX=7955 GN=naa15a PE=1 SV=1	naa15a	323672	protein metabolism;other metabolic processes;developmental processes	other cell component
Q3S344	0.666666667	6	0.666666667	0.666666667	0.725031195	1.652936377	174637.8297	0.000124187	0.097961467	0.269630147	1.766490662	-5.224964416	100163.8457	181043.2773	138209.335	184828.0869	191511.1309	319769.6152	403689.2598	616811.6484	522551.375	292092.9473	918912.3359	226367.2773	Glutamine--fructose-6-phosphate transaminase (isomerizing) OS=Danio rerio OX=7955 GN=gfpt1 PE=1 SV=1	gfpt1	567861	cell organization and biogenesis;protein metabolism;other metabolic processes;developmental processes;other biological processes		other molecular function	Synthesis of UDP-N-acetyl-glucosamine
F1QJV7	1	6	1	1	0.724645638	1.652494693	52779.24474	3.7532E-05	0.145803323	0.315250428	1.541701736	-5.449471402		37360.47266	40808.05469	61178.28125	44515.46484	98639.17188	93409.07813	147683.6406	119495.6094	58539.89063	180020.0469		D-dopachrome tautomerase OS=Danio rerio OX=7955 GN=ddt PE=1 SV=1	ddt	NA	developmental processes;other biological processes
E9QI36	0	6	0	0	0.723068127	1.650688764	513211.4541	0.000364952	0.106827309	0.281993481	1.717194068	-5.299696586	299162.5371	388355.0723	548599.0352	751525.9219	434513.4023	877889.1328	996061.1875	1316361.781	537596.1191	749984.707	1378692.438	578286.5156	Histidine--tRNA ligase OS=Danio rerio OX=7955 GN=hars PE=3 SV=2	hars	447847	protein metabolism;RNA metabolism OR transcription;other metabolic processes;developmental processes;other biological processes	mitochondrion;other cell component	other molecular function
Q68EH2	0	6	0	0	0.722800287	1.650382337	159145.4777	0.00011317	0.105245342	0.281175955	1.725720447	-5.286870054	93277.36719	118609.0469	171835.1318	195525.1279	147264.7031	296796.3203	330504.4805	370656.375	417506.4102	247474.5859	955805.8164	343307.7949	Adenylate kinase isoenzyme 1 OS=Danio rerio OX=7955 GN=ak1 PE=1 SV=1	ak1	445486	other metabolic processes	cytosol;other cell component	kinase activity;other molecular function
E7F8J2	1	6	1	1	0.722402876	1.649927779	1088386.361	0.000773966	0.095332786	0.266756019	1.781861705	-5.201382433	797055.8164	898027.1074	849911.4668	909598.2305	1515515.441	1982150.844	3730152.418	5028418.438	8661711.746	2921649.097	5970868.238	1902056.605	Si:dkey-108k21.10 OS=Danio rerio OX=7955 GN=si:dkey-108k21.10 PE=3 SV=1	si:dkey-108k21.10	100333275	cell organization and biogenesis;other biological processes	nucleus;other cell component	nucleic acid binding activity	Formation of Senescence-Associated Heterochromatin Foci (SAHF); Apoptosis induced DNA fragmentation
Q6IQM2	0.333333333	6	0.666666667	0	0.722099566	1.649580937	199518.8613	0.000141881	0.102238331	0.277256492	1.742241676	-5.26189782	109371.8848	180141.8584	190270.3398	220234.5391	205010.2363	372693.0898	398044.5684	848915.7813	291827.0547	308328.4492	469690.7246	303024.0977	Cytochrome c OS=Danio rerio OX=7955 GN=cyc PE=3 SV=3	cyc	415158	other metabolic processes;other biological processes	other membranes;mitochondrion	other molecular function	TP53 Regulates Metabolic Genes; Detoxification of Reactive Oxygen Species; Respiratory electron transport; Cytoprotection by HMOX1; Release of apoptotic factors from the mitochondria; Transcriptional activation of mitochondrial biogenesis; Regulation of the apoptosome activity; Pyroptosis; Activation of caspases through apoptosome-mediated cleavage
B3DFS9	1	6	1	1	0.721609897	1.649021143	20691.92765	1.47143E-05	0.218543558	0.394571481	1.294089114	-5.550151192		14219.40039		23129.62695	24190.91797	23041.01172	33651.68359	129813.8008	47759.39844		23195.43359	11717.15625	Myosin, heavy chain 11a, smooth muscle OS=Danio rerio OX=7955 GN=myh11a PE=1 SV=1	myh11a	NA	other metabolic processes;developmental processes;other biological processes	cytoskeleton	cytoskeletal activity;other molecular function	RHO GTPases activate PAKs; Smooth Muscle Contraction
E7F225	0	6	0	0	0.720819676	1.648118157	1905314.904	0.001354895	0.088490528	0.255890561	1.82370372	-5.136531973	1284901.84	1672464.57	1521216.057	1769861.011	2492520.569	3317453.906	6535625.789	3323727.455	9243748.743	5050620.914	6950266.195	3091230.414	Zgc:163061 OS=Danio rerio OX=7955 GN=zgc:163061 PE=1 SV=1	NA	NA	cell organization and biogenesis	nucleus;other cell component	nucleic acid binding activity
F1QUV7	1	6	1	1	0.720797636	1.648092979	38599.85968	2.74489E-05	0.088258562	0.255890561	1.825171951	-5.13423917	32287.35449	26396.87305	31893.31543	64572.87305	54297.66211	34705.51563	74788.7832	151646.9063	61257.33984	105173.7207	137674.2109	38216.12305	Diadenosine tetraphosphate synthetase OS=Danio rerio OX=7955 GN=gars1 PE=1 SV=2	gars1	NA	protein metabolism;RNA metabolism OR transcription;other metabolic processes	mitochondrion;other cell component	other molecular function
A0A0R4IXX0	1	6	1	1	0.718853398	1.645873433	16496.81602	1.17311E-05	0.114100945	0.285428858	1.679355602	-5.356107405	8542.74707	14693.81934	16938.44336	25718.00977	13959.16699	26405.73047	50397.11523	192653.8398	51264.52344	60080.80078	157213.8105	32066.94629	Dystrophin OS=Danio rerio OX=7955 GN=dmd PE=1 SV=2	dmd	83773	cell organization and biogenesis;developmental processes;other biological processes	plasma membrane;other membranes;cytoskeleton;other cell component	cytoskeletal activity;other molecular function
F1Q918	1	6	1	1	0.718653362	1.645645242	35935.02142	2.55539E-05	0.084061318	0.248559133	1.852350097	-5.091590475	24258.30273	31981.95117	28332.44336	34269.82813	51582.17188	55417.44531	83671.08594	131701.3438	356368.7188	109440.9688	182461.9375		Zgc:174193 OS=Danio rerio OX=7955 GN=zgc:174193 PE=3 SV=2	NA	560031	protein metabolism		other molecular function
Q1LW07	0.5	6	0.666666667	0.333333333	0.718244672	1.645179126	256189.4059	0.00018218	0.087131036	0.254500391	1.832357883	-5.123000932	170629.9531	207181.5313	225401.8125	357389	238563.4941	416157.875	386169.7188	99781.08594	305612.2813	373672	716150.125	261554.2031	Guanine nucleotide-binding protein (G protein), alpha 15 (Gq class), tandem duplicate 4 OS=Danio rerio OX=7955 GN=gna15.4 PE=4 SV=1	gna15.4	562625	signal transduction;other biological processes	plasma membrane;other membranes	signal transduction activity or receptor binding;other molecular function
E9QH09	1	6	1	1	0.718076878	1.644987793	52944.0166	3.76492E-05	0.137853728	0.30824436	1.568831255	-5.515932237	29810.57813	45505.35938	51852.97656	61920.51953	40738.66406	124123.2969	81648.97656			114121.8828	330047.5	111134.6484	HEAT repeat-containing protein 5A OS=Danio rerio OX=7955 GN=heatr5a PE=1 SV=1	heatr5a	NA
B8A569	0	6	0	0	0.71662591	1.643334203	13198859.95	0.009385887	0.079016424	0.240719549	1.886669182	-5.037183512	8911301.113	11263826.86	10874100.31	14434564.42	16001103.69	20972223.69	26543762.26	27284044.08	36256744.35	27142822.6	44506272.19	17055311.22	Myosin, heavy polypeptide 1.3, skeletal muscle OS=Danio rerio OX=7955 GN=myhz1.3 PE=1 SV=1	myhz1.3	100008070		cytoskeleton	cytoskeletal activity;other molecular function	Striated Muscle Contraction
A0A2R8Q6T7	0.5	6	0.333333333	0.666666667	0.715809676	1.642404717	78500.50279	5.58228E-05	0.074946396	0.236154947	1.915820288	-4.990496149	57969.04297	58613.78516	67639.61719	93886.1875	91302.62891	118782.5391	157302.1406	20539.67969	166933.8438	125646.1719	232663.6094	191190.8203	Dihydropyrimidinase-related protein 2 OS=Danio rerio OX=7955 GN=dpysl2a PE=1 SV=1	dpysl2a	NA	cell organization and biogenesis;developmental processes;other biological processes	other cell component	cytoskeletal activity;other molecular function	CRMPs in Sema3A signaling
Q5XTN0	0	6	0	0	0.71568564	1.642263517	493721.2132	0.000351092	0.081914883	0.245294307	1.866720103	-5.068883582	388961.6895	301821.7329	487106.3135	654940.207	564432.2314	685166.5801	710433.1484	1219590.961	992353.457	1048571.43	1318693.007	879495.0605	Crygmx protein OS=Danio rerio OX=7955 GN=crygmx PE=1 SV=1	crygmx	335789	developmental processes;other biological processes		other molecular function
Q6Q417	0.166666667	6	0.333333333	0	0.715057622	1.641548781	409219.0212	0.000291001	0.109019989	0.284399971	1.705556809	-5.317135001	241209.0508	278908.7734	484318.4033	453258.7969	433061.8906	734263.4609	975840.0664	1140117.906	1323479.277	959479.0342	1867348.477	494698.9043	Ribosomal protein L7 OS=Danio rerio OX=7955 GN=rpl7 PE=1 SV=1	rpl7	336710	RNA metabolism OR transcription;other metabolic processes;other biological processes	cytosol;translational apparatus	nucleic acid binding activity;other molecular function	Nonsense Mediated Decay (NMD) enhanced by the Exon Junction Complex (EJC); Major pathway of rRNA processing in the nucleolus and cytosol; L13a-mediated translational silencing of Ceruloplasmin expression; GTP hydrolysis and joining of the 60S ribosomal subunit; SRP-dependent cotranslational protein targeting to membrane; Formation of a pool of free 40S subunits; Nonsense Mediated Decay (NMD) inde…	Cytoplasmic ribosomal proteins
A0A2R8Q725	0.666666667	6	0.666666667	0.666666667	0.714591856	1.641018902	608364.9887	0.000432617	0.129891916	0.296895807	1.603919111	-5.466012068	248059.4063	653001.3438	661229.9063	883376.9375	651237.8438	822767.875	836368.4375	241527.6875	459698.7188	1228478.75	1184333.25	490434.875	Uncharacterized protein OS=Danio rerio OX=7955 GN=LOC110438262 PE=4 SV=1	LOC110438262	NA	other biological processes		nucleic acid binding activity;other molecular function	Generic Transcription Pathway
B8A5X4	0.333333333	6	0.333333333	0.333333333	0.714591856	1.641018902	608364.9887	0.000432617	0.129891916	0.296895807	1.603919111	-5.466012068	248059.4063	653001.3438	661229.9063	883376.9375	651237.8438	822767.875	836368.4375	241527.6875	459698.7188	1228478.75	1184333.25	490434.875	Leucine-rich repeat, immunoglobulin-like domain and transmembrane domain-containing protein 2 OS=Danio rerio OX=7955 GN=lrit2 PE=4 SV=1	lrit2	NA		other membranes
Q1ED17	0.166666667	6	0.333333333	0	0.713599375	1.639890374	490941.3187	0.000349115	0.110037122	0.285155824	1.700227784	-5.325094211	315740.5498	347797.9688	513108.4033	465976.1348	541385.4063	985010.2734	1033247.1	983111.9883	935234.5938	731695.4453	1453159.344	739381.792	DNA topoisomerase I OS=Danio rerio OX=7955 GN=top1l PE=1 SV=1	top1l	553496	cell organization and biogenesis;DNA metabolism;other metabolic processes;other biological processes	nucleus;other cell component	nucleic acid binding activity;other molecular function	SUMOylation of DNA replication proteins
F1QY43	0.166666667	6	0	0.333333333	0.711753308	1.63779332	288202.0147	0.000204944	0.112964524	0.285320462	1.685126378	-5.347558541	159364.7578	240091.7852	298492.0762	408600.3955	245906.3818	499356.9492	891091.0586	983420.8594	773590.9648	546573.8867	1097028.313	403840.0742	26S proteasome non-ATPase regulatory subunit 1 (Fragment) OS=Danio rerio OX=7955 GN=psmd1 PE=1 SV=1	psmd1	NA	protein metabolism;other metabolic processes;other biological processes	other membranes;nucleus;other cell component	enzyme regulator activity
F1QB07	0.833333333	6	1	0.666666667	0.71159579	1.63761451	76566.66721	5.44476E-05	0.166742494	0.338802371	1.466324907	-5.466661931	57479.33594		62281.07031	106003.2266	90567.4375		203695.5469	79388.24219		185201.9375		120581.3125	Dynein axonemal heavy chain 3 (Fragment) OS=Danio rerio OX=7955 GN=dnah3 PE=3 SV=2	dnah3	NA	other biological processes	cytoskeleton	cytoskeletal activity;other molecular function
A3KPW8	0.833333333	6	0.666666667	1	0.709720108	1.635486791	47189.56861	3.35571E-05	0.113165942	0.285320462	1.684099903	-5.349080609	30834.30859	40453.9375	40278.42188	39400.08594	57322.00781	97317.29297	163280.4258	129613.4844	242597.0703	78017.35156	203761.8438	52686.34766	Visinin-like protein 1 (Fragment) OS=Danio rerio OX=7955 GN=hpcal4 PE=1 SV=1	hpcal4	564909			other molecular function
A0A2R8Q139	0	6	0	0	0.709258736	1.634963848	564780.9425	0.000401623	0.085070326	0.250002592	1.845707891	-5.102049686	425313.5781	440454.5625	460010.2505	727494.3809	552607.2324	936819.9375	1179784.656	1456144.888	1219204.189	957764.2734	2061831.336	918188.3652	Heterogeneous nuclear ribonucleoprotein K OS=Danio rerio OX=7955 GN=hnrnpk PE=1 SV=1	hnrnpk	406267	other biological processes	nucleus;other cell component	nucleic acid binding activity		mRNA processing
A0A2R8QQY8	0	6	0	0	0.709131651	1.634819833	803092.9122	0.00057109	0.114730931	0.285759124	1.676178	-5.360806287	471119.0215	651310.209	807558.5273	1268868.037	643423.2656	1326138.879	1231429.987	1130255.982	766102.4219	1527053.129	2068735.145	907886.4805	Annexin OS=Danio rerio OX=7955 GN=anxa2a PE=1 SV=1	anxa2a	NA	other biological processes	non-structural extracellular;extracellular matrix;other membranes;other cell component	enzyme regulator activity;cytoskeletal activity;other molecular function	Neutrophil degranulation; Dissolution of Fibrin Clot
Q6NX86	0.333333333	6	0.333333333	0.333333333	0.708426821	1.634021336	253145.8559	0.000180015	0.114315093	0.285428858	1.678273753	-5.357707864	153452.29	217076.6553	233152.1299	317841.7559	212773.8262	501037.1133	786155.5078	593184.1563	829013.7031	448061.5713	1310379.426	372648.7832	High mobility group box 1a OS=Danio rerio OX=7955 GN=hmgb1a PE=1 SV=1	hmgb1a	321622	cell organization and biogenesis;stress response;developmental processes;other biological processes	plasma membrane;other membranes;nucleus;other cell component	nucleic acid binding activity	Neutrophil degranulation; Pyroptosis; Apoptosis induced DNA fragmentation; TAK1-dependent IKK and NF-kB activation ; Advanced glycosylation endproduct receptor signaling; TRAF6 mediated NF-kB activation; Regulation of TLR by endogenous ligand	Nodal signaling pathway
Z4YIM6	0.666666667	6	1	0.333333333	0.708350087	1.633934427	86387.68096	6.14314E-05	0.112777835	0.285320462	1.686079211	-5.346145111	49332.44922	74865.01758	83577.98633	143487.7559	71069.46094	132041.2168	113170.6953	179220.7344	114536.4531		241941.1328	127650.4639	Eukaryotic translation initiation factor 3 subunit D OS=Danio rerio OX=7955 GN=eif3d PE=1 SV=1	eif3d	NA	cell organization and biogenesis;protein metabolism;other metabolic processes	translational apparatus;other cell component	nucleic acid binding activity
A0A2R8Q6M9	1	6	1	1	0.706767166	1.632142662	57112.31778	4.06133E-05	0.125051273	0.292564636	1.626162361	-5.433967027	45123.24219	45213.81641	43790.58203	114587.6563	40178.75391	84370.8125	76361.41406		32851.66016	81844.78125	132479.9688	51160.39063	AP complex subunit beta OS=Danio rerio OX=7955 GN=ap1b1 PE=1 SV=1	ap1b1	NA	transport;developmental processes;other biological processes	other membranes	other molecular function	MHC class II antigen presentation; Golgi Associated Vesicle Biogenesis; Lysosome Vesicle Biogenesis
A0A0R4ID68	1	6	1	1	0.705246153	1.630422824	68063.36568	4.84008E-05	0.091940299	0.263208807	1.802262469	-5.169882562	52852.9043	53828.36914	53236.53906	119156.3477	63265.07813	87078.19141	122234.1875	36773.40332	121188.9531	97005.63672	264923	60026.71875	ATP-dependent 6-phosphofructokinase OS=Danio rerio OX=7955 GN=pfklb PE=1 SV=2	pfklb	550259	other metabolic processes	other membranes;cytosol	kinase activity;other molecular function		Insulin signaling
A0A2R8Q5U6	0	6	0	0	0.704109881	1.629139202	357666.6389	0.000254342	0.097930307	0.269630147	1.76667073	-5.224688921	223796.0781	293108.2056	335442.0942	496034.1006	328272.4043	584287.6172	746214.9668	239470.9023	723576.7061	752475.4199	1090345.98	601694.5791	Ubiquinol-cytochrome c reductase core protein 1 OS=Danio rerio OX=7955 GN=uqcrc1 PE=1 SV=1	uqcrc1	NA		mitochondrion	other molecular function	Respiratory electron transport
A0A2R8QL77	0.833333333	6	1	0.666666667	0.704007745	1.629023871	23997.2104	1.70647E-05	0.137265267	0.307405885	1.577934788	-5.399043444	15247.06348		21029.18164	25983.7793	25328.29492	37712.64063	73024.23438	152216.625	161118.4844	56645.14844	127339.8281	31431.9668	Toll-like receptor 4a, like OS=Danio rerio OX=7955 GN=tlr4al PE=3 SV=1	tlr4al	NA	stress response;signal transduction	plasma membrane;other membranes	other molecular function	Regulation of TLR by endogenous ligand
Q6NYV1	0.833333333	6	1	0.666666667	0.702929409	1.627806719	86668.77201	6.16313E-05	0.103999221	0.279421351	1.732516071	-5.276617206	53398.09473	68631.46289	85533.1875	99698.92773	85173.02344	159220.7383	134846.9141	490144.6602	143075.4688	143042.7852	515927.5781	106918.3076	Proteasome (Prosome, macropain) 26S subunit, non-ATPase, 3 OS=Danio rerio OX=7955 GN=psmd3 PE=1 SV=1	psmd3	393544	protein metabolism;other metabolic processes;developmental processes;other biological processes	other cell component	enzyme regulator activity	MAPK6/MAPK4 signaling; Neddylation; Antigen processing: Ubiquitination & Proteasome degradation; Cross-presentation of soluble exogenous antigens (endosomes); Neutrophil degranulation; Separation of Sister Chromatids; Ub-specific processing proteases; ABC-family proteins mediated transport; Autodegradation of Cdh1 by Cdh1:APC/C; APC/C:Cdc20 mediated degradation of Securin; APC/C:Cdh1 mediated deg…
A7YY10	0.5	6	0.666666667	0.333333333	0.702013324	1.626773421	149207.5987	0.000106104	0.103251784	0.278954164	1.736626472	-5.270402831	86115.75	128110.4395	145115.9375	155396.7012	168413.8262	263356.4063	255158.5469	825099.125	351279.9902	197729.668	628171.7617	143419.2813	Zgc:171772 OS=Danio rerio OX=7955 GN=zgc:171772 PE=1 SV=1	NA	572109	protein metabolism;other metabolic processes	translational apparatus	other molecular function		Cytoplasmic ribosomal proteins
Q6PBW8	0	6	0	0	0.700411527	1.624968247	352702.6754	0.000250812	0.093223986	0.265168298	1.794465851	-5.181947891	262589.8105	267605.6777	301429.498	340948.4629	430336.7598	619435.9375	718269.1133	853456.6133	1084095.656	546158.3984	1262027.047	393305.3438	Lysophospholipase 2 OS=Danio rerio OX=7955 GN=lypla2 PE=1 SV=1	lypla2	393722	protein metabolism;other metabolic processes	other cell component	other molecular function	L1CAM interactions
A0A0R4IER3	0.833333333	6	1	0.666666667	0.699607482	1.62406287	206465.7436	0.000146821	0.145770611	0.315250428	1.535611039	-5.562471174	113770.5938	166175.8008	224927.1875	228581.1563	169766.0703	469414.9844	368048.5781	70903.61035	302018.9648	323863.7578	421521.3828	165571.8125	UDP-Gal:betaGlcNAc beta 1,4- galactosyltransferase, polypeptide 3 OS=Danio rerio OX=7955 GN=b4galt3 PE=3 SV=2	b4galt3	NA	protein metabolism;other metabolic processes	other membranes;ER/Golgi	other molecular function
F1QZL6	0.166666667	6	0	0.333333333	0.698715998	1.623059623	478941.8992	0.000340582	0.10022312	0.274375081	1.753554073	-5.24470926	374560.96	353424.6982	401353.8008	710773.3457	406490.6963	786264.1309	851449.9053	647377.2695	1340683.09	995799.9707	1614939.063	678991.5195	Glucose-6-phosphate isomerase OS=Danio rerio OX=7955 GN=gpia PE=1 SV=1	gpia	NA	other metabolic processes;signal transduction	non-structural extracellular;cytosol	signal transduction activity or receptor binding;other molecular function	Gluconeogenesis; Neutrophil degranulation; Glycolysis; TP53 Regulates Metabolic Genes	Glycolysis and gluconeogenesis
Q561Y1	1	6	1	1	0.697564287	1.621764443	29659.41227	2.10912E-05	0.28468139	0.455186398	1.120881698	-5.689921436	21486.74805			39451.45313	30778.95898		83642.52344		126120.7109	77638.88281	144173.4219	36882.87891	26S proteasome non-ATPase regulatory subunit 4 OS=Danio rerio OX=7955 GN=psmd4b PE=1 SV=1	psmd4b	550287	cell organization and biogenesis;protein metabolism;other metabolic processes	cytosol;nucleus;other cell component	other molecular function
F6NK19	0.333333333	6	0.333333333	0.333333333	0.697251686	1.621413079	307937.7833	0.000218979	0.090441164	0.259432821	1.811490712	-5.155559029	225088.9844	231599.3984	271304.3525	416462.0449	297224.7085	487045.0215	635526.1973	603983.293	482261.2793	590140.6387	1284925.75	446651.1211	AP complex subunit beta OS=Danio rerio OX=7955 GN=ap2b1 PE=1 SV=1	ap2b1	NA	transport	other membranes	other molecular function
Q1LXU2	0	6	0	0	0.696227028	1.620261897	967402.2377	0.000687933	0.130347305	0.297464531	1.601863322	-5.468958245	611842.4043	796127.207	901200.4409	722101.4966	1323203.816	1954222.916	2500484.313	8696063.627	5916505.07	1449383.961	4557616.5	1918503.633	Procollagen, type IX, alpha 2 OS=Danio rerio OX=7955 GN=col9a2 PE=1 SV=1	col9a2	321212	cell organization and biogenesis;developmental processes	non-structural extracellular;extracellular matrix;other cell component	extracellular structural activity	Assembly of collagen fibrils and other multimeric structures; MET activates PTK2 signaling; Collagen chain trimerization
Q1LX65	0.833333333	6	1	0.666666667	0.696097965	1.620116956	23258.43289	1.65394E-05	0.161314041	0.332320771	1.480255111	-5.533100553	18542.57617	15256.60156	24926.30078	22571.08008		42762.60938	64911.17188	137837.4688	95357.42188	46959.42578	125841.7734	27778.57813	Si:ch211-216l23.2 OS=Danio rerio OX=7955 GN=si:ch211-216l23.2 PE=1 SV=1	si:ch211-216l23.2	565061
F1R4G2	1	6	1	1	0.696012158	1.620020599	16129.88714	1.14702E-05	0.29112894	0.459677274	1.101198677	-5.766882015			11232.875	12862.54004	15437.4668	30348.10742		35655.30078			33304.44141	13903.05469	Bleomycin hydrolase OS=Danio rerio OX=7955 GN=blmh PE=1 SV=1	blmh	NA	protein metabolism;other metabolic processes;other biological processes	other cell component	other molecular function	Antigen processing: Ubiquitination & Proteasome degradation
F8W446	0	6	0	0	0.695561427	1.619514548	263652.1611	0.000187487	0.10607258	0.281527226	1.721247975	-5.293603381	206541.0527	185772.5938	231754.7773	434667.3438	217676.8359	399210.5938	361464.5234	296708.5889	328132.8809	710149.4844	903266.1719	255079.4766	Heterogeneous nuclear ribonucleoprotein A/Ba (Fragment) OS=Danio rerio OX=7955 GN=hnrnpaba PE=1 SV=1	hnrnpaba	NA	other biological processes	nucleus	nucleic acid binding activity
Q6DHS3	0	6	0	0	0.695266862	1.619183914	780108.8471	0.000554746	0.120724394	0.288775381	1.646680755	-5.40413691	367257.1338	853322.6406	735254.7344	868708.0371	926689.1406	1215071.871	1467537.328	1296646.422	935676.3047	1501358.311	1998259.094	865862.8535	Ribosomal protein L15 OS=Danio rerio OX=7955 GN=rpl15 PE=1 SV=1	rpl15	445053	protein metabolism;other metabolic processes	cytosol;translational apparatus	nucleic acid binding activity;other molecular function	Major pathway of rRNA processing in the nucleolus and cytosol; Nonsense Mediated Decay (NMD) enhanced by the Exon Junction Complex (EJC); L13a-mediated translational silencing of Ceruloplasmin expression; GTP hydrolysis and joining of the 60S ribosomal subunit; SRP-dependent cotranslational protein targeting to membrane; Formation of a pool of free 40S subunits; Nonsense Mediated Decay (NMD) inde…	BMP signaling pathway; Cytoplasmic ribosomal proteins
A0AUR2	0	6	0	0	0.694689339	1.61853587	1127701.698	0.000801924	0.094766091	0.266529631	1.785224383	-5.196206016	824992.4702	924304.7354	913343.3008	1614877.015	1024890.262	1784224	2038142.258	2054156.125	2016268.973	1917904.77	2790513.012	1230108.778	Sarcalumenin OS=Danio rerio OX=7955 GN=srl PE=1 SV=1	srl	449670	transport	other membranes;other cell component	other molecular function
F1R1E9	0.833333333	6	1	0.666666667	0.694584791	1.618418584	25365.06735	1.80374E-05	0.158910303	0.3306804	1.48944182	-5.520751572		21261.37305	16981.33008	30788.19727	21255.42578	44438.87109	64692.32813	52244.73438	105149.0547	65306.73828	100598.8672	29486.1543	Ubiquitin-conjugating enzyme E2 variant 1 OS=Danio rerio OX=7955 GN=ube2v1 PE=1 SV=2	ube2v1	NA	protein metabolism;DNA metabolism;other metabolic processes;stress response	nucleus;other cell component		Antigen processing: Ubiquitination & Proteasome degradation; NOD1/2 Signaling Pathway; FCERI mediated NF-kB activation; Aggrephagy; TAK1-dependent IKK and NF-kB activation ; activated TAK1 mediates p38 MAPK activation; JNK (c-Jun kinases) phosphorylation and activation mediated by activated human TAK1; Downstream TCR signaling; CLEC7A (Dectin-1) signaling; IRAK1 recruits IKK complex; IRAK1 recrui…
Q7ZVA0	1	6	1	1	0.69148645	1.614946587	34674.93792	2.46578E-05	0.174311613	0.348139699	1.432477334	-5.596429672		24392.70703	27732.02539	42304.20703	26578.09375	65906.6875		13148.88086		43482.95313	82134.46875		WD40 repeat-containing protein SMU1 OS=Danio rerio OX=7955 GN=smu1 PE=2 SV=1	smu1	393168	RNA metabolism OR transcription;other metabolic processes;other biological processes	nucleus;other cell component
F1REH8	0.833333333	6	1	0.666666667	0.690788761	1.614165786	64462.95388	4.58405E-05	0.150674296	0.321915411	1.515792151	-5.589894219	28264.375	61931.14893	74620.7959	71003.60156	63127.60742	122561.2285	158066.6953	142498.291	130145.4688	104768.4707	253353.0469	37927.38477	Annexin OS=Danio rerio OX=7955 GN=anxa13 PE=1 SV=1	anxa13	NA		other cell component	other molecular function
A0A0R4IXL0	0.333333333	6	0.333333333	0.333333333	0.690228039	1.613538542	76615.38877	5.44822E-05	0.125525314	0.292564636	1.623951745	-5.437165478	43225.57227	58802.38672	86326.33594	99248.24805	67533.71875	137522.4277	188166.8086	161141.3926	18275.99805	42127.95313	314728.5059	104597.4375	DNA-directed RNA polymerase subunit beta OS=Danio rerio OX=7955 GN=polr2b PE=1 SV=1	polr2b	100149268	RNA metabolism OR transcription;other metabolic processes	nucleus	nucleic acid binding activity;other molecular function	Estrogen-dependent gene expression; Formation of TC-NER Pre-Incision Complex; Dual incision in TC-NER; Gap-filling DNA repair synthesis and ligation in TC-NER; mRNA Splicing - Major Pathway; Formation of the Early Elongation Complex; RNA Polymerase II Pre-transcription Events; TP53 Regulates Transcription of DNA Repair Genes; mRNA Splicing - Minor Pathway; Transcriptional regulation by small RNAs…	Estrogen signaling
A0A286Y9F3	1	6	1	1	0.689900314	1.61317205	13048.19118	9.27874E-06	0.285525244	0.45582744	1.118819715	-5.692105552	11645.12109	10629.25488				17947.50586		64193.50781	47946.52734	19658.38867	98805.72656		Otospiralin OS=Danio rerio OX=7955 GN=otos PE=4 SV=1	otos	100535618	other biological processes
Q7ZVK8	0.833333333	6	1	0.666666667	0.689474445	1.612695928	182278.1289	0.00012962	0.110101832	0.285155824	1.699890206	-5.325597844	98571.24023	168707.5996	177823.8809	191321.8711	215989.832	300147.3359	372900.8438	210730.8203	296377.1797	473683.2891	715326.75	296394.6797	Mitogen-activated protein kinase OS=Danio rerio OX=7955 GN=mapk3 PE=1 SV=1	mapk3	399480	cell organization and biogenesis;protein metabolism;other metabolic processes;developmental processes;signal transduction	nucleus;other cell component	kinase activity;other molecular function	NCAM signaling for neurite out-growth; MAP2K and MAPK activation; Senescence-Associated Secretory Phenotype (SASP); SMAD2/SMAD3:SMAD4 heterotrimer regulates transcription; Oncogene Induced Senescence; Spry regulation of FGF signaling; RNA Polymerase I Promoter Opening; Thrombin signalling through proteinase activated receptors (PARs); Regulation of HSF1-mediated heat shock response; Regulation of…	Insulin signaling; EPO receptor signaling; MAPK signaling pathway; IL-4 signaling pathway; Toll-like receptor signaling pathway; FGF signaling pathway; Non-canonical Wnt pathway; Nodal signaling pathway; ERK1-ERK2 MAPK cascade
F1RBK6	0.833333333	6	1	0.666666667	0.689005519	1.61217183	90248.40642	6.41769E-05	0.106108336	0.281527226	1.72105535	-5.293893119	60834.85938	73876.5332	79899.23438	78654.15625	123713.6152	154630.957	262391.7773	282299.7832	124958.7148	90411.67969	368705.8438	171985.8164	NADH dehydrogenase [ubiquinone] 1 alpha subcomplex subunit 6 OS=Danio rerio OX=7955 GN=ndufa6 PE=1 SV=1	ndufa6	NA	stress response	other membranes;mitochondrion		Complex I biogenesis	Electron transport chain
F1Q749	0.166666667	6	0.333333333	0	0.688711691	1.611843519	295043.2409	0.000209809	0.117821089	0.286225065	1.660807276	-5.383450707	147895.4863	286794.459	295901.3984	387496.2988	296990.9453	456699.5234	492353.8008	691318.334	355970.6738	388023.0581	679353.2227	380964.2539	Dyskeratosis congenita 1, dyskerin OS=Danio rerio OX=7955 GN=dkc1 PE=1 SV=1	dkc1	613144	RNA metabolism OR transcription;other metabolic processes;developmental processes	nucleus	nucleic acid binding activity;other molecular function	Telomere Extension By Telomerase
A2BGQ1	0.833333333	6	1	0.666666667	0.688499246	1.611606184	34095.17972	2.42455E-05	0.119529617	0.288160758	1.652458197	-5.395691274	21619.38281	26324.27539	34040.10156	38544.28125	31244.87695	67333.09375	67973.46875	21012.03906	65092.37109	49602.94531	92260.05469	38386.03125	Dihydrofolate reductase OS=Danio rerio OX=7955 GN=dhfr PE=1 SV=1	dhfr	NA	other metabolic processes;developmental processes;other biological processes	mitochondrion	other molecular function	Metabolism of folate and pterines
A7E2K5	0.333333333	6	0.333333333	0.333333333	0.687767546	1.610789023	229690.644	0.000163336	0.109957846	0.285155824	1.700641581	-5.324476774	122031.8359	225037.2422	215846.1875	330321.4453	232236.3633	322939.3125	355906.4102	2447045	544125.0313	289067.6953	1175695.25	553563.0586	Crystallin, beta B1,-like 2 OS=Danio rerio OX=7955 GN=crybb1l2 PE=1 SV=1	crybb1l2	560055	developmental processes;other biological processes		other molecular function
Q567N5	0	6	0	0	0.6865999	1.609485858	2078982.687	0.001478393	0.111470768	0.285320462	1.692788986	-5.336176678	1239027.808	1564860.33	2269683.162	2348661.803	2198471.865	3553382.577	3035135.564	5541961.836	2580507.881	2986297.248	7582433.934	3012111.88	60S ribosomal protein L6 OS=Danio rerio OX=7955 GN=rpl6 PE=1 SV=1	rpl6	336727	cell organization and biogenesis;protein metabolism;other metabolic processes;developmental processes	cytosol;translational apparatus	nucleic acid binding activity;other molecular function	Major pathway of rRNA processing in the nucleolus and cytosol; Nonsense Mediated Decay (NMD) enhanced by the Exon Junction Complex (EJC); L13a-mediated translational silencing of Ceruloplasmin expression; GTP hydrolysis and joining of the 60S ribosomal subunit; SRP-dependent cotranslational protein targeting to membrane; Formation of a pool of free 40S subunits; Nonsense Mediated Decay (NMD) inde…	Cytoplasmic ribosomal proteins
Q90XR8	1	6	1	1	0.686370718	1.6092302	24367.87973	1.73283E-05	0.14453753	0.314946544	1.540683113	-5.55541176	12466.70703	24098.98828	23592.57813	37982.51172	18474.22266	42095.01172	62048.28125	81773.30469	79462.92188	35152.4375	133188.9844	20724.37891	Claudin b OS=Danio rerio OX=7955 GN=cldnb PE=2 SV=1	cldnb	81581	cell adhesion;cell organization and biogenesis;developmental processes;other biological processes	plasma membrane;other membranes;other cell component	other molecular function
A8E5G1	0.333333333	6	0.333333333	0.333333333	0.684654341	1.607316834	293152.9286	0.000208465	0.106159225	0.281527226	1.720781295	-5.294305304	184853.1074	249075.0723	268518.0293	405413.4209	266684.5205	474830.9531	762144.2773	927286.582	410063.4102	497449.748	899914.3203	320991.3516	Annexin OS=Danio rerio OX=7955 GN=anxa2b PE=1 SV=1	anxa2b	799806	other biological processes	non-structural extracellular;extracellular matrix;other membranes;other cell component	enzyme regulator activity;cytoskeletal activity;other molecular function
F1QHC4	0.166666667	6	0	0.333333333	0.684145914	1.606750492	166425.759	0.000118348	0.11144557	0.285320462	1.692919007	-5.33598325	89535.52344	133109.7422	189903.8447	231500.7002	185680.7109	218406.3203	345240.9512	756104.7422	486764.7227	347573.2832	916886.7031	180501.9971	Lamin B1 OS=Danio rerio OX=7955 GN=lmnb1 PE=1 SV=1	lmnb1	195816		cytoskeleton
Q7SXI1	0	6	0	0	0.682850853	1.605308811	2025404.724	0.001440293	0.088495486	0.255890561	1.82367238	-5.136580901	1482150.505	1768263.168	1558685.031	2576023.926	2199236.689	2982987.789	4444862.387	1521475.836	4023513.266	2833931.855	5749244.5	2677870.652	Cox7a2l protein OS=Danio rerio OX=7955 GN=cox7a2l PE=1 SV=1	cox7a2l	335751	cell organization and biogenesis;other metabolic processes;other biological processes	other membranes;mitochondrion	other molecular function	Respiratory electron transport; Cytoprotection by HMOX1; TP53 Regulates Metabolic Genes	Electron transport chain
B0UY61	0	6	0	0	0.682637995	1.605071978	2778907.328	0.001976118	0.092898539	0.264898806	1.796433445	-5.178906155	1859212.896	2589527.333	2191950.793	3468543.305	3016705.01	4170460.339	5681765.184	6117901.96	9466985.744	5896720.762	9523141.785	3123730.358	Nebulin OS=Danio rerio OX=7955 GN=neb PE=1 SV=1	neb	NA	cell organization and biogenesis;developmental processes;other biological processes	cytoskeleton	cytoskeletal activity	Striated Muscle Contraction
F8W429	0.166666667	6	0.333333333	0	0.682135099	1.604512578	271024.3519	0.000192729	0.104195728	0.279421351	1.731439714	-5.278242917	174445.1553	209015.2656	268641.6436	394309.7227	256148.1777	400599.9365	532853.9395	799919.8555	684341.5957	538546.0879	1549112.676	332792.7676	Dynamin GTPase OS=Danio rerio OX=7955 GN=dnm1a PE=1 SV=1	dnm1a	NA	cell organization and biogenesis;other metabolic processes;transport;other biological processes	plasma membrane;other membranes;cytoskeleton;mitochondrion;other cell component	cytoskeletal activity;other molecular function	MHC class II antigen presentation; Clathrin-mediated endocytosis; EPH-ephrin mediated repulsion of cells; Formation of annular gap junctions; Recycling pathway of L1
F1Q6K0	1	6	1	1	0.679199925	1.601251504	228771.1639	0.000162682	0.09804934	0.269630147	1.765983144	-5.225740797	144041.1094	172907.375	237254.5469	284032.1563	266434.3203	320579.3125	701457.4688	1181282.898	870135.5625	309762.125	747625.8516	197398.8281	Phospholipid phosphatase 3 OS=Danio rerio OX=7955 GN=plpp3 PE=1 SV=1	plpp3	557680	cell-cell signaling;other metabolic processes;signal transduction;other biological processes	plasma membrane;other membranes	other molecular function	Sphingolipid de novo biosynthesis
F1QIC6	0.833333333	6	1	0.666666667	0.679073895	1.601111629	61378.20536	4.36469E-05	0.135604903	0.306547976	1.57856286	-5.502164921	33190.72266	44472.68359	77321.46875	107622.0391	61051.17578	71298.39063	107616.2969	32200.39063	156645.6875	144116.1641	140833.9531	64660.15234	Family with sequence similarity 162 member A OS=Danio rerio OX=7955 GN=fam162a PE=1 SV=1	fam162a	336363		other membranes
Q0P3Z4	0.666666667	6	0.666666667	0.666666667	0.67437812	1.595908701	128188.7633	9.11568E-05	0.122898589	0.290597362	1.636292729	-5.41927142	78756.79297	123354.793	107545.875	141604.6836	121949.9883	245924.9297	266096.75	53276.75391	232155.75	241206.9922	423450.4219	145110.0234	Troponin I, skeletal, slow c OS=Danio rerio OX=7955 GN=tnni1c PE=1 SV=1	tnni1c	751665	other biological processes	cytoskeleton
E7FFY1	0.833333333	6	0.666666667	1	0.673694172	1.595152297	52679.99247	3.74615E-05	0.29637959	0.464085906	1.092702179	-5.719489908			38587.28906	58949.30078		64270.87109	161560.0469	749698.75		74438.78125			Neurofibromin 1b OS=Danio rerio OX=7955 GN=nf1b PE=1 SV=1	nf1b	564518	cell cycle OR cell proliferation;developmental processes;signal transduction;other biological processes
A0A0R4IRQ4	1	6	1	1	0.672802334	1.594166519	28796.24718	2.04774E-05	0.110452088	0.285320462	1.698065993	-5.328318235	22697.74609	25219.36914	20724.79297	31560.86914	28617.69922	53213.83203		36849.01953	109845.4766	68346.42188	127990.1563	26353.16406	Striatin, calmodulin-binding protein 4 OS=Danio rerio OX=7955 GN=strn4 PE=1 SV=1	strn4	NA		other membranes;other cell component	other molecular function
Q803T5	0	6	0	0	0.671672869	1.592918957	249140.7008	0.000177167	0.123717076	0.291099002	1.632423122	-5.424892287	153334.6787	232771.0234	215513.3711	373159.3423	205612.8594	405209.832	484957.0313	314825.6719	679014.6992	299009.2695	1072654.861	319666.4375	Adenosylhomocysteinase OS=Danio rerio OX=7955 GN=ahcy PE=1 SV=1	ahcy	387530	other metabolic processes	cytosol	other molecular function	Methylation; Sulfur amino acid metabolism	One-carbon metabolism
F8W5D8	1	6	1	1	0.670109561	1.591193801	46056.20551	3.27512E-05	0.117869072	0.286225065	1.660571373	-5.383797139	31247.23438	36278.09766	42936.21484	62281.37891	39504.69922	79697.02344	103441.7109	74183.86719	110256.9609	79802.39063	154561.1406	48066.33594	Transmembrane protein 265 (Fragment) OS=Danio rerio OX=7955 GN=tmem265 PE=3 SV=1	tmem265	NA		other membranes
F8W3B6	1	6	1	1	0.669859593	1.590918127	84872.98353	6.03543E-05	0.182036189	0.357128219	1.400431519	-5.744271321	46113.16797	53007.78516	124644.1914	83468.95996	80586.05469	182387.5781	173584.2891	451557.2656	253655.6328	209553.3594	489475.4688	172233.3984	Chloride intracellular channel protein OS=Danio rerio OX=7955 GN=clic4 PE=1 SV=1	clic4	NA	other metabolic processes;transport;other biological processes	other membranes;nucleus;other cell component	transporter activity
D1GJ56	0	6	0	0	0.669506254	1.590528534	6169041.14	0.004386888	0.113282848	0.285320462	1.683504854	-5.34996267	3695300.187	6056325.847	5229761.034	8474049.58	5868814.27	9469429.836	7529055.082	9890488.843	7309333.641	9001429.082	17946534.17	7003633.504	Actinin alpha 3a OS=Danio rerio OX=7955 GN=actn3a PE=1 SV=1	actn3a	NA			cytoskeletal activity;other molecular function
Q6IQB1	0.5	6	0.666666667	0.333333333	0.667692792	1.588530502	168494.9039	0.000119819	0.140036802	0.310235376	1.559512505	-5.529058821	103259.6406	122313.1094	189174.832	225414.8867	138046.1602	307784.4844	410706.5586	37649.63281	137743.25	306101.0156	313154.7969	116370.8633	Ribosomal protein L5b OS=Danio rerio OX=7955 GN=rpl5b PE=1 SV=1	rpl5b	415196	cell organization and biogenesis;protein metabolism;other metabolic processes	cytosol;translational apparatus	nucleic acid binding activity;other molecular function	Major pathway of rRNA processing in the nucleolus and cytosol; GTP hydrolysis and joining of the 60S ribosomal subunit; Nonsense Mediated Decay (NMD) enhanced by the Exon Junction Complex (EJC); L13a-mediated translational silencing of Ceruloplasmin expression; SRP-dependent cotranslational protein targeting to membrane; Formation of a pool of free 40S subunits; Nonsense Mediated Decay (NMD) inde…	Cytoplasmic ribosomal proteins
F1QLT9	1	6	1	1	0.667194308	1.587981724	58441.36603	4.15584E-05	0.15475958	0.326765096	1.499691143	-5.611982221	48562.20898	70810.94336	29006.41211	63591.42773	112368.3125	55896.79297	141733.7383	371160.9238	237843.0684	165889.293	399983.7891	109738.373	Arginine--tRNA ligase, cytoplasmic OS=Danio rerio OX=7955 GN=rars1 PE=1 SV=1	rars1	NA	protein metabolism;RNA metabolism OR transcription;other metabolic processes	other cell component	other molecular function
B0S6Z1	0.666666667	6	0.666666667	0.666666667	0.666109318	1.586787918	39966.19974	2.84205E-05	0.135558189	0.306547976	1.578766465	-5.501876237	19061.10938	37398.87695	44801.59766	61148.64844	43904.63672	47529.10547	53624.94922	241530.5313	128029.1328	19966.05859	199043.1797	76581.70313	DEAH box protein 9 OS=Danio rerio OX=7955 GN=dhx9 PE=1 SV=1	dhx9	NA	cell organization and biogenesis;RNA metabolism OR transcription;other metabolic processes;other biological processes	nucleus;other cell component	nucleic acid binding activity;other molecular function	mRNA Splicing - Major Pathway; DEx/H-box helicases activate type I IFN and inflammatory cytokines production ; RIP-mediated NFkB activation via ZBP1	mRNA processing
Q6PCR7	0.5	6	0.666666667	0.333333333	0.666078379	1.58675389	234801.4019	0.00016697	0.09781437	0.269630147	1.767341137	-5.223663069	158837.1221	193753.9102	210443.3535	299347.1172	254990.1572	338975.1934	765699.2656	507833.8311	638385.1367	421914.1387	856704.5234	367859.8047	Eukaryotic translation initiation factor 3 subunit A OS=Danio rerio OX=7955 GN=eif3a PE=2 SV=1	eif3a	327515	cell organization and biogenesis;protein metabolism;other metabolic processes	translational apparatus;other cell component	nucleic acid binding activity	Ribosomal scanning and start codon recognition; GTP hydrolysis and joining of the 60S ribosomal subunit; L13a-mediated translational silencing of Ceruloplasmin expression; Translation initiation complex formation; Formation of a pool of free 40S subunits; Formation of the ternary complex, and subsequently, the 43S complex
E7F354	0.166666667	6	0.333333333	0	0.666041688	1.586713535	111760.9988	7.94747E-05	0.115751001	0.285902986	1.671064809	-5.368354807	71823.34766	90375.50391	107598.6094	190894.9141	139347.2344	104888.0234	223518.875	275672.9688	204199.5	135938.4531	382614.875	74778.96875	3-monooxygenase/tryptophan 5-monooxygenase activation protein, gamma polypeptide 2 OS=Danio rerio OX=7955 GN=ywhag2 PE=1 SV=1	ywhag2	560560				Regulation of PLK1 Activity at G2/M Transition; RHO GTPases activate PKNs; TP53 Regulates Metabolic Genes; Loss of Nlp from mitotic centrosomes; Recruitment of mitotic centrosome proteins and complexes; Recruitment of NuMA to mitotic centrosomes; Anchoring of the basal body to the plasma membrane; AURKA Activation by TPX2; Activation of BAD and translocation to mitochondria ; Regulation of locali…	Cell cycle
F1Q8B0	0	6	0	0	0.665145159	1.585727816	516545.2308	0.000367322	0.124530861	0.292059349	1.62859754	-5.430440187	436464.5293	296800.2383	532805.748	594196.7305	514269.8843	900630.5703	1239708.301	3090291.797	1741989.623	770692.4063	1949253.711	803061.6172	Ag1 OS=Danio rerio OX=7955 GN=agr1 PE=1 SV=1	agr1	335309	other biological processes	ER/Golgi
Q7Z794	1	6	1	1	0.664016448	1.584487686	33917.68489	2.41193E-05	0.332157071	0.494983022	1.011406689	-5.801335337			24955.53906	28920.23242		54064.21094	68177.55469	25243.07031	80643.96875	52122.58594	101768.7891		CRAP Keratin, type II cytoskeletal 1b OS=Homo sapiens OX=9606 GN=KRT77 PE=1 SV=3	KRT77	374454		cytosol;cytoskeleton		Formation of the cornified envelope
Q6DHT4	1	6	1	1	0.663391663	1.583801645	25917.90135	1.84306E-05	0.283395002	0.454441874	1.113231589	-6.086480447	7946.388184	43161.64453	25467.16211	28081.96484	18544.36719	66636.3457	149649.8145	363844.5781	95869.20703	163036.1152	576204.5547	145224.1201	Aldehyde dehydrogenase 6 family, member A1 OS=Danio rerio OX=7955 GN=aldh6a1 PE=1 SV=1	aldh6a1	436647	other metabolic processes	mitochondrion	other molecular function	Branched-chain amino acid catabolism
Q5RGY8	0.666666667	6	1	0.333333333	0.662840007	1.583196147	21055856.37	0.014973102	0.230288378	0.404989304	1.251270314	-5.929860927	16969924.5	22257030.31	12407078.05	28012725.29	11219794.11	59167138.36	32967561.74	2512255.853	6808222.58	68813616.27	48577407.97	57718501.74	Dihydropyrimidinase-like 5b OS=Danio rerio OX=7955 GN=dpysl5b PE=1 SV=1	dpysl5b	NA	cell organization and biogenesis;developmental processes	other cell component	cytoskeletal activity;other molecular function
Q9PVK4	0.166666667	6	0	0.333333333	0.662821003	1.583175293	1861589.339	0.001323801	0.123035741	0.290597362	1.635642762	-5.42021618	1270396.666	1644552.867	1550140.131	2524364.414	1558618.465	3266279.078	3000824.559	1012956.997	2103794.578	3698127.078	5236769.359	2239171.367	L-lactate dehydrogenase B-A chain OS=Danio rerio OX=7955 GN=ldhba PE=2 SV=4	ldhba	30497	other metabolic processes	other cell component	other molecular function	Pyruvate metabolism	Glycolysis and gluconeogenesis
Q803P2	0.5	6	0.666666667	0.333333333	0.661537342	1.581767264	133376.3987	9.48457E-05	0.122942656	0.290597362	1.636083827	-5.419575098	90303.63281	106853.9736	123602.4805	172518.1699	115302.6875	237288.4297	268332.8066	285470.6445	341264.0566	232939.4375	590413.5313	106120.2441	CCT-alpha OS=Danio rerio OX=7955 GN=tcp1 PE=1 SV=1	tcp1	NA	other biological processes	cytosol	other molecular function	Association of TriC/CCT with target proteins during biosynthesis; Cooperation of PDCL (PhLP1) and TRiC/CCT in G-protein beta folding
B7ZV62	0.333333333	6	0.666666667	0	0.660159797	1.580257648	330217.796	0.000234822	0.111783962	0.285320462	1.691175004	-5.338576928	213756.251	270315.7422	313703.5332	387573.9453	339523.4141	543586.8867	702355.9063	686410.8477	636465.3945	696731.2031	1393382.844	527279.9453	Vesicle-fusing ATPase OS=Danio rerio OX=7955 GN=nsfa PE=1 SV=1	nsfa	368483	cell organization and biogenesis;transport;developmental processes;other biological processes	ER/Golgi	other molecular function	COPII-mediated vesicle transport; COPI-mediated anterograde transport; COPI-dependent Golgi-to-ER retrograde traffic; Intra-Golgi traffic; Trafficking of GluR2-containing AMPA receptors; Retrograde transport at the Trans-Golgi-Network
R4GE02	0	6	0	0	0.659877938	1.579948944	8571808.098	0.006095528	0.125965329	0.292564636	1.621906214	-5.440122392	6436860.424	5054774.783	9747131.774	9328552.496	9469459.572	14159321.54	13881177.59	22844379.39	16731913.55	13525718.36	30480616.4	11749207.97	Si:ch211-113a14.11 OS=Danio rerio OX=7955 GN=si:ch211-113a14.11 PE=1 SV=1	si:ch211-113a14.11	NA	cell organization and biogenesis	nucleus;other cell component	nucleic acid binding activity;other molecular function	Oxidative Stress Induced Senescence; Assembly of the ORC complex at the origin of replication; Ub-specific processing proteases; Processing of DNA double-strand break ends; G2/M DNA damage checkpoint; Nonhomologous End-Joining (NHEJ); Recruitment and ATM-mediated phosphorylation of repair and signaling proteins at DNA double strand breaks; E3 ubiquitin ligases ubiquitinate target proteins; Transc…
Q6NZZ2	0.166666667	6	0	0.333333333	0.659749568	1.579808367	88223.15394	6.27367E-05	0.132044654	0.300385943	1.594254639	-5.479839331	57855.28711	111107.5313	53796.56836	103710.4531	95373.81641	137848.6953	162091.3359	212421.1289	175295.3672	139880.3281	461354.9531	121286.8672	Actin-related protein 2/3 complex subunit 4 OS=Danio rerio OX=7955 GN=arpc4 PE=1 SV=1	arpc4	114456; 445305	cell organization and biogenesis	cytoskeleton;other cell component	cytoskeletal activity
E9QB24	0.5	6	0.666666667	0.333333333	0.659392353	1.579417251	308490.1381	0.000219371	0.112369002	0.285320462	1.688170633	-5.343040822	208181.1406	258869.0625	274446.0625	342654.9063	319793.0625	531793.6875	507432.3125	91460.1875	522844.8125	435258.3125	738968.5625	317875.5938	Transmembrane protein 67 OS=Danio rerio OX=7955 GN=tmem67 PE=1 SV=1	tmem67	572194	cell organization and biogenesis;developmental processes;other biological processes	other membranes;other cell component		Anchoring of the basal body to the plasma membrane
Q1LYB7	0	6	0	0	0.658757054	1.578721898	743428.0987	0.000528662	0.127576389	0.295829307	1.614468781	-5.450851775	434571.5234	600384.9844	793902.8828	1248494.367	708171.1777	921829.3477	1544970.594	1134586.746	1727482.254	1203495.344	2733051.672	1320807.406	60S ribosomal protein L13a OS=Danio rerio OX=7955 GN=rpl13a PE=1 SV=1	rpl13a	NA	protein metabolism;other metabolic processes;other biological processes	cytosol;translational apparatus	nucleic acid binding activity;other molecular function	Major pathway of rRNA processing in the nucleolus and cytosol; GTP hydrolysis and joining of the 60S ribosomal subunit; Nonsense Mediated Decay (NMD) enhanced by the Exon Junction Complex (EJC); L13a-mediated translational silencing of Ceruloplasmin expression; SRP-dependent cotranslational protein targeting to membrane; Formation of a pool of free 40S subunits; Nonsense Mediated Decay (NMD) inde…
Q6P102	0	6	0	0	0.657844921	1.577724079	822261.5657	0.000584721	0.116978236	0.285990934	1.664964719	-5.377339843	508748.4102	839855.4502	656562.0586	945582.668	867974.625	1342363.148	1580379.211	1208866.238	1399392.855	1146409.805	2438030.859	796917.0742	Tyrosine 3-monooxygenase/tryptophan 5-monooxygenase activation protein, beta polypeptide-like OS=Danio rerio OX=7955 GN=ywhabl PE=1 SV=1	ywhabl	321729			other molecular function
F1QGH9	0.666666667	6	0.333333333	1	0.656891544	1.576681815	65144.56941	4.63252E-05	0.161916317	0.332609837	1.477971326	-5.536161938	45346	55599.36328	63494.04297	104752.1719	69965.875		156197.2813	166861.2031	233931.2188	140358.6563	281180.9375	83564.05469	26S proteasome non-ATPase regulatory subunit 11B OS=Danio rerio OX=7955 GN=psmd11b PE=2 SV=1	psmd11b	322265	cell organization and biogenesis;protein metabolism;other metabolic processes;other biological processes	cytosol;nucleus;other cell component	other molecular function	MAPK6/MAPK4 signaling; Neddylation; Antigen processing: Ubiquitination & Proteasome degradation; Cross-presentation of soluble exogenous antigens (endosomes); Neutrophil degranulation; Separation of Sister Chromatids; Ub-specific processing proteases; ABC-family proteins mediated transport; Autodegradation of Cdh1 by Cdh1:APC/C; APC/C:Cdc20 mediated degradation of Securin; APC/C:Cdh1 mediated deg…
A0JPF9	0.833333333	6	0.666666667	1	0.656575327	1.576336268	127458.1651	9.06372E-05	0.247968698	0.421576063	1.202821953	-5.986542452	53990.97266	90409.61719	214335.3984	106254.5078	117909.5781	327099.4688	325156.125	936851.0625	358989.8438	206783.5781	634592.25	137660.1094	D-ribitol-5-phosphate cytidylyltransferase OS=Danio rerio OX=7955 GN=crppa PE=2 SV=2	crppa	798716	protein metabolism;other metabolic processes;developmental processes;other biological processes	cytosol	other molecular function
F1Q771	0.833333333	6	1	0.666666667	0.655937201	1.575639185	46955.85986	3.33909E-05	0.101878907	0.277256492	1.744244868	-5.258859365	33376.28125	36240.68945	43276.27148	65123.52734	50053.83594	62817.30078	76071.81641			92011.07813	170401.1016	56719.1875	Zinc finger protein 346 OS=Danio rerio OX=7955 GN=znf346 PE=1 SV=1	znf346	NA			nucleic acid binding activity;other molecular function
A0A0R4IGP6	0	6	0	0	0.655809779	1.575500027	628191.8374	0.000446716	0.119356313	0.288160758	1.653300362	-5.394458484	462227.4014	430929.1934	629343.3398	794948.5352	589641.8945	1045868.645	1254024.211	1446737.432	1086591.219	1280410.748	2555098.469	747195.4609	Pyruvate kinase OS=Danio rerio OX=7955 GN=pkma PE=1 SV=1	pkma	335817	other metabolic processes;other biological processes	other cell component	kinase activity;other molecular function	Neutrophil degranulation; Glycolysis	Glycolysis and gluconeogenesis
Q7SXN6	0	6	0	0	0.654750833	1.574344025	429668.7886	0.000305543	0.118859747	0.288144842	1.655719276	-5.390915215	271539.7354	314671.0938	469960.8945	561405.4688	437237.1895	638347.4824	1128823.529	1335189.723	1045113.066	738101.7656	1516502.406	422861.4219	Proteasome subunit alpha type OS=Danio rerio OX=7955 GN=psma6a PE=1 SV=1	psma6a	171585	protein metabolism;other metabolic processes	nucleus;other cell component	other molecular function
F1R446	0.5	6	0.666666667	0.333333333	0.654407631	1.573969551	351436.7957	0.000249911	0.116324078	0.285990934	1.668209332	-5.37256351	241888.2192	307912.6982	295124.2422	417351.3613	338295.3926	607069.29	688785.5078	658519.9775	867718.8789	856599.4043	1819926.367	465827.8213	Spectrin alpha, non-erythrocytic 1 OS=Danio rerio OX=7955 GN=sptan1 PE=1 SV=1	sptan1	NA	cell organization and biogenesis;developmental processes	cytoskeleton;other cell component	cytoskeletal activity;other molecular function	Neutrophil degranulation; RHOV GTPase cycle; RHOU GTPase cycle; RAF/MAP kinase cascade; NCAM signaling for neurite out-growth; Caspase-mediated cleavage of cytoskeletal proteins; COPI-mediated anterograde transport
E7F654	0.666666667	6	0.333333333	1	0.651079698	1.570342984	2711858.941	0.001928439	0.114369758	0.285428858	1.677997873	-5.358115882	2122089.5	2315262.25	2062745.375	2787973	2976628.75	4729114.5	4850226	879891.0625	7757877.5	5662883	7365542	4067991.25	Nucleolar protein 9 OS=Danio rerio OX=7955 GN=nol9 PE=1 SV=1	nol9	567715	RNA metabolism OR transcription;other metabolic processes;developmental processes	nucleus	kinase activity;other molecular function	Major pathway of rRNA processing in the nucleolus and cytosol
Q6NYQ7	0.166666667	6	0	0.333333333	0.650518762	1.569732537	273829.2308	0.000194724	0.115494312	0.285759124	1.672347789	-5.366462229	225634.7529	230085.8701	201096.7207	385241.5371	246083.1943	425954.1436	547180.0117	391359.8447	699663.8086	549545.8711	972178.6328	309088.0137	Proton-translocating NAD(P)(+) transhydrogenase OS=Danio rerio OX=7955 GN=nnt PE=1 SV=1	nnt	406619	other metabolic processes;transport	other membranes	other molecular function	Citric acid cycle (TCA cycle)
F1RCM3	0	6	0	0	0.650489701	1.569700917	589031.3588	0.000418868	0.130960774	0.298391637	1.599103603	-5.472909078	397281.5547	619945.9453	421927.3281	705865.3047	544679.2891	1045388.984	1223182.547	715536.2109	4141220.094	1229267.859	2547166.578	873129.1953	Proteasome subunit beta OS=Danio rerio OX=7955 GN=psmb6 PE=1 SV=1	psmb6	NA	protein metabolism;other metabolic processes	nucleus;other cell component	other molecular function	Neddylation; Hedgehog ligand biogenesis; Antigen processing: Ubiquitination & Proteasome degradation; Cross-presentation of soluble exogenous antigens (endosomes); Separation of Sister Chromatids; Ub-specific processing proteases; ABC-family proteins mediated transport; Autodegradation of Cdh1 by Cdh1:APC/C; APC/C:Cdc20 mediated degradation of Securin; APC/C:Cdh1 mediated degradation of Cdc20 and…
Q5TYN0	0.333333333	6	0.333333333	0.333333333	0.649383326	1.568497605	79293.96601	5.6387E-05	0.19189652	0.366486722	1.367558231	-5.786568883	40852.91406	82055.64063	75711.72656	151746.8438	51079.55859	126351.2109	178586	165140	256516.9727	134521.75	276907.75	61859.25	Rh-associated glycoprotein OS=Danio rerio OX=7955 GN=rhag PE=2 SV=1	rhag	NA	transport	plasma membrane;other membranes	transporter activity	Erythrocytes take up carbon dioxide and release oxygen; Erythrocytes take up oxygen and release carbon dioxide; Rhesus glycoproteins mediate ammonium transport.
Q66IB6	0.833333333	6	0.666666667	1	0.648288356	1.567307606	30177.54104	2.14597E-05	0.166929262	0.338802371	1.459233796	-5.561150281	20328.16992	23524.42578	33515.76563		37515.38281	41623.96094	54510.41016	111025.5234		51166.60547	125867.5	28351.30469	High mobility group box 2b OS=Danio rerio OX=7955 GN=hmgb2b PE=1 SV=1	hmgb2b	447936	other biological processes	nucleus	nucleic acid binding activity
Q7ZU99	0	6	0	0	0.648052212	1.567051086	579272.2369	0.000411928	0.129315457	0.296895807	1.606530323	-5.462266105	470080.2295	407404.8906	517398.5254	691763.8193	513977.9443	1072433.936	1794756.146	3336002.514	2345325.917	1396275.343	3546657.697	1083506.795	Transitional endoplasmic reticulum ATPase OS=Danio rerio OX=7955 GN=vcp PE=1 SV=1	vcp	327197	cell cycle OR cell proliferation;cell organization and biogenesis;protein metabolism;DNA metabolism;other metabolic processes;stress response;transport;developmental processes;other biological processes	other membranes;cytosol;ER/Golgi;nucleus;other cell component	other molecular function	Neutrophil degranulation; ABC-family proteins mediated transport; Hedgehog ligand biogenesis; RHOH GTPase cycle; Translesion Synthesis by POLH; Josephin domain DUBs; Ovarian tumor domain proteases; N-glycan trimming in the ER and Calnexin/Calreticulin cycle; HSF1 activation; Protein methylation
Q6PC80	0	6	0	0	0.647370428	1.566310709	1644788.794	0.001169631	0.116802686	0.285990934	1.665833896	-5.376060962	1352195.983	1237854.312	1356139.496	2506751.253	1468277.042	2369889.205	2904640.51	1789857.67	1853551.441	2943057.08	4373632.699	2807620.852	Ribosomal protein S5 OS=Danio rerio OX=7955 GN=rps5 PE=1 SV=1	rps5	NA	cell organization and biogenesis;protein metabolism;other metabolic processes	cytosol;translational apparatus	nucleic acid binding activity;other molecular function	Major pathway of rRNA processing in the nucleolus and cytosol; Nonsense Mediated Decay (NMD) enhanced by the Exon Junction Complex (EJC); L13a-mediated translational silencing of Ceruloplasmin expression; Translation initiation complex formation; Ribosomal scanning and start codon recognition; GTP hydrolysis and joining of the 60S ribosomal subunit; SRP-dependent cotranslational protein targeting…
A0A0R4IWL8	1	6	1	1	0.646583418	1.565456497	23679.31745	1.68387E-05	0.287405676	0.456510943	1.110128358	-5.757469094		16919.53516		22844.52539	22834.25781	35622.07813	45566.90625	33331.4375	73612.33594		65296.04688	19927.99609	NOP58 ribonucleoprotein homolog (yeast) (Fragment) OS=Danio rerio OX=7955 GN=nop58 PE=1 SV=1	nop58	NA		other cell component	nucleic acid binding activity
Q7ZWD8	0.833333333	6	1	0.666666667	0.646061639	1.564890422	169150.9916	0.000120286	0.116710966	0.285990934	1.66628847	-5.375391935	127690.2266	114314.1719	169371.375	223135.0313	167791.6719	253052.9375	333155.75	71813.27344	248988.2344	224217.5156	529072.9375	145575.1406	Cfl1 protein OS=Danio rerio OX=7955 GN=cfl1l PE=1 SV=1	cfl1l	406738	cell organization and biogenesis;other biological processes	cytoskeleton;other cell component	cytoskeletal activity
A0A2R8QJ70	1	6	1	1	0.645309863	1.564075183	33457.24297	2.37919E-05	0.136303804	0.307163502	1.575523799	-5.506470756	32014.62305	18447.28125	32419.27148	34292.10938	37400.08496	57120.25	120169.7031		150340.168	97179.60156	213502.7266	22562.39844	SET nuclear proto-oncogene b OS=Danio rerio OX=7955 GN=setb PE=1 SV=1	setb	NA	cell organization and biogenesis;developmental processes	nucleus;other cell component	other molecular function	HuR (ELAVL1) binds and stabilizes mRNA
Q6PC68	0.833333333	6	1	0.666666667	0.644421853	1.563112758	37298.68806	2.65236E-05	0.115443957	0.285759124	1.672599767	-5.36609041	31552.9043	22814.33203	36884.85742	40466.16797	50810.60352	49319.61719	60511.08984	24023.73047	95389.77539	115643.2578	108142.9609	28252.22852	Vacuolar proton pump subunit B OS=Danio rerio OX=7955 GN=atp6v1ba PE=1 SV=1	atp6v1ba	NA	other metabolic processes;transport	other membranes	other molecular function	Transferrin endocytosis and recycling; Amino acids regulate mTORC1; ROS and RNS production in phagocytes; Insulin receptor recycling; Ion channel transport
F1R1F1	0	6	0	0	0.643265005	1.561859853	4409869.209	0.003135917	0.120641046	0.288775381	1.647082184	-5.403550743	3119688.941	4347635.443	3239288.436	4473680.886	5122795.742	7304124.68	8327129.047	1013633.906	10902001.65	8896079.078	9667424.875	7870364.84	Collagen, type IX, alpha 3 OS=Danio rerio OX=7955 GN=col9a3 PE=1 SV=1	col9a3	567110	cell organization and biogenesis;developmental processes	non-structural extracellular;extracellular matrix;other cell component	extracellular structural activity	Integrin cell surface interactions; Crosslinking of collagen fibrils; Collagen degradation; Collagen biosynthesis and modifying enzymes; Non-integrin membrane-ECM interactions; Laminin interactions; Signaling by PDGF; NCAM1 interactions
F1QFP1	0.666666667	6	1	0.333333333	0.641440737	1.559886151	54085.12989	3.84607E-05	0.140475484	0.310729181	1.557654834	-5.531668918	29787.3623	46258.78906	58934.27832	78127.58789	78958.24414	49965.59766	114292.1406	42559.16406	133050.8594	139180.9922	235023.375	64215.24219	Coatomer subunit zeta OS=Danio rerio OX=7955 GN=copz1 PE=1 SV=1	copz1	NA	transport;developmental processes	other membranes;ER/Golgi		COPI-mediated anterograde transport; COPI-dependent Golgi-to-ER retrograde traffic
E9QIF0	0.833333333	6	0.666666667	1	0.639545097	1.557837873	26678.11844	1.89712E-05	0.207294622	0.383189032	1.323264876	-5.735353957	14303.38477	32740.37012	23818.61328	42307.94531	28636.18555		101176.6055	94522.80664	114141.1143	109247.1758	143083.0117	30626.39063	Microtubule-associated protein RP/EB family member 1 (Fragment) OS=Danio rerio OX=7955 GN=mapre1b PE=1 SV=1	mapre1b	NA	cell cycle OR cell proliferation;cell organization and biogenesis;other biological processes	cytoskeleton	cytoskeletal activity
Q6AXJ2	0.666666667	6	0.666666667	0.666666667	0.638803711	1.557037521	71744.86576	5.10187E-05	0.149870497	0.321915411	1.51900321	-5.585468646	44345.0625	74284.12598	57700.89844	105151.9219	56770.625	120193.2861	120628.9922	42342.24609	110904.4727	153995.7539	202303.6172		Eukaryotic translation initiation factor 3 subunit H-A OS=Danio rerio OX=7955 GN=eif3ha PE=2 SV=1	eif3ha	445306	cell organization and biogenesis;protein metabolism;other metabolic processes;developmental processes;other biological processes	cytosol;translational apparatus;other cell component	nucleic acid binding activity;other molecular function	L13a-mediated translational silencing of Ceruloplasmin expression; GTP hydrolysis and joining of the 60S ribosomal subunit; Formation of a pool of free 40S subunits; Translation initiation complex formation; Ribosomal scanning and start codon recognition; Formation of the ternary complex, and subsequently, the 43S complex
F1RBS6	0.166666667	6	0.333333333	0	0.638713735	1.556940418	630835.3152	0.000448595	0.12414031	0.291618345	1.630430819	-5.427782667	369032.9258	658350.3223	531885.1133	744526.7188	718797.2715	911316.5879	1074032.563	649666.792	906572.9531	783197.2676	1707354.469	769972.0605	Nucleoside diphosphate kinase OS=Danio rerio OX=7955 GN=nme2b.1 PE=1 SV=1	nme2b.1	NA	other metabolic processes;other biological processes		kinase activity;other molecular function	Azathioprine ADME; Neutrophil degranulation; Interconversion of nucleotide di- and triphosphates
A0A2R8QFR8	0.833333333	6	1	0.666666667	0.638169416	1.556353105	134904.9172	9.59327E-05	0.159262398	0.330764008	1.482352095	-5.635575374	83920.95313	109410.5078	137718.3125	205570.4063	99590.36719	232845.375	255153.3125	143414.375	175019.7813	129112.8594	484062.875		Kelch-like family member 4 OS=Danio rerio OX=7955 GN=klhl4 PE=4 SV=1	klhl4	559349
F1QFV2	1	6	1	1	0.636012438	1.554027935	17660.63553	1.25587E-05	0.16753744	0.338802371	1.456992653	-5.564123581	12260.58887	16921.22461	15643.18848	20483.53711		25843.91406	34582.78906	126715.6055	27336.63281	24929.3418	42432.17578		Heterogeneous nuclear ribonucleoprotein A1b OS=Danio rerio OX=7955 GN=hnrnpa1b PE=1 SV=1	hnrnpa1b	NA			nucleic acid binding activity	mRNA Splicing - Major Pathway; FGFR2 alternative splicing
A0A0R4IR54	1	6	1	1	0.635077144	1.553020791	22484.21096	1.59888E-05	0.317044554	0.482604818	1.038235928	-6.05626743		31560.57324	9444.907227	12874.89746	36556.95313	40957.35547	53301.59375	27638.5918	101846.6016	16505.98633	247226.4141	67536.71094	Collagen, type XXII, alpha 1 OS=Danio rerio OX=7955 GN=col22a1 PE=1 SV=1	col22a1	NA	developmental processes;other biological processes	other cell component
X1WD71	0	6	0	0	0.634811132	1.552734463	990229.1768	0.000704165	0.145076867	0.315099077	1.538460159	-5.558507773	648147.5244	847730.2646	913334.3936	1284936.396	812824.3281	1798765.791	1393774.725	1819081.275	1434199.1	1857628.809	2790581.48	980018.5469	AP-2 complex subunit alpha OS=Danio rerio OX=7955 GN=ap2a1 PE=1 SV=1	ap2a1	NA	transport;developmental processes	plasma membrane;other membranes	other molecular function	MHC class II antigen presentation; Cargo recognition for clathrin-mediated endocytosis; EPH-ephrin mediated repulsion of cells; Retrograde neurotrophin signalling; Recycling pathway of L1; VLDLR internalisation and degradation; WNT5A-dependent internalization of FZD4; WNT5A-dependent internalization of FZD2, FZD5 and ROR2; LDL clearance; Trafficking of GluR2-containing AMPA receptors
Q5TYP1	0.666666667	6	0.666666667	0.666666667	0.63445852	1.552355003	36106.1454	2.56756E-05	0.214540144	0.389581093	1.301189823	-5.762412075	20398.67773	30348.55078	44855.33984	61693.51563	35818.87891							112282.9609	Gap junction protein OS=Danio rerio OX=7955 GN=gja11 PE=2 SV=1	gja11	565892	cell-cell signaling;transport	plasma membrane;other membranes	transporter activity
G1K2X0	0	6	0	0	0.631803132	1.549500406	6945425.214	0.004938985	0.11008768	0.285155824	1.699964019	-5.325487728	5068397.862	5990024.422	5721497.13	8434410.768	7825391.311	9790914.262	15890426.62	16496109.05	41039771.85	13379724.51	27055677.14	7743823.036	Titin, tandem duplicate 1 OS=Danio rerio OX=7955 GN=ttn.1 PE=1 SV=2	ttn.1	NA	cell organization and biogenesis;protein metabolism;other metabolic processes;developmental processes		kinase activity;other molecular function
F1RC03	1	6	1	1	0.630678871	1.548293383	13300.40906	9.4581E-06	0.222511857	0.399522536	1.282327437	-5.698226616	10710.20605		10667.89941		14025.83984	19527.84766	28697.64258	32660.51953	32820.66406	16854.8125	37476.50781	12299.03027	Calcium-transporting ATPase OS=Danio rerio OX=7955 GN=atp2b2 PE=1 SV=2	atp2b2	NA	transport;other biological processes	plasma membrane;other membranes;other cell component	transporter activity;other molecular function	Ion homeostasis; Ion transport by P-type ATPases; Reduction of cytosolic Ca++ levels
F1QVX3	0	6	0	0	0.630242056	1.547824667	345531.374	0.000245712	0.129830657	0.296895807	1.604196127	-5.465614871	264678.0039	275036.127	294287.7754	409347.8994	320029.6465	606404.3789	813945.8018	1114455.199	927932.248	822057.6953	1562914.711	344571.916	Myosin, heavy chain b OS=Danio rerio OX=7955 GN=myhb PE=1 SV=2	myhb	100002040		cytoskeleton	cytoskeletal activity;other molecular function	Striated Muscle Contraction
Q7ZU82	1	6	1	1	0.629299447	1.5468137	19233.36654	1.36771E-05	0.120756984	0.288775381	1.646523856	-5.404365987	12633.17969	15447.08105	18951.77148	20569.63672	24111.09961	27598.10742	44562.4375	22568.82031	111163.4453	32868.79688	97733.95313	20257.97266	Kinesin-like protein OS=Danio rerio OX=7955 GN=zgc:56231 PE=2 SV=1	NA	406257	other biological processes	cytoskeleton;nucleus	cytoskeletal activity;other molecular function
A0A286Y8Y0	0.833333333	6	0.666666667	1	0.62897282	1.546463539	25681.06921	1.82622E-05	0.227578117	0.404510167	1.262926332	-5.808471303	31833.5918	12505.26074	25214.66992	40050.46094		27786.01758	14377.7959			71655.48438	21890.79883	47040.65625	Band 4.1 OS=Danio rerio OX=7955 GN=epb41a PE=1 SV=2	epb41a	NA	cell cycle OR cell proliferation;cell organization and biogenesis;other biological processes	plasma membrane;other membranes;cytoskeleton;nucleus;other cell component	cytoskeletal activity;other molecular function	Neurexins and neuroligins
B8A568	0	6	0	0	0.628965921	1.546456145	288852642.2	0.205406997	0.11735914	0.286225065	1.663082677	-5.380107468	214619436.6	235797804.6	247636018.5	323736034.6	315385105.8	453944986.3	540689597.4	724713134.5	697111865.1	561153994	1032110516	357578247.5	Myosin, heavy polypeptide 1.1, skeletal muscle OS=Danio rerio OX=7955 GN=myhz1.1 PE=1 SV=1	myhz1.1	58142	developmental processes	cytoskeleton	cytoskeletal activity;other molecular function	Striated Muscle Contraction
A0A0R4ILY2	0.833333333	6	1	0.666666667	0.627644824	1.54504068	59846.44961	4.25576E-05	0.207277108	0.383189032	1.323318982	-5.735287205	39205.73438	54200		78933.41406	46279.12891	98900.16406	114879.0156		159667.6719	101870.125	88455.13281	21037.98633	E3 ubiquitin-protein ligase OS=Danio rerio OX=7955 GN=dtx3l2.2 PE=3 SV=1	dtx3l2.2	103911798	protein metabolism;other metabolic processes;signal transduction	nucleus;other cell component	other molecular function
F8W442	0	6	0	0	0.627422147	1.544802225	1682542.793	0.001196479	0.143297048	0.313948169	1.54582269	-5.548241341	983207.3135	1822915.561	1384131.569	1998059.107	1658251.953	2760252.654	3426031.422	2912191.348	2380072.699	2466027.199	5922056.219	1572036.922	Guanine nucleotide-binding protein (G protein), alpha-activating activity polypeptide O, a OS=Danio rerio OX=7955 GN=gnao1a PE=4 SV=1	gnao1a	393760	signal transduction	plasma membrane;other membranes	signal transduction activity or receptor binding;other molecular function	Ca2+ pathway
Q8JHI0	0	6	0	0	0.625548542	1.542797316	11374057.5	0.008088245	0.137093715	0.307405885	1.572104928	-5.511307698	8129433.993	10216485.94	9245301.859	15499443.79	9703741.449	18747969.6	15333957.36	26415496.07	12194954.7	22091090.1	31481834.42	15124722.41	ADP/ATP translocase OS=Danio rerio OX=7955 GN=slc25a5 PE=1 SV=1	slc25a5	192321	transport	other membranes;mitochondrion	transporter activity	Transport of nucleosides and free purine and pyrimidine bases across the plasma membrane; Mitochondrial protein import
A0A2R8QJJ1	0.833333333	6	0.666666667	1	0.62456353	1.541744319	46899.1051	3.33506E-05	0.139466655	0.309448357	1.561934278	-5.525652812	42726.44531	46803.30371	26946.46875	71602.18359	46152.8125	59756.85938	76697.64063	25564.37695	193772.3438	133713.4688	117071.4453		Leucine-rich repeat kinase 1 OS=Danio rerio OX=7955 GN=lrrk1 PE=4 SV=1	lrrk1	NA	protein metabolism;other metabolic processes;signal transduction;other biological processes	other cell component	other molecular function
Q6IMW7	0	6	0	0	0.624201175	1.541357135	4594565.234	0.003267257	0.15297092	0.324643192	1.506696188	-5.602393554	2785013.441	4527667.364	4019541.734	6406205.629	3782009.697	7660633.213	10520096.58	19880194.12	8861550.578	5839925.895	15441652.2	5287124.857	Parvalbumin 4 OS=Danio rerio OX=7955 GN=pvalb4 PE=1 SV=1	pvalb4	337731		nucleus;other cell component	other molecular function
A0A0R4II70	0	6	0	0	0.623242609	1.540333355	1629515.497	0.00115877	0.143618956	0.313948169	1.544485349	-5.550108765	1502083.558	969060.9844	1554920.555	1903983.697	1571465.154	2764582.688	1942521.012	3642396.438	2339394.503	1615366.557	4307822.756	1679061.227	Collagen, type IX, alpha 1b OS=Danio rerio OX=7955 GN=col9a1b PE=1 SV=2	col9a1b	NA
Q642H2	1	6	1	1	0.622464398	1.5395027	49364.36153	3.51037E-05	0.30662536	0.47528581	1.064928712	-5.804469509	37017.63281	39027.19922	60246.13672	68225.83594			99549.76563		139049.0156	142728.5156	217866.125		cAMP-responsive element-binding protein-like 2 OS=Danio rerio OX=7955 GN=crebl2 PE=3 SV=1	crebl2	436975	other biological processes	nucleus	nucleic acid binding activity;other molecular function
F1RDR1	0.5	6	0.666666667	0.333333333	0.620118526	1.53700145	47381.75309	3.36938E-05	0.14071881	0.31079001	1.556626552	-5.533112739	30377.10938	39637.24609	46363.05469	50421.57813	48963.5625	82102.30469	110744.6094	218454.2344	142514.6563	81837.15625	327335.875	73004.49219	Transportin 1 OS=Danio rerio OX=7955 GN=tnpo1 PE=4 SV=2	tnpo1	562607	transport;developmental processes;signal transduction	nucleus;other cell component	other molecular function	Tristetraprolin (TTP, ZFP36) binds and destabilizes mRNA; Intraflagellar transport
A0A2R8PVJ3	0	6	0	0	0.619911857	1.536781287	951081.6226	0.000676327	0.176095458	0.350245111	1.420946907	-5.71748681	589588.6426	641312.9219	1194307.543	1378406.26	758905.6318	1566774.35	1962571.122	1255539.925	2042182.066	1129585.531	1828959.717	821518.9395	WD repeat domain 1 OS=Danio rerio OX=7955 PE=1 SV=1	NA	NA	cell organization and biogenesis;other biological processes	other membranes;cytoskeleton	cytoskeletal activity	Platelet degranulation
Q6DGW9	0.833333333	6	1	0.666666667	0.619538928	1.536384089	64605.65037	4.59419E-05	0.182397744	0.357350681	1.399200763	-5.745868756	89382.14063	39195.95703	40417.53125	71885.60938	61442.39648	116265.5645	64540.24219	7908.326172		109903.0938	90611.17969	162620.0234	Calcium load-activated calcium channel OS=Danio rerio OX=7955 GN=tmco1 PE=2 SV=1	tmco1	378980	stress response;transport;signal transduction;other biological processes	other membranes;ER/Golgi;other cell component	transporter activity
I3IT07	0.833333333	6	1	0.666666667	0.618990827	1.535800505	19761.73844	1.40528E-05	0.336131831	0.498999832	1.002781065	-5.809711453		14845.74316		24205.1875	21476.57617								RNA-binding fox-1 homolog 3b (Fragment) OS=Danio rerio OX=7955 GN=rbfox3b PE=4 SV=1	rbfox3b	NA	RNA metabolism OR transcription;other metabolic processes;developmental processes;other biological processes	nucleus;other cell component	nucleic acid binding activity
A0A2R8QHK1	0.333333333	6	0.666666667	0	0.618739267	1.535532734	42665.96853	3.03403E-05	0.150543963	0.321915411	1.516311834	-5.589178439	23626.09961	47167.57129	36628.62891	53409.68359	42147.40625	65651.1875	107463.7109	62159.34375	97180.85156	84350.50781	223625.0781	66906.11719	Heterogeneous nuclear ribonucleoprotein D OS=Danio rerio OX=7955 GN=hnrnpd PE=1 SV=1	hnrnpd	560522	other biological processes	nucleus;other cell component	nucleic acid binding activity		mRNA processing
A0A2R8RNP8	0.333333333	6	0.666666667	0	0.61742624	1.534135849	177970.6085	0.000126557	0.158591042	0.330493632	1.484911079	-5.632106061	93477.31152	174143.7461	182236.3604	268537.8496	164705.9375	242173.0557	259138.5029	601839.6035	310351.1914	369403.8682	1102933.227	254856.9912	Exportin 1 (CRM1 homolog, yeast) b OS=Danio rerio OX=7955 GN=xpo1b PE=1 SV=1	xpo1b	NA	transport;other biological processes	nucleus;other cell component	other molecular function	MAPK6/MAPK4 signaling; Amplification of signal from unattached kinetochores via a MAD2 inhibitory signal; Separation of Sister Chromatids; Resolution of Sister Chromatid Cohesion; RHO GTPases Activate Formins; EML4 and NUDC in mitotic spindle formation; Estrogen-dependent nuclear events downstream of ESR-membrane signaling; Deactivation of the beta-catenin transactivating complex; Heme signaling;…
F6P2T1	0	6	0	0	0.616853621	1.533527057	272164.5433	0.00019354	0.15118247	0.322522603	1.5137695	-5.592678402	146578.084	279762.8867	258879.9004	288531.2305	309600.7695	428584.9766	370229.1875	294659.8438	341670.8281	341764.3711	915980.7969	229901.3516	Si:dkey-32e23.4 OS=Danio rerio OX=7955 GN=si:dkey-32e23.4 PE=1 SV=1	si:dkey-32e23.4	566871	cell organization and biogenesis;other biological processes	other membranes;mitochondrion;other cell component	cytoskeletal activity;other molecular function
Q1LYG2	1	6	1	1	0.616561939	1.533217042	19642.57533	1.39681E-05	0.360348757	0.51890221	0.951762547	-5.858016171			14772.79492	17179.58398	29862.07422		40344.84766	39714.30469	62739.60156	33328.77344	68695.72656	20079.35938	B-Raf proto-oncogene, serine/threonine kinase OS=Danio rerio OX=7955 GN=braf PE=1 SV=1	braf	403065	protein metabolism;other metabolic processes;signal transduction	plasma membrane;other membranes	kinase activity;other molecular function	RAF activation; MAP2K and MAPK activation; Spry regulation of FGF signaling; Frs2-mediated activation; Negative feedback regulation of MAPK pathway	Estrogen signaling; MAPK signaling pathway; Integrin-mediated cell adhesion; FGF signaling pathway; ERK1-ERK2 MAPK cascade
Q803I7	1	6	1	1	0.615888859	1.532501896	74529.42723	5.29989E-05	0.129732476	0.296895807	1.604640338	-5.464977843	61156.49609	59036.20313	60439.49219	85330.24219	74425.125	123669.4219	171526.9063	418438.6328	201671.6406	131149.8906	350575.5078	12980.2041	Phosphoserine aminotransferase OS=Danio rerio OX=7955 GN=psat1 PE=1 SV=1	psat1	327512	other metabolic processes	other cell component	other molecular function	Serine biosynthesis
B8JK21	1	6	1	1	0.615732124	1.532335414	22781.91862	1.62005E-05	0.425402368	0.571019883	0.828425042	-5.829462725			18404.04883			28201.17578		200293.1719	23904.25	19981.41406	106966.4219	25050.70313	Caspase 3, apoptosis-related cysteine peptidase a OS=Danio rerio OX=7955 GN=casp3a PE=1 SV=1	casp3a	NA	cell organization and biogenesis;protein metabolism;developmental processes;other biological processes	other cell component	other molecular function	Pyroptosis; Apoptosis induced DNA fragmentation; Other interleukin signaling; Caspase-mediated cleavage of cytoskeletal proteins; SMAC, XIAP-regulated apoptotic response; Apoptotic cleavage of cell adhesion proteins; Caspase activation via Dependence Receptors in the absence of ligand; Activation of caspases through apoptosome-mediated cleavage
A0A0R4IL71	1	6	1	1	0.613605464	1.530078279	29536.53593	2.10038E-05	0.186718922	0.362124423	1.389553351	-5.652017866		21673.22852	24162.34766	43814.11719	27298.61328	35890.57422	49411.51953	38548.39453	48004.83203	38333.22266	106551.0391	12766.80957	Insulin-degrading enzyme OS=Danio rerio OX=7955 GN=ide PE=1 SV=1	ide	561390	protein metabolism;other metabolic processes;developmental processes	mitochondrion;other cytoplasmic organelle	other molecular function	Ub-specific processing proteases; Peroxisomal protein import
A0A0R4IFL5	0.166666667	6	0.333333333	0	0.613489312	1.529955097	96149.34628	6.83731E-05	0.187097619	0.362124423	1.383380788	-5.766306401	82710.49219	77535.78418	73241.66211	164195.6611	61368.3125	166936.4512	151097.4531	758420.9688	149525.6445	255209.8828	573050.7656	180358.5273	26S proteasome non-ATPase regulatory subunit 2 OS=Danio rerio OX=7955 PE=1 SV=2	NA	NA	protein metabolism;other metabolic processes;other biological processes	nucleus;other cell component	enzyme regulator activity
A0A2R8RT48	0.5	6	0.333333333	0.666666667	0.613273048	1.52972577	126470.773	8.99351E-05	0.206563956	0.382821232	1.32110577	-5.845009932	62313.47266	165173.8203	103878.8125	189821.0156	94424.47656	213531.5313	590883.0313	178387.0156	367336.7188	267917.625	596826.0625	112016.9766	Glycoprotein M6Aa OS=Danio rerio OX=7955 GN=gpm6aa PE=1 SV=1	gpm6aa	NA	cell organization and biogenesis;developmental processes	plasma membrane;other membranes;other cell component
B8A5A2	0.833333333	6	0.666666667	1	0.612829915	1.529255977	44370.10886	3.15522E-05	0.196841739	0.372581023	1.351585747	-5.806840701	27350.94336	26273.48438	64277.83203	48597.30859	41648.45313	81617.00781	94260.04688	12793.25195	30249.64063	69864.3125	64488.94922	54235.76563	Basal body-orientation factor 1 OS=Danio rerio OX=7955 GN=bbof1 PE=3 SV=1	bbof1	NA		cytoskeleton;other cell component
E9QF71	1	6	1	1	0.612765696	1.529187906	11156.51112	7.93355E-06	0.343090611	0.502859487	0.98785679	-5.824061913	8734.932617	10735.52637		14808.20117			17706.66211				10134.50586	22633.54492	Si:dkeyp-7a3.1 (Fragment) OS=Danio rerio OX=7955 GN=si:dkeyp-7a3.1 PE=4 SV=1	si:dkeyp-7a3.1	NA
A0A0R4IVX3	0.833333333	6	1	0.666666667	0.610503471	1.526791936	887688.8474	0.000631247	0.138853703	0.309391684	1.564547273	-5.521973647	829995.25	679433.25	657491.4375	805505.8125	1168355.75	1402194.625	1562165.25	608228.75	3783284.5	2586763	3603581	1170862.75	Homeobox protein unc-4 homolog OS=Danio rerio OX=7955 GN=uncx PE=4 SV=1	uncx	798510	other biological processes	nucleus	nucleic acid binding activity;other molecular function
E7FCI5	1	6	1	1	0.610503471	1.526791936	887688.8474	0.000631247	0.138853703	0.309391684	1.564547273	-5.521973647	829995.25	679433.25	657491.4375	805505.8125	1168355.75	1402194.625	1562165.25	608228.75	3783284.5	2586763	3603581	1170862.75	Myosin VC OS=Danio rerio OX=7955 GN=myo5c PE=3 SV=1	myo5c	562676	cell organization and biogenesis;transport	cytoskeleton;other cell component	cytoskeletal activity;other molecular function
A0A286Y9N9	0.833333333	6	1	0.666666667	0.609744178	1.525988593	52455.41628	3.73018E-05	0.178443747	0.35393801	1.412770539	-5.728197129	36718.42383	30431.43164	68523.20508	51574.82617	57191.42383	92242.11719	122530.2188	80182.3418	183805.2891	117007.2539	90334.86719		Synaptosome-associated protein 91b OS=Danio rerio OX=7955 GN=snap91b PE=1 SV=2	snap91b	559029	cell organization and biogenesis;transport	plasma membrane;other membranes;ER/Golgi;other cell component	other molecular function
Q7SXA1	0.666666667	6	0.666666667	0.666666667	0.608182777	1.524337938	37342.97478	2.65551E-05	0.200337993	0.376535254	1.340487928	-5.820816827	27770.93164	27723.10352	35939.54297	57333.19141	23420.42188	72987.38281	57111.38281		40915.64453	61813.02734	86717.98438	40696.16016	ATPase H+ transporting V0 subunit e1 OS=Danio rerio OX=7955 GN=atp6v0e1 PE=1 SV=1	atp6v0e1	406387	protein metabolism;other metabolic processes;developmental processes;other biological processes	cytosol;translational apparatus	nucleic acid binding activity;other molecular function	Nonsense Mediated Decay (NMD) enhanced by the Exon Junction Complex (EJC); Major pathway of rRNA processing in the nucleolus and cytosol; L13a-mediated translational silencing of Ceruloplasmin expression; GTP hydrolysis and joining of the 60S ribosomal subunit; SRP-dependent cotranslational protein targeting to membrane; Formation of a pool of free 40S subunits; Nonsense Mediated Decay (NMD) inde…	Cytoplasmic ribosomal proteins
A0A2R9YJH5	1	6	1	1	0.607221389	1.523322484	60815.37314	4.32466E-05	0.128531141	0.296895807	1.610099146	-5.457139512	41238.88281	55585.00391	52190.0625	83779.05078	77897.87891	64798.78125	129187.1719	265936.6563	139691.6406	89900.9375	326051.125	64017.97266	Creatine kinase OS=Danio rerio OX=7955 GN=ckmt2a PE=1 SV=1	ckmt2a	327506	other metabolic processes	mitochondrion	kinase activity;other molecular function
A0A2R8Q4L4	0	6	0	0	0.605781613	1.521803002	4481823.053	0.003187085	0.190690804	0.365002639	1.371503091	-5.781533857	3198743.1	5905524.637	2538566.918	4520525.757	4436333.658	8427303.266	8404374.438	416141.5068	5815927.023	8215154	11632214.23	8100273.66	E3 ubiquitin-protein ligase OS=Danio rerio OX=7955 GN=wwp1 PE=1 SV=1	wwp1	NA	protein metabolism;other metabolic processes;other biological processes	other cell component	other molecular function
B8JLW8	1	6	1	1	0.605449739	1.52145297	28041.99511	1.9941E-05	0.252504357	0.42576847	1.190826771	-6.000293688	15256.22266	15625.00391	49291.4707	52649.34961	21145.33984	37171.22266	45886.26172	20920.625	50268.58203	45145.57422	101567.4766	33985.46875	Glutamine amidotransferase OS=Danio rerio OX=7955 GN=gmps PE=1 SV=1	gmps	393559	other metabolic processes	cytosol	other molecular function	Purine ribonucleoside monophosphate biosynthesis; Azathioprine ADME
F1R4U0	0.666666667	6	0.666666667	0.666666667	0.605244468	1.521236508	155596.9102	0.000110647	0.156047214	0.328040859	1.494690194	-5.618807638	124340.0781	134554.2891	120004.9375	209983.0039	124793.7422	269724.9141	256173.5469	334577.6426	192362.3125	467341.8281	616516.5625	185966.2656	Tricarboxylate transport protein B, mitochondrial OS=Danio rerio OX=7955 GN=slc25a1b PE=3 SV=2	slc25a1b	795332	cell organization and biogenesis;transport	other membranes;mitochondrion		Gluconeogenesis; Fatty acyl-CoA biosynthesis
F6NLI6	1	6	1	1	0.604558866	1.520513753	18261.07132	1.29857E-05	0.142782983	0.313426061	1.547963607	-5.545249414	17021.34326	12161.69043	15689.36816	29518.52246	21883.46094	17674.76563	61422.86914	264112.9922	70447.55273	58952.08398	176226.0352	55857.98828	Peptidyl-prolyl cis-trans isomerase OS=Danio rerio OX=7955 GN=ppib PE=1 SV=1	ppib	NA	protein metabolism;other metabolic processes;other biological processes	other cell component	other molecular function	Collagen biosynthesis and modifying enzymes
Q9DEG7	0	6	0	0	0.60422658	1.520163584	360083.8501	0.00025606	0.129828845	0.296895807	1.604204319	-5.465603125	325987.4961	249689.9688	306036.627	513010.9004	384076.8877	444121.3496	681963.2646	391190.5684	796243.5703	677237.8047	1143640.074	405297.6973	C-terminal-binding protein 1 OS=Danio rerio OX=7955 GN=ctbp1 PE=1 SV=1	ctbp1	NA	signal transduction;other biological processes	nucleus	other molecular function
Q6PE34	0.833333333	6	0.666666667	1	0.604202703	1.520138425	28169.33803	2.00316E-05	0.268428968	0.442320827	1.153250895	-5.934389911	16271.71191	17391.02734	47787.20996	40126.22266		32687.73047	57790.85938	21041.57813	44952.84766	97348.01563	181484.7656		Tubulin beta chain OS=Danio rerio OX=7955 GN=zgc:65894 PE=1 SV=1	NA	335798	cell cycle OR cell proliferation;cell organization and biogenesis	cytoskeleton;other cell component	cytoskeletal activity;other molecular function	COPI-dependent Golgi-to-ER retrograde traffic; Kinesins; HSP90 chaperone cycle for steroid hormone receptors (SHR) in the presence of ligand; COPI-mediated anterograde transport; Separation of Sister Chromatids; Resolution of Sister Chromatid Cohesion; Aggrephagy; EML4 and NUDC in mitotic spindle formation; Regulation of PLK1 Activity at G2/M Transition; Loss of Nlp from mitotic centrosomes; Recr…
E7F5I9	1	6	1	1	0.604176592	1.520110913	30117.46954	2.14169E-05	0.199651567	0.375814714	1.342654389	-5.818095523	23953.0625	25372.68359	23983.63867	44118.23438	19019.51367	61016.99609	42848.60156			96503.64063	48323.26563	45522.73828	Phosphodiesterase OS=Danio rerio OX=7955 GN=pde6b PE=1 SV=1	pde6b	559332	developmental processes;signal transduction	plasma membrane;other membranes	other molecular function	Ca2+ pathway; Inactivation, recovery and regulation of the phototransduction cascade; Activation of the phototransduction cascade
Q0P494	0.833333333	6	1	0.666666667	0.603954235	1.519876642	24852.81566	1.76732E-05	0.231799894	0.405087194	1.250909815	-5.822712817	13923.6084	31491.83008	21183.95703	25896.1875		39417.16406	53666.41406	20052.5332	39376.14844	37722.74609	145094.875		Dolichyl-diphosphooligosaccharide--protein glycosyltransferase subunit KCP2 OS=Danio rerio OX=7955 GN=krtcap2 PE=1 SV=1	krtcap2	751643	protein metabolism;other metabolic processes	other membranes
A0A2R8RZR0	0.833333333	6	1	0.666666667	0.603789324	1.519702919	29590.03715	2.10419E-05	0.227763704	0.404510167	1.258423622	-5.921338826	11209.11035	28143.17969	43838.34766	43640.30664	35078.69727	31706.13672	96517.96094	96905.96094	70022.18359	15984.30078	182586.3672	65851.92969	Aldo-keto reductase family 7, member A3 (aflatoxin aldehyde reductase) OS=Danio rerio OX=7955 GN=akr7a3 PE=1 SV=1	akr7a3	NA			other molecular function	Aflatoxin activation and detoxification
Q6P3I0	0.833333333	6	0.666666667	1	0.603629313	1.519534376	23760.23325	1.68962E-05	0.258966386	0.432110772	1.177439138	-5.907414208	24763.29297	26910.9541	12183.2168	21035.85938		44339.80469	39217.3125	74763.52344	39978.71875	27494.08203	163642.7422	20385.07227	HEAT repeat-containing 3 OS=Danio rerio OX=7955 GN=heatr3 PE=1 SV=1	heatr3	393863	transport;other biological processes		other molecular function
F1R7F0	0.833333333	6	1	0.666666667	0.602128759	1.517954723	101246.6648	7.19979E-05	0.150495897	0.321915411	1.516503585	-5.588914287	78433.25781	77891.39063	90837.30469	97889.52344	107521.0859	184416.8281	117587.0859	47872.03906	78384.84375	84264.61719	217424.4375	120228.6406	Kruppel-like factor 6a OS=Danio rerio OX=7955 GN=klf6a PE=4 SV=1	klf6a	280650	developmental processes;other biological processes	other cell component	nucleic acid binding activity;other molecular function		Adipogenesis
A0A2R8Q449	0	6	0	0	0.601921338	1.517736497	640809.7239	0.000455688	0.1367919	0.307405885	1.573409251	-5.509463248	484308.1436	515607.8525	563574.6094	727907.8027	652392.04	1036088.416	1157119.367	1882297.838	1482300.42	1151600.924	2541126.453	723245.6963	Uncharacterized protein OS=Danio rerio OX=7955 PE=1 SV=1	NA	NA	other biological processes	cytoskeleton	cytoskeletal activity
A0A0G2KE99	0.5	6	0.333333333	0.666666667	0.600677594	1.516428624	88772.48258	6.31273E-05	0.167267904	0.338802371	1.452510352	-5.675705654	57742.86328	80837.69531	80258.28906	126016.0859	69715.78906	148699.9844	178359.8594	43112.93359	112890.2188	114737.0391	208368.2188	106689.0547	AIG1-type G domain-containing protein OS=Danio rerio OX=7955 PE=4 SV=1	NA	NA		other membranes	other molecular function
Q6ZM34	0.166666667	6	0.333333333	0	0.60066981	1.516420442	248260.6575	0.000176541	0.19578909	0.371947613	1.354958238	-5.802575796	121939.5664	242302.7119	277326.4785	307150.3984	210597.1523	441722.5508	501404.2813	251800.9844	606880.1797	448397.0859	1084232.852	280716.9902	Vacuolar protein sorting-associated protein 35 OS=Danio rerio OX=7955 GN=vps35 PE=1 SV=2	vps35	561697	transport	other membranes;cytosol;other cytoplasmic organelle		WNT ligand biogenesis and trafficking
A0A140LGU1	0	6	0	0	0.599924624	1.515637377	5293646.224	0.003764383	0.157150026	0.329090679	1.490434457	-5.624602808	3461582.846	4359033.276	5268741.205	7298366.146	4533915.909	8364858.398	9459335.778	12341544.46	9912368.922	10808406.59	78606075.82	41108797.39	Heterochromatin protein 1-binding protein 3 OS=Danio rerio OX=7955 GN=hp1bp3 PE=1 SV=2	hp1bp3	NA	cell organization and biogenesis;other biological processes	nucleus;other cell component	nucleic acid binding activity;other molecular function
Q6P036	0.5	6	0.666666667	0.333333333	0.599365754	1.515050365	31345.0362	2.22899E-05	0.17215428	0.345749182	1.434873457	-5.699136942	22722.4375	31138.65234	23340.54492	31590.73438	63088.48535	28816.22656	26656.7207	34013.63672	117578.9453	49525.05469	204324.6563	40783.33594	Solute carrier family 25 member 33 OS=Danio rerio OX=7955 GN=slc25a33 PE=2 SV=1	slc25a33	406436	transport	other membranes;mitochondrion	transporter activity
Q6NX09	0	6	0	0	0.599012694	1.514679644	510729.562	0.000363187	0.142611586	0.313426061	1.548678874	-5.54424917	375909.9048	402603.7578	472204.5991	585027.4834	505900.7139	839097.8555	918937.1523	894510.6328	627708.7109	774279.9873	1741076.547	585792.9492	Hexokinase OS=Danio rerio OX=7955 GN=hk1 PE=1 SV=1	hk1	NA	other metabolic processes;other biological processes	cytosol;mitochondrion	kinase activity;other molecular function	Neutrophil degranulation; Glycolysis
F1QE30	0	6	0	0	0.598236576	1.513865019	254131.278	0.000180716	0.188634152	0.363145961	1.378279074	-5.772859269	124119.874	269292.417	263619.8936	261905.6279	262288.4849	445021.5449	769718.3154	1173984.016	881504.2344	825372.9707	1311295.84	322361.1992	V-type proton ATPase subunit a OS=Danio rerio OX=7955 GN=atp6v0a1b PE=1 SV=1	atp6v0a1b	NA	transport;other biological processes	plasma membrane;other membranes;other cytoplasmic organelle	transporter activity;other molecular function	Neutrophil degranulation; Transferrin endocytosis and recycling; ROS and RNS production in phagocytes; Insulin receptor recycling; Ion channel transport
F1QUY7	0.5	6	0.666666667	0.333333333	0.597966455	1.513581599	100648.232	7.15723E-05	0.165380835	0.337799152	1.459435936	-5.666446333	60724.97852	106804.9863	84421.05859	154326.5215	86468.73828	142274.6484	163186.543	472258.8877	234749.3125	217042.0195	477494.4375	106842.0039	Transporter OS=Danio rerio OX=7955 GN=slc6a1a PE=1 SV=1	slc6a1a	692318	transport	plasma membrane;other membranes;other cell component	transporter activity	Na+/Cl- dependent neurotransmitter transporters; Reuptake of GABA
Q6P5K3	0	6	0	0	0.5969876	1.512554996	846295.2581	0.000601812	0.156667905	0.328865573	1.492291872	-5.622074999	545890.1182	704117.8496	847712.084	1158227.342	743977.1406	1308516.127	2059445.506	5529976.668	2612931.691	1169943.17	3424826.57	883801.2188	60S acidic ribosomal protein P0 OS=Danio rerio OX=7955 GN=rplp0 PE=1 SV=1	rplp0	58101	other biological processes	translational apparatus			Cytoplasmic ribosomal proteins
Q7ZVK5	0.166666667	6	0	0.333333333	0.596258545	1.511790832	338614.0189	0.000240793	0.15996313	0.330764008	1.479690729	-5.639178813	262482.5215	251071.998	316941.1094	511315.2832	272729.0234	517526.0703	571098.1055	594354.8975	455968.1465	754430.9082	1595971.5	453372.0996	Pcbp2 protein OS=Danio rerio OX=7955 GN=pcbp2 PE=1 SV=1	pcbp2	321844	other biological processes	nucleus;other cell component	nucleic acid binding activity	mRNA Splicing - Major Pathway	mRNA processing
Q0P4B4	0.333333333	6	0.666666667	0	0.594657028	1.510113543	103558.908	7.36421E-05	0.153167354	0.324643192	1.505923534	-5.603452781	66543.14063	89752.57813	100206.9297	134753.8418	95303.75781	160481.7344	208188.0469	303725.3594	292989.5313	137919.875	455985.582	112151	Transgelin OS=Danio rerio OX=7955 GN=tagln PE=1 SV=1	tagln	751758
A9C3Q4	0.666666667	6	1	0.333333333	0.593785766	1.509201842	134445.4776	9.5606E-05	0.139226312	0.309391804	1.562957689	-5.524212343	92892.1875	139546.0703	101116.2148	182220.1133	159197.4668	155319.9063	224480.8359	136375.5703	94467.95313	232491.0234	368719.166	155001.1836	Calcium-transporting ATPase OS=Danio rerio OX=7955 GN=atp2a2a PE=1 SV=1	atp2a2a	393940	transport;developmental processes;other biological processes	other membranes;cytosol;ER/Golgi	transporter activity;other molecular function
F8W3L6	1	6	1	1	0.593685615	1.509097078	225933.1768	0.000160664	0.161820282	0.332609837	1.472684047	-5.64864286	134269.8682	210961.1826	219625.6934	306181.1416	203439.1118	343243.9609	569466.3037	1395023.129	422326.2139	509720.3398	1286822.879	306143.9033	Myosin, heavy chain 9a, non-muscle (Fragment) OS=Danio rerio OX=7955 GN=myh9a PE=1 SV=1	myh9a	NA	cell organization and biogenesis;developmental processes;other biological processes	cytoskeleton	cytoskeletal activity;other molecular function
Q6DEI6	0	6	0	0	0.59328853	1.508681773	452687.919	0.000321912	0.229479314	0.404963496	1.253555946	-5.927142185	266308.502	379723.958	495047.8945	653980.8242	281126.5781	935031.5352	786260.7344	1793796.793	1132207.438	1002864.35	1932361.51	495104.8311	Aquaporin-0a OS=Danio rerio OX=7955 GN=mipa PE=2 SV=1	mipa	445140	transport;developmental processes	plasma membrane;other membranes	transporter activity	Vasopressin regulates renal water homeostasis via Aquaporins; Passive transport by Aquaporins
A0A2R8PYI8	1	6	1	1	0.592978797	1.508357909	41511.91676	2.95197E-05	0.27049858	0.443642318	1.148047765	-5.940132695	19926.94531	52807.98047		40993.38672	40044.92578	71361.23438	100769.9063	25037.04102	247840.0469	75007.29688	142260.7813		Low density lipoprotein receptor-related protein 4 OS=Danio rerio OX=7955 GN=lrp4 PE=4 SV=1	lrp4	NA	cell-cell signaling;cell organization and biogenesis;stress response;developmental processes	other membranes;other cell component		Regulation of FZD by ubiquitination; Negative regulation of TCF-dependent signaling by WNT ligand antagonists; Disassembly of the destruction complex and recruitment of AXIN to the membrane
F1Q6N0	1	6	1	1	0.591133091	1.506429431	29155.72762	2.0733E-05	0.167754229	0.338802371	1.450736037	-5.67807258	17847.91406	29432.45117	25517.29102	43448.25781	24724.3457	42657.72266	46872.35547			45730.66797	95018.02344	55471.25781	116 kDa U5 small nuclear ribonucleoprotein component OS=Danio rerio OX=7955 GN=eftud2 PE=1 SV=1	eftud2	NA	RNA metabolism OR transcription;other metabolic processes;developmental processes;other biological processes	nucleus;other cell component	nucleic acid binding activity;other molecular function	mRNA Splicing - Major Pathway; mRNA Splicing - Minor Pathway
Q7ZV92	0.333333333	6	0.333333333	0.333333333	0.59071555	1.505993507	79673.05338	5.66566E-05	0.245016172	0.419341099	1.210721656	-5.977424644	45804.26074	63648.25	93865.80078	205344.6484	74722.38086	60916.5	167776.1016	14726.81348	30564.4043	156588.2188	98802.69531	57740.8125	Pre-mRNA-processing factor 19 OS=Danio rerio OX=7955 GN=prpf19 PE=1 SV=1	prpf19	321544	cell organization and biogenesis;protein metabolism;DNA metabolism;RNA metabolism OR transcription;other metabolic processes;stress response;other biological processes	cytoskeleton;nucleus;other cell component	other molecular function	mRNA Splicing - Major Pathway; Formation of TC-NER Pre-Incision Complex; Dual incision in TC-NER; Gap-filling DNA repair synthesis and ligation in TC-NER
Q7ZVF9	0	6	0	0	0.58919812	1.504410332	13325404.85	0.009475875	0.167744185	0.338802371	1.450772641	-5.678023773	9594139.736	11005519.46	12144375.6	20984415.95	10475388.9	19862031.09	22050695.69	25346207.64	17339024.07	19269751.74	40974540.95	16372553.19	Actin, cytoplasmic 2 OS=Danio rerio OX=7955 GN=actbb PE=1 SV=2	actbb	57935	cell organization and biogenesis	plasma membrane;other membranes;cytoskeleton;nucleus;other cell component	cytoskeletal activity;other molecular function	MAP2K and MAPK activation; RHOF GTPase cycle; DNA Damage Recognition in GG-NER; Clathrin-mediated endocytosis; Formation of annular gap junctions; RHO GTPases Activate Formins; Regulation of actin dynamics for phagocytic cup formation; VEGFA-VEGFR2 Pathway; RHO GTPases Activate WASPs and WAVEs; UCH proteinases; Adherens junctions interactions; EPH-ephrin mediated repulsion of cells; EPHB-mediated…
Q98874	0.833333333	6	1	0.666666667	0.588856968	1.504054628	30128.34601	2.14247E-05	0.396087992	0.54685207	0.878135453	-5.98100368		22183.37305		38923.70703	17827.35938	53526.93359	101811.2188	89010.46094	83860.39844	34420.03125	161605.125	32015.14648	Enhancer of rudimentary homolog OS=Danio rerio OX=7955 GN=erh PE=3 SV=1	erh	30475	cell cycle OR cell proliferation	nucleus			Nodal signaling pathway
Q6NWJ5	0	6	0	0	0.58884464	1.504041776	990302.2359	0.000704217	0.157428356	0.329090679	1.489364337	-5.626058116	729111.75	750982.0625	961589.625	1221821.875	890911.5625	1645699.875	1878576.625	1685495.438	2104120.5	1209755.75	2670279.75	1171647.564	Tubulin alpha chain OS=Danio rerio OX=7955 GN=tuba8l4 PE=1 SV=1	tuba8l4	NA	cell cycle OR cell proliferation;cell organization and biogenesis	cytoskeleton;other cell component	cytoskeletal activity;other molecular function
E7F5R2	0.5	6	0.666666667	0.333333333	0.5888273	1.504023699	53846.14211	3.82907E-05	0.280080195	0.451135885	1.121242426	-6.077807427	46270.86719	62939.70313	29063.60156	115078.0039	27213.99023	91952.01563	143620.3477	113970.9844	73439.16406	106540.7695	320537.8672	97282.29297	Glutamate receptor OS=Danio rerio OX=7955 GN=si:dkey-183j2.10 PE=3 SV=1	si:dkey-183j2.10	100151589	cell-cell signaling;transport;signal transduction;other biological processes	plasma membrane;other membranes	transporter activity;other molecular function
Q5SP90	1	6	1	1	0.58843342	1.503613132	22011.43892	1.56526E-05	0.429690034	0.573451018	0.817839913	-5.974412107	11524.79883		32031.16797	28889.44336			24097.94141	159705.9688	24367.27344	17368.75977	208207.8672	8914.124023	Serine/threonine-protein phosphatase 4 regulatory subunit 3 OS=Danio rerio OX=7955 GN=smek1 PE=1 SV=1	smek1	558578
A0A2R8QLN9	0.5	6	0.666666667	0.333333333	0.588231489	1.503402689	136736.2446	9.7235E-05	0.169282302	0.340932188	1.445188593	-5.685458898	97356.28906	96334.41406	147874.2275	163863.4805	122282.7637	235188.7305	313415.8887	385245.6523	266182.4414	268990.7344	505905.3281	162105.8496	General vesicular transport factor p115 OS=Danio rerio OX=7955 GN=uso1 PE=1 SV=1	uso1	393124	cell organization and biogenesis;transport	other membranes;ER/Golgi
F1RDA6	0	6	0	0	0.587955742	1.503115365	623285.8096	0.000443227	0.157898964	0.329528272	1.487558537	-5.628512168	439838.5889	507473.1865	588663.1055	736862.9297	572191.7988	1058331.816	1171780.535	1555944.804	1200782.754	1179643.141	2025943.162	856097.0254	NADH-ubiquinone oxidoreductase 75 kDa subunit, mitochondrial OS=Danio rerio OX=7955 GN=ndufs1 PE=1 SV=1	ndufs1	NA	other metabolic processes;transport	other membranes;mitochondrion	transporter activity;other molecular function		Electron transport chain
Q7ZV39	0.833333333	6	1	0.666666667	0.586783748	1.501894784	30075.72223	2.13873E-05	0.174058229	0.348139699	1.428113212	-5.708061201	17523.54102	22871.77344	36877.98828	29248.08984	39747.75	43072.23438	75347.375	78343.96875	70634.85938	44769.96875	93199.11719	27403.08594	Voltage-dependent anion-selective channel protein 3 OS=Danio rerio OX=7955 GN=zgc:56235 PE=1 SV=1	NA	393186	transport;other biological processes	other membranes;mitochondrion	transporter activity;other molecular function
A0A2R8QTI0	1	6	1	1	0.585498771	1.500557675	92336.40987	6.56617E-05	0.196898721	0.372581023	1.356052455	-5.694520951	79590.66406		65823.44531	94838.34375	122216.8203	110536.8906	226806.1563			204481.4063	443678.7188	116934.4688	Nuclear receptor-binding SET domain protein 1a OS=Danio rerio OX=7955 GN=nsd1a PE=1 SV=1	nsd1a	NA	protein metabolism;other metabolic processes;other biological processes	nucleus;other cell component	other molecular function
Q6PC38	1	6	1	1	0.585019824	1.500059601	96159.50608	6.83803E-05	0.156002471	0.328040859	1.494863387	-5.618571539	84022.52734	74977.44531	76822.33789	139376.375	82237.0957	142522.1992	196133.875	193271.2617	225603.0938	175705.8047	416795.9219	132881.8789	Recoverin OS=Danio rerio OX=7955 GN=rcvrn2 PE=1 SV=1	rcvrn2	335650	other biological processes		other molecular function
F1QQ17	1	6	1	1	0.584430599	1.499447072	20966.77834	1.49098E-05	0.176008667	0.350245111	1.421250815	-5.717087817	16425.32813	17347.35547	17617.77539	31322.13086	15693.93262	34427.75781	39822.96094	24561.60742	35711.45313	29783.9668	82861.49219	21429.82422	EMG1 N1-specific pseudouridine methyltransferase OS=Danio rerio OX=7955 GN=emg1 PE=1 SV=1	emg1	NA	RNA metabolism OR transcription;other metabolic processes	nucleus;other cell component	nucleic acid binding activity;other molecular function	Major pathway of rRNA processing in the nucleolus and cytosol
F1R5X4	0	6	0	0	0.583193689	1.498162057	615964.8638	0.000438021	0.350504396	0.509824576	0.964117746	-6.238147816	359363.2695	942394.6973	376325.0332	673160.6348	304547.2734	2090415.334	3473691.078	4931062.211	6191573.117	1696161.92	3343639.012	857178.6855	Collagen, type XI, alpha 2 OS=Danio rerio OX=7955 GN=col11a2 PE=1 SV=2	col11a2	561679	cell organization and biogenesis;developmental processes;other biological processes	non-structural extracellular;extracellular matrix;other cell component	extracellular structural activity
A0A0R4IVC8	0.333333333	6	0	0.666666667	0.582033764	1.49695802	133370.7045	9.48417E-05	0.208425746	0.384293309	1.315400905	-5.852078169	76985.95313	113399.7344	148369.0703	119284.2422	130420.7539	279296.8164	329437.2188	217826.8086	383272.9844	195861.7969	474236.2891	141876.332	Cytochrome c oxidase polypeptide Va OS=Danio rerio OX=7955 GN=cox5ab PE=1 SV=1	cox5ab	326962	other metabolic processes;transport;developmental processes	other membranes;mitochondrion	transporter activity;other molecular function
Q6NW90	0.5	6	1	0	0.581867079	1.496785076	223540.7677	0.000158963	0.143674891	0.313948169	1.54425323	-5.55043277	181582.7227	163167.2383	205884.457	242411.4258	255494.4961	330274.2734	438740.3203	502318.2813	409793.6211	336531.3438	992982.625	289078.0625	Tubulin beta chain OS=Danio rerio OX=7955 GN=tubb5 PE=1 SV=1	tubb5	386701	cell cycle OR cell proliferation;cell organization and biogenesis;other biological processes	cytoskeleton;other cell component	cytoskeletal activity;other molecular function	Regulation of PLK1 Activity at G2/M Transition; Loss of Nlp from mitotic centrosomes; Recruitment of mitotic centrosome proteins and complexes; Recruitment of NuMA to mitotic centrosomes; Anchoring of the basal body to the plasma membrane; AURKA Activation by TPX2; Neutrophil degranulation
F1RCB2	0.833333333	6	1	0.666666667	0.580686315	1.495560544	38284.80187	2.72248E-05	0.261277488	0.43345574	1.171469689	-5.914114048	26209.43652	34500.89209		58940.19629	25493.37305	60534.80273	106147.5742	301593.1445	113691.3789	135664.8066	296213.5742	120537.6123	RNA helicase OS=Danio rerio OX=7955 GN=ddx3xb PE=1 SV=1	ddx3xb	NA	developmental processes;other biological processes	nucleus;other cell component	nucleic acid binding activity;other molecular function	Neutrophil degranulation
B8JKS7	0.333333333	6	0.333333333	0.333333333	0.58057848	1.495448761	688412.6188	0.000489539	0.1485841	0.319822278	1.524172475	-5.578329959	493832.0107	611137.7305	591113.4297	871393.9326	671664.2314	1019382.141	1323332.771	1214855.063	1283675.578	991137.1826	1871541.295	748600.9238	Sodium/potassium-transporting ATPase subunit alpha OS=Danio rerio OX=7955 GN=atp1a1a.4 PE=1 SV=1	atp1a1a.4	NA	transport;other biological processes	other membranes	transporter activity;other molecular function
B0R068	0	6	0	0	0.580556533	1.495426011	1293108.039	0.000919547	0.164972061	0.337442852	1.460944783	-5.664424698	875002.165	1122673.699	1203633.768	1440241.633	1225189.063	2240852.953	2743413.18	2649041.084	2803015.695	2498012.09	5141577.246	1583425.668	Sodium/potassium-transporting ATPase subunit alpha OS=Danio rerio OX=7955 GN=atp1a1b PE=1 SV=1	atp1a1b	NA	transport;other biological processes	other membranes	transporter activity;other molecular function
Q6PC41	0.333333333	6	0	0.666666667	0.58012199	1.494975654	315530.1585	0.000224378	0.212067775	0.387535021	1.304357869	-5.865691828	429178.8125	159822.7266	250550.1328	468709.4414	271168.6484	451783.7734	454798.8398	115829.7344	312472.5117	540211.8516	418427.2363	450943.8672	Histone deacetylase complex subunit SAP18 OS=Danio rerio OX=7955 GN=sap18 PE=1 SV=1	sap18	393693	other biological processes	nucleus	other molecular function	HDACs deacetylate histones
A0A0R4IU05	0.833333333	6	0.666666667	1	0.57840094	1.493193299	73042.38077	5.19414E-05	0.307668909	0.476390569	1.056595825	-6.146290967	29030.74414	82225.66406	89471.58984	95290.70313	43074.80273	173230.748	171245.7363	357162.4453	111270.9199	105941.8281	436768.5859	52123.69922	AP-1 complex subunit gamma OS=Danio rerio OX=7955 GN=ap1g1 PE=1 SV=1	ap1g1	NA	transport;developmental processes;other biological processes	other membranes;ER/Golgi	other molecular function	Golgi Associated Vesicle Biogenesis; MHC class II antigen presentation; Lysosome Vesicle Biogenesis
I3ISX5	1	6	1	1	0.576369715	1.491092455	712180.3336	0.000506441	0.272019277	0.445122453	1.147989191	-5.852176523		631459.625	538678.6875	691842.125		1093144.375	1227071.5	2534188.5	1802241.125	1471721.125	2921047.25		Si:ch73-233k15.2 OS=Danio rerio OX=7955 GN=apol PE=3 SV=1	apol	798813	protein metabolism;other metabolic processes;transport	non-structural extracellular	other molecular function	Regulation of Insulin-like Growth Factor (IGF) transport and uptake by Insulin-like Growth Factor Binding Proteins (IGFBPs); Post-translational protein phosphorylation; Scavenging of heme from plasma
F1Q775	1	6	1	1	0.576092314	1.490805776	19491.3127	1.38605E-05	0.281549784	0.452490725	1.120765303	-5.969894037		17866.625	13168.44141	14063.25098	20229.4707	42029.89453	112561.9805	158638.8125	284496.9531	19491.5625	191670.5273	24033.4082	Cartilage intermediate layer protein, nucleotide pyrophosphohydrolase OS=Danio rerio OX=7955 GN=cilp PE=1 SV=1	cilp	553329		non-structural extracellular		Signaling by Type 1 Insulin-like Growth Factor 1 Receptor (IGF1R)
Q8JH70	0	6	0	0	0.576010581	1.49072132	1693288.134	0.00120412	0.186788111	0.362124423	1.384412566	-5.764978881	1176191.234	1472145.394	1540526.8	2377970.206	1274616.456	2915421.546	3499425.883	2406743.762	3286534.972	3635701.246	5724899.031	2450831.844	Fructose-bisphosphate aldolase C-B OS=Danio rerio OX=7955 GN=aldocb PE=2 SV=1	aldocb	369193	other metabolic processes	cytosol	other molecular function	Gluconeogenesis; Neutrophil degranulation; Glycolysis	Glycolysis and gluconeogenesis
A0A0R4ISY2	0.666666667	6	0.666666667	0.666666667	0.573935527	1.488578731	78503.29786	5.58248E-05	0.294977032	0.46270907	1.085778786	-6.115803578	39423.27734	39366.33594	171643.8594	74160.85156	104810.1484	113042.9219	147941.9531	33948.33984	79892.53906	153711.7734	138727.6875	77958.95313	Pim-1 proto-oncogene, serine/threonine kinase (Fragment) OS=Danio rerio OX=7955 GN=pim1 PE=4 SV=1	pim1	NA	protein metabolism;other metabolic processes;developmental processes;other biological processes	other cell component	kinase activity;other molecular function
A4VCH0	1	6	1	1	0.572586062	1.487186998	17434.18435	1.23977E-05	0.270314466	0.443642318	1.148509407	-5.939624035		11098.8584	17009.29297	13255.45508	18923.0918	34013.93359	41274.875	50181.09766	34806.96484	28766.71289	91164.05469	18546.34961	Phosphatidylinositol-3-phosphatase SAC1-A OS=Danio rerio OX=7955 GN=sacm1la PE=2 SV=2	sacm1la	558940	other metabolic processes	other membranes;ER/Golgi;other cell component	other molecular function
Q6Q421	0.833333333	6	0.666666667	1	0.57247565	1.487073185	36439.25373	2.59124E-05	0.457723151	0.597571476	0.770226444	-5.875308333	29881.5625			44436.07031						57552.84375	59963.1875	48815.60547	40S ribosomal protein S15 OS=Danio rerio OX=7955 GN=rps15 PE=1 SV=1	rps15	337148	cell organization and biogenesis;protein metabolism;other metabolic processes;developmental processes	cytosol;translational apparatus	nucleic acid binding activity;other molecular function	Major pathway of rRNA processing in the nucleolus and cytosol; Nonsense Mediated Decay (NMD) enhanced by the Exon Junction Complex (EJC); L13a-mediated translational silencing of Ceruloplasmin expression; GTP hydrolysis and joining of the 60S ribosomal subunit; SRP-dependent cotranslational protein targeting to membrane; Formation of a pool of free 40S subunits; Nonsense Mediated Decay (NMD) inde…	Cytoplasmic ribosomal proteins
[truncated: 662 more rows]
