# Supplementary material for: Time-Resolved Proteomic Analysis in Zebrafish Using Bioorthogonal Noncanonical Amino Acid Tagging
Source: J Proteome Res. 2026 Apr 14;25(5):2263–78. doi: 10.1021/acs.jproteome.5c00845 (PMC13140152; doi:10.1021/acs.jproteome.5c00845)
Supplement: Supplementary file 6 [file pr5c00845_si_006.csv]

protein	imputed	n	imputed_s0h	imputed_s12h_n	log2_foldchange	foldchange	average_expression	proportional_expression	p_value	adj_p_value	limma_t_statistic	limma_B_statistic	abundance_raw_s0h_3	abundance_raw_s0h_2	abundance_raw_s0h_1	abundance_raw_s12h_d_3	abundance_raw_s12h_d_1	abundance_raw_s12h_d_2	abundance_raw_s12h_n_2	abundance_raw_s12h_n_3	abundance_raw_s12h_n_1	abundance_raw_s24h_2	abundance_raw_s24h_3	abundance_raw_s24h_1	description	gene_name	gene_id_entrez	biological_process	cellular_component	molecular_function	reactome_pathway	wiki_pathway
Q6NYG0	0.5	6	1	0	6.490550466	89.91877435	318730.4313	0.000194825	5.00921E-05	0.003153624	11.84158669	2.463906718	10915.30176			593639.873	388208.1172	852049.5859	821494.6563	1322632.391	870190.7813	526212.7852	1190729.148	296843.8027	Purine nucleoside phosphorylase OS=Danio rerio OX=7955 GN=pnp5a PE=2 SV=1	pnp5a	791647	other metabolic processes	other cell component	other molecular function	Neutrophil degranulation; Purine catabolism; Purine salvage
A0A2R8Q938	0.5	6	1	0	6.408103262	84.92416729	146832.5412	8.97519E-05	3.31218E-06	0.000799339	15.1456237	4.97046215		12756.69531	8185.946289	85479.5625	74243.78857	137653.1094	884033.0273	1090042.996	678254.0293	820680.7891	1912165.5	433006.7129	Si:ch1073-464p5.5 OS=Danio rerio OX=7955 GN=si:ch1073-464p5.5 PE=4 SV=1	si:ch1073-464p5.5	NA
Q6P5J0	0.5	6	1	0	6.226077977	74.85765643	98004.90741	5.99058E-05	1.26903E-07	0.000183755	19.76842218	7.768998505	10524.5625	11960.58398	11546.03027	382620.7686	321706.457	550371.9609	716434.9297	1044841.473	814461.6758	415993.9219	1086158.797	269406.4434	Alpha-amylase OS=Danio rerio OX=7955 GN=amy2a PE=1 SV=1	amy2a	406539	other metabolic processes		other molecular function	Digestion of dietary carbohydrate
A0A140LH97	0.5	6	1	0	6.104382982	68.80220906	244391.6801	0.000149385	4.92651E-05	0.003153624	11.87988183	2.475738752	10230.21191			90838.88867	106318.4941	118193.8105	606458.0039	860591.3047	668133.6602	416167.7832	1333383.641	374970.7227	Zgc:112265 (Fragment) OS=Danio rerio OX=7955 GN=itih3b.2 PE=1 SV=1	itih3b.2	NA
Q561Z7	0.333333333	6	0.666666667	0	5.886872413	59.1732165	227276.2146	0.000138923	5.89936E-07	0.000284743	15.95719846	6.63337195	38168.51758	19990.14258	33802.82617	977484.2695	1007704.578	1219269.996	1590521.879	2060529.172	1630539.457	884215.3262	2556458.398	731442.1016	Serine protease 1 OS=Danio rerio OX=7955 GN=prss1 PE=1 SV=1	prss1	65223	protein metabolism	non-structural extracellular	other molecular function	Neutrophil degranulation; Antimicrobial peptides; Activation of Matrix Metalloproteinases; Collagen degradation; Cobalamin (Cbl, vitamin B12) transport and metabolism
A0A2R8RMN0	0.5	6	1	0	5.669989152	50.91395212	260078.1404	0.000158974	0.000183003	0.005095922	6.929320317	1.2941756	32132.02734	119267.4551	12635.61133	591977.2012	573902.0977	801144.0547	1392456.23	3397996.656	1350710.477	1131061.25	2086205.844	769193.1299	Chymotrypsin-like elastase family member 1, tandem duplicate 6 OS=Danio rerio OX=7955 GN=cela1.6 PE=1 SV=1	cela1.6	NA	protein metabolism	non-structural extracellular	other molecular function	Neutrophil degranulation; Regulation of Complement cascade; Antimicrobial peptides; Activation of Matrix Metalloproteinases
Q6PHV5	0.5	6	1	0	5.601061794	48.53864045	246509.0528	0.000150679	1.04143E-06	0.000376997	14.73397639	6.173587294	37393.35547	33743.96094	35105.625	777420.2764	527224.6348	1370730.51	1566969.156	2654512.156	1217824.939	850937.3086	1969029.141	632076.0566	Carboxypeptidase A5 OS=Danio rerio OX=7955 GN=cpa5 PE=1 SV=1	cpa5	246092	protein metabolism	non-structural extracellular	other molecular function
E9QFX0	0.5	6	1	0	5.227483705	37.46531575	436482.1284	0.000266801	3.59961E-07	0.000260611	17.0982612	7.016214	70154.95703	73869.02148	69973.66064	892311.2051	814097.2559	893476.6367	2597059.262	3169306.475	2316847.227	1645826.84	2968218.537	1565730.008	Apolipoprotein C-I OS=Danio rerio OX=7955 GN=apoc1 PE=1 SV=1	apoc1	570638	protein metabolism;other metabolic processes;transport;developmental processes;other biological processes	non-structural extracellular	enzyme regulator activity;other molecular function
F1QFC0	0.5	6	1	0	5.098532974	34.26189337	72295.8446	4.41911E-05	2.22382E-06	0.000644019	13.23819728	5.529955181	16434.5	9301.574219	12325.65527	127977.5762	133430.666	190715.9941	319852.1172	580598.332	408067.5234	330195.6973	591933.3125	225466.375	75 kDa glucose-regulated protein OS=Danio rerio OX=7955 GN=hspa9 PE=1 SV=1	hspa9	NA	stress response;developmental processes;other biological processes	mitochondrion;other cell component	other molecular function	Regulation of HSF1-mediated heat shock response
A0A0R4IVU8	0.833333333	6	1	0.666666667	4.970351843	31.34909398	69819.10718	4.26771E-05	0.004907312	0.016989537	6.686506719	-1.3312295	12469.86621			16074.2002	11984.13672	17759.11523		390919.0078		33452.875	94581.38281	33590.4248	Im:7150988 OS=Danio rerio OX=7955 GN=im:7150988 PE=4 SV=1	im:7150988	504039	other biological processes	non-structural extracellular
F1QHK8	0.5	6	1	0	4.727208813	26.48693151	52318.91471	3.19801E-05	1.00293E-05	0.001452236	12.64701858	4.103244445	6425.264648	8351.960938		64111.54785	68770.88672	167114.5547	208696.7803	209604.1406	166993.1094	184164.832	193723.1719	106150.1152	Lipoprotein lipase OS=Danio rerio OX=7955 GN=lpl PE=3 SV=1	lpl	NA	other metabolic processes;developmental processes;other biological processes	non-structural extracellular;plasma membrane;other membranes	other molecular function	Assembly of active LPL and LIPC lipase complexes
Q8JH29	0.666666667	6	1	0.333333333	4.680724931	25.64712012	124103.2722	7.58585E-05	0.002556606	0.01322351	5.33839075	-0.998357189	10889.4082			41134.36621	13363.88477	83801.43555	136414.1055	574488.0547	277963.8828	237953.4141	570890.0234	125504.582	Angiotensin 1-10 OS=Danio rerio OX=7955 GN=agt PE=2 SV=1	agt	322485	other biological processes	non-structural extracellular	enzyme regulator activity	G alpha (i) signalling events; G alpha (q) signalling events; Peptide ligand-binding receptors; Metabolism of Angiotensinogen to Angiotensins	Adipogenesis; ACE inhibitor pathway
E7F569	0.5	6	1	0	4.635251728	24.8513398	86599.76798	5.29344E-05	0.001040186	0.009701	6.462933759	-0.11267236	7780.443848			149560.4453	115693.6641	343544.2656	287523.1797	106995.7407	234975.8281	106476.8125	316654.3672	69844.17969	Si:ch211-153b23.5 OS=Danio rerio OX=7955 GN=si:ch211-153b23.5 PE=1 SV=1	si:ch211-153b23.5	321177	other metabolic processes
Q6PH15	0.5	6	1	0	4.590550896	24.09314621	1006023.311	0.000614935	0.019730402	0.039352097	2.970698534	-3.577616762	35976.11719	70295.18896	3404426.523	5010355.5	2747350.961	6171426.234	6040075.037	3927786.008	5075446.489	6025547.074	9278909.227	205111.9316	Amino acid transporter OS=Danio rerio OX=7955 GN=slc1a2b PE=1 SV=1	slc1a2b	NA	transport;other biological processes	other membranes	transporter activity
Q5TZ72	0.5	6	0.666666667	0.333333333	4.486588933	22.4180507	8568135.872	0.0052373	0.147462626	0.191847154	1.619560631	-5.552794602	13312.27246	34470813.1	12913933.29	28707980.98	31683433.71	91496116.85	76527095.96	9076206.367	96124968.43	58198095.91	98019117	29924529.1	Formylglycinamide ribonucleotide amidotransferase OS=Danio rerio OX=7955 GN=pfas PE=1 SV=1	pfas	570437	other metabolic processes		other molecular function	Purine ribonucleoside monophosphate biosynthesis
A0A2R8RTK5	0.5	6	1	0	4.482662282	22.3571174	573350.4389	0.000350462	6.56566E-06	0.001324401	11.34589359	4.558921426	108179.2471	128046.0352	128714.2549	1028460.805	928423.8184	1461886.77	1936825.547	4377688.965	2349896.598	2343026.66	4310196.785	1231533.238	Calmodulin OS=Danio rerio OX=7955 GN=calm2b PE=1 SV=1	calm2b	NA			other molecular function
A2BGP5	0.833333333	6	1	0.666666667	4.349671359	20.38832511	65761.85798	4.01971E-05	0.001499612	0.010575409	5.985372699	-0.468265955		6853.902344		157789.1309	89253.30469	218636.0742	199946.0859	180584.1299	75572.86719	175148.6914	197018.0156	65438.42969	Elastase 3-like OS=Danio rerio OX=7955 GN=ela3l PE=1 SV=1	ela3l	554107	protein metabolism	non-structural extracellular	other molecular function
A0A140LGX4	0.666666667	6	1	0.333333333	4.213994487	18.55832356	53701.0331	3.28249E-05	0.009118696	0.024044284	3.996751544	-2.300988776		6005.906738		13262.45313	19009.72461	24498.34766	58212.09961	74510.69922	319242.0391		100747.3984	18503.48438	Obscurin, cytoskeletal calmodulin and titin-interacting RhoGEF b (Fragment) OS=Danio rerio OX=7955 GN=obscnb PE=4 SV=1	obscnb	NA	cell adhesion;cell organization and biogenesis;developmental processes;other biological processes	plasma membrane;other membranes;cytoskeleton;other cell component	other molecular function
F1QVU3	0.833333333	6	1	0.666666667	4.183866401	18.1747851	54616.98742	3.33848E-05	0.001519968	0.010575409	7.124663162	-0.357371835		7900.990723			15682.64941			164335.1484	125479.0469	22631.58594	65155.6875	10950.61523	Villin-1 OS=Danio rerio OX=7955 GN=vil1 PE=1 SV=1	vil1	393207	cell organization and biogenesis;other biological processes	cytoskeleton;other cell component	cytoskeletal activity;other molecular function
A0A0N4SU18	0.666666667	6	1	0.333333333	4.153661633	17.79822707	159337.7155	9.73957E-05	0.00046019	0.007242991	7.640137933	0.651712074			18388.06494	101976.6758	88459.37598	72398.10156	358385.9883	246467.7314	396850.7695	204972.0273	349805.625	82320.12109	Zgc:123103 (Fragment) OS=Danio rerio OX=7955 GN=zgc:123103 PE=1 SV=1	NA	NA		other membranes
Q8AWD9	0.5	6	1	0	4.084658312	16.96698492	213310.9828	0.000130387	0.000181163	0.005095922	7.793199449	1.458563017		36603.41211	41589.07422	182542.4668	104076.7549	266870.0625	545472.5469	1199989.346	443215.5313	403603.7617	1050094.014	198052.168	Cathepsin D OS=Danio rerio OX=7955 GN=ctsd PE=1 SV=1	ctsd	65225	protein metabolism;developmental processes;other biological processes	other cytoplasmic organelle	other molecular function
E7FG81	0.5	6	0.666666667	0.333333333	4.027242501	16.3049996	61619.86295	3.76653E-05	0.000492348	0.007504424	5.926190953	0.271919297	27668.53516	8328.962891	15420.69336	26098.05273	15578.89355	55399.00781	105778.4414	283180.1973	514260.6914	114578.167	210237.1865	50726.65137	Collagen, type XII, alpha 1b OS=Danio rerio OX=7955 GN=col12a1b PE=1 SV=1	col12a1b	NA	developmental processes;other biological processes	non-structural extracellular;extracellular matrix;other cell component
F1QFX9	0.5	6	1	0	4.019960188	16.22290399	66086.43296	4.03955E-05	2.48746E-05	0.00228916	9.353862272	3.294032606	11807.78223	18201.75195	20552.39844	156826.1875	118952.5938	209011.2031	307189.3125	164746.25	372656.0625	179931.1406	491042.4375	114038.4766	Chymotrypsinogen B1 OS=Danio rerio OX=7955 GN=ctrb1 PE=1 SV=1	ctrb1	NA	protein metabolism		other molecular function
Q9I8L5	0.333333333	6	0.666666667	0	4.007922893	16.08810941	597537.5938	0.000365247	8.18486E-06	0.001324401	10.99222494	4.354486921	104794.5215	153308.916	205793.7559	465846.9902	352861.9541	538250.2852	2100188.352	2696430.805	2431116.063	998701.6641	3573543.641	1112635.688	Fatty acid-binding protein 10-A, liver basic OS=Danio rerio OX=7955 GN=fabp10a PE=1 SV=1	fabp10a	171481		other cell component	other molecular function
B8JKW4	0.666666667	6	1	0.333333333	3.959266904	15.55457319	61835.77388	3.77973E-05	0.000116116	0.00441377	7.431070168	1.758494041	30629.86133	11324.34473	11111.53711	81821.67969	53102.55859	76280.95215	222326.9453	393020.6543	165996.5547	204727.8828	616496.8867	252796.1816	Complement component c3a, duplicate 1 OS=Danio rerio OX=7955 GN=c3a.1 PE=1 SV=1	c3a.1	NA	developmental processes;other biological processes	non-structural extracellular	enzyme regulator activity	Regulation of Insulin-like Growth Factor (IGF) transport and uptake by Insulin-like Growth Factor Binding Proteins (IGFBPs); Post-translational protein phosphorylation; Neutrophil degranulation; Regulation of Complement cascade; Peptide ligand-binding receptors; G alpha (i) signalling events; Alternative complement activation; Activation of C3 and C5
Q1LUA9	0.833333333	6	1	0.666666667	3.915279012	15.08747016	20677.78208	1.26394E-05	0.002627172	0.01322351	6.21330166	-0.865485465	6627.806152		10565.5918		17525.66016				126254.8984		37247.28516		Collagen, type VIII, alpha 2 OS=Danio rerio OX=7955 GN=col8a2 PE=4 SV=1	col8a2	794479	cell organization and biogenesis	non-structural extracellular;extracellular matrix	extracellular structural activity	Integrin cell surface interactions; ECM proteoglycans; Collagen degradation; Assembly of collagen fibrils and other multimeric structures; Signaling by PDGF; NCAM1 interactions; Collagen chain trimerization
F1QFJ8	0.833333333	6	1	0.666666667	3.906377419	14.99466534	51444.8138	3.14458E-05	0.017053944	0.035997246	3.767340972	-2.760924911	8460.260742			22149.69336		23300.37891		261623.3906	61512.65625	24403.27539	157281.1289	26493.97656	Heterogeneous nuclear ribonucleoprotein H1,-like OS=Danio rerio OX=7955 GN=hnrnph1l PE=1 SV=1	hnrnph1l	321556	other biological processes	nucleus;other cell component	nucleic acid binding activity	mRNA Splicing - Major Pathway; FGFR2 alternative splicing	mRNA processing
A0A286YAF6	0.5	6	1	0	3.892530092	14.85143151	170177.1944	0.000104021	2.24285E-05	0.00228916	9.496812764	3.394694505	27269.42383	46207.7666	68337.74805	164717.6475	172211.7559	335134.2188	608972.2793	735858.0039	629455.4688	498805.4668	1544975.184	350589.7217	Apolipoprotein Bb, tandem duplicate 1 OS=Danio rerio OX=7955 GN=apobb.1 PE=1 SV=2	apobb.1	NA	cell organization and biogenesis;other metabolic processes;transport;other biological processes	non-structural extracellular	signal transduction activity or receptor binding;transporter activity
F1Q657	0.833333333	6	1	0.666666667	3.87938918	14.71677019	44088.32158	2.69491E-05	3.21383E-05	0.002585346	9.008005934	3.043387918	9162.141602	17186.52637	9639.773438	149712.6563	104351.5713	181384.4844	214245.2979	108711.0352	207732.5391	152164.4219	305503.6719	70190.82031	Elastase 2-like OS=Danio rerio OX=7955 GN=ela2l PE=1 SV=1	ela2l	NA	protein metabolism		other molecular function
Q5RH28	0.833333333	6	1	0.666666667	3.863802186	14.55862485	174919.9453	0.00010692	0.031628727	0.055715811	3.130107611	-3.415536618	29337.67969			62465.63281		90980.28906	171316.8984	1064858.82			850142.5	112405.0625	Inter-alpha-trypsin inhibitor heavy chain 2 OS=Danio rerio OX=7955 GN=itih2 PE=3 SV=1	itih2	NA	other metabolic processes;other biological processes	non-structural extracellular	enzyme regulator activity
Q6PHK4	0.666666667	6	1	0.333333333	3.831228789	14.23360095	176628.1795	0.000107965	1.83041E-05	0.002208696	9.782952496	3.591228846	50090.43359	65971.12402	31052.68262	540535.2012	320043.6348	761641.041	701759.6504	536058.7168	786595.3965	1200614.969	2315100.707	966822.8281	Serine--pyruvate aminotransferase OS=Danio rerio OX=7955 GN=agxtb PE=1 SV=1	agxtb	79378	other metabolic processes;other biological processes	other cytoplasmic organelle	other molecular function	Peroxisomal protein import; Glyoxylate metabolism and glycine degradation
B8A5D4	0.666666667	6	1	0.333333333	3.760347609	13.55118969	112429.2729	6.87227E-05	4.34911E-05	0.003153624	8.613721704	2.744815074	27973.5918	19819.43359	51384.55469	97660.31738	81631.00293	112752.4746	357961.543	534946.2422	370218.2559	269996.0508	775688.0313	171586.0117	Thioredoxin-like 1 OS=Danio rerio OX=7955 GN=txnl1 PE=1 SV=2	txnl1	NA				RHOV GTPase cycle; RHOU GTPase cycle; RHOBTB2 GTPase cycle; RND3 GTPase cycle; RND2 GTPase cycle; RND1 GTPase cycle; RHOBTB1 GTPase cycle
F1Q890	0.333333333	6	0.666666667	0	3.748720854	13.44241882	268828.3344	0.000164322	8.23178E-06	0.001324401	10.98318744	4.349157875	60983.62207	99017.07813	65280.83008	214178.1094	176078.0488	343775.8965	1019682.836	850183.9785	1104493.672	1000109.566	2245671.027	579318.1641	Plasminogen OS=Danio rerio OX=7955 GN=plg PE=1 SV=1	plg	322691	protein metabolism;stress response;other biological processes	non-structural extracellular	other molecular function	Platelet degranulation ; Regulation of Insulin-like Growth Factor (IGF) transport and uptake by Insulin-like Growth Factor Binding Proteins (IGFBPs); LDL remodeling; Dissolution of Fibrin Clot; Activation of Matrix Metalloproteinases; Signaling by PDGF
A0A2R8Q4F1	0.833333333	6	1	0.666666667	3.667315253	12.70491883	100082.8134	6.11759E-05	0.070774909	0.105434227	2.252897231	-4.421704974	14872.38379			65837.55469	55783.15234	197381.9375	289999.5	34800.83594	668452.4375	138152.1719	517864.8125	104996.1563	ARFGEF family member 3 OS=Danio rerio OX=7955 GN=arfgef3 PE=4 SV=1	arfgef3	NA	cell organization and biogenesis;other biological processes		enzyme regulator activity
A0A0R4IXY0	0.833333333	6	1	0.666666667	3.642135173	12.48509742	130411.3021	7.97143E-05	2.86439E-05	0.002439788	9.162012304	3.156260131	25159.58203	35760.29297	55879.60156	165686.6094	154543.0234	329092.7734	369885.0391	523070.8438	505715.5625	353268.625	991073.3125	264313.5781	Glutaryl-CoA dehydrogenase b OS=Danio rerio OX=7955 GN=gcdhb PE=1 SV=2	gcdhb	NA	other metabolic processes		other molecular function
Q804W1	0.833333333	6	1	0.666666667	3.63684892	12.43943384	39192.51684	2.39565E-05	0.036019754	0.061505429	3.003959279	-3.55362815	7300.222168						37243.67188	221422.0625			100042.5156	19111.80469	Parvalbumin 6 OS=Danio rerio OX=7955 GN=pvalb6 PE=1 SV=1	pvalb6	402806		nucleus;other cell component	other molecular function
F1QB54	0.5	6	1	0	3.635347545	12.42649518	286415.3183	0.000175072	2.00352E-05	0.00223161	9.654796701	3.504010435	70416.45996	67584.54688	112705.25	260083.6016	309613.4434	481124.7852	821984.9609	1370477.332	913641.8398	555981.1406	1526169.766	299385.1699	Polyadenylate-binding protein 1A OS=Danio rerio OX=7955 GN=pabpc1a PE=1 SV=1	pabpc1a	606498	protein metabolism;RNA metabolism OR transcription;other metabolic processes;developmental processes;other biological processes	cytosol;nucleus;other cell component	nucleic acid binding activity	Nonsense Mediated Decay (NMD) enhanced by the Exon Junction Complex (EJC); L13a-mediated translational silencing of Ceruloplasmin expression; Translation initiation complex formation; Nonsense Mediated Decay (NMD) independent of the Exon Junction Complex (EJC); Deadenylation of mRNA; AUF1 (hnRNP D0) binds and destabilizes mRNA
F1QX36	0.5	6	1	0	3.583420404	11.98718005	119078.3216	7.2787E-05	2.52946E-05	0.00228916	9.330918887	3.277719238	47280.62451	26464.08203	32514.9082	130995.3516	73353.85352	137915.5586	327622.1797	568294.9727	376380.0078	300377.957	680320.1191	166972.207	Dihydropyrimidine dehydrogenase [NADP(+)] (Fragment) OS=Danio rerio OX=7955 GN=dpydb PE=1 SV=2	dpydb	NA	other metabolic processes	other cell component	other molecular function
X1WDL8	0.833333333	6	1	0.666666667	3.505914293	11.36018397	1247644.285	0.000762626	0.000300287	0.006358231	6.412993756	0.784440413	260295.3906	853521.875	228303.8125	367059.4063	620396.3125	1191056.375	3337272	4806162.5	4636180.5	683134.9375	3901911.25	593080.9375	Nuclear factor of-activated T cells 4 (Fragment) OS=Danio rerio OX=7955 GN=nfatc4 PE=4 SV=1	nfatc4	NA	signal transduction;other biological processes	other cell component	nucleic acid binding activity;other molecular function
F1Q510	0.5	6	1	0	3.504598632	11.34982881	79066.98074	4.83299E-05	0.000672613	0.008330254	5.632717413	-0.052938363	12422.81543	49826.12109	20884.51465	94880.21484	58684.80078	166547.5215	217776.1016	499157.5469	173868.7656	161629.8281	286720.2109	94229.85156	L-fuconate dehydratase OS=Danio rerio OX=7955 GN=enosf1 PE=1 SV=1	enosf1	558186	other metabolic processes		other molecular function
F1Q775	0.666666667	6	1	0.333333333	3.486378428	11.20738995	65386.95883	3.9968E-05	0.000360274	0.006361908	6.91310317	0.772169168		17866.625	13168.44141	14063.25098	20229.4707	42029.89453	112561.9805	158638.8125	284496.9531	19491.5625	191670.5273	24033.4082	Cartilage intermediate layer protein, nucleotide pyrophosphohydrolase OS=Danio rerio OX=7955 GN=cilp PE=1 SV=1	cilp	553329		non-structural extracellular		Signaling by Type 1 Insulin-like Growth Factor 1 Receptor (IGF1R)
Q7ZYX4	0.833333333	6	1	0.666666667	3.470741609	11.08657327	27284.49036	1.66777E-05	0.014719226	0.032583687	4.66911354	-2.345139258		8194.400391		9058.113281				90847.82031			73721.09375		Chaperonin-containing TCP1, subunit 6A (zeta 1) OS=Danio rerio OX=7955 GN=cct6a PE=1 SV=1	cct6a	116994	other biological processes	cytosol	other molecular function
Q8AW60	0.666666667	6	1	0.333333333	3.46380439	11.0333913	127792.482	7.81136E-05	9.24496E-05	0.004183343	7.693008817	1.989514683	27102.3418	30588.79883	68688.35938	148768.3486	156273.0967	265635.9336	346266.1934	555028.6367	397973.3242	399922.5664	587237.5078	357865.8906	Butyryl-CoA dehydrogenase OS=Danio rerio OX=7955 GN=ivd PE=1 SV=1	ivd	NA	other metabolic processes		other molecular function	Branched-chain amino acid catabolism
F1QUA3	0.833333333	6	1	0.666666667	3.429946156	10.77746637	31351.35441	1.91636E-05	1.22418E-05	0.001611462	10.37175068	3.975878178	8395.119141	8338.154297	12442.19824	22253.78516	65078.83398	85579.36328	110312.5059	89141.93359	110875.8945	96129.37695	165319.0391	10978.68066	Talin 2a OS=Danio rerio OX=7955 GN=tln2a PE=1 SV=2	tln2a	NA	cell adhesion;cell organization and biogenesis	plasma membrane;other membranes;cytoskeleton;other cell component	signal transduction activity or receptor binding;cytoskeletal activity
E7FE90	0	6	0	0	3.42521317	10.74216715	554477.3733	0.000338926	4.74188E-05	0.003153624	8.503742306	2.658984619	110497.5508	174796.0625	250685.5664	243879.3594	409011.7559	820657.0254	1742897.855	2253211.031	1528324.375	927041.0547	2394177.422	545091.918	Fetuin B OS=Danio rerio OX=7955 GN=fetub PE=1 SV=1	fetub	569489	other biological processes	non-structural extracellular	enzyme regulator activity	Platelet degranulation ; Dissolution of Fibrin Clot
A4FUM8	1	6	1	1	3.350536578	10.20027808	38795.73636	2.3714E-05	0.001507498	0.010575409	5.329062281	-0.699324193	7565.359863	28988.91602	16404.23633	58620.24023	14225.79785	65204.48438	126301.5352	193416.6172		71982.94336	113887.9258	28937.13281	Vacuolar proton pump subunit B OS=Danio rerio OX=7955 GN=atp6v1b2 PE=1 SV=1	atp6v1b2	NA	other metabolic processes;transport	other membranes	other molecular function
Q5RKN4	0.666666667	6	1	0.333333333	3.350407866	10.19936809	41329.95592	2.52631E-05	0.000131072	0.00441377	8.238564371	1.775641221		11872.66211	8865.308594	20288.08789	12522.00098	51621.69531	101131.1348	135615.4141	83538.91113	76314.38672	253173.7266	64692.54492	Putative oxidoreductase GLYR1 OS=Danio rerio OX=7955 GN=glyr1 PE=2 SV=1	glyr1	493611		nucleus	other molecular function
F1QBP2	0.833333333	6	1	0.666666667	3.333963604	10.08377274	68151.6444	4.16579E-05	0.003688388	0.014992864	4.191497721	-1.834754776	15792.17773	10235.53711	61156.38184	43497.50391	45771.91016	90249.29492	92633.22266	403664.4297	271066.8047	126011.2422	99400.70898	41630.2373	Ras-related protein Rab-14 OS=Danio rerio OX=7955 GN=rab14l PE=1 SV=1	rab14l	NA	cell organization and biogenesis;stress response;transport	other membranes;cytosol;ER/Golgi;other cytoplasmic organelle;other cell component	other molecular function	Neutrophil degranulation; RAB geranylgeranylation; Synthesis of PIPs at the plasma membrane; RAB GEFs exchange GTP for GDP on RABs
O93375	0.833333333	6	1	0.666666667	3.333497621	10.08051626	24296.04967	1.4851E-05	0.003737862	0.014992864	5.67938924	-1.206535545	9836.563477		12859.9541					113376.7969					Transcription factor COE2 OS=Danio rerio OX=7955 GN=coe2 PE=2 SV=1	coe2	NA	other biological processes	nucleus	nucleic acid binding activity;other molecular function
Q6PHJ8	0.833333333	6	1	0.666666667	3.324896397	10.02059588	50751.32743	3.10219E-05	0.001319945	0.010167301	5.031597108	-0.757673385	11555.95215	14409.11523	24749.06787	30498.89746	16129.07129	42425.5625	92338.46875	444333.3154	101062.7227	41605.80859	115135.0156	41084.44531	Myosin, light chain 12, genome duplicate 1 OS=Danio rerio OX=7955 GN=myl12.1 PE=1 SV=1	myl12.1	326719			other molecular function	RHO GTPases activate PAKs; Smooth Muscle Contraction
A0A2R8Q108	0.5	6	1	0	3.307081477	9.897618787	100210.3624	6.12539E-05	0.000148605	0.004702815	7.155579913	1.507200309	61824.86133	22077.35156	23677.27344	102809.4375	114322.2813	154198.1836	295554.9492	296300.4883	357818.9844	107778.625	674808.3828	165588.8906	Dolichyl-diphosphooligosaccharide--protein glycosyltransferase subunit 2 OS=Danio rerio OX=7955 GN=rpn2 PE=1 SV=1	rpn2	NA	protein metabolism;other metabolic processes	other membranes;ER/Golgi
A4IG19	0.833333333	6	1	0.666666667	3.262553026	9.596797328	39615.81606	2.42153E-05	9.22897E-05	0.004183343	7.695025343	1.991264106	11332.41699	17805.19531	10364.46875	63328.09766	62449.22656		113533.2422	84990.33203	191559.0781	75949.38086	287061.8438	107700.3398	Alpha-1,4 glucan phosphorylase OS=Danio rerio OX=7955 GN=pygb PE=1 SV=1	pygb	403051	other metabolic processes	other cell component	other molecular function	Neutrophil degranulation	Glycogen metabolism
Q6GMJ1	0.333333333	6	0.666666667	0	3.255369709	9.549132717	450342.5596	0.000275273	0.000136775	0.004501147	7.247302739	1.591836469	127805.1885	99615.92871	243111.6709	287686.7891	166011.1543	390234.9424	1027428.523	1930857.909	1358541.582	1003427.582	3453977.563	1135046.141	Carboxylic ester hydrolase (Fragment) OS=Danio rerio OX=7955 GN=ces2a PE=1 SV=1	ces2a	NA			other molecular function	Aspirin ADME; Phase I - Functionalization of compounds; Synthesis of PC; LDL clearance; Neurotransmitter clearance
F1R5X4	0	6	0	0	3.233568188	9.405914302	1543394.867	0.000943405	0.00021146	0.005371831	6.775512975	1.145830824	359363.2695	942394.6973	376325.0332	673160.6348	304547.2734	2090415.334	3473691.078	4931062.211	6191573.117	1696161.92	3343639.012	857178.6855	Collagen, type XI, alpha 2 OS=Danio rerio OX=7955 GN=col11a2 PE=1 SV=2	col11a2	561679	cell organization and biogenesis;developmental processes;other biological processes	non-structural extracellular;extracellular matrix;other cell component	extracellular structural activity
A0A2R8Q8K1	0.833333333	6	1	0.666666667	3.233166163	9.40329359	26766.10118	1.63609E-05	0.001080842	0.009701	5.670578093	-0.353363676		5389.811035	9029.4375	8386.716797		11633.10156	44240.78516	123392.6484	51710.55859	27820.16406	56245.61328	21004.94727	Inosine-5'-monophosphate dehydrogenase OS=Danio rerio OX=7955 GN=impdh1a PE=1 SV=1	impdh1a	NA	other metabolic processes	nucleus;other cell component	other molecular function
F1Q8H6	0.833333333	6	1	0.666666667	3.232309961	9.397714641	19772.74666	1.20862E-05	0.00361628	0.014876062	4.496826358	-1.616066085	5999.076172	7043.838379	12435.99512	9411.272461	8249.352539	15615.30469	35537.24609	161836.6719		24594.53125			Enoyl CoA hydratase 1, peroxisomal OS=Danio rerio OX=7955 GN=ech1 PE=1 SV=1	ech1	NA		mitochondrion	other molecular function
F1QEW4	0.333333333	6	0.666666667	0	3.229185912	9.377386601	86243.86134	5.27168E-05	0.000109573	0.004288152	7.497041721	1.817392326	21838.22461	25712.29785	39783.55859	93402.96875	65969.44043	156747.1279	193482.9727	423490.0186	224812.9785	218957.6387	581158.8516	118125.1797	Flotillin OS=Danio rerio OX=7955 GN=flot1a PE=1 SV=2	flot1a	561345	signal transduction;other biological processes	plasma membrane;other membranes;other cytoplasmic organelle;other cell component
Q1LYL6	0.666666667	6	1	0.333333333	3.22002991	9.31806187	111285.6422	6.80237E-05	0.000108537	0.004288152	7.507893093	1.827033781	22826.32422	43157.24219	49185.75684	129243.6602	101159.7422	189122.9512	480982.8203	307362.0391	265170.9844	455836.1016	998417.0313	242648.6953	Carboxylic ester hydrolase OS=Danio rerio OX=7955 GN=ces2a PE=1 SV=1	ces2a	NA			other molecular function
Q6PBJ3	0.666666667	6	1	0.333333333	3.209549554	9.250616743	52942.34016	3.23612E-05	0.012052024	0.028553009	3.734143888	-2.591063843	9981.024414			50895.18652		57574.39063	45605.38672	184380.2344	93606.69531	43275.16699	349762.9531	80050.7168	VAMP/synaptobrevin OS=Danio rerio OX=7955 GN=vamp1 PE=1 SV=1	vamp1	406707	cell organization and biogenesis;transport	plasma membrane;other membranes	other molecular function
F1R319	0.5	6	1	0	3.181007382	9.069401706	136628.728	8.35147E-05	0.000524321	0.007645484	5.866181444	0.206486471	50850.30371	25326.41992	72508.80762	156867.4561	123689.5498	142612.6367	385377.0928	711990.1035	253883.3262	210303.2617	772643.1289	71424.31738	Solute carrier family 25 member 11 OS=Danio rerio OX=7955 GN=slc25a11 PE=1 SV=1	slc25a11	NA	transport	other membranes	transporter activity	Gluconeogenesis
A0A0R4INC4	0.666666667	6	1	0.333333333	3.173331614	9.021276668	124317.5792	7.59895E-05	0.000153102	0.004716846	7.122835456	1.476747589	45627.37598	50197.35449	30959.16992	112608.3711	126591.8174	166528.8652	225516.9688	596784.3789	386814.6953	202117.2148	364880.3281	120757.8125	Plectin a OS=Danio rerio OX=7955 GN=pleca PE=1 SV=2	pleca	NA	cell organization and biogenesis;stress response;developmental processes;other biological processes	plasma membrane;other membranes;cytoskeleton;other cell component	cytoskeletal activity;other molecular function
E7FFY1	0.833333333	6	0.666666667	1	3.172993137	9.019160391	167194.38	0.000102198	0.038727501	0.065055013	2.934699838	-3.630587808			38587.28906	58949.30078		64270.87109	161560.0469	749698.75		74438.78125			Neurofibromin 1b OS=Danio rerio OX=7955 GN=nf1b PE=1 SV=1	nf1b	564518	cell cycle OR cell proliferation;developmental processes;signal transduction;other biological processes
A0A2R8QG06	0.5	6	1	0	3.161934091	8.950287907	50771.50794	3.10342E-05	8.68128E-05	0.004183343	7.766592848	2.053069291	13719.22949	15339.45215	23225.50195	67956.76953	71347.12109	117878.1758	104577.2676	151670.4746	220941.5313	108043.5068	321416.6797	86508.41309	RNA helicase OS=Danio rerio OX=7955 GN=ddx23 PE=1 SV=1	ddx23	NA	RNA metabolism OR transcription;other metabolic processes	nucleus	nucleic acid binding activity;other molecular function
E9QHP2	1	6	1	1	3.158564907	8.929410325	20787.41579	1.27064E-05	0.019406338	0.039005942	4.249148981	-2.623687302		6956.473145						62117.20313		18069.30859	55853.04688	21546.03906	Rapunzel 2 (Fragment) OS=Danio rerio OX=7955 GN=rpz2 PE=1 SV=1	rpz2	NA
E9QIZ1	0.833333333	6	1	0.666666667	3.134997011	8.784724307	223425.5449	0.00013657	0.006314012	0.019407822	3.782909448	-2.397083326	49404.32422	132718.8584	65329.40039	82512.16211	197283.082	189392.5938	411647.7188	285694.4531	2469239.188	240440.4961	573495.0313	197291.8984	Si:ch211-197h24.6 OS=Danio rerio OX=7955 GN=si:ch211-197h24.6 PE=1 SV=1	si:ch211-197h24.6	560245
F1Q8J4	0.5	6	1	0	3.125429428	8.726659027	180401.7351	0.000110271	6.77356E-05	0.003923246	8.062433192	2.302831508	58748.05859	75233.5625	51528.2002	737914.3848	582783.1602	814277.2109	812043.041	399525.375	466520.4922	359910.7852	1158684.367	370432.4453	Acyl-CoA dehydrogenase very long chain OS=Danio rerio OX=7955 GN=acadvl PE=1 SV=1	acadvl	NA	other biological processes	mitochondrion	other molecular function	Beta oxidation of palmitoyl-CoA to myristoyl-CoA
Q1LVF0	0.833333333	6	1	0.666666667	3.124369489	8.72024996	25135.95466	1.53644E-05	0.020027976	0.039618182	4.203146627	-2.655921848		8511.986328						74226.64844			45053.55469		Laminin subunit gamma-1 OS=Danio rerio OX=7955 GN=lamc1 PE=2 SV=2	lamc1	286832	cell adhesion;cell organization and biogenesis;developmental processes;other biological processes	non-structural extracellular;extracellular matrix	extracellular structural activity	MET activates PTK2 signaling; Regulation of Insulin-like Growth Factor (IGF) transport and uptake by Insulin-like Growth Factor Binding Proteins (IGFBPs); Post-translational protein phosphorylation; Laminin interactions
F1R8R0	0.833333333	6	1	0.666666667	3.110066879	8.634226141	40228.15986	2.45896E-05	0.010312226	0.025656536	3.87970845	-2.42881676		7986.612305		57029.14453	33795.78418	85722.96289	68593.71094	36857.30273	129703.0586	207658.2031	338027.4219	45808.11328	Si:zfos-1897c11.1 OS=Danio rerio OX=7955 GN=si:zfos-1897c11.1 PE=4 SV=3	si:zfos-1897c11.1	NA
A0A2R8QR17	0.833333333	6	1	0.666666667	3.095268438	8.546113268	58348.82956	3.56659E-05	0.019505534	0.039005942	3.302729689	-3.092862377			11673.62305		9019.833008	18938.56641	41915.28418	195789.0273	120993.5352	45652.55176	119438.4219	13570.72559	Plectin b OS=Danio rerio OX=7955 GN=plecb PE=1 SV=1	plecb	NA	cell organization and biogenesis;stress response;developmental processes;other biological processes	plasma membrane;other membranes;cytoskeleton;other cell component	cytoskeletal activity;other molecular function	Caspase-mediated cleavage of cytoskeletal proteins; Type I hemidesmosome assembly
B8A5D3	0.666666667	6	1	0.333333333	3.082274957	8.469489166	73530.02854	4.49455E-05	0.001456285	0.010575409	4.947471571	-0.860642362	20168.82813	43175.95605	18521.90918	47725.85059		89281.28809	167192.4863	505106.4326	116032.6934	43052.48242	217054.75	73960.98633	Asparagine--tRNA ligase OS=Danio rerio OX=7955 GN=nars1 PE=1 SV=1	nars1	NA	protein metabolism;RNA metabolism OR transcription;other metabolic processes		nucleic acid binding activity;other molecular function
Q6DHT4	0.833333333	6	1	0.666666667	3.074359092	8.423145528	59770.45884	3.65349E-05	0.003770213	0.015080852	4.174441546	-1.857739641	7946.388184	43161.64453	25467.16211	28081.96484	18544.36719	66636.3457	149649.8145	363844.5781	95869.20703	163036.1152	576204.5547	145224.1201	Aldehyde dehydrogenase 6 family, member A1 OS=Danio rerio OX=7955 GN=aldh6a1 PE=1 SV=1	aldh6a1	436647	other metabolic processes	mitochondrion	other molecular function	Branched-chain amino acid catabolism
A0A0R4ISN6	0.5	6	1	0	3.067855792	8.385261591	78259.78452	4.78365E-05	0.004373695	0.016087788	4.740377544	-1.543029508	15881.85352			34479.47656	30091.97461	82329.39844	95226.45313	214958.0313	115383.0781	105031.4219	268428.5625	68722.74219	Glutaryl-CoA dehydrogenase b (Fragment) OS=Danio rerio OX=7955 GN=gcdhb PE=1 SV=1	gcdhb	NA	other metabolic processes		other molecular function
H0WEY0	0.666666667	6	1	0.333333333	3.065433862	8.371196612	177739.5883	0.000108644	0.002094994	0.011943116	4.64345128	-1.241823866	27306.31445	117209.1758	72434.67188	114015.1084	125672.2832	166380.8125	320896.8418	410882.375	1031456.383	163891.75	515553.625	157753.2871	Si:dkey-84h14.1 OS=Danio rerio OX=7955 GN=si:dkey-84h14.1 PE=4 SV=1	si:dkey-84h14.1	NA	signal transduction
X1WH58	0.5	6	1	0	3.059222982	8.335235621	38302.06864	2.34123E-05	0.000120041	0.00441377	7.393475409	1.724711755	14367.88672	16279.86719	9982.65625	44097.65039	48956.93652	78299.9043	116935.293	71697.06543	161285.9453	86823.10938	144353.4668	62254.00195	Zinc finger protein 1035 OS=Danio rerio OX=7955 GN=znf1035 PE=4 SV=1	znf1035	504111	other biological processes	nucleus	nucleic acid binding activity;other molecular function
E7F9S1	0.833333333	6	0.666666667	1	3.053465652	8.302038669	133637.533	8.16864E-05	0.051983296	0.082625481	2.317699622	-4.55580937	13896.65918	359354.1875	19979.0625	89762.41406	388912.0938	805737.625	621656.375	110870.9844	828312.4375	576339	912507.5625	310986.5	DEAH (Asp-Glu-Ala-His) box polypeptide 32a OS=Danio rerio OX=7955 GN=dhx32a PE=4 SV=2	dhx32a	NA		nucleus	nucleic acid binding activity;other molecular function
E7F0A1	0.5	6	1	0	3.052707174	8.297675127	183917.3131	0.00011242	0.000167097	0.005027983	7.027439545	1.387305871	52737.50781	102582.0977	48110.73828	174474.5977	196407.5742	217316.7871	477204.0586	763977.4375	407866.2969	329048.6875	570742.8594	227500.8164	Profilin OS=Danio rerio OX=7955 GN=pfn1 PE=1 SV=1	pfn1	799355	cell organization and biogenesis;developmental processes;other biological processes	cytoskeleton;other cell component	cytoskeletal activity	RHO GTPases Activate Formins; PCP/CE pathway; Signaling by ROBO receptors
A0A0R4IPI6	1	6	1	1	3.052265307	8.295134118	350314.1184	0.000214131	0.039608771	0.066431023	2.498978391	-4.284847312	45993.51172	708054.625	55255.36719	143937.0938	763048.1875	1503362.125	1318359.125	278909.8438	2793254.25	1144509.25	1984352.25	402405.6875	Tripartite motif-containing 35-12 OS=Danio rerio OX=7955 GN=trim35-12 PE=4 SV=1	trim35-12	NA	protein metabolism;other metabolic processes	other cell component	other molecular function
A8E7G0	0.833333333	6	1	0.666666667	3.024646646	8.137844122	26704.07114	1.63229E-05	0.004423688	0.016134762	4.728247508	-1.554658242	12529.93848	12360.96582	25518.14258	24646.97461	20992.00195			128664.7266		31520.26563	70632.875	21312.96484	Dihydrodiol dehydrogenase (dimeric), like OS=Danio rerio OX=7955 GN=dhdh.1 PE=1 SV=1	dhdh.1	NA			other molecular function
Q7T2C8	0.833333333	6	1	0.666666667	3.009312707	8.051807647	17474.75865	1.06815E-05	0.001515299	0.010575409	5.972206397	-0.478482372	9102.010742	10015.48242	12246.2832					83527.83594		41871.82031	15754.4043	18164.87695	Thioredoxin-disulfide reductase OS=Danio rerio OX=7955 GN=txnrd3 PE=1 SV=1	txnrd3	NA	other biological processes	mitochondrion;other cell component	other molecular function
Q7ZUW8	0.5	6	1	0	2.998186839	7.989952013	59998.53131	3.66743E-05	8.75273E-05	0.004183343	7.75697337	2.044793862	20253.63867	17895.61133	26384.93359	154760.457	124256.457	171314.6152	180425.1211	236282.0781	114422.209	319896.8672	389450.1797	192029.3516	Aspartate aminotransferase OS=Danio rerio OX=7955 GN=got1 PE=1 SV=1	got1	406330	other metabolic processes	cytosol	other molecular function	Gluconeogenesis; Aspartate and asparagine metabolism	Glycolysis and gluconeogenesis
A0A0R4IDI3	0.5	6	1	0	2.994310743	7.968514182	57467.35471	3.51271E-05	0.000336838	0.006358231	6.297437507	0.665668488	33193.07031	13755.90869	18478.25195	83585.58496	41256.41797	74800.35938	103975.5166	172117.4561	238546.8242	132096.375	315598.2891	87843.50586	Fibronectin (Fragment) OS=Danio rerio OX=7955 GN=fn1b PE=1 SV=1	fn1b	NA	cell adhesion;cell organization and biogenesis;protein metabolism;other metabolic processes;stress response;developmental processes;other biological processes	non-structural extracellular;extracellular matrix	signal transduction activity or receptor binding;other molecular function
Q802Z5	0.5	6	1	0	2.971787542	7.845076647	80293.85868	4.90799E-05	0.000123087	0.00441377	7.365222885	1.699219276	28199.56738	44769.03223	18660.83398	49949.1875	64959.45996	105461.6309	201052.9453	217529.5273	260084.2891	170322.3555	324418.6719	105430.3398	Non-POU domain-containing, octamer-binding OS=Danio rerio OX=7955 GN=nono PE=1 SV=1	nono	321994	RNA metabolism OR transcription;other metabolic processes;developmental processes;other biological processes	nucleus	nucleic acid binding activity		mRNA processing
Q4QRG0	0.833333333	6	1	0.666666667	2.964013121	7.80291466	45326.41762	2.77059E-05	0.000333815	0.006358231	7.006573075	0.849107625		14751.77051	11834.51367		25511.79102		72639.52344	127721.7109	118120.3438	53524.83984	115008.3359	39205.16797	EWS RNA-binding protein 1b OS=Danio rerio OX=7955 GN=ewsr1b PE=1 SV=1	ewsr1b	322880	cell cycle OR cell proliferation;developmental processes;other biological processes	nucleus	nucleic acid binding activity;other molecular function
Q1ECX3	0.833333333	6	1	0.666666667	2.963837988	7.801967496	63542.21226	3.88404E-05	0.000241451	0.005678835	6.63666206	1.009389458	13375.97461	26432.93066	33297.37793	43859.28516	26853.38477	90677.99414	203060.7129	215080.4277	128016.6328	83317.63281	447583.8086	113607.8184	Tgm2b protein OS=Danio rerio OX=7955 GN=tgm2b PE=1 SV=1	tgm2b	323856	protein metabolism;other metabolic processes	mitochondrion	other molecular function
Q5XJX1	0.833333333	6	1	0.666666667	2.954000195	7.748946562	28037.6927	1.71381E-05	0.023526884	0.044391455	3.973952504	-2.821862027		10072.12109		17554.60938		19321.19531		78048.32813		16626.30664	33565.19141		Secretagogin OS=Danio rerio OX=7955 GN=scgn PE=1 SV=1	scgn	573010	developmental processes;other biological processes	cytosol;nucleus;other cell component	other molecular function
F1RE98	1	6	1	1	2.953256875	7.744955098	49500.83476	3.02575E-05	0.006967611	0.020340929	4.825794557	-1.830239447	20549.3418	30461.25977		38696.25781	46152.8125				193772.3438	72558.52344	117071.4453		Leucine-rich repeat and fibronectin type III domain-containing 5b OS=Danio rerio OX=7955 GN=lrfn5b PE=4 SV=1	lrfn5b	555839
A7MBU9	0.666666667	6	0.666666667	0.666666667	2.948263889	7.718197112	38750.43628	2.36863E-05	0.001285188	0.010113873	5.490978954	-0.533191932		7775.808594	16626.03125	17100.23438	15226.07129	32310.70313	59384.67969	132256.4531	86051.32031	29916.97461	88044		Carboxymethylenebutenolidase homolog OS=Danio rerio OX=7955 GN=cmbl PE=1 SV=1	cmbl	100151256		cytosol	other molecular function	Phase I - Functionalization of compounds
Q7ZUW5	0.666666667	6	1	0.333333333	2.941680235	7.683055818	64525.93976	3.94417E-05	0.000179196	0.005095922	7.807885183	1.469326466		20184.78125	17856.80859	42591.81641	45357.73047	93036.17188	119265.0547	151413.7852	171856.1875	101402.0781	265310.6563	52444.21875	RAB5A, member RAS oncogene family OS=Danio rerio OX=7955 GN=rab5aa PE=1 SV=1	rab5aa	337737	transport;other biological processes	plasma membrane;other membranes;other cytoplasmic organelle;other cell component	other molecular function	Clathrin-mediated endocytosis; RAB geranylgeranylation; RAB GEFs exchange GTP for GDP on RABs; TBC/RABGAPs; Factors involved in megakaryocyte development and platelet production; Synthesis of PIPs at the plasma membrane
Q6PHI8	0.833333333	6	1	0.666666667	2.940179297	7.675066745	33327.24829	2.03714E-05	0.065974258	0.09982312	2.307239792	-4.350636804		7227.495605					34366.16797	207406.7813	23947.26563		87779.73242	9692.09668	Tkt protein OS=Danio rerio OX=7955 GN=tktb PE=1 SV=1	tktb	378713			other molecular function
E9QH38	1	6	1	1	2.937656131	7.661655359	34889.96765	2.13266E-05	0.011853579	0.028276742	3.749501598	-2.573775441			7576.325195	29396.76563	31032.05859	44120.43359	67585.74219	29751.2793	97270.89844	65004.98047	131682.2656	39508.95313	Si:dkey-12j5.1 OS=Danio rerio OX=7955 GN=si:dkey-12j5.1 PE=1 SV=1	si:dkey-12j5.1	572246	cell cycle OR cell proliferation;protein metabolism;other metabolic processes;other biological processes	nucleus;other cell component
K4IAH1	0.666666667	6	0.666666667	0.666666667	2.932100447	7.632207774	62680.87696	3.83139E-05	0.02403061	0.04495649	3.944491247	-2.843851739			22688.71875	44623.53516		77316.05469		173165.0156			179635.3438	53862.625	Protein argonaute-4 OS=Danio rerio OX=7955 GN=ago4 PE=1 SV=1	ago4	100535764	other biological processes	other cell component	nucleic acid binding activity	Post-transcriptional silencing by small RNAs; Small interfering RNA (siRNA) biogenesis; MicroRNA (miRNA) biogenesis
Q4VBI2	0.833333333	6	1	0.666666667	2.928373806	7.612518378	24245.0053	1.48198E-05	0.004534354	0.016373428	4.032301002	-2.050971569	8265.21582	7246.520996	11328.97363	11423.65625	8321.279297	18204.84375	62851.30469	198444.8906	23999.66406	23378.19141	124889.1387	15341.55273	Immediate early response 3-interacting protein 1 OS=Danio rerio OX=7955 GN=ier3ip1 PE=3 SV=1	ier3ip1	554110	transport;developmental processes;other biological processes	other membranes;ER/Golgi;other cell component
F1QBS1	0.5	6	1	0	2.922281278	7.580438356	100268.4139	6.12894E-05	4.95623E-05	0.003153624	8.447961829	2.615014863	26230.47266	43607.37891	42226.47754	155295.25	176867.0156	126286.1875	244939.4688	276404.9453	310763.0215	233820.3066	543430.9922	107374.0273	RNA helicase OS=Danio rerio OX=7955 GN=ddx17 PE=1 SV=1	ddx17	556764	RNA metabolism OR transcription;other metabolic processes	nucleus;other cell component	nucleic acid binding activity;other molecular function
Q1LWH1	0.833333333	6	1	0.666666667	2.916586382	7.550574309	117338.0276	7.17232E-05	0.102732284	0.141403372	1.96779315	-4.794000476			25760.4707				40029.42578	478998.8594	383784.5625		271358.1563	96732.85156	Ribosomal protein S16 OS=Danio rerio OX=7955 GN=rps16 PE=1 SV=1	rps16	767765	protein metabolism;RNA metabolism OR transcription;other metabolic processes	cytosol;translational apparatus	nucleic acid binding activity;other molecular function	Major pathway of rRNA processing in the nucleolus and cytosol; Ribosomal scanning and start codon recognition; GTP hydrolysis and joining of the 60S ribosomal subunit; Nonsense Mediated Decay (NMD) enhanced by the Exon Junction Complex (EJC); L13a-mediated translational silencing of Ceruloplasmin expression; Translation initiation complex formation; SRP-dependent cotranslational protein targeting…	Cytoplasmic ribosomal proteins
Q5SPJ4	0	6	0	0	2.915723602	7.546060162	788576.4356	0.00048202	9.01797E-05	0.004183343	7.722018616	2.014639797	249436.8359	313896.1543	302137.3438	1723013.664	1179208.773	1970083.125	2777862.703	1407608.313	2599675.738	3007900.391	7402281.898	2045945.654	Serine (Or cysteine) proteinase inhibitor, clade A (Alpha-1 antiproteinase, antitrypsin), member 1 OS=Danio rerio OX=7955 GN=serpina1 PE=1 SV=1	serpina1	322701	other biological processes	non-structural extracellular	enzyme regulator activity	Regulation of Insulin-like Growth Factor (IGF) transport and uptake by Insulin-like Growth Factor Binding Proteins (IGFBPs); Post-translational protein phosphorylation; Neutrophil degranulation; Common Pathway of Fibrin Clot Formation; Platelet degranulation ; COPII-mediated vesicle transport; Cargo concentration in the ER; Intrinsic Pathway of Fibrin Clot Formation; Glucocorticoid biosynthesis
A2RUX5	0	6	0	0	2.912137169	7.527324511	795607.7853	0.000486318	0.003504566	0.014732574	4.23136886	-1.781194999	160378.2656	732060.9023	207703.2959	641726.6006	717589.4219	1501087.328	2198346.498	1184353.398	3994666.938	942479.1797	1913421.5	931121.25	Collagen, type XI, alpha 1a OS=Danio rerio OX=7955 GN=col11a1a PE=1 SV=1	col11a1a	565402		non-structural extracellular;extracellular matrix	extracellular structural activity
Q7ZUJ8	0.833333333	6	1	0.666666667	2.906734752	7.499189875	84043.64828	5.13719E-05	0.067168394	0.101045326	2.293339587	-4.491955678	8017.203613		117482.3242	134678.2891	103311.6367	115922.7188	192401.4375	275306.0977		245292.9766	333481.0938		Proteasome subunit beta OS=Danio rerio OX=7955 GN=psmb3 PE=1 SV=1	psmb3	573095	protein metabolism;other metabolic processes	nucleus;other cell component	other molecular function	MAPK6/MAPK4 signaling; Neddylation; Antigen processing: Ubiquitination & Proteasome degradation; Cross-presentation of soluble exogenous antigens (endosomes); Separation of Sister Chromatids; Ub-specific processing proteases; ABC-family proteins mediated transport; Autodegradation of Cdh1 by Cdh1:APC/C; APC/C:Cdc20 mediated degradation of Securin; APC/C:Cdh1 mediated degradation of Cdc20 and othe…
Q6NV33	0.833333333	6	1	0.666666667	2.899600994	7.462199826	70398.15619	4.30311E-05	0.01004188	0.025536845	3.90482	-2.401193659			15592.33398	11801.16992	17714.89063	48180.83105	99283.1875	215712.6563	73549.99902	73382.93066	220550.998	27126.25	Isocitrate dehydrogenase [NAD] subunit, mitochondrial OS=Danio rerio OX=7955 GN=idh3a PE=1 SV=1	idh3a	393926	other metabolic processes	mitochondrion	other molecular function	Citric acid cycle (TCA cycle)	TCA cycle
E9QC28	0.666666667	6	1	0.333333333	2.878985367	7.356325757	37702.08664	2.30455E-05	0.003737094	0.014992864	4.910437915	-1.447491285		8711.271484	22181.36523		18467.20703			99698.38281	104882.6406		82742.82813		Guanine nucleotide-binding protein (G protein), alpha-activating activity polypeptide, olfactory type (Fragment) OS=Danio rerio OX=7955 GN=gnal PE=3 SV=1	gnal	NA	signal transduction;other biological processes	plasma membrane;other membranes	signal transduction activity or receptor binding;other molecular function
A0A2R8RK83	0.833333333	6	1	0.666666667	2.8746784	7.33439721	30856.37403	1.88611E-05	0.006350694	0.019407822	4.946194527	-1.735891077	14151.51465		17822.85352	11538.48926		20601.37695		116480.8438		19094.84961	77834.20313	23432.7168	Parvalbumin 9 OS=Danio rerio OX=7955 GN=pvalb9 PE=1 SV=1	pvalb9	NA		nucleus;other cell component	other molecular function
F1QC64	0.5	6	1	0	2.862452045	7.272503296	105047.1185	6.42104E-05	0.000512876	0.007645484	5.887183508	0.229444116	42747.79297	66643.13379	20747.10156	147249.5664	136409.1855	170870.3555	279920.873	224803.1221	361277.3203	244362.5703	478432.8047	167347.4492	Myosin, heavy chain 9b, non-muscle OS=Danio rerio OX=7955 GN=myh9b PE=1 SV=4	myh9b	NA	cell organization and biogenesis;developmental processes;other biological processes	cytoskeleton	cytoskeletal activity;other molecular function	RHO GTPases activate PAKs
Q7ZZ04	0.833333333	6	1	0.666666667	2.85379007	7.228969831	21344.07294	1.30466E-05	0.025946102	0.047677608	3.839141992	-2.923743176		7938.511719						57387.26172		20591.39648	63955.44141	20607.21484	Enoyl CoA hydratase, short chain, 1, mitochondrial OS=Danio rerio OX=7955 GN=echs1 PE=1 SV=1	echs1	368912	other metabolic processes	mitochondrion	other molecular function	Branched-chain amino acid catabolism; Beta oxidation of lauroyl-CoA to decanoyl-CoA-CoA; Beta oxidation of decanoyl-CoA to octanoyl-CoA-CoA; Beta oxidation of octanoyl-CoA to hexanoyl-CoA; Beta oxidation of hexanoyl-CoA to butanoyl-CoA; Beta oxidation of butanoyl-CoA to acetyl-CoA
Q8JHD9	0.833333333	6	1	0.666666667	2.831868724	7.119957967	43866.73746	2.68137E-05	0.01395137	0.031483236	3.989638257	-2.549632198	11852.69336			35132.75195	28014.89453	60905.29883		120737.9727	58985.47461	69667.5	168457.8789	40029.35352	Casein kinase 1, alpha 1 OS=Danio rerio OX=7955 GN=csnk1a1 PE=1 SV=1	csnk1a1	192307	protein metabolism;other metabolic processes;developmental processes;other biological processes	nucleus;other cell component	kinase activity;other molecular function
Q6DG85	0.666666667	6	1	0.333333333	2.831434076	7.117813223	53616.69303	3.27734E-05	0.005141963	0.017459024	4.569615788	-1.70893456		12303.82324		24821.18945	27320.80273	42418.625	75198.67969	135585.4219	65877.45313	79292.67578	219567.8594	49547.78125	Uricase OS=Danio rerio OX=7955 GN=uox PE=1 SV=1	uox	436604	cell organization and biogenesis;other metabolic processes	other cytoplasmic organelle	other molecular function
F1QSC5	0.333333333	6	0.333333333	0.333333333	2.828674008	7.104208914	134968.3052	8.24998E-05	0.123649764	0.16608985	1.739258896	-5.390597845	36493.38379	121172.3809	29363.24316	46360.20117	38654.32422	218782.7051	240060.6143	37601.18359	5157586.75	491510.6582	214009.7842	208611.3223	Collagen, type I, alpha 1a OS=Danio rerio OX=7955 GN=col1a1a PE=1 SV=2	col1a1a	NA	cell organization and biogenesis;developmental processes;other biological processes	non-structural extracellular;extracellular matrix;other cell component	extracellular structural activity;other molecular function
F6NLI6	0.833333333	6	1	0.666666667	2.819644314	7.059883192	39348.64974	2.4052E-05	0.001677337	0.010837379	4.828003995	-1.008733992	17021.34326	12161.69043	15689.36816	29518.52246	21883.46094	17674.76563	61422.86914	264112.9922	70447.55273	58952.08398	176226.0352	55857.98828	Peptidyl-prolyl cis-trans isomerase OS=Danio rerio OX=7955 GN=ppib PE=1 SV=1	ppib	NA	protein metabolism;other metabolic processes;other biological processes	other cell component	other molecular function	Collagen biosynthesis and modifying enzymes
Q5TZG5	0.833333333	6	1	0.666666667	2.81871269	7.055325729	47478.75006	2.90215E-05	0.000390287	0.006649988	6.816116781	0.691263956	16366.92383	21779.35547	28791.56445	35506.89063	57952.82617	62693.17969	137802.291	170593.5469		15837.39648	249537.1074	49841.24121	Ezrin OS=Danio rerio OX=7955 GN=ezrb PE=1 SV=1	ezrb	561589	cell organization and biogenesis;developmental processes;other biological processes	plasma membrane;other membranes;cytoskeleton;other cell component	cytoskeletal activity	Netrin-1 signaling
A0A0R4IAX2	0.833333333	6	1	0.666666667	2.806735528	6.996995326	27844.90952	1.70203E-05	0.067283021	0.101064123	2.429325191	-4.21426706		7611.520508						123228.8281	23017.26367		42787.5		Forty-two-three domain-containing protein 1 OS=Danio rerio OX=7955 GN=si:dkey-17o15.2 PE=3 SV=1	si:dkey-17o15.2	100148319	other metabolic processes;transport	nucleus	nucleic acid binding activity
A0A2R8QSF5	0.666666667	6	1	0.333333333	2.798821136	6.958716032	105390.9977	6.44206E-05	0.008653977	0.023377978	3.748110969	-2.534190314	37634.49219	41051.92969	73867.9375	47847.57031	45987.04688	82564.39063	149671.5781	761206.75		120141.2969	228565.0781	101783.3672	Si:ch211-237a4.2 OS=Danio rerio OX=7955 GN=si:ch211-237a4.2 PE=4 SV=1	si:ch211-237a4.2	NA	signal transduction
B0UY92	0.666666667	6	1	0.333333333	2.788652116	6.909839096	71352.43442	4.36144E-05	0.003731136	0.014992864	4.912184048	-1.380853079			16742.01953	43139.57617	21050.87109	46708.76172	160169.4375	108176.9922	89353.75	56422.69141	75899.11719	22759.00781	Solute carrier family 2 member 2 OS=Danio rerio OX=7955 GN=slc2a2 PE=1 SV=1	slc2a2	NA	transport;developmental processes	other membranes	transporter activity	Regulation of insulin secretion; Cellular hexose transport; Intestinal hexose absorption
E7F6U5	0.833333333	6	1	0.666666667	2.771126587	6.826407732	46235.76422	2.82618E-05	0.028179837	0.050814949	3.727936599	-3.010244734			17696.27783			25734.92969		120802.0078			102742.3984	46765.81445	DEK proto-oncogene (Fragment) OS=Danio rerio OX=7955 GN=dek PE=1 SV=2	dek	NA	cell organization and biogenesis;other biological processes	nucleus	nucleic acid binding activity;other molecular function
A0A0R4ISB3	0.833333333	6	1	0.666666667	2.769217036	6.817378273	48534.58676	2.96669E-05	0.015789121	0.0340725	3.488919229	-2.872516377		11503.71973		15229.77246	11946.33398	13098.98438	68505.88867	154163.0313	45672.93359	15396.69531	82250.09375	28148.51172	Annexin OS=Danio rerio OX=7955 GN=anxa3a PE=1 SV=2	anxa3a	NA	other biological processes	other cell component	enzyme regulator activity;other molecular function
F1RCD5	0.833333333	6	1	0.666666667	2.769071679	6.816691433	62598.33917	3.82634E-05	0.001325341	0.010167301	5.028088774	-0.761945946	30864.21484	11290.20117	39552.23828	79932.51758	37356.9541	59531.29395	109809.7334	230033.7109	172828.9785	97987.00586	239511.0176	91247.09375	Ca2+-dependent activator protein for secretion b OS=Danio rerio OX=7955 GN=cadpsb PE=1 SV=1	cadpsb	NA	cell-cell signaling;transport;other biological processes	other cell component	other molecular function
A0A2R8QL77	1	6	1	1	2.761697764	6.781938792	56469.84684	3.45174E-05	0.001141788	0.009787443	5.613241562	-0.410271673	15247.06348		21029.18164	25983.7793	25328.29492	37712.64063	73024.23438	152216.625	161118.4844	56645.14844	127339.8281	31431.9668	Toll-like receptor 4a, like OS=Danio rerio OX=7955 GN=tlr4al PE=3 SV=1	tlr4al	NA	stress response;signal transduction	plasma membrane;other membranes	other molecular function	Regulation of TLR by endogenous ligand
E7F084	0.833333333	6	1	0.666666667	2.758694706	6.767836453	20457.30889	1.25046E-05	0.014491034	0.032281565	3.947002228	-2.589481332	7674.518555		15240.9707		8813.458008	27738.25		73195.05469		42491.64844	124155.9023	42659.87109	Kinesin family member 13Bb OS=Danio rerio OX=7955 GN=kif13bb PE=1 SV=2	kif13bb	100317281	other biological processes	cytoskeleton	cytoskeletal activity;other molecular function
O42248	0.333333333	6	0.666666667	0	2.731724586	6.642492003	186694.4013	0.000114118	0.000518337	0.007645484	5.877097844	0.218427086	59493.13477	61160.48535	104462.291	89561.91602	154515.1338	228323.2871	282093.293	521191.1875	757705.8125	111098.9375	553628.4414	180247.3965	Guanine nucleotide-binding protein subunit beta-2-like 1 OS=Danio rerio OX=7955 GN=gnb2l1 PE=2 SV=1	gnb2l1	30722	protein metabolism;other metabolic processes;developmental processes;other biological processes	cytosol;translational apparatus;nucleus;other cell component	translation activity;other molecular function	Regulation of TNFR1 signaling; TNFR1-induced NFkappaB signaling pathway; TNFR1-mediated ceramide production	BMP signaling pathway
Q1LXU2	0	6	0	0	2.731697489	6.642367244	1958736.065	0.001197284	0.000836209	0.009044991	5.4338223	-0.280168594	611842.4043	796127.207	901200.4409	722101.4966	1323203.816	1954222.916	2500484.313	8696063.627	5916505.07	1449383.961	4557616.5	1918503.633	Procollagen, type IX, alpha 2 OS=Danio rerio OX=7955 GN=col9a2 PE=1 SV=1	col9a2	321212	cell organization and biogenesis;developmental processes	non-structural extracellular;extracellular matrix;other cell component	extracellular structural activity	Assembly of collagen fibrils and other multimeric structures; MET activates PTK2 signaling; Collagen chain trimerization
Q49HM9	0.833333333	6	1	0.666666667	2.724126667	6.607601435	16882.67868	1.03196E-05	0.001588	0.010706203	5.276984303	-0.75358013	6260.237793	6663.271973	11967.21484	13347.2168			36179.43359	75940.51758			60716.65234	17375.93164	Rhodopsin kinase grk7a OS=Danio rerio OX=7955 GN=grk7a PE=1 SV=2	grk7a	566120	protein metabolism;other metabolic processes;signal transduction;other biological processes	other membranes;other cell component	kinase activity;other molecular function	Inactivation, recovery and regulation of the phototransduction cascade
F1QVS1	0.833333333	6	1	0.666666667	2.719930071	6.588408785	32064.8544	1.95997E-05	0.029684222	0.053130721	3.659063034	-3.064954791			12492.20215					82303.73438					Myosin-binding protein C3 OS=Danio rerio OX=7955 GN=mybpc3 PE=1 SV=2	mybpc3	NA	developmental processes;other biological processes		cytoskeletal activity
Q9PU58	0.666666667	6	1	0.333333333	2.716729964	6.573810932	51398.98773	3.14178E-05	0.00951279	0.024597356	4.437075391	-2.15032305		14646.81152				34791.05469		117306.2734	79031.34375	54002.11719	97461.96875	32656.16797	Protein NipSnap homolog 2 OS=Danio rerio OX=7955 GN=nipsnap2 PE=2 SV=2	nipsnap2	30232		mitochondrion;other cell component		RHOJ GTPase cycle; RHOH GTPase cycle
Q7SZ49	0.833333333	6	1	0.666666667	2.7048079	6.519710478	35864.25572	2.19221E-05	0.000515716	0.007645484	5.881924339	0.223701072	9250.526367	25522.67188	11736.81934	31094.13086	43571.93555	36582.06641	98613.63672	110766.5195	70304.39063	133364.0625	278490.8438	91742.19141	Short chain dehydrogenase/reductase family 16C, member 5 OS=Danio rerio OX=7955 GN=sdr16c5b PE=1 SV=1	sdr16c5b	406799		other cell component	other molecular function	RA biosynthesis pathway
B0R138	0.833333333	6	1	0.666666667	2.701667473	6.505533949	71020.87377	4.34117E-05	0.042922764	0.07043703	2.64569003	-3.911189273			17435.07422		30514.66602	57350.30078	61026.73828	311722	76706.58203	25726.30078	156406.582	34606.55859	Sulfotransferase OS=Danio rerio OX=7955 GN=sult1st2 PE=3 SV=1	sult1st2	NA			other molecular function
A5D6S3	0.5	6	1	0	2.692031654	6.462228008	142865.177	8.73268E-05	5.88302E-05	0.003549421	8.23455226	2.444019638	47424.20898	64583.84082	57953.78027	194729.6699	127634.3145	221105.0488	306420.252	447333.8066	349464.7539	298576.0938	755364.4355	207623.3301	Methylmalonyl-CoA isomerase OS=Danio rerio OX=7955 GN=mut PE=1 SV=1	mut	569581		mitochondrion	other molecular function	Propionyl-CoA catabolism; Cobalamin (Cbl, vitamin B12) transport and metabolism
A3KPG5	0.666666667	6	1	0.333333333	2.688759571	6.447588057	51259.74067	3.13327E-05	0.028299052	0.050966452	2.985937571	-3.480158204			12668.59473	65767.53516	31691.76172	29840.48633	44054.82422	187238.9688	66067.4375		93199.49219	32759.21484	Pentaxin OS=Danio rerio OX=7955 GN=crp2 PE=1 SV=1	crp2	100141350	other biological processes	non-structural extracellular	other molecular function
A9LDD9	0.333333333	6	0.666666667	0	2.687472975	6.441840657	117958.6218	7.21026E-05	0.000278497	0.006018859	6.489617437	0.862230197	30682.11816	44350.86719	73771.16602	71067.63867	63951.75977	168097.5195	296287.1855	365587.1875	247742.3203	258479.043	538263.9609	211806.9297	Glycine hydroxymethyltransferase OS=Danio rerio OX=7955 GN=shmt2 PE=1 SV=1	shmt2	100144628	cell organization and biogenesis;other metabolic processes;other biological processes	other membranes;cytosol;mitochondrion;nucleus;other cell component	nucleic acid binding activity;other molecular function	RHOG GTPase cycle; Metabolism of folate and pterines	One-carbon metabolism
E7F8J2	1	6	1	1	2.687007806	6.439763944	2150233.37	0.001314337	0.000197938	0.00511812	6.845507064	1.213699299	797055.8164	898027.1074	849911.4668	909598.2305	1515515.441	1982150.844	3730152.418	5028418.438	8661711.746	2921649.097	5970868.238	1902056.605	Si:dkey-108k21.10 OS=Danio rerio OX=7955 GN=si:dkey-108k21.10 PE=3 SV=1	si:dkey-108k21.10	100333275	cell organization and biogenesis;other biological processes	nucleus;other cell component	nucleic acid binding activity	Formation of Senescence-Associated Heterochromatin Foci (SAHF); Apoptosis induced DNA fragmentation
Q6P0C0	0.666666667	6	1	0.333333333	2.683048268	6.422113972	21986.16387	1.34391E-05	0.001336283	0.010183886	5.451102429	-0.573750362		7449.075195	6965.991699		10821.13379	18759.58008	27146.73242	65585.07031	55608.27734	18602.88477	47263.13672		StAR-related lipid transfer (START) domain-containing 10 OS=Danio rerio OX=7955 GN=stard10 PE=1 SV=1	stard10	402943			other molecular function	Synthesis of PC
Q8JGR4	0.5	6	1	0	2.676777735	6.394261451	157077.8873	9.60144E-05	0.001198451	0.009787443	5.115074137	-0.656565442	51554.55566	69668.79883	66735.08203	47173.50781	76419.21875	160903.0469	244729.4219	874836.5313	292696.5781	190878.0625	574271.3984	196468.5488	60S ribosomal protein L24 OS=Danio rerio OX=7955 GN=rpl24 PE=2 SV=1	rpl24	192301	cell organization and biogenesis;protein metabolism;other metabolic processes;developmental processes	cytosol;translational apparatus	nucleic acid binding activity;other molecular function	Major pathway of rRNA processing in the nucleolus and cytosol; Nonsense Mediated Decay (NMD) enhanced by the Exon Junction Complex (EJC); L13a-mediated translational silencing of Ceruloplasmin expression; GTP hydrolysis and joining of the 60S ribosomal subunit; SRP-dependent cotranslational protein targeting to membrane; Formation of a pool of free 40S subunits; Nonsense Mediated Decay (NMD) inde…	Cytoplasmic ribosomal proteins
F1R3G8	0.833333333	6	1	0.666666667	2.675343495	6.387907823	35192.01252	2.15112E-05	0.000357763	0.006361908	6.921632701	0.779231938	10819.33691	12366.7959			14560.70996	30480.30273	63217.05664	94722.42773	67371.40234	40259.78467	162620.7617	30274.68848	Spermidine synthase OS=Danio rerio OX=7955 GN=srm PE=1 SV=1	srm	394009	other metabolic processes		other molecular function	Metabolism of polyamines
E7F5V5	0.833333333	6	1	0.666666667	2.669953721	6.36408772	31479.60359	1.9242E-05	0.01019911	0.025624841	3.614812037	-2.706808044		9552.40625	11258.02832	12419.14453	7968.459961	22037.51953	28697.92578	60883.45703	164521	21403.63086	37448.26172	11561.99902	Actinodin1 OS=Danio rerio OX=7955 GN=and1 PE=1 SV=2	and1	794315	developmental processes
F1QRM9	0.5	6	0.666666667	0.333333333	2.666893792	6.350603912	86737.07492	5.30183E-05	0.00019687	0.00511812	6.851262535	1.219253106	26320.88379	38394.35938	40348.17383	60026.92188	55785.01563	102606.5977	163160.543	323580.4727	197805.9766	116622.96	368033.5547	71969.3125	Aminopeptidase OS=Danio rerio OX=7955 GN=npepps PE=1 SV=1	npepps	NA	protein metabolism;other metabolic processes	other cell component	other molecular function	Antigen processing: Ubiquitination & Proteasome degradation
F1R9Y8	0.666666667	6	1	0.333333333	2.664603983	6.340532392	99804.83712	6.1006E-05	0.002021727	0.011801359	4.672725534	-1.204500017	73115.05664	37485.0376	22719.63818	84707.125	88068.60742	118627.7344	145665.9922	430594.2109	253056.2109	299033.3398	493044.7188	237242.3184	High density lipoprotein-binding protein a OS=Danio rerio OX=7955 GN=hdlbpa PE=1 SV=1	hdlbpa	794178	other biological processes	nucleus;other cell component	nucleic acid binding activity	HDL clearance
I3IRW7	1	6	1	1	2.664208797	6.338795817	35473.25039	2.16831E-05	0.001492444	0.010575409	5.33914994	-0.688861216	11475.1123	15304.49707	27715.25195	28487.67188	29126.8125	45923.95313		128151.9219	90050.25781	67037.94531	254529.2031	70977.72656	(S)-3-amino-2-methylpropionate transaminase OS=Danio rerio OX=7955 GN=abat PE=1 SV=1	abat	378968	other metabolic processes	mitochondrion	other molecular function	Degradation of GABA
T1ECV2	0.666666667	6	1	0.333333333	2.664022551	6.337977558	31564.7576	1.92941E-05	0.000332309	0.006358231	6.310976453	0.679675583	9231.711914	12294.07813	17366.13281	25399.19727	19950.21094	49938.70313	59710.94531	123390.0391	68108.19531	54290.4375	147930.0781	41299.36328	Myosin light chain kinase 3 OS=Danio rerio OX=7955 GN=mylk3 PE=4 SV=2	mylk3	NA	protein metabolism;other metabolic processes		kinase activity;other molecular function
Q6NYJ1	0.5	6	1	0	2.655447711	6.300418717	85985.42221	5.25589E-05	0.000271394	0.005954221	6.516050759	0.888888916	39476.49805	21320.20313	47762.86914	56902.73242	89479.48438	115596.582	174107.8516	223365.8672	258519.5781	356012.8047	152722.8438	38727	LIM and SH3 domain protein 1 OS=Danio rerio OX=7955 GN=lasp1 PE=1 SV=1	lasp1	323216	transport	cytoskeleton;other cell component	cytoskeletal activity;other molecular function
A0A0R4IVA0	0.666666667	6	1	0.333333333	2.647355696	6.265178859	78802.98682	4.81686E-05	0.01104519	0.026879722	3.815220792	-2.59372213		26261.84961	37742.14453	32523.52734	27411.24023	43492.07813	108043.2188	360098.5039			199854.9688	35354.33203	S100 calcium-binding protein W OS=Danio rerio OX=7955 GN=s100w PE=1 SV=1	s100w	569958		non-structural extracellular;other cell component	other molecular function	Neutrophil degranulation; Metal sequestration by antimicrobial proteins
A0A0R4IZ56	0.833333333	6	1	0.666666667	2.645686256	6.257933189	175766.7058	0.000107438	0.004068066	0.015742132	4.818185548	-1.468999639	44423.56641			88311.89063	90648.08594	176367.3438	220970.5625	369789.6094	262932.2793	187477	607664.5	132997.2969	Si:dkey-56m15.2 OS=Danio rerio OX=7955 GN=si:dkey-56m15.2 PE=4 SV=2	si:dkey-56m15.2	NA	signal transduction
Q6IQI6	0.166666667	6	0.333333333	0	2.645545533	6.257322808	386504.8306	0.000236252	0.000197088	0.00511812	6.85008421	1.2181164	105554.9238	223864.7109	156105.3555	455353.5	350064.125	913059.0127	917466.7627	1178772.43	835655.5645	520590.123	692183.2813	242760.8984	60S ribosomal protein L11 OS=Danio rerio OX=7955 GN=rpl11 PE=1 SV=1	rpl11	415229	protein metabolism;other metabolic processes;developmental processes;other biological processes	cytosol;translational apparatus	nucleic acid binding activity;other molecular function	Major pathway of rRNA processing in the nucleolus and cytosol; Nonsense Mediated Decay (NMD) enhanced by the Exon Junction Complex (EJC); L13a-mediated translational silencing of Ceruloplasmin expression; GTP hydrolysis and joining of the 60S ribosomal subunit; SRP-dependent cotranslational protein targeting to membrane; Formation of a pool of free 40S subunits; Nonsense Mediated Decay (NMD) inde…	Cytoplasmic ribosomal proteins
A7MCR1	0.833333333	6	1	0.666666667	2.643593194	6.24886076	80438.67768	4.91684E-05	0.01197235	0.028421757	3.486812395	-2.875021839		18137.61523	39572.05859	27552.36914		47534.77734	76699.76563	394589.1875	155030.293	51839.26367	215649.4844	46916.04688	Cytochrome b-c1 complex subunit Rieske, mitochondrial OS=Danio rerio OX=7955 GN=uqcrfs1 PE=1 SV=1	uqcrfs1	406359	other metabolic processes;transport	other membranes;mitochondrion	transporter activity;other molecular function	Respiratory electron transport	Electron transport chain
Q7ZV13	0.5	6	1	0	2.637410578	6.222138801	39635.19561	2.42271E-05	0.002188895	0.012380938	4.963250988	-1.089082518		10534.34961	16627.48828	24914.01953	21581.8125	39898.33984	51464.92188	137322.9258	79016.22656		73856.49219	24984.07617	Serine/arginine-rich splicing factor 2 OS=Danio rerio OX=7955 GN=srsf2a PE=1 SV=1	srsf2a	406691	RNA metabolism OR transcription;other metabolic processes;other biological processes	nucleus;other cell component	nucleic acid binding activity	Transport of Mature mRNA derived from an Intron-Containing Transcript; mRNA Splicing - Major Pathway; mRNA 3'-end processing; mRNA Splicing - Minor Pathway
F1QYH7	0.333333333	6	0.666666667	0	2.633937047	6.207175973	219084.3065	0.000133916	0.000340728	0.006358231	6.285968349	0.65378366	83087.83398	60362.34863	135577.9785	334587.3691	292667.9805	508320.582	732546.8125	422799.2129	525055.6563	551226.6055	1365460.219	491030.875	Glyoxylate reductase/hydroxypyruvate reductase b OS=Danio rerio OX=7955 GN=grhprb PE=1 SV=1	grhprb	402985		cytosol	other molecular function
F1RAM4	0.833333333	6	1	0.666666667	2.632479428	6.200907756	43986.23422	2.68867E-05	0.00012874	0.00441377	7.314825647	1.653520299	23333.36523	13765.73242	17158.95117	43362.88281	17231.65039	72648.70703	89903.9375	140088.6953	104340.1484	86249.55078	147210.6328	55711.20898	Zgc:110339 OS=Danio rerio OX=7955 GN=zgc:110339 PE=1 SV=1	NA	NA			other molecular function
F1QDQ1	0	6	0	0	2.629050749	6.186188303	611041.943	0.000373501	8.99311E-05	0.004183343	7.725245906	2.017429332	283568.8398	184948.5156	282728.1206	280122.5986	499355.8193	567824.291	1272581.829	1610504.711	1712773.961	931559.5732	1550198.836	541573.6709	Coatomer subunit alpha OS=Danio rerio OX=7955 GN=copa PE=1 SV=1	copa	NA	transport;developmental processes	other membranes;ER/Golgi	other molecular function	COPI-mediated anterograde transport; COPI-dependent Golgi-to-ER retrograde traffic
Q6TH14	0	6	0	0	2.625782639	6.17219071	387776.6419	0.00023703	0.001030488	0.009701	5.24731954	-0.498551483	140078.3789	169554.8535	160104.8906	293962.5854	248541.4893	422399.7666	558163.4102	1995319.617	802842.0391	488553.0352	1597395.414	380899.4658	2-phospho-D-glycerate hydro-lyase OS=Danio rerio OX=7955 GN=eno3 PE=1 SV=1	eno3	378963	other metabolic processes;other biological processes	cytosol	other molecular function	Glycolysis; Gluconeogenesis	Glycolysis and gluconeogenesis
A0A0R4IXX0	0.666666667	6	1	0.333333333	2.623652754	6.16308528	31922.80184	1.95129E-05	0.002868999	0.01371171	4.38925016	-1.571473203	8542.74707	14693.81934	16938.44336	25718.00977	13959.16699	26405.73047	50397.11523	192653.8398	51264.52344	60080.80078	157213.8105	32066.94629	Dystrophin OS=Danio rerio OX=7955 GN=dmd PE=1 SV=2	dmd	83773	cell organization and biogenesis;developmental processes;other biological processes	plasma membrane;other membranes;cytoskeleton;other cell component	cytoskeletal activity;other molecular function
Q7SXP1	0.833333333	6	1	0.666666667	2.622854616	6.159676638	41475.43114	2.5352E-05	0.001020213	0.009701	5.256171024	-0.488069418	16180.91406	17349.12109	16624.75781	89439.9668			60936.50195	215930.7773	82892.9375	34313.13672	26272.19531	28327.69922	F-actin-capping protein subunit beta OS=Danio rerio OX=7955 GN=capzb PE=1 SV=1	capzb	335083	cell organization and biogenesis;developmental processes;other biological processes	cytoskeleton;other cell component	cytoskeletal activity	HSP90 chaperone cycle for steroid hormone receptors (SHR) in the presence of ligand; COPI-mediated anterograde transport; Factors involved in megakaryocyte development and platelet production; RHOD GTPase cycle; RHOF GTPase cycle
F1QQ04	0.5	6	0.666666667	0.333333333	2.61440067	6.123687535	45860.26881	2.80322E-05	0.00010931	0.004288152	7.499783991	1.81983007	17159.13867	20703.58594	17916.33594	28746.64844	39621.55469	55389.61719	106343.9297	87251.32031	157523.2305	82942.48633		27818.61328	Collagen-binding protein OS=Danio rerio OX=7955 GN=serpinh1b PE=1 SV=2	serpinh1b	30449	cell organization and biogenesis;other biological processes	non-structural extracellular;ER/Golgi	enzyme regulator activity;other molecular function	Collagen biosynthesis and modifying enzymes
A0A286YAP4	0.5	6	1	0	2.613311032	6.119064184	120960.6129	7.39376E-05	0.019136451	0.038754659	2.991725859	-3.546268288	12719.64941	65145.28613	141106.2617	94345.33398	172467.9473	133136.5088	189189.0391	536738.5703	263815.7217	180922.6758	565461.043	9050588.737	Heat shock protein 90, beta (grp94), member 1 OS=Danio rerio OX=7955 GN=hsp90b1 PE=1 SV=2	hsp90b1	NA	protein metabolism;other metabolic processes;stress response;developmental processes;other biological processes	ER/Golgi;other cell component	other molecular function	Trafficking and processing of endosomal TLR; Regulation of Insulin-like Growth Factor (IGF) transport and uptake by Insulin-like Growth Factor Binding Proteins (IGFBPs); Post-translational protein phosphorylation; Interleukin-4 and Interleukin-13 signaling; Scavenging by Class A Receptors
A0A0R4ILA8	0.833333333	6	1	0.666666667	2.603409183	6.077210157	37245.20649	2.27662E-05	0.009901103	0.02533003	3.91820245	-2.386516855	9622.594727			15575.03906	14222.07324	20468.39063	38732.23438	54585.07422	94589.49219	27025.7793			Proteasome 26S subunit, ATPase 3 OS=Danio rerio OX=7955 GN=psmc3 PE=1 SV=1	psmc3	321947	protein metabolism;other metabolic processes;other biological processes	nucleus;other cell component	other molecular function	MAPK6/MAPK4 signaling; Neddylation; Antigen processing: Ubiquitination & Proteasome degradation; Cross-presentation of soluble exogenous antigens (endosomes); Neutrophil degranulation; Separation of Sister Chromatids; Ub-specific processing proteases; ABC-family proteins mediated transport; Autodegradation of Cdh1 by Cdh1:APC/C; APC/C:Cdc20 mediated degradation of Securin; APC/C:Cdh1 mediated deg…
A0A2R8QGN2	0.666666667	6	1	0.333333333	2.603051724	6.075704583	98140.86667	5.99889E-05	0.020941208	0.040728248	2.929822504	-3.638632319	30695.12891	14190.39844	144907.4258	20994.60938	15806.34473	40722.96094	311672.1953	405571.625	111989.9414	59069.07031	165998.1875	84838.68359	Ribosomal protein L39 OS=Danio rerio OX=7955 GN=rpl39 PE=1 SV=1	rpl39	NA	protein metabolism;other metabolic processes	cytosol;translational apparatus	other molecular function
A0A0R4IPS0	0.833333333	6	1	0.666666667	2.601894722	6.070833989	30835.70992	1.88484E-05	0.001661139	0.010837379	5.232188758	-0.800572669	7608.354004	14352.22266		8198.160156	20039.25195	41380.06641	41869.36719	77710.875	78466.03125	32857.90234	26858.25781	20385.72852	Prohibitin OS=Danio rerio OX=7955 GN=phb2b PE=1 SV=1	phb2b	NA	cell organization and biogenesis	plasma membrane;other membranes;mitochondrion
F1RCA1	0.166666667	6	0.333333333	0	2.601483715	6.069104724	289271.7378	0.000176818	0.000534142	0.007657794	5.848563011	0.187179581	66545.54492	164374.2559	148005.6455	236213.2539	192125.4658	351591.8926	598061.6582	935161.627	647101.375	424974.5527	985170.9824	296063.4141	Ubiquitin-like modifier-activating enzyme 1 OS=Danio rerio OX=7955 GN=uba1 PE=1 SV=1	uba1	406335	cell organization and biogenesis;protein metabolism;other metabolic processes;stress response;developmental processes	nucleus;other cell component	other molecular function	Antigen processing: Ubiquitination & Proteasome degradation; Synthesis of active ubiquitin: roles of E1 and E2 enzymes
F1R314	0	6	0	0	2.601026883	6.067183234	636864.4595	0.000389285	0.002258337	0.012519672	4.582046221	-1.320543011	137132.1406	380287.6719	331443.0156	238448.8867	376776.4688	578283.2305	962762.0625	1368825.125	2929238.75	545983.5	1205717.25	318425.6133	Zgc:110425 OS=Danio rerio OX=7955 GN=zgc:110425 PE=1 SV=1	NA	NA	cell organization and biogenesis;other biological processes	nucleus;other cell component	nucleic acid binding activity	Formation of Senescence-Associated Heterochromatin Foci (SAHF); Apoptosis induced DNA fragmentation
F1QPT1	0.333333333	6	0.666666667	0	2.587880272	6.01214695	45311.66546	2.76969E-05	0.00825828	0.022690681	3.585594767	-2.676975397	10226.30078	25800.07227	23919.17578	254640.082	88475.48438	199763.5469	250367.5391	39476.44238	138758.127	198326.8242	623528.2988	310147.3633	Imidazolonepropionate hydrolase OS=Danio rerio OX=7955 GN=uroc1 PE=1 SV=1	uroc1	NA	other metabolic processes		other molecular function	Histidine catabolism
X1WG78	1	6	1	1	2.585396663	6.001805902	18279.39158	1.11733E-05	0.002729477	0.013494338	5.262796864	-1.064191153	10368.94531	12190.62793	12601.23438					70092.76563		28070.42773	46602.90234	18839.82227	Ral GTPase-activating protein non-catalytic subunit beta (Fragment) OS=Danio rerio OX=7955 GN=ralgapb PE=1 SV=2	ralgapb	NA	other biological processes		enzyme regulator activity
F1REU6	0.833333333	6	1	0.666666667	2.584566122	5.998351733	47331.18628	2.89313E-05	0.016401477	0.035080265	3.098361241	-3.387756032	16374.85156	16879.0293	26113.76172	18975.18945	17117.88672	35158.64844	57876.99609	487422.7578	55217.69531	41741.32422	181959.2109	56174.81641	Phosphatidylinositol-5-phosphate 4-kinase, type II, gamma a OS=Danio rerio OX=7955 GN=pip4k2ca PE=1 SV=1	pip4k2ca	NA	other metabolic processes		kinase activity;other molecular function
Q6DRE5	1	6	1	1	2.581454097	5.985426687	33817.81411	2.06712E-05	0.002927639	0.01371171	5.182686915	-1.134889244	8837.393555			36172.20313	26734.29492	45102.47852	54356.93164	45834.21484	59403.66016	72935.62109	132153.8906	46986.4082	NOP56 OS=Danio rerio OX=7955 GN=nop56 PE=1 SV=1	nop56	394196	developmental processes;other biological processes	nucleus;other cell component	nucleic acid binding activity	Major pathway of rRNA processing in the nucleolus and cytosol
B0UYN4	0.333333333	6	0.333333333	0.333333333	2.579844756	5.978753605	95379.85099	5.83012E-05	0.000735043	0.008566712	5.551057779	-0.145531199	43899.71484	34101.32813	39647.96875	75670.625	33773.70703	65356.24609	119890.2344	336762.4375	314179.9375	97932.45313	270749.875	59064.12891	Zgc:162944 OS=Danio rerio OX=7955 GN=zgc:162944 PE=1 SV=1	NA	569993
A0A286YA13	0.666666667	6	1	0.333333333	2.577608557	5.969493627	19605.16922	1.19837E-05	0.022514185	0.042951963	3.179030864	-3.349720751		7033.724121	9154.157227	15217.15527	12013.06152	22333.37695	22036.32617	104121.2783		26663.32813	107487.957	37953.77734	Kinesin-like protein OS=Danio rerio OX=7955 GN=kif5ba PE=1 SV=1	kif5ba	NA	cell organization and biogenesis;transport;developmental processes;other biological processes	cytoskeleton;other cell component	cytoskeletal activity;other molecular function		Insulin signaling
A0A140LG92	0.666666667	6	1	0.333333333	2.577531135	5.969173283	38660.0592	2.36311E-05	0.009647224	0.024812043	3.942892503	-2.35951926	10123.41113			29053.50195	19774.72852	26801.6582	99830.64844	46217.58594	47824.67578	35769.57813	80573.35938	34954.17578	Fumarylacetoacetate hydrolase domain-containing 2A (Fragment) OS=Danio rerio OX=7955 GN=fahd2a PE=1 SV=1	fahd2a	NA			other molecular function
Q6DHC9	0.833333333	6	1	0.666666667	2.571954427	5.946144104	29919.10148	1.82881E-05	0.008573544	0.023248112	4.056163791	-2.324666988		7608.13623	19787.15625			74275.60938	94183.65625	56514.12109		88781.23438	258204.9219	91251.85156	Chymotrypsin-like elastase family member 1, tandem duplicate 5 OS=Danio rerio OX=7955 GN=cela1.5 PE=1 SV=1	cela1.5	445056	protein metabolism	non-structural extracellular	other molecular function	Neutrophil degranulation; Regulation of Complement cascade; Antimicrobial peptides; Activation of Matrix Metalloproteinases
Q802C7	0.666666667	6	1	0.333333333	2.570502815	5.940164218	27023.46666	1.65182E-05	0.002632247	0.01322351	5.304606745	-1.081267022	8462.130859	14527.93652		33733.89063	23919.96484	38760.04688	60692.05859		71474.10156	39950.32422	108285.3516	42611.29297	TAR DNA-binding protein 43 OS=Danio rerio OX=7955 GN=tardbpb PE=1 SV=1	tardbpb	325052	cell organization and biogenesis;RNA metabolism OR transcription;other metabolic processes;developmental processes;other biological processes	nucleus	nucleic acid binding activity
Q6DH11	0.833333333	6	1	0.666666667	2.566076503	5.921967211	26657.69626	1.62946E-05	0.009088746	0.024015518	3.708106019	-2.585715559		5253.045898	16005.70605			23036.04688	31625.59961	101031.6094	50110.76172	7934.89209	64885.74609		Lens intrinsic membrane protein 2.4 OS=Danio rerio OX=7955 GN=lim2.4 PE=1 SV=1	lim2.4	436680		plasma membrane;other membranes	other molecular function
E9QJQ2	0.833333333	6	1	0.666666667	2.565961089	5.921493483	42442.89124	2.59434E-05	0.0007286	0.008566712	6.095355114	0.054003265	19885.62891	10718.9707			59512.5	48708.92188	84242.03125	80805.28906	94921.32031	64559.66016	149847.125	46084.61328	Apolipoprotein A-IV b, tandem duplicate 2 (Fragment) OS=Danio rerio OX=7955 GN=apoa4b.2 PE=1 SV=1	apoa4b.2	NA	protein metabolism;other metabolic processes;transport	non-structural extracellular	other molecular function
A9JSW0	0.833333333	6	1	0.666666667	2.558716001	5.891830806	124257.0124	7.59525E-05	0.002925553	0.01371171	4.690284885	-1.39333057	36208.25391		50761.4375	50354.46484			163048.8203	462918.0625	213521.3242	66015.10938	212160.2031	73326.85938	Peptidylprolyl isomerase OS=Danio rerio OX=7955 GN=fkbp2 PE=1 SV=1	fkbp2	447939	protein metabolism;other metabolic processes;other biological processes		other molecular function
Q6YBS2	0.666666667	6	1	0.333333333	2.542254197	5.824984445	65538.064	4.00603E-05	0.000149399	0.004702815	7.149718792	1.501758654	20501.07422	27345.12305	35717.5918	30970.22461	55013.08594	65245.82813	166301.0703	185546.2246	128255.4453		312248.1875	92503.80078	Adenylyl cyclase-associated protein OS=Danio rerio OX=7955 GN=cap1 PE=1 SV=1	cap1	334527	cell organization and biogenesis;developmental processes;signal transduction;other biological processes	plasma membrane;other membranes;other cell component	cytoskeletal activity;other molecular function	Neutrophil degranulation	Insulin signaling; Non-canonical Wnt pathway
Q5TZ66	0.666666667	6	1	0.333333333	2.540584065	5.81824507	474080.3578	0.000289783	0.000170146	0.005027983	7.007842565	1.368797857	178126.0986	155308.3711	274438.7607	802857.1797	612072.4375	1160906.293	1165866.516	932698.9863	1375161.063	1056403.018	2360349.883	1126436.867	Synaptosomal-associated protein 25-A OS=Danio rerio OX=7955 GN=snap25a PE=2 SV=1	snap25a	30712	cell-cell signaling;cell cycle OR cell proliferation;cell organization and biogenesis;transport;other biological processes	plasma membrane;other membranes;other cell component	transporter activity;other molecular function	Glutamate Neurotransmitter Release Cycle; Neutrophil degranulation; Other interleukin signaling; Acetylcholine Neurotransmitter Release Cycle; Serotonin Neurotransmitter Release Cycle; Norepinephrine Neurotransmitter Release Cycle; Dopamine Neurotransmitter Release Cycle; GABA synthesis, release, reuptake and degradation
F1QCW3	0.5	6	1	0	2.538488767	5.809801074	104455.4605	6.38487E-05	0.000233671	0.005639255	6.670751602	1.043111923	27932.60352	57173.50293	50961.86719	67982.86523	60101.09766	116003.207	220070.8945	268735.1094	269866.0918	146466.8984	363327.3438	90741.1543	Si:ch211-107o10.3 OS=Danio rerio OX=7955 GN=si:ch211-107o10.3 PE=1 SV=2	si:ch211-107o10.3	407663		other membranes	other molecular function
A2CEX6	1	6	1	1	2.530436165	5.777463197	47326.5405	2.89285E-05	0.01282513	0.02980865	3.270456235	-3.133897026	13378.57813	17613.79102	32392.5918	26694.34375	13768.94922	43899.91016	67496.875	391428.2813	55716.54688		193752.375	47339.75781	Protein HIRA OS=Danio rerio OX=7955 GN=hira PE=1 SV=1	hira	568076	cell organization and biogenesis;RNA metabolism OR transcription;other metabolic processes;other biological processes	nucleus;other cell component		Formation of Senescence-Associated Heterochromatin Foci (SAHF)
A8WGC6	0.166666667	6	0.333333333	0	2.519835749	5.735168004	548787.5307	0.000335448	0.000187051	0.005110373	6.905867394	1.271742802	236322.4961	164254.9385	310005.9199	304063.7402	343713.3184	588876.1914	1212465.063	1599210.991	1170730.473	641045.9883	1527064.672	501666.75	ATP synthase subunit beta OS=Danio rerio OX=7955 GN=atp5f1b PE=1 SV=1	atp5f1b	554135	other metabolic processes;transport	other membranes;mitochondrion	transporter activity;other molecular function	Mitochondrial protein import; Formation of ATP by chemiosmotic coupling; Cristae formation	Electron transport chain
H0WES8	0.5	6	1	0	2.517515446	5.725951482	130829.6786	7.99701E-05	0.000345964	0.006358231	6.270761559	0.637998688	34327.54688	62766.92578	75853.16406	167305.5938	59133.69922	240432.6797	257054	323877.2188	368540.7813	122913.875	258130.6719	68820.14063	ATP synthase membrane subunit DAPIT OS=Danio rerio OX=7955 GN=atp5md PE=1 SV=1	atp5md	794625		other membranes;mitochondrion
A0A2R8RUM2	0.5	6	1	0	2.513234194	5.708984694	99482.01214	6.08087E-05	0.000480055	0.007474409	5.950426964	0.298202605	25955.43164	56709.32373	49035.72949	58043.19824	21544.33594	75335.59375	179099.2813	312341.5039	240075.8418	138303.7109	368509	80939.52637	Interleukin enhancer-binding factor 3a OS=Danio rerio OX=7955 GN=ilf3a PE=1 SV=1	ilf3a	NA	stress response	nucleus;other cell component	nucleic acid binding activity
Q5NJJ5	0	6	0	0	2.512613369	5.706528511	152647.491	9.33063E-05	0.011908246	0.028360427	3.322885913	-3.057115845	83088.1582	23401.0332	134195.1621	83027.0957	171359.7891	177097.7539	374507.9912	716037.8477	180813.1162		801836.3984	370557.7969	Matrilin-4 OS=Danio rerio OX=7955 GN=matn4 PE=1 SV=1	matn4	497348		extracellular matrix	other molecular function	ECM proteoglycans
Q6PBX2	0.666666667	6	1	0.333333333	2.50640496	5.682024135	43924.40006	2.68489E-05	0.000771028	0.008699114	5.507411792	-0.195419852	13514.54199	22222.91602	20833.41797	31490.54883	48986.77539	51026.53125	81422.60156	186809.4688	75461.99219	59281.94141	197211.6719	52640.21484	SAR1a gene homolog 2 (S. cerevisiae) OS=Danio rerio OX=7955 GN=sar1b PE=1 SV=1	sar1b	554177	cell organization and biogenesis;transport;developmental processes;other biological processes	other membranes;ER/Golgi	other molecular function	COPII-mediated vesicle transport; Cargo concentration in the ER; MHC class II antigen presentation; Antigen Presentation: Folding, assembly and peptide loading of class I MHC; Chylomicron assembly
Q6TLE5	1	6	1	1	2.503534324	5.670729436	38756.58603	2.36901E-05	0.021208462	0.04100802	3.230299894	-3.180076666		10546.69336		13691.37988		22952.85352	31119.38281	100087.6328	68683.80469	25800.07617	64914.59375	9803.942383	Family with sequence similarity 49 member Ba OS=Danio rerio OX=7955 GN=fam49ba PE=1 SV=1	fam49ba	337591	cell organization and biogenesis;other biological processes	other membranes	other molecular function
A0A1D5NS50	0.5	6	0.666666667	0.333333333	2.49960478	5.655304791	78678.06899	4.80922E-05	0.000331185	0.006358231	6.314367995	0.683180581	27508.33203	35275.40625	37319.92578	84116.33594	65578.49219	133852.7891	176953.9766	288546.6328	128282.8984	145463.1367	754225.8203	97040.79688	High mobility group box 3a OS=Danio rerio OX=7955 GN=hmgb3a PE=1 SV=1	hmgb3a	NA	other biological processes	nucleus	nucleic acid binding activity
F1Q918	0.833333333	6	1	0.666666667	2.493678175	5.632120399	66479.19685	4.06356E-05	0.002320193	0.012677885	4.560055564	-1.348875642	24258.30273	31981.95117	28332.44336	34269.82813	51582.17188	55417.44531	83671.08594	131701.3438	356368.7188	109440.9688	182461.9375		Zgc:174193 OS=Danio rerio OX=7955 GN=zgc:174193 PE=3 SV=2	NA	560031	protein metabolism		other molecular function
F1R116	0.666666667	6	1	0.333333333	2.493637951	5.631963371	37129.67874	2.26956E-05	0.030029618	0.053451382	2.93659363	-3.541783649			10156.08496			18003.5	32305.48828	122469.1875	47299.36328	33633.79297	83715.1875	23251.76953	G protein-coupled receptor 37-like 1b OS=Danio rerio OX=7955 GN=gpr37l1b PE=1 SV=1	gpr37l1b	567796	signal transduction;other biological processes	plasma membrane;other membranes;other cell component	other molecular function
E7F114	0.833333333	6	0.666666667	1	2.489644854	5.616396751	24804.08004	1.51616E-05	0.012127274	0.028553322	3.72839494	-2.693043405		7810.033203	14026.05664		9585.448242			98261.01563	35165.98438	41098.80664	108683.0938	19758.32227	SEC31 homolog B, COPII coat complex component OS=Danio rerio OX=7955 GN=sec31b PE=1 SV=3	sec31b	100148383	cell organization and biogenesis;transport	other membranes;ER/Golgi	other molecular function
B8JKS9	0.666666667	6	1	0.333333333	2.483532263	5.592650842	28023.84174	1.71297E-05	0.000350513	0.006358231	6.257756421	0.624474565	10078.52832	10198.47168	16189.15723	23589.23828	19187.96875	25073.11914	50581.71484	98321.73438	58528.37891		95106.32031		Sodium/potassium-transporting ATPase subunit alpha OS=Danio rerio OX=7955 GN=atp1a1a.2 PE=1 SV=1	atp1a1a.2	NA	transport;developmental processes;other biological processes	other membranes	transporter activity;other molecular function
Q7SY26	0.833333333	6	1	0.666666667	2.483509332	5.592561946	36230.91692	2.21463E-05	0.000942705	0.009349564	5.815332664	-0.211752569	13063.25098	18397.30664	25078.38086	36936.10938	37387.01172	64644.55859	94534.97656		109571.875	48647.36719	156845.7188	40336.17188	Zgc:63587 OS=Danio rerio OX=7955 GN=zgc:63587 PE=1 SV=1	NA	393431	cell cycle OR cell proliferation;other biological processes	plasma membrane;other membranes;cytoskeleton;ER/Golgi;other cell component	other molecular function
Q6DRF3	0.5	6	1	0	2.471602223	5.54659437	44864.91637	2.74238E-05	0.006859249	0.020228498	3.940590629	-2.289712424		14906.41016	17282.5957		19135.13867	21294.75	79581.71484	188485.8906	47039.22266	88778.76172	196414.0117		Proteasome subunit beta OS=Danio rerio OX=7955 GN=psmb1 PE=1 SV=1	psmb1	445413	protein metabolism;other metabolic processes	nucleus;other cell component	other molecular function	Separation of Sister Chromatids; Neutrophil degranulation; Ub-specific processing proteases; MAPK6/MAPK4 signaling; Neddylation; Antigen processing: Ubiquitination & Proteasome degradation; Oxygen-dependent proline hydroxylation of Hypoxia-inducible Factor Alpha; UCH proteinases; Degradation of beta-catenin by the destruction complex; Cross-presentation of soluble exogenous antigens (endosomes); …
Q6IQC7	0.833333333	6	1	0.666666667	2.471163138	5.544906517	28848.25731	1.76336E-05	0.007055413	0.020514534	3.700797585	-2.51293491	10540.41895	8774.058594	19881.95117	15776.19434	10216.40723	25422.20703	43691.34766	186832.6406	38401.82813	15855.24609			Thioredoxin-related transmembrane protein 2-B OS=Danio rerio OX=7955 GN=tmx2b PE=2 SV=1	tmx2b	415203	developmental processes	other membranes;mitochondrion;ER/Golgi;other cell component	other molecular function
A0A2R8Q8X4	1	6	1	1	2.467809788	5.532033099	43118.99249	2.63566E-05	0.002071137	0.011853778	5.587122927	-0.832706307	19782.41602	16989.20703		38858.51563	45823.07031	73056.57813	87112.07031		118071.1094	76694.35938	188962.9063	46992.44531	ELAV-like protein OS=Danio rerio OX=7955 GN=elavl1b PE=1 SV=1	elavl1b	30065		other cell component	nucleic acid binding activity
F8W3R8	0.666666667	6	1	0.333333333	2.464590305	5.519701713	23319.67247	1.42542E-05	0.004887284	0.016989537	4.622771108	-1.729762148	9904.075195		9947.532227	51208.80078		20128.12109	37540.33594	79958.07813		55043.60156	108582.5781	10804.41992	Dihydropyrimidinase (Fragment) OS=Danio rerio OX=7955 GN=dpys PE=1 SV=1	dpys	NA	other metabolic processes		other molecular function
F8W4R3	0.666666667	6	0.666666667	0.666666667	2.464105735	5.517848074	87615.99892	5.35556E-05	0.000896462	0.009271979	5.371242743	-0.352867554	25488.43945	34941.41797	58265.55273	84791.47656	41362.27832	131165.623	129606.6582	264103.1484	254685.3516	115981.2227	244005.0938	37814.10547	Adenine phosphoribosyltransferase OS=Danio rerio OX=7955 GN=aprt PE=1 SV=1	aprt	NA	other metabolic processes	other cell component	other molecular function	Neutrophil degranulation; Purine salvage
A0A2R8Q2N0	0.666666667	6	1	0.333333333	2.453253177	5.476496231	265515.3571	0.000162297	0.00101735	0.009701	5.258655115	-0.485129834	89179.58789	114079.168	143563.1372	313226.6426	144084.5518	457989.0332	482601.4902	1161458.066	427987.3496	409497.1641	931753.3672	296786.7852	10-formyltetrahydrofolate dehydrogenase OS=Danio rerio OX=7955 GN=aldh1l1 PE=1 SV=1	aldh1l1	NA	other metabolic processes;developmental processes	other cell component	other molecular function	Metabolism of folate and pterines
Q6NWL4	0.833333333	6	1	0.666666667	2.445103871	5.445648526	21927.62629	1.34033E-05	0.00800212	0.02215501	4.123251088	-2.16546913	19576.25586	9953.788086	15178.17773	19202.41797		17602.91992		78167.96875		35604.26172	59603.46875	21753.12891	CCR4-NOT transcription complex subunit 9 OS=Danio rerio OX=7955 GN=cnot9 PE=2 SV=1	cnot9	406632	RNA metabolism OR transcription;other metabolic processes;other biological processes	nucleus;other cell component	other molecular function	Deadenylation of mRNA; TP53 regulates transcription of additional cell cycle genes whose exact role in the p53 pathway remain uncertain
A0A2R8PV58	0.833333333	6	1	0.666666667	2.441728295	5.432921853	191596.9098	0.000117114	0.004076606	0.015742132	4.113978905	-1.939569162	67895.78906	64282.39844	127256.625	79247.95313	74653.8125	127138.8984	261060.8594	1054399.25	323570.4375	204715.6875	463586	131902.6719	Propanoyl-CoA:carbon dioxide ligase subunit alpha OS=Danio rerio OX=7955 GN=pcca PE=1 SV=1	pcca	NA	other metabolic processes	mitochondrion	other molecular function	Biotin transport and metabolism; Propionyl-CoA catabolism
Q7ZUR2	0.833333333	6	1	0.666666667	2.436246794	5.4123187	87515.97408	5.34944E-05	0.000874753	0.009178569	5.895650882	-0.134435044		30872.80273	32699.30859	51688.76953	55784.14453	77197.52344	125744.2969	228544.7031	176954.8906	97731.79688	261894.5938	79669.625	Ubiquitin-conjugating enzyme E2D 3 OS=Danio rerio OX=7955 GN=ube2d3 PE=2 SV=1	ube2d3	321832	protein metabolism;other metabolic processes	nucleus;other cell component	other molecular function
Q7ZTS8	0.5	6	1	0	2.430217695	5.389747531	167702.7301	0.000102509	8.35531E-05	0.004183343	7.81163681	2.091688705	73418.53516	76850.23438	66806.21289	197775.6211	211033.1855	346923.2539	436428.8672	319306.2813	423498.7188	425963.6875	720310.5156	228318.3535	ELAV-like protein OS=Danio rerio OX=7955 GN=elavl1a PE=1 SV=1	elavl1a	NA	developmental processes;other biological processes	other cell component	nucleic acid binding activity
A0A2R8QAY8	0.833333333	6	1	0.666666667	2.429417701	5.38675967	21616.61032	1.32132E-05	0.013484207	0.030748239	4.028152676	-2.51390889		14716.97852	10332.48535		10537.6123			66426.1875			52812.00781		Uncharacterized protein OS=Danio rerio OX=7955 PE=4 SV=1	NA	NA	other biological processes		nucleic acid binding activity;other molecular function
Q503E6	0.833333333	6	1	0.666666667	2.429348716	5.386502099	38221.82585	2.33632E-05	0.006366856	0.019407822	4.350373339	-1.928987716			10810.13965		9523.173828	8798.705078	42307.66406	71430.17188	65330.15234	44842.56445	117334.5273		Ezrin a OS=Danio rerio OX=7955 GN=ezra PE=1 SV=1	ezra	403009		plasma membrane;other membranes;cytoskeleton;other cell component	cytoskeletal activity
A8KC30	0.833333333	6	1	0.666666667	2.425623209	5.372610348	32529.97044	1.9884E-05	0.000243155	0.005678835	6.629362706	1.002149576	10626.28711	14868.22656	17495.73828	23724.88672	20171.32031	33647.83984	55790.21484	87662.75586	87650.79688	95156.73242	209726.8125	77012.49219	Proteasome (Prosome, macropain) 26S subunit, ATPase, 1a OS=Danio rerio OX=7955 GN=psmc1a PE=1 SV=1	psmc1a	NA	protein metabolism;other metabolic processes;other biological processes	nucleus;other cell component	other molecular function
A0A2R8PXY0	0.833333333	6	1	0.666666667	2.423134783	5.36335141	184211.7371	0.0001126	0.034105515	0.059002133	2.599207305	-4.134422393	62454.02539	198596.375	40575.67578	97471.04688	170021.6953	252886.8438	674429.25	111355.4375	1033852.18	240513.6094	538834.8125	199703.0391	PDZ domain-containing protein OS=Danio rerio OX=7955 PE=4 SV=1	NA	NA
Q78AP9	0	6	0	0	2.416170925	5.337525012	164510.5743	0.000100558	0.000126062	0.00441377	7.338388237	1.674922295	64272.08203	69933.53125	80327.40625	199427.7539	226751.5156	218302.1094	305916.7813	483523.1328	371168.2188	383683.0781	889359.1719	215071.0586	ADP-ribosylation factor 3b OS=Danio rerio OX=7955 GN=arf3b PE=2 SV=1	arf3b	368822	transport	plasma membrane;other membranes	other molecular function	COPI-mediated anterograde transport; COPI-dependent Golgi-to-ER retrograde traffic; Synthesis of PIPs at the Golgi membrane
B8JJ32	0.666666667	6	1	0.333333333	2.415558761	5.335260675	30129.37807	1.84167E-05	0.00518235	0.017459024	4.17924561	-1.994645119	13336.49805	15077.86914	18239.03906	17733.32422	13283.07813	20370.49219	45022.90625	150360.4375		34229.70313	89093.25		Sidoreflexin OS=Danio rerio OX=7955 GN=sfxn3 PE=1 SV=1	sfxn3	NA	transport	other membranes;mitochondrion	transporter activity
Q7T070	0.666666667	6	1	0.333333333	2.41401795	5.329565609	58265.94874	3.56152E-05	0.0005795	0.007979706	5.771610561	0.102337264	17745.08203	38175.875	23732.29492	35367.66016	23466.5625	52315.25391	95269.96094	167635.6875	152391.1406	24951.0918	166815.9375	35069.21484	Ammonium transporter Rh type B OS=Danio rerio OX=7955 GN=rhbg PE=2 SV=1	rhbg	337596	transport;other biological processes	plasma membrane;other membranes	transporter activity	Rhesus glycoproteins mediate ammonium transport.
X1WI01	0.666666667	6	1	0.333333333	2.413303639	5.326927474	93193.48857	5.69648E-05	0.001220859	0.009787443	5.098993847	-0.67595957	29464.7168	46797.98535	47743.26367	94698.77051	40475.63867	153728.4824	143165.0889	399011.2539	174200.5859	86816.17578	429927.9609	22435.42969	Immunoglobulin-like and fibronectin type III domain-containing 1, tandem duplicate 3 OS=Danio rerio OX=7955 GN=igfn1.3 PE=4 SV=1	igfn1.3	100331959
A0A0R4IH79	0.833333333	6	1	0.666666667	2.400995781	5.281675917	32559.60018	1.99022E-05	0.006736876	0.020025604	3.734876974	-2.464742017	9365.513672	14890.00195	20391.68945				43918.58594	198634.9531	48027.58984	35402.61719	117780.082	29475.06641	Lon protease homolog, mitochondrial OS=Danio rerio OX=7955 GN=lonp1 PE=1 SV=1	lonp1	563257	cell organization and biogenesis;protein metabolism;other metabolic processes;stress response	mitochondrion	nucleic acid binding activity;other molecular function
A0A2R8QLD9	0.833333333	6	1	0.666666667	2.392555803	5.250867544	40994.18218	2.50578E-05	0.005138779	0.017459024	4.18654895	-1.985758034	12314.2002	18653.52734			20622.99414	19685.44922	51456.27734	64071.81641	152875.7344	24915.32617	68457.48438	18633.26367	Uncharacterized protein OS=Danio rerio OX=7955 PE=3 SV=1	NA	NA		cytoskeleton	cytoskeletal activity;other molecular function
F1QI68	0.666666667	6	1	0.333333333	2.388313857	5.235451131	77984.7507	4.76684E-05	0.000401611	0.006762013	6.123422838	0.483448078	40085.68945	22322.08594	44245.97461	90345.74805	78827.9707	66588.24219	200020.2188	140036.8359	202835.5352	173133.3242	431120.6953	111372.125	5'-nucleotidase, cytosolic IB b OS=Danio rerio OX=7955 GN=nt5c1bb PE=4 SV=1	nt5c1bb	561683	other metabolic processes	cytosol	other molecular function	Purine catabolism
Q7ZU99	0	6	0	0	2.382278224	5.213593944	1056597.889	0.000645849	0.000223083	0.005474977	6.719237652	1.09082349	470080.2295	407404.8906	517398.5254	691763.8193	513977.9443	1072433.936	1794756.146	3336002.514	2345325.917	1396275.343	3546657.697	1083506.795	Transitional endoplasmic reticulum ATPase OS=Danio rerio OX=7955 GN=vcp PE=1 SV=1	vcp	327197	cell cycle OR cell proliferation;cell organization and biogenesis;protein metabolism;DNA metabolism;other metabolic processes;stress response;transport;developmental processes;other biological processes	other membranes;cytosol;ER/Golgi;nucleus;other cell component	other molecular function	Neutrophil degranulation; ABC-family proteins mediated transport; Hedgehog ligand biogenesis; RHOH GTPase cycle; Translesion Synthesis by POLH; Josephin domain DUBs; Ovarian tumor domain proteases; N-glycan trimming in the ER and Calnexin/Calreticulin cycle; HSF1 activation; Protein methylation
Q7ZVR4	0.833333333	6	1	0.666666667	2.380236077	5.206219276	20863.94079	1.27531E-05	0.008883974	0.023647049	3.72667902	-2.561763952	8027.82373	13232.00391	11806.97461		10718.67578	16464.79102		110177.0547	28610.69922		43484	20859.4082	Cbx1a protein OS=Danio rerio OX=7955 GN=cbx1a PE=1 SV=1	cbx1a	NA		nucleus
F1Q8J9	0.833333333	6	1	0.666666667	2.373708616	5.182716994	40956.58494	2.50348E-05	0.003017122	0.013803231	5.14854503	-1.223494826		17728.37109	18256.65234			19236.4082	74386.21484	116872.5469		51254.14844	131046.3633	13280.16992	Plakophilin 3a OS=Danio rerio OX=7955 GN=pkp3a PE=1 SV=1	pkp3a	368397	cell adhesion;cell organization and biogenesis	plasma membrane;other membranes;nucleus;other cell component	other molecular function
Q6P3L9	0	6	0	0	2.371758977	5.175717868	1177312.174	0.000719636	0.000108171	0.004288152	7.511749119	1.830456715	576547.7061	413742.3516	580970.1055	1724480.577	1178979.653	1897129.662	2881845.287	2661018.082	2505603.281	3874346.518	6464867.039	2673300.389	Glutamate dehydrogenase (NAD(P)(+)) OS=Danio rerio OX=7955 GN=glud1b PE=1 SV=1	glud1b	373092	other metabolic processes	mitochondrion	other molecular function	Glutamate and glutamine metabolism; Transcriptional activation of mitochondrial biogenesis
F8W470	0.833333333	6	1	0.666666667	2.370396295	5.170831506	105910.4341	6.47381E-05	0.004039075	0.015742132	4.121114202	-1.92988399	34698.24707	35503.93457	82014.68945	140933.8359	66986.60254	179169.9497	202271.8594	490484.8594	140797.7617	221308.8789	322230.1641	78328.83301	S-antigen; retina and pineal gland (arrestin) b (Fragment) OS=Danio rerio OX=7955 GN=sagb PE=1 SV=1	sagb	NA	other metabolic processes;transport;signal transduction	other cell component	signal transduction activity or receptor binding
A8KBU6	0.833333333	6	1	0.666666667	2.368626021	5.164490477	19237.2597	1.17588E-05	0.043219058	0.070713216	3.186461302	-3.464594397		8465.048828		14862.41504		8640.519531		43717.66406		21423.66992	42719.39063		Zgc:158846 OS=Danio rerio OX=7955 GN=zgc:158846 PE=2 SV=1	NA	NA		cytoskeleton		Formation of the cornified envelope; Neutrophil degranulation
Q1LUT2	0.5	6	1	0	2.362038799	5.140963606	45328.96611	2.77075E-05	0.020954796	0.040728248	3.240668428	-3.167541482			13276.76953	9398.118164	50529.24512	70336.08008	40686.38672	118982.832	65686.69531	18314.23633	89701.60938	16749.5332	DNA topoisomerase 2 OS=Danio rerio OX=7955 GN=top2b PE=1 SV=1	top2b	569877	cell cycle OR cell proliferation;cell organization and biogenesis;DNA metabolism;other metabolic processes;developmental processes	nucleus	nucleic acid binding activity;other molecular function	SUMOylation of DNA replication proteins
F1QPF7	0.5	6	1	0	2.360892205	5.136879407	118651.653	7.25262E-05	0.000528003	0.007645484	5.859533321	0.199206372	34319.00684	63865.72266	65459.0625	126744.6055	90236.17969	129419.4766	275365.6094	348527.6719	202639.2031	194921.9492	582103.6719	126357.2461	Cystathionine gamma-lyase OS=Danio rerio OX=7955 GN=cth PE=1 SV=2	cth	322055	other metabolic processes	other cell component	other molecular function	Cysteine formation from homocysteine; Degradation of cysteine and homocysteine
A0A0G2KV54	1	6	1	1	2.360437632	5.135261101	75771.40207	4.63155E-05	0.003736006	0.014992864	4.910756498	-1.382181301	22211.7832			44155.94531	45324.04297	88183.67188	110485.2813	114083.7734	117736.0781	93738.5	303832.25	66498.64844	NACHT domain-containing protein OS=Danio rerio OX=7955 GN=LOC100535428 PE=4 SV=2	LOC100535428	NA	signal transduction
Q7ZUE4	0.666666667	6	1	0.333333333	2.356938103	5.122819652	112084.754	6.85122E-05	0.001094312	0.009701	5.194436773	-0.561421735	26791.65967	62509.70313	72515.1875	95362.13086	30078.73242	88228.14258	210645.502	254210.0859	304900.5879	72323.25	163821.8242	12173.79297	PRP40 pre-mRNA processing factor 40 homolog A (Yeast) OS=Danio rerio OX=7955 GN=prpf40a PE=1 SV=1	prpf40a	321555	RNA metabolism OR transcription;other metabolic processes	nucleus	nucleic acid binding activity	mRNA Splicing - Major Pathway	mRNA processing
I3ISA3	0.833333333	6	1	0.666666667	2.355234946	5.116775534	33089.7501	2.02262E-05	0.128580395	0.171485089	1.797704961	-5.013423534		9726.267578		33336.82422	23599.1416	15195.58789	12558.9502	105454.8242	93069.62109	41235.86426	139422.9961	23641.47656	Myosin, heavy chain 10, non-muscle OS=Danio rerio OX=7955 GN=myh10 PE=1 SV=1	myh10	555454	cell organization and biogenesis;developmental processes;other biological processes	cytoskeleton	cytoskeletal activity;other molecular function
F1RCB2	0.833333333	6	1	0.666666667	2.354834059	5.115353915	80069.92402	4.8943E-05	0.005222926	0.017459024	4.17250553	-2.002854344	26209.43652	34500.89209		58940.19629	25493.37305	60534.80273	106147.5742	301593.1445	113691.3789	135664.8066	296213.5742	120537.6123	RNA helicase OS=Danio rerio OX=7955 GN=ddx3xb PE=1 SV=1	ddx3xb	NA	developmental processes;other biological processes	nucleus;other cell component	nucleic acid binding activity;other molecular function	Neutrophil degranulation
Q1L8Z0	0.5	6	0.666666667	0.333333333	2.351447961	5.103361928	37575.32916	2.2968E-05	0.002276274	0.012532492	4.575601819	-1.328838219	10027.95898	35667.68457	12865.78711	40295.5332	37017.25	39329.92969	71485.61133	97020.0293	88188.69141	79497.25781	46792.14063		Nucleoporin 205 (Fragment) OS=Danio rerio OX=7955 GN=nup205 PE=1 SV=1	nup205	NA	cell organization and biogenesis;transport	nucleus	other molecular function
Q5RI46	1	6	1	1	2.349798084	5.097529021	32610.77356	1.99334E-05	0.002916534	0.01371171	4.693139555	-1.39008829	11085.84863	13586.93848			16722.45898	26436.53516	36724.55859	91606.85938	72783.07031	15582.11719	48193.94531	19533.46094	Epiphycan OS=Danio rerio OX=7955 GN=epyc PE=1 SV=2	epyc	550602
A9JRX1	0	6	0	0	2.34317954	5.07419703	460610.4671	0.00028155	0.000426367	0.006867645	6.065034953	0.421386671	194772.6865	169900.9629	258360.7422	469485.7666	300444.1465	393451.8066	711381.6797	1084873	1447340.854	550424.4551	997498.9941	431250.0762	Actinodin2 OS=Danio rerio OX=7955 GN=and2 PE=1 SV=1	and2	566702	developmental processes
Q58EF9	0.666666667	6	1	0.333333333	2.341693865	5.068974353	52887.59151	3.23277E-05	0.000265627	0.005917358	6.538086312	0.911043433	18206.83984	21702.02148	32805.48535	81758.84961	67535.05664	139228.0938	142692.8242	104010.8457	113752.4473	72496.90625	239613.2031	73412.48242	S-adenosylmethionine synthase OS=Danio rerio OX=7955 GN=mat2ab PE=1 SV=1	mat2ab	791612	other metabolic processes	cytosol;other cell component	other molecular function	Methylation
F1Q8U6	1	6	1	1	2.341470579	5.06818989	34498.90805	2.10876E-05	0.001057489	0.009701	5.693525316	-0.330718554	13972.74707		12148.01855	64376.61328	49286.9375	78981.42969	71416.14063	48002.90234	83979.95313	72067.04297	211741.332	73414.70313	Erythrocyte membrane protein band 4.1-like 3b OS=Danio rerio OX=7955 GN=epb41l3b PE=1 SV=1	epb41l3b	NA	cell organization and biogenesis;other biological processes	plasma membrane;other membranes;cytoskeleton;other cell component	cytoskeletal activity;other molecular function
F1QQE5	0.833333333	6	1	0.666666667	2.335479552	5.04718704	34551.11967	2.11195E-05	0.024834371	0.045926142	3.095615192	-3.453480781		14320.33691	16516.63672	18277.08203	13923.7334		38211.82422	157679.7344				26562.26563	Spectrin beta chain OS=Danio rerio OX=7955 GN=sptb PE=1 SV=1	sptb	58040	cell organization and biogenesis;developmental processes	cytoskeleton	cytoskeletal activity;other molecular function	RAF/MAP kinase cascade; NCAM signaling for neurite out-growth; COPI-mediated anterograde transport
A0A2R8QJ70	1	6	1	1	2.328916328	5.024278122	51025.91562	3.11898E-05	0.001380186	0.010354967	5.418192172	-0.607398095	32014.62305	18447.28125	32419.27148	34292.10938	37400.08496	57120.25	120169.7031		150340.168	97179.60156	213502.7266	22562.39844	SET nuclear proto-oncogene b OS=Danio rerio OX=7955 GN=setb PE=1 SV=1	setb	NA	cell organization and biogenesis;developmental processes	nucleus;other cell component	other molecular function	HuR (ELAVL1) binds and stabilizes mRNA
Q7T304	0.833333333	6	1	0.666666667	2.324156011	5.007727335	19666.95778	1.20215E-05	0.071078551	0.10577774	2.381025059	-4.271792341		6719.083984		8984.860352		19549.09766	17343.51172	65277.64063			42676.08984	26742.85742	YY1 transcription factor b OS=Danio rerio OX=7955 GN=yy1b PE=2 SV=1	yy1b	406394	other biological processes	nucleus;other cell component	nucleic acid binding activity;other molecular function
Q1LXJ1	0.666666667	6	1	0.333333333	2.323736923	5.006272851	35710.7422	2.18283E-05	0.005402322	0.01781905	4.143387989	-2.038401867		15210.78027	12134.69434	92226.74609	76956.125	113561.3242	122609.8398	38205.41406	67168.21582	110978.2344	151541.5469	111278.9336	Keratin 17 OS=Danio rerio OX=7955 GN=krt17 PE=1 SV=1	krt17	100034647	other biological processes	cytoskeleton	other molecular function	Formation of the cornified envelope
F1QLT9	0.833333333	6	1	0.666666667	2.323614691	5.005848715	103761.5544	6.34246E-05	0.002029377	0.011801359	4.66961481	-1.208459825	48562.20898	70810.94336	29006.41211	63591.42773	112368.3125	55896.79297	141733.7383	371160.9238	237843.0684	165889.293	399983.7891	109738.373	Arginine--tRNA ligase, cytoplasmic OS=Danio rerio OX=7955 GN=rars1 PE=1 SV=1	rars1	NA	protein metabolism;RNA metabolism OR transcription;other metabolic processes	other cell component	other molecular function
E9QE31	0.833333333	6	1	0.666666667	2.320502693	4.995062373	39241.90592	2.39867E-05	0.049763463	0.080242198	2.700653652	-3.896348917		13429.38574					39125.71094	115009.0156			99480.14844		Calpain-3 OS=Danio rerio OX=7955 GN=capn3b PE=3 SV=2	capn3b	100034405	cell organization and biogenesis;protein metabolism;other metabolic processes;other biological processes	other cell component	other molecular function
A0A2R8RR55	0	6	0	0	2.32023979	4.994152205	1369172.322	0.000836911	0.000108384	0.004288152	7.509504094	1.828464042	602655.6924	612547.7598	622977.6318	1408714.549	1172444.885	2140228.564	2498542.109	3441551.109	3331394.756	2804453.028	5976721.508	1575205.075	Uncharacterized protein OS=Danio rerio OX=7955 PE=4 SV=1	NA	NA	protein metabolism;other metabolic processes	nucleus;other cell component	other molecular function	Neddylation; Recognition of DNA damage by PCNA-containing replication complex; DNA Damage Recognition in GG-NER; Formation of Incision Complex in GG-NER; Dual Incision in GG-NER; Formation of TC-NER Pre-Incision Complex; Dual incision in TC-NER; Gap-filling DNA repair synthesis and ligation in TC-NER; Antigen processing: Ubiquitination & Proteasome degradation; Regulation of RAS by GAPs; TGF-beta…
A0A2R8QE49	1	6	1	1	2.319668047	4.992173402	57149.80004	3.4933E-05	0.001327086	0.010167301	5.026957586	-0.763323944	21543.44141	22881.44922	33947.75391	46476.02344	54362.49219		146125.5	71218.99219	200058.4063	93380.34375	265343.375	64050.04688	Guanine nucleotide-binding protein (G protein), alpha 15 (Gq class), tandem duplicate 3 OS=Danio rerio OX=7955 GN=gna15.3 PE=4 SV=1	gna15.3	NA	signal transduction;other biological processes	plasma membrane;other membranes	signal transduction activity or receptor binding;other molecular function
A0A286Y9F3	0.833333333	6	1	0.666666667	2.318043809	4.986556197	24844.12891	1.51861E-05	0.00262616	0.01322351	5.307283658	-1.078858431	11645.12109	10629.25488				17947.50586		64193.50781	47946.52734	19658.38867	98805.72656		Otospiralin OS=Danio rerio OX=7955 GN=otos PE=4 SV=1	otos	100535618	other biological processes
A0A0R4IV67	0.333333333	6	0.666666667	0	2.315600932	4.978119741	120345.8474	7.35618E-05	0.005927226	0.018904457	3.829993379	-2.331067249	24293.14941	63139.12305	102308.791	58409.18066	75961.49219	105688.5957	192568.9102	452036.25	222398.5234	156187.3555	512768.6016	109606.5645	4-alpha-glucanotransferase OS=Danio rerio OX=7955 GN=agla PE=1 SV=1	agla	567798	other metabolic processes	other cell component	other molecular function	Neutrophil degranulation; Glycogen breakdown (glycogenolysis)	Glycogen metabolism
E7FCD8	0.833333333	6	1	0.666666667	2.31306561	4.969379115	35326.41726	2.15934E-05	0.008917391	0.023692445	3.529901476	-2.75688322	14387.83594	11637.16504	23768.5625	17504.62109	15367.43848	25675.17969	50421.3125	217522.5	44528.04688	16399.47852	95702.10938	35695.24609	H(+)-transporting two-sector ATPase OS=Danio rerio OX=7955 GN=atp6v1ab PE=1 SV=1	atp6v1ab	337583	other metabolic processes;transport	plasma membrane;other membranes	transporter activity;other molecular function	ROS and RNS production in phagocytes; Amino acids regulate mTORC1; Transferrin endocytosis and recycling; Insulin receptor recycling; Ion channel transport
A1A5X7	0.5	6	1	0	2.311298904	4.963297402	134536.4522	8.22358E-05	0.003160212	0.014109572	4.312606616	-1.672809497	76113.20703	26821.08203	107876.8232	153060.3164	122954.6104	148362.1055	271958.334	291403.5996	339764.5605	199568.2266	488982.0781	181829.7305	TAF15 RNA polymerase II, TATA box-binding protein (TBP)-associated factor OS=Danio rerio OX=7955 GN=taf15 PE=1 SV=1	taf15	558760	other biological processes	nucleus	nucleic acid binding activity;other molecular function	Regulation of TP53 Activity through Phosphorylation; RNA Polymerase II Pre-transcription Events; RNA Polymerase II Promoter Escape; RNA Polymerase II Transcription Pre-Initiation And Promoter Opening; RNA Polymerase II Transcription Initiation
F1Q6K0	0.666666667	6	1	0.333333333	2.310320887	4.959933875	402633.0767	0.000246111	0.000330144	0.006358231	6.31752171	0.686438423	144041.1094	172907.375	237254.5469	284032.1563	266434.3203	320579.3125	701457.4688	1181282.898	870135.5625	309762.125	747625.8516	197398.8281	Phospholipid phosphatase 3 OS=Danio rerio OX=7955 GN=plpp3 PE=1 SV=1	plpp3	557680	cell-cell signaling;other metabolic processes;signal transduction;other biological processes	plasma membrane;other membranes	other molecular function	Sphingolipid de novo biosynthesis
Q1LX65	0.5	6	1	0	2.306254706	4.945974171	42646.93503	2.60681E-05	0.000588469	0.007979706	5.757188384	0.0863427	18542.57617	15256.60156	24926.30078	22571.08008		42762.60938	64911.17188	137837.4688	95357.42188	46959.42578	125841.7734	27778.57813	Si:ch211-216l23.2 OS=Danio rerio OX=7955 GN=si:ch211-216l23.2 PE=1 SV=1	si:ch211-216l23.2	565061
Q642J7	1	6	1	1	2.301600687	4.930044563	75246.56963	4.59947E-05	0.084066731	0.119945796	2.120631769	-4.72040331	23853.01953		48148.10547	19812.88672			56837.71484	491120.0313		52961.57031	182915.125	62907.41406	40S ribosomal protein S24 OS=Danio rerio OX=7955 GN=rps24 PE=1 SV=1	rps24	394194	protein metabolism;other metabolic processes;developmental processes	translational apparatus	other molecular function		Cytoplasmic ribosomal proteins
F1QQZ1	0.666666667	6	1	0.333333333	2.289775621	4.889800552	97153.3039	5.93853E-05	0.004085037	0.015742132	4.112385933	-1.941732432	26814.62109	86366.95313	36619.86523	126900.252	75672.16406	222083.4473	126045.1113	320064.125	245779.9414	168098.2754	795837.8594	202030.2129	Splicing factor 3b, subunit 1 OS=Danio rerio OX=7955 GN=sf3b1 PE=1 SV=2	sf3b1	446117	cell organization and biogenesis;RNA metabolism OR transcription;other metabolic processes;developmental processes;other biological processes	nucleus	nucleic acid binding activity	B-WICH complex positively regulates rRNA expression; mRNA Splicing - Major Pathway; mRNA Splicing - Minor Pathway	mRNA processing
B8A558	1	6	1	1	2.280076078	4.857035659	52402.59869	3.20313E-05	0.001808254	0.01110267	5.148467265	-0.88920844	14419.01758	28584.09375		42607.47656	26946.36914	56182.01172	84640.23438	111750.7266	101362.3828	68341.24219	182830.3594	33054.35156	Protein phosphatase 2, regulatory subunit B', delta (Fragment) OS=Danio rerio OX=7955 GN=ppp2r5d PE=1 SV=2	ppp2r5d	NA	protein metabolism;other metabolic processes;signal transduction;other biological processes	cytosol;nucleus;other cell component	enzyme regulator activity	Separation of Sister Chromatids; PI5P, PP2A and IER3 Regulate PI3K/AKT Signaling; Amplification of signal from unattached kinetochores via a MAD2 inhibitory signal; Resolution of Sister Chromatid Cohesion; RHO GTPases Activate Formins; EML4 and NUDC in mitotic spindle formation; CTLA4 inhibitory signaling; Negative regulation of MAPK pathway; RAF activation; ERKs are inactivated; DARPP-32 events;…
Q6ZM50	0.833333333	6	1	0.666666667	2.277418688	4.848097415	35899.65604	2.19438E-05	0.005186865	0.017459024	3.930186655	-2.191618015	16300.41406	11415.26855	23293.19629	10740.95801	16523.79492	60175.02344	35646.44141	151212.0391	91627.39063	30524.31445	151004.4023	30907.625	F-actin-capping protein subunit alpha OS=Danio rerio OX=7955 GN=capza1b PE=1 SV=2	capza1b	474327	cell organization and biogenesis	cytoskeleton	cytoskeletal activity
Q7ZW04	0.166666667	6	0.333333333	0	2.272761034	4.832470864	174935.27	0.00010693	0.000562032	0.007901188	5.8004265	0.134206125	55247.62012	73846.95508	123518.5273	167353.043	143258.0469	231129.5879	403209.3555	329819.4531	427640.8047	203027.9102	785811.3516	251159.4219	S-adenosylmethionine synthase OS=Danio rerio OX=7955 GN=mat1a PE=1 SV=1	mat1a	334195	other metabolic processes	cytosol	other molecular function	Methylation; Sulfur amino acid metabolism; Metabolism of ingested SeMet, Sec, MeSec into H2Se	One-carbon metabolism
A0A2R8PY75	0.833333333	6	1	0.666666667	2.271156268	4.827098505	31592.57532	1.93111E-05	0.002901421	0.01371171	4.697945115	-1.384633131	10536.99609	14322.86328		25342.3418	17725.03516	41301.39844	41522.03906	95120.79297	52798.83594	29194.53711		32620.55859	Isocitrate dehydrogenase [NAD] subunit, mitochondrial OS=Danio rerio OX=7955 GN=idh3b PE=1 SV=1	idh3b	NA	other metabolic processes	mitochondrion	other molecular function
Q803J3	0.833333333	6	1	0.666666667	2.269755502	4.822413973	35004.53415	2.13966E-05	0.054496199	0.085679148	2.617827931	-3.992367726		12263.50586		26303.82617	16114.54102		34199.375	102268.0781		35110.19531	166829.168	36462.73242	RAB2A, member RAS oncogene family OS=Danio rerio OX=7955 GN=rab2a PE=1 SV=1	rab2a	140617		other membranes;ER/Golgi	other molecular function	RAB geranylgeranylation; Golgi Cisternae Pericentriolar Stack Reorganization
Q7ZUQ1	0.666666667	6	0.666666667	0.666666667	2.268912571	4.819597179	76440.96493	4.67248E-05	0.032736617	0.056905908	2.62673366	-4.093081274	16114.12891	25203.85547	103941.3984	38463.36914	20376.75781	63454.91797	97872.34375	471643.3125	102381.3672	69198.60938	319563.125	131217.125	Cell division control protein 42 homolog OS=Danio rerio OX=7955 GN=cdc42l PE=1 SV=1	cdc42l	793158	cell organization and biogenesis;transport;signal transduction;other biological processes	plasma membrane;other membranes;other cell component	other molecular function	CDC42 GTPase cycle; RAC1 GTPase cycle; Regulation of actin dynamics for phagocytic cup formation; RHOQ GTPase cycle; RHOJ GTPase cycle; RAC2 GTPase cycle; RHOU GTPase cycle; RAC3 GTPase cycle; RHOV GTPase cycle; CD28 dependent Vav1 pathway; EPHB-mediated forward signaling; G beta:gamma signalling through CDC42; RHO GTPases activate PAKs; MAPK6/MAPK4 signaling; RHO GTPases Activate Formins; VEGFA-…	Integrin-mediated cell adhesion; Non-canonical Wnt pathway
A0A2R8Q5G4	0.833333333	6	1	0.666666667	2.264425312	4.804629926	52776.87076	3.226E-05	0.014348161	0.032061939	3.574835792	-2.772757565		16262.92578					51177.79004	114796.4141	81201.86719		79340.61719	28421.98438	Vitamin D3 receptor B OS=Danio rerio OX=7955 GN=vdrb PE=3 SV=1	vdrb	NA	signal transduction	nucleus;other cell component	nucleic acid binding activity;other molecular function
O73872	0.666666667	6	0.666666667	0.666666667	2.263808571	4.802576422	97257.23546	5.94488E-05	0.018539488	0.038134484	3.01356436	-3.5137405	22545.25195	60276.60938	64320.65039	101955.125	70392.58398	121138.2148	153210.6406	100430.0869	629251.7344	110959.6445			Superoxide dismutase [Cu-Zn] OS=Danio rerio OX=7955 GN=sod1 PE=2 SV=1	sod1	30553	other metabolic processes;stress response;other biological processes	cytosol;mitochondrion;nucleus;other cytoplasmic organelle	other molecular function	Platelet degranulation ; Detoxification of Reactive Oxygen Species	Oxidative stress response
F1RCB6	0.833333333	6	1	0.666666667	2.261907841	4.796253261	181094.1956	0.000110694	0.019499382	0.039005942	2.978796964	-3.565539995	83184.77539	69130.16113	98321.61719	100658.3672	92836.81445	135952.166	289405.1563	1385623.836	155566.1641	21602.25391	425112.0957	153714.6094	Actin alpha cardiac muscle 1a OS=Danio rerio OX=7955 GN=actc1a PE=1 SV=1	actc1a	415164	developmental processes	cytoskeleton
Q561Y1	0.666666667	6	1	0.333333333	2.257037793	4.780090038	60971.66799	3.72691E-05	0.01877002	0.038442701	3.663978288	-2.862164425	21486.74805			39451.45313	30778.95898		83642.52344		126120.7109	77638.88281	144173.4219	36882.87891	26S proteasome non-ATPase regulatory subunit 4 OS=Danio rerio OX=7955 GN=psmd4b PE=1 SV=1	psmd4b	550287	cell organization and biogenesis;protein metabolism;other metabolic processes	cytosol;nucleus;other cell component	other molecular function
F1Q884	0.666666667	6	1	0.333333333	2.253224834	4.767473217	32180.04009	1.96702E-05	0.058213448	0.090637712	2.404667625	-4.223441123	9974.023438				27243.63477		20467.33984	97613.23438	53815.30859	39714.23047	114255.8281	31039.51758	Glycine N-methyltransferase OS=Danio rerio OX=7955 GN=gnmt PE=1 SV=1	gnmt	NA	cell organization and biogenesis;other metabolic processes;other biological processes	cytosol	other molecular function	Glyoxylate metabolism and glycine degradation
F1Q845	0.666666667	6	1	0.333333333	2.252179603	4.76402044	122359.3396	7.47925E-05	0.004153289	0.015743356	4.099620181	-1.959082022	33068.50391	45486.62109	117125.8418	217137.2227	180661.5215	233867.418	373965.1172	177291.9043	287310.6992	234651.1602	992627.375	205039.8359	Metalloendopeptidase OS=Danio rerio OX=7955 GN=c6ast4 PE=1 SV=1	c6ast4	NA	protein metabolism		other molecular function
Q6DGH3	0.833333333	6	1	0.666666667	2.249225118	4.754274217	71994.20575	4.40067E-05	0.001820109	0.01110267	4.759722545	-1.094361414	26174.57617	32478.52344	42343.85156	81166.48438	74638.79688	175067.5313	202575.4688	82834.32813	230526.9844	152645.4375	286135.75	118058.7813	Protein transport protein Sec61 subunit beta OS=Danio rerio OX=7955 GN=sec61b PE=1 SV=1	sec61b	791986	transport	other membranes;ER/Golgi		Insertion of tail-anchored proteins into the endoplasmic reticulum membrane
F1QFY0	0.833333333	6	1	0.666666667	2.247683627	4.749197085	35416.66601	2.16485E-05	0.006955366	0.020340929	4.261650213	-2.020326739	26772.03516	18727.29883	27542.37305	37127.12891		54687.96094	113939.1094			52550.32031			Rho GTPase-activating protein 4a OS=Danio rerio OX=7955 GN=arhgap4a PE=4 SV=1	arhgap4a	393416	signal transduction;other biological processes	other cell component
Q5TYP7	0.833333333	6	1	0.666666667	2.247567964	4.74881635	31714.24587	1.93854E-05	0.057306391	0.089514189	2.416952182	-4.207432068			9858.602539	18993.53906	18406.16211		22241.2832	105441.0273	43755.50781	21604.19922	29941.08594		EH-domain-containing 3 OS=Danio rerio OX=7955 GN=ehd3 PE=1 SV=1	ehd3	562949	cell organization and biogenesis;transport;other biological processes	plasma membrane;other membranes;other cytoplasmic organelle;other cell component	other molecular function	Factors involved in megakaryocyte development and platelet production
F1R805	1	6	1	1	2.247059032	4.74714143	29920.31773	1.82889E-05	0.008530009	0.023188226	3.759924782	-2.519020869		6545.592285	21099.14453	6764.182129	14485.35352	36086.83984	41146.46875	74431.32813	56692.92578	35641.25	69327.875	14124.54004	Si:ch211-213a13.2 OS=Danio rerio OX=7955 GN=si:ch211-213a13.2 PE=4 SV=2	si:ch211-213a13.2	NA	signal transduction
F1QPC1	0.833333333	6	1	0.666666667	2.245735795	4.742789356	87559.9838	5.35213E-05	0.003313775	0.014366307	4.575964476	-1.524233352	35215.57715	33622.95898		55806.83203	53478.37988	15191.18945	108563.7598	271580.6582	147425.9414	121166.1836	323567.5781	73404.4375	Cytochrome P450, family 3, subfamily c, polypeptide 1 OS=Danio rerio OX=7955 GN=cyp3c1 PE=1 SV=1	cyp3c1	NA		other membranes	other molecular function	Aflatoxin activation and detoxification; Aspirin ADME; Miscellaneous substrates; Xenobiotics; Biosynthesis of maresin-like SPMs
E7EYT7	0.333333333	6	0.666666667	0	2.241362745	4.728434936	226825.8071	0.000138648	0.000873551	0.009178569	5.394473744	-0.325812197	78504.42188	110941.6563	130320.4297	157856.1719	105633.0625	201013.125	331877.8867	752276.5	480615.4297	78165.54688	92777.19531	24728.88281	Tubulin alpha chain OS=Danio rerio OX=7955 GN=tuba8l5 PE=3 SV=2	tuba8l5	792024	cell cycle OR cell proliferation;cell organization and biogenesis	cytoskeleton;other cell component	cytoskeletal activity;other molecular function
H9GXN3	1	6	1	1	2.2412967	4.728218479	12770.77926	7.80618E-06	0.049949223	0.080354834	3.015167924	-3.620143551	5873.116699			20798.01367	20330.83203	27289.15039	27769.37891			33575.94922	56079.95703	25170.80859	Uncharacterized protein OS=Danio rerio OX=7955 GN=LOC100333482 PE=1 SV=1	LOC100333482	100333482	cell organization and biogenesis;other biological processes		cytoskeletal activity
Q568Q7	1	6	1	1	2.240638668	4.726062368	22870.15139	1.39795E-05	0.072092681	0.106847699	2.238661809	-4.440329248			7135.007813	59946.95898	40390.55371	95275.62109	72047.87109	13243.81055	40183.48438	24780.71094	196692.7188	83537.57422	Stathmin OS=Danio rerio OX=7955 GN=stmn1b PE=1 SV=1	stmn1b	550548	cell organization and biogenesis;developmental processes;other biological processes	other cell component	cytoskeletal activity
A0A0R4IYX8	0.5	6	0.666666667	0.333333333	2.238529033	4.719156555	158650.8055	9.69758E-05	0.000837036	0.009044991	5.432929755	-0.281201389	65725.4873	52998.13086	111824.2256	48448.00342	54892.49316	53778.0332	256115.8242	449271.6133	355777.1328	103395.4258	345162.2031	122551.3516	Dihydropyrimidinase-like 4 OS=Danio rerio OX=7955 GN=dpysl4 PE=1 SV=2	dpysl4	553411	cell organization and biogenesis;developmental processes;other biological processes	other cell component	other molecular function	CRMPs in Sema3A signaling
X1WC64	0.833333333	6	1	0.666666667	2.236428672	4.712291127	17175.35298	1.04985E-05	0.002293867	0.012581514	4.569335175	-1.336910757	7005.479492	9093.274414	7775.184082		19010.5625	13451.05371	18697.72461	43422.16797	63835.89063	43315.55859	80393.74219		Si:dkeyp-84f3.9 OS=Danio rerio OX=7955 GN=si:dkeyp-84f3.9 PE=4 SV=1	si:dkeyp-84f3.9	562992	other biological processes	nucleus	nucleic acid binding activity;other molecular function	Generic Transcription Pathway
A0JPF9	0.5	6	0.666666667	0.333333333	2.235895647	4.710550422	220332.7508	0.000134679	0.008686017	0.023377978	3.54893272	-2.729534332	53990.97266	90409.61719	214335.3984	106254.5078	117909.5781	327099.4688	325156.125	936851.0625	358989.8438	206783.5781	634592.25	137660.1094	D-ribitol-5-phosphate cytidylyltransferase OS=Danio rerio OX=7955 GN=crppa PE=2 SV=2	crppa	798716	protein metabolism;other metabolic processes;developmental processes;other biological processes	cytosol	other molecular function
A5PN55	0.833333333	6	1	0.666666667	2.234805792	4.706993275	27111.8699	1.65722E-05	0.001237509	0.009791873	5.529840937	-0.493887442	11808.44238		9701.391602	21111.24805		16540.0332	39872.375	66630.73438	48130.90234	39583.18359	74562.60156	18208.38867	Malic enzyme OS=Danio rerio OX=7955 GN=me2 PE=1 SV=1	me2	445233	other metabolic processes	mitochondrion	other molecular function	Citric acid cycle (TCA cycle)
E7FDX8	0.833333333	6	1	0.666666667	2.231964128	4.697731075	27764.88672	1.69714E-05	0.004758283	0.016682795	3.995552916	-2.1014123	7300.976563	14388.63672	20010.35938	18324.74023	11252.00684	21963.06445	43534.45703	117816.8125	42489.29688				Solute carrier family 12 member 7b OS=Danio rerio OX=7955 GN=slc12a7b PE=3 SV=3	slc12a7b	NA	cell-cell signaling;cell organization and biogenesis;transport;other biological processes	plasma membrane;other membranes;other cell component	transporter activity
F1QEB3	0.666666667	6	1	0.333333333	2.231919415	4.697585484	187679.2179	0.00011472	0.000265369	0.005917358	6.539085389	0.912046422	80046.60547	74052.35742	109535.4531	122758.2012	66265.45703	176293.9668	323487.7871	487921.3809	426435.0117	171868.8594	473445.0703	160308.9199	Actin-related protein 3 OS=Danio rerio OX=7955 GN=actr3 PE=1 SV=2	actr3	NA	cell organization and biogenesis	cytoskeleton;other cell component	cytoskeletal activity;other molecular function		Non-canonical Wnt pathway
I3ITK9	1	6	1	1	2.229333575	4.689173224	34755.01251	2.12441E-05	0.00906071	0.023985207	4.00287609	-2.294364471		10906.74707		20200.86328	22354.01172	29671.83398	42326.12891	70315.60938	44948.40234	29751.80469	136130.6875	19121.76172	Proline dehydrogenase (Fragment) OS=Danio rerio OX=7955 GN=prodha PE=1 SV=1	prodha	NA	other metabolic processes	mitochondrion	other molecular function
A5WWG4	0.833333333	6	1	0.666666667	2.228128869	4.685259216	38253.63764	2.33827E-05	0.082092708	0.117674506	2.064826861	-4.848434139		6744.714355	34001.77344	11475.00977			42061.65234	255871.584	33188.69531			26751.48828	Serine and arginine-rich-splicing factor 3b OS=Danio rerio OX=7955 GN=srsf3b PE=1 SV=1	srsf3b	100145909	RNA metabolism OR transcription;other metabolic processes	nucleus	nucleic acid binding activity	mRNA Splicing - Major Pathway; mRNA 3'-end processing; Transport of Mature mRNA derived from an Intron-Containing Transcript
F1Q4W7	1	6	1	1	2.226076633	4.678599167	419407.0393	0.000256364	0.000215435	0.005378436	6.755888319	1.126693187	152732.0625	189523.7969	251848.5313	181189.0938	155235.4219	327444.75	876149.5625	966278.0625	881861.8125	365169.5	1056244.375	295429.2188	Histone-lysine N-methyltransferase, H3 lysine-79 specific OS=Danio rerio OX=7955 GN=dot1l PE=1 SV=2	dot1l	NA	cell-cell signaling;cell organization and biogenesis;protein metabolism;DNA metabolism;other metabolic processes;stress response;signal transduction;other biological processes	nucleus;other cell component	other molecular function	PKMTs methylate histone lysines
A3KPW8	0.666666667	6	0.666666667	0.666666667	2.225030097	4.675206527	79785.30085	4.8769E-05	0.000390365	0.006649988	6.151286383	0.512900632	30834.30859	40453.9375	40278.42188	39400.08594	57322.00781	97317.29297	163280.4258	129613.4844	242597.0703	78017.35156	203761.8438	52686.34766	Visinin-like protein 1 (Fragment) OS=Danio rerio OX=7955 GN=hpcal4 PE=1 SV=1	hpcal4	564909			other molecular function
E7FH33	0.833333333	6	1	0.666666667	2.221923086	4.665148762	179513.441	0.000109728	0.051082715	0.081736931	2.98910502	-3.64431537		83112.09375			98111.32031	140527.8594			387730.2813	20315.98047	441413.625	61398.55859	Si:ch1073-44g3.1 OS=Danio rerio OX=7955 GN=si:ch1073-44g3.1 PE=3 SV=1	si:ch1073-44g3.1	797133
Q1LVM3	0.833333333	6	1	0.666666667	2.221014425	4.662211409	36403.85818	2.2252E-05	0.051136645	0.081736931	2.987882618	-3.645452345			16859.76172	18898.93164				78603.77344			75568.32031	27802.17383	Exosome component 5 OS=Danio rerio OX=7955 GN=exosc5 PE=1 SV=1	exosc5	NA	RNA metabolism OR transcription;other metabolic processes	nucleus;other cytoplasmic organelle		Major pathway of rRNA processing in the nucleolus and cytosol; Butyrate Response Factor 1 (BRF1) binds and destabilizes mRNA; Tristetraprolin (TTP, ZFP36) binds and destabilizes mRNA; mRNA decay by 3' to 5' exoribonuclease; KSRP (KHSRP) binds and destabilizes mRNA
Q7ZWA3	0.833333333	6	1	0.666666667	2.215789876	4.645358295	21833.62555	1.33459E-05	0.008358011	0.022921212	4.080851984	-2.2105868		6900.196289		18317.29883	16152.14746	25430.73242	26768.41016	28875.86133	42607.34375	19476.4082	38713.78125	16007.05469	RNA-binding motif protein, X chromosome OS=Danio rerio OX=7955 GN=rbmx PE=2 SV=1	rbmx	321860	cell organization and biogenesis;protein metabolism;RNA metabolism OR transcription;other metabolic processes;other biological processes	non-structural extracellular;nucleus;other cell component	nucleic acid binding activity;other molecular function		mRNA processing
A0A2R8RRC9	0.666666667	6	1	0.333333333	2.214400325	4.640886211	18370.83588	1.12292E-05	0.003213763	0.014150507	5.077466193	-1.289466225	9911.737305	7336.807617		21565.78906			39355.51172	39797.26172		31777.72656	77477.97656	23606.01172	Hydroxyacyl-CoA dehydrogenase trifunctional multienzyme complex subunit beta OS=Danio rerio OX=7955 GN=hadhb PE=1 SV=1	hadhb	NA	other metabolic processes	mitochondrion	other molecular function	Acyl chain remodeling of CL; Beta oxidation of myristoyl-CoA to lauroyl-CoA; Beta oxidation of palmitoyl-CoA to myristoyl-CoA; Beta oxidation of lauroyl-CoA to decanoyl-CoA-CoA; Beta oxidation of decanoyl-CoA to octanoyl-CoA-CoA; Beta oxidation of octanoyl-CoA to hexanoyl-CoA; Beta oxidation of hexanoyl-CoA to butanoyl-CoA
Q06S87	0.833333333	6	1	0.666666667	2.212532845	4.634882756	22375.16944	1.36769E-05	0.006099179	0.019200565	4.039678483	-2.16610831		7445.633789	10675.4082	8896.783203	13378.88477		32636.13672	76815.92969	28144.625	22871.47656	47978.78125		5-hydroxyisourate hydrolase OS=Danio rerio OX=7955 GN=urah PE=1 SV=1	urah	NA	other metabolic processes	other cytoplasmic organelle	other molecular function
Q1RLY6	0.833333333	6	1	0.666666667	2.211075916	4.630204506	26838.35843	1.6405E-05	0.008464804	0.023091615	4.06852983	-2.223756612		8502.679688					52102.94141	36395.70313	32177.74609	32472.20117	85506.875	21321.05273	Kynurenine 3-monooxygenase OS=Danio rerio OX=7955 GN=kmo PE=2 SV=1	kmo	NA	other metabolic processes;developmental processes;other biological processes	other membranes;mitochondrion	other molecular function	Tryptophan catabolism
Q6PBY8	0.5	6	0.666666667	0.333333333	2.209557149	4.625332722	72890.70789	4.45547E-05	0.00252031	0.01322351	4.493084364	-1.435619753	23911.2168	47912.91797	33981.90625	93136.40234	34812.17188	166001.3574	97674.76172	284413.6992	138674.9766	165613.1777	252483.8047	101090	S-phase kinase-associated protein 1 OS=Danio rerio OX=7955 GN=skp1 PE=1 SV=1	skp1	393716	protein metabolism;other metabolic processes	nucleus;other cell component	kinase activity;other molecular function	Neddylation; Antigen processing: Ubiquitination & Proteasome degradation; Degradation of GLI1 by the proteasome; Orc1 removal from chromatin; SCF(Skp2)-mediated degradation of p27/p21; Degradation of beta-catenin by the destruction complex; GLI3 is processed to GLI3R by the proteasome; FBXL7 down-regulates AURKA during mitotic entry and in early mitosis; Regulation of RUNX2 expression and activit…
A2CEY7	0.833333333	6	1	0.666666667	2.208374024	4.621541134	68859.73446	4.20907E-05	0.271464131	0.32893729	1.25976585	-5.604514595		24818.41992					28824.48242		456415.5	55024.33984			Si:dkey-251i10.2 OS=Danio rerio OX=7955 GN=si:dkey-251i10.2 PE=1 SV=1	si:dkey-251i10.2	562682
E9QIF0	0.5	6	0.666666667	0.333333333	2.204232103	4.6082919	47964.09819	2.93182E-05	0.000673094	0.008330254	5.632056516	-0.053683857	14303.38477	32740.37012	23818.61328	42307.94531	28636.18555		101176.6055	94522.80664	114141.1143	109247.1758	143083.0117	30626.39063	Microtubule-associated protein RP/EB family member 1 (Fragment) OS=Danio rerio OX=7955 GN=mapre1b PE=1 SV=1	mapre1b	NA	cell cycle OR cell proliferation;cell organization and biogenesis;other biological processes	cytoskeleton	cytoskeletal activity
F1Q7N1	1	6	1	1	2.203692067	4.606567227	11696.49889	7.14952E-06	0.028169421	0.050814949	3.24468494	-3.292499169	5133.455566	9626.099609		4665.960449		16168.56543	32382.28516			68502.39844		9953.329102	Si:ch1073-291c23.1 (Fragment) OS=Danio rerio OX=7955 GN=vit PE=4 SV=1	vit	NA	cell organization and biogenesis;other biological processes	non-structural extracellular;extracellular matrix
A0A0R4ISZ0	1	6	1	1	2.202190453	4.601775021	17919.32236	1.09532E-05	0.004927904	0.016989537	4.614082267	-1.738491086	6812.744141	10242.25781		17142.58789	20242.81055	24946.08984	32405.07031		45599.02734	38547.17969	94935.19531	24226.75781	Transcription factor AP-2-epsilon OS=Danio rerio OX=7955 GN=tfap2e PE=3 SV=2	tfap2e	NA	other biological processes	nucleus	nucleic acid binding activity;other molecular function
F1Q8B0	0	6	0	0	2.198432591	4.58980414	878802.1497	0.000537171	0.001465101	0.010575409	4.942333702	-0.866966165	436464.5293	296800.2383	532805.748	594196.7305	514269.8843	900630.5703	1239708.301	3090291.797	1741989.623	770692.4063	1949253.711	803061.6172	Ag1 OS=Danio rerio OX=7955 GN=agr1 PE=1 SV=1	agr1	335309	other biological processes	ER/Golgi
Q6IQD7	0.5	6	1	0	2.195580599	4.580739748	62251.77334	3.80516E-05	0.001043047	0.009701	5.236631904	-0.511223643	27049.47949	23282.80078	39071.27832	28178.59961	46441.32031	26893.65234	159147.6289	179263.9023	82902.11133	31895.69531	112160.0977	19437.56055	Tropomyosin 2 (beta) OS=Danio rerio OX=7955 GN=tpm2 PE=1 SV=1	tpm2	415209	cell organization and biogenesis;other biological processes	cytoskeleton	cytoskeletal activity
F1Q6S1	0.833333333	6	1	0.666666667	2.191950304	4.569227591	55280.5041	3.37904E-05	0.042945455	0.07043703	2.444950003	-4.365801498	11240.64453	33739.37109	45606.16992	108228.6416	83313.22559	102129.4121	37675.78906	386763.8398	113232.7227	104755.6445	210950.3477	92735.76758	Aminopeptidase-like 1 OS=Danio rerio OX=7955 GN=npepl1 PE=1 SV=1	npepl1	NA	protein metabolism	other cell component	other molecular function
F1QEY7	0.833333333	6	1	0.666666667	2.189214419	4.56057085	33751.6604	2.06308E-05	0.004238169	0.015895714	4.35513856	-1.782977009		10395.38184	17738.9043	10670.94629	10323.20898	22992.16016	46542.625	99148.39063	51472.10547	25944.68555	78034.04688	25713.7168	V-type proton ATPase subunit a OS=Danio rerio OX=7955 GN=atp6v0a1a PE=1 SV=1	atp6v0a1a	NA	cell organization and biogenesis;other metabolic processes;transport;developmental processes;other biological processes	plasma membrane;other membranes;other cytoplasmic organelle	transporter activity;other molecular function
F1QNF2	0.333333333	6	0.666666667	0	2.185212123	4.547936538	478086.667	0.000292232	0.002832908	0.01371171	4.399338217	-1.558201818	186481.9863	200446.4219	301413.7832	306482.3438	269044.3438	370033.6953	660301.75	2029325.891	790946.75	458042.8828	1221163.406	304434.2227	Chromobox homolog 3a (HP1 gamma homolog, Drosophila) OS=Danio rerio OX=7955 GN=cbx3a PE=1 SV=2	cbx3a	751689		nucleus		RNA Polymerase I Promoter Escape; Transcriptional Regulation by E2F6	Exercise-induced circadian regulation
O93548	0	6	0	0	2.184838785	4.546759785	16801598.42	0.01027003	0.000919176	0.009272817	5.348852174	-0.379020085	5340447.625	8124344.653	11275421.52	17150848.63	15530445.14	29126560.72	28053389.06	48754784.59	33620350.7	14190953.79	39968783.29	11235215.47	Embryonic 1 beta-globin OS=Danio rerio OX=7955 GN=hbbe1.3 PE=1 SV=1	hbbe1.3	573653; 793447; 81538	other metabolic processes;transport;other biological processes	cytosol;other cell component	other molecular function	Neutrophil degranulation; Cytoprotection by HMOX1; Scavenging of heme from plasma; Heme signaling; Erythrocytes take up carbon dioxide and release oxygen; Erythrocytes take up oxygen and release carbon dioxide
B0S6K5	0.5	6	1	0	2.182986901	4.540927179	138186.7619	8.44671E-05	0.001325684	0.010167301	5.027866348	-0.762216888	78872.61133	77033.54248	44882.43652	58198.98438	50191.29395	160309.3252	181710.7422	367457.6914	382409.0684	211265.1934	362183.9844	119180.6377	Tenascin N OS=Danio rerio OX=7955 GN=tnn PE=1 SV=1	tnn	30234	cell adhesion;cell organization and biogenesis;developmental processes	non-structural extracellular;extracellular matrix	signal transduction activity or receptor binding
Q804W0	0	6	0	0	2.182687273	4.539984188	4673770.662	0.002856857	0.015363749	0.033453696	3.143839447	-3.320417102	1492031.401	2188101.274	3232773.678	4870203.789	3239423.293	5351293.383	6359489.23	29647242.48	5238140.74	5572808.205	13571655.51	4562942.08	Parvalbumin 1 OS=Danio rerio OX=7955 GN=pvalb1 PE=1 SV=1	pvalb1	402805		nucleus;other cell component	other molecular function
Q6DHL6	0	6	0	0	2.182512615	4.539434595	3229011.972	0.001973744	0.001461623	0.010575409	4.944356363	-0.864476145	1049612.905	2816151.623	1177663.258	2806665.343	3777815.406	4844299.49	7106245.471	7044602.215	6504515.156	4893455.043	10105807.99	1585857.552	40S ribosomal protein S6 OS=Danio rerio OX=7955 GN=rps6 PE=1 SV=1	rps6	445028	protein metabolism;other metabolic processes	translational apparatus	other molecular function	Nonsense Mediated Decay (NMD) enhanced by the Exon Junction Complex (EJC); Major pathway of rRNA processing in the nucleolus and cytosol; L13a-mediated translational silencing of Ceruloplasmin expression; GTP hydrolysis and joining of the 60S ribosomal subunit; SRP-dependent cotranslational protein targeting to membrane; Formation of a pool of free 40S subunits; Nonsense Mediated Decay (NMD) inde…	Cytoplasmic ribosomal proteins
E7FAU1	0.833333333	6	1	0.666666667	2.18220915	4.538479842	67169.85686	4.10578E-05	0.006141523	0.019248757	4.386863729	-1.971070851		35810.19531	27760.78516	59382.61719	58363.53516	105188.75	189760.5625		107907.9141	266806.0938	122293.2891	74656.0625	Si:dkey-108k21.14 OS=Danio rerio OX=7955 GN=si:dkey-108k21.14 PE=1 SV=1	si:dkey-108k21.14	NA	cell organization and biogenesis;other biological processes	nucleus;other cell component	nucleic acid binding activity	Formation of Senescence-Associated Heterochromatin Foci (SAHF); Apoptosis induced DNA fragmentation
A0A0R4IW89	0.833333333	6	1	0.666666667	2.180712965	4.533775534	25854.54857	1.58037E-05	0.006406726	0.019407822	4.344071029	-2.0158114	11461.13477	12864.30371						75330.21094	40231.36328				Serine/threonine-protein phosphatase OS=Danio rerio OX=7955 GN=ppp1caa PE=1 SV=2	ppp1caa	NA	protein metabolism;other metabolic processes;other biological processes		other molecular function
F1QZ50	0.166666667	6	0.333333333	0	2.180648232	4.533572108	992618.1447	0.000606741	0.000255051	0.005862128	6.579922729	0.952934	408931.2891	528166.9238	469098.7715	850177.3574	848216.2793	1362239.932	1882755.279	1820647.76	2754150.164	2488591.918	4088231.117	792033.9629	AHNAK nucleoprotein OS=Danio rerio OX=7955 GN=ahnak PE=1 SV=2	ahnak	559276	other biological processes	cytoskeleton;nucleus;other cell component	other molecular function
B8JHU4	0.833333333	6	1	0.666666667	2.178191268	4.525857835	25647.97843	1.56774E-05	0.062394644	0.095504699	2.350568527	-4.41629408		12922.52246	11247.55371	13180.24707		19267.88672		138881.0469	21437.00977	13876.53418			Actinin, alpha 1 OS=Danio rerio OX=7955 GN=actn1 PE=1 SV=1	actn1	560400			cytoskeletal activity;other molecular function	Platelet degranulation ; RHOBTB2 GTPase cycle; RHOD GTPase cycle; RHOF GTPase cycle; Regulation of cytoskeletal remodeling and cell spreading by IPP complex components
A2CI99	1	6	1	1	2.174579678	4.514542138	170042.8284	0.000103939	0.010993656	0.026799351	3.554662439	-2.785560804	37809.85547	125306.9531		142890.3594	153293	380855.4063	406426.4063	338796.0625	217917.0156	123703.1719	434152.0625	155517.2031	Dystrophin-related protein 2 OS=Danio rerio OX=7955 GN=drp2 PE=2 SV=1	drp2	558055	cell-cell signaling	plasma membrane;other membranes;other cell component	other molecular function
Q6P5K3	0	6	0	0	2.17099373	4.503334773	1460270.92	0.000892595	0.001691208	0.010837379	4.821094711	-1.017365833	545890.1182	704117.8496	847712.084	1158227.342	743977.1406	1308516.127	2059445.506	5529976.668	2612931.691	1169943.17	3424826.57	883801.2188	60S acidic ribosomal protein P0 OS=Danio rerio OX=7955 GN=rplp0 PE=1 SV=1	rplp0	58101	other biological processes	translational apparatus			Cytoplasmic ribosomal proteins
Q7T2A5	0.5	6	0.666666667	0.333333333	2.170868137	4.502942756	115250.0366	7.04469E-05	0.011473175	0.027627491	3.349291881	-3.018553331	27307.84961	48199.63672	121715.8984	65308.18945	40423.01855	77557.81348	159312.1055	463820.1484	197956.3633	84176.59766	199632.6406	63199.89648	Eukaryotic translation initiation factor 3 subunit L OS=Danio rerio OX=7955 GN=eif3l PE=2 SV=1	eif3l	406402	cell organization and biogenesis;protein metabolism;other metabolic processes	translational apparatus;other cell component	nucleic acid binding activity	Ribosomal scanning and start codon recognition; GTP hydrolysis and joining of the 60S ribosomal subunit; L13a-mediated translational silencing of Ceruloplasmin expression; Translation initiation complex formation; Formation of a pool of free 40S subunits; Formation of the ternary complex, and subsequently, the 43S complex
F1QI60	0.833333333	6	1	0.666666667	2.168516398	4.495608481	53750.70773	3.28553E-05	0.001962394	0.011598147	4.697300147	-1.173270147	19124.56836	20736.81445	41080.54102	18188.19727	23131.25	39483.23828	79081.64453	176642.875	105965.25	46334.61328	210131.457	36724.29785	RUN and FYVE domain-containing 3 OS=Danio rerio OX=7955 GN=rufy3 PE=1 SV=1	rufy3	NA	other biological processes	other cell component
Q7ZUI4	0.333333333	6	0.666666667	0	2.168281783	4.494877453	270794.663	0.000165524	0.001614851	0.010805006	4.8599298	-0.968944141	84485.46094	143260.0273	172161.6875	214081.4141	152710.1055	357959.9688	432439.1406	918774.5	476280.8906	338607.6875	875247.0625	304756.2461	Thioredoxin OS=Danio rerio OX=7955 GN=zgc:56493 PE=1 SV=1	NA	336637	other metabolic processes		other molecular function	Oxidative Stress Induced Senescence; TP53 Regulates Metabolic Genes; The NLRP3 inflammasome; Detoxification of Reactive Oxygen Species; Interconversion of nucleotide di- and triphosphates; Protein repair
Q68FN7	0.666666667	6	1	0.333333333	2.166269357	4.488611887	73070.18543	4.46644E-05	0.000607038	0.007979706	5.72808994	0.053981315	36455.87891	29217.36914	38516.23828	50968.13867	21259.58789	69200.27148	101833.833	203133.7969	179355.3906	74524.51367	152189.7227	41467.80273	Succinate dehydrogenase [ubiquinone] cytochrome b small subunit B, mitochondrial OS=Danio rerio OX=7955 GN=sdhdb PE=2 SV=1	sdhdb	445500	other metabolic processes	other membranes;mitochondrion	other molecular function	Citric acid cycle (TCA cycle)	TCA cycle
F1QE30	0	6	0	0	2.16609065	4.488055914	437566.105	0.000267464	0.001113965	0.009716996	5.178836753	-0.580048539	124119.874	269292.417	263619.8936	261905.6279	262288.4849	445021.5449	769718.3154	1173984.016	881504.2344	825372.9707	1311295.84	322361.1992	V-type proton ATPase subunit a OS=Danio rerio OX=7955 GN=atp6v0a1b PE=1 SV=1	atp6v0a1b	NA	transport;other biological processes	plasma membrane;other membranes;other cytoplasmic organelle	transporter activity;other molecular function	Neutrophil degranulation; Transferrin endocytosis and recycling; ROS and RNS production in phagocytes; Insulin receptor recycling; Ion channel transport
Q6NYE2	0.833333333	6	1	0.666666667	2.159455118	4.467460949	31448.41924	1.92229E-05	0.000933565	0.009322777	5.825746392	-0.201677688		12367.94531	13268.66309	18904.26563		30200.36914	49902.64453	69147.94531	54320.84766		88603.57813		Protein RCC2 homolog OS=Danio rerio OX=7955 GN=rcc2 PE=2 SV=1	rcc2	406455	cell cycle OR cell proliferation;developmental processes;other biological processes	plasma membrane;other membranes;cytoskeleton;nucleus;other cell component		Amplification of signal from unattached kinetochores via a MAD2 inhibitory signal; Separation of Sister Chromatids; Resolution of Sister Chromatid Cohesion; RHO GTPases Activate Formins; EML4 and NUDC in mitotic spindle formation
Q6PC34	0.833333333	6	1	0.666666667	2.156524644	4.458395628	32148.24731	1.96507E-05	0.031488621	0.055647705	2.751457388	-3.881138469		10292.67578	16702.13477				29668.38672	165910.7656	40580.53125	23959.7207	60076.41406	18904.36133	Hippocalcin OS=Danio rerio OX=7955 GN=hpca PE=1 SV=1	hpca	393696			other molecular function
Q5PR60	1	6	1	1	2.154846629	4.453213033	20993.22068	1.28322E-05	0.025159257	0.046373166	3.358555674	-3.172516737			7755.862305	18183.53516		16829.01758	26794.55078		44520.5625	14540.97363	62064.41797	11399.11914	E2 ubiquitin-conjugating enzyme OS=Danio rerio OX=7955 GN=ube2kb PE=1 SV=1	ube2kb	30100	protein metabolism;other metabolic processes	nucleus	other molecular function
A2CE51	0.666666667	6	1	0.333333333	2.154746215	4.452903093	20763.01349	1.26915E-05	0.001832554	0.01110267	5.135379261	-0.903160377	10659.09668	9783.771484	14297.91016	24107.51758	22470.42578	28439.22656	39758.58203		65091.125	28621.03906	79679.9375	21973.44141	Eukaryotic translation elongation factor 2,-like 2 OS=Danio rerio OX=7955 GN=eef2l2 PE=3 SV=1	eef2l2	336168	protein metabolism;other metabolic processes	other cell component	translation activity;nucleic acid binding activity;other molecular function	Neutrophil degranulation; Synthesis of diphthamide-EEF2; Peptide chain elongation; Protein methylation
F1RAE8	0.833333333	6	1	0.666666667	2.150841993	4.440868935	56211.98105	3.43597E-05	0.007104798	0.02058257	3.695663008	-2.520209316	10918.19824	44397.37598	39154.0293	46577.72266	45978.56641	101370.3594	102381.9473	161074.2427	100795.0313	119644.5	126230.1172	57969.87695	Glial fibrillary acidic protein OS=Danio rerio OX=7955 GN=gfap PE=1 SV=1	gfap	30646		cytoskeleton	other molecular function
Q7T337	0.166666667	6	0.333333333	0	2.150603426	4.440134644	876746.0675	0.000535914	0.000390229	0.006649988	6.151628646	0.513261757	320289.9092	423879.5879	530568.5586	761075.9102	641805.3135	1078449.027	1475222.023	2078909.73	2055997.918	861437.5684	2916031.305	759770.8457	Fructose-bisphosphatase OS=Danio rerio OX=7955 GN=fbp1b PE=1 SV=1	fbp1b	282672	other metabolic processes;other biological processes	cytosol;other cell component	other molecular function	Gluconeogenesis	Glycolysis and gluconeogenesis
A2BIM7	0.666666667	6	1	0.333333333	2.14737029	4.430195271	113283.7845	6.92451E-05	0.004853535	0.016934744	3.980487516	-2.12214794	48853.78809	70940.94336	44985.62305	94499.61719	93643.93164	150638.8047	172848.2441	531663.3633	147514.8848	141563.6719	314583.9688	65050.40625	Threonyl-tRNA synthetase OS=Danio rerio OX=7955 GN=tars1 PE=1 SV=1	tars1	NA	protein metabolism;RNA metabolism OR transcription;other metabolic processes;developmental processes;other biological processes	other cell component	other molecular function
A0A2R8QBF8	0.833333333	6	1	0.666666667	2.147095646	4.429351979	53085.67101	3.24488E-05	0.001162748	0.009787443	5.141394009	-0.624906227	19332.80469	28485.49023	29140.9082	29691.06641		65446.38281	75900.57813	178043.5938	103197.8828	59707.10547	161040.2031		Adducin 3 (gamma) a OS=Danio rerio OX=7955 GN=add3a PE=1 SV=1	add3a	556762	cell organization and biogenesis;developmental processes	plasma membrane;other membranes;cytoskeleton;other cell component	cytoskeletal activity
B3DFP9	0.5	6	1	0	2.147072023	4.429279455	67166.04136	4.10555E-05	0.002424474	0.013012133	4.524399921	-1.394972492	32584.12305	21668.37109	46038.09375	31587.04102	34730.44922	49532.69531	89550.125	233604.2344	135021.2031	51786.64844	136166.7031	41944.16406	Apolipoprotein A-II OS=Danio rerio OX=7955 GN=apoa2 PE=1 SV=1	apoa2	322327	cell organization and biogenesis;developmental processes
A0A0G2L7I0	1	6	1	1	2.144579495	4.421633643	165206.7212	0.000100983	0.004143243	0.015743356	4.798436503	-1.555852011	94358.86719		65416.89844	151261.3125			335025.4063	360213.875		305620	666760.75	165373.6094	DNA-dependent metalloprotease SPRTN OS=Danio rerio OX=7955 GN=sprtn PE=3 SV=1	sprtn	101886162	protein metabolism;DNA metabolism;other metabolic processes;stress response	nucleus;other cell component	nucleic acid binding activity;other molecular function	Translesion Synthesis by POLH
Q8AWD0	0.333333333	6	0.666666667	0	2.13937867	4.405722629	299036.5664	0.000182787	0.001179515	0.009787443	5.128924172	-0.639892643	94992.10059	137166.6406	221927.5254	190901.2334	239813.7363	393683.9746	532816.7588	826491.2334	561542.3203	715107.8027	1238740.672	314593.3516	Voltage-dependent anion-selective channel protein 2 OS=Danio rerio OX=7955 GN=vdac2 PE=1 SV=1	vdac2	322126	transport;other biological processes	plasma membrane;other membranes;mitochondrion	transporter activity;other molecular function	Ub-specific processing proteases
Q9PUQ6	1	6	1	1	2.136529728	4.397031073	24503.53892	1.49779E-05	0.007961081	0.022124683	4.128278287	-2.160139939		8069.73291			15016.70117	22787.93945	34665.70703	43388.01563	29702.03711	34606.13672	66902.09375	19366.84766	Sk-tropomodulin OS=Danio rerio OX=7955 GN=tmod4 PE=1 SV=1	tmod4	30441	cell organization and biogenesis;other biological processes	cytoskeleton	cytoskeletal activity	Striated Muscle Contraction
A0A0R4IDZ8	0.5	6	1	0	2.133759456	4.388595967	212436.339	0.000129852	0.002340053	0.012738335	4.55313121	-1.357812365	61037.7207	111441.5366	153303.6963	179628.6172	158922.9863	271028.2559	331350.1992	678272.0684	392178.3867	269871.6426	720317.7031	191614.0645	Talin 1 OS=Danio rerio OX=7955 GN=tln1 PE=1 SV=1	tln1	NA	cell adhesion;cell organization and biogenesis;transport;developmental processes	plasma membrane;other membranes;cytoskeleton;other cell component	signal transduction activity or receptor binding;cytoskeletal activity;other molecular function	MAP2K and MAPK activation; Platelet degranulation ; Smooth Muscle Contraction; GRB2:SOS provides linkage to MAPK signaling for Integrins ; p130Cas linkage to MAPK signaling for integrins; SEMA3A-Plexin repulsion signaling by inhibiting Integrin adhesion
E7FGK9	0.833333333	6	1	0.666666667	2.119062167	4.344114614	34671.67932	2.11932E-05	0.018876502	0.038473917	3.657934078	-2.868143699	13022.88965			21008.94141	21629.00781	42097.28125	50752.62891		63060.69141	43090.04297	122101.2813	22818.70313	Oxoglutarate dehydrogenase (succinyl-transferring) OS=Danio rerio OX=7955 GN=ogdhl PE=1 SV=1	ogdhl	559207	other metabolic processes	mitochondrion;other cell component	other molecular function
A0A2R8QJ29	1	6	1	1	2.114257849	4.329672339	41237.67287	2.52067E-05	0.007975887	0.022124683	3.815152114	-2.448389292		13511.99902	21683.16406	45292.53125	35290.00391	49596.95313	102106.7891	40089.02344	99437.08594	60805.42969	184819.2969		Myosin, light chain 6, alkali, smooth muscle and non-muscle OS=Danio rerio OX=7955 GN=myl6 PE=1 SV=1	myl6	NA			other molecular function
Q6NXA1	0.5	6	1	0	2.113094327	4.326181902	115558.0581	7.06352E-05	0.005715906	0.018474624	3.857144078	-2.293139243	109528.4141	30387.18555	51525.98047	185913.9375	164434.5703	417802.0195	368993.7773	169376.291	222170.4063	122257.0566	509928.3555	114238.2188	Small glutamine-rich tetratricopeptide repeat (TPR)-containing, alpha OS=Danio rerio OX=7955 GN=sgta PE=1 SV=1	sgta	336867	protein metabolism;other metabolic processes;stress response;transport;other biological processes	other membranes;cytosol	other molecular function	Insertion of tail-anchored proteins into the endoplasmic reticulum membrane
Q6DRP2	0.833333333	6	1	0.666666667	2.111132731	4.320303699	46447.80041	2.83914E-05	0.001100203	0.009701	5.189727792	-0.567040501	13836.15332	25419.46582	31727.96777	22812.38477	23446.98047	36042.83203	79068.64258	110984.5586	102541.5859	50465.3125	138842.7148	33858.20117	Guanine nucleotide-binding protein-like 3 OS=Danio rerio OX=7955 GN=gnl3 PE=2 SV=1	gnl3	321897	RNA metabolism OR transcription;other metabolic processes;developmental processes;other biological processes	nucleus	other molecular function	Major pathway of rRNA processing in the nucleolus and cytosol
F1QUZ2	0.833333333	6	1	0.666666667	2.10999821	4.316907591	18269.38538	1.11672E-05	0.01760012	0.036669027	3.733163212	-2.79418913		10946.38086	11500.82031					48436.46484					G-protein-coupled receptor-associated protein LMBRD2B (Fragment) OS=Danio rerio OX=7955 GN=lmbrd2b PE=4 SV=1	lmbrd2b	NA		other membranes
Q6P022	0.833333333	6	1	0.666666667	2.108385656	4.312085119	44477.39907	2.71869E-05	0.049397176	0.079740368	2.425528527	-4.340941211		9196.34082	37242.50781	38685.76367	14600.13574	24915.43164	33673.07813	171014.4453	88252.5625	80505.25977	249822.5		U2 snRNP auxiliary factor large subunit OS=Danio rerio OX=7955 GN=u2af2b PE=1 SV=1	u2af2b	402989	RNA metabolism OR transcription;other metabolic processes	nucleus	nucleic acid binding activity		mRNA processing
Q45FX9	0.833333333	6	1	0.666666667	2.107092869	4.308222824	68363.82191	4.17876E-05	0.005240718	0.017459024	3.922390216	-2.202418102	15706.79297	34554.05469	65833.24023	35246.40234	31431.20703	67838.45313	123739.2695	136309.082	169392.3906	96459.21094	245307.4766	53327.96191	BetaA2-2-crystallin OS=Danio rerio OX=7955 GN=cryba2b PE=1 SV=1	cryba2b	436857	developmental processes;other biological processes		other molecular function
A7E2K5	0.333333333	6	0.333333333	0.333333333	2.106993294	4.307925482	375628.0934	0.000229604	0.020905107	0.040728248	2.931004946	-3.63686596	122031.8359	225037.2422	215846.1875	330321.4453	232236.3633	322939.3125	355906.4102	2447045	544125.0313	289067.6953	1175695.25	553563.0586	Crystallin, beta B1,-like 2 OS=Danio rerio OX=7955 GN=crybb1l2 PE=1 SV=1	crybb1l2	560055	developmental processes;other biological processes		other molecular function
A8DZE4	0.833333333	6	1	0.666666667	2.106027738	4.30504327	24273.46603	1.48372E-05	0.042952968	0.07043703	2.52590345	-4.199024806	13768.79395	13336.37988	13511.03125	20194.08398	11039.56055	21087.82031	20953.27148	162100.6563		47069.77344	64782.51563	18036.16992	Glucose-6-phosphate isomerase OS=Danio rerio OX=7955 GN=gpib PE=1 SV=1	gpib	NA	other metabolic processes;signal transduction	non-structural extracellular;cytosol	signal transduction activity or receptor binding;other molecular function		Glycolysis and gluconeogenesis
A8E5C5	0.833333333	6	1	0.666666667	2.101357197	4.291128776	32740.76965	2.00129E-05	0.012119805	0.028553322	3.477118631	-2.887856518	12193.59082	33838.48926	14812.83594				53159.62109	115792.8516		42669.32813	146288.4219	12756.80176	Dehydrogenase/reductase SDR family member 7C-A OS=Danio rerio OX=7955 GN=dhrs7ca PE=2 SV=1	dhrs7ca	553684		non-structural extracellular	other molecular function
Q6TNT8	0.5	6	0.666666667	0.333333333	2.097366109	4.279274154	87428.03211	5.34407E-05	0.002055773	0.011844277	4.658979881	-1.222008874	35991.75781	44939.10938	46673.39844	65221.92578	62790.36719	92112.75	127297.2813	337906.9453	137527.9688	108513.1172	259230.3066	71105.42969	Guanine nucleotide binding protein (G protein), alpha inhibiting activity polypeptide 2 OS=Danio rerio OX=7955 GN=gnai2a PE=1 SV=1	gnai2a	336421	cell-cell signaling;signal transduction	plasma membrane;other membranes	signal transduction activity or receptor binding;other molecular function
A0A0R4IWM7	0.666666667	6	1	0.333333333	2.093862121	4.268893353	59943.32914	3.66405E-05	0.003719051	0.014992864	4.471613376	-1.645533055		25131.55859	25054.39551	13284.81543	58206.40918	65089.14648	93614.00195	76288.00977	172109.1055	71764.41406	185419.1406	38439.11523	Dmx-like 2 OS=Danio rerio OX=7955 GN=dmxl2 PE=1 SV=2	dmxl2	NA	developmental processes;other biological processes	other cell component
E9QCS7	0.833333333	6	1	0.666666667	2.093496823	4.267812584	40494.34302	2.47523E-05	0.006112887	0.019200565	3.806990519	-2.36328119	15093.52344	15799.0459	31583.01367	32471.69141	30198.76758	52930.16016	58990.11719	174585.1563	56846.60156	81722.78125	107251.8047	33732.84766	Hepatocyte growth factor-regulated tyrosine kinase substrate OS=Danio rerio OX=7955 GN=hgs PE=1 SV=2	hgs	334175		other membranes;other cytoplasmic organelle	other molecular function	Ub-specific processing proteases; Lysosome Vesicle Biogenesis; Cargo recognition for clathrin-mediated endocytosis; RHOU GTPase cycle; EGFR downregulation; Endosomal Sorting Complex Required For Transport (ESCRT); Negative regulation of MET activity; RHOBTB3 ATPase cycle
A0A0R4IHQ1	1	6	1	1	2.09302739	4.266424121	39862.91966	2.43663E-05	0.010211846	0.025624841	3.432356865	-2.89774245	14937.82422	17111.55664	28121.23633	23238.73828		24122.75586	58863.76172	206549.25	45912.58203	37534.30859	142610.9219		Dynein, cytoplasmic 1, intermediate chain 2a (Fragment) OS=Danio rerio OX=7955 GN=dync1i2a PE=1 SV=1	dync1i2a	NA	other biological processes	cytoskeleton
F1RDU8	0.5	6	0.666666667	0.333333333	2.091723083	4.26256869	54971.3295	3.36014E-05	0.018569807	0.038134484	3.345606659	-3.041623358		18530.31055		68384.22266	84121.0625	94360.28516	112238.4297	51681.01563	84955.13672	24361.61914	143871.4023	46144.625	Si:dkey-65b12.6 OS=Danio rerio OX=7955 GN=si:dkey-65b12.6 PE=1 SV=2	si:dkey-65b12.6	NA		non-structural extracellular;extracellular matrix
X1WCG5	0.833333333	6	1	0.666666667	2.088678672	4.253583196	36625.77866	2.23876E-05	0.019444938	0.039005942	3.305435931	-3.08961971			12365.75586	15010.14355	10292.44727	24324.06445	35601.10938	79618.57031	51339.17578		86549.1875	19880.58789	Calcium-transporting ATPase OS=Danio rerio OX=7955 GN=atp2b3b PE=1 SV=1	atp2b3b	558525	transport;other biological processes	plasma membrane;other membranes;other cell component	transporter activity;other molecular function
F1Q4N4	0.833333333	6	1	0.666666667	2.086822727	4.248114722	48260.12429	2.94992E-05	0.019185405	0.038799533	3.121045922	-3.367950908	16292.00781		25198.04102	47455.67578	34559.93359	86070.92969	81212.05469	185312.2344	42371.73047		193135.0625	83453.8125	Complex I-49kD OS=Danio rerio OX=7955 GN=ndufs2 PE=1 SV=1	ndufs2	553672	other metabolic processes;transport	other membranes;mitochondrion	transporter activity;other molecular function	Complex I biogenesis	Oxidative phosphorylation; Electron transport chain
F1R5W5	0.833333333	6	1	0.666666667	2.085053305	4.242907729	28858.286	1.76397E-05	0.00135929	0.010251314	5.43370595	-0.591516941	16306.49219	17931.64258	14508.90625	41139.15234	29919.60156	44643.62109	56730.80859		83160.75	42288.75781	111254.9844	32819.66797	Sidoreflexin OS=Danio rerio OX=7955 GN=sfxn1 PE=1 SV=2	sfxn1	445143	transport	other membranes;mitochondrion	transporter activity
A0A2R8QF27	0.833333333	6	0.666666667	1	2.080689995	4.230094799	78204.23582	4.78026E-05	0.001305778	0.010167301	5.040884603	-0.746371839	34141.40625	45508.85938	35382.48438	46252.96875	40780.55469	67489.21875	105309.4375	258964.4688	152583.8281	62494.29297	202713.3125	49922.02344	Si:dkey-91m11.5 OS=Danio rerio OX=7955 GN=si:dkey-91m11.5 PE=4 SV=1	si:dkey-91m11.5	NA	protein metabolism;other metabolic processes;signal transduction;other biological processes	other membranes;other cell component	enzyme regulator activity;kinase activity
Q6PFU4	0.833333333	6	1	0.666666667	2.078836038	4.224662343	64929.11008	3.96881E-05	0.060360402	0.09313633	2.28259062	-4.542876757		20430.27148	36614.60547	17142.93164		64273.51953	62654.76953	410626.2813	59960.86328		160955.3906	36889.28906	Cell division control protein 42 homolog OS=Danio rerio OX=7955 GN=cdc42 PE=1 SV=1	cdc42	336839	cell organization and biogenesis;transport;developmental processes;signal transduction;other biological processes	plasma membrane;other membranes;other cell component	other molecular function		Non-canonical Wnt pathway
F1QXP5	0.833333333	6	1	0.666666667	2.075615848	4.215243135	21373.25408	1.30645E-05	0.000426856	0.006867645	6.063918259	0.420195165	7919.597168	11867.58301	12003.63086	23061.47656		24886.08594	36521.30859	52361.03125	44186.67969	18781.45508	110789.9609	22130.53906	C-1-tetrahydrofolate synthase, cytoplasmic OS=Danio rerio OX=7955 GN=mthfd1b PE=1 SV=1	mthfd1b	NA	other metabolic processes	cytosol	other molecular function	Metabolism of folate and pterines
A0A2R8RYC9	0.833333333	6	1	0.666666667	2.075201221	4.214031858	34126.96598	2.08602E-05	0.00522494	0.017459024	3.92466536	-2.19926554	16699.97852	14133.7041	19465.89648	23835.05664		21307.70313	42437.03125	156105.9648	51900.94531	21225.84766	86006.52344	22604.69727	60S ribosomal protein L12 OS=Danio rerio OX=7955 GN=rpl12 PE=1 SV=1	rpl12	NA	protein metabolism;other metabolic processes	cytosol;translational apparatus	nucleic acid binding activity;other molecular function
F6NPA4	0.5	6	0.666666667	0.333333333	2.06490723	4.184070702	114324.3242	6.98811E-05	0.058543333	0.091053432	2.238668875	-4.673141043	43413.09766	121671.6484	33052.72266	90806.69531	130527.0469	172775.6094	342795.2344	58113.38281	641953.4219	291320.1719	320739.4063	221931.3555	Procollagen, type V, alpha 1 (Fragment) OS=Danio rerio OX=7955 GN=col5a1 PE=1 SV=1	col5a1	NA	cell adhesion;cell organization and biogenesis	non-structural extracellular;extracellular matrix	extracellular structural activity;other molecular function
F1R966	0.666666667	6	1	0.333333333	2.064413284	4.182638417	1098478.816	0.000671449	0.003835763	0.015216944	4.161066524	-1.875794271	381502.1304	579533.0664	700848.8857	674972.1699	567766.9287	949980.2344	1329523.603	2048294.828	4163533.098	1233662.287	2617699.262	655479.0361	Clathrin heavy chain OS=Danio rerio OX=7955 GN=cltca PE=1 SV=1	cltca	323579	cell cycle OR cell proliferation;cell organization and biogenesis;transport	plasma membrane;other membranes;cytoskeleton;ER/Golgi;other cell component	other molecular function
B2GTW6	0.166666667	6	0.333333333	0	2.06310819	4.17885642	160133.403	9.7882E-05	0.000733425	0.008566712	5.553075082	-0.143232101	55112.88672	93440.85938	93340.39648	101070.5996	124990.582	187301.7051	267785.7813	313428.6094	417932.1914	221689.6719	487547.1563	136881.541	Citrate synthase OS=Danio rerio OX=7955 GN=cs PE=1 SV=1	cs	NA	other metabolic processes	mitochondrion	other molecular function
F1QXV8	0.166666667	6	0.333333333	0	2.061686519	4.174740488	174991.1826	0.000106964	0.004377478	0.016087788	4.059240608	-2.014119433	62144.98438	89320.89844	113173.5938	235580.5801	169787.8467	239406.3477	247639.8848	720859.375	256048.1133	300060.668	502397.8984	162050.7246	Phosphoglycerate kinase OS=Danio rerio OX=7955 GN=pgk1 PE=1 SV=1	pgk1	NA	other metabolic processes;stress response;other biological processes	cytosol	kinase activity;other molecular function	Glycolysis; Gluconeogenesis
B3DFS9	0.833333333	6	1	0.666666667	2.060417774	4.171070722	41501.80146	2.53681E-05	0.059131213	0.091476493	2.392444835	-4.239377094		14219.40039		23129.62695	24190.91797	23041.01172	33651.68359	129813.8008	47759.39844		23195.43359	11717.15625	Myosin, heavy chain 11a, smooth muscle OS=Danio rerio OX=7955 GN=myh11a PE=1 SV=1	myh11a	NA	other metabolic processes;developmental processes;other biological processes	cytoskeleton	cytoskeletal activity;other molecular function	RHO GTPases activate PAKs; Smooth Muscle Contraction
F1QPS1	1	6	1	1	2.060103918	4.170163412	130380.3502	7.96954E-05	0.003511353	0.014732574	4.523408642	-1.585108514	40338.43359		75948.91406		168183.9063		301955.1563	190545.4688	213736.6719			150368.125	Alpha-1,3/1,6-mannosyltransferase ALG2 OS=Danio rerio OX=7955 GN=alg2 PE=1 SV=1	alg2	403068	protein metabolism;other metabolic processes	other membranes;ER/Golgi;nucleus	other molecular function	Biosynthesis of the N-glycan precursor (dolichol lipid-linked oligosaccharide, LLO) and transfer to a nascent protein
Q6P2T5	1	6	1	1	2.058534557	4.165629581	29850.39034	1.82461E-05	0.011302148	0.027412915	3.793755249	-2.618160613		20048.94531	10669.10156		10830.08496			48038.67969	77266.21094	44599.13281	87896.09375	25238.87109	Arp2/3 complex 34 kDa subunit OS=Danio rerio OX=7955 GN=arpc2 PE=1 SV=1	arpc2	327068	cell organization and biogenesis	cytoskeleton;other cell component	cytoskeletal activity	Clathrin-mediated endocytosis; Regulation of actin dynamics for phagocytic cup formation; EPHB-mediated forward signaling; RHO GTPases Activate WASPs and WAVEs
Q7ZV55	1	6	1	1	2.053756911	4.151857451	25777.19068	1.57564E-05	0.024106096	0.044964647	2.949076541	-3.605180593		8643.796875	13927.58105	16046.12305			21440.67773	101573.2031	43409.02344	34072.83203	58270.89063	17716.57227	Eukaryotic translation initiation factor 3 subunit I OS=Danio rerio OX=7955 GN=eif3i PE=2 SV=1	eif3i	406263	cell organization and biogenesis;protein metabolism;other metabolic processes;developmental processes	translational apparatus;other cell component	nucleic acid binding activity	L13a-mediated translational silencing of Ceruloplasmin expression; GTP hydrolysis and joining of the 60S ribosomal subunit; Formation of a pool of free 40S subunits; Translation initiation complex formation; Ribosomal scanning and start codon recognition; Formation of the ternary complex, and subsequently, the 43S complex
B8JLR6	0	6	0	0	2.04818133	4.135842739	2005842.174	0.001226077	0.000658491	0.008291255	5.652357905	-0.030812661	781431.3105	1150678.007	1067086.508	2496751.244	1596853.906	3572205.957	3342182.801	5686139.072	3571812.254	3106523.65	6045281.824	1915649.399	Glutamate receptor OS=Danio rerio OX=7955 GN=si:ch211-251b21.1 PE=1 SV=1	si:ch211-251b21.1	571720	cell-cell signaling;transport;signal transduction;other biological processes	plasma membrane;other membranes	transporter activity;other molecular function
Q6Q7X9	0.666666667	6	1	0.333333333	2.047712647	4.134499363	40648.94214	2.48468E-05	0.02149164	0.041366008	3.035164727	-3.486039715	14910.47168		20178.99805	28626.04688	15337.49805	23427.83789	69241.23047	156862.3633	33960.31641	39226.66602	216529.8008	41005.27148	Kelch-like protein 31 OS=Danio rerio OX=7955 GN=klhl31 PE=2 SV=1	klhl31	407079	other biological processes
A0A0N4SUF2	0.333333333	6	0.666666667	0	2.042588049	4.119839257	69197.44626	4.22972E-05	0.011528833	0.02763866	3.345854688	-3.023568717	34831.98047	34757.36719	32728.39844	92562.69531	107414.9727	140150.25	155041.9844	56087.05469	318624.125	100034.25	183327.1406	86097.85156	Keratin 92 OS=Danio rerio OX=7955 GN=krt92 PE=1 SV=2	krt92	NA		cytoskeleton	other molecular function
Q66IB0	0.166666667	6	0.333333333	0	2.040516222	4.113927079	224623.825	0.000137302	0.001198123	0.009787443	5.115312391	-0.656278384	87074.10156	168347.4336	92658.88477	250347.7842	193435.9961	320790.627	365623.5781	427049.1406	605675.8984	420245.6953	750963.4375	234338.9648	Protein lin-7 homolog OS=Danio rerio OX=7955 GN=lin7c PE=1 SV=1	lin7c	447934	cell-cell signaling;transport;other biological processes	plasma membrane;other membranes;other cell component	other molecular function
Q98874	0.666666667	6	1	0.333333333	2.040450992	4.113741078	64077.46139	3.91675E-05	0.007686961	0.021571161	4.162635217	-2.123834463		22183.37305		38923.70703	17827.35938	53526.93359	101811.2188	89010.46094	83860.39844	34420.03125	161605.125	32015.14648	Enhancer of rudimentary homolog OS=Danio rerio OX=7955 GN=erh PE=3 SV=1	erh	30475	cell cycle OR cell proliferation	nucleus			Nodal signaling pathway
E7FE91	0.166666667	6	0.333333333	0	2.034018085	4.09543894	75480.1702	4.61375E-05	0.001988115	0.011678574	4.686548009	-1.186922698	27284.4082	31297.19336	60761.43164	90026.70313	72635.92969	74057.96875	183523.3203	107386.0977	180846.4453	160111.4453	312475.875	71769.49414	Solute carrier family 25 member 22a OS=Danio rerio OX=7955 GN=slc25a22a PE=1 SV=2	slc25a22a	NA	other metabolic processes;transport	other membranes	transporter activity	Organic anion transporters
A0A1L1QZF2	0.166666667	6	0.333333333	0	2.029947727	4.083900528	305337.6194	0.000186639	0.000888725	0.00925809	5.379013105	-0.343809087	147923.1421	133552.457	174598.3789	385823.4453	256601.8223	459451.5195	498584.8164	946027.2734	498093.6133	477920.7891	1152465.416	350528.2715	Transaldolase OS=Danio rerio OX=7955 GN=taldo1 PE=1 SV=1	taldo1	NA	other metabolic processes	other cell component	other molecular function	Pentose phosphate pathway; Insulin effects increased synthesis of Xylulose-5-Phosphate
Q6P026	0.666666667	6	0.666666667	0.666666667	2.023470639	4.065606646	110046.3152	6.72662E-05	0.052216465	0.082877507	2.385841116	-4.397053351	36724.73828	61269.15234		122414.7852	90080.70313	49520.16016	98021.08594	617670.875	118467.7969	108472.6328	422782.0938	80281.24219	Barrier-to-autointegration factor OS=Danio rerio OX=7955 GN=banf1 PE=1 SV=1	banf1	334717	cell organization and biogenesis;other biological processes	nucleus;other cell component	nucleic acid binding activity
Q6PCR6	0.166666667	6	0.333333333	0	2.020532721	4.057335829	114344.685	6.98935E-05	0.000600499	0.007979706	5.738222372	0.06526369	47698.29688	54419.62402	70473.86719	102951.668	80895.53906	147280.4277	261024.2305	170966.665	273789.707	179950.7773	561518.4063	105461.041	Zinc finger RNA-binding protein OS=Danio rerio OX=7955 GN=zfr PE=2 SV=2	zfr	NA		nucleus;other cell component	nucleic acid binding activity;other molecular function
A0A2R8Q918	0.833333333	6	1	0.666666667	2.017840355	4.049771067	27697.32031	1.69301E-05	0.015570763	0.033802796	3.501357316	-2.857998389			9702.081055	11355.4248		13762.69922	27423.74609	45572.70703	48534.94141	33964.17578	70737.23438		Glycogen [starch] synthase OS=Danio rerio OX=7955 GN=gys2 PE=1 SV=1	gys2	NA	other metabolic processes	other cell component	other molecular function	Glycogen synthesis	Insulin signaling
Q803I7	0.833333333	6	1	0.666666667	2.017215412	4.048017178	121129.0878	7.40405E-05	0.001533726	0.010575409	4.903471093	-0.914930234	61156.49609	59036.20313	60439.49219	85330.24219	74425.125	123669.4219	171526.9063	418438.6328	201671.6406	131149.8906	350575.5078	12980.2041	Phosphoserine aminotransferase OS=Danio rerio OX=7955 GN=psat1 PE=1 SV=1	psat1	327512	other metabolic processes	other cell component	other molecular function	Serine biosynthesis
F8W4M7	0	6	0	0	2.014059368	4.039171401	775959.2945	0.000474308	0.000334004	0.006358231	6.305885345	0.674411295	314038.8574	400057.4395	458113.041	588779.479	634161.8525	921674.2373	1403981.613	1546034.445	1747328.887	935867.9063	1641481.313	537353.9219	Aconitate hydratase, mitochondrial (Fragment) OS=Danio rerio OX=7955 GN=aco2 PE=1 SV=2	aco2	NA	other metabolic processes	cytosol;mitochondrion	other molecular function
F1R790	0.833333333	6	1	0.666666667	2.009366525	4.026054006	56508.03735	3.45407E-05	0.081622813	0.117135613	2.068881753	-4.842784189	51228.29688		11718.04102	100152.9648	88705.0127	165553.7461	58720.08594	304517.5391	53676.87109	201015.4629	394683.6875	124872.541	Calcium-transporting ATPase OS=Danio rerio OX=7955 GN=atp2b4 PE=1 SV=2	atp2b4	NA	transport;other biological processes	plasma membrane;other membranes;other cell component	transporter activity;other molecular function
F8W3B6	0.5	6	1	0	2.009358009	4.026030242	135015.6372	8.25287E-05	0.0062631	0.019382989	3.788925994	-2.38863055	46113.16797	53007.78516	124644.1914	83468.95996	80586.05469	182387.5781	173584.2891	451557.2656	253655.6328	209553.3594	489475.4688	172233.3984	Chloride intracellular channel protein OS=Danio rerio OX=7955 GN=clic4 PE=1 SV=1	clic4	NA	other metabolic processes;transport;other biological processes	other membranes;nucleus;other cell component	transporter activity
F1QYG1	0.833333333	6	1	0.666666667	2.000712559	4.001976121	41133.96945	2.51433E-05	0.066534442	0.100460763	2.691515287	-3.929673336			20561.90625		17419.02539	33481.125		82288.25781			51355.75391		Eukaryotic translation initiation factor 2A OS=Danio rerio OX=7955 GN=eif2a PE=1 SV=1	eif2a	NA	protein metabolism;other metabolic processes		nucleic acid binding activity
Q9DGL2	0.166666667	6	0.333333333	0	1.997636761	3.993453073	185999.9322	0.000113693	0.000458261	0.007242991	5.995142421	0.346480537	103760.1445	79010.78125	98355.47852	78904.23926	207578.7891	275331.2988	290656.7148	454765.6729	388501.9473	198974.1641	866597.1543	186310.2578	Sodium/potassium-transporting ATPase subunit beta OS=Danio rerio OX=7955 GN=atp1b2a PE=1 SV=1	atp1b2a	64269	transport;other biological processes	plasma membrane;other membranes	other molecular function
A8KB78	0.166666667	6	0.333333333	0	1.995664927	3.987998667	199097.4161	0.000121699	0.019942782	0.039599073	2.963341109	-3.588591972	109234.375	78430.42969	115669.9219	184466.0703	168210.0352	299457.1328	187301.2188	1180990.5	284146.5391	124305.2578	450458.2188	121177.8984	40S ribosomal protein S23 OS=Danio rerio OX=7955 GN=rps23 PE=1 SV=1	rps23	100000341	protein metabolism;other metabolic processes	cytosol;translational apparatus	other molecular function	Major pathway of rRNA processing in the nucleolus and cytosol; Nonsense Mediated Decay (NMD) enhanced by the Exon Junction Complex (EJC); L13a-mediated translational silencing of Ceruloplasmin expression; GTP hydrolysis and joining of the 60S ribosomal subunit; SRP-dependent cotranslational protein targeting to membrane; Formation of a pool of free 40S subunits; Nonsense Mediated Decay (NMD) inde…	Cytoplasmic ribosomal proteins
A0A140LFP0	0.5	6	1	0	1.989805725	3.971835095	99211.06484	6.06431E-05	0.01057179	0.026126226	3.40757954	-2.933698517	36282.0625	54577.11719	62300.41797	119498.7754	79438.66016	158935.4014	142623.0684	113205.2129	478752.3789	107243.8809	243346.8809	52692.22656	Obscurin, cytoskeletal calmodulin and titin-interacting RhoGEF b (Fragment) OS=Danio rerio OX=7955 GN=obscnb PE=4 SV=1	obscnb	NA	cell adhesion;cell organization and biogenesis;developmental processes;other biological processes	plasma membrane;other membranes;cytoskeleton;other cell component	other molecular function
F1QY27	0.166666667	6	0.333333333	0	1.986420623	3.962526609	301136.9631	0.000184071	0.000351283	0.006358231	6.255572146	0.622200905	148778.8203	141209.2852	164789.5039	206873.5625	211688.7969	367524.0005	537514.0859	753654.4668	531726.5664	418798.0469	732650.2422	297624.4219	H1.10 linker histone OS=Danio rerio OX=7955 GN=h1-10 PE=1 SV=1	h1-10	NA	cell organization and biogenesis;other biological processes	nucleus;other cell component	nucleic acid binding activity
B0R028	0.666666667	6	1	0.333333333	1.984296401	3.956696484	53677.91563	3.28108E-05	0.008042833	0.022182899	3.808258515	-2.457180147		36353.86328	15213.93066	55349.99609	37736.91602	108822.6055	103459.8867	66961.0332	116303.3086	82557.48438	218953.4219	39892.65625	Proteasome subunit beta OS=Danio rerio OX=7955 GN=psmb5 PE=1 SV=1	psmb5	NA	protein metabolism;other metabolic processes	nucleus;other cell component	other molecular function
G1K2X0	0	6	0	0	1.984202087	3.95643783	11098266.91	0.00678385	0.002549061	0.01322351	4.483943743	-1.447512621	5068397.862	5990024.422	5721497.13	8434410.768	7825391.311	9790914.262	15890426.62	16496109.05	41039771.85	13379724.51	27055677.14	7743823.036	Titin, tandem duplicate 1 OS=Danio rerio OX=7955 GN=ttn.1 PE=1 SV=2	ttn.1	NA	cell organization and biogenesis;protein metabolism;other metabolic processes;developmental processes		kinase activity;other molecular function
Q6NYR4	0	6	0	0	1.98347854	3.954454074	3819359.848	0.002334596	0.00048703	0.007502334	5.93659253	0.283209579	1730172.996	2023507.729	2023706.531	3083064.445	2937890.991	5302157.414	6388767.752	10198694.46	6724188.148	5670816.998	11437938.05	4943217.317	Heat shock cognate 71 kDa protein OS=Danio rerio OX=7955 GN=hspa8 PE=1 SV=1	hspa8	573376			other molecular function		MAPK signaling pathway; Exercise-induced circadian regulation
F1RDR1	0.5	6	0.666666667	0.333333333	1.982881726	3.952818536	75984.9226	4.6446E-05	0.001091421	0.009701	5.19675769	-0.558653644	30377.10938	39637.24609	46363.05469	50421.57813	48963.5625	82102.30469	110744.6094	218454.2344	142514.6563	81837.15625	327335.875	73004.49219	Transportin 1 OS=Danio rerio OX=7955 GN=tnpo1 PE=4 SV=2	tnpo1	562607	transport;developmental processes;signal transduction	nucleus;other cell component	other molecular function	Tristetraprolin (TTP, ZFP36) binds and destabilizes mRNA; Intraflagellar transport
B8JLQ3	0.666666667	6	1	0.333333333	1.982444127	3.951619747	62896.66211	3.84458E-05	0.000313516	0.006358231	6.369442606	0.739884253	34758.45898	33934.45996	26854.5957	55651.4082	26009.10938	68371.91211	142345.4531	122697.9082	111908.9336	170926.8633	104914.0938	63598.53711	Nucleolin OS=Danio rerio OX=7955 GN=ncl PE=1 SV=1	ncl	767714	RNA metabolism OR transcription;other metabolic processes;developmental processes	nucleus;other cell component	nucleic acid binding activity
Q90XR9	0.666666667	6	1	0.333333333	1.980786998	3.947083386	48595.46417	2.97041E-05	0.022250583	0.042505072	3.009061123	-3.52208776		24903.83984	18255.49414	46754.78125		39705.42578	38031.80078	163743.7188	95721	41966.58203	104205.7266	10440.04395	Claudin OS=Danio rerio OX=7955 GN=cldne PE=1 SV=1	cldne	81584	cell adhesion;cell organization and biogenesis;developmental processes	plasma membrane;other membranes;other cell component	other molecular function
Q6P0T0	0.333333333	6	0.666666667	0	1.980541495	3.946411768	117250.0766	7.16695E-05	0.005829816	0.018680159	3.842376264	-2.313756288	43360.48242	55293.5127	85756.59375	51431.14844	45902.71777	99577.07813	145723.9609	458555.6172	189112.4043	139943.7695	434098.5391	78317.22949	Complex I-23kD OS=Danio rerio OX=7955 GN=ndufs8a PE=1 SV=1	ndufs8a	406413	cell organization and biogenesis;other metabolic processes	other membranes;mitochondrion	other molecular function	Complex I biogenesis	Oxidative phosphorylation; Electron transport chain
E7F225	0	6	0	0	1.980248881	3.945611422	2948015.406	0.001801984	0.002471428	0.013156719	4.508890948	-1.415084116	1284901.84	1672464.57	1521216.057	1769861.011	2492520.569	3317453.906	6535625.789	3323727.455	9243748.743	5050620.914	6950266.195	3091230.414	Zgc:163061 OS=Danio rerio OX=7955 GN=zgc:163061 PE=1 SV=1	NA	NA	cell organization and biogenesis	nucleus;other cell component	nucleic acid binding activity
Q6PBT6	0.833333333	6	1	0.666666667	1.979810755	3.944413376	26500.17453	1.61983E-05	0.068269888	0.102334159	2.663396542	-3.957512414			13343.12402					52630.79688				18142.23828	GTP cyclohydrolase 1 feedback regulatory protein OS=Danio rerio OX=7955 GN=gchfr PE=3 SV=1	gchfr	393735	other biological processes	other membranes;cytosol;nucleus;other cell component	other molecular function	Tetrahydrobiopterin (BH4) synthesis, recycling, salvage and regulation	Neural crest development
X1WF98	0	6	0	0	1.977045293	3.936859683	137054.4322	8.3775E-05	0.020106106	0.039664362	2.957738945	-3.596951	60869.3418	134112.2803	40372.64453	107773.9863	156744.4775	184491.3252	322741.3633	117774.6953	529051	273189.2744	526259.75	105031.3047	Collagen, type XII, alpha 1a OS=Danio rerio OX=7955 GN=col12a1a PE=1 SV=1	col12a1a	NA	developmental processes;other biological processes	non-structural extracellular;extracellular matrix;other cell component		Collagen degradation; Assembly of collagen fibrils and other multimeric structures; Collagen chain trimerization
Q6NZW3	0.166666667	6	0.333333333	0	1.97376105	3.927907757	156293.471	9.55349E-05	0.00165766	0.010837379	4.837914526	-0.99636549	61191.89941	105582.916	75908.95313	246804.1191	134431.2871	233273.627	210836.6016	449231.5234	313796.5742	250554.9609	582239.3906	154376.2773	Cofilin 2 (Muscle) OS=Danio rerio OX=7955 GN=cfl2 PE=1 SV=1	cfl2	403001	cell organization and biogenesis;other biological processes	cytoskeleton;other cell component	cytoskeletal activity		Non-canonical Wnt pathway
I3ISS5	0.833333333	6	1	0.666666667	1.971600687	3.922030314	24489.34177	1.49692E-05	0.003479908	0.014732574	4.531548389	-1.575651522		7842.730469	14834.53027	7871.851074	17149.75195	16361.33984	45859.77734	46471.44531	35524.36719	37638.28516	90519.28125	17991.44531	Ubiquitin carboxyl-terminal hydrolase 7 OS=Danio rerio OX=7955 GN=usp7 PE=1 SV=1	usp7	553758	protein metabolism;other metabolic processes;other biological processes	cytosol;nucleus	other molecular function
A0A2R8Q815	0	6	0	0	1.970501566	3.919043445	1247382.423	0.000762466	0.005268011	0.017459024	3.918471981	-2.207849149	364274.4707	610004.4766	1125814.883	1480402.109	840589.5479	2292200.781	2261167.43	1820134.694	3658749.939	2384831.197	4832529.115	1204111.114	Uncharacterized protein OS=Danio rerio OX=7955 PE=3 SV=1	NA	NA	developmental processes;other biological processes		other molecular function
A0A2R8QH03	0.833333333	6	1	0.666666667	1.96599929	3.906832194	25912.00954	1.58388E-05	0.069446579	0.103990327	2.644816279	-3.975988928	13109.57813					39819.17188			51216.92188	53369.26953		26554.18945	WAP, follistatin/kazal, immunoglobulin, kunitz and netrin domain-containing 1 OS=Danio rerio OX=7955 GN=wfikkn1 PE=4 SV=1	wfikkn1	NA	other biological processes	non-structural extracellular	enzyme regulator activity
F1QY43	0	6	0	0	1.963780489	3.900828276	444780.6456	0.000271874	0.000779014	0.008699114	5.498031738	-0.206177991	159364.7578	240091.7852	298492.0762	408600.3955	245906.3818	499356.9492	891091.0586	983420.8594	773590.9648	546573.8867	1097028.313	403840.0742	26S proteasome non-ATPase regulatory subunit 1 (Fragment) OS=Danio rerio OX=7955 GN=psmd1 PE=1 SV=1	psmd1	NA	protein metabolism;other metabolic processes;other biological processes	other membranes;nucleus;other cell component	enzyme regulator activity
E7F429	1	6	1	1	1.962813787	3.898215337	155955.9156	9.53285E-05	0.041848697	0.069332852	2.544678355	-4.172493826	42829.35938		110974.4844	47640.11328	84291.17188	177760.625	380939.0313	472652.875	107806.9531	49943.21484			Si:dkeyp-121d4.3 OS=Danio rerio OX=7955 GN=si:dkeyp-121d4.3 PE=1 SV=1	si:dkeyp-121d4.3	100004621
Q6PFU1	0.333333333	6	0.666666667	0	1.962129988	3.896368124	278102.4351	0.000169991	0.001533063	0.010575409	4.903837389	-0.914477072	114109.9463	146192.8281	167638.9121	92648.78711	94605.55859	206408.3438	491338.1172	859830.5078	391571.4688	298624.582	438851.6016	193658.9531	Tetraspanin OS=Danio rerio OX=7955 GN=cd81a PE=1 SV=1	cd81a	58031		plasma membrane;other membranes
A0A0G2KCU6	0.333333333	6	0.333333333	0.333333333	1.960523222	3.892031057	105933.5115	6.47522E-05	0.032467589	0.056642251	2.632283066	-4.084746213	34096.16797	51561.14453	88065.85156	39132.33594		66643.27344	113378.5078	669326.8125	120280.6016	92010.92969	326458.2813	88887.53906	Transporter OS=Danio rerio OX=7955 GN=slc6a6b PE=3 SV=2	slc6a6b	NA	transport	plasma membrane;other membranes	transporter activity	Amino acid transport across the plasma membrane; Na+/Cl- dependent neurotransmitter transporters
Q7T3B0	0.666666667	6	1	0.333333333	1.958635457	3.886941669	46111.45892	2.81858E-05	0.000922159	0.009272817	5.345957355	-0.382406728	20312.06641	23662.80762	26619.14941	36115.83008	16891.95313	46624.11328	65369.90039	128805.3438	89233.29297	50759.23438	51415.875	11965.25195	Eukaryotic translation initiation factor 3 subunit M OS=Danio rerio OX=7955 GN=eif3m PE=2 SV=2	eif3m	334626	cell organization and biogenesis;protein metabolism;other metabolic processes	translational apparatus;other cell component	nucleic acid binding activity	L13a-mediated translational silencing of Ceruloplasmin expression; GTP hydrolysis and joining of the 60S ribosomal subunit; Formation of a pool of free 40S subunits; Translation initiation complex formation; Ribosomal scanning and start codon recognition; Formation of the ternary complex, and subsequently, the 43S complex
Q6DFZ8	1	6	1	1	1.957883014	3.884914949	35407.14698	2.16427E-05	0.020018701	0.039618182	2.96073102	-3.592486273	21076.38477	11391.60254	24144.57617	25694.48828			61228.8125	178198.6543	31151.91992	23849.32031	109203.1504	18899.97852	Calcium-activated neutral proteinase 2 OS=Danio rerio OX=7955 GN=capn2l PE=1 SV=1	capn2l	445091	protein metabolism;other biological processes	plasma membrane;other membranes;other cell component	other molecular function
F1RAC1	0.833333333	6	1	0.666666667	1.957765426	3.884598317	20960.61303	1.28122E-05	0.022946602	0.043719316	3.452895113	-3.074866869			8482.162109				31504.25586	34461.65625		27457.01758		17535.21875	Zinc finger and BTB domain-containing 11 OS=Danio rerio OX=7955 GN=zbtb11 PE=4 SV=1	zbtb11	555217	developmental processes;other biological processes	nucleus	nucleic acid binding activity;other molecular function
F1QBZ6	0.5	6	0.666666667	0.333333333	1.956360584	3.880817482	126816.9026	7.75172E-05	0.001848447	0.011152295	4.746871641	-1.110557245	38291.40723	83021.04297	83918.37891	133663.0781	86799.25391	222703.2188	283554.5625	209047.3281	263047.9922	164642.9297	328248.4844	146941.3555	Glutathione-dependent dehydroascorbate reductase OS=Danio rerio OX=7955 GN=gsto2 PE=1 SV=1	gsto2	NA	other metabolic processes;other biological processes	other cell component	other molecular function	Glutathione conjugation; Vitamin C (ascorbate) metabolism
Q1LV19	1	6	1	1	1.952538588	3.870550005	15184.9575	9.28185E-06	0.012560945	0.029335885	3.696031891	-2.634140369	8928.697266	10376.84668	13694.86426	28577.89844	19138.16797	34365.68359	41902.80469			45037.11328		23628.45117	A-kinase anchor protein SPHKAP OS=Danio rerio OX=7955 GN=sphkap PE=3 SV=1	sphkap	100034387		mitochondrion;other cell component	other molecular function
E7EZ90	0.833333333	6	1	0.666666667	1.945809447	3.852538695	50749.72104	3.10209E-05	0.011505095	0.027627491	3.347318507	-3.021432629	15607.90332	39112.3418	28315.35938	53979.12109	38913.22852	47373.95508	95511.93164	199357.6406	51907.60352	61869.7168	117831.4063	42368.00928	Thimet oligopeptidase 1 OS=Danio rerio OX=7955 GN=thop1 PE=1 SV=1	thop1	436628	protein metabolism;other metabolic processes	mitochondrion	other molecular function	Antigen processing: Ubiquitination & Proteasome degradation; Peptide ligand-binding receptors
Q90XR8	0.666666667	6	1	0.333333333	1.943305645	3.845858398	37670.83964	2.30264E-05	0.001226555	0.009787443	5.094958578	-0.680832597	12466.70703	24098.98828	23592.57813	37982.51172	18474.22266	42095.01172	62048.28125	81773.30469	79462.92188	35152.4375	133188.9844	20724.37891	Claudin b OS=Danio rerio OX=7955 GN=cldnb PE=2 SV=1	cldnb	81581	cell adhesion;cell organization and biogenesis;developmental processes;other biological processes	plasma membrane;other membranes;other cell component	other molecular function
F1QU33	0.666666667	6	1	0.333333333	1.942372641	3.843372052	24698.5602	1.50971E-05	0.032094038	0.05626051	2.881680429	-3.610742527	8997.820313					28092.125	21966.95313	55517.60938	33911.62891	15246.66406	62721.21484		WAPL cohesin release factor a OS=Danio rerio OX=7955 GN=wapla PE=1 SV=2	wapla	553345	other biological processes			Separation of Sister Chromatids; Resolution of Sister Chromatid Cohesion; Establishment of Sister Chromatid Cohesion; Cohesin Loading onto Chromatin
F1QHC4	0	6	0	0	1.936998982	3.829083132	256917.5212	0.000157042	0.002908139	0.01371171	4.378465951	-1.585677627	89535.52344	133109.7422	189903.8447	231500.7002	185680.7109	218406.3203	345240.9512	756104.7422	486764.7227	347573.2832	916886.7031	180501.9971	Lamin B1 OS=Danio rerio OX=7955 GN=lmnb1 PE=1 SV=1	lmnb1	195816		cytoskeleton
F1R8L7	0.833333333	6	1	0.666666667	1.933929106	3.820943979	50817.9574	3.10626E-05	0.030047945	0.053451382	2.684444861	-4.006401193	18651.33594	28890.89063	32608.04297	106977.9531	69673.88281	132365.5781	211123.2969	30685.01367	151302.1641	50478.82422	135051.9453	10943.23633	Testis-expressed protein 10 homolog OS=Danio rerio OX=7955 GN=tex10 PE=1 SV=1	tex10	NA
Q641M4	0.833333333	6	1	0.666666667	1.933230198	3.819093386	33671.18077	2.05816E-05	0.040285875	0.067360216	2.572158618	-4.133676399		13893.43848	16343.85938	89692.14063	47775.75391	196272.9258	135970.8711	61616.58594	22750.12891	212034.0625	542445.7227	150991.9531	Zgc:100918 OS=Danio rerio OX=7955 GN=zgc:100918 PE=1 SV=1	NA	449549	cell organization and biogenesis;transport	other cytoplasmic organelle;other cell component	other molecular function
A0A2R8RQC2	0.833333333	6	1	0.666666667	1.931788266	3.815278219	215725.888	0.000131863	0.000544763	0.007733503	5.82990849	0.166689524	112575.2456	125204.4648	95577.2998	250298.8242	203351.5566	364839.584	531376.8164	339001.9756	415328.0703	532776.3672	1093737.961	356437.8105	Far upstream element (FUSE)-binding protein 1 OS=Danio rerio OX=7955 GN=fubp1 PE=1 SV=1	fubp1	NA	other biological processes	nucleus;other cell component	nucleic acid binding activity
A0A0G2KXZ1	0.333333333	6	0.666666667	0	1.93055755	3.812024918	109521.4105	6.69453E-05	0.01651996	0.035150978	3.093363575	-3.3951662	20844.0957	112279.5117	75418.85156	112834.7383	72225.22852	184982.8311	209170.9014	258796.1484	180622.3984	246659.4609	392344.8906	53289.27734	Dimethylargininase OS=Danio rerio OX=7955 GN=ddah1 PE=1 SV=2	ddah1	NA	other metabolic processes;other biological processes		other molecular function
A9C3Q7	0.833333333	6	1	0.666666667	1.928737703	3.807219379	29609.37541	1.80988E-05	0.007426347	0.02112746	3.663145493	-2.566359243	11207.6416	9939.416016	31369.00781	14762.65723	28097.11914	55957.76563	68554.01172	71589.57813	39293.15625		189818.0039	44179.23828	Aminomethyltransferase OS=Danio rerio OX=7955 GN=amt PE=1 SV=1	amt	NA	other metabolic processes	mitochondrion	other molecular function	Glycine degradation
F1QGU7	0	6	0	0	1.925238565	3.79799647	765840.5159	0.000468122	0.001589664	0.010706203	4.873185354	-0.952469498	503550.3516	350708.6914	343632.1172	1184282.816	746255.2695	1343830.768	1037287.808	2217520.469	1445373.008	1649848.809	3150754.313	1443192.498	Crystallin, gamma M2e OS=Danio rerio OX=7955 GN=crygm2e PE=1 SV=1	crygm2e	NA	developmental processes;other biological processes		other molecular function
E7F5A4	0.166666667	6	0.333333333	0	1.925138277	3.797732464	868344.4838	0.000530778	0.000692536	0.008426819	5.605774586	-0.083381315	527669.6191	419437.126	399724.3818	402592.3428	496089.9756	888968.3838	1560381.037	1369195.062	2268123.57	1940343.252	1505314.689	908794.6328	Si:dkey-261m9.12 OS=Danio rerio OX=7955 GN=si:dkey-261m9.12 PE=1 SV=1	si:dkey-261m9.12	560910	cell organization and biogenesis;other biological processes	nucleus;other cell component	nucleic acid binding activity	Formation of Senescence-Associated Heterochromatin Foci (SAHF); Apoptosis induced DNA fragmentation
A0A2R8S0J3	0.666666667	6	1	0.333333333	1.924184414	3.795222357	142648.3313	8.71942E-05	0.00428782	0.015982108	4.075113079	-1.992456543	44053.03516	73447.11133	121337.123	130680.5391	51289.39844	117770.1328	206781.0234	398870.5703	260203.5703	199720.2344	266568.3438	85055.76563	Dolichyl-diphosphooligosaccharide--protein glycotransferase OS=Danio rerio OX=7955 GN=stt3b PE=1 SV=1	stt3b	NA	protein metabolism;other metabolic processes	other membranes	other molecular function
E7F9R3	0.833333333	6	1	0.666666667	1.922787181	3.791548509	42102.57718	2.57353E-05	0.005269056	0.017459024	4.544210002	-1.809125025	23298.77734		20066.31445			30068.00586		86434.14063	77758.64063	23254.97852	115985.4922	39741.68359	Pyruvate kinase OS=Danio rerio OX=7955 GN=pklr PE=1 SV=2	pklr	NA	other metabolic processes;developmental processes;other biological processes	other cell component	kinase activity;other molecular function	Neutrophil degranulation; Glycolysis
A2CF31	1	6	1	1	1.922296013	3.79025789	14818.58855	9.05791E-06	0.020886902	0.040728248	3.243467361	-3.164160529	7163.214844	12953.51563	12909.91309	21659.66016			40253.94141			22777.63281	25183.41992	32327.17383	Ataxin 2 OS=Danio rerio OX=7955 GN=atxn2 PE=3 SV=2	atxn2	569210	cell organization and biogenesis;other biological processes	other cell component	nucleic acid binding activity
A0A0R4IFJ4	0.666666667	6	1	0.333333333	1.921841686	3.789064466	196023.1768	0.00011982	0.001204271	0.009787443	5.110866145	-0.661636826	124540.0381	66638.08203	123053.167	113209.0576	116221.9863	165309.1484	322847.6172	390290.3262	440894.7109	340960.4746	532615.4609	181394.0332	Pyruvate carboxylase OS=Danio rerio OX=7955 GN=pcxa PE=1 SV=1	pcxa	553283	other metabolic processes;other biological processes	other cell component	other molecular function	Gluconeogenesis; Biotin transport and metabolism
F1QJX5	1	6	1	1	1.921577649	3.788371068	6716498.099	0.004105481	0.00881622	0.023561996	3.53815707	-2.745014046	2489974.25	3669756.5	4496947.5	3235581.5	3459028.75	5991135.5	8338517.5	28716898	9329988	5104064.5	20038744	4933242.5	E3 ubiquitin-protein ligase ubr3 OS=Danio rerio OX=7955 GN=ubr3 PE=2 SV=2	ubr3	553247	protein metabolism;other metabolic processes;developmental processes	other cell component	other molecular function
Q7ZVG7	0.666666667	6	0.666666667	0.666666667	1.920744189	3.786183119	124857.4415	7.63195E-05	0.007107241	0.02058257	3.695410043	-2.520567794	46024.25098	115797.0449	49574.30859	114848.793	66899.83594	219110.4141	221717.3242	158538.8633	407953.2031	255331.2031	523263.9883	307202.4414	Fgg protein OS=Danio rerio OX=7955 GN=fgg PE=1 SV=1	fgg	406327	cell adhesion;cell organization and biogenesis;protein metabolism;other metabolic processes;stress response	non-structural extracellular;extracellular matrix	signal transduction activity or receptor binding;other molecular function	Regulation of Insulin-like Growth Factor (IGF) transport and uptake by Insulin-like Growth Factor Binding Proteins (IGFBPs); Post-translational protein phosphorylation
E7EYA8	0.333333333	6	0.666666667	0	1.919877557	3.783909429	134920.847	8.24708E-05	0.003380125	0.014482383	4.259678458	-1.743311569	58664.63477	93858.05273	60600.77344	104068.5273	134107.9805	194151.9922	366319.7656	148313.6895	332741.2813	189899.3438	477389.75	210003.6289	Far upstream element (FUSE)-binding protein 3 OS=Danio rerio OX=7955 GN=fubp3 PE=1 SV=3	fubp3	NA	other biological processes	nucleus;other cell component	nucleic acid binding activity
Q6P3L3	0.333333333	6	0.666666667	0	1.919014661	3.781646896	799593.023	0.000488754	0.000862182	0.009178569	5.406253049	-0.312124361	373682.4854	386847.6592	480886.748	742508.1426	464445.8691	927636.8906	1409987.688	2189507.902	1217773.764	997331.5684	2324393.113	779409.0049	78 kDa glucose-regulated protein OS=Danio rerio OX=7955 GN=hspa5 PE=1 SV=1	hspa5	NA	protein metabolism;other metabolic processes;stress response;signal transduction;other biological processes	non-structural extracellular;other membranes;ER/Golgi;nucleus;other cell component	other molecular function	Regulation of HSF1-mediated heat shock response; Antigen Presentation: Folding, assembly and peptide loading of class I MHC
A2BII1	0.333333333	6	0.666666667	0	1.918756454	3.780970137	151923.6216	9.28638E-05	0.004560076	0.01640756	4.02798074	-2.056891379	67620.90527	76655.5332	92012.44141	246311.335	154306.582	368840.0859	472337.957	151244.416	360868.1797	529916.8359	941849.2422	343194.2051	Alanine aminotransferase 2-like (Fragment) OS=Danio rerio OX=7955 GN=gpt PE=1 SV=1	gpt	NA	other metabolic processes		other molecular function
F8W3L6	0.666666667	6	1	0.333333333	1.917675142	3.778137328	357487.0299	0.000218515	0.006402161	0.019407822	3.772615526	-2.411556965	134269.8682	210961.1826	219625.6934	306181.1416	203439.1118	343243.9609	569466.3037	1395023.129	422326.2139	509720.3398	1286822.879	306143.9033	Myosin, heavy chain 9a, non-muscle (Fragment) OS=Danio rerio OX=7955 GN=myh9a PE=1 SV=1	myh9a	NA	cell organization and biogenesis;developmental processes;other biological processes	cytoskeleton	cytoskeletal activity;other molecular function
E7FAK0	0	6	0	0	1.911033658	3.760784548	1485938.356	0.000908284	0.013794724	0.031259406	3.21918899	-3.209239895	698390.5742	772172.8535	834203.1016	931454.8438	1487343.359	1890217.143	3288820.832	1176545.984	6184020.773	2567986.557	3794053.738	1181292.885	Si:ch211-113a14.24 OS=Danio rerio OX=7955 GN=si:ch211-113a14.24 PE=3 SV=1	si:ch211-113a14.24	573073	cell organization and biogenesis;other biological processes	nucleus;other cell component	nucleic acid binding activity	Formation of Senescence-Associated Heterochromatin Foci (SAHF); Apoptosis induced DNA fragmentation
B8JK21	1	6	1	1	1.910631049	3.759735182	44499.13282	2.72002E-05	0.238027194	0.292706436	1.368260079	-5.483707814			18404.04883			28201.17578		200293.1719	23904.25	19981.41406	106966.4219	25050.70313	Caspase 3, apoptosis-related cysteine peptidase a OS=Danio rerio OX=7955 GN=casp3a PE=1 SV=1	casp3a	NA	cell organization and biogenesis;protein metabolism;developmental processes;other biological processes	other cell component	other molecular function	Pyroptosis; Apoptosis induced DNA fragmentation; Other interleukin signaling; Caspase-mediated cleavage of cytoskeletal proteins; SMAC, XIAP-regulated apoptotic response; Apoptotic cleavage of cell adhesion proteins; Caspase activation via Dependence Receptors in the absence of ligand; Activation of caspases through apoptosome-mediated cleavage
A0A0R4IYD0	0.5	6	1	0	1.90841916	3.753975305	222626.017	0.000136081	0.000643144	0.008169053	5.674238953	-0.006228539	107663.4629	126899.1309	111035.957	124225.9395	64218.35059	206829.125	332685.0938	565169.9063	426827.6006	229727.043	433008	112452.9531	40S ribosomal protein S27 OS=Danio rerio OX=7955 GN=rps27l PE=1 SV=1	rps27l	NA	cell organization and biogenesis;protein metabolism;other metabolic processes	cytosol;translational apparatus	nucleic acid binding activity;other molecular function	Major pathway of rRNA processing in the nucleolus and cytosol; Nonsense Mediated Decay (NMD) enhanced by the Exon Junction Complex (EJC); L13a-mediated translational silencing of Ceruloplasmin expression; Translation initiation complex formation; Ribosomal scanning and start codon recognition; GTP hydrolysis and joining of the 60S ribosomal subunit; SRP-dependent cotranslational protein targeting…
A0A2R8QH08	0	6	0	0	1.906952133	3.750159959	283465.3935	0.000173269	0.000334163	0.006358231	6.305408399	0.673917948	147171.416	144554.1113	147425.1348	284101.1641	118644.0742	281304.1602	621331.7832	567765.2393	468902.4023	824049.7891	1434755.617	568228.6738	Fructose-bisphosphate aldolase OS=Danio rerio OX=7955 GN=aldob PE=1 SV=1	aldob	NA	other metabolic processes		other molecular function		Polyol pathway
F1Q883	0.5	6	1	0	1.903959998	3.742390224	117314.6125	7.17089E-05	0.000780998	0.008699114	5.495718777	-0.208832751	53374.53516	60040.87402	69590.76563	142387.2969	68978.02344	163530.4727	231163.7734	297437.4043	170006.1289	180680.7539	442673.4258	93581.10156	6-phosphogluconate dehydrogenase, decarboxylating OS=Danio rerio OX=7955 GN=pgd PE=1 SV=1	pgd	406762	other metabolic processes	cytosol	other molecular function	Pentose phosphate pathway
A2AWA1	0.333333333	6	0.666666667	0	1.902621089	3.738918669	90285.52637	5.51873E-05	0.001992132	0.011678574	4.684882425	-1.189039172	52577.56836	31577.15625	61314.3125	46618.06641	42449.91406	82996.32031	134358	244610.5625	161895.4688	96788.33594	254681.9688	53643.69922	RNA helicase OS=Danio rerio OX=7955 GN=ddx39aa PE=1 SV=1	ddx39aa	325550	RNA metabolism OR transcription;other metabolic processes;transport		nucleic acid binding activity;other molecular function
Q566Y8	0.666666667	6	1	0.333333333	1.90129909	3.735494117	83788.08671	5.12157E-05	0.151531689	0.196611008	1.630730862	-5.436423502	13162.25488	76678.66406	119873.8125		230011.1719	326197.6563	475407.875	71798.57813		23957.00586	46456.48047	17957.35938	Protein mago nashi homolog OS=Danio rerio OX=7955 GN=magoh PE=2 SV=1	magoh	100005893	RNA metabolism OR transcription;other metabolic processes;transport;other biological processes	nucleus;other cell component	nucleic acid binding activity	Nonsense Mediated Decay (NMD) enhanced by the Exon Junction Complex (EJC); mRNA Splicing - Major Pathway; Transport of Mature mRNA derived from an Intron-Containing Transcript; mRNA 3'-end processing
B0S6Z1	0.333333333	6	0.666666667	0	1.899420349	3.730632759	61280.83323	3.74581E-05	0.016494365	0.035150978	3.094439991	-3.393570004	19061.10938	37398.87695	44801.59766	61148.64844	43904.63672	47529.10547	53624.94922	241530.5313	128029.1328	19966.05859	199043.1797	76581.70313	DEAH box protein 9 OS=Danio rerio OX=7955 GN=dhx9 PE=1 SV=1	dhx9	NA	cell organization and biogenesis;RNA metabolism OR transcription;other metabolic processes;other biological processes	nucleus;other cell component	nucleic acid binding activity;other molecular function	mRNA Splicing - Major Pathway; DEx/H-box helicases activate type I IFN and inflammatory cytokines production ; RIP-mediated NFkB activation via ZBP1	mRNA processing
Q3S344	0.333333333	6	0.666666667	0	1.899365524	3.730490989	262357.3615	0.000160367	0.001105432	0.009701	5.185572518	-0.572001363	100163.8457	181043.2773	138209.335	184828.0869	191511.1309	319769.6152	403689.2598	616811.6484	522551.375	292092.9473	918912.3359	226367.2773	Glutamine--fructose-6-phosphate transaminase (isomerizing) OS=Danio rerio OX=7955 GN=gfpt1 PE=1 SV=1	gfpt1	567861	cell organization and biogenesis;protein metabolism;other metabolic processes;developmental processes;other biological processes		other molecular function	Synthesis of UDP-N-acetyl-glucosamine
F1R1E9	0.833333333	6	1	0.666666667	1.898322633	3.727795278	41845.88315	2.55784E-05	0.004713235	0.016670522	4.261722373	-1.894777807		21261.37305	16981.33008	30788.19727	21255.42578	44438.87109	64692.32813	52244.73438	105149.0547	65306.73828	100598.8672	29486.1543	Ubiquitin-conjugating enzyme E2 variant 1 OS=Danio rerio OX=7955 GN=ube2v1 PE=1 SV=2	ube2v1	NA	protein metabolism;DNA metabolism;other metabolic processes;stress response	nucleus;other cell component		Antigen processing: Ubiquitination & Proteasome degradation; NOD1/2 Signaling Pathway; FCERI mediated NF-kB activation; Aggrephagy; TAK1-dependent IKK and NF-kB activation ; activated TAK1 mediates p38 MAPK activation; JNK (c-Jun kinases) phosphorylation and activation mediated by activated human TAK1; Downstream TCR signaling; CLEC7A (Dectin-1) signaling; IRAK1 recruits IKK complex; IRAK1 recrui…
E9QBC5	0.833333333	6	1	0.666666667	1.89704592	3.724497827	32729.89557	2.00063E-05	0.049999796	0.080354834	2.524245953	-4.067986494			12207.98047			15292.33789	30385.66797	86920.64844	35591.22266	28955.84766	47924.53125	16492.52539	Tetraspanin OS=Danio rerio OX=7955 GN=cd9a PE=1 SV=1	cd9a	322455	other biological processes	non-structural extracellular;plasma membrane;other membranes
F1R9I5	1	6	1	1	1.895678934	3.720970451	18780.74642	1.14798E-05	0.055006506	0.086294063	2.449058828	-4.286341816		9677.892578	9794.644531	46008.28906		58517.0957	75829.99219		17307.76172	72602.00781	59832.36328	46006.12695	Zgc:193505 (Fragment) OS=Danio rerio OX=7955 GN=zgc:193505 PE=1 SV=1	NA	NA
F1Q7F8	0.833333333	6	1	0.666666667	1.895446166	3.720370151	16559.93266	1.01223E-05	0.013707106	0.031126308	3.38027079	-3.016799957		8129.580078	6971.811523	10536.17969		9902.542969	14434.54688	44470.94531	34229.42188	16264.03516			RNA-binding motif protein 4.2 OS=Danio rerio OX=7955 GN=rbm4.2 PE=1 SV=1	rbm4.2	557528	RNA metabolism OR transcription;other metabolic processes	nucleus	nucleic acid binding activity;other molecular function	RUNX2 regulates bone development
E7FC99	0.333333333	6	0.666666667	0	1.894731894	3.718528665	188031.1402	0.000114935	0.001419043	0.010537305	4.969559395	-0.833502237	66415.24805	107717.0117	129592.7012	304150.2793	304791.4648	450833.3242	437769.9727	289372.6157	376307.2969	453040.8066	1094577.656	400315.7974	Catenin, beta 2 OS=Danio rerio OX=7955 GN=ctnnb2 PE=1 SV=2	ctnnb2	NA	cell adhesion;cell-cell signaling;developmental processes;signal transduction;other biological processes	plasma membrane;other membranes;nucleus;other cell component	other molecular function
B8JHR9	0.5	6	1	0	1.894327703	3.717487016	68021.02574	4.15781E-05	0.00075376	0.008662261	5.528067353	-0.171775161	26459.58984	43485.73633	38161.49707	46129.59766	65419.42578	44872.96484	119146.7148	156182.2344	121224.3926	64694.34766	208722.1875	42938.875	Karyopherin (importin) beta 3 OS=Danio rerio OX=7955 GN=kpnb3 PE=1 SV=2	kpnb3	569455	transport	nucleus;other cell component	other molecular function
B0S5C4	0.333333333	6	0.666666667	0	1.893166979	3.714497305	111645.6435	6.82437E-05	0.001093198	0.009701	5.195329725	-0.560356641	63295.2373	46710.11328	65749.63086	94614	80155.78711	146323.5703	223020.2188	155609.4844	287074.8281	68681.31543	432898.3672	58723.10938	Acyl-CoA synthetase long chain family member 3b OS=Danio rerio OX=7955 GN=acsl3b PE=1 SV=1	acsl3b	559656	other metabolic processes;developmental processes	plasma membrane;other membranes;ER/Golgi;other cell component	other molecular function	Synthesis of very long-chain fatty acyl-CoAs; Intracellular metabolism of fatty acids regulates insulin secretion	Mitochondrial long chain fatty acid beta-oxidation
A0A2R8Q4T1	0.833333333	6	1	0.666666667	1.887280228	3.699371606	21030.3584	1.28549E-05	0.00948811	0.024577431	3.673173799	-2.630904469	10340.94043		8899.790039		14569.51855	23543.97656	23090.99023	61893.90625	31275.41797	31803.5957	40595.73828	18516.80273	Spermatid perinuclear RNA-binding protein OS=Danio rerio OX=7955 GN=strbp PE=4 SV=1	strbp	NA	other biological processes		nucleic acid binding activity
A0A2R8Q543	0.833333333	6	1	0.666666667	1.881173135	3.683744841	15177.17775	9.2771E-06	0.025983546	0.047685899	3.325857952	-3.206733327	10132.54199	9530.973633				25022.61133	36200.73438						Ankyrin repeat and sterile alpha motif domain-containing 1Aa OS=Danio rerio OX=7955 GN=anks1aa PE=1 SV=1	anks1aa	NA	signal transduction;other biological processes	cytosol	signal transduction activity or receptor binding
Q6NX86	0.333333333	6	0.333333333	0.333333333	1.879141454	3.678560843	379822.714	0.000232168	0.00073953	0.008566712	5.545487967	-0.151882137	153452.29	217076.6553	233152.1299	317841.7559	212773.8262	501037.1133	786155.5078	593184.1563	829013.7031	448061.5713	1310379.426	372648.7832	High mobility group box 1a OS=Danio rerio OX=7955 GN=hmgb1a PE=1 SV=1	hmgb1a	321622	cell organization and biogenesis;stress response;developmental processes;other biological processes	plasma membrane;other membranes;nucleus;other cell component	nucleic acid binding activity	Neutrophil degranulation; Pyroptosis; Apoptosis induced DNA fragmentation; TAK1-dependent IKK and NF-kB activation ; Advanced glycosylation endproduct receptor signaling; TRAF6 mediated NF-kB activation; Regulation of TLR by endogenous ligand	Nodal signaling pathway
P62247	0	6	0	0	1.878368722	3.676591071	3684852.356	0.002252378	0.002426295	0.013012133	4.523792215	-1.395759852	1506521.064	1873720.333	2514272.26	2813060.145	3022801.154	4379407.963	5639685.518	11345200.92	5512659.742	3564104.341	9819811.547	2396364.523	40S ribosomal protein S8 OS=Danio rerio OX=7955 GN=rps8 PE=2 SV=2	rps8	407690	protein metabolism;RNA metabolism OR transcription;other metabolic processes;developmental processes;other biological processes	cytosol;translational apparatus	other molecular function		Cytoplasmic ribosomal proteins
F1QW60	1	6	1	1	1.877173249	3.673545768	106039.8836	6.48172E-05	0.000871983	0.009178569	5.396087999	-0.323935178	42410.88574	64552.14453	61857.38086	92246.98438	83795.38672	162056.7891	200689.6016	165357.7813	252980.125	157422.9766	330133.5469	113145.6445	Septin 2 (Fragment) OS=Danio rerio OX=7955 GN=sept2 PE=1 SV=2	sept2	NA	cell cycle OR cell proliferation;cell organization and biogenesis;other biological processes	plasma membrane;other membranes;cytoskeleton;ER/Golgi;other cell component	other molecular function
A3KPH8	0.833333333	6	1	0.666666667	1.876567759	3.672004328	27633.95545	1.68913E-05	0.046901008	0.076220717	2.574969966	-4.002344694	37067.125	15245.85742	14077.0293	88522.49219	18085.52197	77216.55469	73302.7793			259244.625	86721.67969	184426.4375	Pentaxin OS=Danio rerio OX=7955 GN=crp2 PE=1 SV=1	crp2	NA	other biological processes	non-structural extracellular	other molecular function
Q6IQ59	0	6	0	0	1.876083851	3.670772873	578075.7215	0.000353351	0.000918914	0.009272817	5.349106229	-0.378722925	220975.0029	313068.834	397040.6152	506646.6074	329329.1982	507348.4307	958291.6211	1146237.623	1236853.066	568490.8359	1453212.512	565313.3018	Ubiquinol-cytochrome c reductase core protein 2b OS=Danio rerio OX=7955 GN=uqcrc2b PE=1 SV=1	uqcrc2b	322549	protein metabolism	mitochondrion	other molecular function	Respiratory electron transport
A7E2K4	0.166666667	6	0.333333333	0	1.87563656	3.669634967	111919.7933	6.84113E-05	0.001634183	0.010805006	4.849909497	-0.981415789	44542.24219	63204.19824	70838.34375	127538.082	105669.3955	172199.6953	181785.4609	317011.3125	171009.8359	144137.3594	350913.375	92788.23438	60S acidic ribosomal protein P2 OS=Danio rerio OX=7955 GN=rplp2l PE=1 SV=1	rplp2l	558312	protein metabolism;other metabolic processes;developmental processes	cytosol;translational apparatus	other molecular function
Q6PBW5	0.166666667	6	0.333333333	0	1.873952059	3.665352776	252124.1688	0.000154112	0.000777147	0.008699114	5.500215138	-0.203672659	107192.4619	148843.123	143145.1865	247678.2285	198894.4277	271261.6738	422289.8164	630603.0664	422328.5313	472416.7813	855557.6914	367091.75	Retinoid isomerohydrolase OS=Danio rerio OX=7955 GN=rpe65a PE=2 SV=1	rpe65a	393724	other metabolic processes;other biological processes	plasma membrane;other membranes;ER/Golgi	other molecular function	The canonical retinoid cycle in rods (twilight vision)	Nodal signaling pathway
A0A2R8QHQ4	0.833333333	6	1	0.666666667	1.872934211	3.662767715	28703.08072	1.75448E-05	0.033278418	0.057778356	3.080470157	-3.469548566		12079.68457					36658.49609	53401.72656		31090.40039	83299.8125	19736.14258	EBNA1-binding protein 2 OS=Danio rerio OX=7955 GN=ebna1bp2 PE=1 SV=1	ebna1bp2	NA	RNA metabolism OR transcription;other metabolic processes;other biological processes	nucleus;other cell component		Major pathway of rRNA processing in the nucleolus and cytosol
F1R3J9	0.666666667	6	1	0.333333333	1.871360854	3.658775395	51935.97524	3.1746E-05	0.003046964	0.013830731	4.341456916	-1.634559175	20832.26758	35989.59961	26698.55078	57965.11328	50994.30664	42486.79688	83787.06445	163974.7461	71359.95313	77737.2793	246058.2266	43046.93945	Protein arginine methyltransferase 1 OS=Danio rerio OX=7955 GN=prmt1 PE=1 SV=1	prmt1	321974	protein metabolism;other metabolic processes;developmental processes	nucleus	other molecular function	Estrogen-dependent gene expression; Extra-nuclear estrogen signaling; RMTs methylate histone arginines; RUNX1 regulates genes involved in megakaryocyte differentiation and platelet function	mRNA processing
A0A140LH34	0	6	0	0	1.871073085	3.658045666	5535208.371	0.003383413	0.00688291	0.02025702	3.719041913	-2.48711564	2778088.854	3151962.939	2768222.565	4022244.465	5196942.05	7853996.611	12161700.76	5136708.469	18993122.78	9699680.477	25053890.07	10881527.75	Si:ch1073-159d7.7 OS=Danio rerio OX=7955 GN=h1l1 PE=3 SV=1	h1l1	565341	cell organization and biogenesis;other biological processes	nucleus;other cell component	nucleic acid binding activity	Apoptosis induced DNA fragmentation; Formation of Senescence-Associated Heterochromatin Foci (SAHF)
F1QIS1	1	6	1	1	1.870600428	3.656847409	70469.03116	4.30744E-05	0.000732973	0.008566712	5.553640029	-0.142588343	38024.4209	37873.80078	34748.2666	98633.34766	49586.76465	72520.61719	145251.75	99252.36719	169743.4063	92878.17188	290886.0547	64405.24414	Microsomal glutathione S-transferase 2 OS=Danio rerio OX=7955 GN=mgst2 PE=1 SV=1	mgst2	NA	other metabolic processes;other biological processes	other membranes;ER/Golgi;nucleus	enzyme regulator activity;other molecular function	Aflatoxin activation and detoxification; Glutathione conjugation
F1QHE5	0	6	0	0	1.866903311	3.647488201	1103522.501	0.000674532	0.000415271	0.006867645	6.090725997	0.448751583	513925.0107	669121.6152	560980.7031	948544.8125	1194878.703	1553617.461	1955179.313	2349348.722	2037982	2298427.102	4881280.828	1444094.455	26S proteasome regulatory subunit RPN11 OS=Danio rerio OX=7955 GN=psmd14 PE=1 SV=1	psmd14	NA	protein metabolism;other metabolic processes;other biological processes	other cell component	other molecular function	Separation of Sister Chromatids; Neutrophil degranulation; Ub-specific processing proteases; MAPK6/MAPK4 signaling; Neddylation; Antigen processing: Ubiquitination & Proteasome degradation; Oxygen-dependent proline hydroxylation of Hypoxia-inducible Factor Alpha; UCH proteinases; Degradation of beta-catenin by the destruction complex; Metalloprotease DUBs; Cross-presentation of soluble exogenous …
A0A140LH42	0.666666667	6	1	0.333333333	1.866223714	3.645770417	54576.42615	3.336E-05	0.007706539	0.021584271	3.636024685	-2.6049557	19262.68945	53315.10352	22738.62109	34196.41016	27279.58105	62198.50977	64954.41504	144887.125	120243.2715	24225.68164	145845.4609	38087.27637	Rabphilin 3A homolog (mouse), b OS=Danio rerio OX=7955 GN=rph3ab PE=4 SV=1	rph3ab	563377	transport	other membranes	other molecular function
Q5RKM3	0.666666667	6	1	0.333333333	1.865064907	3.642843223	32795.23927	2.00462E-05	0.006372885	0.019407822	4.349417388	-2.010205301		18079.05273	16330.72461	12447.80957	9988.011719	21371.45508		69832.46094	56105.41016	44250.62109	87694.76563		Stress-induced phosphoprotein 1 OS=Danio rerio OX=7955 GN=stip1 PE=1 SV=1	stip1	493606			other molecular function	HSP90 chaperone cycle for steroid hormone receptors (SHR) in the presence of ligand; RND1 GTPase cycle
F1QGN3	0.666666667	6	0.666666667	0.666666667	1.863380555	3.638592672	91357.22499	5.58424E-05	0.000642751	0.008169053	5.674805958	-0.005592407	43667.20313	42620.70313	59027.25	76344.03125	73115.57813	134428.8906	142847.4219	199781.6328	185438.9219	143139.7188	427664.2227	89359.77344	ELAV-like protein OS=Danio rerio OX=7955 GN=elavl3 PE=1 SV=1	elavl3	NA	developmental processes	other cell component	nucleic acid binding activity
F1QD61	1	6	1	1	1.862448735	3.636243306	96555.44002	5.90198E-05	0.003606506	0.014876062	4.208984004	-1.811235625	49470.12109	32423.22852	80937.83984	58463.0625	36668.92969	69878.98438	133193.1602	198093.627	236568.6641	68274.4375	110358.3125	67651.25586	Mtr4 exosome RNA helicase OS=Danio rerio OX=7955 GN=mtrex PE=1 SV=1	mtrex	NA	RNA metabolism OR transcription;other metabolic processes;other biological processes	nucleus	nucleic acid binding activity;other molecular function	Major pathway of rRNA processing in the nucleolus and cytosol
A0A0G2KCW6	0.833333333	6	1	0.666666667	1.861506099	3.633868213	21762.99419	1.33027E-05	0.002061297	0.011844277	5.021003981	-1.026195249	12746.16113	15572.99609	11039.80371		17523.30469			46703.73047	47701.13672	42549.42188	90663.32813	28664.13672	DNA damage-binding protein 1 OS=Danio rerio OX=7955 GN=ddb1 PE=1 SV=2	ddb1	NA	protein metabolism;DNA metabolism;other metabolic processes;stress response;other biological processes	nucleus;other cell component	nucleic acid binding activity	Neddylation; Recognition of DNA damage by PCNA-containing replication complex; DNA Damage Recognition in GG-NER; Formation of Incision Complex in GG-NER; Dual Incision in GG-NER; Formation of TC-NER Pre-Incision Complex; Dual incision in TC-NER; Gap-filling DNA repair synthesis and ligation in TC-NER
F1QFQ6	0.5	6	1	0	1.861361123	3.633503064	26828.46893	1.6399E-05	0.000418237	0.006867645	6.083784808	0.441367073	12862.44336	15709.39453	13798.00977	14809.73047	14862.51758	26966.0332	54597.42188	44173.28125	55455.44141	40405.29688	108086.0313	24047.08008	Dihydrolipoyllysine-residue succinyltransferase component of 2-oxoglutarate dehydrogenase complex, mitochondrial OS=Danio rerio OX=7955 GN=dlst PE=1 SV=1	dlst	NA	cell organization and biogenesis;other metabolic processes;developmental processes;other biological processes	mitochondrion;other cell component	other molecular function	Glyoxylate metabolism and glycine degradation; Lysine catabolism; Citric acid cycle (TCA cycle)
A0A140LG02	0.833333333	6	1	0.666666667	1.861246996	3.63321564	31033.98349	1.89696E-05	0.072007257	0.106830439	2.369643786	-4.285382483			13131.37109					75163.70313	30282.68164				Si:dkey-187j14.7 OS=Danio rerio OX=7955 GN=si:dkey-187j14.7 PE=4 SV=1	si:dkey-187j14.7	NA	transport	other membranes	transporter activity;other molecular function
Q5XJS8	0.666666667	6	1	0.333333333	1.860661622	3.63174176	100763.8731	6.15922E-05	0.004098608	0.015742132	4.109829297	-1.945205152	31447.86719	66523.34375	70660.52344	59379.2168	89620.44531	136826.1953	218151.2891	130351.7422	249007.4688			141311.5938	Hsd17b10 protein OS=Danio rerio OX=7955 GN=hsd17b10 PE=1 SV=1	hsd17b10	450078			other molecular function	Branched-chain amino acid catabolism
O57521	0	6	0	0	1.85828001	3.625751399	2046737.083	0.001251074	0.000800736	0.008847193	5.473048465	-0.234894818	907784.8213	1166476.184	1172817.256	1784615.147	1530094.877	2774864.149	3384917.377	5198014.461	3364322.764	2533370.383	6320365.484	1872346.232	Heat shock protein HSP 90-beta OS=Danio rerio OX=7955 GN=hsp90ab1 PE=1 SV=2	hsp90ab1	30573	stress response;developmental processes;other biological processes	non-structural extracellular;plasma membrane;other membranes;cytosol;nucleus;other cell component	other molecular function	Neutrophil degranulation; Sema3A PAK dependent Axon repulsion; The role of GTSE1 in G2/M progression after G2 checkpoint; Estrogen-dependent gene expression; HSP90 chaperone cycle for steroid hormone receptors (SHR) in the presence of ligand; Attenuation phase; RHOBTB2 GTPase cycle; Regulation of actin dynamics for phagocytic cup formation; The NLRP3 inflammasome; Aryl hydrocarbon receptor signal…
F1R617	0.666666667	6	1	0.333333333	1.85708923	3.622759991	35830.95834	2.19018E-05	0.005822897	0.018680159	4.079140044	-2.117314738		14152.82129	19356.47852		27616.96289	27932.1543	51134.36719	90971.1875	46345.33203	61537.32813	82366.625	20438.08203	Myosin IB OS=Danio rerio OX=7955 GN=myo1b PE=1 SV=3	myo1b	541515	cell organization and biogenesis;transport	plasma membrane;other membranes;cytoskeleton;other cell component	cytoskeletal activity;other molecular function
A0A2R8RZR0	0.5	6	1	0	1.855181455	3.617972532	45656.09826	2.79074E-05	0.009229603	0.024123582	3.505045331	-2.792669258	11209.11035	28143.17969	43838.34766	43640.30664	35078.69727	31706.13672	96517.96094	96905.96094	70022.18359	15984.30078	182586.3672	65851.92969	Aldo-keto reductase family 7, member A3 (aflatoxin aldehyde reductase) OS=Danio rerio OX=7955 GN=akr7a3 PE=1 SV=1	akr7a3	NA			other molecular function	Aflatoxin activation and detoxification
X1WFI9	0.666666667	6	1	0.333333333	1.854943682	3.617376296	126995.3922	7.76263E-05	0.008996055	0.023857668	3.523551781	-2.766017917	31893.23828	71000.40625	131466.1387	152922.9297	71956.78906	125335.1719	237687.2188	263531.2188	224965.8125	117728.7109	364027.9375	190192.0156	High mobility group box 1b OS=Danio rerio OX=7955 GN=hmgb1b PE=1 SV=1	hmgb1b	795095	other biological processes	nucleus;other cell component	nucleic acid binding activity
X1WBB9	0.833333333	6	1	0.666666667	1.854402205	3.616018867	34472.01136	2.10711E-05	0.06677202	0.100714464	2.210947217	-4.643798928	8581.583984	29613.44727		40743.09961	17359.84375	38407.16406	33394.83984	148656.2227	38584.62109	43110.13672	137187.5625		NOVA alternative-splicing regulator 2 OS=Danio rerio OX=7955 GN=nova2 PE=1 SV=1	nova2	553201	RNA metabolism OR transcription;other metabolic processes;other biological processes	nucleus;other cell component	nucleic acid binding activity
F6PBQ1	0.833333333	6	1	0.666666667	1.852358906	3.610901099	14624.72632	8.93941E-06	0.030019511	0.053451382	2.936872622	-3.541434301	13263.28516	13485.8877	6676.070313	32295.33203	26238.37891	42115.96484	38308.87891			26506.17383	76762.46875	21693.95117	Dehydrogenase/reductase (SDR family) member 13a, tandem duplicate 1 OS=Danio rerio OX=7955 GN=dhrs13a.1 PE=1 SV=1	dhrs13a.1	NA	other metabolic processes	other membranes;mitochondrion	other molecular function
Q6IQX2	0	6	0	0	1.84576069	3.594424225	3680463.35	0.002249695	0.122567606	0.16494228	1.745199937	-5.382420622	1290718.065	7952062.925	712774.7339	2421511.239	4565436.014	18404844.83	11460344.26	2036233.969	14558819.08	21038974.65	17021496.21	7737901.214	Collagen, type I, alpha 2 OS=Danio rerio OX=7955 GN=col1a2 PE=1 SV=1	col1a2	336471	cell organization and biogenesis;developmental processes;other biological processes	non-structural extracellular;extracellular matrix	extracellular structural activity	GP1b-IX-V activation signalling; Integrin cell surface interactions; ECM proteoglycans; Collagen degradation; Collagen chain trimerization; Crosslinking of collagen fibrils; Non-integrin membrane-ECM interactions; MET activates PTK2 signaling; Platelet Adhesion to exposed collagen; Platelet Aggregation (Plug Formation)
A0A0R4IYT0	0.166666667	6	0.333333333	0	1.845658789	3.59417035	511009.1978	0.000312356	0.001490391	0.010575409	4.927783103	-0.884897323	238873.7598	218858.4375	374590.2129	284411.8555	204877.5605	397260.5781	721650.9883	1165519.5	1081029.095	597551.752	1010224.469	362650.4473	Insulin-like growth factor 2 mRNA-binding protein 3 OS=Danio rerio OX=7955 GN=igf2bp3 PE=1 SV=1	igf2bp3	30967	transport	nucleus;other cell component	nucleic acid binding activity
Q5BLF6	0	6	0	0	1.845317755	3.593320836	1136937.55	0.000694957	0.008780865	0.023545728	3.541066015	-2.740833807	512792.6543	511437.9473	822680.293	1724129.459	1122100.649	2024519.875	1538811.492	4554102.148	1428451.949	1185418.46	2476614.094	1343067.828	Hemoglobin beta embryonic-3 OS=Danio rerio OX=7955 GN=hbbe3 PE=1 SV=1	hbbe3	30596	other metabolic processes;transport;other biological processes	cytosol;other cell component	other molecular function
A7YY10	0.666666667	6	0.666666667	0.666666667	1.843213259	3.588082988	221594.3315	0.00013545	0.007283105	0.020966077	3.677439821	-2.546055134	86115.75	128110.4395	145115.9375	155396.7012	168413.8262	263356.4063	255158.5469	825099.125	351279.9902	197729.668	628171.7617	143419.2813	Zgc:171772 OS=Danio rerio OX=7955 GN=zgc:171772 PE=1 SV=1	NA	572109	protein metabolism;other metabolic processes	translational apparatus	other molecular function		Cytoplasmic ribosomal proteins
F8W5Z1	0.833333333	6	1	0.666666667	1.840219665	3.580645432	44875.33043	2.74302E-05	0.020533645	0.040288237	3.2581963	-3.146388876			17239.97656				48947.05859	85705.58594	56073.57422				Retinoschisin 1a OS=Danio rerio OX=7955 GN=rs1a PE=1 SV=1	rs1a	NA
F1Q4X8	0.333333333	6	0.666666667	0	1.838714344	3.576911302	371153.2505	0.000226869	0.001961248	0.011598147	4.697782475	-1.172658128	124172.8691	267864.1436	227225.0723	303210.6387	431401.3271	549777.1553	598143.5068	779318.0283	741996.6523	916035.1758	1413509.039	344068.9727	Envoplakin a OS=Danio rerio OX=7955 GN=evpla PE=1 SV=1	evpla	373136	cell organization and biogenesis;stress response;other biological processes	plasma membrane;other membranes;cytoskeleton;other cell component	other molecular function	Formation of the cornified envelope
F1Q7X1	0.833333333	6	1	0.666666667	1.834887159	3.567435038	30943.22428	1.89141E-05	0.000732509	0.008566712	5.554220482	-0.141926966	12298.7041	17856.25391	20022.25	17974.78711		45750.25	61889.85547	57023.6875	56566.07422	28786.0332	94303.17188	15600.50684	Dynamin-binding protein (Fragment) OS=Danio rerio OX=7955 GN=arhgef38 PE=4 SV=2	arhgef38	NA	signal transduction	ER/Golgi;other cell component	enzyme regulator activity	G alpha (12/13) signalling events; NRAGE signals death through JNK
F1RE77	0.833333333	6	1	0.666666667	1.834657151	3.566866329	33601.81868	2.05392E-05	0.062262531	0.095403327	2.352217958	-4.291871542			12946.35938			15777.86133	33905.97266	92456.42188	31411.60938	14594.0918	64442.79688		VRK serine/threonine kinase 3 OS=Danio rerio OX=7955 GN=vrk3 PE=1 SV=1	vrk3	NA	protein metabolism;other metabolic processes	nucleus;other cell component	kinase activity;other molecular function	ERKs are inactivated
Q6Q417	0.166666667	6	0.333333333	0	1.83266212	3.561937298	602798.3444	0.000368462	0.001662384	0.010837379	4.835523172	-0.999348555	241209.0508	278908.7734	484318.4033	453258.7969	433061.8906	734263.4609	975840.0664	1140117.906	1323479.277	959479.0342	1867348.477	494698.9043	Ribosomal protein L7 OS=Danio rerio OX=7955 GN=rpl7 PE=1 SV=1	rpl7	336710	RNA metabolism OR transcription;other metabolic processes;other biological processes	cytosol;translational apparatus	nucleic acid binding activity;other molecular function	Nonsense Mediated Decay (NMD) enhanced by the Exon Junction Complex (EJC); Major pathway of rRNA processing in the nucleolus and cytosol; L13a-mediated translational silencing of Ceruloplasmin expression; GTP hydrolysis and joining of the 60S ribosomal subunit; SRP-dependent cotranslational protein targeting to membrane; Formation of a pool of free 40S subunits; Nonsense Mediated Decay (NMD) inde…	Cytoplasmic ribosomal proteins
Q6NYE6	0.666666667	6	1	0.333333333	1.832494374	3.561523165	29992.77732	1.83332E-05	0.001504855	0.010575409	4.919582955	-0.895016926	11653.40039	20980.23242	16418.49805	36771.56152	31628.64453	41329.85156	43518.14844	69978.81836	59547.93359	59400.42578	66739.07813	40196.71875	NADH-cytochrome b5 reductase OS=Danio rerio OX=7955 GN=cyb5r3 PE=1 SV=1	cyb5r3	324560			other molecular function	Neutrophil degranulation; Phase I - Functionalization of compounds; Vitamin C (ascorbate) metabolism
F1QQQ3	0.833333333	6	0.666666667	1	1.831444903	3.55893332	21475.66645	1.31271E-05	0.03475987	0.059777069	3.038257903	-3.515813647	11794.79297		16774.76367			38669.78516	50060.27344			31001.125	228920.7188	58903.41406	Phosvitin OS=Danio rerio OX=7955 GN=vtg3 PE=1 SV=3	vtg3	30518	transport;other biological processes		transporter activity;other molecular function
Q7ZUV1	0.5	6	0.666666667	0.333333333	1.829380008	3.553843147	62863.69789	3.84256E-05	0.001500853	0.010575409	4.921842931	-0.892226915	29256.55176	48930.14844	25903.1582	61999.83008	53127.83594	104758.9453	101107.6836	115471.9805	142556.2891	92148.46875	260697.2656	25480.30273	Pleckstrin homology domain-containing family F member 2 OS=Danio rerio OX=7955 GN=plekhf2 PE=2 SV=1	plekhf2	393214	transport	other membranes;ER/Golgi;other cytoplasmic organelle	other molecular function
H9GX78	0	6	0	0	1.829101297	3.553156655	799645.7949	0.000488786	0.000632592	0.008169053	5.689622551	0.011014139	344661.5869	530631.4277	417431.8555	1606820.465	1309353.648	662098.627	1617491.067	1515712.694	1396869.155	897352.0957	3072060.82	935875.957	Actinin, alpha 4 OS=Danio rerio OX=7955 GN=actn4 PE=1 SV=2	actn4	NA			cytoskeletal activity;other molecular function
A0A140LH75	0.666666667	6	1	0.333333333	1.827833048	3.550034507	36990.86749	2.26108E-05	0.002891026	0.01371171	4.701267138	-1.38086418	20031.76563	22092.08789	25006.24414	26111.76563	28426.99219	40301.38281	64355.93359		97247.74219	27711.04688	76266.46875	23926.97852	PDZ and LIM domain 3b (Fragment) OS=Danio rerio OX=7955 GN=pdlim3b PE=4 SV=1	pdlim3b	NA	cell organization and biogenesis;developmental processes;other biological processes	cytoskeleton;other cell component	cytoskeletal activity;other molecular function
Q6P3J5	0	6	0	0	1.827304164	3.548733322	1275598.524	0.000779714	0.000806512	0.008847193	5.466531866	-0.242400378	535285.0566	643413.4287	901481.3311	1395494.301	889578.8906	1736588.898	2377783.863	2579707.571	2262086.549	1993462.889	4380863.643	1483071.982	Eukaryotic translation elongation factor 2 OS=Danio rerio OX=7955 GN=eef2b PE=1 SV=1	eef2b	326929	protein metabolism;other metabolic processes;developmental processes;other biological processes	other cell component	translation activity;nucleic acid binding activity;other molecular function
Q6IQ97	0.666666667	6	0.666666667	0.666666667	1.823227193	3.538718968	30392.00424	1.85772E-05	0.009795485	0.025104182	3.647372305	-2.664398836	17445.44141	19681.69531	17943.95898	21592.76367			40120.22266	104898.8281		35422.90625	108719.4688	27965.20117	RNA-binding protein 4.1 OS=Danio rerio OX=7955 GN=rbm4.1 PE=1 SV=1	rbm4.1	573001	RNA metabolism OR transcription;other metabolic processes	nucleus	nucleic acid binding activity;other molecular function	RUNX2 regulates bone development
Q9MIY9	0.833333333	6	1	0.666666667	1.820286476	3.531513168	25771.71379	1.5753E-05	0.005543661	0.018161134	3.88009114	-2.261164023	8473.824219	17289.05078	17605.08203	15434.94336	10947.63672	14961.5293	30375.22266	52533.72656	71189.09375	34877.57813	78759.01563	9288.004883	NADH-ubiquinone oxidoreductase chain 2 OS=Danio rerio OX=7955 GN=mt-nd2 PE=3 SV=1	mt-nd2	140532	cell organization and biogenesis;other metabolic processes;transport	other membranes;mitochondrion	transporter activity	Complex I biogenesis	Oxidative phosphorylation; Electron transport chain
A4ZNR5	0.833333333	6	1	0.666666667	1.819130154	3.52868379	62468.5474	3.81841E-05	0.048101061	0.077821605	2.731889704	-3.86039359	26951.70508			33602.57031				127610.7578	70877.875	43307.48828	71455.64844	66474.25	Protein naked cuticle homolog 2-like OS=Danio rerio OX=7955 GN=nkd2l PE=2 SV=1	nkd2l	794221	cell-cell signaling;signal transduction;other biological processes	plasma membrane;other membranes;other cell component	other molecular function		Wnt Signaling Pathway and Pluripotency
B8JLL8	0.166666667	6	0.333333333	0	1.816921804	3.523286525	132065.5252	8.07255E-05	0.024458116	0.045404297	2.823840245	-3.797227147	47510.66406	54089.38281	135532.459			17794.40039	146775.7109	576865.625	179912.5586	129644.8105	174216.8281	40330.44531	Transthyretin OS=Danio rerio OX=7955 GN=ttr PE=3 SV=1	ttr	449556	other metabolic processes;transport;signal transduction	non-structural extracellular	signal transduction activity or receptor binding;other molecular function	Neutrophil degranulation; Retinoid metabolism and transport; The canonical retinoid cycle in rods (twilight vision)
Q6AZA0	0.5	6	1	0	1.815681845	3.520259652	123800.1147	7.56732E-05	0.004183167	0.015798909	4.094103465	-1.966587111	90838.21484	63252.77246	49998.03516	260037.5186	226197.6904	367209.9219	353739.2715	143055.582	247649.2988	456745.2441	973262.457	340887.0781	Acetyl-CoA acetyltransferase, mitochondrial OS=Danio rerio OX=7955 GN=acat1 PE=2 SV=1	acat1	445290	other metabolic processes	mitochondrion	other molecular function	Utilization of Ketone Bodies; Branched-chain amino acid catabolism; Synthesis of Ketone Bodies
F1QX52	0.833333333	6	1	0.666666667	1.815563196	3.519970154	26497.27845	1.61965E-05	0.014382348	0.032088812	3.342727293	-3.06712791		16362.74121	9477.628906	39483.73438	29140.05469	45887.07422	64284.80469	25146.81641	52102.58203		175513.7656	66343.07031	Glycine amidinotransferase OS=Danio rerio OX=7955 GN=gatm PE=1 SV=1	gatm	NA	other metabolic processes	other membranes;mitochondrion	other molecular function
A0A0R4ITC5	1	6	1	1	1.812102312	3.51153621	18577.19936	1.13554E-05	0.012720626	0.029613291	3.68443278	-2.647299352			7241.980957			10518.15137	23406.69922	28690.01563	24490.2168		74112.14844		Transformation/transcription domain-associated protein OS=Danio rerio OX=7955 GN=trrap PE=3 SV=1	trrap	557263	protein metabolism;DNA metabolism;other metabolic processes;stress response;developmental processes;other biological processes	nucleus	other molecular function	Formation of the beta-catenin:TCF transactivating complex; Ub-specific processing proteases
A0A0R4IUY2	0.666666667	6	1	0.333333333	1.8108806	3.508563809	160514.874	9.81152E-05	0.006645076	0.01988031	3.745022082	-2.450425543	89614.82031	133552.4619	52579.93457	161414.3623	142602.6201	291391.207	342075.6094	423247.7109	187725.4648	321627.0859	824294.5625	194260.8164	Phosphodiesterase OS=Danio rerio OX=7955 GN=pde6c PE=1 SV=1	pde6c	NA	developmental processes;signal transduction;other biological processes		other molecular function
Q4VBU7	0.333333333	6	0.666666667	0	1.810480423	3.507590732	336437.6871	0.000205649	0.000602206	0.007979706	5.735565923	0.062307178	142758.4775	199965.4619	203069.0078	345044.8789	146576.9551	614714.8809	644459.6719	653716.9922	593802.1523	403101.3145	738252.4492	258480.126	Cytochrome c oxidase polypeptide Va OS=Danio rerio OX=7955 GN=cox5aa PE=1 SV=1	cox5aa	554101	other metabolic processes;transport;developmental processes	other membranes;mitochondrion	transporter activity;other molecular function	TP53 Regulates Metabolic Genes; Respiratory electron transport; Cytoprotection by HMOX1	Electron transport chain
Q503K1	0.333333333	6	0.666666667	0	1.805673774	3.495923886	266369.4913	0.000162819	0.000686995	0.008426819	5.613179548	-0.075003884	123075.5566	142575.6719	164775.7344	186739.582	146627.9922	306527.2695	414004.9492	506902.3467	588662.7598	209562.582	267663.1406	106683.7363	Transforming growth factor-beta-induced protein ig-h3 OS=Danio rerio OX=7955 GN=tgfbi PE=1 SV=1	tgfbi	NA	cell adhesion;cell cycle OR cell proliferation;cell organization and biogenesis;other biological processes	non-structural extracellular;extracellular matrix	signal transduction activity or receptor binding;other molecular function
F1QH94	0.833333333	6	1	0.666666667	1.802442903	3.488103631	33518.50082	2.04883E-05	0.018918114	0.038473917	2.999628857	-3.534493399	13744.68652	22050.83984	19072.5918	35657.44922	14648.86914	31221.94922	41570.37109	161048.9688	36643.41797	49994.33203	139897.9063	59315.16602	Matrilin 3a OS=Danio rerio OX=7955 GN=matn3a PE=1 SV=1	matn3a	445503		extracellular matrix
F1Q9H9	0.833333333	6	1	0.666666667	1.800515847	3.483447565	21415.48607	1.30903E-05	0.003804102	0.015174489	4.451329664	-1.669312682		11605.01953	8838.913086		18965.08984	24790.30273	28759.91016	46166.55469	33073.48438	40837.48438	77648.19531	15745.00293	Serine/threonine-protein kinase TOR OS=Danio rerio OX=7955 GN=mtor PE=1 SV=1	mtor	NA	protein metabolism;other metabolic processes;developmental processes;signal transduction;other biological processes	nucleus;other cell component	kinase activity;other molecular function		Insulin signaling
E9QBV1	0.833333333	6	1	0.666666667	1.798110301	3.477644112	54531.3992	3.33325E-05	0.054175586	0.085415346	2.290221676	-4.596674112	44170.46875	16865.40234	33564.75684	55886.17383	22443.9043	105942.6768	78796.13379	331532.0547	40256.60938	124441.293	245286.4219	114158.7979	Clathrin heavy chain OS=Danio rerio OX=7955 GN=cltcb PE=1 SV=1	cltcb	503600	transport	plasma membrane;other membranes;ER/Golgi	other molecular function	RHOU GTPase cycle; RHOV GTPase cycle; Cargo recognition for clathrin-mediated endocytosis; Golgi Associated Vesicle Biogenesis; MHC class II antigen presentation; Formation of annular gap junctions; Lysosome Vesicle Biogenesis; Recycling pathway of L1; EPH-ephrin mediated repulsion of cells; Retrograde neurotrophin signalling; VLDLR internalisation and degradation; WNT5A-dependent internalization…
F1QGC8	0.833333333	6	1	0.666666667	1.796576223	3.473948154	33677.48417	2.05855E-05	0.004309935	0.015982108	4.071164642	-1.997841939	14544.24414	20754.34766	19542.66016	10039.69336	15565.78125	43693.44141	45181.23438	112554.4063	48633.25391	35135.26563	116367.6094	21463.95703	D-aminoacyl-tRNA deacylase 1 OS=Danio rerio OX=7955 GN=dtd1 PE=1 SV=1	dtd1	445046	RNA metabolism OR transcription	other cell component	nucleic acid binding activity;other molecular function
Q7T306	0	6	0	0	1.795836206	3.472166681	5312794.213	0.003247462	0.004714256	0.016670522	4.002627515	-2.091686362	1924428.269	3280484.892	3671371.775	4897450.467	1706255.424	4761475.719	8775364.82	16084417.57	6873838.283	5506765.139	12280950.99	3833200.768	Creatine kinase OS=Danio rerio OX=7955 GN=ckmb PE=1 SV=1	ckmb	794752	other metabolic processes	non-structural extracellular	kinase activity;other molecular function
Q1LVK8	0.666666667	6	1	0.333333333	1.791963074	3.462857629	47189.99123	2.8845E-05	0.019522597	0.039005942	2.977978608	-3.566760182	10263.98535	36178.4707	43916.88281	36080.21973	27600.75684	40951.23047	98489.18359	60236.5	114144.0762	33970.17969	106340.8125	22907	Signal peptidase complex catalytic subunit SEC11 OS=Danio rerio OX=7955 GN=sec11a PE=1 SV=1	sec11a	NA	protein metabolism;other metabolic processes	other membranes;ER/Golgi	other molecular function	Synthesis, secretion, and deacylation of Ghrelin
A0A0R4IK64	0.333333333	6	0.666666667	0	1.789075792	3.455934302	145145.9538	8.87209E-05	0.063603044	0.097046584	2.18357199	-4.754530714	61754.89648	91393.14844	84329.89258	177285.582	88644.75	244270.3232	1093296.402	163699.2031	109768.7031	322296.5879	238984.2695	146251.6797	Eukaryotic translation elongation factor 1 delta a (guanine nucleotide exchange protein) (Fragment) OS=Danio rerio OX=7955 GN=eef1da PE=1 SV=1	eef1da	NA	protein metabolism;other metabolic processes	cytosol;other cell component	enzyme regulator activity;nucleic acid binding activity
Q6NUW5	0.666666667	6	1	0.333333333	1.786820713	3.450536545	88208.50798	5.39177E-05	0.011390025	0.027487926	3.354460181	-3.011014381	38925.95117	41159.84961	66832.61719	65679.9082	35706.96094	73151.36719	151162.6953	329899.2656	88213.57031	97883.10938	166045.5156	64378.74219	Acidic leucine-rich nuclear phosphoprotein 32 family member E OS=Danio rerio OX=7955 GN=anp32e PE=1 SV=1	anp32e	406562	cell organization and biogenesis;other biological processes	nucleus;other cell component	enzyme regulator activity;other molecular function
Q5XKE5	0.833333333	6	1	0.666666667	1.784930916	3.446019622	34962.10144	2.13707E-05	0.006297578	0.019401899	3.784845864	-2.394362271	14513.53613	20880.36328	22044.72461		42679.90625		58238.02344	39408.25781	119117.4375	49707.21094	154878.0938	28301.24023	CRAP Keratin, type II cytoskeletal 79 OS=Homo sapiens OX=9606 GN=KRT79 PE=1 SV=2	KRT79	338785		cytosol;cytoskeleton	other molecular function	Formation of the cornified envelope
Q503E2	0.833333333	6	1	0.666666667	1.779795302	3.433774506	47910.22294	2.92853E-05	0.2045485	0.256438293	1.445313459	-5.450950685			18993.25342			18065.80664	31343.09375	234124.5156	37802.85938				Prolyl endopeptidase OS=Danio rerio OX=7955 GN=prep PE=1 SV=1	prep	553791	protein metabolism	cytosol	other molecular function
A0A0G2L009	0.833333333	6	1	0.666666667	1.778821666	3.431457927	21646.3731	1.32314E-05	0.018851264	0.038473917	3.134408847	-3.349649843	9701.003906	9352.851563	25457.76563	35367.55664	10191.66113	17231.50586	55954.46289		36771.38281	52574.68555	133483.2422	16120.47949	Dynein, cytoplasmic 1, heavy chain 1 OS=Danio rerio OX=7955 GN=dync1h1 PE=1 SV=1	dync1h1	NA	developmental processes;other biological processes	cytoskeleton	cytoskeletal activity;other molecular function
Q9DEU2	0.333333333	6	0.666666667	0	1.778491526	3.430672778	250661.3285	0.000153218	0.004566469	0.01640756	4.026911095	-2.058357474	114572.9902	132350.5684	163450.0313	143081.0293	167143.3672	164943.7207	265182.7461	723991.8105	521257.166	338251.2266	836119.9063	180384.9043	Sodium/potassium-transporting ATPase subunit alpha OS=Danio rerio OX=7955 GN=atp1a3b PE=1 SV=1	atp1a3b	NA	transport;developmental processes;other biological processes	other membranes	transporter activity;other molecular function	Ion homeostasis; Ion transport by P-type ATPases
F6NI63	0.833333333	6	1	0.666666667	1.776125913	3.42505205	83295.66321	5.09147E-05	0.041929557	0.069387426	2.46093154	-4.341868655	49940.20703	34532.99219	52866.6582	65406.25391	24689.94727	85599.55469	121394.3867	485858.3047	62109.73828	40368.37598	345220.125	81791.89844	Visinin-like protein 1 OS=Danio rerio OX=7955 GN=vsnl1a PE=1 SV=1	vsnl1a	492494			other molecular function
A0A2R9YJH5	0.666666667	6	1	0.333333333	1.77536645	3.42324951	91166.80332	5.5726E-05	0.002358102	0.012788506	4.546894187	-1.365868327	41238.88281	55585.00391	52190.0625	83779.05078	77897.87891	64798.78125	129187.1719	265936.6563	139691.6406	89900.9375	326051.125	64017.97266	Creatine kinase OS=Danio rerio OX=7955 GN=ckmt2a PE=1 SV=1	ckmt2a	327506	other metabolic processes	mitochondrion	kinase activity;other molecular function
Q7T3C6	0.833333333	6	1	0.666666667	1.771423928	3.413907403	11634.78264	7.1118E-06	0.037340236	0.06325738	2.757980148	-3.767451789	5422.853516	9373.394531	12337.04785					29221.13477		13178.33887	39651.22656	9776.458984	Cleavage and polyadenylation specificity factor subunit 5 OS=Danio rerio OX=7955 GN=nudt21 PE=2 SV=1	nudt21	394092	cell organization and biogenesis;RNA metabolism OR transcription;other metabolic processes;other biological processes	nucleus;other cell component	nucleic acid binding activity;other molecular function	mRNA Splicing - Major Pathway; mRNA 3'-end processing	mRNA processing
Q9I8V0	0	6	0	0	1.77056535	3.411876319	27633408.14	0.016891007	0.004017824	0.015742132	4.125186395	-1.924359946	10474438.49	16542539.19	19323265.1	31608704.52	13748848.5	46137470.14	43897660.03	80777561.48	37502581.58	39424238.44	91990767.86	25047411.49	Parvalbumin-2 OS=Danio rerio OX=7955 GN=pvalb2 PE=3 SV=3	pvalb2	58028		nucleus;other cell component	other molecular function
A0A2R8Q5R7	0.666666667	6	1	0.333333333	1.769137667	3.408501617	32914.35008	2.0119E-05	0.004478555	0.016253001	4.306487892	-1.841028221		15319.58984	16234.81055			33639.65137	45171.25391	75445.66016	45575.94141	36143.08984	112132.4473	28406.14258	Hydroxysteroid (11-beta) dehydrogenase 1-like b OS=Danio rerio OX=7955 GN=hsd11b1lb PE=1 SV=1	hsd11b1lb	100333777			other molecular function	Glucocorticoid biosynthesis
A0A2R8RUW2	0.666666667	6	1	0.333333333	1.768747917	3.40758092	74118.21069	4.5305E-05	0.002580965	0.01322351	4.473931873	-1.46055381	40950	37281.65234	42399.08203	127523.293	60202.4707	139165.2305	101853.2578	224908.4688	111805.5371	99276.15625	217822.5703	32596.00586	Coatomer subunit beta' OS=Danio rerio OX=7955 GN=copb2 PE=1 SV=1	copb2	NA	transport;developmental processes	other membranes;ER/Golgi	other molecular function	COPI-mediated anterograde transport; COPI-dependent Golgi-to-ER retrograde traffic
Q7SYH6	0.333333333	6	0.666666667	0	1.7684344	3.406840487	177418.9864	0.000108448	0.029742226	0.053168819	2.793364236	-3.822370035		75121.71875	96252.60938	166850.9844	140735.2842	209082.5078	210228.4492	648948	178205.4805	37369.62109	342426.0625	93575.375	Phe-4-monooxygenase OS=Danio rerio OX=7955 GN=pah PE=1 SV=1	pah	NA	other metabolic processes;other biological processes		other molecular function	Phenylalanine metabolism
Q45QT2	0.666666667	6	0.666666667	0.666666667	1.767572888	3.404806684	55096.29158	3.36778E-05	0.002553381	0.01322351	4.482580069	-1.449287999	21316.77148	32767.88477	38111.72266	44552.98047	34474.32422	51138.69531	77630.25781	143598.125	94259.6875	118561.5547	221092.9688	67753.625	Thymosin beta OS=Danio rerio OX=7955 GN=tmsb4x PE=1 SV=1	tmsb4x	793949	cell organization and biogenesis;developmental processes;other biological processes	cytoskeleton;other cell component	cytoskeletal activity	Platelet degranulation	Non-canonical Wnt pathway
F1QVX3	0	6	0	0	1.76537729	3.399628942	512085.3652	0.000313014	0.000590308	0.007979706	5.754261394	0.08309297	264678.0039	275036.127	294287.7754	409347.8994	320029.6465	606404.3789	813945.8018	1114455.199	927932.248	822057.6953	1562914.711	344571.916	Myosin, heavy chain b OS=Danio rerio OX=7955 GN=myhb PE=1 SV=2	myhb	100002040		cytoskeleton	cytoskeletal activity;other molecular function	Striated Muscle Contraction
Q5U373	0.833333333	6	1	0.666666667	1.764662944	3.397946043	87782.88232	5.36576E-05	0.007921167	0.022057402	3.820834464	-2.441148543	54811.80371	52117.01758	54565.24219	67135.65625	32932.34375	54179.59766	121453.1484	275340.8633		107582.2363	261769.1484	69566.30273	Calcium-binding protein 39-like OS=Danio rerio OX=7955 GN=cab39l PE=1 SV=1	cab39l	492361	signal transduction;other biological processes		enzyme regulator activity
Q7SXN6	0	6	0	0	1.764586445	3.397765872	631219.9438	0.000385835	0.00123019	0.009787443	5.092394265	-0.683930569	271539.7354	314671.0938	469960.8945	561405.4688	437237.1895	638347.4824	1128823.529	1335189.723	1045113.066	738101.7656	1516502.406	422861.4219	Proteasome subunit alpha type OS=Danio rerio OX=7955 GN=psma6a PE=1 SV=1	psma6a	171585	protein metabolism;other metabolic processes	nucleus;other cell component	other molecular function
A0A0R4IS01	0.833333333	6	1	0.666666667	1.763219288	3.394547535	28291.61824	1.72933E-05	0.009623722	0.024799747	3.474926495	-2.836131513	10233.37793	14701.3623	24067.10938	24125.66016	14336.23242	30513.44727	33848.98438	93381.46484	44806.38281	32399.17383	79353.02344		Sphingomyelin phosphodiesterase 4 OS=Danio rerio OX=7955 GN=smpd4 PE=1 SV=1	smpd4	NA		other membranes	other molecular function
F1QF00	0	6	0	0	1.76295848	3.39393393	151262.284	9.24595E-05	0.005346742	0.017675987	3.907291518	-2.223358359	74959.45801	61778.24707	119529.4351	139121.6509	93847.56641	195292.6543	331766.1201	167343.7383	389767.4219	237604.707	367953.9102	110602.3691	Phosphoglucomutase 1 OS=Danio rerio OX=7955 GN=pgm1 PE=1 SV=1	pgm1	NA	other metabolic processes	cytosol	other molecular function	Neutrophil degranulation; Glycogen synthesis
Q7ZUQ0	0.833333333	6	1	0.666666667	1.762764272	3.393477087	131173.5637	8.01803E-05	0.006350968	0.019407822	3.778575031	-2.403175913	64272.08203	69933.53125	80327.40625	158559.3906	158547.9531	218302.1094	305916.7813	124260.2578	371168.2188	264809.5313	680195.375	176788.1875	Actin-related protein 2/3 complex subunit OS=Danio rerio OX=7955 GN=arpc1a PE=1 SV=1	arpc1a	394243	cell organization and biogenesis	cytoskeleton;nucleus;other cell component	cytoskeletal activity	Regulation of actin dynamics for phagocytic cup formation; EPHB-mediated forward signaling; Clathrin-mediated endocytosis; RHO GTPases Activate WASPs and WAVEs
A0A0R4IPF4	0.333333333	6	0.666666667	0	1.762463049	3.39276863	514948.0601	0.000314764	0.000589132	0.007979706	5.756132179	0.085170176	282068.8672	248389.29	311868.0557	250058.084	233834.1563	580193.1875	828181.0938	1013308.896	1016844.346	644695.6367	1212666.828	362665.3418	Periostin, osteoblast-specific factor b OS=Danio rerio OX=7955 GN=postnb PE=1 SV=2	postnb	337176	cell adhesion;cell organization and biogenesis;developmental processes	non-structural extracellular;extracellular matrix	other molecular function
R4GDM7	0.5	6	1	0	1.761257019	3.38993361	87467.6955	5.34649E-05	0.061161405	0.094114467	2.209589414	-4.716143977	31032.98828	48091.57227	71839.56445	69970.09277	125276.8057	37245.14355	76623.02637	592132.7305	92055.86719	101710.2529	409757.6641	100867.9629	Myosin Ic, paralog b OS=Danio rerio OX=7955 GN=myo1cb PE=1 SV=1	myo1cb	566459	cell organization and biogenesis;transport;developmental processes	plasma membrane;other membranes;cytoskeleton;other cell component	cytoskeletal activity;other molecular function		Insulin signaling
E9QF92	0.666666667	6	1	0.333333333	1.760131709	3.387290474	28956.60739	1.76998E-05	0.024593502	0.045597171	3.10386312	-3.334251011		11597.33887		10443.24902	10059.18164	20542.38477	33326.48828	55311.20703	32887.41016		54530.50391	18624.22852	Dynactin subunit 2 OS=Danio rerio OX=7955 GN=dctn2 PE=1 SV=1	dctn2	NA	other biological processes	cytoskeleton;other cell component
B0R197	0.333333333	6	0.333333333	0.333333333	1.759178197	3.385052472	126877.7067	7.75544E-05	0.004296654	0.015982108	4.073533213	-1.994611095	70653.89453	59898.64844	77491.61719	53487.42969	44793.08203	112766.8145	144347.8633	394781.8945	223221.7363	91950.29883	522360.4063	169944.9961	Voltage-dependent anion-selective channel protein 3 OS=Danio rerio OX=7955 GN=vdac3 PE=1 SV=1	vdac3	406529	transport;other biological processes	other membranes;mitochondrion	transporter activity;other molecular function	Ub-specific processing proteases
Q6NWF6	0.833333333	6	1	0.666666667	1.758648753	3.383810443	24393.99752	1.49109E-05	0.016503074	0.035150978	3.449562691	-2.918622383	15085.61426	21152.80078	18233.22656	58970.16797	18669.59961	54334.37891	60860.77734			88038.30469	99322.59375	25137.875	Keratin, type II cytoskeletal 8 OS=Danio rerio OX=7955 GN=krt8 PE=1 SV=1	krt8	797433		cytoskeleton;nucleus;other cell component
I3ISD8	0.833333333	6	0.666666667	1	1.756603146	3.379015917	56868.61032	3.47611E-05	0.042864114	0.07043703	2.527395299	-4.196916396	19144.42188	61867.07422	36021.99219	38939.1875	30081.26563	57517.67969	67338.34375		207028.9531	79152.32031	100869.8125	54962.69531	AT hook, DNA-binding motif,-containing 1 OS=Danio rerio OX=7955 GN=ahdc1 PE=4 SV=1	ahdc1	100536210
Q1L8R2	0.833333333	6	1	0.666666667	1.756591179	3.378987888	95611.29853	5.84427E-05	0.002211415	0.012459645	4.599173182	-1.298528372	43832.7876	55627.26855	57711.30176	115563.8164	94391.24609	193216.5762	267836.4531	129515.499	156500.6602	244694.7578	449514.7734	116017.2168	Splicing factor proline/glutamine-rich OS=Danio rerio OX=7955 GN=sfpq PE=1 SV=1	sfpq	NA	cell organization and biogenesis;RNA metabolism OR transcription;other metabolic processes;developmental processes;other biological processes	other membranes;nucleus;other cell component	nucleic acid binding activity	PTK6 Regulates Proteins Involved in RNA Processing
F1QA84	1	6	1	1	1.75513881	3.375587953	31071.71826	1.89927E-05	0.090818061	0.127798398	2.361150239	-4.265763083			16911.82813	41556.1875	24237.10156	75213.67969	57087.36328						NEDD4-binding protein 3 (Fragment) OS=Danio rerio OX=7955 GN=n4bp3 PE=4 SV=2	n4bp3	NA	other biological processes	other cell component
Q6PCR7	0.333333333	6	0.666666667	0	1.753451982	3.371643455	342268.3341	0.000209213	0.000921558	0.009272817	5.346539824	-0.381725198	158837.1221	193753.9102	210443.3535	299347.1172	254990.1572	338975.1934	765699.2656	507833.8311	638385.1367	421914.1387	856704.5234	367859.8047	Eukaryotic translation initiation factor 3 subunit A OS=Danio rerio OX=7955 GN=eif3a PE=2 SV=1	eif3a	327515	cell organization and biogenesis;protein metabolism;other metabolic processes	translational apparatus;other cell component	nucleic acid binding activity	Ribosomal scanning and start codon recognition; GTP hydrolysis and joining of the 60S ribosomal subunit; L13a-mediated translational silencing of Ceruloplasmin expression; Translation initiation complex formation; Formation of a pool of free 40S subunits; Formation of the ternary complex, and subsequently, the 43S complex
B0S7C9	0.5	6	1	0	1.753129141	3.370889044	196805.3977	0.000120298	0.088481551	0.124996376	1.963849967	-5.07449672	66446.9043	77735.54102	238451.4414	121570.7383	80870.30664	173468.1367	288413.1328	1297499.549	126068.1719	85312.10156	228939.5	76061.73438	GDP-4-keto-6-deoxy-D-mannose-3,5-epimerase-4-reductase OS=Danio rerio OX=7955 GN=gfusl2 PE=3 SV=1	gfusl2	550486	other metabolic processes		other molecular function
Q6AZA2	0.833333333	6	1	0.666666667	1.752401752	3.369189914	28326.77395	1.73148E-05	0.007485788	0.021212175	3.867651109	-2.381681982		11092.96387	16838.99023		12427.52539	26291.44922	33039.16797	46064.53516	64154.35547	16753.0293	46748.30078		NADH dehydrogenase [ubiquinone] flavoprotein 1, mitochondrial OS=Danio rerio OX=7955 GN=ndufv1 PE=1 SV=1	ndufv1	445291	other metabolic processes;transport	other membranes;mitochondrion	transporter activity;other molecular function	Complex I biogenesis	Oxidative phosphorylation; Electron transport chain
Q5RI60	1	6	1	1	1.751943187	3.368119177	25491.05911	1.55815E-05	0.014847385	0.032602801	3.317971852	-3.100415138	9118.808594	16783.42773	25204.60742		24782.76172	34589.28125	44985.92578		62024.60938		68168.11719	25403.27344	Novel protein OS=Danio rerio OX=7955 GN=si:ch211-240l19.5 PE=1 SV=1	si:ch211-240l19.5	NA
F1QGH9	0.333333333	6	0.333333333	0.333333333	1.750407228	3.364535232	99596.28393	6.08785E-05	0.001058127	0.009701	5.223986025	-0.52623986	45346	55599.36328	63494.04297	104752.1719	69965.875		156197.2813	166861.2031	233931.2188	140358.6563	281180.9375	83564.05469	26S proteasome non-ATPase regulatory subunit 11B OS=Danio rerio OX=7955 GN=psmd11b PE=2 SV=1	psmd11b	322265	cell organization and biogenesis;protein metabolism;other metabolic processes;other biological processes	cytosol;nucleus;other cell component	other molecular function	MAPK6/MAPK4 signaling; Neddylation; Antigen processing: Ubiquitination & Proteasome degradation; Cross-presentation of soluble exogenous antigens (endosomes); Neutrophil degranulation; Separation of Sister Chromatids; Ub-specific processing proteases; ABC-family proteins mediated transport; Autodegradation of Cdh1 by Cdh1:APC/C; APC/C:Cdc20 mediated degradation of Securin; APC/C:Cdh1 mediated deg…
A1A5X4	0.5	6	0.666666667	0.333333333	1.75033189	3.364359539	141208.768	8.63143E-05	0.007598984	0.021479386	3.646307769	-2.590310293	61128.51563	68901.26953	108332.8867	36871.58203	97054.5	128400.5742	391886.4688	139792.9746	317170.6406	158465.0625	363775.4336	131770.6758	adducin 1 (Alpha) OS=Danio rerio OX=7955 GN=add1 PE=1 SV=1	add1	555511	cell organization and biogenesis;other biological processes	plasma membrane;other membranes;cytoskeleton;other cell component	cytoskeletal activity	Caspase-mediated cleavage of cytoskeletal proteins; Miscellaneous transport and binding events
F1R984	0.833333333	6	1	0.666666667	1.749648363	3.362765934	27110.56999	1.65714E-05	0.118950027	0.160971626	1.856636948	-4.93779202			10917.32324			25979.11328	23275.64258	91883.9375	23136.47266		42369.48828	8983.701172	Ubiquitin protein ligase E3 component n-recognin 4 (Fragment) OS=Danio rerio OX=7955 GN=ubr4 PE=3 SV=1	ubr4	NA	protein metabolism;other metabolic processes	cytosol;cytoskeleton;nucleus	other molecular function
Q7ZWA9	0.833333333	6	1	0.666666667	1.747707851	3.35824585	23665.11745	1.44654E-05	0.015643608	0.033910097	3.497186194	-2.963568659	10063.08984		16571.94531	17125.1582	13599.45898	29552.41992	35816.44141	52510.64844		33166.44141		11203.88086	Eukaryotic translation initiation factor 5 OS=Danio rerio OX=7955 GN=eif5 PE=1 SV=1	eif5	322256	cell organization and biogenesis;protein metabolism;other metabolic processes	cytosol	enzyme regulator activity;nucleic acid binding activity;other molecular function
B0UYA3	0.666666667	6	1	0.333333333	1.745227475	3.352477093	190218.0127	0.000116271	0.00173594	0.010928873	4.799230461	-1.044729499	88944.96484	106486.25	118383.5313	183426.0469	147376.6807	253661.502	339367.8516	254397.4297	489350.7188	207524.1836	538466.8047	198303.9023	Crystallin, lambda 1 OS=Danio rerio OX=7955 GN=cryl1 PE=1 SV=1	cryl1	NA	other metabolic processes		other molecular function	Formation of xylulose-5-phosphate
B8A4A6	1	6	1	1	1.743967852	3.349551309	17546.55016	1.07254E-05	0.014619649	0.032468177	3.557925	-2.792295619	12965.18555	11746.70801	14326.50781	30972.9043		35615.91016	43444.19141			51526.76172	82922.75781	30988.4375	Gamma-synuclein OS=Danio rerio OX=7955 GN=sncga PE=1 SV=1	sncga	NA	cell-cell signaling;cell organization and biogenesis;transport;other biological processes	other cell component	other molecular function
Q6NWC6	0.666666667	6	0.666666667	0.666666667	1.742327079	3.345744041	40447.68275	2.47238E-05	0.013361218	0.03057995	3.400291963	-2.990038379	22066.04492	29386.08594	23956.50391	30929.24609	36132.76563		51343.32031	135735.8594		49051.49609	99266.75781		Cleavage and polyadenylation specificity factor subunit 6 OS=Danio rerio OX=7955 GN=cpsf6 PE=2 SV=1	cpsf6	327069	cell organization and biogenesis;RNA metabolism OR transcription;other metabolic processes;other biological processes	nucleus;other cell component	nucleic acid binding activity
F1QFV2	0.666666667	6	1	0.333333333	1.735338408	3.329575855	27015.76413	1.65135E-05	0.021197665	0.04100802	2.921483821	-3.651090982	12260.58887	16921.22461	15643.18848	20483.53711		25843.91406	34582.78906	126715.6055	27336.63281	24929.3418	42432.17578		Heterogeneous nuclear ribonucleoprotein A1b OS=Danio rerio OX=7955 GN=hnrnpa1b PE=1 SV=1	hnrnpa1b	NA			nucleic acid binding activity	mRNA Splicing - Major Pathway; FGFR2 alternative splicing
Q58ER0	0.666666667	6	1	0.333333333	1.734290327	3.327157881	32171.61135	1.9665E-05	0.001396716	0.010424974	4.983110241	-0.816888781	19858.15039	13956.7207	19796.39648	53343.35938		57879.50391	61340.76563	45254.47656	72797.72656	140478.1953	217996.7109	46298.02539	RNA-binding motif protein 39b OS=Danio rerio OX=7955 GN=rbm39b PE=1 SV=1	rbm39b	541556	RNA metabolism OR transcription;other metabolic processes	nucleus	nucleic acid binding activity
F1QYQ9	0.833333333	6	1	0.666666667	1.732822328	3.323774088	18684.10822	1.14207E-05	0.047158755	0.076553674	2.458757226	-4.293953817	11628.25391		7103.500977	37841.78516	77511.92578	60446.02344	47205.90625	12133.28809	48128.25	59379.94141	124219.7813	50127.46484	Selenoprotein O OS=Danio rerio OX=7955 GN=selenoo2 PE=3 SV=1	selenoo2	NA		other membranes	other molecular function
B0UXW0	0.666666667	6	0.666666667	0.666666667	1.732262447	3.32248445	146777.381	8.97181E-05	0.002739872	0.013494338	4.426005327	-1.523194824	76724.1582	82202.39648	82787.80273	77913.6377	57483.63672	135010.5723	165477.6641	309770.7266	373587.2813	177390.5039	420687.0469	112316.9961	Phosphatidylinositol-5-phosphate 4-kinase, type II, alpha b OS=Danio rerio OX=7955 GN=pip4k2ab PE=1 SV=1	pip4k2ab	555920	other metabolic processes		kinase activity;other molecular function
Q6IMW7	0	6	0	0	1.730803951	3.319127272	6742248.207	0.00412122	0.004050365	0.015742132	4.118960297	-1.93280682	2785013.441	4527667.364	4019541.734	6406205.629	3782009.697	7660633.213	10520096.58	19880194.12	8861550.578	5839925.895	15441652.2	5287124.857	Parvalbumin 4 OS=Danio rerio OX=7955 GN=pvalb4 PE=1 SV=1	pvalb4	337731		nucleus;other cell component	other molecular function
A0A0R4IFL5	0.166666667	6	0.333333333	0	1.729686079	3.316556444	141563.3039	8.6531E-05	0.030150842	0.053568612	2.682139364	-4.009863702	82710.49219	77535.78418	73241.66211	164195.6611	61368.3125	166936.4512	151097.4531	758420.9688	149525.6445	255209.8828	573050.7656	180358.5273	26S proteasome non-ATPase regulatory subunit 2 OS=Danio rerio OX=7955 PE=1 SV=2	NA	NA	protein metabolism;other metabolic processes;other biological processes	nucleus;other cell component	enzyme regulator activity
A0A2R8RT48	0.333333333	6	0.333333333	0.333333333	1.726161267	3.308463278	185992.9749	0.000113689	0.016531641	0.035150978	3.092872943	-3.39589378	62313.47266	165173.8203	103878.8125	189821.0156	94424.47656	213531.5313	590883.0313	178387.0156	367336.7188	267917.625	596826.0625	112016.9766	Glycoprotein M6Aa OS=Danio rerio OX=7955 GN=gpm6aa PE=1 SV=1	gpm6aa	NA	cell organization and biogenesis;developmental processes	plasma membrane;other membranes;other cell component
F6NE55	1	6	1	1	1.723659407	3.302730856	226999.1083	0.000138754	0.008535445	0.023188226	3.759402738	-2.519690747	138973.5469	191088.875	105016.3906	120825.4531	178625.6094	195947.9375	354879.4375		608997.1875	286037.7813	562206.9375	259525.4375	Si:dkey-181c13.1 OS=Danio rerio OX=7955 GN=si:dkey-181c13.1 PE=4 SV=1	si:dkey-181c13.1	NA
B3DK37	0.666666667	6	1	0.333333333	1.721868041	3.298632464	28342.56796	1.73245E-05	0.003530527	0.014732574	4.518485367	-1.590833637	14370.68945	17682.0918	21394.67188	32717.88672	23727.40039	49776.82031	62029.81641	54234.87109		29605.11523	79743.09375	23544.80664	Lipase maturation factor OS=Danio rerio OX=7955 GN=lmf2a PE=1 SV=1	lmf2a	571852	protein metabolism;other metabolic processes	other membranes;ER/Golgi		Assembly of active LPL and LIPC lipase complexes
A0A2U3TW29	0.833333333	6	1	0.666666667	1.719910063	3.294158706	58241.50516	3.56003E-05	0.098283857	0.136317074	2.001441903	-4.750247743	23819.03711			87099.98438	73506.08594	140923.7188	125615.0859	35170.49609	109341.7109	123253.0313	256177.5313	89366.59375	Synaptosomal-associated protein OS=Danio rerio OX=7955 GN=snap25b PE=1 SV=1	snap25b	NA	transport	plasma membrane;other membranes;other cell component	transporter activity;other molecular function		Insulin signaling
E7F6E2	1	6	1	1	1.716002588	3.285248697	23783.21741	1.45376E-05	0.003260602	0.014258762	4.590709295	-1.507233385	15836.89941	12650.02637	16112.7002	26524.97461	25783.64258	37429.88281	42801.42188		55076.32031	68490.125	92470.21094	39065.37891	RNA binding motif protein 12B OS=Danio rerio OX=7955 GN=rbm12bb PE=1 SV=2	rbm12bb	334496	other biological processes	nucleus;other cell component	nucleic acid binding activity
Q6IQU2	0.666666667	6	0.666666667	0.666666667	1.715290503	3.283627563	851656.5207	0.000520578	0.017127409	0.036047222	3.068322612	-3.432324248	347583.8105	466350.998	640457.2383	507814.7715	462845.0313	995049.0156	875391.6406	3444049.752	1219136.84	623920.0469	2272933.355	632083.2734	Beta A2-crystallin OS=Danio rerio OX=7955 GN=cryba2a PE=1 SV=1	cryba2a	415139	developmental processes;other biological processes		other molecular function
F1R2V0	0.833333333	6	1	0.666666667	1.714811531	3.282537587	44156.83123	2.6991E-05	0.004947093	0.01701518	4.219518358	-1.94574504		23346.82861	20059.32227	72533.15234	63769.28516	56912.375	51811.80078	83661.17578	82697.56055	85940.92969	171994.6289	35595.03125	Amine oxidase (Fragment) OS=Danio rerio OX=7955 GN=aoc2 PE=1 SV=1	aoc2	NA	other metabolic processes;other biological processes		other molecular function
F1RCM3	0	6	0	0	1.7080926	3.26728567	849813.2817	0.000519451	0.031170143	0.055244024	2.659731835	-4.043518241	397281.5547	619945.9453	421927.3281	705865.3047	544679.2891	1045388.984	1223182.547	715536.2109	4141220.094	1229267.859	2547166.578	873129.1953	Proteasome subunit beta OS=Danio rerio OX=7955 GN=psmb6 PE=1 SV=1	psmb6	NA	protein metabolism;other metabolic processes	nucleus;other cell component	other molecular function	Neddylation; Hedgehog ligand biogenesis; Antigen processing: Ubiquitination & Proteasome degradation; Cross-presentation of soluble exogenous antigens (endosomes); Separation of Sister Chromatids; Ub-specific processing proteases; ABC-family proteins mediated transport; Autodegradation of Cdh1 by Cdh1:APC/C; APC/C:Cdc20 mediated degradation of Securin; APC/C:Cdh1 mediated degradation of Cdc20 and…
U3JAH9	0.833333333	6	1	0.666666667	1.70773036	3.266465404	20759.10501	1.26891E-05	0.05439527	0.085613425	2.287530301	-4.600672878	10686.24902	7273.407715	19496.00195	13028.51953		16848.25391	12266.87793	84824.71484	50755.89844	24316.27344	58062.9375		BUB3 mitotic checkpoint protein OS=Danio rerio OX=7955 GN=bub3 PE=1 SV=1	bub3	403012	cell cycle OR cell proliferation;signal transduction	nucleus;other cell component	other molecular function	RHO GTPases Activate Formins; Separation of Sister Chromatids; Cdc20:Phospho-APC/C mediated degradation of Cyclin A; Amplification of signal from unattached kinetochores via a MAD2 inhibitory signal; Resolution of Sister Chromatid Cohesion; EML4 and NUDC in mitotic spindle formation; Inactivation of APC/C via direct inhibition of the APC/C complex; APC-Cdc20 mediated degradation of Nek2A	Cell cycle
Q6VN46	0.333333333	6	0.666666667	0	1.706696196	3.26412475	123799.5727	7.56729E-05	0.01097921	0.026799351	3.380600866	-2.972927509	51996.13867	72984.48242	84782.39648	143848.7813	105065.4844	217402.5273	345951.8594	109451.1484	295509.582	62777.31641	393014.541	138617.9297	Myoglobin OS=Danio rerio OX=7955 GN=mb PE=2 SV=3	mb	393558	stress response;transport;developmental processes;other biological processes		other molecular function	Intracellular oxygen transport
F1QTT3	0	6	0	0	1.70576442	3.26201727	589098.7663	0.000360088	0.001528565	0.010575409	4.906326813	-0.911397829	330015.7373	308236.749	341126.8389	846514.4355	613889.4678	1214545.365	1235131.031	745509.9033	1308058.82	1261396.086	2236629.746	792940.123	Junction plakoglobin OS=Danio rerio OX=7955 GN=jupa PE=1 SV=1	jupa	NA	cell adhesion;cell organization and biogenesis;developmental processes;other biological processes	plasma membrane;other membranes;nucleus;other cell component	other molecular function
F1QKG3	1	6	1	1	1.701680881	3.252797205	21471.48424	1.31245E-05	0.036079867	0.06153551	3.002357438	-3.555399042	15127.76172	13881.76855			15551.59961				47137.51953	31306.45508	57263.58594	18446.67578	UDP glucuronosyltransferase 5 family, polypeptide F1 OS=Danio rerio OX=7955 GN=ugt5f1 PE=1 SV=2	ugt5f1	100415800		other membranes;other cell component	other molecular function	Paracetamol ADME
F8W331	0.166666667	6	0.333333333	0	1.699877562	3.248733861	375753.118	0.00022968	0.00152442	0.010575409	4.908627996	-0.908552272	147032.0142	234056.1152	263272.0029	324308.2031	197094.0508	397861.1406	697559.5918	679943.4805	654975.1953	341984.2139	1452423.949	306530.8613	Annexin OS=Danio rerio OX=7955 GN=anxa6 PE=1 SV=2	anxa6	NA	cell organization and biogenesis;stress response;transport;developmental processes;signal transduction;other biological processes	mitochondrion;other cell component	transporter activity;cytoskeletal activity;other molecular function
B3DKJ0	0.666666667	6	1	0.333333333	1.698142423	3.244828937	128327.4588	7.84406E-05	0.002693126	0.013400846	4.439781378	-1.505153135	54677.95313	82037.16211	80602.44141	152547.6641	109312.3955	106709.3672	156918.5508	285778.9688	275449.4688	189319.582	472292.6563	78317.1875	T-complex protein 1 subunit eta OS=Danio rerio OX=7955 GN=cct7 PE=1 SV=1	cct7	NA	other biological processes	cytosol	other molecular function	RHOBTB2 GTPase cycle; Association of TriC/CCT with target proteins during biosynthesis; Cooperation of PDCL (PhLP1) and TRiC/CCT in G-protein beta folding; RHOBTB1 GTPase cycle
Q6DGE9	0.666666667	6	1	0.333333333	1.697513533	3.243414781	30518.98815	1.86548E-05	0.001226578	0.009787443	5.094942418	-0.680852116	13117.59668	17809.42578	20830.63281	30330.93359	25047.77734	50576.85156	47465.88672	57397.74609	60944.94531	32067.58789		28365.71289	Protein unc-45 homolog B OS=Danio rerio OX=7955 GN=unc45b PE=1 SV=2	unc45b	266640	cell organization and biogenesis;developmental processes;other biological processes	cytoskeleton;other cell component	other molecular function
Q6P0V8	0	6	0	0	1.696186668	3.240433142	1103929.341	0.00067478	0.004248371	0.015895714	4.082211667	-1.982780342	494874.8711	652598.8716	714130.3828	1028101.749	729613.8672	1418655.52	1654869.68	3302295.979	1435980.797	1591233.531	3131165.771	1283039.414	Annexin OS=Danio rerio OX=7955 GN=anxa5b PE=1 SV=1	anxa5b	NA	other biological processes	other cell component	other molecular function	Platelet degranulation
F1QYX8	0.166666667	6	0.333333333	0	1.695275044	3.238386192	745009.193	0.000455389	0.003599067	0.014876062	4.210593855	-1.809072676	369561.8223	327708.3271	585891.7188	540960.0176	406935.7207	576204.2383	978540.543	1910846.747	1288763.336	673233.5508	1509115.855	533606.9219	Enoyl-CoA hydratase OS=Danio rerio OX=7955 GN=hadhab PE=1 SV=1	hadhab	NA	other metabolic processes	mitochondrion	other molecular function	Acyl chain remodeling of CL; Beta oxidation of myristoyl-CoA to lauroyl-CoA; Beta oxidation of palmitoyl-CoA to myristoyl-CoA; Beta oxidation of lauroyl-CoA to decanoyl-CoA-CoA; Beta oxidation of decanoyl-CoA to octanoyl-CoA-CoA; Beta oxidation of octanoyl-CoA to hexanoyl-CoA; Beta oxidation of hexanoyl-CoA to butanoyl-CoA
F1QEY8	0.666666667	6	0.666666667	0.666666667	1.69360573	3.234641286	38781.14404	2.37051E-05	0.002562731	0.01322351	4.479637412	-1.453120043	18459.54883	21412.30078	25365.19727	10735.02734	30656.23828	40609.11719	50702.40234	103437.9336	64698.26953	46757.77344	83758.00781	38618.85547	D-3-phosphoglycerate dehydrogenase OS=Danio rerio OX=7955 GN=phgdh PE=1 SV=1	phgdh	321928	other metabolic processes		other molecular function	Serine biosynthesis
Q7ZV22	0.833333333	6	1	0.666666667	1.688339375	3.22285521	21069.40694	1.28787E-05	0.138615859	0.182303146	1.740840213	-5.085895953		8759.34668					17260.51758	73225.86719	17799.9668		71446.67188		S-methyl-5'-thioadenosine phosphorylase OS=Danio rerio OX=7955 GN=mtap PE=2 SV=2	mtap	393526	other metabolic processes	cytosol;nucleus	other molecular function	Methionine salvage pathway
A0A2R8QDN8	1	6	1	1	1.68608562	3.217824446	18218.87554	1.11363E-05	0.035799112	0.061273185	2.792234694	-3.72387526		7583.152832			11421.04004	21979.45313	28800.09375	16156.03027	31225.39258	19963.57422	44263.625	14529.27051	Ubiquitin carboxyl-terminal hydrolase OS=Danio rerio OX=7955 GN=uchl5 PE=1 SV=1	uchl5	NA	protein metabolism;other metabolic processes;other biological processes	nucleus;other cell component	other molecular function	UCH proteinases
E7EXW7	1	6	1	1	1.684007416	3.213192503	14379.87571	8.78974E-06	0.021923442	0.041990931	3.201804105	-3.21461245	8517.779297	11284.74023	12889.76172					34511.01172			58094.53516	16502.99023	10-formyltetrahydrofolate dehydrogenase OS=Danio rerio OX=7955 GN=aldh1l2 PE=1 SV=2	aldh1l2	NA	other metabolic processes	other cell component	other molecular function	Metabolism of folate and pterines
F1QUY7	0.333333333	6	0.666666667	0	1.682068388	3.208876773	146547.951	8.95779E-05	0.008681384	0.023377978	3.549319287	-2.728979277	60724.97852	106804.9863	84421.05859	154326.5215	86468.73828	142274.6484	163186.543	472258.8877	234749.3125	217042.0195	477494.4375	106842.0039	Transporter OS=Danio rerio OX=7955 GN=slc6a1a PE=1 SV=1	slc6a1a	692318	transport	plasma membrane;other membranes;other cell component	transporter activity	Na+/Cl- dependent neurotransmitter transporters; Reuptake of GABA
F8W5B8	0.666666667	6	1	0.333333333	1.68089165	3.20626051	170759.0959	0.000104377	0.002935518	0.01371171	4.687142223	-1.396901434		85239.56641	84513.85156	82280.34961	78987.96289	142581.1348	238238.7012	297781.9883	284079.1563	167159.3789	138250.8008	13168.61328	Alpha-1,4 glucan phosphorylase OS=Danio rerio OX=7955 GN=pygl PE=1 SV=1	pygl	NA	other metabolic processes	other cell component	other molecular function
Q803W0	0	6	0	0	1.680239891	3.204812362	752863.3371	0.00046019	0.004619271	0.016515321	4.018138066	-2.07038842	294998.8398	454553.9336	554675.2734	813945.0117	599766.8711	790128.5977	966365.7539	2006602.477	1262552.602	807753.8633	1818908.5	525240.1602	RNA helicase OS=Danio rerio OX=7955 GN=ddx39ab PE=1 SV=1	ddx39ab	406249	protein metabolism;RNA metabolism OR transcription;other metabolic processes		nucleic acid binding activity;other molecular function
Q7ZW95	0	6	0	0	1.680135373	3.204580193	1256615.41	0.00076811	0.001129308	0.009787443	5.166867927	-0.594364538	589013.9473	652240.3389	900362.0771	1185563.814	859703.5439	1852210.973	2061373.598	2211956.082	2496494.715	2063678.888	4281010.008	1106480.273	Ribosomal protein L4 OS=Danio rerio OX=7955 GN=rpl4 PE=1 SV=1	rpl4	337090	protein metabolism;other metabolic processes	cytosol;translational apparatus	nucleic acid binding activity;other molecular function	Major pathway of rRNA processing in the nucleolus and cytosol; Nonsense Mediated Decay (NMD) enhanced by the Exon Junction Complex (EJC); L13a-mediated translational silencing of Ceruloplasmin expression; GTP hydrolysis and joining of the 60S ribosomal subunit; SRP-dependent cotranslational protein targeting to membrane; Formation of a pool of free 40S subunits; Nonsense Mediated Decay (NMD) inde…	Cytoplasmic ribosomal proteins
X1WBX8	0.666666667	6	1	0.333333333	1.678880299	3.201793576	36172.52629	2.21106E-05	0.023468761	0.044363924	3.143603357	-3.285533771			15112.41406			29883.34961	43949.63281	62922.10547	40965.94922				Serine protease 16 (Fragment) OS=Danio rerio OX=7955 GN=prss16 PE=1 SV=1	prss16	NA	protein metabolism		other molecular function
B5DDL7	0.666666667	6	0.666666667	0.666666667	1.677017953	3.197663113	1926765.125	0.001177741	0.020518836	0.040288237	2.943792604	-3.617768399	604778.5625	987204.6875	2095239.5	3072568.625	2262125	5743685.75	5718998	2131088.5	3355938.25	3323725.75	6850242.5	1362572	Crygs3 protein OS=Danio rerio OX=7955 GN=crygs3 PE=1 SV=1	crygs3	NA	developmental processes;other biological processes		other molecular function
Q7ZUN7	0.166666667	6	0.333333333	0	1.67578385	3.194928953	352369.6862	0.000215387	0.009179337	0.024122832	3.508985576	-2.786991404	135015.5239	209277.0879	271143.0156	186897.6152	135777.6914	174757.9023	506910.8984	1124282.73	438409.8047	294691.8799	872239.8867	226425.623	Creatine kinase OS=Danio rerio OX=7955 GN=ckmt1 PE=1 SV=1	ckmt1	321892	other metabolic processes	mitochondrion	kinase activity;other molecular function	Creatine metabolism
F1QGI3	0.333333333	6	0.666666667	0	1.674300252	3.191645131	250922.0026	0.000153377	0.001542982	0.010588805	4.898376704	-0.92123489	106911.5742	157051.5371	165016.5195	210506.4102	150451.7871	287004.959	366936.7109	478587.4258	512962.5781	451189.5156	608353.8125	196394.5977	Ribosomal protein L23a OS=Danio rerio OX=7955 GN=rpl23a PE=1 SV=1	rpl23a	NA	cell organization and biogenesis;protein metabolism;other metabolic processes;developmental processes;other biological processes	cytosol;translational apparatus	nucleic acid binding activity;other molecular function	Major pathway of rRNA processing in the nucleolus and cytosol; Nonsense Mediated Decay (NMD) enhanced by the Exon Junction Complex (EJC); L13a-mediated translational silencing of Ceruloplasmin expression; GTP hydrolysis and joining of the 60S ribosomal subunit; SRP-dependent cotranslational protein targeting to membrane; Formation of a pool of free 40S subunits; Nonsense Mediated Decay (NMD) inde…
E9QF86	1	6	1	1	1.674300048	3.19164468	56805.83253	3.47227E-05	0.003166858	0.014109572	4.617371738	-1.47658068	38063.86914	38194.73047	31321.67383	17231.30078	29986.70508	88649.90234	105345.5586	123306.8125		83326.17188	207853.3125	104307.2188	UDP-glucuronosyltransferase OS=Danio rerio OX=7955 GN=ugt1a7 PE=1 SV=1	ugt1a7	NA		other membranes;other cell component	other molecular function
Q6PBX8	1	6	1	1	1.672809719	3.188349359	38060.40856	2.32645E-05	0.019351226	0.038971593	2.984043958	-3.557717597	15102.86426	22544.51563	28442.72852	22931.63867	16301.47168	61959.07227	96226.57813	29977.38672	108812.8984	69068.13672	249348.9297		NADH dehydrogenase [ubiquinone] flavoprotein 2, mitochondrial OS=Danio rerio OX=7955 GN=ndufv2 PE=1 SV=1	ndufv2	393720	other metabolic processes	other membranes;mitochondrion	other molecular function	Complex I biogenesis	Oxidative phosphorylation; Electron transport chain
Q5RH26	0.333333333	6	0.333333333	0.333333333	1.670658614	3.183598969	151138.8691	9.23841E-05	0.01241194	0.029068163	3.293571647	-3.1000109	71350.63477	71759.37695	118706.4922	118648.6035	56298.40039	79342.95508	170754.5801	539627.6719	212833.2441	158984.1328	335309.957	138724.9102	ATP synthase subunit gamma OS=Danio rerio OX=7955 GN=atp5f1c PE=1 SV=1	atp5f1c	336957	other metabolic processes;transport	other membranes;mitochondrion	transporter activity	Formation of ATP by chemiosmotic coupling; Cristae formation	Electron transport chain
Q6IQL7	0.833333333	6	1	0.666666667	1.670291316	3.182788553	24225.11174	1.48077E-05	0.008446861	0.023091615	3.569185267	-2.700479444	11784.59863	12059.80762	17616.94141	12427.52637	19457.17578	30018.74805	44872.3125	24408.30664	73704.32031	37396.67969	63144.11719	17443.92578	Peptidylprolyl isomerase D OS=Danio rerio OX=7955 GN=ppid PE=1 SV=1	ppid	415155	protein metabolism;other metabolic processes;other biological processes	other cell component	other molecular function	ESR-mediated signaling
F1R4G2	0.833333333	6	1	0.666666667	1.666389349	3.174191895	20012.78433	1.22329E-05	0.10209699	0.140662646	2.241757511	-4.391731681			11232.875	12862.54004	15437.4668	30348.10742		35655.30078			33304.44141	13903.05469	Bleomycin hydrolase OS=Danio rerio OX=7955 GN=blmh PE=1 SV=1	blmh	NA	protein metabolism;other metabolic processes;other biological processes	other cell component	other molecular function	Antigen processing: Ubiquitination & Proteasome degradation
Q6DEI6	0	6	0	0	1.665133716	3.171430476	656338.1982	0.000401189	0.005607827	0.018249123	3.871453545	-2.273191248	266308.502	379723.958	495047.8945	653980.8242	281126.5781	935031.5352	786260.7344	1793796.793	1132207.438	1002864.35	1932361.51	495104.8311	Aquaporin-0a OS=Danio rerio OX=7955 GN=mipa PE=2 SV=1	mipa	445140	transport;developmental processes	plasma membrane;other membranes	transporter activity	Vasopressin regulates renal water homeostasis via Aquaporins; Passive transport by Aquaporins
A0A0R4IU05	0.333333333	6	0.666666667	0	1.664636462	3.170337568	106431.3713	6.50565E-05	0.02694432	0.049137752	2.758129757	-3.895775278	29030.74414	82225.66406	89471.58984	95290.70313	43074.80273	173230.748	171245.7363	357162.4453	111270.9199	105941.8281	436768.5859	52123.69922	AP-1 complex subunit gamma OS=Danio rerio OX=7955 GN=ap1g1 PE=1 SV=1	ap1g1	NA	transport;developmental processes;other biological processes	other membranes;ER/Golgi	other molecular function	Golgi Associated Vesicle Biogenesis; MHC class II antigen presentation; Lysosome Vesicle Biogenesis
Q6DGJ6	0	6	0	0	1.663932689	3.168791397	2195630.94	0.001342086	0.001181521	0.009787443	5.127445419	-0.641671392	1129297.499	1050462.239	1581789.685	1543495.035	1129954.73	2172399.363	3543527.449	4310432.254	3908965.854	2327817.043	4289479.385	1740205.137	Peroxiredoxin-1 OS=Danio rerio OX=7955 GN=prdx2 PE=1 SV=1	prdx2	791455	other metabolic processes;stress response;other biological processes	cytosol	other molecular function	TP53 Regulates Metabolic Genes; Detoxification of Reactive Oxygen Species
F1QK92	1	6	1	1	1.662960348	3.166656428	28115.15434	1.71855E-05	0.019951952	0.039599073	3.091317827	-3.40873679	11031.30957	17969.36523		24453.66016	18142.74805	49550.48438	37378.47266	30329.125	78173.78125	43825.65625	92173.39844	26930.52344	Ubiquinol-cytochrome c reductase complex assembly factor 1 OS=Danio rerio OX=7955 GN=uqcc1 PE=1 SV=1	uqcc1	NA	cell organization and biogenesis	mitochondrion
Q7T2J4	0.666666667	6	1	0.333333333	1.657757161	3.155256217	83289.56279	5.0911E-05	0.004898571	0.016989537	3.973475857	-2.131809817	46166.40625	57307.38672	38965.75781	48745.23047	33795.31641	74389.64453	107896.6367	247288.8008	121369.9961	117050.5996	377478.3906	106385.0059	Alcohol dehydrogenase 8b OS=Danio rerio OX=7955 GN=adh8b PE=1 SV=1	adh8b	402841	other metabolic processes	cytosol	other molecular function	RA biosynthesis pathway; Ethanol oxidation; Abacavir metabolism
Q6PBW8	0	6	0	0	1.65717406	3.153981198	491378.1768	0.000300356	0.001098292	0.009701	5.191252369	-0.565221005	262589.8105	267605.6777	301429.498	340948.4629	430336.7598	619435.9375	718269.1133	853456.6133	1084095.656	546158.3984	1262027.047	393305.3438	Lysophospholipase 2 OS=Danio rerio OX=7955 GN=lypla2 PE=1 SV=1	lypla2	393722	protein metabolism;other metabolic processes	other cell component	other molecular function	L1CAM interactions
Q6P2U9	1	6	1	1	1.656795732	3.153154216	31385.74526	1.91846E-05	0.007386459	0.021095844	3.66709595	-2.560745215	13083.28613	18569.12891	22728.51953		17442.51172		46733.82031	96948.00781	38207.17969	37370.55859	112781.1484		COP9 signalosome complex subunit 3 OS=Danio rerio OX=7955 GN=cops3 PE=2 SV=1	cops3	335720	protein metabolism;other metabolic processes	nucleus;other cell component		Neddylation; Formation of TC-NER Pre-Incision Complex; Cargo recognition for clathrin-mediated endocytosis; DNA Damage Recognition in GG-NER
F1R8W3	0.833333333	6	1	0.666666667	1.656394761	3.152277977	30659.25731	1.87406E-05	0.004315611	0.015982108	4.339136339	-1.802029505	16313.38965	23918.29883	18623.48633	46028.77734		61515.91211	66495.70313	56063.35547		82759.81543	142253.4609	42589.11719	Desmin a OS=Danio rerio OX=7955 GN=desma PE=1 SV=1	desma	30148	cell organization and biogenesis;developmental processes;signal transduction;other biological processes	cytoskeleton		Striated Muscle Contraction
Q7ZUK9	0.666666667	6	0.666666667	0.666666667	1.654603331	3.148366143	35590.48998	2.17548E-05	0.02152845	0.041366008	3.21741618	-3.302312877		24508.125	16416.19922	24332.68164	12845.01172	59214.93945	47806.17969	83419.79688		19876.01172	148371.3594	37978.37305	Regulation of nuclear pre-mRNA domain-containing 1B OS=Danio rerio OX=7955 GN=rprd1b PE=1 SV=1	rprd1b	321636	RNA metabolism OR transcription;other metabolic processes	nucleus	other molecular function	RNA polymerase II transcribes snRNA genes
B0UY61	0	6	0	0	1.654228389	3.147548022	3891463.757	0.002378669	0.001909475	0.011425286	4.719917217	-1.144610279	1859212.896	2589527.333	2191950.793	3468543.305	3016705.01	4170460.339	5681765.184	6117901.96	9466985.744	5896720.762	9523141.785	3123730.358	Nebulin OS=Danio rerio OX=7955 GN=neb PE=1 SV=1	neb	NA	cell organization and biogenesis;developmental processes;other biological processes	cytoskeleton	cytoskeletal activity	Striated Muscle Contraction
Q1LYG2	0.833333333	6	1	0.666666667	1.65419705	3.147479651	34908.79574	2.13381E-05	0.027203016	0.049484884	3.018947002	-3.439118282			14772.79492	17179.58398	29862.07422		40344.84766	39714.30469	62739.60156	33328.77344	68695.72656	20079.35938	B-Raf proto-oncogene, serine/threonine kinase OS=Danio rerio OX=7955 GN=braf PE=1 SV=1	braf	403065	protein metabolism;other metabolic processes;signal transduction	plasma membrane;other membranes	kinase activity;other molecular function	RAF activation; MAP2K and MAPK activation; Spry regulation of FGF signaling; Frs2-mediated activation; Negative feedback regulation of MAPK pathway	Estrogen signaling; MAPK signaling pathway; Integrin-mediated cell adhesion; FGF signaling pathway; ERK1-ERK2 MAPK cascade
A0A0R4IHQ0	0	6	0	0	1.652230288	3.143191754	2067475.261	0.001263751	0.007436186	0.02112746	3.662174584	-2.567739323	853758.2939	1324178.78	1402759.086	1497124.576	1066421.242	1824027.063	2472780.838	6369981.618	3126464.298	2542248.742	5505751.525	1769342.418	Serotransferrin OS=Danio rerio OX=7955 GN=tfa PE=1 SV=2	tfa	NA	protein metabolism;other metabolic processes;stress response;transport;other biological processes	non-structural extracellular;plasma membrane;other membranes;other cytoplasmic organelle	other molecular function
Q6ZM62	0.666666667	6	0.333333333	1	1.651578366	3.141771737	124846.5429	7.63128E-05	0.002227357	0.012500823	4.593309979	-1.30605972	50989.12109	78475.71094	87328.26563	100068.5313	16325.46094	145693.5938	251171.9531	176015.7031	245114.4688	160895.5469	496518.2188	91381.19531	Actin-related protein 2/3 complex subunit 3 OS=Danio rerio OX=7955 GN=arpc3 PE=1 SV=1	arpc3	415204	cell organization and biogenesis	cytoskeleton;other cell component	cytoskeletal activity	Regulation of actin dynamics for phagocytic cup formation; EPHB-mediated forward signaling; Clathrin-mediated endocytosis; RHO GTPases Activate WASPs and WAVEs
B3DHU2	0	6	0	0	1.650832873	3.140148688	265875.3829	0.000162517	0.001832022	0.01110267	4.754293292	-1.101200728	128441.1016	212453.2383	123777.4951	128706.4766	224608.9102	232959.8809	441476.6992	459412.9766	515642.4453	348852.3008	593704.0273	241323.8281	Transmembrane protein 65 OS=Danio rerio OX=7955 GN=tmem65 PE=1 SV=1	tmem65	100005403	developmental processes;other biological processes	plasma membrane;other membranes;mitochondrion
Q0P4B4	0.333333333	6	0.666666667	0	1.650711432	3.139884373	149327.3948	9.12768E-05	0.001684021	0.010837379	4.824666972	-1.012902052	66543.14063	89752.57813	100206.9297	134753.8418	95303.75781	160481.7344	208188.0469	303725.3594	292989.5313	137919.875	455985.582	112151	Transgelin OS=Danio rerio OX=7955 GN=tagln PE=1 SV=1	tagln	751758
Q6P3G5	0.5	6	0.666666667	0.333333333	1.649124962	3.136433473	75315.61587	4.60369E-05	0.010948048	0.026778334	3.382626253	-2.969979645	35229.20508	36130.04492	60426.80469	51814.01855	46811.55176	73394.10352	87370.08203	251813.2813	107861.8438	98692.20703	263466.0273	61014.56641	AMP deaminase OS=Danio rerio OX=7955 GN=ampd1 PE=1 SV=1	ampd1	393867	other metabolic processes	cytosol	other molecular function	Purine salvage
Q7SYK7	0.166666667	6	0.333333333	0	1.648847684	3.135830726	377300.2047	0.000230626	0.001580262	0.010706203	4.878193133	-0.946252619	178639.4268	267615.293	202322.397	426084.4844	241714.665	442591.3301	636344.3965	828248.8047	565896.4863	571215.127	1437098.992	520116.7783	Aspartate aminotransferase, mitochondrial OS=Danio rerio OX=7955 GN=got2a PE=2 SV=1	got2a	406688	other metabolic processes	plasma membrane;other membranes;mitochondrion	other molecular function	Glyoxylate metabolism and glycine degradation; Glutamate and glutamine metabolism; Gluconeogenesis; Aspartate and asparagine metabolism	Glycolysis and gluconeogenesis
A0A2R8QTI0	1	6	1	1	1.647787518	3.133527203	105917.0458	6.47421E-05	0.041845722	0.069332852	2.861518678	-3.712760728	79590.66406		65823.44531	94838.34375	122216.8203	110536.8906	226806.1563			204481.4063	443678.7188	116934.4688	Nuclear receptor-binding SET domain protein 1a OS=Danio rerio OX=7955 GN=nsd1a PE=1 SV=1	nsd1a	NA	protein metabolism;other metabolic processes;other biological processes	nucleus;other cell component	other molecular function
Q29RC5	0.666666667	6	1	0.333333333	1.646766032	3.131309327	104795.3261	6.40565E-05	0.006399328	0.019407822	3.99899539	-2.216670088		45283.12109	61641.94141	71454.8125	57672.3125	89996.42188	137468.4844	221128.4844	148952.9375	63358.25391	288940.0938	96464.64844	Rac family small GTPase 1b OS=Danio rerio OX=7955 GN=rac1b PE=2 SV=1	rac1b	562838	cell organization and biogenesis;transport;developmental processes;signal transduction;other biological processes	plasma membrane;other membranes;cytoskeleton;other cell component	other molecular function		Insulin signaling; MAPK signaling pathway; Non-canonical Wnt pathway
F1QR17	0.5	6	1	0	1.645772315	3.129153247	100110.7955	6.1193E-05	0.002776587	0.013582766	4.415364801	-1.537150011	54971.34766	40712.40527	80991.48145	119839.0703	92865.04102	132926.1973	211943.4668	153334.1191	170892.9512	115968.8945	393765.7383	123318.4258	Aldehyde dehydrogenase (NAD(+)) OS=Danio rerio OX=7955 GN=aldh7a1 PE=1 SV=1	aldh7a1	NA	developmental processes		other molecular function	Lysine catabolism; Choline catabolism
Q66HV4	0.166666667	6	0.333333333	0	1.643415015	3.124044523	211813.6857	0.000129472	0.002391686	0.012922242	4.535426663	-1.380695827	97839.82422	127874.4473	137558.2988	227350.4746	140316.2715	301548.5117	319845.748	532770.0469	307933.8926	276964.0859	907654.5859	261199.6406	Coatomer subunit beta OS=Danio rerio OX=7955 GN=copb1 PE=2 SV=1	copb1	338138	transport;developmental processes	other membranes;ER/Golgi	other molecular function	Neutrophil degranulation; COPI-mediated anterograde transport; COPI-dependent Golgi-to-ER retrograde traffic
P02769	0	6	0	0	1.640914906	3.11863542	1012969.349	0.000619181	0.006251737	0.019382989	3.79027605	-2.38673451	407265.9414	501315.1763	924385.3574	714020.9453	659489.4512	967997.2148	1278156.288	1938460.852	2310440.709	508527.7559	1405341.109	948634.7285	CRAP Albumin OS=Bos taurus OX=9913 GN=ALB PE=1 SV=4	ALB	280717	stress response;other biological processes	non-structural extracellular;other cell component	nucleic acid binding activity;other molecular function
Q803B0	0	6	0	0	1.639745471	3.116108508	446814.1839	0.000273117	0.001058283	0.009701	5.22385655	-0.526393728	243210.6455	236336.748	282129.2793	569062.2793	432123.6602	618801.8086	922409.4141	653658.8066	813813.459	684779.2383	1273048.719	592898.582	60 kDa chaperonin OS=Danio rerio OX=7955 GN=hspd1 PE=1 SV=1	hspd1	282676	cell organization and biogenesis;stress response;transport;other biological processes	other membranes;mitochondrion	other molecular function	Mitochondrial protein import
Q7ZU82	0.666666667	6	1	0.333333333	1.639294984	3.115135642	27294.47745	1.66838E-05	0.025172174	0.046373166	2.804278701	-3.826550298	12633.17969	15447.08105	18951.77148	20569.63672	24111.09961	27598.10742	44562.4375	22568.82031	111163.4453	32868.79688	97733.95313	20257.97266	Kinesin-like protein OS=Danio rerio OX=7955 GN=zgc:56231 PE=2 SV=1	NA	406257	other biological processes	cytoskeleton;nucleus	cytoskeletal activity;other molecular function
Q6PHD8	0.666666667	6	1	0.333333333	1.639201323	3.114933411	104791.6709	6.40542E-05	0.001763248	0.01100923	4.786185282	-1.061090941	48566.54688	71603.61523	60191.47266	77504.35059	47711.03613	107026.6973	205571.9922	215720.8008	142658.4424	253815.7031	424293.9297	105517.6514	Proliferation-associated 2G4, b OS=Danio rerio OX=7955 GN=pa2g4b PE=1 SV=1	pa2g4b	323462
Q6NYV1	0.833333333	6	1	0.666666667	1.638316017	3.113022529	119853.9514	7.32611E-05	0.019963621	0.039599073	2.962623624	-3.589662432	53398.09473	68631.46289	85533.1875	99698.92773	85173.02344	159220.7383	134846.9141	490144.6602	143075.4688	143042.7852	515927.5781	106918.3076	Proteasome (Prosome, macropain) 26S subunit, non-ATPase, 3 OS=Danio rerio OX=7955 GN=psmd3 PE=1 SV=1	psmd3	393544	protein metabolism;other metabolic processes;developmental processes;other biological processes	other cell component	enzyme regulator activity	MAPK6/MAPK4 signaling; Neddylation; Antigen processing: Ubiquitination & Proteasome degradation; Cross-presentation of soluble exogenous antigens (endosomes); Neutrophil degranulation; Separation of Sister Chromatids; Ub-specific processing proteases; ABC-family proteins mediated transport; Autodegradation of Cdh1 by Cdh1:APC/C; APC/C:Cdc20 mediated degradation of Securin; APC/C:Cdh1 mediated deg…
E9QHV8	0.833333333	6	1	0.666666667	1.636952939	3.110082691	64678.50724	3.95349E-05	0.001007007	0.009701	5.267693124	-0.474442398	45242.08008	33472.07813	32575.92969	87977.52734	45324.04297	88183.67188	110485.2813	114083.7734	117736.0781	177120.0781	303832.25	90903.09375	Si:ch211-258f1.3 OS=Danio rerio OX=7955 GN=si:ch211-258f1.3 PE=3 SV=3	si:ch211-258f1.3	NA	signal transduction
Q6PBP0	0.833333333	6	1	0.666666667	1.632698102	3.10092386	79045.23137	4.83166E-05	0.010886022	0.026716881	3.386676076	-2.964086657	35529.90625	43626.13672	58351.16797	95688.27344	53384.10938	106347.5391	182906.8125	71895.72656	205083.5	115124.4063	258525.25	64876.54688	Cytochrome c oxidase polypeptide VIIc OS=Danio rerio OX=7955 GN=cox7c PE=1 SV=1	cox7c	336118	other metabolic processes	other membranes;mitochondrion		Respiratory electron transport; Cytoprotection by HMOX1; TP53 Regulates Metabolic Genes
Q8AW07	0.166666667	6	0.333333333	0	1.632642266	3.100803847	359826.8909	0.000219945	0.002751959	0.013507921	4.422485328	-1.527809427	176978.9053	308993.0303	156026.8066	343938.373	241961.293	603256.1465	672306.0859	656351.4297	576486.0625	351070.0352	1060609.313	367819.1895	Proteasome (Prosome, macropain) 26S subunit, non-ATPase, 12 OS=Danio rerio OX=7955 GN=psmd12 PE=1 SV=1	psmd12	321898	protein metabolism;other metabolic processes	nucleus;other cell component		Neutrophil degranulation; Neddylation; Hedgehog ligand biogenesis; Antigen processing: Ubiquitination & Proteasome degradation; Cross-presentation of soluble exogenous antigens (endosomes); Separation of Sister Chromatids; Ub-specific processing proteases; ABC-family proteins mediated transport; Autodegradation of Cdh1 by Cdh1:APC/C; APC/C:Cdc20 mediated degradation of Securin; APC/C:Cdh1 mediate…
Q5TYN0	0.5	6	0.333333333	0.666666667	1.632529633	3.100561773	111485.5048	6.81459E-05	0.004230203	0.015895714	4.085504973	-1.978293709	40852.91406	82055.64063	75711.72656	151746.8438	51079.55859	126351.2109	178586	165140	256516.9727	134521.75	276907.75	61859.25	Rh-associated glycoprotein OS=Danio rerio OX=7955 GN=rhag PE=2 SV=1	rhag	NA	transport	plasma membrane;other membranes	transporter activity	Erythrocytes take up carbon dioxide and release oxygen; Erythrocytes take up oxygen and release carbon dioxide; Rhesus glycoproteins mediate ammonium transport.
A0A2R8Q8A0	0.166666667	6	0.333333333	0	1.632480345	3.100455849	315943.0367	0.000193121	0.00373158	0.014992864	4.182443696	-1.846950531	141817.8945	234634.3906	173606.2422	230380.1914	221146.207	358065.9785	492350.5977	819012.4063	426972.3398	409618.7422	721625.3438	219386.4092	ADP/ATP translocase OS=Danio rerio OX=7955 GN=slc25a6 PE=1 SV=1	slc25a6	NA	transport	other membranes;mitochondrion	transporter activity	Transport of nucleosides and free purine and pyrimidine bases across the plasma membrane
F8W429	0.166666667	6	0.333333333	0	1.632082475	3.099600915	376694.8145	0.000230256	0.001808854	0.01110267	4.764887802	-1.087858879	174445.1553	209015.2656	268641.6436	394309.7227	256148.1777	400599.9365	532853.9395	799919.8555	684341.5957	538546.0879	1549112.676	332792.7676	Dynamin GTPase OS=Danio rerio OX=7955 GN=dnm1a PE=1 SV=1	dnm1a	NA	cell organization and biogenesis;other metabolic processes;transport;other biological processes	plasma membrane;other membranes;cytoskeleton;mitochondrion;other cell component	cytoskeletal activity;other molecular function	MHC class II antigen presentation; Clathrin-mediated endocytosis; EPH-ephrin mediated repulsion of cells; Formation of annular gap junctions; Recycling pathway of L1
Q3B7R0	0.333333333	6	0.666666667	0	1.631904737	3.099219072	166083.5843	0.000101519	0.005570483	0.01820781	3.876467427	-2.266208501	69483.41504	87724.97266	137751.8105	167210.4863	222145.3398	241861.7129	212626.9727	428730.4063	274192.707	225561.5586	789055.2969	212260.4824	Cytochrome c-1 OS=Danio rerio OX=7955 GN=cyc1 PE=1 SV=1	cyc1	564379	other metabolic processes	other membranes;mitochondrion	other molecular function	Respiratory electron transport
Q7ZVB2	0.333333333	6	0.666666667	0	1.631025563	3.097330992	149548.9089	9.14122E-05	0.009132843	0.024044284	3.512650924	-2.781711352	47249.98633	135321.1719	95962.35156	243525.1133	119302.0703	230768.668	295065.8438	311359.2588	198449.7012	221574.5469	271680	112227.8672	4-trimethylaminobutyraldehyde dehydrogenase A OS=Danio rerio OX=7955 GN=aldh9a1a PE=2 SV=1	aldh9a1a	100005587	cell organization and biogenesis;other metabolic processes	cytosol	other molecular function	Carnitine synthesis
F1Q7N8	0	6	0	0	1.630679543	3.096588209	162362.8767	9.92448E-05	0.0022653	0.012519672	4.579538022	-1.323770793	75692.52637	101051.252	102692.8789	98081.05469	83967.6543	160551.0078	263299.7656	394592.8174	224484.1836	215160.1016	516194.6406	126363.5938	Calcium-transporting ATPase OS=Danio rerio OX=7955 GN=si:dkey-28b4.8 PE=1 SV=2	si:dkey-28b4.8	562640	transport;other biological processes	other membranes;cytosol;ER/Golgi	transporter activity;other molecular function
A2AR68	0.5	6	1	0	1.630457806	3.096112312	255429.0121	0.000156132	0.007341279	0.021036328	3.671598383	-2.554349258	87447.95703	256354.6172	136456.6797	328493.5645	241612.4639	387382.9414	476565.9922	469100.54	406112.8672	358349.5078	873392.2656	266830.6875	Rab GDP dissociation inhibitor OS=Danio rerio OX=7955 GN=gdi1 PE=1 SV=1	gdi1	554985	transport;signal transduction	other cell component	enzyme regulator activity	RAB GEFs exchange GTP for GDP on RABs
Q6NZ06	0	6	0	0	1.627797252	3.090407861	506696.2004	0.00030972	0.004417222	0.016134762	4.052317363	-2.023579946	208347.0547	339737.7881	338289.1143	302600.0645	293259.1611	612879.9434	748095.4258	1340588.063	704716.2656	501456.7422	1479256.055	509523.7832	Interleukin enhancer-binding factor 2 homolog OS=Danio rerio OX=7955 GN=ilf2 PE=2 SV=1	ilf2	406517	other biological processes	nucleus	nucleic acid binding activity	Neutrophil degranulation
Q98TZ8	0.166666667	6	0.333333333	0	1.627039202	3.088784461	256578.109	0.000156834	0.003505122	0.014732574	4.231244908	-1.781361135	163332.7471	164018.0703	116148.1855	171659.7246	133229.0342	303736.9072	313643.0859	645759.6846	452724.043	404649.4395	720747.748	386079.3047	Flotillin-2a OS=Danio rerio OX=7955 GN=flot2a PE=2 SV=2	flot2a	245698	cell adhesion;other biological processes	plasma membrane;other membranes;other cytoplasmic organelle;other cell component		RHOA GTPase cycle; RHOC GTPase cycle; RND1 GTPase cycle; RND3 GTPase cycle; Synaptic adhesion-like molecules
Q66IB6	0.833333333	6	0.666666667	1	1.625515709	3.085524412	39568.87907	2.41866E-05	0.013125979	0.030121106	3.41423449	-2.971434032	20328.16992	23524.42578	33515.76563		37515.38281	41623.96094	54510.41016	111025.5234		51166.60547	125867.5	28351.30469	High mobility group box 2b OS=Danio rerio OX=7955 GN=hmgb2b PE=1 SV=1	hmgb2b	447936	other biological processes	nucleus	nucleic acid binding activity
A0A2R8QJR9	0.833333333	6	1	0.666666667	1.625425809	3.085332147	30403.39171	1.85842E-05	0.058984019	0.091476493	2.298989661	-4.519739529	12543.12598	30967.79883	18719.2168	35317.18359	27235.64648	51245.11719	29776.29102	119987.4375		58524.84766	82792.01563	18738.01953	Zinc finger protein 131 OS=Danio rerio OX=7955 GN=znf131 PE=1 SV=1	znf131	NA	other biological processes	nucleus	other molecular function
Q7T368	0.333333333	6	0.666666667	0	1.624201209	3.082714342	197447.6029	0.00012069	0.001691469	0.010837379	4.820965009	-1.017527941	106915.793	89313.86914	148934.3613	166297.1563	145577.7969	306834.8652	309097.3594	382993.0625	351940.5586	220327.8711	679371.2305	192690.2754	Pyruvate dehydrogenase E1 component subunit beta OS=Danio rerio OX=7955 GN=pdhb PE=1 SV=1	pdhb	406428	other metabolic processes;other biological processes	mitochondrion	other molecular function	Glyoxylate metabolism and glycine degradation; Signaling by Retinoic Acid; Regulation of pyruvate dehydrogenase (PDH) complex	Glycolysis and gluconeogenesis; TCA cycle
A0A0R4IR54	0.666666667	6	1	0.333333333	1.621863603	3.077723448	33892.92461	2.07172E-05	0.069830405	0.104232946	2.179221079	-4.688387726		31560.57324	9444.907227	12874.89746	36556.95313	40957.35547	53301.59375	27638.5918	101846.6016	16505.98633	247226.4141	67536.71094	Collagen, type XXII, alpha 1 OS=Danio rerio OX=7955 GN=col22a1 PE=1 SV=1	col22a1	NA	developmental processes;other biological processes	other cell component
Q6DC29	0.666666667	6	1	0.333333333	1.62014591	3.074061248	59373.56788	3.62923E-05	0.001014888	0.009701	5.260797482	-0.482595379	29432.75977	34337.04297	38425.25781	45096.34766	45489.74609	100781.7891	92812.03125	115159.9375	105546.1797	92237.03906	195260.9531	48870.58984	Family with sequence similarity 49 member A,-like OS=Danio rerio OX=7955 GN=fam49al PE=1 SV=1	fam49al	445212	cell organization and biogenesis	other membranes	other molecular function
B7ZUU8	0.833333333	6	1	0.666666667	1.617832785	3.069136444	89984.34162	5.50032E-05	0.003653573	0.014986893	4.198880406	-1.824819419	34716.79297	71883.60791	54300.90527	79804.56836	41798.10938	119108.0303	126555.8711	173178.9063	178750.7344	107927.2266	314519.9531	69456.9502	AP-3 complex subunit delta OS=Danio rerio OX=7955 GN=ap3d1 PE=1 SV=1	ap3d1	563359	cell organization and biogenesis;transport	other membranes;other cytoplasmic organelle;other cell component
A0A2R8QD45	0.833333333	6	1	0.666666667	1.611610835	3.055928597	36820.27161	2.25065E-05	0.013992473	0.031483236	3.364163497	-3.038369153	16312.15918	25420.18262	31506.41602	27792.29492		38322.23828		53766.76953	96345.59766	33869.80078	176302.6289	36218.9375	Anion exchange protein OS=Danio rerio OX=7955 GN=slc4a4a PE=1 SV=1	slc4a4a	568631	transport;other biological processes	plasma membrane;other membranes	transporter activity
Q7ZUG5	0.666666667	6	0.666666667	0.666666667	1.60867151	3.049708833	168399.3554	0.000102935	0.177397195	0.226593954	1.492262392	-5.719256029	30421.16797	226857.1641	129928.7695	231443.1484	196291.1484	384357.9141	400021.7969	68470.99219	928578.3711	277242.8594	460537.2031	130935.1836	40S ribosomal protein S21 OS=Danio rerio OX=7955 GN=rps21 PE=3 SV=1	rps21	394166	protein metabolism;RNA metabolism OR transcription;other metabolic processes	cytosol;ER/Golgi;translational apparatus	other molecular function	Major pathway of rRNA processing in the nucleolus and cytosol; Ribosomal scanning and start codon recognition; GTP hydrolysis and joining of the 60S ribosomal subunit; Nonsense Mediated Decay (NMD) enhanced by the Exon Junction Complex (EJC); L13a-mediated translational silencing of Ceruloplasmin expression; Translation initiation complex formation; SRP-dependent cotranslational protein targeting…	Cytoplasmic ribosomal proteins
A5PL98	0.166666667	6	0.333333333	0	1.608621837	3.049603831	421904.932	0.000257891	0.017597609	0.036669027	3.049575756	-3.460173459	112769.4844	331001.4473	377795.8496	520788.4805	285366.0391	529632.9336	590955.2109	998353.3359	677906.9766	640641.2813	1447226.719	405220.9414	Succinate dehydrogenase [ubiquinone] iron-sulfur subunit, mitochondrial OS=Danio rerio OX=7955 GN=sdhb PE=2 SV=1	sdhb	562149	other metabolic processes	other membranes;mitochondrion	other molecular function	Citric acid cycle (TCA cycle)	TCA cycle
A2BHA3	0	6	0	0	1.608572504	3.049499552	18805945.2	0.011495193	0.002989707	0.013803231	4.356492708	-1.614674683	9130815.671	10469750.2	13064618.8	19344615.98	13238357.39	22906105.23	25762780.88	47592511.85	28886637.6	23871723.54	43881033.78	14567317.49	Creatine kinase OS=Danio rerio OX=7955 GN=ckma PE=1 SV=1	ckma	30095	other metabolic processes	non-structural extracellular	kinase activity;other molecular function	Creatine metabolism
A0A0R4IPQ7	0.333333333	6	0.666666667	0	1.607303953	3.046819328	334677.9914	0.000204573	0.001918273	0.011430698	4.716109383	-1.149429962	148539.5273	202376.0176	234482.4404	252516.8184	240052.5332	343124.8223	491659.207	701397.3857	578126.9238	464379.791	1123129.258	378977.3926	Septin OS=Danio rerio OX=7955 GN=sept6 PE=1 SV=2	sept6	NA	cell cycle OR cell proliferation;cell organization and biogenesis;developmental processes;other biological processes	cytoskeleton;other cell component	other molecular function
I3ISX5	0.833333333	6	1	0.666666667	1.606715422	3.045576667	1137730.53	0.000695441	0.010098355	0.025576199	3.622805527	-2.696382162		631459.625	538678.6875	691842.125		1093144.375	1227071.5	2534188.5	1802241.125	1471721.125	2921047.25		Si:ch73-233k15.2 OS=Danio rerio OX=7955 GN=apol PE=3 SV=1	apol	798813	protein metabolism;other metabolic processes;transport	non-structural extracellular	other molecular function	Regulation of Insulin-like Growth Factor (IGF) transport and uptake by Insulin-like Growth Factor Binding Proteins (IGFBPs); Post-translational protein phosphorylation; Scavenging of heme from plasma
A0A2R8QNR8	0	6	0	0	1.606355153	3.044816222	1445418.534	0.000883517	0.005191738	0.017459024	3.929477671	-2.192599781	678301.8296	965024.5488	868316.1543	4685454.95	1680691.49	1777684.227	1806387.628	4115232.188	2158326.738	2441796.617	4365128.568	1871055.533	Triosephosphate isomerase OS=Danio rerio OX=7955 GN=tpi1b PE=1 SV=1	tpi1b	NA	other metabolic processes		other molecular function
Q7ZV39	0.833333333	6	1	0.666666667	1.606045764	3.044163325	42818.38524	2.61729E-05	0.003147641	0.014109572	4.315752968	-1.668631844	17523.54102	22871.77344	36877.98828	29248.08984	39747.75	43072.23438	75347.375	78343.96875	70634.85938	44769.96875	93199.11719	27403.08594	Voltage-dependent anion-selective channel protein 3 OS=Danio rerio OX=7955 GN=zgc:56235 PE=1 SV=1	NA	393186	transport;other biological processes	other membranes;mitochondrion	transporter activity;other molecular function
A0A0R4IPV5	0.5	6	1	0	1.601907502	3.035443884	420027.4305	0.000256743	0.002599731	0.01322351	4.468106094	-1.4681494	220787.5537	206339.3213	307569.3555	333554.1045	176486.4561	320531.8418	726511.5273	962174.083	560621.9648	316178.4219	1194377.813	348319.6289	Protein disulfide-isomerase OS=Danio rerio OX=7955 GN=p4hb PE=1 SV=2	p4hb	406673	stress response;other biological processes	ER/Golgi	other molecular function	Regulation of Insulin-like Growth Factor (IGF) transport and uptake by Insulin-like Growth Factor Binding Proteins (IGFBPs); Post-translational protein phosphorylation; Collagen biosynthesis and modifying enzymes; Interleukin-12 signaling; Detoxification of Reactive Oxygen Species; Hedgehog ligand biogenesis; VLDL assembly; Chylomicron assembly; LDL remodeling
A0A0R4IPV1	0.666666667	6	1	0.333333333	1.600069542	3.03157926	33993.23703	2.07785E-05	0.004605561	0.016507061	4.020405443	-2.067277963	14363.46875	16603.44727	31204.45313	27549.63477	20267.42773	39415.875	70138.75	50445.375	58600.53516	50712.09375	67010.08594	28051.17188	Delta-aminolevulinic acid dehydratase OS=Danio rerio OX=7955 GN=alad PE=1 SV=1	alad	NA	other metabolic processes	cytosol	other molecular function	Neutrophil degranulation; Heme biosynthesis
A4VCH0	0.833333333	6	1	0.666666667	1.598894064	3.029110199	26715.99356	1.63302E-05	0.006835198	0.020198709	3.943535916	-2.286016159		11098.8584	17009.29297	13255.45508	18923.0918	34013.93359	41274.875	50181.09766	34806.96484	28766.71289	91164.05469	18546.34961	Phosphatidylinositol-3-phosphatase SAC1-A OS=Danio rerio OX=7955 GN=sacm1la PE=2 SV=2	sacm1la	558940	other metabolic processes	other membranes;ER/Golgi;other cell component	other molecular function
F1R998	0.833333333	6	1	0.666666667	1.5982183	3.027691684	22989.20913	1.40522E-05	0.014806675	0.032583687	3.320104992	-3.09754367		10721.11035	13045.9082	35063.32813	16396.06836	25520.04883	38395.23828	22399.4043	53381.67969	31114.24805	38131.25391		Nidogen 1a (Fragment) OS=Danio rerio OX=7955 GN=nid1a PE=1 SV=1	nid1a	NA		plasma membrane;other membranes	other molecular function
E7F8S4	0.166666667	6	0.333333333	0	1.597357855	3.025886462	148582.2421	9.08214E-05	0.001824377	0.01110267	4.757773011	-1.09681675	71027.0459	109372.9844	80220.98047	149515.3145	121307.7383	187627.7344	237589.1172	232406.6309	312683.2422	285127.9648	711463.2188	169822.1992	Transketolase a OS=Danio rerio OX=7955 GN=tkta PE=1 SV=1	tkta	557518	other metabolic processes	other membranes;ER/Golgi	other molecular function	Pentose phosphate pathway; Insulin effects increased synthesis of Xylulose-5-Phosphate
A0A0G2KZR6	0	6	0	0	1.597338931	3.02584677	329812.9	0.000201599	0.001194064	0.009787443	5.118261465	-0.652725929	155854.4492	208113.6299	210141.9648	369564.6504	258242.0898	369715.7109	519001.8125	598296.4375	608118.2266	325016.7617	1070513.375	322286.1172	Aldedh domain-containing protein OS=Danio rerio OX=7955 GN=wu:fb14d09 PE=1 SV=1	wu:fb14d09	NA			other molecular function	Ethanol oxidation
F1QJV7	0.833333333	6	1	0.666666667	1.597112207	3.025371287	75865.85134	4.63732E-05	0.005608329	0.018249123	4.111249184	-2.077794523		37360.47266	40808.05469	61178.28125	44515.46484	98639.17188	93409.07813	147683.6406	119495.6094	58539.89063	180020.0469		D-dopachrome tautomerase OS=Danio rerio OX=7955 GN=ddt PE=1 SV=1	ddt	NA	developmental processes;other biological processes
Q802D5	0.833333333	6	0.666666667	1	1.596824283	3.024767562	73713.44892	4.50576E-05	0.004683362	0.016662182	4.007634849	-2.084806833	39469.43359	40978.33203	47074.64063	96724.69531	78654.61719	125239.8672	173605.0938	77821.6875	155960.6719	130984.3281	283812.9063	96590.6875	Profilin OS=Danio rerio OX=7955 GN=pfn2 PE=1 SV=1	pfn2	394235	cell organization and biogenesis;other biological processes	cytoskeleton;other cell component	cytoskeletal activity		Non-canonical Wnt pathway
F1QGN9	1	6	1	1	1.592478681	3.015670241	24735751.57	0.015119806	0.088830913	0.125367604	1.961220145	-5.078271326	12842890	23586661	9540482.25	21173214.5	29024345.5	42155510	50640804	12727243.75	122974808	40708048	109298194	41997764	Splicing regulatory glutamine/lysine-rich protein 1 OS=Danio rerio OX=7955 GN=srek1 PE=4 SV=2	srek1	NA	RNA metabolism OR transcription;other metabolic processes	nucleus	nucleic acid binding activity
Q6NZZ1	0.833333333	6	1	0.666666667	1.5922733	3.015240963	20888.2121	1.2768E-05	0.051078806	0.081736931	2.401581352	-4.374800982		8623.774414	13456.08496	16757.82813	11031.71973	35322.35547	24313.74023	74428.27344	18936.53516		67633.75781	17919.03906	Zgc:77938 OS=Danio rerio OX=7955 GN=zgc:77938 PE=2 SV=1	NA	402939	other metabolic processes	cytosol	other molecular function	RA biosynthesis pathway; Ethanol oxidation; Abacavir metabolism
Q1LXV2	0.833333333	6	1	0.666666667	1.591894435	3.014449237	306269.8265	0.000187208	0.006437428	0.019438449	3.76853989	-2.41729146	170502.1563	169149.75	190326.5781	175572.8438	305829.3125	314510.9063	501836.9688	334194.9688	896524.25	422144.4375	794814.3125	171937.4531	Scleraxis bHLH transcription factor a OS=Danio rerio OX=7955 GN=scxa PE=4 SV=1	scxa	NA	other biological processes		nucleic acid binding activity;other molecular function
A2BEN1	0.333333333	6	0.666666667	0	1.589477205	3.009402768	2819552.655	0.00172346	0.001074642	0.009701	5.210362771	-0.542443597	1679203.631	1413717.427	1808648.522	2147883.946	1527959.626	2230178.527	4747124.709	4531326.944	5440077.203	2666999.398	5158410.77	2474173.974	H(+)-transporting two-sector ATPase OS=Danio rerio OX=7955 GN=atp6v1aa PE=1 SV=1	atp6v1aa	NA	other metabolic processes;transport;other biological processes	plasma membrane;other membranes	transporter activity;other molecular function
Q68EH2	0	6	0	0	1.583237482	2.996415069	214438.6206	0.000131076	0.002548433	0.01322351	4.484142202	-1.44725427	93277.36719	118609.0469	171835.1318	195525.1279	147264.7031	296796.3203	330504.4805	370656.375	417506.4102	247474.5859	955805.8164	343307.7949	Adenylate kinase isoenzyme 1 OS=Danio rerio OX=7955 GN=ak1 PE=1 SV=1	ak1	445486	other metabolic processes	cytosol;other cell component	kinase activity;other molecular function
Q7SXG4	0.166666667	6	0.333333333	0	1.581391677	2.992583862	153331.8572	9.37246E-05	0.018549047	0.038134484	3.013208837	-3.514269787	57268.9375	95535.73047	127274.8926	124011.043	80603.53906	127274.6797	243027.8184	495147.6094	155087.2188	183558.084	375536.3906	142385.4141	SUMO-activating enzyme subunit 2 OS=Danio rerio OX=7955 GN=uba2 PE=1 SV=2	uba2	406672	protein metabolism;other metabolic processes	nucleus;other cell component	other molecular function	SUMO is conjugated to E1 (UBA2:SAE1); SUMO is transferred from E1 to E2 (UBE2I, UBC9)
Q6PBR5	0	6	0	0	1.581005652	2.991783237	599848.3905	0.000366659	0.010052487	0.025536845	3.443626851	-2.881410977	260579.0869	326520.0996	490207.3613	443556.1445	356993.8223	685506.3906	765298.8398	1810425.695	806135.2656	554820.9746	1835084.748	654296.7695	V-type proton ATPase subunit G OS=Danio rerio OX=7955 GN=atp6v1g1 PE=1 SV=1	atp6v1g1	335025	transport	other membranes;other cytoplasmic organelle	transporter activity	ROS and RNS production in phagocytes; Amino acids regulate mTORC1; Transferrin endocytosis and recycling; Insulin receptor recycling; Ion channel transport
F6P0J0	0.333333333	6	0.666666667	0	1.578680969	2.986966317	212811.8517	0.000130082	0.005831099	0.018680159	3.842211691	-2.313986217	112695.8984	87803.56445	188678.1836	158611.4766	181209.9814	192070.3594	316146.7852	502183.6094	313387.4609	180764.4922	537399.7656	227675.4375	40S ribosomal protein S9 OS=Danio rerio OX=7955 GN=rps9 PE=1 SV=1	rps9	NA	protein metabolism;other metabolic processes;other biological processes	cytosol;translational apparatus	nucleic acid binding activity;other molecular function
Q6XG62	0.166666667	6	0	0.333333333	1.576478568	2.982409928	912899.6702	0.000558013	0.042513547	0.070033694	2.451696823	-4.355699425	406342.375	492602.625	737954.0313	429595.3125	765465.25	977450.5313	921342.625	4362759	974849.9375	857954.4375	1733908.375	1099336.906	Protein S100 OS=Danio rerio OX=7955 GN=icn PE=1 SV=1	icn	336655		other cell component	other molecular function
Q1LXK0	0.5	6	1	0	1.575698673	2.980798128	86965.98764	5.31582E-05	0.005754702	0.018558594	3.85207885	-2.300207267	37075.06885	41246.95313	83574.85156		68401.98633	104434.4648	127258.8438	175464.2656	151589.9785	96690.36328	217643.5	66662.86719	Keratin, type 1, gene 19d OS=Danio rerio OX=7955 GN=krt1-19d PE=1 SV=1	krt1-19d	664718		cytoskeleton	other molecular function	Formation of the cornified envelope
B8JL30	0.333333333	6	0.666666667	0	1.575381493	2.980142863	377912.441	0.000231	0.001217239	0.009787443	5.101569603	-0.672850359	182858.9551	245447.6436	233745.2754	305440.4512	221903.8477	464691.6172	598421.3867	697750.0781	665000.8398	425546.0898	1608471.734	244005.9688	High mobility group box 2a OS=Danio rerio OX=7955 GN=hmgb2a PE=1 SV=1	hmgb2a	NA	other biological processes	nucleus	nucleic acid binding activity
Q5BJA1	0.666666667	6	1	0.333333333	1.575171338	2.979708783	85582.62314	5.23126E-05	0.023649403	0.044530995	2.846728929	-3.762934218	38193.17578	41327.37109	77209.8125	52174.76172	32439.25195		105532.2422	316848.2813	96423.07813	102966.1641	316347.0938	106394.0781	40S ribosomal protein S17 OS=Danio rerio OX=7955 GN=zgc:114188 PE=1 SV=1	NA	541327	protein metabolism;other metabolic processes	translational apparatus	other molecular function	Major pathway of rRNA processing in the nucleolus and cytosol; Nonsense Mediated Decay (NMD) enhanced by the Exon Junction Complex (EJC); L13a-mediated translational silencing of Ceruloplasmin expression; Translation initiation complex formation; Ribosomal scanning and start codon recognition; GTP hydrolysis and joining of the 60S ribosomal subunit; SRP-dependent cotranslational protein targeting…
Q801E6	0	6	0	0	1.574873577	2.979093858	2548951.095	0.001558054	0.00102364	0.009701	5.253207724	-0.491577293	1408290.755	1407443.456	1624931.08	2363191.414	1891669.824	3267020.179	3930567.488	4588620.838	4721427.852	3361501.523	6256712.807	2605944.532	Malate dehydrogenase OS=Danio rerio OX=7955 GN=mdh1aa PE=1 SV=1	mdh1aa	399662	other metabolic processes	cytosol	other molecular function		TCA cycle
F6PB84	0	6	0	0	1.574749976	2.978838638	326532.0245	0.000199594	0.009435931	0.024486073	3.489109185	-2.815652076	153626.4844	251992.8125	174925.3008	338964.6025	161934.623	315347.2031	795886.2578	709067.5283	317182.4922	310922.5156	727859.4551	294164.0352	Heterogeneous nuclear ribonucleoprotein K OS=Danio rerio OX=7955 GN=hnrpkl PE=1 SV=2	hnrpkl	406264	other biological processes	nucleus;other cell component	nucleic acid binding activity
F1QE25	0	6	0	0	1.574307201	2.977924549	291644.188	0.000178268	0.003224908	0.014150507	4.296627923	-1.694048857	116292.2041	183564.5078	226125.8057	331590.8242	186277.8203	353264.1855	475227.9551	586727.9375	457184.7813	425482.2969	730438.2188	211003.2676	N-alpha-acetyltransferase 15, NatA auxiliary subunit a OS=Danio rerio OX=7955 GN=naa15a PE=1 SV=1	naa15a	323672	protein metabolism;other metabolic processes;developmental processes	other cell component
A0A2R8PWM9	0	6	0	0	1.573892998	2.977069698	814764.2732	0.000498027	0.005994845	0.019036263	3.821526424	-2.342916116	350215.3066	576006.0449	521975.6738	812434.9609	710339.6201	1416015.258	986856.2695	2159647.344	1303595.016	832080.6016	2034607.633	747650.8027	Troponin I4b, tandem duplicate 2 OS=Danio rerio OX=7955 GN=tnni4b.2 PE=1 SV=1	tnni4b.2	NA	other biological processes	other membranes;cytoskeleton
A0A0R4IAS2	0	6	0	0	1.573557334	2.976377121	1004488.155	0.000613997	0.001558589	0.010645454	4.889862462	-0.931780743	552787.2949	663634.9702	538040.7969	670834.9473	1024561.676	1396141.48	1448345.457	2147100.311	1673562.359	2092152.536	2889284.816	1043711.043	Periplakin OS=Danio rerio OX=7955 GN=ppl PE=1 SV=1	ppl	449936	cell organization and biogenesis;stress response	other membranes;cytoskeleton;other cell component	other molecular function	Formation of the cornified envelope
Q5RG12	0.166666667	6	0.333333333	0	1.572840284	2.974898165	398661.26	0.000243683	0.001166731	0.009787443	5.138413674	-0.62848589	212585.665	250415.6621	231957.5352	429115.5586	317073.125	558583.2266	610640.3398	662312.0898	803844.5781	738192.5742	1034510.422	428025.832	Heat shock protein 90, alpha (cytosolic), class A member 1, tandem duplicate 2 OS=Danio rerio OX=7955 GN=hsp90aa1.2 PE=1 SV=1	hsp90aa1.2	565155	stress response;other biological processes	plasma membrane;other membranes;cytosol;nucleus;other cell component	other molecular function	Neutrophil degranulation; Regulation of actin dynamics for phagocytic cup formation; The role of GTSE1 in G2/M progression after G2 checkpoint; HSP90 chaperone cycle for steroid hormone receptors (SHR) in the presence of ligand; Anchoring of the basal body to the plasma membrane; Estrogen-dependent gene expression; Extra-nuclear estrogen signaling; Attenuation phase; Sema3A PAK dependent Axon rep…
Q6IQM2	0.5	6	0.666666667	0.333333333	1.572412996	2.97401721	267897.6362	0.000163753	0.013086473	0.030121106	3.256241746	-3.154761242	109371.8848	180141.8584	190270.3398	220234.5391	205010.2363	372693.0898	398044.5684	848915.7813	291827.0547	308328.4492	469690.7246	303024.0977	Cytochrome c OS=Danio rerio OX=7955 GN=cyc PE=3 SV=3	cyc	415158	other metabolic processes;other biological processes	other membranes;mitochondrion	other molecular function	TP53 Regulates Metabolic Genes; Detoxification of Reactive Oxygen Species; Respiratory electron transport; Cytoprotection by HMOX1; Release of apoptotic factors from the mitochondria; Transcriptional activation of mitochondrial biogenesis; Regulation of the apoptosome activity; Pyroptosis; Activation of caspases through apoptosome-mediated cleavage
B0S5D9	0.333333333	6	0.666666667	0	1.570488576	2.970052794	148556.0098	9.08053E-05	0.009750126	0.02503224	3.465546102	-2.849689599	57224.12891	113336.2461	98758.9375	110522.8086	72621.35938	122103.6621	276646.2578	159964.2344	379200.7949	258227.0234	295839.6563	83847.7959	Transmembrane 9 superfamily member OS=Danio rerio OX=7955 GN=tm9sf2 PE=1 SV=1	tm9sf2	NA	other biological processes	other membranes
B8A518	0	6	0	0	1.570437019	2.969946658	24937444.21	0.015243091	0.001631621	0.010805006	4.85122984	-0.979771556	12861742.61	13054595.83	18045528.51	18013903.98	16523573.94	26625425.4	40626656.63	38803018.8	50350316	27757784.35	66693294.45	20408648.14	Tubulin alpha chain OS=Danio rerio OX=7955 GN=tuba1c PE=3 SV=1	tuba1c	573122	cell cycle OR cell proliferation;cell organization and biogenesis	cytoskeleton;other cell component	cytoskeletal activity;other molecular function	COPI-mediated anterograde transport; COPI-dependent Golgi-to-ER retrograde traffic; Kinesins; Separation of Sister Chromatids; Aggrephagy; Resolution of Sister Chromatid Cohesion; EML4 and NUDC in mitotic spindle formation; HSP90 chaperone cycle for steroid hormone receptors (SHR) in the presence of ligand; Intraflagellar transport
Q8AY63	0	6	0	0	1.566361123	2.961567817	2352218.222	0.001437801	0.001354374	0.010251314	5.009478055	-0.784642098	1281528.581	1303116.046	1529110.668	2043403.27	1520527.49	2374319.037	3396705.637	4737020.215	4122419.684	3031376.49	6028840.969	2202829.48	Creatine kinase OS=Danio rerio OX=7955 GN=ckbb PE=1 SV=1	ckbb	140744	other metabolic processes	non-structural extracellular	kinase activity;other molecular function	Creatine metabolism; RND3 GTPase cycle
Q6ZM23	0	6	0	0	1.562948113	2.954569864	2006782.255	0.001226652	0.003609568	0.014876062	4.208322344	-1.812124725	814986.5313	1440332.822	1355645.297	1602013.607	1038165.285	1765113.656	2907264.656	4382226.035	3221534.664	1672307.686	3691834.164	1226043.627	Cytochrome c oxidase subunit 6C OS=Danio rerio OX=7955 GN=cox6c PE=1 SV=1	cox6c	494577	other metabolic processes	other membranes;mitochondrion			Electron transport chain
F1RBK6	0.666666667	6	1	0.333333333	1.562663414	2.953986872	122162.5693	7.46723E-05	0.006076564	0.019200565	3.811430758	-2.357057233	60834.85938	73876.5332	79899.23438	78654.15625	123713.6152	154630.957	262391.7773	282299.7832	124958.7148	90411.67969	368705.8438	171985.8164	NADH dehydrogenase [ubiquinone] 1 alpha subcomplex subunit 6 OS=Danio rerio OX=7955 GN=ndufa6 PE=1 SV=1	ndufa6	NA	stress response	other membranes;mitochondrion		Complex I biogenesis	Electron transport chain
Q6GQM9	0.333333333	6	0.666666667	0	1.561498006	2.951601606	152967.8897	9.35021E-05	0.012597663	0.029374261	3.283081693	-3.11538203	112855.4756	67680.16602	92412.38281	108441.4688	121942.1934	263608.3965	204532.3057	497425.7656	178400.9824	188568.0039	388485.3789	232210.1865	2-phospho-D-glycerate hydro-lyase OS=Danio rerio OX=7955 GN=eno2 PE=1 SV=1	eno2	402874	other metabolic processes;other biological processes	cytosol	other molecular function	Gluconeogenesis; Glycolysis	Glycolysis and gluconeogenesis
A0A0R4ID52	1	6	1	1	1.560637378	2.949841378	19889.69907	1.21576E-05	0.013714492	0.031126308	3.615752677	-2.823750156		12566.94141	10671.56641	32187.84375	28170.09961	55162.83984	30762.94922		37933.86719	45070.57031	119878.7422	25781.91797	Arrestin 3b, retinal (X-arrestin) (Fragment) OS=Danio rerio OX=7955 GN=arr3b PE=1 SV=2	arr3b	NA	other metabolic processes;transport;signal transduction;other biological processes		signal transduction activity or receptor binding
Q9PVF8	0.333333333	6	0.666666667	0	1.560302207	2.949156141	193698.1864	0.000118399	0.006094975	0.019200565	3.809176601	-2.360216582	84560.40625	115090.5781	147442.668	150383.2988	181050.4277	370130.3047	444535.7539	216263.9922	382853.3047	322035.6563	617421.4688	231390.6406	Catenin (Cadherin-associated protein), alpha OS=Danio rerio OX=7955 GN=ctnna1 PE=1 SV=1	ctnna1	30741	cell adhesion;cell organization and biogenesis;other biological processes	plasma membrane;other membranes;cytosol;cytoskeleton;other cell component	cytoskeletal activity;other molecular function	VEGFR2 mediated vascular permeability; RHO GTPases activate IQGAPs; Myogenesis; Adherens junctions interactions
Q5U3I3	0.166666667	6	0.333333333	0	1.559060932	2.94661982	103509.9507	6.32708E-05	0.006907284	0.02028752	3.716434284	-2.490803223	74977.84766	42924.64551	68127.1875	105662.3945	66337.44531	76456.96875	139700.3438	279830.1367	143496.2344	102517.4023	272115.7578	82342.73438	Secretory carrier-associated membrane protein OS=Danio rerio OX=7955 GN=scamp3 PE=1 SV=1	scamp3	492473	transport	other membranes;ER/Golgi;other cytoplasmic organelle
F1QUV7	0.666666667	6	1	0.333333333	1.558586145	2.945650254	51604.24893	3.15433E-05	0.006760654	0.020025604	3.732273442	-2.468418279	32287.35449	26396.87305	31893.31543	64572.87305	54297.66211	34705.51563	74788.7832	151646.9063	61257.33984	105173.7207	137674.2109	38216.12305	Diadenosine tetraphosphate synthetase OS=Danio rerio OX=7955 GN=gars1 PE=1 SV=2	gars1	NA	protein metabolism;RNA metabolism OR transcription;other metabolic processes	mitochondrion;other cell component	other molecular function
B8JIJ7	0.833333333	6	0.666666667	1	1.557953432	2.944358684	53412.96806	3.26488E-05	0.021748573	0.041711171	3.208676766	-3.206271639	37512.73047	43271.14844	41765.72266	114971.7969	82070.92188	139066.2969	120057.625			107330.7578	150785.3281	68782.94531	Retinol dehydrogenase 14a OS=Danio rerio OX=7955 GN=rdh14a PE=4 SV=1	rdh14a	NA			other molecular function
A0A2R8QH30	1	6	1	1	1.5553486	2.939047346	26879.00981	1.64299E-05	0.118601201	0.160649709	2.092376796	-4.552196169	15678.69727			30103.6875	27487.20508	45110.15234	46080.43359			50092.13281	90620.64063	30725.61523	Casein kinase 2, alpha 1 polypeptide OS=Danio rerio OX=7955 GN=csnk2a1 PE=1 SV=1	csnk2a1	NA	protein metabolism;other metabolic processes;other biological processes	cytosol;nucleus;other cell component	kinase activity;other molecular function
A0A0R4ILY2	1	6	1	1	1.554843092	2.93801771	79013.56271	4.82973E-05	0.018273596	0.037800238	3.359686063	-3.128533855	39205.73438	54200		78933.41406	46279.12891	98900.16406	114879.0156		159667.6719	101870.125	88455.13281	21037.98633	E3 ubiquitin-protein ligase OS=Danio rerio OX=7955 GN=dtx3l2.2 PE=3 SV=1	dtx3l2.2	103911798	protein metabolism;other metabolic processes;signal transduction	nucleus;other cell component	other molecular function
A0A2R8QLN3	0.333333333	6	0.333333333	0.333333333	1.554043493	2.936389795	181591.1368	0.000110998	0.014772234	0.032583687	3.171243506	-3.279924312	77964.78906	82689.76563	184592.1016	194702.3555	254523.8359	380787.9219	256520.125	231684.4375	506974.5938	251812.7969	833812.625	161631.4844	NADH:ubiquinone oxidoreductase subunit A4, like OS=Danio rerio OX=7955 GN=ndufa4a PE=1 SV=1	ndufa4a	NA	other metabolic processes;transport	other membranes;mitochondrion			Electron transport chain
F1RC03	0.833333333	6	1	0.666666667	1.551563618	2.931346715	20378.80355	1.24566E-05	0.004016988	0.015742132	4.402702756	-1.726587962	10710.20605		10667.89941		14025.83984	19527.84766	28697.64258	32660.51953	32820.66406	16854.8125	37476.50781	12299.03027	Calcium-transporting ATPase OS=Danio rerio OX=7955 GN=atp2b2 PE=1 SV=2	atp2b2	NA	transport;other biological processes	plasma membrane;other membranes;other cell component	transporter activity;other molecular function	Ion homeostasis; Ion transport by P-type ATPases; Reduction of cytosolic Ca++ levels
A8WG86	0.666666667	6	1	0.333333333	1.550873748	2.929945335	65261.22497	3.98911E-05	0.010112305	0.025576199	3.439374196	-2.887571835	31833.08594	37252.13672	46735.45313	38883.57422	34788.59766		74721.89844	203110.7656	91848.92969	78792.39844	319027.7188	48707.86719	Jacalin 8 OS=Danio rerio OX=7955 GN=jac8 PE=1 SV=1	jac8	796228
B0UYJ6	0.833333333	6	1	0.666666667	1.54631363	2.920698888	23310.05595	1.42483E-05	0.002444003	0.013058731	4.517909854	-1.403384134	11089.49414	15760.54785	14518.33203	14359.35547	16183.84473	24599.76758	31909.93555	50866.05859	38949.87891	30760.9668	83257.0625	17779.38867	Catechol O-methyltransferase (Fragment) OS=Danio rerio OX=7955 GN=comta PE=1 SV=1	comta	NA	other metabolic processes	other membranes	other molecular function		Biogenic amine synthesis
Q6NXC1	0.166666667	6	0.333333333	0	1.543546345	2.915101961	516049.4002	0.000315437	0.001712453	0.010875581	4.810631873	-1.030451157	248485.4941	350754.7617	316802.4941	572064.4502	443634.2568	546896.9473	815357.8906	809598.5942	1036182.93	1051740.191	1292000.871	404603.6064	RNA-binding motif protein 4.3 OS=Danio rerio OX=7955 GN=rbm4.3 PE=1 SV=1	rbm4.3	406277	RNA metabolism OR transcription;other metabolic processes	nucleus	nucleic acid binding activity	RUNX2 regulates bone development
A0A286YBN1	0.833333333	6	1	0.666666667	1.535445468	2.898779242	21456.18713	1.31152E-05	0.017191025	0.036087472	3.204846227	-3.253526044		12673.05371	10128.97852	15808.59277	24099.32129	46827.26367	29637.13867	22689.76563	52680.45703		52049.125	30973.10645	Proline-rich coiled-coil 2C OS=Danio rerio OX=7955 GN=prrc2c PE=1 SV=2	prrc2c	407633	other biological processes
A0A2R8Q139	0	6	0	0	1.534405131	2.896689665	751756.0668	0.000459513	0.001161456	0.009787443	5.142363206	-0.62374242	425313.5781	440454.5625	460010.2505	727494.3809	552607.2324	936819.9375	1179784.656	1456144.888	1219204.189	957764.2734	2061831.336	918188.3652	Heterogeneous nuclear ribonucleoprotein K OS=Danio rerio OX=7955 GN=hnrnpk PE=1 SV=1	hnrnpk	406267	other biological processes	nucleus;other cell component	nucleic acid binding activity		mRNA processing
F1QCE2	0.833333333	6	1	0.666666667	1.531766996	2.891397573	32856.36172	2.00836E-05	0.002491733	0.013216227	4.502283767	-1.423663376	14361.39844	20258.06445	24797.16406		32273.38086		60886.30078	56565.23047	50635.01953	31994.82422	98890.92188		Plastin 1 (I isoform) OS=Danio rerio OX=7955 GN=pls1 PE=1 SV=3	pls1	334273	cell organization and biogenesis	cytoskeleton;other cell component	cytoskeletal activity;other molecular function
B8A569	0	6	0	0	1.529459551	2.88677677	17493635.54	0.01069304	0.001705211	0.010875581	4.814182624	-1.026008528	8911301.113	11263826.86	10874100.31	14434564.42	16001103.69	20972223.69	26543762.26	27284044.08	36256744.35	27142822.6	44506272.19	17055311.22	Myosin, heavy polypeptide 1.3, skeletal muscle OS=Danio rerio OX=7955 GN=myhz1.3 PE=1 SV=1	myhz1.3	100008070		cytoskeleton	cytoskeletal activity;other molecular function	Striated Muscle Contraction
Q6PEJ2	0.666666667	6	1	0.333333333	1.523871454	2.875616833	123027.0033	7.52006E-05	0.014791171	0.032583687	3.170348268	-3.281246101	53915.70313	67679.1875	104648.8359	134236.2656	101895.875	197520.4375	295667.8438	114071.0156	269226.9063	132736.7344	332166.125	137384.8281	AP complex subunit sigma OS=Danio rerio OX=7955 GN=ap2s1 PE=1 SV=1	ap2s1	100148085	transport;other biological processes	plasma membrane;other membranes;other cell component	other molecular function	Cargo recognition for clathrin-mediated endocytosis; MHC class II antigen presentation; Recycling pathway of L1; EPH-ephrin mediated repulsion of cells; Retrograde neurotrophin signalling; VLDLR internalisation and degradation; WNT5A-dependent internalization of FZD4; WNT5A-dependent internalization of FZD2, FZD5 and ROR2; LDL clearance; Trafficking of GluR2-containing AMPA receptors
A0A2R8QME3	0.5	6	1	0	1.52294815	2.873777069	380700.5563	0.000232704	0.002974287	0.013803231	4.360595968	-1.609254205	175301.2031	243494.8086	265336.0859	370034.5313	341616.1289	510943.25	804805.1875	507492.8516	658126.6094	390017.0938	1171994.563	273195.3125	Small nuclear ribonucleoprotein Sm D2 OS=Danio rerio OX=7955 GN=snrpd2 PE=1 SV=1	snrpd2	NA	cell organization and biogenesis;RNA metabolism OR transcription;other metabolic processes	nucleus		mRNA Splicing - Major Pathway; mRNA Splicing - Minor Pathway; snRNP Assembly
Q6NXA4	0	6	0	0	1.522819461	2.873520738	1268489	0.000775368	0.002260197	0.012519672	4.581375515	-1.321406043	689719.623	754150.1592	805579.124	1417411.185	862524.5166	1647018.121	2274364.669	1628174.112	2684854	2033397.566	3178737.313	872535.8965	Interleukin enhancer-binding factor 3 homolog OS=Danio rerio OX=7955 GN=ilf3 PE=1 SV=2	ilf3	321868	stress response	nucleus;other cell component	nucleic acid binding activity
F1R246	0.166666667	6	0.333333333	0	1.52225459	2.872395863	218978.5009	0.000133851	0.001776999	0.011043322	4.779700673	-1.069233781	109672.3027	132682.9268	148226.5469	177620.8721	94398.24121	192611.752	312659.3262	387440.0166	421983.0547	250622.0898	487910.25	132702.5439	Aspartate--tRNA ligase, cytoplasmic OS=Danio rerio OX=7955 GN=dars1 PE=1 SV=1	dars1	NA	protein metabolism;RNA metabolism OR transcription;other metabolic processes	cytosol;other cell component	nucleic acid binding activity;other molecular function
A0A286Y9N9	0.666666667	6	1	0.333333333	1.519932549	2.867776415	71909.67711	4.3955E-05	0.012993939	0.029960547	3.261239852	-3.147422687	36718.42383	30431.43164	68523.20508	51574.82617	57191.42383	92242.11719	122530.2188	80182.3418	183805.2891	117007.2539	90334.86719		Synaptosome-associated protein 91b OS=Danio rerio OX=7955 GN=snap91b PE=1 SV=2	snap91b	559029	cell organization and biogenesis;transport	plasma membrane;other membranes;ER/Golgi;other cell component	other molecular function
F8W4C0	0.833333333	6	1	0.666666667	1.519225831	2.86637195	25485.21916	1.55779E-05	0.047578963	0.077063018	2.376636318	-4.467944814	28492.82129	20034.73828	5975.127441	22893.00977	7745.303223	19289.1582	29014.70313	68342.93945	40509.05859	93332.34766	263109.9707	75816.10547	Spectrin beta chain OS=Danio rerio OX=7955 GN=sptbn2 PE=1 SV=1	sptbn2	NA	cell organization and biogenesis	cytoskeleton	cytoskeletal activity;other molecular function
A7MC89	0	6	0	0	1.518346673	2.864625756	4162902.118	0.002544587	0.002575354	0.01322351	4.475682994	-1.458271736	2131597.217	2367512.722	2948419.631	5020113.92	4535367.36	10235838.61	6604870.203	9152781.596	5785928.335	8501413.164	15598719.67	6943925.07	Crystallin, gamma M2d16 OS=Danio rerio OX=7955 GN=crygm2d16 PE=2 SV=1	crygm2d16	798701	developmental processes;other biological processes		other molecular function
A8E5G1	0.166666667	6	0.333333333	0	1.516982511	2.861918346	391175.9175	0.000239108	0.006958678	0.020340929	3.710968394	-2.498535767	184853.1074	249075.0723	268518.0293	405413.4209	266684.5205	474830.9531	762144.2773	927286.582	410063.4102	497449.748	899914.3203	320991.3516	Annexin OS=Danio rerio OX=7955 GN=anxa2b PE=1 SV=1	anxa2b	799806	other biological processes	non-structural extracellular;extracellular matrix;other membranes;other cell component	enzyme regulator activity;cytoskeletal activity;other molecular function
F1QEX9	0	6	0	0	1.516492821	2.860947099	355000.5673	0.000216995	0.006222851	0.019382989	3.793719919	-2.381899017	162746.2471	213570.0576	265993.5176	291310.6025	343741.6934	280920.1699	498798.6641	924406.0547	469530.5117	376242.5742	1039858.184	338985.4082	Ryanodine receptor 1 OS=Danio rerio OX=7955 GN=ryr1b PE=1 SV=3	ryr1b	NA	stress response;transport;signal transduction;other biological processes	plasma membrane;other membranes;cytosol;cytoskeleton;ER/Golgi	transporter activity;other molecular function
Q6AZD2	0.5	6	1	0	1.514289345	2.856580815	169745.0674	0.000103757	0.029937168	0.053451318	2.686936112	-4.002659759	70775.875	169137.8457	84624.41406	235203.8555	58654.25195	233516.418	403127.7813	137572.3047	425782.2188	252854.8906	356392.125	41756.21484	Aquaporin-4 OS=Danio rerio OX=7955 GN=aqp4 PE=2 SV=1	aqp4	445293	transport	plasma membrane;other membranes	transporter activity
Q6P3J9	0.833333333	6	1	0.666666667	1.512929448	2.853889445	26352.25209	1.61079E-05	0.171013447	0.219333455	1.639891535	-5.167085965			13097.6377	14880.63867	11148.86816	24879.24805	20365.14258	68607.6875		22362.32422	34885.29297	12389.33789	Adenosine kinase OS=Danio rerio OX=7955 GN=adka PE=1 SV=1	adka	368220	other metabolic processes	cytosol;nucleus	kinase activity	Purine salvage
Q24JV3	0.666666667	6	0.666666667	0.666666667	1.512113683	2.852276182	165674.6635	0.000101269	0.011497288	0.027627491	3.347800619	-3.020729152	80759.88867	79830.61914	146425.1641	126299.2734	97255.30469	180235.0938	260871.1172	450017.3086	186595.1875	238507.8281	482927.9063	198062.2266	60S ribosomal protein L31 OS=Danio rerio OX=7955 GN=rpl31 PE=1 SV=1	rpl31	677758	protein metabolism;other metabolic processes	cytosol;translational apparatus	other molecular function	Major pathway of rRNA processing in the nucleolus and cytosol; Nonsense Mediated Decay (NMD) enhanced by the Exon Junction Complex (EJC); L13a-mediated translational silencing of Ceruloplasmin expression; GTP hydrolysis and joining of the 60S ribosomal subunit; SRP-dependent cotranslational protein targeting to membrane; Formation of a pool of free 40S subunits; Nonsense Mediated Decay (NMD) inde…	Cytoplasmic ribosomal proteins
F1QDE7	0.333333333	6	0.666666667	0	1.512015392	2.852081863	103022.0651	6.29726E-05	0.004189766	0.015798909	4.092890787	-1.968237475	45924.69287	83683.23242	59069.46875	92262.19238	75363.25586	157697.7744	134829.1016	198573.043	196711.5234	152541.166	344290.084	86233.71582	Sister chromatid cohesion protein PDS5 homolog A OS=Danio rerio OX=7955 GN=pds5a PE=1 SV=1	pds5a	393967	cell cycle OR cell proliferation;cell organization and biogenesis;other biological processes	nucleus
A0A2R8QLN9	0.333333333	6	0.666666667	0	1.511477503	2.851018703	188298.1356	0.000115098	0.002912674	0.01371171	4.377226732	-1.587311003	97356.28906	96334.41406	147874.2275	163863.4805	122282.7637	235188.7305	313415.8887	385245.6523	266182.4414	268990.7344	505905.3281	162105.8496	General vesicular transport factor p115 OS=Danio rerio OX=7955 GN=uso1 PE=1 SV=1	uso1	393124	cell organization and biogenesis;transport	other membranes;ER/Golgi
A7E2K8	0	6	0	0	1.511213347	2.850496732	2418828.124	0.001478516	0.021378237	0.041274249	2.915675844	-3.659770753	970708.5469	1254092.234	2415549.131	3400228.961	2962026.563	6891000.188	6841160.229	2432577.281	4092601.328	3974214.781	9389697.938	3496920.25	Crystallin, gamma M2d14 OS=Danio rerio OX=7955 GN=crygm2d14 PE=1 SV=1	crygm2d14	797707	developmental processes;other biological processes		other molecular function
F1Q740	0.833333333	6	1	0.666666667	1.510870743	2.84981989	35162.8133	2.14934E-05	0.102937597	0.141417116	2.062254353	-4.656253488			17493.31055			25835.6543		33797.34766	73535.35938	41008.98047			Valyl-tRNA synthetase OS=Danio rerio OX=7955 GN=vars1 PE=1 SV=2	vars1	114427	protein metabolism;RNA metabolism OR transcription;other metabolic processes	cytosol	other molecular function
A0A0R4IWL8	0.666666667	6	1	0.333333333	1.509582572	2.847276444	37086.05632	2.2669E-05	0.05865072	0.091122577	2.398818521	-4.231066239		16919.53516		22844.52539	22834.25781	35622.07813	45566.90625	33331.4375	73612.33594		65296.04688	19927.99609	NOP58 ribonucleoprotein homolog (yeast) (Fragment) OS=Danio rerio OX=7955 GN=nop58 PE=1 SV=1	nop58	NA		other cell component	nucleic acid binding activity
Q7SXN2	0.833333333	6	0.666666667	1	1.508502695	2.845146016	33581.34916	2.05267E-05	0.009422091	0.024486073	3.490166454	-2.814126363	16089.02441	22908.03906	21410.16211	28868.95313	21196.13281		39813.125	98743.88281	46229.03125	42042.00391	79176.23438	28529.85938	Heterogeneous nuclear ribonucleoprotein D-like OS=Danio rerio OX=7955 GN=hnrnpdl PE=1 SV=1	hnrnpdl	406701	other biological processes	nucleus;other cell component	nucleic acid binding activity
A0A2R8Q449	0	6	0	0	1.506616222	2.841428124	876797.3768	0.000535945	0.002264419	0.012519672	4.579854775	-1.323363113	484308.1436	515607.8525	563574.6094	727907.8027	652392.04	1036088.416	1157119.367	1882297.838	1482300.42	1151600.924	2541126.453	723245.6963	Uncharacterized protein OS=Danio rerio OX=7955 PE=1 SV=1	NA	NA	other biological processes	cytoskeleton	cytoskeletal activity
A0A0R4I9I2	0.666666667	6	1	0.333333333	1.504317548	2.836904426	42686.8834	2.60925E-05	0.00176391	0.01100923	4.78587211	-1.061484048	22352.88867	27308.99805	26667.16602	62795.40625	35295.85156	110996.5762	81085.41406	77225.72852	59353.40625	88378.69141	202129.5391	46455.44922	Cleavage stimulation factor, 3' pre-RNA, subunit 2 OS=Danio rerio OX=7955 GN=cstf2 PE=1 SV=1	cstf2	386806	RNA metabolism OR transcription;other metabolic processes	nucleus	nucleic acid binding activity	mRNA Splicing - Major Pathway; mRNA 3'-end processing; Processing of Intronless Pre-mRNAs	mRNA processing
Q6NX10	0	6	0	0	1.504068493	2.836414729	3500356.469	0.002139604	0.003521229	0.014732574	4.227661794	-1.78616469	1635177.916	2442289.031	2248123.434	4041675.805	3034278.637	4877677.996	6288632.906	7371633.32	4419482.844	5199246.498	8703884.281	2639429.785	ADP/ATP translocase OS=Danio rerio OX=7955 GN=slc25a4 PE=1 SV=1	slc25a4	327067	transport	other membranes;mitochondrion	transporter activity	Transport of nucleosides and free purine and pyrimidine bases across the plasma membrane; Mitochondrial protein import	Electron transport chain
Q5RHB5	1	6	1	1	1.496383552	2.821345898	12128.10321	7.41334E-06	0.128613817	0.171485089	2.013052393	-4.638503758	7220.45752			12404.03027		30142.98047	20371.4082			19341.45117	13697.62695	20466.13477	Inositol 1,4,5-triphosphate receptor associated 2 OS=Danio rerio OX=7955 GN=irag2 PE=1 SV=2	irag2	567234	cell cycle OR cell proliferation;cell organization and biogenesis;transport;other biological processes	other membranes;cytoskeleton;ER/Golgi;nucleus;other cell component
F1REH8	0.833333333	6	1	0.666666667	1.496053218	2.820699969	85214.71195	5.20878E-05	0.009926213	0.025349482	3.452693859	-2.868282498	28264.375	61931.14893	74620.7959	71003.60156	63127.60742	122561.2285	158066.6953	142498.291	130145.4688	104768.4707	253353.0469	37927.38477	Annexin OS=Danio rerio OX=7955 GN=anxa13 PE=1 SV=1	anxa13	NA		other cell component	other molecular function
Q6TNV0	0.666666667	6	1	0.333333333	1.496027525	2.820649735	142017.0657	8.68084E-05	0.004132984	0.015743356	4.103393851	-1.953950813	83899.58984	64674.49805	111430.7266	89521.95313	143952.6641	111463.7559	205394.3672	313447.0293	210762.168	238530.9209	421631.4453	188834.5664	Cytochrome c oxidase subunit 4 OS=Danio rerio OX=7955 GN=cox4i1 PE=1 SV=1	cox4i1	326975	other metabolic processes;stress response;transport	other membranes;mitochondrion	transporter activity	Cytoprotection by HMOX1; TP53 Regulates Metabolic Genes; Respiratory electron transport	Electron transport chain
Q6DGX6	0	6	0	0	1.493243517	2.815211899	660283.997	0.000403601	0.003295855	0.014331527	4.279503195	-1.716854596	333684.8125	334251.1318	546407.125	1113119.563	1160820	1140069.883	1060781.875	988201.9658	1297140.875	1302185.545	3277124.922	1030222.938	Crystallin gamma EM2-8 OS=Danio rerio OX=7955 GN=crygm2d8 PE=1 SV=2	crygm2d8	436854	developmental processes;other biological processes		other molecular function
A0A0R4IGN3	0	6	0	0	1.491588469	2.811984163	283596.0229	0.000173349	0.002518262	0.01322351	4.493739977	-1.434767228	129666.2964	172262.7617	216552.1953	297400.9238	246424.5518	451996.0195	469807.3301	449027.3848	509832.0078	282682.3955	840468.5859	220398.9805	Protein disulfide-isomerase (Fragment) OS=Danio rerio OX=7955 GN=pdia3 PE=1 SV=1	pdia3	NA	stress response;other biological processes	ER/Golgi;other cell component	other molecular function	Antigen Presentation: Folding, assembly and peptide loading of class I MHC; ER-Phagosome pathway; Calnexin/calreticulin cycle
Q6TLG8	0	6	0	0	1.487809792	2.80462871	551528.5908	0.000337124	0.003380556	0.014482383	4.259578326	-1.743445351	257382.6309	316329.9492	438703.8867	476207.0781	306074.4629	480647.2031	807495.5176	1118863.602	872167.4805	613341.541	1537281.672	405130.7803	DNA-(apurinic or apyrimidinic site) lyase OS=Danio rerio OX=7955 GN=rps3 PE=1 SV=1	rps3	NA	protein metabolism;DNA metabolism;other metabolic processes;stress response;developmental processes;other biological processes	other membranes;cytosol;cytoskeleton;mitochondrion;translational apparatus;nucleus	nucleic acid binding activity;other molecular function	Major pathway of rRNA processing in the nucleolus and cytosol; Nonsense Mediated Decay (NMD) enhanced by the Exon Junction Complex (EJC); L13a-mediated translational silencing of Ceruloplasmin expression; Translation initiation complex formation; Ribosomal scanning and start codon recognition; GTP hydrolysis and joining of the 60S ribosomal subunit; SRP-dependent cotranslational protein targeting…
Q6IMW5	0.166666667	6	0.333333333	0	1.485130052	2.799424074	222494.1093	0.000136	0.003007495	0.013803231	4.351788184	-1.620892601	118649.0039	129292.4512	153290.502	229222.2539	167743.1938	368450.7422	413004.3867	275710.4668	453054.7344	240376.4258	638640.2148	245345.0039	Fatty acid-binding protein 6, ileal (gastrotropin) OS=Danio rerio OX=7955 GN=fabp6 PE=1 SV=1	fabp6	415166			other molecular function	Triglyceride catabolism; Recycling of bile acids and salts
Q803P2	0.5	6	0.666666667	0.333333333	1.484683378	2.798557476	177408.6579	0.000108442	0.001904007	0.011425286	4.722293313	-1.141603921	90303.63281	106853.9736	123602.4805	172518.1699	115302.6875	237288.4297	268332.8066	285470.6445	341264.0566	232939.4375	590413.5313	106120.2441	CCT-alpha OS=Danio rerio OX=7955 GN=tcp1 PE=1 SV=1	tcp1	NA	other biological processes	cytosol	other molecular function	Association of TriC/CCT with target proteins during biosynthesis; Cooperation of PDCL (PhLP1) and TRiC/CCT in G-protein beta folding
A0A0R4IZ08	0.833333333	6	1	0.666666667	1.4831269	2.79553983	87058.63887	5.32149E-05	0.007653802	0.021519816	3.849236381	-2.405031958	47192.38281	59515.88281	68418.25781	75889.22656	55383.33594		142821.5156	182217.0156		118068.0938	302263.75	58092.77344	Ankyrin repeat and MYND domain-containing 2b OS=Danio rerio OX=7955 GN=ankmy2b PE=4 SV=2	ankmy2b	NA	other biological processes	other membranes
B8A568	0	6	0	0	1.482016211	2.793388453	388215800.2	0.237298124	0.001726978	0.01091993	4.803560823	-1.039304094	214619436.6	235797804.6	247636018.5	323736034.6	315385105.8	453944986.3	540689597.4	724713134.5	697111865.1	561153994	1032110516	357578247.5	Myosin, heavy polypeptide 1.1, skeletal muscle OS=Danio rerio OX=7955 GN=myhz1.1 PE=1 SV=1	myhz1.1	58142	developmental processes	cytoskeleton	cytoskeletal activity;other molecular function	Striated Muscle Contraction
A0A0R4IRQ4	1	6	1	1	1.480035254	2.789555498	34378.19363	2.10138E-05	0.031603318	0.055715811	2.748792186	-3.884879949	22697.74609	25219.36914	20724.79297	31560.86914	28617.69922	53213.83203		36849.01953	109845.4766	68346.42188	127990.1563	26353.16406	Striatin, calmodulin-binding protein 4 OS=Danio rerio OX=7955 GN=strn4 PE=1 SV=1	strn4	NA		other membranes;other cell component	other molecular function
F1QZQ0	0.166666667	6	0.333333333	0	1.47927083	2.788077821	16818200.92	0.010280178	0.010776465	0.026492905	3.393889955	-2.953594075	7736758.395	14020699.04	9420036.164	11192241.11	10601723.94	15220889.09	21269806.01	22464780.95	46347917.97	19267780.13	63280118.82	13194152.14	Titin, tandem duplicate 2 (Fragment) OS=Danio rerio OX=7955 GN=ttn.2 PE=1 SV=1	ttn.2	NA	cell organization and biogenesis;protein metabolism;other metabolic processes;developmental processes;other biological processes	cytoskeleton;nucleus;other cell component	kinase activity;other molecular function
F1QJN9	0.833333333	6	1	0.666666667	1.478685333	2.786946548	604017.897	0.000369208	0.003219303	0.014150507	4.29799832	-1.692225764	319761.125	402607.0938	367916.5938	633746.9766	564988.3809	878940.418	1109516.367	735834.7676	1255822.797	994209.6563	1852023.625	727607.7773	Carboxypeptidase B1 (tissue) OS=Danio rerio OX=7955 GN=cpb1 PE=1 SV=1	cpb1	322412	protein metabolism;other biological processes	non-structural extracellular	other molecular function	Metabolism of Angiotensinogen to Angiotensins
A0A2R8QI77	0.333333333	6	0.666666667	0	1.478354982	2.786308462	674946.4108	0.000412563	0.023753419	0.04461083	2.843739516	-3.767411949	295334.4414	521372.1445	429340.8037	862040.4199	924504.9951	1397743.877	1313095.004	558162.1328	1951170.176	901502.7793	2943326.599	799827.9805	Periaxin OS=Danio rerio OX=7955 GN=prx PE=4 SV=1	prx	NA	cell organization and biogenesis;developmental processes;other biological processes	nucleus;other cell component
Q6DHI9	0	6	0	0	1.474811705	2.77947365	543979.9398	0.000332509	0.017308189	0.036269547	3.061051329	-3.44312295	284202.3281	305294.0195	400367.5625	386962.5996	377142.7148	455619.1895	583916.2148	1794938.527	711692.4863	833721.543	948773.0547	476160.9746	Proteasome subunit beta OS=Danio rerio OX=7955 GN=psmb2 PE=1 SV=1	psmb2	436882	protein metabolism;other metabolic processes	nucleus;other cell component	other molecular function	Neddylation; Hedgehog ligand biogenesis; Antigen processing: Ubiquitination & Proteasome degradation; Cross-presentation of soluble exogenous antigens (endosomes); Separation of Sister Chromatids; Ub-specific processing proteases; ABC-family proteins mediated transport; Autodegradation of Cdh1 by Cdh1:APC/C; APC/C:Cdc20 mediated degradation of Securin; APC/C:Cdh1 mediated degradation of Cdc20 and…
F1QG33	0.833333333	6	1	0.666666667	1.471415682	2.772938619	28780.19789	1.7592E-05	0.041393179	0.068814377	2.552575171	-4.16133713		12831.0957	18984.33984	11181.32422			27762.84375	84410.21875	34590.00781	30515.39063	52760.57031		Serine/threonine-protein phosphatase 2A activator OS=Danio rerio OX=7955 GN=ptpa PE=1 SV=1	ptpa	NA	cell cycle OR cell proliferation;cell organization and biogenesis;protein metabolism;other metabolic processes	nucleus;other cell component	enzyme regulator activity;other molecular function
E7F5Q0	1	6	1	1	1.469886297	2.770000616	109809.1181	6.71212E-05	0.121200379	0.163254092	1.752777411	-5.371974755	66896.09375	45878.55469	93580.40625	33180.07422			118450.1094	730880.5	70510.39844	48377.85547	342525.75	110380.875	Cache domain-containing 1 OS=Danio rerio OX=7955 GN=cachd1 PE=3 SV=1	cachd1	794807	transport	plasma membrane;other membranes	transporter activity
A0A0R4IVC8	0.166666667	6	0	0.333333333	1.469427538	2.76911993	181395.5034	0.000110879	0.007007572	0.020416428	3.705808664	-2.505838844	76985.95313	113399.7344	148369.0703	119284.2422	130420.7539	279296.8164	329437.2188	217826.8086	383272.9844	195861.7969	474236.2891	141876.332	Cytochrome c oxidase polypeptide Va OS=Danio rerio OX=7955 GN=cox5ab PE=1 SV=1	cox5ab	326962	other metabolic processes;transport;developmental processes	other membranes;mitochondrion	transporter activity;other molecular function
A0A140UHW3	0.333333333	6	0.666666667	0	1.465679096	2.761934481	125256.7615	7.65636E-05	0.008245366	0.022690681	3.586733128	-2.675346126	46646.08789	90687.37305	101209.5352	52673.89844	41471.51563	78210.20313	187201.1055	181594.543	265345.9063	209024.2695	266571.8047	80717.78906	Myg1 exonuclease OS=Danio rerio OX=7955 GN=myg1 PE=1 SV=1	myg1	NA		nucleus;other cell component
A0A2R8QR22	1	6	1	1	1.464488991	2.759657051	45438.25231	2.77743E-05	0.023859266	0.044693683	3.129570122	-3.411124289	29904.11523	25018.26367			26240.40625		60157.71094		94712.44531	49447.65625	146554.5313	33094.78906	Nuclear receptor subfamily 1, group H, member 4 OS=Danio rerio OX=7955 GN=nr1h4 PE=3 SV=1	nr1h4	NA	signal transduction;other biological processes	nucleus	nucleic acid binding activity;other molecular function	Recycling of bile acids and salts; SUMOylation of intracellular receptors; Nuclear Receptor transcription pathway; Endogenous sterols; Synthesis of bile acids and bile salts via 7alpha-hydroxycholesterol; Synthesis of bile acids and bile salts via 27-hydroxycholesterol
Q6IQE0	0.833333333	6	1	0.666666667	1.463618084	2.757991641	20675.69192	1.26381E-05	0.083031323	0.118803711	2.05679685	-4.859617142	13713.49609		9226.99707		12393.91895	20857.66016	16198.41113	77351.71094	23831.38867	13840.29883	57257.64844	14701.91309	Poly(U)-binding-splicing factor PUF60-B OS=Danio rerio OX=7955 GN=puf60b PE=2 SV=2	puf60b	415211	cell organization and biogenesis;RNA metabolism OR transcription;other metabolic processes;other biological processes	nucleus	nucleic acid binding activity		Nodal signaling pathway
A0A0R4IB24	1	6	1	1	1.462706335	2.756249206	19369.54992	1.18397E-05	0.134766972	0.178212397	1.967747163	-4.68808147			11667.0293	28036.20508	19836	45231.10938	32157.24023			31632.38672	22686.31641	12400.18652	Si:ch211-153b23.3 OS=Danio rerio OX=7955 GN=si:ch211-153b23.3 PE=3 SV=1	si:ch211-153b23.3	565454	other biological processes	other membranes;other cell component	nucleic acid binding activity;other molecular function
A0A2R8QR57	0.666666667	6	0.666666667	0.666666667	1.461505568	2.753956111	680969.8889	0.000416245	0.001628666	0.010805006	4.852755759	-0.977871653	381002.9688	459923.5156	394306.7656	485499.7813	543854.4375	809521.0625	1016571.031	1212807.5	1170549.125	941398.8438	1960191.938	417990.0938	Ribonuclease P and MRP subunit p25, b OS=Danio rerio OX=7955 GN=rpp25b PE=4 SV=1	rpp25b	NA	RNA metabolism OR transcription;other metabolic processes	other cell component	nucleic acid binding activity	Major pathway of rRNA processing in the nucleolus and cytosol
E7FFD0	1	6	1	1	1.461201699	2.753376118	169244.0254	0.000103451	0.005250635	0.017459024	3.920963899	-2.204394859	76985.95313	113399.7344	121539.7109	119284.2422	92848.14063	223133.8594	329437.2188	200448.6406	335399.625	195861.7969	369501.25	101060.2734	VLIG-type G domain-containing protein OS=Danio rerio OX=7955 PE=1 SV=1	NA	NA		nucleus;other cell component	other molecular function
Q9DDU5	0.166666667	6	0.333333333	0	1.458671291	2.74855108	705747.0023	0.00043139	0.107545193	0.146910791	1.833265897	-5.259946539	629252.8667	825777.3691	148457.8711	208847.3398	228425.6406	428148.334	478940.8867	1770037.609	1889463.195	232331.6523	2011916.055	276679.1484	GST class-pi OS=Danio rerio OX=7955 GN=gstp1 PE=1 SV=1	gstp1	79381	other metabolic processes;other biological processes	cytosol	other molecular function	Neutrophil degranulation; Paracetamol ADME; Detoxification of Reactive Oxygen Species; Glutathione conjugation	Exercise-induced circadian regulation
A0A0R4IP12	0.166666667	6	0.333333333	0	1.457649386	2.746604886	244587.8156	0.000149505	0.003696519	0.014992864	4.189784414	-1.837061654	133222.1572	198165.9482	121760.0117	166613.7383	164635.5117	275507.6865	334549.293	475396.3516	418776.957	422101.5508	859345.0547	260552.9756	PDS5 cohesin-associated factor B OS=Danio rerio OX=7955 GN=pds5b PE=1 SV=1	pds5b	565592	cell cycle OR cell proliferation;cell organization and biogenesis;DNA metabolism;other metabolic processes;stress response;other biological processes	nucleus;other cell component	nucleic acid binding activity	Separation of Sister Chromatids; Resolution of Sister Chromatid Cohesion; Establishment of Sister Chromatid Cohesion; Cohesin Loading onto Chromatin
F1QUG5	0	6	0	0	1.457534024	2.746385268	702415.7051	0.000429354	0.002632756	0.01322351	4.457964612	-1.481384193	330531.5049	471564.4443	488524.71	695514.1143	561914.9092	1083380.02	1294611.512	1195262.802	1019346.797	1495369.426	2233472.609	884770.9609	Eukaryotic translation initiation factor 3 subunit C OS=Danio rerio OX=7955 GN=eif3c PE=1 SV=1	eif3c	NA	cell organization and biogenesis;protein metabolism;other metabolic processes	translational apparatus;other cell component	nucleic acid binding activity;other molecular function
A8E7G6	0.333333333	6	0.333333333	0.333333333	1.457259992	2.745863657	92167.71196	5.63378E-05	0.052256329	0.082877507	2.314214297	-4.560996487	66398.80469	37649.9375	68832.48438	24745.72461	31353.24414	52741.35156	84305.99219	401005.7188	105377.0078	57949.66797	229606.8281	74936.60156	Peroxiredoxin 3 OS=Danio rerio OX=7955 GN=prdx3 PE=1 SV=1	prdx3	NA	stress response;other biological processes	mitochondrion;other cell component	other molecular function	Detoxification of Reactive Oxygen Species
A0A0R4IWW7	1	6	1	1	1.457174954	2.745701811	15241.63128	9.31649E-06	0.015827737	0.034105005	3.486739732	-2.975996335	9170.132813		9226.43457	14212.19238	19221.47852	20451.09961	26618.0293		23962.95508	30802.70117	55414.39063	20888.95508	Thyroid hormone receptor-associated protein 3b OS=Danio rerio OX=7955 GN=thrap3b PE=1 SV=2	thrap3b	NA	RNA metabolism OR transcription;other metabolic processes;other biological processes	nucleus	nucleic acid binding activity;other molecular function
A2BFT4	1	6	1	1	1.456415958	2.744257689	24858.94039	1.51951E-05	0.198484795	0.250135755	1.517524154	-5.311730326		12682.33887				15199.2666	18243.13477	66397.08594		36910.36328	38611.26953		FinTRIM family, member 82 OS=Danio rerio OX=7955 GN=ftr82 PE=1 SV=1	ftr82	NA	developmental processes		other molecular function
Q6IQJ2	0	6	0	0	1.45435735	2.74034465	724698.3217	0.000442974	0.012406423	0.029068163	3.29388577	-3.099550781	304242.5801	471433.0449	584957.0371	488511.9258	501623.5195	769035.125	945534.5908	1965641.445	928961.7344	683214.0547	1850248.297	440948.5469	Tubulin beta chain OS=Danio rerio OX=7955 GN=zgc:55461 PE=1 SV=1	NA	NA	cell cycle OR cell proliferation;cell organization and biogenesis	cytoskeleton;other cell component	cytoskeletal activity;other molecular function	COPI-mediated anterograde transport; COPI-dependent Golgi-to-ER retrograde traffic; Kinesins; Separation of Sister Chromatids; Aggrephagy; Resolution of Sister Chromatid Cohesion; EML4 and NUDC in mitotic spindle formation; HSP90 chaperone cycle for steroid hormone receptors (SHR) in the presence of ligand; Intraflagellar transport; Anchoring of the basal body to the plasma membrane; Regulation o…
Q5W8I7	0.666666667	6	1	0.333333333	1.451765547	2.735426036	76424.0662	4.67144E-05	0.010359647	0.025730306	3.422071358	-2.912659993	49000.29883	47779.8125	42141.48047	74889.60352	77373.6416	98171.75195	190461.0313	72637.98438	145968.1055	131735.4648	257178.6484	75622.16797	Vesicular glutamate transporter 2.2 OS=Danio rerio OX=7955 GN=slc17a6a PE=2 SV=1	slc17a6a	494492	cell-cell signaling;transport;other biological processes	other membranes;ER/Golgi;other cell component	transporter activity
F1QV31	0.333333333	6	0.333333333	0.333333333	1.451717065	2.735334113	365096.9472	0.000223167	0.007782428	0.021712824	3.628861718	-2.61516543	144234.1655	294303.8086	253422.4023	416577.4727	341721.8398	499012.457	466047.3984	759586.1289	621917.9102	491344.4375	814797.2734	214773.0625	Keratin 5 OS=Danio rerio OX=7955 GN=krt5 PE=1 SV=1	krt5	797351	other biological processes	cytoskeleton		Neutrophil degranulation; Formation of the cornified envelope
F1RAX4	0.5	6	1	0	1.448375083	2.729005086	121007.5832	7.39663E-05	0.010573183	0.026126226	3.407485472	-2.933835158	59052.75537	107801.2764	61740.07813	96122.32031	69681.44238	160060.7227	138798.9668	295835.6172	194539.4063	142629.5723	392215.4336	31847.05469	Receptor for retinol uptake stra6 OS=Danio rerio OX=7955 GN=stra6 PE=1 SV=1	stra6	724007	transport;developmental processes	plasma membrane;other membranes	transporter activity;other molecular function	The canonical retinoid cycle in rods (twilight vision)
A9JRE2	0.833333333	6	1	0.666666667	1.448306893	2.728876101	43562.43924	2.66277E-05	0.073187565	0.107815592	2.090253714	-4.891433198	26781.97266	43275.80273	15822.42871	19433.83594	22748.10938	64562.67578	67706.75977	180481.8906	30496.26367	67020.38281	160792.4844	52508.66992	Methylthioribose-1-phosphate isomerase OS=Danio rerio OX=7955 GN=mri1 PE=2 SV=1	mri1	100002302	other metabolic processes	nucleus;other cell component	other molecular function	Methionine salvage pathway
A0A2R8QLL5	0.833333333	6	1	0.666666667	1.444592225	2.721858797	39608.86568	2.4211E-05	0.023225365	0.044076447	2.859059793	-3.744468141	17174.51563	34778.0127	23168.05469	48589.99902	31010.14648	56671.3125	73124.26367	35140.08301	108595.3711	40409.79297	170599.3359	73369.31152	Hypoxia up-regulated protein 1 OS=Danio rerio OX=7955 GN=hyou1 PE=1 SV=1	hyou1	NA			other molecular function
Q08C76	0.833333333	6	1	0.666666667	1.444260567	2.721233145	53065.41794	3.24364E-05	0.018965634	0.038516462	2.997900663	-3.537067936	20970.48242	28097.25195	56495.50195	35689.66797	41265.30176	51885.26953	82236.24219	63001.76172	129469.4922	80589.77344	190604.4219	60444.31055	Protein SSUH2 homolog OS=Danio rerio OX=7955 GN=ssuh2 PE=2 SV=2	ssuh2	767720	developmental processes	nucleus;other cell component
B8JLG4	0.166666667	6	0	0.333333333	1.443370495	2.719554796	170727.86	0.000104358	0.011370421	0.027486426	3.355684558	-3.009228814	61456.11328	133070.5664	135681.1055	136957.3906	45543.22266	207340.3086	249153.4648	376254.5117	238073.6133	138725.043	360687.5	65929.58398	Claudin OS=Danio rerio OX=7955 GN=cldn15la PE=1 SV=1	cldn15la	81591	cell adhesion;cell organization and biogenesis	plasma membrane;other membranes;other cell component	other molecular function
Q4VBU2	0	6	0	0	1.443123203	2.719088679	806400.5453	0.000492915	0.005459087	0.017965358	3.89164297	-2.245095396	451944.0625	356812.0078	725259.1797	382509.4707	450970.7422	821776.3984	1336657.75	1189578.625	1478679.742	934129.2578	2186094.406	801951.4531	Crystallin, gamma MX,-like 2 OS=Danio rerio OX=7955 GN=crygmxl2 PE=1 SV=1	crygmxl2	554132	developmental processes;other biological processes		other molecular function
A0A0R4IQH0	0.333333333	6	0	0.666666667	1.44136233	2.715771935	255662.5783	0.000156275	0.003269274	0.014258762	4.285871571	-1.708368359	125884.1016	167902.2031	176658.3906	223707	256323.8281	384904.5938	428223.6563	338602.1875	515799.625	317492.7188	293726.1563	205520.5781	Si:dkey-13a21.4 OS=Danio rerio OX=7955 GN=si:dkey-13a21.4 PE=4 SV=1	si:dkey-13a21.4	NA	cell organization and biogenesis;transport	other cytoplasmic organelle;other cell component	other molecular function
P13104	0	6	0	0	1.44123931	2.715540367	4650308.472	0.002842516	0.004136935	0.015743356	4.1026581	-1.954951078	2571592.909	2583277.162	3382888.377	3860019.809	3289073.193	4950393.682	6894299.521	10566576.24	6177393.161	3978062.9	8576758.531	4523407.978	Tropomyosin alpha-1 chain OS=Danio rerio OX=7955 GN=tpma PE=2 SV=1	tpma	30324	cell organization and biogenesis;developmental processes;other biological processes	cytoskeleton;other cell component	cytoskeletal activity;other molecular function
F1QH49	0.833333333	6	1	0.666666667	1.440807149	2.714727047	16497.07182	1.00839E-05	0.038616584	0.064944034	2.730761819	-3.91811458		8553.032227	11721.0752			29855.49414	19490.9082	37905.98828			30220.14844	13782.95996	Cyclin G-associated kinase OS=Danio rerio OX=7955 GN=gak PE=1 SV=2	gak	NA	cell organization and biogenesis;protein metabolism;other metabolic processes;transport	cytosol;other cell component	kinase activity;other molecular function	Golgi Associated Vesicle Biogenesis; Clathrin-mediated endocytosis
Q7T2P2	0.166666667	6	0.333333333	0	1.440097831	2.713392647	365890.8122	0.000223652	0.004004311	0.015742132	4.127788152	-1.920831879	192814.8506	318869.0137	178251.3174	382941.6191	267118.9785	332127.9736	583450.7441	622264.4053	603037.5015	627916.1563	1128073.705	185632.5977	T-complex protein 1 subunit gamma OS=Danio rerio OX=7955 GN=cct3 PE=1 SV=1	cct3	NA	developmental processes;other biological processes	cytosol	other molecular function	Association of TriC/CCT with target proteins during biosynthesis; Cooperation of PDCL (PhLP1) and TRiC/CCT in G-protein beta folding
F1QPJ6	0.333333333	6	0.666666667	0	1.439897189	2.71301531	229575.1843	0.000140329	0.020704549	0.040513766	2.937613215	-3.62699579	109606.8447	129709.0859	190453.248	172544.2715	134106.9854	285980.3242	305414.3281	243522.2207	726984.5625	217824.4492	255104.7891	88901.54297	Zgc:152830 OS=Danio rerio OX=7955 GN=zgc:152830 PE=1 SV=3	NA	NA	protein metabolism	other cell component	other molecular function
Q6PH46	0.333333333	6	0.666666667	0	1.439501501	2.712271314	202364.7612	0.000123696	0.003356638	0.01446551	4.265149124	-1.736004783	93650.83594	134765.2305	146999.3633	172662.0977	109673.418	250417.2148	281899.2422	377959.7344	347428.082	400786.9648	570149.4375	191220.4961	T-complex protein 1 subunit delta OS=Danio rerio OX=7955 GN=cct4 PE=1 SV=1	cct4	393555	stress response;other biological processes	cytosol	other molecular function	Cooperation of PDCL (PhLP1) and TRiC/CCT in G-protein beta folding; Association of TriC/CCT with target proteins during biosynthesis
Q6P027	0	6	0	0	1.437702049	2.708890446	481273.3877	0.00029418	0.002885868	0.01371171	4.384582671	-1.577618804	233879.1045	340166.2266	314272.0557	620928.9648	390346.7969	605331.1875	749976.8965	943961.084	702038.1777	682360.1602	1595624.367	405951.7129	Cellular retinaldehyde-binding protein b OS=Danio rerio OX=7955 GN=rlbp1b PE=1 SV=1	rlbp1b	402990	other biological processes		other molecular function	The canonical retinoid cycle in rods (twilight vision); The retinoid cycle in cones (daylight vision)
Q5TYZ5	0	6	0	0	1.435251708	2.704293445	875584.3725	0.000535204	0.00474327	0.016670522	3.997957356	-2.098105936	409936.9531	604184.5557	609433.8789	819974.4707	506619.7485	1137560.381	1308770.973	1934902.076	1178832.453	1059336.267	2687582.188	666742.3867	Cullin-associated and neddylation-dissociated 1 OS=Danio rerio OX=7955 GN=cand1 PE=1 SV=1	cand1	NA	cell organization and biogenesis;protein metabolism;other metabolic processes	nucleus		Neddylation; Neutrophil degranulation; Iron uptake and transport
Q804H0	0	6	0	0	1.434305408	2.702520212	1145872.959	0.000700418	0.006486746	0.019487153	3.762880754	-2.42525772	632977.7734	597910.3174	894811.3379	1392798.586	948922.5332	1773645.305	1898598.609	2634559.242	1336354.595	1388256.941	2784087.898	1230617.533	Annexin OS=Danio rerio OX=7955 GN=anxa1c PE=1 SV=1	anxa1c	494158	cell-cell signaling;cell organization and biogenesis;stress response;transport;developmental processes;signal transduction;other biological processes	non-structural extracellular;plasma membrane;other membranes;nucleus;other cell component	enzyme regulator activity;other molecular function
A0A0R4IFX9	0.666666667	6	1	0.333333333	1.433215417	2.700479164	45799.8194	2.79953E-05	0.027245387	0.049499774	2.858072256	-3.731873702		36064.98438	17656.83203	30920.57227	30238.08984	51624.24609	89895.02344	47156.75	74651.88477	41763.91602	165773.7148	49573.14648	Anion exchange protein OS=Danio rerio OX=7955 GN=slc4a10a PE=1 SV=1	slc4a10a	NA	transport	other membranes	transporter activity
Q7ZU69	0.5	6	1	0	1.432426756	2.699003329	89869.64108	5.49331E-05	0.023344529	0.044186769	2.855570897	-3.749692294	47884.52148	48830.35156	70008.19629	83878.68164	54495.27051	106780.1367	177299.5352	248065.084	73176.37891	119431.8594	233413.5234	73286.02148	26S proteasome non-ATPase regulatory subunit 13 OS=Danio rerio OX=7955 GN=psmd13 PE=1 SV=1	psmd13	393922	cell organization and biogenesis;protein metabolism;other metabolic processes;developmental processes	cytosol;nucleus;other cell component	other molecular function	MAPK6/MAPK4 signaling; Neddylation; Antigen processing: Ubiquitination & Proteasome degradation; Cross-presentation of soluble exogenous antigens (endosomes); Neutrophil degranulation; Separation of Sister Chromatids; Ub-specific processing proteases; ABC-family proteins mediated transport; Autodegradation of Cdh1 by Cdh1:APC/C; APC/C:Cdc20 mediated degradation of Securin; APC/C:Cdh1 mediated deg…
Q5TZ27	0.833333333	6	1	0.666666667	1.429981842	2.694433241	76192.4008	4.65728E-05	0.005675642	0.018385525	3.862440399	-2.285752598	41283.20117	48536.66211	49910.34375	84809.61328	81028.69922	144469.9297	142178.0703	83162.29297	165453.9141	186075.9297	394015.3594	107337.082	Synaptotagmin OS=Danio rerio OX=7955 GN=syt1a PE=1 SV=1	syt1a	436736	cell-cell signaling;transport;other biological processes	plasma membrane;other membranes;ER/Golgi;other cell component	other molecular function	Cargo recognition for clathrin-mediated endocytosis; Serotonin Neurotransmitter Release Cycle; Dopamine Neurotransmitter Release Cycle; GABA synthesis, release, reuptake and degradation; Acetylcholine Neurotransmitter Release Cycle; Norepinephrine Neurotransmitter Release Cycle; Glutamate Neurotransmitter Release Cycle
A0A286YBW7	0.833333333	6	0.666666667	1	1.427590105	2.68997004	109159.1043	6.67238E-05	0.05421043	0.085415346	2.359093581	-4.434857652	70998.21875	74209.96094	75296.24219	141685.2656	126971.4922	161211.9219		101358.3125	385440.625				Ras association domain family member 7a OS=Danio rerio OX=7955 GN=rassf7a PE=4 SV=1	rassf7a	564485	signal transduction;other biological processes
Q6PBV6	0	6	0	0	1.42751678	2.689833327	304901.5702	0.000186372	0.023682598	0.044535587	2.845773398	-3.764365434	202456.9023	197951.6484	160324.25	227968.7969	76019.08594	222931.8672	284933.3242	1023948.359	428593.6563	410980.6484	1193980.295	282208.1035	H/ACA ribonucleoprotein complex subunit 2-like protein OS=Danio rerio OX=7955 GN=nhp2 PE=2 SV=1	nhp2	100003787	cell organization and biogenesis;DNA metabolism;RNA metabolism OR transcription;other metabolic processes	nucleus;other cell component	nucleic acid binding activity	Telomere Extension By Telomerase
A0A2R8Q9K6	0	6	0	0	1.425005006	2.685154322	1060432.076	0.000648192	0.002639223	0.01322351	4.455995296	-1.483956013	511548.0801	687467.4238	770648.0938	752814.3691	950172.6992	1736369.523	1737167.172	1624339.047	1859448.461	1627507.719	3319372.266	1050522.707	60S ribosomal protein L7a OS=Danio rerio OX=7955 GN=rpl7a PE=1 SV=1	rpl7a	NA	RNA metabolism OR transcription;other metabolic processes	cytosol;translational apparatus	nucleic acid binding activity	Major pathway of rRNA processing in the nucleolus and cytosol; Nonsense Mediated Decay (NMD) enhanced by the Exon Junction Complex (EJC); L13a-mediated translational silencing of Ceruloplasmin expression; GTP hydrolysis and joining of the 60S ribosomal subunit; SRP-dependent cotranslational protein targeting to membrane; Formation of a pool of free 40S subunits; Nonsense Mediated Decay (NMD) inde…
F1R2E0	0.833333333	6	1	0.666666667	1.417400024	2.671037118	36652.07715	2.24037E-05	0.002179394	0.012375538	4.61109181	-1.283235104	21752.52734	19928.40625	26019.17969	86534.30078		44649.67188	60648.40625	65846.25	53822.66797	134306.9082	51575.90234	41201.83203	Heterogeneous nuclear ribonucleoprotein M OS=Danio rerio OX=7955 GN=hnrnpm PE=1 SV=2	hnrnpm	555643	RNA metabolism OR transcription;other metabolic processes;stress response	nucleus;other cell component	nucleic acid binding activity	mRNA Splicing - Major Pathway; FGFR2 alternative splicing	mRNA processing
Q6PE45	0.333333333	6	0.333333333	0.333333333	1.414147329	2.66502179	364374.9991	0.000222725	0.003833396	0.015216944	4.161545075	-1.875147824	196205.9414	222638.3691	254555.4502	427382.9766	265425.6504	534169.084	447592.75	632532.6641	743414.2109	536586.2656	1038114.555	219750.2617	Protein RER1 OS=Danio rerio OX=7955 GN=rer1 PE=1 SV=1	rer1	393648	cell organization and biogenesis;transport;other biological processes	other membranes;ER/Golgi
A0A2R8QMU2	0.666666667	6	0.666666667	0.666666667	1.413922768	2.664607001	36410.44626	2.2256E-05	0.160057064	0.206746323	1.591574354	-5.487141906		14306.41602	28586.52441	23611.88916	34128.97852	74870.99805	20499.88086	164159.6035	46496.49023	24784.90039	253668.8828	17893.05273	Zinc finger protein 991 OS=Danio rerio OX=7955 GN=znf991 PE=4 SV=1	znf991	NA	other biological processes	nucleus	nucleic acid binding activity;other molecular function
E9QD54	0.333333333	6	0.666666667	0	1.412834382	2.662597548	460861.4337	0.000281703	0.010258065	0.025635944	3.429123435	-2.902430741	246560.375	262560.0391	348017.3516	541304.4844	508790.2734	605105.4219	926310.7188	453563.75	1012218.719	793808.875	1196263.813	539960.207	Eukaryotic translation initiation factor 5A (Fragment) OS=Danio rerio OX=7955 GN=eif5a PE=1 SV=1	eif5a	NA	protein metabolism;other metabolic processes;transport;other biological processes	other membranes;ER/Golgi;nucleus	translation activity;nucleic acid binding activity
Q7ZUV5	0.833333333	6	1	0.666666667	1.412462449	2.661911207	265814.9665	0.00016248	0.003033904	0.013814758	4.3448591	-1.630056846	145799.9175	167902.2031	176658.3906	284849.7969	261963.2007	444496.875	467044.0625	338602.1875	515799.625	449401.0156	349425.8594	299792.3672	ZRAB1B, member RAS oncogene family a OS=Danio rerio OX=7955 GN=rab1ba PE=1 SV=1	rab1ba	394117	cell organization and biogenesis;other metabolic processes;transport	other cell component	other molecular function	COPI-mediated anterograde transport; RAB geranylgeranylation; COPI-dependent Golgi-to-ER retrograde traffic; COPII-mediated vesicle transport; RAB GEFs exchange GTP for GDP on RABs; Golgi Cisternae Pericentriolar Stack Reorganization
Q642H2	1	6	1	1	1.408616005	2.654823601	65491.15933	4.00317E-05	0.014023955	0.031483236	3.362408521	-3.04072133	37017.63281	39027.19922	60246.13672	68225.83594			99549.76563		139049.0156	142728.5156	217866.125		cAMP-responsive element-binding protein-like 2 OS=Danio rerio OX=7955 GN=crebl2 PE=3 SV=1	crebl2	436975	other biological processes	nucleus	nucleic acid binding activity;other molecular function
F1R5A6	1	6	1	1	1.405410928	2.648932218	25456.64991	1.55605E-05	0.106822222	0.146199033	2.030966364	-4.694266854		13297.01074		21585.66992	14300.70703	22884.0957	25242.89648		49148.53125	28432.58984			Ankyrin repeat domain 33ba OS=Danio rerio OX=7955 GN=ankrd33ba PE=4 SV=3	ankrd33ba	568270
F1R776	0.833333333	6	1	0.666666667	1.405365305	2.64884845	22613.55529	1.38226E-05	0.170425773	0.21896763	1.584336409	-5.282053057	10891.20703						24124.42188	64441.11719	15444.69727	16104.78711	30211.49609	16260.61621	m7GpppX diphosphatase OS=Danio rerio OX=7955 GN=dcps PE=1 SV=1	dcps	402850	RNA metabolism OR transcription;other metabolic processes	nucleus;other cell component	nucleic acid binding activity;other molecular function	mRNA decay by 3' to 5' exoribonuclease
E7EXT3	0	6	0	0	1.404544074	2.647341066	656639.9309	0.000401373	0.006278054	0.019382989	3.787153362	-2.391120444	293968.5664	498170.6621	448836.3066	625636.4521	346725.2188	894992.3164	902845.9951	1430381.941	944345.7227	1043010.574	2210833.973	617851.3984	Alpha-1,4 glucan phosphorylase OS=Danio rerio OX=7955 GN=pygmb PE=1 SV=1	pygmb	393444	other metabolic processes;developmental processes;other biological processes	other cell component	other molecular function	Glycogen breakdown (glycogenolysis)
Q7SXU0	0.833333333	6	1	0.666666667	1.402277288	2.643184786	50909.60928	3.11187E-05	0.146669511	0.191331038	1.886453274	-4.777466657			31313.81641					82768.20313					Eukaryotic translation initiation factor 3 subunit J-A OS=Danio rerio OX=7955 GN=eif3ja PE=1 SV=1	eif3ja	394189	cell organization and biogenesis;protein metabolism;other metabolic processes	translational apparatus;other cell component	nucleic acid binding activity	Ribosomal scanning and start codon recognition; GTP hydrolysis and joining of the 60S ribosomal subunit; L13a-mediated translational silencing of Ceruloplasmin expression; Translation initiation complex formation; Formation of a pool of free 40S subunits; Formation of the ternary complex, and subsequently, the 43S complex
Q6PBW7	0.166666667	6	0.333333333	0	1.401027474	2.640895974	225093.3342	0.000137589	0.00566796	0.018385525	3.863455502	-2.284337309	113827.8008	127617.8979	182936.7793	200999.5508	114983.5625	264578.3867	377366.0254	464191.6563	279418.2168	263053.125	537942.3242	194672.3154	40S ribosomal protein S19 OS=Danio rerio OX=7955 GN=rps19 PE=1 SV=1	rps19	393723	cell organization and biogenesis;protein metabolism;other metabolic processes;developmental processes;signal transduction;other biological processes	cytosol;translational apparatus	nucleic acid binding activity;other molecular function		Cytoplasmic ribosomal proteins
A0A2R8PYI8	0.833333333	6	1	0.666666667	1.39839321	2.636078275	58029.00516	3.54704E-05	0.20566221	0.257611488	1.410408236	-5.714539824	19926.94531	52807.98047		40993.38672	40044.92578	71361.23438	100769.9063	25037.04102	247840.0469	75007.29688	142260.7813		Low density lipoprotein receptor-related protein 4 OS=Danio rerio OX=7955 GN=lrp4 PE=4 SV=1	lrp4	NA	cell-cell signaling;cell organization and biogenesis;stress response;developmental processes	other membranes;other cell component		Regulation of FZD by ubiquitination; Negative regulation of TCF-dependent signaling by WNT ligand antagonists; Disassembly of the destruction complex and recruitment of AXIN to the membrane
F1QTZ4	0.666666667	6	1	0.333333333	1.397367767	2.634205261	78200.85487	4.78005E-05	0.015697687	0.033976458	3.128858355	-3.342580578	34840.50391	60141.03516	53383.21875	111143.2256	34273.67578	88954.3125	78026.5625	130668.5547	200537.3906	90277.69727	316690.7734	76740.98047	Protein-arginine deiminase OS=Danio rerio OX=7955 GN=padi2 PE=1 SV=1	padi2	NA	protein metabolism;other metabolic processes;developmental processes	nucleus;other cell component	other molecular function	Neutrophil degranulation; Chromatin modifying enzymes
Q6DRD1	0	6	0	0	1.396385407	2.632412188	338368.4117	0.000206829	0.003000747	0.013803231	4.353569253	-1.618538184	185851.7598	185341.6309	263329.1523	279605.8906	163804.1445	313720.6992	500144.543	541734.1484	610686.7969	387799.9297	810792.8281	260710.6719	ATP synthase subunit O, mitochondrial OS=Danio rerio OX=7955 GN=atp5po PE=1 SV=1	atp5po	335191	other metabolic processes;transport	other membranes;mitochondrion	transporter activity	Formation of ATP by chemiosmotic coupling; Cristae formation	Oxidative phosphorylation; Electron transport chain
Q642H5	0.333333333	6	0.333333333	0.333333333	1.394563386	2.629089738	210843.7644	0.000128879	0.027295551	0.049528769	2.749359581	-3.908937121	114819.0313	108259.3848	176886.5195	128450.1328	81340.6875	125168.1367	280815.0762	685882.4648	207453.2676	246906.9082	755259.2188	237644.0625	Protein phosphatase 2 (Formerly 2A), regulatory subunit A, beta isoform OS=Danio rerio OX=7955 GN=ppp2r1bb PE=1 SV=1	ppp2r1bb	449548	protein metabolism;other metabolic processes	other cell component	enzyme regulator activity	Nonsense Mediated Decay (NMD) enhanced by the Exon Junction Complex (EJC); Separation of Sister Chromatids; Resolution of Sister Chromatid Cohesion; EML4 and NUDC in mitotic spindle formation; Regulation of PLK1 Activity at G2/M Transition; Loss of Nlp from mitotic centrosomes; Recruitment of mitotic centrosome proteins and complexes; Recruitment of NuMA to mitotic centrosomes; Anchoring of the b…	Wnt Signaling Pathway and Pluripotency; Glycogen metabolism
E7F354	0.166666667	6	0.333333333	0	1.390381961	2.621480766	143652.8839	8.78083E-05	0.003520025	0.014732574	4.227928915	-1.785806519	71823.34766	90375.50391	107598.6094	190894.9141	139347.2344	104888.0234	223518.875	275672.9688	204199.5	135938.4531	382614.875	74778.96875	3-monooxygenase/tryptophan 5-monooxygenase activation protein, gamma polypeptide 2 OS=Danio rerio OX=7955 GN=ywhag2 PE=1 SV=1	ywhag2	560560				Regulation of PLK1 Activity at G2/M Transition; RHO GTPases activate PKNs; TP53 Regulates Metabolic Genes; Loss of Nlp from mitotic centrosomes; Recruitment of mitotic centrosome proteins and complexes; Recruitment of NuMA to mitotic centrosomes; Anchoring of the basal body to the plasma membrane; AURKA Activation by TPX2; Activation of BAD and translocation to mitochondria ; Regulation of locali…	Cell cycle
Q6P001	0.333333333	6	0.333333333	0.333333333	1.389275645	2.619471281	120600.7863	7.37176E-05	0.012920166	0.029885623	3.265251844	-3.141533788	64239.09082	85851.27393	75021.16895	259220.918	132682.9648	293512.1055	229578.0313	286561.5313	113037.5313	247424.9336	321555.9688	169152.417	Dehydrogenase/reductase (SDR family) member 13-like 1 OS=Danio rerio OX=7955 GN=dhrs13l1 PE=1 SV=1	dhrs13l1	402945	other metabolic processes	other membranes;mitochondrion	other molecular function
F1R446	0.333333333	6	0.666666667	0	1.387441804	2.616143729	453085.1907	0.00027695	0.002733538	0.013494338	4.42785679	-1.520768378	241888.2192	307912.6982	295124.2422	417351.3613	338295.3926	607069.29	688785.5078	658519.9775	867718.8789	856599.4043	1819926.367	465827.8213	Spectrin alpha, non-erythrocytic 1 OS=Danio rerio OX=7955 GN=sptan1 PE=1 SV=1	sptan1	NA	cell organization and biogenesis;developmental processes	cytoskeleton;other cell component	cytoskeletal activity;other molecular function	Neutrophil degranulation; RHOV GTPase cycle; RHOU GTPase cycle; RAF/MAP kinase cascade; NCAM signaling for neurite out-growth; Caspase-mediated cleavage of cytoskeletal proteins; COPI-mediated anterograde transport
B8JI00	0	6	0	0	1.385799154	2.613166689	121300.6976	7.41454E-05	0.076059579	0.110910645	2.064645255	-4.928761245	84157.78125	69131.24219	72622.39844	263026.6094	38192.57031	122573.2617	361414.1328	328946.4219	63417.66797	109724.2813	685731.6563	224005.7969	Succinate--CoA ligase [ADP/GDP-forming] subunit alpha, mitochondrial OS=Danio rerio OX=7955 GN=suclg1 PE=1 SV=1	suclg1	NA	other metabolic processes	mitochondrion;other cell component	other molecular function	Citric acid cycle (TCA cycle)
Q6PC38	0.5	6	1	0	1.38109276	2.604655843	126710.6562	7.74523E-05	0.002045347	0.011844277	4.663162412	-1.216678188	84022.52734	74977.44531	76822.33789	139376.375	82237.0957	142522.1992	196133.875	193271.2617	225603.0938	175705.8047	416795.9219	132881.8789	Recoverin OS=Danio rerio OX=7955 GN=rcvrn2 PE=1 SV=1	rcvrn2	335650	other biological processes		other molecular function
A0A0R4IQS8	0.5	6	1	0	1.38089275	2.604294769	604035.5761	0.000369219	0.003221495	0.014150507	4.297462199	-1.692938953	367298.9463	356140.248	400877.4316	533575.791	311439.1582	528348.4141	799698.7207	1234008.744	938594.7578	936855.7734	1392677.352	362752.3613	Calcium-transporting ATPase OS=Danio rerio OX=7955 GN=atp2a2b PE=1 SV=1	atp2a2b	568265	transport;developmental processes;other biological processes	other membranes;cytosol;ER/Golgi	transporter activity;other molecular function	Ion homeostasis; Ion transport by P-type ATPases; Reduction of cytosolic Ca++ levels
Q4V914	0.166666667	6	0.333333333	0	1.380595498	2.603758237	323174.8817	0.000197542	0.006663129	0.019893218	3.743015078	-2.453256666	204303.1631	138570.002	283770.6641	306667.5938	351135.5918	463599.3057	482238.918	504899.7559	582433.5234	484981.1797	885795.0938	394406.7559	Core histone macro-H2A OS=Danio rerio OX=7955 GN=macroh2a2 PE=1 SV=1	macroh2a2	558711	cell organization and biogenesis;developmental processes	nucleus;other cell component	nucleic acid binding activity;other molecular function
P08727	1	6	1	1	1.380453804	2.603502521	57043.4743	3.4868E-05	0.119222775	0.161190083	1.854902475	-4.940024757			27831.55469	45604.51172	35197.35938	72152.85938	88158.45313	38632.97266	111702.8672	90792.98438	156459.9063	53594.96094	CRAP Keratin, type I cytoskeletal 19 OS=Homo sapiens OX=9606 GN=KRT19 PE=1 SV=4	KRT19	3880	cell organization and biogenesis;developmental processes;signal transduction;other biological processes	plasma membrane;other membranes;cytosol;cytoskeleton;other cell component	cytoskeletal activity;other molecular function	Formation of the cornified envelope	Galanin receptor pathway
E9QEL7	1	6	1	1	1.375650431	2.594848719	35477.88234	2.1686E-05	0.03788338	0.063859294	2.746275057	-3.782372592	23866.35742	29165.20898	31378.90625	58648.59375	42832.67969	82064.09375	72534.01563			80261.79688	119961.75	46384.05078	Cadherin 15, type 1, M-cadherin (myotubule) OS=Danio rerio OX=7955 GN=cdh15 PE=4 SV=1	cdh15	565617	cell adhesion	plasma membrane;other membranes	other molecular function	Adherens junctions interactions; Myogenesis
Q6NZZ2	0.166666667	6	0	0.333333333	1.375152915	2.593954035	113047.6432	6.91007E-05	0.008861215	0.023629906	3.534472991	-2.750309664	57855.28711	111107.5313	53796.56836	103710.4531	95373.81641	137848.6953	162091.3359	212421.1289	175295.3672	139880.3281	461354.9531	121286.8672	Actin-related protein 2/3 complex subunit 4 OS=Danio rerio OX=7955 GN=arpc4 PE=1 SV=1	arpc4	114456; 445305	cell organization and biogenesis	cytoskeleton;other cell component	cytoskeletal activity
Q6P0V6	0	6	0	0	1.374703873	2.593146787	778180.2252	0.000475665	0.230885643	0.28477207	1.306585031	-5.948598967	1366914.969	274996.2402	300214.5	2590032.813	2696338.674	3355564.648	2976486.125	256979.2285	2572641.906	2846420.961	3434064.844	1866253.938	60S ribosomal protein L8 OS=Danio rerio OX=7955 GN=rpl8 PE=2 SV=3	rpl8	393686	protein metabolism;other metabolic processes	cytosol;translational apparatus	nucleic acid binding activity;other molecular function	Major pathway of rRNA processing in the nucleolus and cytosol; Nonsense Mediated Decay (NMD) enhanced by the Exon Junction Complex (EJC); L13a-mediated translational silencing of Ceruloplasmin expression; GTP hydrolysis and joining of the 60S ribosomal subunit; SRP-dependent cotranslational protein targeting to membrane; Formation of a pool of free 40S subunits; Nonsense Mediated Decay (NMD) inde…	Cytoplasmic ribosomal proteins
Q6PBK9	0.5	6	1	0	1.373873443	2.591654575	243410.6996	0.000148786	0.005090155	0.017424455	3.94441084	-2.171936239	116851.5381	195564.5977	151261.585	247999.6406	262142.7148	240517.0117	403344.3828	322399.875	462715.2266	254471.3281	824506.1719	212961.6602	Novel protein (Zgc:73360) OS=Danio rerio OX=7955 GN=prdx6 PE=1 SV=1	prdx6	393778	other biological processes	cytosol;mitochondrion	other molecular function
F8W5D8	0.833333333	6	1	0.666666667	1.373209042	2.590461321	58764.51705	3.592E-05	0.003970702	0.015709226	4.134300569	-1.912005249	31247.23438	36278.09766	42936.21484	62281.37891	39504.69922	79697.02344	103441.7109	74183.86719	110256.9609	79802.39063	154561.1406	48066.33594	Transmembrane protein 265 (Fragment) OS=Danio rerio OX=7955 GN=tmem265 PE=3 SV=1	tmem265	NA		other membranes
B0R068	0	6	0	0	1.368909436	2.582752565	1699392.696	0.001038759	0.002652813	0.013245768	4.451873503	-1.489340778	875002.165	1122673.699	1203633.768	1440241.633	1225189.063	2240852.953	2743413.18	2649041.084	2803015.695	2498012.09	5141577.246	1583425.668	Sodium/potassium-transporting ATPase subunit alpha OS=Danio rerio OX=7955 GN=atp1a1b PE=1 SV=1	atp1a1b	NA	transport;other biological processes	other membranes	transporter activity;other molecular function
Q6PBJ8	0.833333333	6	0.666666667	1	1.36841372	2.581865273	91095.28335	5.56823E-05	0.006266332	0.019382989	3.788542514	-2.389169161	47122.98047	65432.17578	59096.69531	64896.38281	49811.80469	84922.78125	148434.3438	106743.25	197930.7266	108833.0898	357434.2617	103341.7949	Peptidylprolyl isomerase OS=Danio rerio OX=7955 GN=fkbp1aa PE=1 SV=1	fkbp1aa	335335	protein metabolism;other metabolic processes;other biological processes	other cell component	other molecular function	Calcineurin activates NFAT; TGF-beta receptor signaling activates SMADs; mTORC1-mediated signalling
Q804G7	0	6	0	0	1.364744668	2.575307434	1169254.492	0.00071471	0.003354371	0.01446551	4.265679385	-1.735296791	646230.6904	645373.8154	927437.3848	1132189.031	620165.7871	1489397.051	1718351.535	1945916.533	1975761.598	1710742.34	3136155.332	1097424.951	Annexin OS=Danio rerio OX=7955 GN=anxa4 PE=1 SV=1	anxa4	353362		other cell component	other molecular function	Insertion of tail-anchored proteins into the endoplasmic reticulum membrane
E7FD91	0.666666667	6	1	0.333333333	1.364393945	2.574681445	20022.67954	1.22389E-05	0.012892715	0.029869843	3.428332133	-2.952649722	11779.83203	18391.85742	11910.60156		83400.42969	140976.2656	37488.20313		33267.33203	30796.78125	57677.42969		RNA helicase OS=Danio rerio OX=7955 GN=ddx6 PE=1 SV=2	ddx6	564633	cell organization and biogenesis;stress response	other cell component	nucleic acid binding activity;other molecular function	mRNA decay by 5' to 3' exoribonuclease
Q5XJ10	0	6	0	0	1.363683088	2.573413139	2001071.008	0.001223161	0.003212574	0.014150507	4.299647106	-1.690032695	1079309.918	1214978.572	1480159.245	2716650.703	1422335.465	2800345.179	3722253.385	2822890.296	3148124.043	3886935.68	7432340.547	2657388.518	Glyceraldehyde-3-phosphate dehydrogenase OS=Danio rerio OX=7955 GN=gapdh PE=2 SV=2	gapdh	317743	cell organization and biogenesis;protein metabolism;other metabolic processes;other biological processes	cytosol;cytoskeleton;nucleus;other cell component	cytoskeletal activity;other molecular function	Glycolysis; Gluconeogenesis	Glycolysis and gluconeogenesis
A8E526	0	6	0	0	1.360916169	2.568482367	251203.3113	0.000153549	0.004658136	0.016613254	4.011750113	-2.079155642	146760.4297	186434.9414	140742.3867	265074.9707	141297.1914	292951.9375	459987.1055	467564.1836	303391.9609	397479.8984	638758.7813	281046.4746	60S ribosomal protein L14 OS=Danio rerio OX=7955 GN=rpl14 PE=1 SV=1	rpl14	NA	protein metabolism;other metabolic processes;other biological processes	cytosol;translational apparatus	nucleic acid binding activity;other molecular function	Major pathway of rRNA processing in the nucleolus and cytosol; Nonsense Mediated Decay (NMD) enhanced by the Exon Junction Complex (EJC); L13a-mediated translational silencing of Ceruloplasmin expression; GTP hydrolysis and joining of the 60S ribosomal subunit; SRP-dependent cotranslational protein targeting to membrane; Formation of a pool of free 40S subunits; Nonsense Mediated Decay (NMD) inde…
B7ZV62	0.333333333	6	0.666666667	0	1.360447594	2.567648282	420924.5834	0.000257291	0.003096134	0.013966363	4.328788958	-1.65133901	213756.251	270315.7422	313703.5332	387573.9453	339523.4141	543586.8867	702355.9063	686410.8477	636465.3945	696731.2031	1393382.844	527279.9453	Vesicle-fusing ATPase OS=Danio rerio OX=7955 GN=nsfa PE=1 SV=1	nsfa	368483	cell organization and biogenesis;transport;developmental processes;other biological processes	ER/Golgi	other molecular function	COPII-mediated vesicle transport; COPI-mediated anterograde transport; COPI-dependent Golgi-to-ER retrograde traffic; Intra-Golgi traffic; Trafficking of GluR2-containing AMPA receptors; Retrograde transport at the Trans-Golgi-Network
F1QE62	0.666666667	6	1	0.333333333	1.360209713	2.567224944	28437.26708	1.73824E-05	0.018426096	0.038061323	3.017796246	-3.507440899	15291.2334	19497.3457	18752.08984	52100.41406	38871.69531	58260.68945	81337.75781	27477.74414	42323.94922	100780.6211	193002.9258	107818.8945	3-hydroxyisobutyrate dehydrogenase OS=Danio rerio OX=7955 GN=hibadhb PE=1 SV=1	hibadhb	NA	other metabolic processes	mitochondrion	other molecular function	Branched-chain amino acid catabolism
Q9I8U8	0	6	0	0	1.358690168	2.564522391	6624979.855	0.00404954	0.013915562	0.031483236	3.213069776	-3.218249509	3802288.471	3937914.796	4728599.862	7591317.782	5112309.709	11727719.42	9447894.645	18114017.1	6977721.217	8704246.958	14473252.33	6973286.844	Fast skeletal muscle troponin C OS=Danio rerio OX=7955 GN=tnnc2 PE=1 SV=1	tnnc2	58082	other biological processes	cytoskeleton	cytoskeletal activity;other molecular function
Q1ED17	0.166666667	6	0.333333333	0	1.358514919	2.564210889	613901.9975	0.00037525	0.004128422	0.015743356	4.104244643	-1.95279425	315740.5498	347797.9688	513108.4033	465976.1348	541385.4063	985010.2734	1033247.1	983111.9883	935234.5938	731695.4453	1453159.344	739381.792	DNA topoisomerase I OS=Danio rerio OX=7955 GN=top1l PE=1 SV=1	top1l	553496	cell organization and biogenesis;DNA metabolism;other metabolic processes;other biological processes	nucleus;other cell component	nucleic acid binding activity;other molecular function	SUMOylation of DNA replication proteins
Q6PUF3	0.666666667	6	0.666666667	0.666666667	1.357439861	2.562300819	33138.44585	2.0256E-05	0.016326189	0.034982414	3.244522881	-3.199642739		14517.46777	24457.79297	21748.48438	33545.19922	49932.67969	58996.57813	42866.19531	44505.20313	25264.75	61272.44922		Hydroxysteroid 11-beta-dehydrogenase 1-like protein OS=Danio rerio OX=7955 GN=hsd11b1l PE=2 SV=1	hsd11b1l	100006793; 393293		non-structural extracellular	other molecular function	Glucocorticoid biosynthesis
F1QT01	0	6	0	0	1.355334889	2.558565006	7319911.38	0.004474319	0.008819476	0.023561996	3.537889761	-2.745398229	3854813.124	4483756.987	5544691.542	7221168.738	7036014.605	10239393.62	8354329.355	17252652.82	11136396.3	8680143.348	16175458.68	5898837.827	Beta-B1 crystallin (Fragment) OS=Danio rerio OX=7955 GN=crybb1 PE=1 SV=1	crybb1	NA	developmental processes;other biological processes		other molecular function
R4GE02	0	6	0	0	1.354791399	2.557601329	10906046.32	0.006666355	0.009226778	0.024123582	3.505266154	-2.792351005	6436860.424	5054774.783	9747131.774	9328552.496	9469459.572	14159321.54	13881177.59	22844379.39	16731913.55	13525718.36	30480616.4	11749207.97	Si:ch211-113a14.11 OS=Danio rerio OX=7955 GN=si:ch211-113a14.11 PE=1 SV=1	si:ch211-113a14.11	NA	cell organization and biogenesis	nucleus;other cell component	nucleic acid binding activity;other molecular function	Oxidative Stress Induced Senescence; Assembly of the ORC complex at the origin of replication; Ub-specific processing proteases; Processing of DNA double-strand break ends; G2/M DNA damage checkpoint; Nonhomologous End-Joining (NHEJ); Recruitment and ATM-mediated phosphorylation of repair and signaling proteins at DNA double strand breaks; E3 ubiquitin ligases ubiquitinate target proteins; Transc…
F8W5L3	0.5	6	1	0	1.353736122	2.555731225	64215.6241	3.9252E-05	0.154703312	0.200188022	1.615925747	-5.455658841		43119.83984	31016.01953	128484.3535	91297.77148	155407.7813	149564.1445	29135.90137	187363.2402	100273.7461	382447.3281	164314.0957	Ornithine--oxo-acid aminotransferase OS=Danio rerio OX=7955 GN=oat PE=1 SV=2	oat	572518	other metabolic processes	other cell component	other molecular function	Glutamate and glutamine metabolism
Q6P043	0.166666667	6	0.333333333	0	1.353037429	2.554493791	696508.1862	0.000425743	0.005538201	0.018161134	3.880831172	-2.260134072	466542.1416	387661.7344	457591.1172	584191.1523	484045.1836	863683.6172	899600.1602	1568241.125	977853.0391	1293915.977	2177000.688	560653.3516	Fructose-bisphosphate aldolase OS=Danio rerio OX=7955 GN=aldoab PE=1 SV=1	aldoab	406496	other metabolic processes	cytosol	other molecular function
F1RDA6	0	6	0	0	1.35283491	2.554135228	812480.6483	0.000496631	0.003392005	0.014488562	4.256927122	-1.746988047	439838.5889	507473.1865	588663.1055	736862.9297	572191.7988	1058331.816	1171780.535	1555944.804	1200782.754	1179643.141	2025943.162	856097.0254	NADH-ubiquinone oxidoreductase 75 kDa subunit, mitochondrial OS=Danio rerio OX=7955 GN=ndufs1 PE=1 SV=1	ndufs1	NA	other metabolic processes;transport	other membranes;mitochondrion	transporter activity;other molecular function		Electron transport chain
A7YT77	0	6	0	0	1.352045646	2.552738303	426603.1057	0.000260762	0.010457757	0.025929508	3.41533017	-2.922443573	266008.2012	312171.7461	229231.3311	416108.2695	320296.1738	465761.0859	627621.4785	1064959.725	473751.3926	524737.6406	1201628.758	458522.5195	Qdpra protein OS=Danio rerio OX=7955 GN=qdpra PE=1 SV=1	qdpra	566323	other metabolic processes	other cell component	other molecular function	Phenylalanine metabolism	Neural crest development
Q08BA1	0	6	0	0	1.351936869	2.552545837	13372593.61	0.00817404	0.002902173	0.01371171	4.380099462	-1.583524905	7442621.986	7941868.442	9920600.596	11740113.47	10194985.18	14615621.52	21400448.27	19510423.81	23357033.88	15635191.13	33001411.96	11835485.34	ATP synthase subunit alpha OS=Danio rerio OX=7955 GN=atp5fa1 PE=1 SV=1	atp5fa1	553755	other metabolic processes;stress response;transport	other membranes;mitochondrion	transporter activity;other molecular function	Formation of ATP by chemiosmotic coupling; Cristae formation	Oxidative phosphorylation; Electron transport chain
Q6PBI0	0.666666667	6	1	0.333333333	1.348268081	2.546062935	90587.51683	5.53719E-05	0.05114203	0.081736931	2.328556153	-4.539645127	48792.49414	61831.23047	60651.34766	57982.83008	111805.3496	160431.9824	230157.332	57104.4668	229780.8711	92470.18164	445868.5156	127172.6523	Succinate--CoA ligase [ADP-forming] subunit beta, mitochondrial OS=Danio rerio OX=7955 GN=sucla2 PE=1 SV=1	sucla2	406299	other metabolic processes	mitochondrion;other cell component	other molecular function	Citric acid cycle (TCA cycle)	TCA cycle
Q6TH32	0	6	0	0	1.347629882	2.544936893	772144.8306	0.000471976	0.01339076	0.030583314	3.240067484	-3.178526061	382248.1992	549940.6758	539410.6133	497391	489773.4219	467313.9453	778857.6836	1875038.523	1279804.189	910557.0938	1759069.691	637294.0625	Cofilin 1 OS=Danio rerio OX=7955 GN=cfl1 PE=1 SV=1	cfl1	321496	cell adhesion;cell organization and biogenesis;developmental processes;other biological processes	other membranes;cytoskeleton;nucleus;other cell component	cytoskeletal activity		Non-canonical Wnt pathway
A0A2R8QGK7	0.5	6	0.666666667	0.333333333	1.3473226	2.5443949	31483.6039	1.92445E-05	0.071840732	0.106692697	2.371672489	-4.282959104	21857.62109	24331.91602							58677.83984		107578.9531		Methylcrotonoyl-CoA carboxylase 1 (alpha) OS=Danio rerio OX=7955 GN=mccc1 PE=1 SV=1	mccc1	NA		mitochondrion	other molecular function
A0A0R4ID71	0.333333333	6	0.666666667	0	1.34626969	2.542538623	329441.6882	0.000201372	0.002826218	0.01371171	4.401223506	-1.555723346	201404.9082	226658.5039	193193.3877	253575.96	182116.375	283931.9004	496202.4805	474387.1426	615807.7666	344490.9609	654896.2617	275647.1055	Envoplakin b OS=Danio rerio OX=7955 GN=evplb PE=1 SV=1	evplb	NA	cell organization and biogenesis;stress response;other biological processes	plasma membrane;other membranes;cytoskeleton;other cell component	other molecular function
A0A0R4INI3	0	6	0	0	1.343790651	2.538173431	5169544.992	0.003159901	0.003560681	0.014815706	4.21896014	-1.797838262	3232644.136	3617838.663	2921244.609	4264830.459	3563082.583	5366145.313	6716412.506	9751995.836	8529194.733	6969745.124	12481361.03	5087073.996	Slow myosin heavy chain 1 OS=Danio rerio OX=7955 GN=smyhc1 PE=1 SV=1	smyhc1	321552	cell organization and biogenesis;other biological processes	cytoskeleton	cytoskeletal activity;other molecular function
A0A2R8RNP8	0.333333333	6	0.666666667	0	1.342742156	2.536329456	228833.2923	0.000139875	0.021126161	0.041006274	2.923798076	-3.647632925	93477.31152	174143.7461	182236.3604	268537.8496	164705.9375	242173.0557	259138.5029	601839.6035	310351.1914	369403.8682	1102933.227	254856.9912	Exportin 1 (CRM1 homolog, yeast) b OS=Danio rerio OX=7955 GN=xpo1b PE=1 SV=1	xpo1b	NA	transport;other biological processes	nucleus;other cell component	other molecular function	MAPK6/MAPK4 signaling; Amplification of signal from unattached kinetochores via a MAD2 inhibitory signal; Separation of Sister Chromatids; Resolution of Sister Chromatid Cohesion; RHO GTPases Activate Formins; EML4 and NUDC in mitotic spindle formation; Estrogen-dependent nuclear events downstream of ESR-membrane signaling; Deactivation of the beta-catenin transactivating complex; Heme signaling;…
F1QEG2	0.5	6	0.666666667	0.333333333	1.336540087	2.525449314	118424.1293	7.23871E-05	0.016640347	0.035226933	3.088324313	-3.402640029	50313.76563	86059.92773	95570.71094	82520.48438	56863.34375	239718.8516	267290.6563	202926.1348	122887.25	125446.2109	282741.25		Kelch-like protein 41b OS=Danio rerio OX=7955 GN=klhl41b PE=2 SV=1	klhl41b	321064	cell organization and biogenesis;developmental processes	other membranes;cytosol;cytoskeleton;ER/Golgi		Neddylation; Antigen processing: Ubiquitination & Proteasome degradation
Q5XIY2	0.666666667	6	1	0.333333333	1.334701278	2.522232514	92346.94021	5.64474E-05	0.019529909	0.039005942	3.107529487	-3.386482747		50085.79297	56103.28906	53462.48828	31502.26172		99050.60156	192038.4063	125650.5703		249822.7813	53771.88672	TLC domain-containing protein 4-B OS=Danio rerio OX=7955 GN=tlcd4b PE=2 SV=1	tlcd4b	449652	other biological processes	other membranes;ER/Golgi
A7YT47	0	6	0	0	1.331776523	2.517124409	274079.3042	0.000167532	0.00492527	0.016989537	3.969352182	-2.137495446	188988.4189	149490.9209	182482.7002	268248.9922	160187.6914	282739.6211	412195.3125	568641.3828	350787.6055	371152.0742	719063.5391	252669.4238	Enoyl-CoA hydratase OS=Danio rerio OX=7955 GN=hadhaa PE=1 SV=1	hadhaa	553401	other metabolic processes;other biological processes	mitochondrion	other molecular function		Mitochondrial long chain fatty acid beta-oxidation
[truncated: 661 more rows]
