# Supplementary material for: Time-Resolved Proteomic Analysis in Zebrafish Using Bioorthogonal Noncanonical Amino Acid Tagging
Source: J Proteome Res. 2026 Apr 14;25(5):2263–78. doi: 10.1021/acs.jproteome.5c00845 (PMC13140152; doi:10.1021/acs.jproteome.5c00845)
Supplement: Supplementary file 7 [file pr5c00845_si_007.csv]

protein	imputed	n	log2_foldchange	foldchange	average_expression	proportional_expression	p_value	adj_p_value	limma_t_statistic	limma_B_statistic	normalization	abundance_ctl_1	abundance_ctl_2	abundance_ctl_3	abundance_ctl_4	abundance_ctl_5	abundance_ctl_6	abundance_ctl_7	abundance_ctl_8	abundance_hsk_1	abundance_hsk_2	abundance_hsk_3	abundance_hsk_4	abundance_hsk_5	abundance_hsk_6	abundance_hsk_7	abundance_hsk_8	description	biological_process	cellular_component	molecular_function	gene_id_entrez	gene_name	gene_id_ensemble	reactome_pathway	wiki_pathway	abundance_raw_ctl_1	abundance_raw_ctl_2	abundance_raw_ctl_3	abundance_raw_ctl_4	abundance_raw_ctl_5	abundance_raw_ctl_6	abundance_raw_ctl_7	abundance_raw_ctl_8	abundance_raw_hsk_1	abundance_raw_hsk_2	abundance_raw_hsk_3	abundance_raw_hsk_4	abundance_raw_hsk_5
A0A1L1QZV5	0.9375	16	4.43698532682993	21.660360163420336	234890.28151167143	6.507517889197077e-5	5.2096556188208e-9	2.5214733195092673e-6	18.897015692136492	9.210140564448206	median	NA	NA	15261.832111759035	NA	NA	NA	NA	NA	381375.40688040195	309581.2101566385	295220.64687566774	296728.1855286543	329182.24650260725	408318.67315010383	282547.11499152746	363094.3026441034	Protein-tyrosine-phosphatase OS=Danio rerio OX=7955 GN=ptprr PE=4 SV=2	NA	NA	NA	NA	NA	NA	NA	NA	NA	NA	17869.001953125	NA	NA	NA	NA	NA	332119.71875	374154.9375	388151.71875	302007.8125	253415.609375
A7YY10	0.875	16	3.567000535758357	11.851522785336067	38507.58618956838	1.0668334355330195e-5	0.003934476111613349	0.062481352596743166	9.069379071825727	-1.38413206957782	median	NA	NA	NA	NA	NA	11185.598286188266	NA	NA	NA	NA	132566.37295637614	NA	NA	NA	NA	NA	Zgc:171772 OS=Danio rerio OX=7955 GN=zgc:171772 PE=1 SV=1	protein metabolism;other metabolic processes	cytosol;translational apparatus	other molecular function	572109	NA	ENSDARG00000115271	NA	Cytoplasmic ribosomal proteins	NA	NA	NA	NA	NA	14251.6162109375	NA	NA	NA	NA	174296.296875	NA	NA
F1QCP8	0.9375	16	2.923930322525198	7.5891079830577945	80123.19889602374	2.2197731928285932e-5	0.006690055463278803	0.08356095081875975	7.434322537590763	-1.6859200615118128	median	NA	29084.587849351257	NA	NA	NA	NA	NA	NA	NA	NA	NA	220726.07783145734	NA	NA	NA	NA	Cathepsin 12 OS=Danio rerio OX=7955 GN=cts12 PE=3 SV=1	protein metabolism;other metabolic processes;other biological processes	non-structural extracellular	enzyme regulator activity;other molecular function	567046	NA	ENSDARG00000042753	NA	NA	NA	30433.15234375	NA	NA	NA	NA	NA	NA	NA	NA	NA	224653.4140625	NA
A5PMG2	0.5	16	2.8551459806313595	7.235767142238042	97822.37094132182	2.7101199111666655e-5	6.774629489951491e-8	1.457298076949565e-5	12.937438797540478	8.504585284057743	median	NA	20222.246148347655	NA	NA	NA	NA	19946.727081873043	NA	147176.4740917729	152809.53888931044	165289.24283576538	131220.7709502286	106219.40540098069	175339.91909165645	113967.80090642047	192122.3712220345	Heat shock protein family A (Hsp70) member 1B OS=Danio rerio OX=7955 GN=hspa1b PE=1 SV=1	protein metabolism;other metabolic processes	other cell component	other molecular function	798846	si:ch211-199o1.2	ENSDARG00000056210	NA	NA	NA	21159.890625	NA	NA	NA	NA	9514.5087890625	NA	128168.225585938	184683.18359375	217319.83984375	133555.556640625	81771.28515625
F1QHR0	0.8125	16	2.783497685366301	6.8851958158072	21134.411662305483	5.855183155514011e-6	0.012691294122652255	0.12285172710727382	3.2233568794544896	-2.7932446299600926	median	NA	10978.634539245673	26939.2160602257	33265.476900243186	NA	8673.935218041806	7160.516919848787	27902.262581653442	NA	NA	NA	110459.76898821194	NA	NA	NA	NA	Apolipoprotein A-IV b, tandem duplicate 1 OS=Danio rerio OX=7955 GN=apoa4b.1 PE=1 SV=1	NA	NA	NA	NA	NA	NA	NA	NA	NA	11487.6806640625	31541.2265625	41901.33984375	NA	11051.49609375	3415.53784179688	22030.943359375	NA	NA	NA	112425.158203125	NA
Q6PCR4	0.875	16	2.6434113525178944	6.248073186505002	43318.377893136814	1.2001140160265846e-5	0.10018492639067503	0.34685945159905013	2.170462575905518	-4.398047580987697	median	NA	NA	NA	NA	NA	12769.526104625018	NA	NA	NA	199631.5954866676	31886.914610896973	NA	NA	NA	NA	NA	RAN-binding protein 3b OS=Danio rerio OX=7955 GN=ranbp3b PE=1 SV=1	transport	nucleus;other cell component	NA	393663	NA	ENSDARG00000069056	NA	NA	NA	NA	NA	NA	NA	16269.705078125	NA	NA	NA	241271.578125	41924.44140625	NA	NA
B0S610	0.0625	16	1.9671857486525361	3.910046456233021	310941.5220629509	8.614479510589191e-5	5.202555017861478e-9	2.5214733195092673e-6	10.875247195603643	11.018241012991368	median	175244.77692348653	135357.8459722937	164021.69224941928	195754.33282420266	118555.30665601634	253749.12818818566	118224.80124404654	138015.14703885416	719601.8853719694	730560.8086353918	951432.2165403056	445113.3794074505	460116.00217341894	525544.8502111135	635757.5488606577	596748.8868650575	Heat shock cognate 70-kd protein,-like OS=Danio rerio OX=7955 GN=hsp70l PE=3 SV=1	NA	NA	NA	NA	NA	NA	NA	NA	177499.671875	141633.98046875	192041.421875	246573.01171875	117049.220703125	323302.794921875	56392.755859375	108973.380859375	626663.3125	882944.19921875	1250928.9375	453033.1953125	354212.8359375
A0A2R8Q3N8	0.75	16	1.9363252623093867	3.827295416663396	57895.79625579262	1.6039741083334646e-5	5.202759224346669e-8	1.2590677322918938e-5	12.151056215961079	8.919593076542167	median	NA	NA	NA	NA	17638.420095402475	29871.45012431955	NA	19699.7526886087	88185.57484759415	86801.80921632511	73898.39225637741	97038.39898962772	76875.97136600215	85904.65049656885	77075.60046468537	84471.73866512672	Sphingosine-1-phosphate lyase 1 OS=Danio rerio OX=7955 GN=sgpl1 PE=1 SV=1	other metabolic processes	ER/Golgi	other molecular function	100037312	zgc:162153	ENSDARG00000061375	NA	NA	NA	NA	NA	NA	17414.34765625	38059.3359375	NA	15554.4423828125	76796.1640625	104907.2890625	97160.5078125	98764.984375	59181.71875
B0S637	0.875	16	1.9189738844470803	3.7815400132415173	480698.3749669672	1.3317508303339784e-4	2.9574808990444454e-6	3.8171220137000306e-4	8.830133807804813	5.091117597143054	median	NA	NA	188250.97708597805	NA	NA	146129.58426721272	NA	NA	642901.5069576444	606812.2767600472	576049.3509444777	709470.9585359143	632348.4463372156	836946.1739293498	428263.8254463065	662662.903364343	Si:dkeyp-67a8.4 OS=Danio rerio OX=7955 GN=si:dkeyp-67a8.4 PE=3 SV=2	NA	other membranes	other molecular function	565424	LOC565424	ENSDARG00000092823	NA	NA	NA	NA	220409.78125	NA	NA	186184.296875	NA	NA	559869	733383.6875	757381.125	722094.4375	486803.1875
F1RAC1	0.5625	16	1.9047805270751503	3.7445193037723294	27477.00531183768	7.612367036116056e-6	0.0017948689524653009	0.03876015958263778	6.28488229147399	-0.5849746481547387	median	16327.7468703172	21346.83665801492	NA	NA	NA	NA	22110.641951598915	NA	NA	73963.32952006982	NA	NA	NA	NA	NA	NA	Zinc finger and BTB domain-containing 11 OS=Danio rerio OX=7955 GN=zbtb11 PE=4 SV=1	other biological processes	nucleus	other molecular function	555217	ZNF-U69274	ENSDARG00000017886	NA	NA	16537.837890625	22336.625	NA	NA	NA	NA	10546.6875	NA	NA	89390.90625	NA	NA	NA
Q6IQU2	0.9375	16	1.7605018346614578	3.388159599823465	22318.427592712742	6.183208853241173e-6	0.024810666569332562	0.17574152780581537	4.476214212789529	-2.7076110792952317	median	NA	NA	NA	NA	NA	12124.997675876552	NA	NA	NA	NA	41081.42727335834	NA	NA	NA	NA	NA	Beta A2-crystallin OS=Danio rerio OX=7955 GN=cryba2a PE=1 SV=1	developmental processes;other biological processes	NA	other molecular function	415139	cryba2	ENSDARG00000030349	NA	NA	NA	NA	NA	NA	NA	15448.5087890625	NA	NA	NA	NA	54013.25	NA	NA
F1Q9F4	0.875	16	1.7252040264495996	3.306268813276392	50428.28036826019	1.3970903117232328e-5	0.026092038553779413	0.18105443240185284	4.386466762552636	-2.7539620545384973	median	NA	NA	NA	27733.52534728316	NA	NA	NA	NA	NA	NA	NA	91694.48993793264	NA	NA	NA	NA	Secreted phosphoprotein 1 OS=Danio rerio OX=7955 GN=spp1 PE=4 SV=1	NA	NA	NA	NA	NA	NA	NA	NA	NA	NA	NA	34933.26953125	NA	NA	NA	NA	NA	NA	NA	93325.9921875	NA
B8JM56	0.6875	16	1.6414986041523818	3.11989743961026	43849.71227741117	1.214834369668117e-5	8.386091922488658e-6	9.550278801140024e-4	6.46634116749255	3.635195370993687	median	46687.16051745028	11259.084066699315	32777.50100462686	38878.577600751356	25522.756762006687	17284.705645990605	NA	15079.96791304021	70183.03628591569	72566.68782780932	69598.39813658976	89114.8998029189	72983.87198879033	71880.62557436382	73281.40955130273	78735.92250964945	DnaJ heat shock protein family (Hsp40) member B1b OS=Danio rerio OX=7955 GN=dnajb1b PE=1 SV=1	NA	NA	NA	NA	NA	NA	NA	NA	47287.8896484375	11781.1337890625	38376.8623046875	48971.6259765625	25198.5244140625	22022.513671875	NA	11906.7734375	61118.703125	87702.947265625	91506.939453125	90700.50390625	56185.44921875
Q5U3S7	0.5625	16	1.6120944903754886	3.0569532523811227	77811.62198404896	2.1557321094337348e-5	9.697025524560563e-7	1.706676492322659e-4	7.994663355073671	5.902095654362052	median	NA	23174.98500330017	40899.561942893444	32328.060778084608	43622.96809964995	49364.216251637146	72941.43015140714	NA	132764.36976389005	105671.08675476986	139685.822826254	137876.4166975532	150730.7852335645	118072.08003635246	126494.45810871392	101883.1459843494	Nitric oxide synthase-interacting protein OS=Danio rerio OX=7955 GN=nosip PE=2 SV=1	NA	nucleus;other cell component	other molecular function	492793	nosip; wu:fb80a11	ENSDARG00000037958; ENSDARG00000112335	NA	NA	NA	24249.5390625	47886.41015625	40720.56640625	43068.796875	62895.1484375	34792.76953125	NA	115617.484375	127712.3984375	183656.84375	140329.625	116037.6484375
F1QKV3	0.8125	16	1.586920633227356	3.004074586617282	22146.4011684817	6.1355497919171536e-6	0.03204643163334156	0.19821690620494972	4.034870372280654	-2.947680560383148	median	NA	NA	NA	NA	NA	12777.556410483585	NA	NA	NA	NA	38384.732491802475	NA	NA	NA	NA	NA	STING ER exit protein OS=Danio rerio OX=7955 GN=zgc:103697 PE=1 SV=1	NA	NA	NA	NA	NA	NA	NA	NA	NA	NA	NA	NA	NA	16279.9365234375	NA	NA	NA	NA	50467.67578125	NA	NA
E7F557	0.75	16	1.5250242743310682	2.877915582512841	10556.690160706909	2.9246782638002612e-6	0.002305963304409138	0.04650359330558428	4.086716509438121	-1.256122271066899	median	11370.050818046226	6248.586375497528	10235.451575343744	10067.269325821951	7739.565907915234	14617.612432369191	7911.527949629927	9198.91343453797	NA	27014.513671979188	NA	NA	NA	NA	NA	NA	Zinc finger protein X-linked OS=Danio rerio OX=7955 GN=zfx PE=4 SV=3	other biological processes	nucleus	nucleic acid binding activity;other molecular function	560346	NA	ENSDARG00000074453	NA	NA	11516.3505859375	6538.314453125	11983.9677734375	12680.7763671875	7641.2451171875	18624.359375	3773.76708984375	7263.23681640625	NA	32649.3125	NA	NA	NA
F1QEA5	0.875	16	1.514299994411756	2.856601900216832	31106.640224858515	8.617939253737316e-6	4.0073015308007134e-5	0.0027707627727250645	7.042519604354787	2.5862201653086743	median	NA	NA	18390.965694979343	24497.985586204057	14384.063213335583	14021.5670614697	NA	NA	48218.69045677609	71624.28698455867	NA	43147.03920564971	45884.08384919011	NA	43891.06545727975	NA	Zinc finger protein 1027 OS=Danio rerio OX=7955 GN=znf1027 PE=4 SV=3	NA	NA	NA	NA	NA	NA	NA	NA	NA	NA	21532.68359375	30857.76953125	14201.3330078125	17864.935546875	NA	NA	41991.11328125	86563.9765625	NA	43914.74609375	35323.1171875
Q6PGX4	0.25	16	1.4686024509305007	2.76753670455877	20521.203127868295	5.685296794870349e-6	0.003313538951539007	0.057276887590888545	3.8589736926725853	-1.9189813784896002	median	15238.633663647077	NA	11648.7742552848	9501.501553360125	10948.711725374123	NA	NA	NA	23650.31173709041	38497.074365986926	33842.286981806355	NA	NA	15751.00934828982	72013.04278345394	NA	Heat shock cognate 70 OS=Danio rerio OX=7955 GN=hsc70 PE=1 SV=1	protein metabolism;other metabolic processes	plasma membrane;other membranes;cytosol;nucleus;other cell component	other molecular function	393586	zgc:63663	ENSDARG00000012381	NA	MAPK signaling pathway	15434.7109375	NA	13638.7275390625	11968.1328125	10809.623046875	NA	NA	NA	20595.80859375	46526.953125	44495.3359375	NA	NA
F1QRQ0	0.9375	16	1.4335403086754273	2.7010873743522725	19082.199982064718	5.2866281631303695e-6	0.040937236629932656	0.22145815217306825	3.644888848146861	-3.1870612228276913	median	NA	NA	NA	NA	NA	11610.7193212023	NA	NA	NA	NA	31361.56736564752	NA	NA	NA	NA	NA	Myelin expression factor 2 OS=Danio rerio OX=7955 GN=myef2 PE=1 SV=2	NA	NA	NA	NA	NA	NA	NA	NA	NA	NA	NA	NA	NA	14793.2646484375	NA	NA	NA	NA	41233.72265625	NA	NA
Q6NWY2	0.9375	16	1.3561706295333575	2.560047590145464	13222.371235945668	3.663191886942578e-6	0.04666414488689474	0.2367834557512299	3.4481703610676946	-3.318455569229571	median	NA	NA	NA	NA	NA	8263.905210234921	NA	NA	NA	NA	21155.990618652453	NA	NA	NA	NA	NA	Non-specific serine/threonine protein kinase OS=Danio rerio OX=7955 GN=oxsr1b PE=1 SV=1	other metabolic processes;signal transduction;other biological processes	cytosol;other cell component	kinase activity;other molecular function	394150	zgc:77321	ENSDARG00000027500	NA	NA	NA	NA	NA	NA	NA	10529.0751953125	NA	NA	NA	NA	27815.58203125	NA	NA
X1WGY4	0.9375	16	1.3428559274830008	2.5365294793957247	17560.234155092385	4.864975135085574e-6	0.06733657733880861	0.28311863998969294	2.1254047612817404	-4.7076690460424855	median	NA	NA	NA	13360.88396289479	13232.679594817439	12769.851087891599	8540.232198569372	NA	NA	NA	NA	NA	50163.74152915088	8691.40684115613	61248.24045227162	NA	Bromodomain and WD repeat domain-containing 1 OS=Danio rerio OX=7955 GN=brwd1 PE=4 SV=1	NA	NA	NA	NA	NA	NA	NA	NA	NA	NA	NA	16829.427734375	13064.576171875	16270.119140625	4073.65649414063	NA	NA	NA	NA	NA	38617.7421875
F1R2E0	0.0625	16	1.3265633618268424	2.5080452229425334	108987.39251818474	3.0194412554858713e-5	0.04534765808183645	0.2343671246600033	2.1624583228140843	-4.9281849827252024	median	212662.5601371643	209558.91625734346	127015.15712724309	11217.070774845513	149933.4314030301	48680.13950546099	84312.72805447095	12876.357291634953	288385.8223013042	269454.21493061684	90825.07075337667	198688.69927619037	214783.5064396101	294553.24687298416	138816.2895318056	63960.01815219022	Heterogeneous nuclear ribonucleoprotein M OS=Danio rerio OX=7955 GN=hnrnpm PE=1 SV=2	NA	nucleus;other cell component	nucleic acid binding activity	555643	si:ch211-197g15.1	ENSDARG00000061735	NA	mRNA processing	215398.9140625	219275.530273438	148713.08203125	14129.0712890625	148028.728515625	62023.5634765625	40216.8330078125	10166.8564453125	251139.99609375	325658.087890625	119415.453125	202223.928710938	165347.596191406
B0UXL2	0.9375	16	1.255114065306934	2.3868601934272538	13655.101531300275	3.7830776531860707e-6	0.06878622960047782	0.2847570737894711	2.1115573350345778	-4.646125614768075	median	NA	9344.378792289679	NA	NA	NA	NA	NA	5758.198092208028	16250.081864120219	19041.972836783898	46692.27453973171	14596.177808899192	NA	7801.458973953954	NA	NA	Isocitrate dehydrogenase [NADP] OS=Danio rerio OX=7955 GN=idh1 PE=1 SV=1	NA	NA	NA	NA	NA	NA	NA	NA	NA	9777.6494140625	NA	NA	NA	NA	NA	4546.5322265625	14151.3388671875	23013.826171875	61390.30859375	14855.884765625	NA
F1R8U0	0.1875	16	1.2467105584377656	2.372997463505988	688784.2384084661	1.908242318240552e-4	0.06882636439806251	0.2847570737894711	1.9444339473287804	-5.303884886156745	median	2524474.5498110056	40492.108687231914	394976.30426525575	340401.6397449068	1008685.561818082	968897.0967925169	333436.5703207966	356718.5901117644	924526.2051371443	728226.9729932979	751781.9232528517	450252.514002529	1940788.4726342866	940671.2221844387	3598403.62213344	1072987.7192888495	Keratin 94 OS=Danio rerio OX=7955 GN=krt94 PE=1 SV=1	NA	NA	NA	NA	NA	NA	NA	NA	2556957.2578125	42369.60546875	462449.875	428771.390625	995871.56640625	1234475.7265625	159047.90625	281656.264648438	805121.08984375	880123.5625	988431.69921875	458263.76953125	1494084.50390625
A0A1D5NT24	0.9375	16	1.2435248408164643	2.367763260015129	9991.024881028654	2.767963524343448e-6	0.05701694626311229	0.2621966935044784	3.1617595942408565	-3.5234301206737455	median	6492.932706127386	NA	NA	NA	NA	NA	NA	NA	NA	NA	15373.727511319034	NA	NA	NA	NA	NA	Disintegrin and metalloproteinase domain-containing protein 10 OS=Danio rerio OX=7955 GN=adam10a PE=1 SV=1	protein metabolism;other metabolic processes;signal transduction	plasma membrane;other membranes	other molecular function	566044	adam10	ENSDARG00000053468	NA	Hypertrophy model	6576.47802734375	NA	NA	NA	NA	NA	NA	NA	NA	NA	20213.1484375	NA	NA
A0A0R4IFL5	0.5	16	1.215584604537126	2.322348693266867	90113.2117178644	2.496541506668798e-5	8.461421649733372e-5	0.004818033033495237	5.1454911543187585	1.224380771876012	median	64565.06773932401	23177.560880169658	46202.0730187823	117918.00624770558	63741.173743248786	73395.2817204461	55045.97245233844	71199.56793082968	137021.15288451288	140348.91287941858	173753.94578141873	135454.6310820623	112617.60587266195	126879.500046878	170461.23976238957	114727.85293771332	26S proteasome non-ATPase regulatory subunit 2 OS=Danio rerio OX=7955 PE=1 SV=2	NA	NA	NA	NA	NA	NA	NA	NA	65395.833984375	24252.234375	54094.74609375	148530.03515625	62931.427734375	93513.2265625	26256.7080078125	56217.435546875	119324.4921875	169623.46875	228449.10546875	137864.749023438	86696.8359375
Q6NUW5	0.625	16	1.2044297346968609	2.304461611058304	21705.703020088218	6.013456571799653e-6	0.04106584536680346	0.22145815217306825	2.352447631734676	-4.425688953040517	median	19501.183423893184	9545.52211069104	NA	11606.166319188475	9127.166161863272	38218.525757291776	NA	NA	NA	NA	85129.1246251649	24492.26659205616	NA	NA	31797.28941114129	21404.650056678234	Acidic leucine-rich nuclear phosphoprotein 32 family member E OS=Danio rerio OX=7955 GN=anp32e PE=1 SV=1	cell organization and biogenesis;other biological processes	nucleus;other cell component	enzyme regulator activity;other molecular function	406562	anp32e	NA	NA	NA	19752.107421875	9988.119140625	NA	14619.177734375	9011.2177734375	48694.37890625	NA	NA	NA	NA	111926.5078125	24928.052734375	NA
Q5U3J4	0.3125	16	1.1830356610677395	2.270540327651135	46465.22767987796	1.2872959170828719e-5	0.005613826175043208	0.07600256975443112	3.1751661884351163	-2.95058486932197	median	82627.09705175553	35159.59558881705	28166.332600886068	18076.490705922515	23197.69952451223	45493.358958598554	15265.40535904483	34308.017382355814	74356.88338006356	86310.55207396728	208081.58119630677	61419.353639752124	37024.779822006414	30970.511575008604	77278.34377493712	79454.55736900405	Clathrin interactor 1 OS=Danio rerio OX=7955 GN=clint1a PE=1 SV=1	NA	NA	NA	NA	NA	NA	NA	NA	83690.26953125	36789.83984375	32977.970703125	22769.2265625	22903.00390625	57963.2734375	7281.537109375	27088.7705078125	64753.486328125	104313.563476563	273582.5703125	62512.1762695313	28502.92578125
Q502Q7	0.5	16	1.139455197772346	2.2029781681360032	1185132.3686876986	3.283350013746095e-4	0.061909958643661375	0.27130173035153454	2.0005853730782337	-5.209422549789004	median	2168233.0923155686	247977.48606263418	604935.7837289152	723110.6115074267	1374407.1216706517	1536851.2145844605	452814.9984393374	734503.4664788899	750594.1896491795	1046111.0546687896	961035.3303049468	1043594.0954576848	2464154.944770867	2115572.795569465	16428553.810224095	1359021.6465625097	Peripherin OS=Danio rerio OX=7955 GN=prph PE=2 SV=1	other biological processes	plasma membrane;other membranes;cytoskeleton;other cell component	other molecular function	30259	plasticin	ENSDARG00000028306	NA	NA	2196132	259475.453125	708276.609375	910833.28125	1356947.125	1958108.375	215990.9375	579945.953125	653652.875	1264313.21875	1263554.96875	1062162.5625	1896989.6875
A0A0A0MPG3	0.875	16	1.096272776590741	2.1380161881755266	46750.25510095867	1.2951924593734147e-5	0.19299583205533502	0.49357982940439715	1.5155578270838403	-5.188085530438747	median	26440.87013561341	NA	NA	NA	NA	NA	NA	NA	67359.15194099692	95472.74442764763	NA	28092.098298206987	NA	NA	NA	NA	Crystallin, gamma N2 (Fragment) OS=Danio rerio OX=7955 GN=crygn2 PE=1 SV=1	NA	NA	NA	NA	NA	NA	NA	NA	26781.087890625	NA	NA	NA	NA	NA	NA	NA	58659.53125	115386.84375	NA	28591.935546875	NA
A0A0R4IQJ3	0.9375	16	1.0883797518221972	2.126350981467979	9578.602553831777	2.6537039792117517e-6	0.05805170325414031	0.2638218251174076	2.3601323981281763	-4.1240399470719336	median	NA	5238.346133060884	NA	NA	NA	NA	NA	NA	12063.706560883818	15929.472302446007	11638.724412325868	NA	NA	6882.227686025322	NA	NA	Fraser extracellular matrix complex subunit 1 OS=Danio rerio OX=7955 GN=fras1 PE=1 SV=2	cell organization and biogenesis;developmental processes;other biological processes	extracellular matrix;other membranes	NA	563428	id:ibd5080	ENSDARG00000054619	NA	NA	NA	5481.232421875	NA	NA	NA	NA	NA	NA	10505.6455078125	19252.107421875	15302.421875	NA	NA
Q566W6	0.5625	16	1.0818853910253416	2.116800622550242	25709.23232142331	7.12261436158536e-6	0.011471254215152259	0.11688604295018301	2.8382375227133885	-3.6402949124505204	median	14502.44611827073	34273.52334430979	8011.1886810355945	11288.049628251765	7466.454796466305	25986.10041711908	50108.48619933823	21752.557892040426	35858.88328496874	52737.91654987724	86055.64245716472	27870.432971314116	23463.339529842793	29718.387132380245	41987.933285117775	28856.943753217314	Cold-inducible RNA-binding protein a OS=Danio rerio OX=7955 GN=cirbpa PE=1 SV=1	other biological processes	nucleus	nucleic acid binding activity	550495	wu:fb12a12	ENSDARG00000103672	NA	NA	14689.05078125	35862.6831054688	9379.7353515625	14218.4765625	7371.603515625	33108.99609375	23901.546875	17175.287109375	31227.609375	63738.208984375	113144.6796875	28366.326171875	18062.87109375
B3DIV6	0.4375	16	1.0755203963355306	2.1074821273394515	48641.43818069611	1.3475867416908238e-5	0.007114923836019532	0.08605570007002132	3.090813365028317	-3.1282657290228033	median	15837.375867056202	24367.308008592736	26829.11949509288	44037.11933822026	47415.807277675034	76262.2043854	35263.35224411668	33331.932932219715	81066.84055554665	104227.64281537815	143156.52567039596	85301.29361952015	66165.50166914782	58682.965261214165	NA	26003.2014508131	Acetyltransferase component of pyruvate dehydrogenase complex OS=Danio rerio OX=7955 GN=dlat PE=1 SV=1	other metabolic processes;other biological processes	mitochondrion	other molecular function	324201	NA	ENSDARG00000015918	NA	Glycolysis and gluconeogenesis; TCA cycle	16041.1572265625	25497.146484375	31412.322265625	55469.34765625	46813.453125	97165.984375	16820.4775390625	26318.078125	70596.833984375	125967.875	188220.072265625	86819.04296875	50936.4375
Q6P5K3	0.25	16	1.075233835650252	2.1070635624096528	74416.62507085472	2.06167541622277e-5	0.0154974857188353	0.13686939390976557	2.6942380561462547	-3.9272111696112404	median	87353.41577092725	30856.845266301047	38134.53155793135	56881.30770182823	48115.49667301949	174268.01513425898	36190.40857098042	26892.654135337805	135307.1341947361	76209.03824866988	333340.1655246564	65525.55404397914	63479.19730461931	72552.58294728419	104239.93774000295	171445.5964839489	60S acidic ribosomal protein P0 OS=Danio rerio OX=7955 GN=rplp0 PE=1 SV=1	other biological processes	translational apparatus;other cell component	NA	58101	arp	ENSDARG00000051783	NA	Cytoplasmic ribosomal proteins	88477.40234375	32287.583984375	44649.03125	71647.943359375	47504.25390625	222035.5859375	17262.6796875	21233.78125	117831.84375	92105.0341796875	438270.6953125	66691.4375	48868.4296875
Q50LC6	0.9375	16	1.0669105151137899	2.094942308866157	28470.205975104825	7.887528317467417e-6	0.04672794857749364	0.2367834557512299	2.20168650126873	-4.762025665811203	median	24823.194719195908	8690.923628360557	19608.360228009384	18705.5743353507	25776.83507164441	28396.311220842774	NA	NA	21140.24490028383	38139.98361153702	197351.0315523002	31575.751059999227	NA	NA	41178.8225093542	23664.772175538405	GST class-pi OS=Danio rerio OX=7955 GN=gstp2 PE=1 SV=1	other metabolic processes;other biological processes	cytosol;mitochondrion;nucleus	other molecular function	553169	gstp2	ENSDARG00000103019	NA	NA	25142.59765625	9093.8955078125	22958.044921875	23561.623046875	25449.375	36179.85546875	NA	NA	18409.923828125	46095.37890625	259474.203125	32137.572265625	NA
Q6PC68	0.6875	16	1.0570869051384673	2.0807258681413914	44228.88920123996	1.2253392768916367e-5	0.0068033867399290805	0.08399221017561977	3.1803446308821486	-2.9691251190228742	median	30023.98067876002	NA	19660.570144758523	51433.757650732994	29768.843094233598	81339.9238294679	24311.123969175696	17365.20986710902	51857.545344012986	74044.26423022586	111002.57152626889	58514.12731051236	NA	NA	67624.65794300784	47349.21266612379	Vacuolar proton pump subunit B OS=Danio rerio OX=7955 GN=atp6v1ba PE=1 SV=1	NA	NA	NA	NA	NA	NA	NA	NA	30410.302734375	NA	23019.173828125	64786.185546875	29390.669921875	103635.52734375	11596.30859375	13711.14453125	45160	89488.72265625	145944.53125	59555.2578125	NA
Q90474	0	16	0.999832027204949	1.9997671538167876	2427938.3079843996	6.72648177327434e-4	1.4915179844376876e-8	4.812631363118939e-6	10.121231649115355	9.964972685295326	median	1772189.7874038068	1560612.1374902087	1654436.5055101437	1766173.4605467892	1633982.43276304	2014408.4100339853	1381840.6364493116	2054196.1870674342	3511808.153468531	3166167.3036270714	4171294.23826355	3386591.647825182	2783585.575595833	3485992.2921888726	3597405.4466906	3522088.093081205	Heat shock protein HSP 90-alpha 1 OS=Danio rerio OX=7955 GN=hsp90a.1 PE=1 SV=3	cell organization and biogenesis;protein metabolism;other metabolic processes;stress response;other biological processes	plasma membrane;other membranes;cytosol;cytoskeleton;nucleus;other cell component	enzyme regulator activity;other molecular function	30591	hsp90a.1	NA	NA	NA	1794992.75976563	1632973.00878906	1937062.92480469	2224679.796875	1613224.88037109	2566565.9375	659132.439453125	1621943.01318359	3058248.421875	3826579.55566406	5484355.66796875	3446848.61523438	2142898.17382813
F1QS97	0.9375	16	0.9981143227466038	1.9973876038972473	19802.924323042476	5.4863012407863944e-6	0.5261009418189309	0.7556196505663572	0.6835888587497781	-6.014243141608007	median	NA	NA	NA	NA	NA	NA	11786.43770417226	NA	15109.827564322586	105274.0183065411	8202.647294723956	NA	NA	NA	NA	NA	Hydrogen voltage-gated channel 1 OS=Danio rerio OX=7955 GN=hvcn1 PE=1 SV=1	NA	NA	NA	NA	NA	NA	NA	NA	NA	NA	NA	NA	NA	NA	5622.08349609375	NA	13158.3515625	127232.5078125	10784.71875	NA	NA
Q8UWM3	0.75	16	0.9822642760138294	1.9755635777778573	65484.01753181126	1.8142019874227213e-5	0.019390006124919066	0.15154251623818163	2.585837158666012	-4.139340004326621	median	67728.43656984002	42042.24898835725	49732.51299418185	43323.995493485505	43660.45209598286	58595.893270379354	37812.576467173174	37402.52402796619	183138.1230059118	91147.29306202359	33025.1679659434	41736.085438232614	120578.66910816834	58654.7358529582	353332.714024697	89579.7551887857	Hexosyltransferase OS=Danio rerio OX=7955 GN=b3gnt2a PE=2 SV=1	protein metabolism;other metabolic processes	other membranes;ER/Golgi	other molecular function	405766	ssp2	ENSDARG00000052376	NA	NA	68599.90625	43991.62109375	58228.2890625	54571.09375	43105.8046875	74657.265625	18036.447265625	29532.1171875	159485.328125	110159.171875	43421	42478.6875	92825.53125
Q6NY88	0.9375	16	0.9788376915210222	1.9708769305283762	9041.108144518543	2.504793838637226e-6	0.041744053868723964	0.2232499676515182	2.3427538704179054	-4.393369190224286	median	NA	4688.896197536366	7001.029049844197	5795.801219685131	NA	NA	NA	NA	19892.40073612932	11914.259346779974	22596.64604587498	NA	6825.654258206794	6192.202032328725	NA	9372.627581334986	Charged multivesicular body protein 3 OS=Danio rerio OX=7955 GN=chmp3 PE=2 SV=3	transport	other membranes;cytosol;other cytoplasmic organelle	NA	406621	chmp3	NA	Macroautophagy; Sealing of the nuclear envelope (NE) by ESCRT-III; Endosomal Sorting Complex Required For Transport (ESCRT)	NA	NA	4906.30615234375	8197.0107421875	7300.41650390625	NA	NA	NA	NA	17323.2421875	14399.384765625	29709.734375	NA	5254.619140625
Q1RLR5	0.875	16	0.9556617513250991	1.9394690469947444	11576.023861999389	3.2070795727659827e-6	0.0031590997603128147	0.05581950515534116	3.888721202291573	-1.8704250723565696	median	NA	6273.653577250224	7876.666989663375	10688.53334961552	10349.347609216233	NA	NA	8725.849713647469	NA	26321.987151220677	17113.643159431354	11983.552416921226	NA	NA	14497.267654270689	NA	B-cell CLL/lymphoma 11A OS=Danio rerio OX=7955 GN=bcl11aa PE=2 SV=1	developmental processes;other biological processes	nucleus	nucleic acid binding activity;other molecular function	678650	bcl11a	ENSDARG00000061352	NA	NA	NA	6564.5439453125	9222.2333984375	13463.3232421875	10217.873046875	NA	NA	6889.71728515625	NA	31812.3359375	22500.763671875	12196.7734375	NA
E7F8A7	0.875	16	0.9540884474058142	1.9373551483801346	27700.642639685917	7.674324640419591e-6	0.5463263810925472	0.7655503197119238	0.6490599208537063	-6.176061047494282	median	NA	6957.619349396266	NA	56925.88395064534	NA	NA	NA	NA	NA	NA	NA	121278.67459892087	NA	12257.572996218763	NA	NA	Ectonucleoside triphosphate diphosphohydrolase 5a OS=Danio rerio OX=7955 GN=entpd5a PE=3 SV=1	other metabolic processes;other biological processes	other membranes	other molecular function	556849	NA	ENSDARG00000053481	NA	NA	NA	7280.22314453125	NA	71704.091796875	NA	NA	NA	NA	NA	NA	NA	123436.5625	NA
F1R0L7	0.75	16	0.9164591712600831	1.887477139712741	27006.137914992873	7.481915576452111e-6	0.35324036892392596	0.6355700318185137	0.9803078860791469	-6.2527164793045085	median	33053.70583672317	6318.77248716988	NA	NA	11549.420066542996	61897.55156963042	NA	NA	NA	NA	212279.97987811686	20502.95275641101	NA	NA	23956.576137014268	18174.52744806961	Chloride intracellular channel protein OS=Danio rerio OX=7955 GN=clic5b PE=1 SV=1	NA	NA	NA	NA	NA	NA	NA	NA	33479.01171875	6611.7548828125	NA	NA	11402.7001953125	78863.921875	NA	NA	NA	NA	279102.5625	20867.7578125	NA
Q6P3G9	0.1875	16	0.9018053942447963	1.8684026471299096	24970.85892951155	6.918051702549415e-6	7.63691427056754e-4	0.023471667172115906	4.157822859317684	-0.9235601830655513	median	24686.984461814016	12991.412592305973	NA	20786.95084874471	16225.219229434997	27383.289324813064	10352.312900717	19138.848800491956	27690.807192141383	40691.5100620309	52236.5412979952	34764.872869444574	28070.036156749353	21743.887676706796	37553.48735111663	33248.54888777147	Endoplasmic reticulum protein 44 OS=Danio rerio OX=7955 GN=erp44 PE=1 SV=1	protein metabolism;other metabolic processes;developmental processes;signal transduction	other membranes;ER/Golgi	other molecular function	393866	txndc4	ENSDARG00000019008	Neutrophil degranulation	NA	25004.634765625	13593.78515625	NA	26183.333984375	16019.099609375	34889.16015625	4938.01171875	15111.56640625	24114.462890625	49179.11328125	68679.828125	35383.4375	21609.26171875
A0A2R8RX09	0	16	0.8981421824991145	1.8636645200310697	370135.64087531203	1.0254422996661248e-4	3.393112269853867e-5	0.0026276261417748346	5.595283725394546	2.147886710343709	median	295535.1738783368	341737.7465910306	249353.00767340785	292101.1436463956	217884.60314184212	250650.9354737967	274072.10185203725	265219.590071863	679655.1367242943	488480.34585353587	754035.2768215025	411744.6572864148	332244.0682181517	375609.2352053743	533633.0480340135	619108.3282403959	Troponin I type 2a (skeletal, fast), tandem duplicate 4 OS=Danio rerio OX=7955 GN=tnni2a.4 PE=1 SV=1	NA	NA	NA	NA	NA	NA	NA	NA	299337.859375	357583.09375	291949.8359375	367931.875	215116.671875	319355.375	130731.29296875	209410.89453125	591875.796875	590369.59375	991394.375	419070.75	255772.703125
Q6TH14	0.3125	16	0.8976397433107675	1.8630155852058605	86603.7864777374	2.3993146338328888e-5	0.021749010367994457	0.1607102445512873	2.5298565050341404	-4.247448139586172	median	46691.87042236778	202749.4224273397	55269.096250350776	50471.369339650046	47277.02074364869	78208.60428304647	58640.05363605258	45877.7118352598	173096.6983805097	146498.91981528187	202428.61678209892	112064.1042223767	86110.8916900755	170883.7803521816	128005.37372523283	35181.32786016732	2-phospho-D-glycerate hydro-lyase OS=Danio rerio OX=7955 GN=eno3 PE=1 SV=1	other metabolic processes	cytosol	other molecular function	378963	ENO1	ENSDARG00000039007	Gluconeogenesis; Glycolysis	Glycolysis and gluconeogenesis	47292.66015625	212150.30078125	64710.68359375	63573.95703125	46676.4296875	99645.900390625	27971.0703125	36223.91796875	150740.78125	177056.26953125	266150.13671875	114058.0390625	66291.072265625
B3DJ38	0.9375	16	0.8961850615914031	1.861138037428118	8639424.749293212	0.002393509460952474	0.3924455417248891	0.6658220226996675	0.8778365403532706	-6.700349317222127	median	13676416.950511448	30250.063871300492	11294629.121941704	13347041.732043613	13542772.739899809	14441161.087673595	15108634.419083826	14036981.623047551	10459701.345098225	5706356.99209876	12490037.751065604	11018097.137683501	16013447.971665498	12500942.265239205	15961069.670188464	14189097.882562654	Similar to synaptotagmin XII OS=Danio rerio OX=7955 GN=syt12 PE=2 SV=1	transport;other biological processes	plasma membrane;other membranes;ER/Golgi	other molecular function	566397	LOC566397	ENSDARG00000101776	NA	NA	13852393	31652.66796875	13224084	16811992	13370730	18399542	7206758	11083257	9108802	6896612.5	16421716	11214140	12327693
Q6I6N2	0.0625	16	0.8881013857557143	1.8507389126468796	30253.542710607522	8.381592849812468e-6	1.6079647508082754e-4	0.007782549393912053	4.8360914744911305	0.5772542881564879	median	24689.585756280205	18274.26913104054	17559.500500879294	22301.470302951046	20465.69819478388	30682.807639912506	22027.385715413613	24476.26724819753	54044.4377646662	35241.7381762866	69197.68360106638	42841.10374954803	32700.14236259428	25292.497550350763	33656.66994665029	52386.27217679	Transcription factor MafG OS=Danio rerio OX=7955 GN=mafga PE=2 SV=1	other biological processes	nucleus;other cell component	nucleic acid binding activity;other molecular function	415134	mafg1	ENSDARG00000018109	NA	NA	25007.26953125	19121.591796875	20559.1796875	28091.029296875	20205.708984375	39093.08984375	10506.974609375	19325.861328125	47064.44921875	42592.60546875	90980.0859375	43603.3671875	25173.673828125
A0A0R4ILP5	0.8125	16	0.8773504544785631	1.8369985077169886	316038.3783502993	8.755685367447677e-5	2.0273353936209783e-8	5.607030460071734e-6	9.909004621531336	9.657098499415039	median	215770.60759114882	308855.8794569414	222994.87007061468	217401.34880817716	237457.9594722675	210378.81286202266	244464.0583294779	221500.32638907293	456379.1796044788	496758.18808460125	422868.86832855997	418903.7150619253	399287.76272267796	392543.330296715	408362.4158368482	440903.61650355975	FYVE, RhoGEF and PH domain-containing 4a OS=Danio rerio OX=7955 GN=fgd4a PE=4 SV=2	NA	NA	NA	NA	NA	NA	NA	NA	218546.953125	323176.59375	261088.953125	273839.6875	234441.375	268044.5	116608.375	174891.234375	397436.546875	600374.0625	555981.703125	426357.1875	307385.203125
A0A2R8Q7Y8	0.5625	16	0.8655241510355332	1.8220015052624172	22934.680966545508	6.35393877142621e-6	0.1949604160636575	0.4966360072358433	1.350034089733982	-6.186588113457836	median	6177.483329212233	6164.329069781266	32262.12533606372	39877.129455838556	38067.40779198339	48233.20320220729	9529.356555196757	8103.440640361412	26038.053597883732	67896.75569821813	129285.45427052499	28429.009944719208	86429.80692706587	21475.358137795418	7781.850642124396	8988.3662812376	Transcription elongation factor A (SII), 1 OS=Danio rerio OX=7955 GN=tcea1 PE=1 SV=1	NA	NA	NA	NA	NA	NA	NA	NA	6256.9697265625	6450.150390625	37773.4453125	50229.40625	37583.8125	61454.1201171875	4545.46484375	6398.2783203125	22675.1669921875	82058.94140625	169982.59375	28934.841796875	66536.583984375
Q7T3H0	0.75	16	0.8613865653810038	1.8167835714001972	14338.770117582113	3.97248461914818e-6	0.004001904815080657	0.062481352596743166	3.366180640163892	-2.5662007903227897	median	15753.017950812799	7190.26582856914	7288.796638945306	10830.163107470717	7833.610224026181	16104.19319953374	NA	11890.97814194937	18963.696214023224	12905.12049819428	31472.974589793383	18373.595849641362	18441.993727324614	10232.167096317145	20285.030888002235	30647.30591711228	Transcription factor mafT OS=Danio rerio OX=7955 GN=maff PE=2 SV=1	other biological processes	nucleus;other cell component	nucleic acid binding activity;other molecular function	393307	maft	ENSDARG00000028957; ENSDARG00000111050	Factors involved in megakaryocyte development and platelet production	NA	15955.7138671875	7523.65673828125	8533.9375	13641.720703125	7734.0947265625	20518.41796875	NA	9388.8251953125	16514.482421875	15596.923828125	41380.19921875	18700.513671875	14197.26953125
Q1L941	0.9375	16	0.8570589955681722	1.8113420350277722	18490.552140670636	5.122715084768909e-6	0.02852320685280928	0.1871895880238602	2.56749498634946	-3.91527149432658	median	13107.864001574542	22407.319565448568	15513.730196901453	20583.568224698407	NA	15724.884074528922	18189.167995123797	10933.421249930616	19529.968573486818	44109.513997725684	NA	NA	NA	NA	NA	NA	Zinc finger protein 516 OS=Danio rerio OX=7955 GN=znf516 PE=4 SV=2	other biological processes	nucleus	nucleic acid binding activity;other molecular function	100003866	si:ch211-135j15.1	ENSDARG00000070809	NA	NA	13276.5244140625	23446.279296875	18163.931640625	25927.15234375	NA	20035.138671875	8676.16015625	8632.76171875	17007.619140625	53310.05859375	NA	NA	NA
F1R8D1	0.9375	16	0.8491908343988506	1.801490238445389	108868.36699533332	3.016143712844933e-5	2.1184757330403707e-5	0.0019567277762316234	6.300197223177185	2.8484442772034857	median	NA	85299.3337725307	57803.64766101009	79164.7881050028	80505.22640909738	NA	88848.0268640625	89046.6798319339	177387.22199120227	148945.9819565645	112249.42449367349	126341.17660895044	146699.97388942156	167261.10830020616	NA	132036.6535727422	N-myc downstream-regulated 1b OS=Danio rerio OX=7955 GN=ndrg1b PE=3 SV=1	developmental processes;signal transduction;other biological processes	other cell component	NA	393665	ndrg1l	ENSDARG00000010420	NA	NA	NA	89254.40625	67678.2109375	99716.3125	79482.515625	NA	42380.15234375	70309.078125	154477.171875	180013.75	147583.875	128589.140625	112934.59375
A8E5P7	0	16	0.8361651265704424	1.7852982711664358	135955.2559877331	3.7665724387434056e-5	3.553440891428302e-5	0.00264594675607892	5.572261007259125	2.101170292279207	median	128675.78247293089	77000.17208406817	92927.70650887975	123017.62028683294	110706.6923486997	111099.45400900683	130966.15825020599	62976.56022599078	203855.21452392082	158233.63183762433	206798.16688428813	187190.8035162629	206934.58883815788	149042.49038849957	155781.86374872495	197651.10932057287	Zgc:174917 OS=Danio rerio OX=7955 GN=zgc:174917 PE=2 SV=1	other metabolic processes	NA	other molecular function	565650	NA	ENSDARG00000073820	NA	NA	130331.46875	80570.4375	108802.4921875	154953.53125	109300.3125	141552.265625	62470.33203125	49724.75	177526.75	191238.65625	271895.15625	190521.453125	159305.234375
E7FAG7	0.625	16	0.8297080857306742	1.7773257026599143	13483.54853624392	3.735549753049466e-6	0.3613355760491002	0.6423743574206225	0.9789739518991417	-6.050636573863027	median	NA	NA	NA	7003.308117567298	NA	12058.199818133493	NA	NA	NA	14281.041275682463	65228.07111325506	6698.018765566124	NA	NA	NA	11405.090509467695	RNA-binding motif, single stranded-interacting protein 1a OS=Danio rerio OX=7955 GN=rbms1a PE=1 SV=1	NA	cytosol;nucleus;other cell component	nucleic acid binding activity	564994	NA	ENSDARG00000074023	NA	NA	NA	NA	NA	8821.3974609375	NA	15363.4013671875	NA	NA	NA	17259.83984375	85760.8984375	6817.1953125	NA
F1QYT2	0.3125	16	0.8287641087205841	1.7761631521659362	76574.5533417609	2.1214597407855055e-5	0.030089669202191173	0.19211184581766264	2.369692150799324	-4.550744798787947	median	69152.28758798547	80368.0181629815	78756.39072521677	15568.721625751996	67421.11483552757	90530.39159036131	48831.99976812697	58481.82904679629	156446.5122577822	161838.75103129883	208246.34789950913	77435.97025913313	71478.61602017222	94223.78672439007	51353.702943125456	83316.34444493095	Sulfide quinone oxidoreductase OS=Danio rerio OX=7955 GN=sqor PE=1 SV=1	other metabolic processes	mitochondrion	other molecular function	550580	fj81h04	ENSDARG00000017034	NA	NA	70042.078125	84094.4404296875	92210.298828125	19610.4296875	66564.6201171875	115345.139648438	23292.66796875	46175.8203125	136241.012695313	195595.74609375	273799.203125	78813.7734375	55026.65234375
F1QLC3	0.875	16	0.8268730320135234	1.7738364925162398	21088.653524685917	5.842506092111502e-6	0.1342482263108164	0.4029790195584059	2.102389639817133	-4.43133218320043	median	NA	NA	NA	15834.051714543257	NA	NA	NA	NA	NA	NA	NA	28087.018755646164	NA	NA	NA	NA	Coagulation factor X OS=Danio rerio OX=7955 GN=f10 PE=4 SV=1	protein metabolism;stress response;other biological processes	non-structural extracellular	other molecular function	282670	fi12c10	ENSDARG00000088581	NA	NA	NA	NA	NA	19944.640625	NA	NA	NA	NA	NA	NA	NA	28586.765625	NA
F1QL44	0.3125	16	0.813883845301774	1.7579375805250934	88068.08199225934	2.439882209445203e-5	0.10997502123587304	0.3658275620492272	1.687787940916943	-5.712991255459944	median	68248.56337362569	6748.258423808024	108808.55175798223	108725.40857804916	115220.49113151463	133899.56104392104	36437.29465570925	123708.68921696614	119076.06892296567	123707.36396524127	143905.06616870238	120122.2563829997	94322.92732915196	101292.97892064023	128996.2867176659	110120.6273248433	Filamin C, gamma b (actin-binding protein 280) OS=Danio rerio OX=7955 GN=flncb PE=1 SV=2	cell organization and biogenesis;developmental processes;other biological processes	other cell component	cytoskeletal activity	570288	NA	ENSDARG00000018820	NA	NA	69126.7255859375	7061.15478515625	127396.252929688	136950.999023438	113756.76953125	170601.974609375	17380.443359375	97677.3520507813	103697.065429688	149510.756835938	189204.2421875	122259.568359375	72612.974609375
Q6IQH4	0.25	16	0.8124046731365375	1.7561361188855587	135632.25555206003	3.7576238730563374e-5	0.0031143077912244746	0.05581950515534116	3.4496563851663073	-2.374974806453645	median	172382.07261073406	133080.5598964202	55225.15371002855	76079.27064897248	59608.74514710548	80622.37610624323	153804.32695796128	169015.70217101774	148508.7087298766	228624.4054484262	191904.0745388887	178496.82964226516	175394.42447447794	166687.2405881112	172619.43422157678	185583.57233852867	26S proteasome non-ATPase regulatory subunit 8 OS=Danio rerio OX=7955 GN=psmd8 PE=1 SV=1	protein metabolism;other metabolic processes	nucleus;other cell component	NA	415221	zgc:86762	ENSDARG00000020454	Ub-specific processing proteases; Cross-presentation of soluble exogenous antigens (endosomes); Antigen processing: Ubiquitination & Proteasome degradation; Hedgehog ligand biogenesis; MAPK6/MAPK4 signaling; Neddylation; KEAP1-NFE2L2 pathway; Asymmetric localization of PCP proteins; Regulation of ornithine decarboxylase (ODC); Activation of NF-kappaB in B cells; FBXL7 down-regulates AURKA during …	NA	174600.1328125	139251.103515625	64659.234375	95829.78125	58851.49609375	102721.296875	73364.046875	133450.66015625	129328.3984375	276311.828125	252312.625	181672.7890625	135024.55078125
Q6NV37	0.375	16	0.8047809817787233	1.7468805745086278	48867.22465821817	1.3538420432390942e-5	0.04298230190469683	0.22551148099591617	2.268444679720727	-4.586396501644832	median	41726.59899180884	26897.905442495638	66907.39699415541	32923.985124051294	26304.716882361423	87334.91160935764	28321.36758936883	NA	NA	81579.57631045346	101578.90723462362	NA	NA	NA	60476.02976914622	47073.0618102784	Glycogenin 1 OS=Danio rerio OX=7955 GN=gyg1a PE=1 SV=1	NA	NA	NA	NA	NA	NA	NA	NA	42263.5	28145.080078125	78337.1484375	41471.1953125	25970.55078125	111273.765625	13509.1787109375	NA	NA	98595.78125	133554.4375	NA	NA
Q8AYE3	0.625	16	0.7972342925883318	1.7377665593677327	55461.58394539689	1.5365354724986444e-5	3.8377634056817203e-4	0.01580831904978683	4.4238660858737795	-0.2963611181381838	median	63647.666963806776	27846.683022933496	38692.12572857281	43734.65271265541	37318.43212449207	48712.23850126617	34785.125360680584	51762.247342621915	98943.33672149018	51389.66244380543	49342.29760321976	94141.06782774001	71582.6791717181	69495.91382646839	88228.63367588956	78752.85602950973	Antithrombin OS=Danio rerio OX=7955 GN=serpinc1 PE=1 SV=1	other biological processes	non-structural extracellular	enzyme regulator activity	321545	wu:fb18f10	ENSDARG00000042684; ENSDARG00000110644; ENSDARG00000114606	Common Pathway of Fibrin Clot Formation	NA	64466.62890625	29137.849609375	45301.87890625	55088.359375	36844.3515625	62064.4609375	16592.365234375	40870.203125	86164.53125	62108.73046875	64874.51953125	95816.1015625	55106.763671875
F6NXU9	0.75	16	0.7967982574395513	1.7372414221877426	1416708.8585025866	3.924921108339452e-4	4.2043157276618667e-4	0.016611337242353825	4.38102052433144	-0.38771031181538795	median	1571596.415984975	1100798.3818975727	1169191.1376985908	1074006.8783847715	1115380.5605178738	1075980.7310433725	847163.3428929424	806618.2834125179	1786957.0125196218	1761158.4075645893	3589695.2667867937	1837278.987764455	1456950.4914907615	1259136.811723503	2148166.2385790297	1806985.8916238714	Zinc finger homeobox 4 OS=Danio rerio OX=7955 GN=zfhx4 PE=1 SV=1	other biological processes	nucleus	nucleic acid binding activity;other molecular function	556453	NA	ENSDARG00000075542	NA	NA	1591818.33007813	1151839.078125	1368923.375	1352823.75	1101211.1484375	1370911.41992188	404093.515625	636886.046875	1556166.57421875	2128508.1015625	4719677.984375	1869969.3359375	1121609.6875
E7F4L5	0.3125	16	0.7865342238695554	1.724925704479938	34740.12160864902	9.624577116866887e-6	0.056666216484822736	0.2621966935044784	2.0805337858767805	-4.968286436193656	median	63567.56483472931	17296.17321872662	31025.979072118706	NA	NA	NA	17609.848640572836	15738.584262701772	44518.7420472378	46023.65011293898	111807.20632548394	44708.24918104268	26649.80260163318	26065.444736779085	41621.97748940896	38345.262567603204	Protein kinase C delta type OS=Danio rerio OX=7955 GN=prkcdb PE=1 SV=1	cell cycle OR cell proliferation;other metabolic processes;signal transduction;other biological processes	nucleus;other cell component	kinase activity;other molecular function	100150844	NA	ENSDARG00000070651	NA	Insulin signaling; MAPK signaling pathway	64385.49609375	18098.14453125	36326.12890625	NA	NA	NA	8399.8271484375	12426.80078125	38769.0234375	55623.453125	147002.453125	45503.734375	20515.91796875
F1QQ04	0.875	16	0.7697391099059558	1.704961438557729	91878.38181098085	2.5454446621527346e-5	0.03511026637274656	0.20786995626188787	2.305230343859235	-4.647900480919741	median	77214.58809107634	15166.785406442606	126348.41056722695	94239.55657759996	77563.18769586395	95019.28197828152	73377.40653206072	NA	145627.63779789335	99095.74676302154	118122.02139614664	106159.58407747523	95120.52748169121	129070.50184013939	131179.59884874395	127707.95482920647	Collagen-binding protein OS=Danio rerio OX=7955 GN=serpinh1b PE=1 SV=2	cell organization and biogenesis;other biological processes	non-structural extracellular;ER/Golgi	enzyme regulator activity	30449	cb216	ENSDARG00000019949	Collagen biosynthesis and modifying enzymes	NA	78208.1171875	15870.0234375	147932.435546875	118704.556640625	76577.8515625	121064.453125	35000.728515625	NA	126819.42578125	119765.546875	155305.078125	108048.4609375	73226.994140625
Q6NX98	0.375	16	0.7677049894259085	1.7025592308024415	32232.11982630177	8.929747753994678e-6	0.023133170360472716	0.16900308610518935	2.4996372211900013	-4.305372762507117	median	37704.92447118022	18624.465191179024	29858.67423076946	24914.375322136028	28778.128489446095	46419.85252695949	16100.891291085845	12339.097684461369	32884.70528672902	31043.324020945263	67672.83250140607	48286.46932379344	31174.871419635187	25020.980171510317	101735.64602076654	36977.347547705525	ST13 Hsp70-interacting protein OS=Danio rerio OX=7955 GN=st13 PE=1 SV=1	protein metabolism;other metabolic processes	NA	other molecular function	564225	wu:fd15g02	ENSDARG00000021973	Regulation of HSF1-mediated heat shock response	NA	38190.078125	19488.025390625	34959.4140625	31382.255859375	28412.541015625	59143.72265625	7680.060546875	9742.6494140625	28637.5546875	37518.46875	88975.234375	49145.62109375	23999.46875
A0A140LGV7	0.9375	16	0.7655084716970393	1.699969039523885	83975.51219470876	2.3264996080069876e-5	0.5410137405072939	0.7645274464395043	0.6495546383635133	-6.2690765477990205	median	173400.55363430385	NA	NA	NA	25217.87287954746	71642.3526392745	NA	NA	NA	NA	NA	NA	NA	NA	364567.2533711226	36564.26777892078	POU domain protein OS=Danio rerio OX=7955 GN=pou2f2a PE=3 SV=1	NA	NA	NA	NA	NA	NA	NA	NA	175631.71875	NA	NA	NA	24897.513671875	91279.8125	NA	NA	NA	NA	NA	NA	NA
A2BIN5	0.75	16	0.7431050327248432	1.6737743369536537	11760.716876883485	3.2582478497433458e-6	0.028391392497014195	0.18695828528646083	2.4485304518013384	-4.348487962027172	median	9964.63833043133	5163.98308771847	NA	10997.479099143147	12810.40401791073	10718.362025822442	NA	6448.503616122101	19156.854015590197	17059.329388937345	24958.581400777894	11777.159299877369	NA	6408.953723567269	20608.75295623157	12952.816177269973	Methylcrotonoyl-CoA carboxylase 2 (beta) OS=Danio rerio OX=7955 GN=mccc2 PE=1 SV=1	NA	NA	NA	NA	NA	NA	NA	NA	10092.8544921875	5403.42138671875	NA	13852.47265625	12647.6650390625	13656.30859375	NA	5091.58056640625	16682.693359375	20617.634765625	32815.171875	11986.7080078125	NA
F1RA20	0.3125	16	0.742748124589621	1.673360313356695	51208.235137804564	1.4186985689185073e-5	0.0540183888751011	0.2575852237985117	2.072038098745511	-5.08686406117644	median	61496.06669871643	6967.271421347062	42883.181794180295	45063.663148635496	37161.7700684653	48910.37711984838	46759.626630770996	85697.58994332013	72108.5094349299	65278.93589522187	54339.481150266176	61790.081088727886	57203.57301120037	71130.27933428841	70292.39495585683	82015.60214535613	Si:ch211-285c6.1 (Fragment) OS=Danio rerio OX=7955 GN=si:ch211-285c6.1 PE=3 SV=1	NA	NA	NA	NA	NA	NA	NA	NA	62287.34375	7290.32275390625	50208.890625	56762.38671875	36689.6796875	62316.91015625	22304.154296875	67664.71875	62795.49609375	78895.0859375	71444.7421875	62889.5	44037.2421875
F1QHE5	0	16	0.7371888390359338	1.6669245892085296	198379.83946878987	5.4960143343991356e-5	0.005012803275188184	0.07135872897620825	3.22808323840935	-2.8403963333683313	median	233539.88232644007	68856.63815638088	149868.56436026434	194140.6347827265	158585.26120322634	166752.4950334859	112355.73818590859	223486.95555798788	239241.17473669554	376994.1320101124	306464.5467951888	306622.6969094751	191816.13627409856	262616.8290893036	173283.90129036174	250335.89275133467	26S proteasome regulatory subunit RPN11 OS=Danio rerio OX=7955 GN=psmd14 PE=1 SV=1	NA	other cell component	other molecular function	NA	NA	NA	NA	NA	236544.8671875	72049.3125	175470.5234375	244540.390625	156570.6484375	212460.03125	53593.236328125	176459.828125	208342.515625	455629.125	402935.03125	312078.375	147666.5390625
A0A0R4I9A8	0.125	16	0.730194628222165	1.65886286709389	154260.33763388134	4.273705579837639e-5	0.002431193510730166	0.048523614812098985	3.564569040419059	-2.1315579830013593	median	142771.22724368452	125424.10375240006	109771.90879701794	110581.67177868601	94599.61259451312	128603.71497743581	72602.76279809553	220546.51087644688	211369.50245942367	194575.808637408	263021.11286250124	187027.47521009148	122426.44017324179	278307.9356897713	154293.77264376596	228296.76777070508	Heat shock protein beta-11 OS=Danio rerio OX=7955 GN=hspb11 PE=1 SV=1	NA	NA	NA	796767	hspb11	ENSDARG00000002204	NA	NA	144608.28125	131239.640625	128524.1796875	139289.15625	93397.8515625	163854.515625	34631.2265625	174138.125	184070.546875	235161.234375	345816.25	190355.21875	94248.0078125
A0A0G2L331	0.875	16	0.7224380664661325	1.6499680249395101	53642.93258614622	1.4861506452577259e-5	0.05136898087107517	0.2505857947521225	2.1084128112265326	-4.997320391921665	median	88424.55902716711	NA	29325.578585189643	31734.567751101677	29075.440596733057	28274.905443733518	88504.0610516142	32918.20934372925	89613.58434728438	137909.54957123302	73054.72719678562	61591.996199684465	76030.94062082673	63055.406818356154	25804.304624343225	64634.30564114061	Si:cabz01071912.2 OS=Danio rerio OX=7955 GN=si:cabz01071912.2 PE=4 SV=2	NA	NA	NA	NA	NA	NA	NA	NA	89562.328125	NA	34335.25	39973	28706.076171875	36025.171875	42216.08203125	25991.412109375	78039.7421875	166675.29296875	96051.26953125	62687.890625	58531.185546875
A0A2R8Q7A5	0.0625	16	0.7216398143109313	1.649055339871219	58912.14051452586	1.6321314182175717e-5	2.1224836415735584e-5	0.0019567277762316234	5.831187511330837	2.622875816643841	median	46917.36350782902	32689.837380047386	36439.258979625425	55377.21593905415	43572.57796060665	58010.0833394374	44432.902887043194	56445.46488675927	77358.08920639625	67646.99611484217	64709.52749868712	86873.20383266114	67903.47325906184	82769.02989780968	78752.08924135746	82404.15052063881	START domain-containing 14 OS=Danio rerio OX=7955 GN=stard14 PE=4 SV=1	NA	NA	NA	NA	NA	NA	NA	NA	47521.0546875	34205.56640625	42664.15625	69753.3828125	43019.046875	73910.8828125	21194.31640625	44567.95703125	67367.078125	81757.0859375	85079.125	88418.921875	52274.38671875
Q6DG11	0.375	16	0.7135531080120288	1.6398377844090946	630372.3466689338	1.7464150906555903e-4	0.1352466905784264	0.40407035950591585	1.5693898629535235	-5.888001089117462	median	803007.410916675	51095.033852577886	526536.0645712087	564523.4860496123	664750.2790762812	586869.266019342	905536.6391751864	800312.0666191402	830448.617592162	1351103.2512455587	668595.0153319325	644572.1973999648	786549.0654771628	623812.7197690363	880809.7556891429	862745.3176060899	Spliceosome-associated factor 1, recruiter of U4/U6.U5 tri-snRNP OS=Danio rerio OX=7955 GN=sart1 PE=1 SV=1	RNA metabolism OR transcription;other metabolic processes;developmental processes	nucleus	NA	436946	zgc:91927	ENSDARG00000005945	NA	NA	813339.80078125	53464.15625	616483.912109375	711076.24609375	656305.51953125	747732.515625	431937.34375	631906.8125	723193.8828125	1632921.94726563	879058.7890625	656040.9453125	605512.03125
Q6PE34	0.1875	16	0.7001267367650748	1.624647507229328	61970.581987984115	1.7168640111264994e-5	0.013999066276218964	0.13092846526937157	2.8453552195011507	-3.599882719162377	median	82672.62452569671	NA	42919.00041940996	NA	27452.47732485656	34445.298342943715	66144.06394970733	NA	74279.21341784549	64070.988335822825	99862.56215594854	82165.7286492626	71560.29457055066	81367.8795088456	NA	63572.01161049211	Tubulin beta chain OS=Danio rerio OX=7955 GN=zgc:65894 PE=1 SV=1	cell cycle OR cell proliferation;cell organization and biogenesis	cytoskeleton;other cell component	cytoskeletal activity;other molecular function	335798	fj33a08	ENSDARG00000016301	Aggrephagy	NA	83736.3828125	NA	50250.828125	NA	27103.73046875	43886.89453125	31550.453125	NA	64685.84765625	77435.1796875	131297.8125	83627.6875	55089.53125
A0A0H2UKW6	0.125	16	0.6948401373670094	1.6187050571472832	89321.04049642256	2.4745947987775062e-5	0.015976104088447452	0.13746550006770786	2.679585702228711	-3.956088695444412	median	82355.63683695019	84544.1949358901	76773.57659281907	66242.22846882079	67804.74715803453	71861.51706202899	39099.934157277436	87478.82789653417	157393.5414723976	145246.09794911373	106642.9119422189	145749.57333815686	141046.4755838413	129506.04498097648	118009.15026995099	36316.37159195187	A kinase (PRKA) anchor protein 8-like OS=Danio rerio OX=7955 GN=akap8l PE=1 SV=1	NA	nucleus	nucleic acid binding activity	406500	wu:fc52f04	ENSDARG00000099635	NA	NA	83415.31640625	88464.25390625	89888.76171875	83439	66943.37890625	91559.05078125	18650.51171875	69071.140625	137065.73046875	175542.12890625	140212.515625	148342.8671875	108582.33984375
Q561Y1	0.75	16	0.6882653172374589	1.6113448874519605	36163.989331619225	1.0019052555333188e-5	0.013938953812847538	0.13092846526937157	2.745156513608391	-3.826388349557651	median	31197.47494143159	23574.877754533976	16021.583320267478	43011.212818686676	19927.25645307543	51115.52961411544	30300.664529469934	27742.659665623283	44964.44441164265	48345.16180431893	67104.85709326687	72438.35667077014	36982.18742889741	58335.77084629871	25232.166941926705	34287.65634611171	26S proteasome non-ATPase regulatory subunit 4 OS=Danio rerio OX=7955 GN=psmd4b PE=1 SV=1	protein metabolism;other metabolic processes	cytosol;nucleus;other cell component	other molecular function	550287	psmd4	ENSDARG00000023279	NA	NA	31598.896484375	24667.9736328125	18758.541015625	54177.111328125	19674.107421875	65126.50390625	14453.2954101563	21904.9248046875	39157.162109375	58429.1953125	88228.46875	73727.23828125	28470.13671875
A0A0R4INN3	0.5625	16	0.675590591666305	1.5972505004600464	19912.556680388734	5.5166743376243815e-6	0.3173723143747753	0.6083493075540247	1.0485537970963863	-6.213198209715892	median	31816.95711713952	10000.511561558857	19657.84771571722	22158.61170562225	NA	38170.22281988536	10377.512315045604	8457.236607125747	15539.246172535457	14437.254542375726	94091.38985793132	NA	NA	NA	NA	NA	Alanine--glyoxylate aminotransferase 2 OS=Danio rerio OX=7955 GN=agxt2 PE=1 SV=1	NA	NA	NA	NA	NA	NA	NA	NA	32226.349609375	10464.205078125	23015.986328125	27911.083984375	NA	48632.8359375	4950.03173828125	6677.626953125	13532.3095703125	17448.63671875	123709.9609375	NA	NA
A8WGS1	0.375	16	0.6744305154657368	1.5959666619048711	67400.19037930854	1.867288598770082e-5	0.0010530726192512314	0.028315952650977555	3.9526066544578775	-1.3037255465677173	median	36264.5092429054	50412.06063298647	61734.990335066745	45427.60973724021	47719.8157818158	60242.85174666468	61300.436993119816	72653.80252260137	117126.79195240393	89134.10315254683	94906.68763990428	97014.80319993082	47595.361618274124	74913.18246796445	91775.49386108933	87841.48471044606	Adhesion-regulating molecule 1 OS=Danio rerio OX=7955 GN=adrm1 PE=1 SV=1	NA	nucleus;other cell component	NA	796450	adrm1b	ENSDARG00000058560; ENSDARG00000113912	NA	NA	36731.12890625	52749.515625	72281.142578125	57220.8154296875	47113.599609375	76755.662109375	29240.0625	57365.6635742188	101999.54296875	107726.0625	124781.90234375	98740.96875	36640.5166015625
A0A286YAP4	0	16	0.6741486156243468	1.5956548435483224	891115.9884721749	2.4687923225312627e-4	7.043338224039236e-7	1.363590280173996e-4	7.672829605993224	6.0761500078097	median	743315.6745642828	709698.8352696293	689796.578505476	760063.5449330971	582872.4367139658	626599.5940045769	829904.5867789814	731657.7089980699	1267059.1983118714	1124174.387735406	972218.2500848453	1208619.644325973	1129580.7811738215	1027784.6878630383	1076035.5928221429	1232819.8573007646	Heat shock protein 90, beta (grp94), member 1 OS=Danio rerio OX=7955 GN=hsp90b1 PE=1 SV=2	NA	NA	NA	NA	NA	NA	NA	NA	752880.00390625	742605.426757813	807634.124023438	957379.357421875	575467.825195313	798353.087890625	395861.158203125	577699.012695313	1103415	1358659.32421875	1278258.10546875	1230124.37890625	869589.4296875
A0A2R8Q8S0	0.9375	16	0.6716056598853033	1.5928447516662905	22140.40742923259	6.133889256405179e-6	0.0054808251040504765	0.07511656062700994	3.4627463732995603	-2.5137874898203254	median	13909.936223026722	NA	12387.741920027587	22636.277502523717	NA	20155.977261544995	NA	NA	27527.278851775707	NA	27514.839143607704	29251.27600872676	19888.296983143176	26892.863946809975	NA	30382.268751477994	Coiled-coil-helix-coiled-coil-helix domain-containing 2 OS=Danio rerio OX=7955 GN=chchd2 PE=1 SV=1	NA	NA	NA	NA	NA	NA	NA	NA	14088.9169921875	NA	14503.9326171875	28512.75390625	NA	25680.8125	NA	NA	23972.0546875	NA	36176.1015625	29771.73828125	15310.6826171875
Q6IQC7	0.9375	16	0.6669793279925251	1.5877451113075547	49447.32970166656	1.369913563625374e-5	0.09796020652523375	0.34419411947886125	1.7525211264624603	-5.613499767614855	median	31553.72694294342	12808.251880977508	44022.08462765134	64372.27126715979	22700.150314374292	85621.15834120911	53751.430723165315	47001.291355619054	90642.50332816411	81764.71999488602	110063.33773823554	76085.02878280192	23843.75850722784	64165.056552405396	74040.63885168046	32305.963468912694	Thioredoxin-related transmembrane protein 2-B OS=Danio rerio OX=7955 GN=tmx2b PE=2 SV=1	developmental processes	other membranes;mitochondrion;ER/Golgi;other cell component	other molecular function	415203	tmx2b	NA	NA	NA	31959.732421875	13402.1318359375	51542.3515625	81083.59375	22411.775390625	109090.265625	25639.216796875	37111.0688476563	78935.7734375	98819.54296875	144709.640625	77438.794921875	18355.73046875
Q6DGE9	0.125	16	0.6663455120236694	1.5870477240193743	81314.34699131794	2.2527733556660026e-5	4.0844973266583476e-4	0.016474139217522003	4.3945937402048205	-0.3587630196948517	median	52222.611012589274	93817.49352591288	65014.91846217028	70990.91076366139	43370.348753876264	54206.73058945276	86166.53156317146	65771.01813885181	102101.75071396516	92207.8929715162	89839.75945082853	85663.06374519109	104820.83845517781	133578.33485957608	96340.27511283547	124063.02566234904	Protein unc-45 homolog B OS=Danio rerio OX=7955 GN=unc45b PE=1 SV=2	cell organization and biogenesis;protein metabolism;other metabolic processes;developmental processes;other biological processes	cytoskeleton;other cell component	other molecular function	266640	unc45b	NA	NA	NA	52894.5654296875	98167.52734375	76121.37890625	89420.4609375	42819.38671875	69065.015625	41101.08984375	51931.185546875	88915.02734375	111440.99609375	118119.98046875	87187.25	80694.62109375
A0A0R4IJL2	0.9375	16	0.6656090203056202	1.5862377474298197	10899.482583335077	3.01964719176858e-6	0.3737366097275814	0.6542080257075927	0.9640843052218132	-5.817458031765682	median	7535.485827153798	NA	NA	NA	NA	NA	NA	NA	NA	6841.406266007966	24109.44224095436	8552.545937858398	NA	NA	14470.721704345955	NA	Alpha-galactosidase OS=Danio rerio OX=7955 GN=naga PE=1 SV=1	other metabolic processes	other cytoplasmic organelle;other cell component	other molecular function	560778	zgc:123333	ENSDARG00000099313	NA	NA	7632.44580078125	NA	NA	NA	NA	NA	NA	NA	NA	8268.4150390625	31698.736328125	8704.7197265625	NA
A0A0R4IBY2	0.9375	16	0.6651013710613292	1.585679687193114	13441.169375730358	3.7238088183715254e-6	0.22524936835577655	0.5298697170556299	1.317515540576065	-5.7219461807539265	median	NA	NA	6588.136069727733	NA	NA	14193.498538893584	NA	NA	NA	15271.776375673262	35408.85711292045	10411.967471050337	NA	NA	13172.105008819119	11429.254578850634	Transformer 2 alpha homolog OS=Danio rerio OX=7955 GN=tra2a PE=1 SV=2	NA	NA	NA	NA	NA	NA	NA	NA	NA	NA	7713.58349609375	NA	NA	18083.994140625	NA	NA	NA	18457.2265625	46555.0390625	10597.2255859375	NA
A0A2R8QFE1	0.6875	16	0.6590794686849915	1.5790747519616632	43267.05225972286	1.198692064997082e-5	0.2572923202865259	0.5615760226321467	1.25716253728864	-5.703412893316709	median	NA	NA	54021.00265993898	NA	NA	17650.547893651248	NA	49098.459424092805	NA	NA	NA	NA	65641.78369559968	49342.08193846886	NA	NA	Nuclear receptor-binding SET domain protein 3 OS=Danio rerio OX=7955 GN=nsd3 PE=1 SV=1	NA	NA	NA	NA	NA	NA	NA	NA	NA	NA	63249.37890625	NA	NA	22488.634765625	NA	38766.94140625	NA	NA	NA	NA	50533.26171875
Q66L49	0.625	16	0.657764064859478	1.5776356575780968	101718.01053485517	2.818046659696375e-5	0.06556994514651235	0.27961104362036987	2.0006291956295033	-5.101022348441739	median	40177.770140496155	80735.37646940719	64749.35151454959	NA	NA	NA	100678.20449490512	126624.36225646692	130653.44054442445	102164.37493780252	177624.79272567347	175209.883941198	127702.85321626549	133464.5650713	45477.108265561095	144741.25993414418	Calcium-binding mitochondrial carrier protein SCaMC-1 OS=Danio rerio OX=7955 GN=slc25a24 PE=2 SV=1	transport;other biological processes	other membranes;mitochondrion	transporter activity;other molecular function	447867	slc25a24	NA	NA	NA	40694.7421875	84478.83203125	75810.4453125	NA	NA	NA	48023.099609375	99979.49609375	113779.1875	123474.2421875	233538.4375	178327.359375	98309.96875
Q6NXA1	0.25	16	0.6576165096734989	1.577474309259727	132575.6661659966	3.672942591303311e-5	6.798578591793052e-4	0.0223085561927311	4.156220620941395	-0.8680142820726102	median	137767.89669609154	93687.04962798044	87752.67917820788	100211.95676021135	76088.77365180233	153955.92326955748	116096.36025432842	99843.1455701526	167930.88670955578	235750.32512971092	159857.25826637915	221559.30127665945	163235.12840202046	142891.11471413815	132654.8773568688	136211.07618621446	Small glutamine-rich tetratricopeptide repeat (TPR)-containing, alpha OS=Danio rerio OX=7955 GN=sgta PE=1 SV=1	other biological processes	other membranes;cytosol	other molecular function	336867	fk20d10	ENSDARG00000019941	Insertion of tail-anchored proteins into the endoplasmic reticulum membrane	NA	139540.572265625	98031.03515625	102743.41796875	126227.41796875	75122.16796875	196155.8671875	55377.498046875	78833.703125	146242.1484375	284924.1015625	210177.947265625	225501.462890625	125663.9140625
E7F187	0.9375	16	0.6549372895157184	1.5745475098568336	10619856.803315876	0.0029421782665305977	0.5903599203081455	0.7900823481210203	0.5502809440518206	-6.8717151407556285	median	2835442.283951857	26804739.201572303	15844960.651676562	2057725.2873638074	NA	1891264.4752528071	35243797.490408406	18829531.45024564	31143177.466734074	43952114.451389536	26590528.754039012	23011070.49219205	31034920.751845386	NA	131484.21667973738	21834591.178947657	LisH domain-containing protein ARMC9 OS=Danio rerio OX=7955 GN=armc9 PE=2 SV=3	cell organization and biogenesis;other biological processes	cytoskeleton;other cell component	NA	NA	armc9	NA	NA	NA	2871926.25	28047594	18551746	2591919.75	NA	2409667.75	16811150	14867337	27120950	53119828	34960832	23420502	23891730
A8WGM1	0.9375	16	0.6508183096640092	1.5700584946427456	9900.428042555144	2.742864122900491e-6	0.17349400686778346	0.4649501278872723	1.457693156449194	-5.7968528415925755	median	7158.579663279206	NA	7664.697863793342	NA	4938.405239955951	12009.066793751355	NA	NA	NA	8950.36374449584	30827.957719994083	8327.61162692614	NA	7383.600408627367	22322.5306151615	7341.82981519778	VAMP (vesicle-associated membrane protein)-associated protein A,-like OS=Danio rerio OX=7955 GN=vapal PE=1 SV=1	NA	NA	NA	NA	NA	NA	NA	NA	7250.68994140625	NA	8974.0537109375	NA	4875.66943359375	15300.80078125	NA	NA	NA	10817.267578125	40532.140625	8475.783203125	NA
F1R3X9	0.6875	16	0.640620858119572	1.558999924447486	17633.61161606408	4.885303994026187e-6	0.11830756500178764	0.3817390764057681	1.6747513339677824	-5.600543139571612	median	13422.703549449714	6347.365653709858	28602.48341574584	13028.627477434547	9880.766992085524	25291.976016127577	NA	NA	14347.82941199116	24058.231252466205	47208.361122608185	24573.779145647357	NA	NA	19658.574406757005	14470.819100064911	Striated muscle-enriched protein kinase b OS=Danio rerio OX=7955 GN=spegb PE=3 SV=2	NA	NA	NA	NA	NA	NA	NA	NA	13595.4150390625	6641.673828125	33488.62890625	16410.916015625	9755.2451171875	32224.609375	NA	NA	12494.767578125	29076.396484375	62068.8515625	25011.015625	NA
F1Q883	0.3125	16	0.6272902052315921	1.544660951112566	66208.21617604738	1.8342655490242033e-5	0.08935081953927482	0.3282760654457454	1.8033067578810296	-5.5336474861302865	median	93548.27898673968	10234.818361366088	60681.76894941935	59329.10166275603	51837.672543623674	57204.627642600884	57785.63410660236	109805.46056897378	83206.07599178773	65478.013110083826	104234.20236913522	88705.27029248538	64006.76148188153	92540.59531002061	83020.02379833887	84854.82965349544	6-phosphogluconate dehydrogenase, decarboxylating OS=Danio rerio OX=7955 GN=pgd PE=1 SV=1	other metabolic processes	cytosol	other molecular function	406762	fi03d03	ENSDARG00000015343; ENSDARG00000117150	Pentose phosphate pathway	NA	94751.9755859375	10709.3759765625	71048	74731.1953125	51179.14453125	72884.6484375	27563.515625	86699.703125	72459.78125	79135.6875	137045.580078125	90283.5859375	49274.56640625
A3KPW8	0.3125	16	0.6268652332552058	1.5442060102377924	50054.74826544144	1.3867417914454298e-5	0.054957336680268525	0.25887446183211643	2.0728817565277464	-5.058595146647446	median	44570.02788611528	17627.617641886252	22894.403811525484	37824.70548585321	52077.987136537406	87200.79776017289	35798.82623511715	70352.22527321627	51337.33983286331	NA	79967.2367662893	68078.79657062107	84917.36850283113	37198.05509862305	66284.3837201861	68128.87598830851	Visinin-like protein 1 (Fragment) OS=Danio rerio OX=7955 GN=hpcal4 PE=1 SV=1	NA	NA	other molecular function	108256783; 564909	si:ch211-215a10.5; Vsnl1	ENSDARG00000070491; ENSIPUG00000021882; ENSLBEG00000003394	NA	NA	45143.515625	18444.95703125	26805.44140625	47644.1640625	51416.40625	111102.890625	17075.896484375	55548.39453125	44706.98046875	NA	105139.734375	69290.109375	65372.2578125
A0A0R4IB24	0.375	16	0.6253689941096052	1.5426053228413736	18155.330046837516	5.0298434785690275e-6	0.08343727837081763	0.31418668782876874	1.8407413255908478	-5.473807489027549	median	18494.650228723833	4384.903995455507	32295.451737648946	23961.040883212627	14472.147043856967	21941.84002431729	14081.923468956587	7428.354800453519	36846.754775203786	23608.04505757935	25068.36644922412	22278.34787097408	19493.095745902887	12939.817436690719	26136.896683295075	20869.940851639883	Si:ch211-153b23.3 OS=Danio rerio OX=7955 GN=si:ch211-153b23.3 PE=3 SV=1	other biological processes	other membranes;other cell component	nucleic acid binding activity;other molecular function	565454	NA	ENSDARG00000104919	NA	NA	18732.623046875	4588.21875	37812.46484375	30181.431640625	14288.2978515625	27956.1875	6717.02099609375	5865.2470703125	32087.89453125	28532.30859375	32959.515625	22674.7421875	15006.443359375
Q1RLQ4	0.75	16	0.6249580985138294	1.5421660342460328	15557.819686220788	4.3102162113060265e-6	0.06814052215388271	0.2836990341718643	1.9583101982435398	-5.252053401353683	median	18089.054621507534	5373.2231524173685	11881.041491800997	13063.904861490337	13425.063021003805	18050.596163060112	9320.230181088167	19990.370671648714	18396.095003165963	13265.028825168389	56067.34783583327	19889.25305536727	12768.27240736086	16366.656207960557	NA	19549.82800142044	Zgc:136929 OS=Danio rerio OX=7955 GN=zgc:136929 PE=1 SV=1	other biological processes	nucleus	other molecular function	678649	fa96d06	ENSDARG00000019213	SUMOylation of transcription cofactors	Wnt Signaling Pathway and Pluripotency	18321.80859375	5622.36328125	13910.6728515625	16455.3515625	13254.515625	22998.337890625	4445.71240234375	15783.9072265625	16020.1884765625	16031.9033203125	73716.515625	20243.138671875	9829.447265625
B3DGU1	0.9375	16	0.6218531407410062	1.5388505647692579	10182.628628467823	2.821046385246556e-6	0.06487266922518242	0.2778616982742327	2.036463453976969	-4.896847120074088	median	8129.074131538083	NA	8835.484144731532	NA	NA	NA	NA	5739.57406215927	8456.551227399037	10058.131935061134	20036.90627022477	14496.75348716946	14372.641696755507	12660.904903911309	6085.447455835399	10819.369625005278	Fidgetin-like 1 OS=Danio rerio OX=7955 GN=fignl1 PE=2 SV=1	cell organization and biogenesis	NA	other molecular function	569539	wu:fb82h05	ENSDARG00000016427	NA	NA	8233.671875	NA	10344.8447265625	NA	NA	NA	NA	4531.8271484375	7364.3642578125	12156.0986328125	26344.2265625	14754.69140625	11064.544921875
A7MC89	0.0625	16	0.6164238102196009	1.5330702531651963	469122.18422572734	1.2996795722757207e-4	0.004345206929755499	0.06504583727055305	3.294743184613057	-2.7010160475013008	median	710109.4391558204	371973.4340828753	251991.1548489707	447612.72191671614	307209.3699674074	468892.57744041743	306709.0787393639	322611.7364955992	437512.2977838907	755547.7334468253	579491.643431243	716604.777874039	460091.33166885667	649088.4449266401	517962.088540428	610254.5722148668	Crystallin, gamma M2d16 OS=Danio rerio OX=7955 GN=crygm2d16 PE=2 SV=1	developmental processes;other biological processes	NA	other molecular function	798701	si:ch211-55g3.6	ENSDARG00000076790	NA	NA	719246.5	389220.71875	295038.65625	563814.9375	303306.6875	597417.9375	146299	254726.328125	381006.375	913143	761907	729355.1875	354193.84375
Q6DBX3	0.875	16	0.6098655882265351	1.5261170183762451	36128.80621356047	1.0009305248263198e-5	0.0690013793905339	0.2848329861408819	1.9856073866529578	-5.064619832927824	median	36906.69152124933	10703.751145723063	NA	NA	NA	NA	31329.047745366133	44592.16645495973	44579.2031035594	35074.44208058791	40613.81878735071	56929.586364792885	38242.81875231814	33634.66904122138	39604.55513757534	48660.80994257655	CB1 cannabinoid receptor-interacting protein 1 OS=Danio rerio OX=7955 GN=cnrip1a PE=1 SV=1	NA	plasma membrane;other membranes	signal transduction activity or receptor binding	445213	zgc:100994	ENSDARG00000091683	NA	NA	37381.57421875	11200.0517578125	NA	NA	NA	NA	14943.830078125	35208.8828125	38821.67578125	42390.4140625	53398.4453125	57942.5234375	29440.61328125
Q5U3P2	0.8125	16	0.597630978261563	1.5132296799243194	21878.09737175454	6.061217565581312e-6	0.018094040633884353	0.1503434173963319	2.7848460325356896	-3.7176673482555636	median	NA	15651.31437861331	15323.790726619305	18561.5264384935	NA	NA	16671.48599972859	23976.213649253914	NA	NA	41858.921825291705	18779.278016271506	NA	24920.811910994464	23835.1387469705	30238.69749574532	Parvalbumin 8 OS=Danio rerio OX=7955 GN=pvalb8 PE=1 SV=1	NA	other cell component	other molecular function	360208	ocma	ENSDARG00000037790	NA	NA	NA	16377.0185546875	17941.544921875	23380.1796875	NA	NA	7952.23193359375	18931.03125	NA	NA	55035.48828125	19113.4140625	NA
B7ZC77	0.9375	16	0.597543535257282	1.5131379645335719	23131.294357476254	6.408409529028582e-6	0.49125918064775764	0.7373199655383983	0.7151765712249569	-6.534155989843412	median	18217.632615362985	20531.01725532352	NA	NA	NA	24339.802637946505	18288.598043974784	15844.178975774077	4310.898491017135	NA	NA	NA	51315.42076002494	NA	162470.49792864852	19995.837584266515	Catenin alpha-2 OS=Danio rerio OX=7955 GN=Ctnna2 PE=3 SV=1	cell adhesion;cell organization and biogenesis;developmental processes;other biological processes	plasma membrane;other membranes;cytoskeleton;nucleus;other cell component	cytoskeletal activity;other molecular function	567500	Ctnna2	NA	Myogenesis	NA	18452.041015625	21482.978515625	NA	NA	NA	31011.44140625	8723.587890625	12510.17578125	3754.13403320313	NA	NA	NA	39504.34375
Q803X7	0.625	16	0.5962029400901177	1.5117325647761144	18554.47028626646	5.14042328764696e-6	0.11440994252681438	0.3759327985872969	1.7052117409399616	-5.479643125351388	median	NA	11656.315078501308	NA	19272.594206077432	10778.864592528716	17095.20820983171	NA	NA	20645.172062074995	16261.41094977417	51445.478107929826	23576.92803324608	13892.080615212533	12845.012810823899	29831.308349335035	NA	Nap1l1 protein OS=Danio rerio OX=7955 GN=nap1l1 PE=1 SV=1	cell organization and biogenesis;other biological processes	nucleus;other cell component	other molecular function	368260	wu:fb83g07	ENSDARG00000101813	NA	Non-canonical Wnt pathway	NA	12196.783203125	NA	24275.84375	10641.93359375	21781.07421875	NA	NA	17978.791015625	19653.283203125	67639.75	23996.427734375	10694.5927734375
Q7T2T7	0.8125	16	0.5955293836404554	1.5110269412498754	20917.91884696331	5.795204902703589e-6	0.2365382707890171	0.5451643955327822	1.3211342573839033	-5.630429191062212	median	NA	19191.260764224477	14728.289400625854	19732.084032872004	NA	NA	NA	NA	NA	44616.13406133513	16094.283993298184	NA	NA	NA	NA	NA	Methyl-CpG-binding protein 2 OS=Danio rerio OX=7955 GN=mecp2 PE=2 SV=2	cell organization and biogenesis;stress response;developmental processes;other biological processes	nucleus;other cell component	nucleic acid binding activity;other molecular function	335250	wu:fk96a04	ENSDARG00000014218	Regulation of MECP2 expression and activity	NA	NA	20081.1015625	17244.314453125	24854.619140625	NA	NA	NA	NA	NA	53922.3515625	21160.525390625	NA	NA
F1QW60	0.75	16	0.5945975100165182	1.51005124545126	8541.436320021852	2.3663622562101605e-6	0.06378145474443633	0.27562700085988556	2.0461367699174007	-4.98614965208952	median	6562.43345147505	7121.5440468997585	6282.751929223044	NA	4106.089600039457	12254.00300272214	NA	NA	7710.021578126075	7670.444862382846	18730.003091757437	10054.137972749571	NA	NA	12290.900531558593	8729.754846997499	Septin 2 (Fragment) OS=Danio rerio OX=7955 GN=sept2 PE=1 SV=2	NA	NA	NA	NA	NA	NA	NA	NA	6646.873046875	7451.74853515625	7356.03076171875	NA	4053.92724609375	15612.875	NA	NA	6714.2509765625	9270.3779296875	24625.9296875	10233.029296875	NA
Q7SXP1	0.75	16	0.5893079111558635	1.5045248244719447	50399.00697430153	1.3962793069697048e-5	0.027343960848452985	0.18413034089830033	2.4172167896378487	-4.461727046076145	median	35275.508271076746	61532.57465686098	22045.593141217465	37445.10650599752	26694.732048132435	35587.28034409085	67998.27692201982	70188.32935623667	77574.67291987351	75278.31736264257	54648.44620068484	74252.46530691312	69152.19809565513	69057.9719392158	52211.74533700066	36099.957888793935	F-actin-capping protein subunit beta OS=Danio rerio OX=7955 GN=capzb PE=1 SV=1	cell organization and biogenesis;other biological processes	cytoskeleton;other cell component	cytoskeletal activity	335083	wu:fk65f06	ENSDARG00000100252	NA	NA	35729.40234375	64385.654296875	25811.62890625	47166.01953125	26355.611328125	45341.8984375	32434.9052734375	55418.986328125	67555.689453125	90980.1796875	71850.96484375	75573.625	53235.697265625
A8E526	0.3125	16	0.5803930665129755	1.495256580202244	26770.298463676765	7.416577434808233e-6	0.3070245689796405	0.6010037365178086	1.0580988426457338	-6.448818329939695	median	30295.332908027718	11214.300207430426	NA	16464.813078117128	18338.323142404308	68073.77883823978	13269.353167949412	NA	18501.392739042934	27058.735097016368	189636.21349049173	46453.97685019953	19270.858238946807	11249.52276686651	29439.047560142364	37225.11437800785	60S ribosomal protein L14 OS=Danio rerio OX=7955 GN=rpl14 PE=1 SV=1	protein metabolism;other metabolic processes;other biological processes	cytosol;translational apparatus	nucleic acid binding activity;other molecular function	323365	NA	ENSDARG00000103433	NA	Cytoplasmic ribosomal proteins	30685.146484375	11734.2734375	NA	20739.150390625	18105.359375	86733.078125	6329.42822265625	NA	16111.88671875	32702.7578125	249330.875	47280.5234375	14835.357421875
F1QCE3	0.125	16	0.579697177017092	1.4945355113650711	276479.4489249897	7.659724992859358e-5	0.06012816390027634	0.2682214868915553	2.015965428527243	-5.183261068421939	median	167859.53031410408	979188.3827589697	204424.20070473917	198194.7227365672	207096.0569640246	171012.6638846165	156102.17532778572	185879.79230065833	338070.8200913537	386952.63403126213	322693.9927851715	353290.17957959016	334956.0223976869	337563.62460934324	332982.3571682766	303371.7941075985	Peroxiredoxin-5 OS=Danio rerio OX=7955 GN=prdx5 PE=1 SV=1	NA	NA	NA	NA	NA	NA	NA	NA	170019.3984375	1024590.390625	239345.8671875	249646.9375	204465.1796875	217887.9296875	74460.111328125	146766.1328125	294408.0390625	467664.8125	424273.265625	359576.203125	257860.45703125
F1QWB4	0.1875	16	0.5761101125855106	1.4908241684607424	619582.020523067	1.7165210311940413e-4	0.1899026931205726	0.487601609922319	1.3662957379027063	-6.1656620794153225	median	663544.1239267932	56052.464280469154	695030.9863173782	719746.8568840212	687988.2697425125	790227.0238865836	614519.8725565185	707241.0317198379	714751.8357055979	844617.4178577836	829770.0700134134	773298.5157237763	685118.7342452998	706426.2642895358	734079.8222363949	779470.9408570384	Heterogeneous nuclear ribonucleoprotein K OS=Danio rerio OX=7955 GN=hnrnpk PE=1 SV=1	other biological processes	nucleus;other cell component	nucleic acid binding activity	406267	hnrpk	ENSDARG00000018914	NA	mRNA processing	672082.0234375	58651.4477539063	813762.72265625	906596.28125	679248.302734375	1006831.4609375	293123.513671875	558420.202148438	622439.66015625	1020791.20703125	1090969.35546875	787057.666015625	527427.537109375
E7F569	0	16	0.5713036498673603	1.4858656239064998	1079196.6616557809	2.989860430363442e-4	9.640017708756451e-4	0.02628602011852463	3.993666635555419	-1.2158649545456521	median	856208.1327524662	1130262.2582830682	956511.5512654597	1018674.0526242026	497711.8227882791	922449.7218619327	1033204.9693067615	843908.6130578442	1574136.449194055	1587859.5426889295	1126423.8511848361	1330207.8083337026	1279578.1897382361	1244147.7421639557	1166307.7326756024	1289719.1785557827	Si:ch211-153b23.5 OS=Danio rerio OX=7955 GN=si:ch211-153b23.5 PE=1 SV=1	other metabolic processes	NA	NA	321177	NA	ENSDARG00000058206	NA	NA	867225.0625	1182669.10546875	1119911.859375	1283126.28125	491389.0625	1175296.9375	492834.625	666329.578125	1370832.375	1919061.84375	1481005.33789063	1353875.9375	985062.5
F1QIB3	0.75	16	0.5662237105689059	1.4806428751251344	27952.568570017676	7.744119460700611e-6	0.0061097211921438315	0.07992175829723282	3.2348270941814397	-2.8634244167932517	median	28603.68932672618	24569.490077340375	22307.37170871995	32664.621690521173	NA	20216.062375305108	19840.323867713265	18267.40423867074	28320.792649311952	34888.61965772114	42025.60186393454	49206.087210110396	NA	NA	26302.432594143433	31542.64442368226	Drebrin-like b OS=Danio rerio OX=7955 GN=dbnlb PE=1 SV=2	cell organization and biogenesis;developmental processes;other biological processes	plasma membrane;other membranes;cytoskeleton;ER/Golgi;other cytoplasmic organelle;other cell component	cytoskeletal activity	553729	dbnl	ENSDARG00000016016	NA	NA	28971.736328125	25708.703125	26118.126953125	41144.5	NA	25757.3671875	9463.7548828125	14423.4951171875	24663.083984375	42165.83203125	55254.63671875	50081.6015625	NA
Q567K3	0	16	0.5645741990253121	1.478950943186136	63519.606187490244	1.7597789526226397e-5	5.042285123592615e-4	0.017926389098727912	4.29583487331346	-0.5695432933185529	median	45653.37736472056	69664.83632337805	41407.89215860372	39598.12940010801	56830.058951984494	49002.28606669504	51765.245581455	73683.5000118219	75071.66637705392	70109.20058738501	82410.75626901462	72606.02571183893	90544.14127416008	83811.48412996896	83203.03661741664	63762.70774392243	Zgc:111983 OS=Danio rerio OX=7955 GN=zgc:111983 PE=1 SV=1	NA	NA	NA	550501	wu:fi32a11	ENSDARG00000006588	NA	NA	46240.8046875	72894.984375	48481.578125	49877.9765625	56108.109375	62434.01171875	24691.814453125	58178.6875	65375.953125	84732.8671875	108352.4375	73897.890625	69703.9375
A0A0R4IK10	0.75	16	0.5618575769080092	1.4761686708752144	29453.451972806164	8.159931708461052e-6	0.03164234632791504	0.1969761494882428	2.3581305492240148	-4.551319395322415	median	30016.072666450287	26080.721571694394	15140.615625064145	23605.789206088404	NA	16857.10431415893	24729.333723713644	38519.574995887306	40710.211340023336	33434.49043612117	16419.1098220544	37208.37655177858	45149.190009974765	50777.37032597592	43455.06699992342	29260.492620437446	Junctional adhesion molecule 1 OS=Danio rerio OX=7955 GN=f11r.1 PE=1 SV=2	NA	NA	NA	NA	NA	NA	NA	NA	30402.29296875	27290.005859375	17727.078125	29733.955078125	NA	21477.705078125	11795.79296875	30414.11328125	35452.375	40408.39453125	21587.6015625	37870.41796875	34757.37109375
Q5RKM3	0.25	16	0.5613402899102091	1.4756394765843055	151513.721532677	4.197611953067236e-5	0.0039134771698023894	0.062481352596743166	3.3434731103615003	-2.5987554709586984	median	136450.9653403553	84988.96860841986	164281.26217963573	142662.31328786534	168091.27478068628	69755.06137264852	150887.19558507518	121810.55387445402	196254.70039317542	175097.68817901946	212977.70557408207	179218.1035771112	159798.70204772076	158093.7686309625	212465.42654888038	187044.10062995608	Stress-induced phosphoprotein 1 OS=Danio rerio OX=7955 GN=stip1 PE=1 SV=1	NA	other cell component	NA	493606	fb36h09	ENSDARG00000004906	RND1 GTPase cycle; HSP90 chaperone cycle for steroid hormone receptors (SHR) in the presence of ligand	NA	138206.695800781	88929.650390625	192345.333984375	179698.072265625	165955.900878906	88875.20703125	71972.5869140625	96178.630859375	170907.86328125	211620.287109375	280019.921875	182406.896484375	123018.437011719
Q6PFT0	0.6875	16	0.5563860898099531	1.4705808362576678	40052.533457919446	1.1096354276884982e-5	5.151784063922027e-4	0.017926389098727912	4.285780244467932	-0.5910216802234478	median	39538.78886201423	29687.661288263946	31190.618468837813	36813.986957037654	34307.34633906066	40192.22578227151	28790.883134464086	26464.51665083271	35072.768442280976	42339.24780596514	59711.91166855588	51162.100649157524	47422.17208843151	41647.38718916792	62146.80077752059	55626.9227095725	Flotillin OS=Danio rerio OX=7955 GN=flot2b PE=1 SV=1	other biological processes	plasma membrane;other membranes;other cytoplasmic organelle;other cell component	NA	393612	zgc:64103	ENSDARG00000069774	NA	Insulin signaling	40047.5390625	31064.1884765625	36518.8935546875	46371.05859375	33871.517578125	51209.078125	13733.1357421875	20895.734375	30543.0234375	51170.54296875	78508.333984375	52072.41796875	36507.189453125
A0A2R8PX77	0.6875	16	0.552143322805728	1.4662624140321388	36557.261788776144	1.012800672465032e-5	0.08057095651533074	0.30888192438352535	1.85973616441437	-5.443132892074205	median	45661.31044510148	7603.6656008151	28163.20481016766	42881.979221300615	42662.489160893245	34293.90519479213	24875.37301549471	45225.29937288236	34846.944445694906	42175.293689033286	41283.33169862107	45544.90184519321	42113.332706574765	49472.25924638686	62043.168555205324	41278.454270194634	CDK5 regulatory subunit-associated protein 1 OS=Danio rerio OX=7955 GN=cdk5rap1 PE=3 SV=1	NA	NA	NA	NA	NA	NA	NA	NA	46248.83984375	7956.224609375	32974.30859375	54014.328125	42120.51953125	43694.00390625	11865.453125	35708.7890625	30346.365234375	50972.390625	54278.7109375	46355.2734375	32420.265625
Q6DHU3	0	16	0.5504109735881109	1.464502822396203	2836196.7925754236	7.857541506693139e-4	0.2676701759533008	0.5700874154516945	1.1465670135266188	-6.4309047232048835	median	6969650.410436837	4420501.880226826	1205139.351885131	1867759.155949236	3006109.2181478627	2812996.9237877685	1273764.8269022289	1218501.4743930544	3185269.401258653	2261509.3230183073	1141793.4980032532	1588014.9498451408	5722067.3192320345	5546845.594268585	13437518.230461456	3457378.5555553446	Keratin 97 OS=Danio rerio OX=7955 GN=krt97 PE=1 SV=1	NA	cytoskeleton	other molecular function	436656	cb112	ENSDARG00000000212	Formation of the cornified envelope	NA	7059329.71386719	4625467.20117188	1411012.6015625	2352637.58203125	2967920.63769531	3584050.80664063	607580.711914063	962098.9296875	2773883.05224609	2733224.27734375	1501213.12109375	1616270.19140625	4405040.6484375
F1QB50	0.375	16	0.5478614651864486	1.4619170610514585	24749.39642103853	6.8566966210875615e-6	0.10901486790277926	0.3649455281177199	1.7341039940474245	-5.3637483026411585	median	NA	10813.42656975105	NA	NA	NA	NA	29119.97518121398	21023.64813530017	28043.332963887973	19349.386402020133	32442.604860578704	18173.12374830261	27524.593221193183	24152.916451560555	34016.28637628631	44558.319398479915	Thymopoietin b OS=Danio rerio OX=7955 GN=tmpob PE=1 SV=1	NA	NA	NA	NA	NA	NA	NA	NA	NA	11314.8125	NA	NA	NA	NA	13890.111328125	16599.7578125	24421.458984375	23385.361328125	42655.0546875	18496.474609375	21189.361328125
A0A2R8Q9K0	0.0625	16	0.5429456995318169	1.4569442760820375	179418.2904278611	4.970694092128489e-5	0.1523581404639723	0.43186729127123047	1.4994626438064473	-5.986926474684273	median	211544.95996003484	24170.027572206855	194840.02772171187	195310.97064329466	190336.9083950151	212461.38841306863	174692.70979177637	173380.19624275193	208774.57079918234	299655.4297921959	274151.5109903527	199920.67832630227	158216.02537264404	177439.89563821675	225078.74542299702	223316.6679054332	Coiled-coil domain-containing 92 OS=Danio rerio OX=7955 GN=ccdc92 PE=4 SV=1	NA	NA	NA	NA	NA	NA	NA	NA	214266.93359375	25290.71875	228124.435546875	246014.55078125	187918.93359375	270697.91796875	83327.7216796875	136896.7578125	181810.7578125	362158.796875	360450.33203125	203477.828125	121800.0390625
F1QZ57	0.9375	16	0.5409551455413499	1.4549354479095735	32614.69328038292	9.035737817965941e-6	0.017321185308077594	0.14579919459320964	2.65886005287001	-3.9841352551218203	median	30068.470720215853	28071.333084346326	22253.8255997759	42703.36100764313	36771.80831560859	26919.949031296448	20515.418808379978	19384.105186635436	35347.884415120345	67076.27405424687	29466.815641211888	53346.21951514821	36477.12709526617	31698.299241091587	NA	36933.222280256974	Poly-U-binding-splicing factor a OS=Danio rerio OX=7955 GN=puf60a PE=1 SV=2	cell organization and biogenesis;RNA metabolism OR transcription;other metabolic processes;other biological processes	nucleus	nucleic acid binding activity	562370	fc21a05	ENSDARG00000032175	NA	NA	30455.365234375	29372.916015625	26055.43359375	53789.33984375	36304.671875	34298.81640625	9785.7724609375	15305.21484375	30782.607421875	81067.3203125	38742.53125	54295.3984375	28081.32421875
R4GEX4	0.9375	16	0.5350750409087883	1.4490175223635895	28237.676758372123	7.823107259775686e-6	0.17566265506880435	0.46843374685014494	1.4497088543320407	-5.6136352930418765	median	55208.41980226461	24739.76300472292	24933.091129161785	23887.592721463487	14078.705538543592	27595.454343816433	22777.692979612002	31020.908236060568	NA	NA	NA	NA	NA	NA	34589.2551838178	41728.66916504986	Eukaryotic translation initiation factor 3, subunit F (Fragment) OS=Danio rerio OX=7955 GN=eif3f PE=1 SV=1	NA	NA	NA	NA	NA	NA	NA	NA	55918.79296875	25886.87109375	29192.396484375	30088.916015625	13899.8544921875	35159.48046875	10864.8681640625	24493.349609375	NA	NA	NA	NA	NA
F1QWP7	0.5	16	0.5333364779262304	1.4472723920069324	79142.06073902917	2.1925912504028537e-5	0.12377393984301897	0.38988524815891956	1.6205721507646491	-5.813479222557467	median	83515.71003995935	13382.878679679423	87975.39122259882	93377.0895845223	87114.9657550725	98387.77032701435	51917.97346133466	85859.20145443574	97549.53196881239	91433.2714210878	118105.84717543493	119505.46712263481	71342.21786444627	88044.86901562205	82420.99095376443	103605.50559270193	NOP2 nucleolar protein homolog (yeast) OS=Danio rerio OX=7955 GN=nop2 PE=1 SV=1	RNA metabolism OR transcription;other metabolic processes	nucleus	nucleic acid binding activity;other molecular function	321130	cb164	ENSDARG00000043304	NA	NA	84590.31640625	14003.40234375	103004.17578125	117618.189453125	86008.287109375	125356.2578125	24764.6650390625	67792.3232421875	84950.740234375	110504.80078125	155283.8125	121631.8046875	54921.6484375
F1Q5Z8	0.3125	16	0.5319831047731469	1.4459153615069595	103308.64118579275	2.8621142871412637e-5	0.012533333934683201	0.12193233415852602	2.7960158213505233	-3.724982739434616	median	76683.54607059252	125207.7450279832	75699.64839853827	128099.25062852845	62312.4396104877	64349.28051860059	63809.13046056324	124608.19288741391	94176.27466569807	110435.04839816742	132463.40936471807	110715.17575705667	107484.88253514939	172391.42189947452	121158.00163259997	165614.37368515247	Sequestosome 1 OS=Danio rerio OX=7955 GN=sqstm1 PE=2 SV=1	cell organization and biogenesis;other metabolic processes;stress response;developmental processes;other biological processes	other cytoplasmic organelle;other cell component	other molecular function	406452	p62	ENSDARG00000075014	KEAP1-NFE2L2 pathway; p75NTR recruits signalling complexes	NA	77670.2421875	131013.25	88631.375	161354.375	61520.84375	81987.6796875	30436.69921875	98387.578125	82013.1484375	133470.046875	174160.921875	112685.109375	82745.4921875
Q7ZUW5	0.5	16	0.5318330913845735	1.4457650210815134	12478.185320479128	3.4570188972973517e-6	0.030764925494826983	0.19275370795464414	2.3723771471861923	-4.525130763801962	median	12463.647352836357	10522.289953155221	6882.741426378027	9581.595527076344	9223.661537265778	15292.74677342447	11703.364702953259	10395.826464636222	14519.302825879335	9960.787107212402	32101.089339528502	15754.220442190155	NA	10297.292237586686	18021.935402052568	13742.874221755479	RAB5A, member RAS oncogene family OS=Danio rerio OX=7955 GN=rab5aa PE=1 SV=1	transport;other biological processes	other cytoplasmic organelle;other cell component	other molecular function	337737	rab5a	ENSDARG00000018602	RAB geranylgeranylation; RAB GEFs exchange GTP for GDP on RABs	NA	12624.0185546875	11010.1767578125	8058.51611328125	12069.01953125	9106.4873046875	19484.55078125	5582.4580078125	8208.2900390625	12644.0947265625	12038.44921875	42206.03515625	16034.5322265625	NA
F1R4G2	0.875	16	0.5311826561317918	1.4451133486496983	75828.64918851075	2.1007948389016846e-5	0.05607280433211142	0.2609542047763647	2.0525685530582822	-5.120513723351992	median	78263.81413982715	46660.72155224179	82221.8944289921	87575.64461912848	65926.24661265631	86589.68818851502	38604.171994666394	43253.06183722893	101610.92571464197	119051.60050046505	174590.31402138007	79757.82973937794	55394.84751021731	68000.20480673118	134866.1090059883	55708.65415661323	Bleomycin hydrolase OS=Danio rerio OX=7955 GN=blmh PE=1 SV=1	NA	NA	NA	NA	NA	NA	NA	NA	79270.84375	48824.23828125	96267.8125	110310.6640625	65088.7421875	110324.2734375	18414.03515625	34151.55859375	88487.59375	143883.875	229548.75	81176.9453125	42644.82421875
Q90Y03	0.6875	16	0.5276107806918979	1.4415399113245224	166744.5745439726	4.6195751258339745e-5	0.28007209005488654	0.5817806505861162	1.1162377854023935	-6.464441994159588	median	218072.0956389353	12330.609646277777	222571.64412108125	220393.67293923194	215355.2622786712	172508.71208883062	140190.03857246277	201451.1412333688	158155.35459478834	203716.11733273696	161348.39574195308	217119.48555543786	189493.14339906306	264820.8521443879	197083.39361661152	231180.88692352525	Aldehyde dehydrogenase 1 family, member A2 OS=Danio rerio OX=7955 GN=aldh1a2 PE=1 SV=1	NA	NA	NA	NA	NA	NA	NA	NA	220878.0546875	12902.3427734375	260593.427734375	277608.83203125	212619.462890625	219794.05078125	66870.0859375	159060.888671875	137729.153320313	246208.06640625	212138.47265625	220982.650390625	145878.220703125
F1R9Y9	0.9375	16	0.5266723386470602	1.440602525574253	43439.34988172131	1.2034654845281294e-5	0.006331737963439814	0.08064634669223342	3.1188142848934723	-3.067439876943687	median	59207.74902988053	33402.44624967996	33240.39818347787	32035.387654242615	31003.464804988496	28102.46196437076	30404.354023542463	52765.06070186832	47381.657617142366	45614.21569685504	81819.28605239102	43019.96428748675	53252.61035303669	47180.98796974806	56440.716539066234	50618.18620715372	Electron transfer flavoprotein subunit beta OS=Danio rerio OX=7955 GN=etfb PE=1 SV=1	NA	NA	NA	NA	NA	NA	NA	NA	59969.58203125	34951.216796875	38918.8359375	40351.9140625	30609.607421875	35805.4609375	14502.7548828125	41662	41262.185546875	55128.6171875	107574.78125	43785.41015625	40995.6577148438
F1Q4W7	0.9375	16	0.5249977385176905	1.4389313244265192	129474.13577348017	3.587016241420733e-5	0.018870583898403227	0.1503434173963319	2.599031347837103	-4.113712499219085	median	163791.02863645763	73733.45997080996	96011.0775946185	162142.38056408567	106146.63006903877	91273.2918407293	65165.45820143742	155190.06231071524	130181.80034648746	171681.04333623743	124608.19288741391	225718.5523888504	186194.11290471768	155387.2805879816	141097.09822626182	131928.4528228928	Histone-lysine N-methyltransferase, H3 lysine-79 specific OS=Danio rerio OX=7955 GN=dot1l PE=1 SV=2	cell-cell signaling;cell organization and biogenesis;DNA metabolism;other metabolic processes;stress response;signal transduction;other biological processes	nucleus	other molecular function	NA	NA	ENSDARG00000061992	NA	NA	165898.546875	77152.2578125	112412.59375	204235.25	104798.1796875	116291.671875	31083.662109375	122534.2734375	113368.4609375	207490.984375	163833	229734.71875	143338.515625
Q7ZU46	0.1875	16	0.5242693797061442	1.438205049113378	113518.17248842792	3.144964250812131e-5	0.028657858953271106	0.18743788828896235	2.393941773701538	-4.505430453628961	median	106064.84118127126	121640.64974012769	104395.09559297812	106505.13133831172	80283.5786406189	46760.05022241855	115436.17286010795	103680.1156604623	194364.65879575128	88517.6009925816	77924.35900915223	153552.85604459932	131579.123790725	174840.92569480473	141085.20289355994	176569.9265917457	Heat shock protein 4, like OS=Danio rerio OX=7955 GN=hspa4a PE=1 SV=1	protein metabolism;other metabolic processes	cytosol;nucleus	other molecular function	335865	hspa4l	ENSDARG00000004754	Regulation of HSF1-mediated heat shock response	NA	107429.58984375	127280.759277344	122228.848632813	134154.328125	79263.68359375	59577.169921875	55062.5913085938	81863.2807617188	169261.92578125	106980.967773438	102453.7890625	156284.9921875	101294.052734375
F1R2T0	0.8125	16	0.5238114317015068	1.4377485987943215	46878.34144843343	1.298741027633411e-5	0.038818406126721924	0.21649349717027436	2.3026704701122256	-4.575501769354561	median	67927.46162873127	NA	33987.65824697328	27886.865906557254	32521.916807798687	37498.17275398283	NA	NA	60966.59849029866	83161.08211155313	NA	53479.715343552416	48019.56414486572	61692.80586148007	41723.79846427482	42803.227672103545	Zinc finger protein 319b OS=Danio rerio OX=7955 GN=znf319b PE=4 SV=2	other biological processes	nucleus	nucleic acid binding activity;other molecular function	792588	NA	ENSDARG00000062401	NA	NA	68801.4921875	NA	39793.75	35126.41796875	32108.76953125	47776.57421875	NA	NA	53092.59375	100507.1640625	NA	54431.26953125	36967.08203125
B0S6Z1	0.375	16	0.5208338191523563	1.4347842554660315	22054.82413777887	6.110178833114474e-6	0.06007637761134632	0.2682214868915553	2.0164185658162035	-5.1824884355305585	median	34867.05297542946	12531.571906667301	19516.69844433208	27621.324938058217	19948.67503172734	18176.930342065923	8060.459078169252	19187.410049781665	17867.4655834346	30337.99196839336	36714.646159725955	31706.260954053352	19878.237485962014	25878.11653045905	38106.72566747407	19179.128405431562	DEAH box protein 9 OS=Danio rerio OX=7955 GN=dhx9 PE=1 SV=1	NA	NA	NA	NA	NA	NA	NA	NA	35315.69140625	13112.623046875	22850.724609375	34791.94140625	19695.25390625	23159.30078125	3844.806640625	15149.9091796875	15559.8330078125	36666.015625	48271.87109375	32270.404296875	15302.9384765625
F1R446	0	16	0.515327610693948	1.429318676047983	12359748.27858924	0.0034242065065980907	0.18095818820235288	0.47544488635983534	1.3959278411949334	-6.127018083396053	median	13368226.751911422	1550062.2987205987	12757619.62549222	13782524.408176575	16065245.685479471	13410706.215448458	12462370.345969185	13338275.513812901	13761646.077028196	13150042.510339536	19627875.26177401	14850412.56588891	15125597.926389983	15332503.818221096	12447273.085471645	14927396.898025457	Spectrin alpha, non-erythrocytic 1 OS=Danio rerio OX=7955 GN=sptan1 PE=1 SV=1	NA	NA	NA	NA	NA	NA	NA	NA	13540237.2822266	1621934.00585938	14936996.3144531	17360527.8789063	15861158.3144531	17086635.2617188	5944500.65429688	10531575.7636719	11984291.4414063	15892932.6850586	25806438.671875	15114643.0722656	11644196.0537109
A0A2R8PY91	0.6875	16	0.5136620292539575	1.4276694896989155	108917.77536249008	3.017512546970719e-5	0.22237745334028822	0.5269556299471212	1.2673016428313895	-6.2899015604882065	median	209421.4937840934	17946.914379055597	78608.77401670358	88634.29796622472	126756.43828497847	210200.04753836076	79235.93409146735	86232.40312125745	78649.58922266516	127297.37072446743	98513.05903926007	127299.50225990424	192626.29494140405	113843.74687769377	260738.52700416584	114613.1501848503	Tetratricopeptide repeat, ankyrin repeat and coiled-coil-containing 2a OS=Danio rerio OX=7955 GN=tanc2a PE=4 SV=1	NA	NA	NA	NA	NA	NA	NA	NA	212116.14453125	18779.05859375	92037.46484375	111644.1484375	125146.16796875	267816.734375	37795.22265625	68086.994140625	68491.77734375	153849.58203125	129523.505859375	129564.517578125	148290.2265625
A2BGE5	0.6875	16	0.5122103063217125	1.4262336088967977	21441.251596072725	5.940191626075666e-6	0.03943261407398177	0.21811868813493915	2.2595081688278977	-4.700802390767454	median	19346.14126009408	18085.79147386953	20521.595046341303	16678.8869932304	15159.8699681323	22216.861712486378	17123.245155298555	19145.778700901243	25073.566527996543	38518.66471237257	40761.50808044074	20575.025842734864	NA	12212.580611295867	33179.44349304604	NA	Apoptosis-inducing factor mitochondrion-associated 1 OS=Danio rerio OX=7955 GN=aifm1 PE=1 SV=1	NA	NA	NA	NA	NA	NA	NA	NA	19595.0703125	18924.375	24027.287109375	21008.798828125	14967.2841796875	28306.59375	8167.71923828125	15117.0380859375	21835.24609375	46553.046875	53592.625	20941.11328125	NA
E7FBU0	0.9375	16	0.5105208715305398	1.4245644284047516	16985.83188796691	4.705839856909808e-6	0.055417054172627336	0.2589322625161591	2.125890503110651	-4.856171308371081	median	NA	19978.66712509903	20503.517250066452	11097.353124272831	7963.987685991534	NA	14878.40082636141	NA	23534.391039819133	24502.446165175315	NA	19956.11418944511	15815.37021574474	17715.71801860716	NA	19553.63059927898	Zinc finger protein 292a OS=Danio rerio OX=7955 GN=znf292a PE=4 SV=1	other biological processes	nucleus	nucleic acid binding activity;other molecular function	100002269	zgc:171671	ENSDARG00000016763	NA	NA	NA	20905.017578125	24006.12109375	13978.2744140625	7862.81591796875	NA	7096.9375	NA	20494.859375	29613.267578125	NA	20311.189453125	12175.2060546875
B8JLC8	0.6875	16	0.51030081836414	1.4243471572572692	371461.48864897114	1.0291154946786695e-4	0.0011169675363024195	0.028904858459501824	3.9252522651063932	-1.3622479400456395	median	392441.00186764484	250724.22569797072	293291.2374830153	407034.591098168	338017.61254872463	305864.5623312919	228006.663450151	318075.2181282504	398639.77241777495	423108.38077567634	616791.7732067965	447670.2296182688	377679.8930080215	401844.35299821326	449830.50247934397	469260.6040625911	RAB1A, member RAS oncogene family a OS=Danio rerio OX=7955 GN=rab1aa PE=1 SV=1	cell organization and biogenesis;other metabolic processes;transport	other cell component	other molecular function	566914	si:ch73-131e21.5	ENSDARG00000052263	NA	NA	397490.5859375	262349.55078125	343394.0078125	512702.546875	333723.552734375	389703.28125	108758.263671875	251144.404296875	347154.34375	511362.07421875	810948.65625	455635.5390625	290750.735351563
A0A0R4IG54	0.3125	16	0.5071510903139238	1.4212408788537998	24215.48864202071	6.708780138516216e-6	0.018559130482026495	0.1503434173963319	2.624833099772202	-4.049702003146979	median	23064.401488379135	NA	13830.412451760043	19076.451268469402	24798.294654815134	18526.64299571229	22352.571479307036	21031.600885546773	27953.883883493447	38528.532276371865	18547.24390497128	27740.030540192893	37529.46720580518	19193.720099643524	24731.580518004972	44494.9688015501	Elongation of very long chain fatty acids protein 7 OS=Danio rerio OX=7955 GN=elovl7b PE=3 SV=1	NA	NA	NA	NA	NA	NA	NA	NA	23361.173828125	NA	16193.0537109375	24028.78125	24483.265625	23604.87109375	10662.0869140625	16606.037109375	24343.5625	46564.97265625	24385.640625	28233.603515625	28891.451171875
A0A0R4ICQ1	0	16	0.5070621217947355	1.4211532360782626	255173.69156863797	7.069459630465206e-5	0.02063252755390117	0.15668562255667193	2.5555918752210465	-4.197876148870883	median	306873.9387793584	283824.37039808725	241909.54637086403	194126.47483058402	289884.03659332794	240927.03910606966	114896.62572982907	134263.80630067468	379537.45177203603	272281.1136441178	238140.87868569096	265529.28970353294	317261.4175975016	398632.8976440372	282759.9016456056	313779.1236985348	NDRG family member 4 OS=Danio rerio OX=7955 GN=ndrg4 PE=1 SV=1	cell cycle OR cell proliferation;cell organization and biogenesis;developmental processes;signal transduction;other biological processes	other cell component	NA	692305	si:ch211-194m7.2	ENSDARG00000103937	NA	NA	310822.521484375	296984.44921875	283234.8125	244522.5546875	286201.44921875	306966.119140625	54805.2294921875	106011.4140625	330519.140625	329074.6328125	313104.087890625	270253.80078125	244238.552734375
B8JHU4	0.75	16	0.5064355787437211	1.4205361823420926	37256.0553765338	1.0321603996701066e-5	0.2530794223865009	0.5580430088157924	1.1836310511525447	-6.3888814726183645	median	74812.71398797847	9779.945571588372	33564.18040602697	44506.754649779374	23365.60005336821	72438.76399048432	31647.342236673107	15569.215418841573	38923.80669458275	60902.685805923735	113475.74178628737	45020.52686916688	23039.067233724734	20829.113137208824	71831.61073175175	36204.91495921202	Actinin, alpha 1 OS=Danio rerio OX=7955 GN=actn1 PE=1 SV=1	cell organization and biogenesis;other biological processes	plasma membrane;other membranes;cytoskeleton;other cell component	cytoskeletal activity;other molecular function	560400	NA	ENSDARG00000007219	NA	NA	75775.337890625	10233.412109375	39297.9296875	56060.90234375	23068.771484375	92294.5234375	15095.6552734375	12293.0712890625	33896.689453125	73606.01953125	149196.21875	45821.568359375	17736.251953125
F1R074	0.8125	16	0.5060957095249421	1.420201572708824	34406.04833766439	9.532023786297226e-6	0.16878137109025562	0.45901566005046546	1.4382394799550098	-6.070707742654603	median	41897.46682179328	15309.987361188852	32600.318750088176	39794.78868288289	23947.825547917997	72775.05115616486	19621.838179098162	16962.093862209604	42450.51998091686	37070.564950530475	88797.42243330201	32457.004679268193	23551.89354992126	23606.226489270888	89415.53621398487	35431.69402726005	Agrin OS=Danio rerio OX=7955 GN=agrn PE=1 SV=3	NA	NA	NA	NA	NA	NA	NA	NA	42436.56640625	16019.865234375	38169.412109375	50125.689453125	23643.6005859375	92722.98828125	9359.5380859375	13392.8540039063	36967.91796875	44802.896484375	116749.53125	33034.505859375	18131.04296875
Q568Q7	0.3125	16	0.5052285823218376	1.419348221609904	30492.959977769795	8.447922207460401e-6	0.043112772233164814	0.225584667684884	2.1883328768696724	-4.882074058130327	median	20603.86038540035	29406.14314522498	27970.18926197365	23373.94867559512	20921.223310869675	24350.79381729287	40434.941127885664	22571.980583236007	70031.89934462188	57874.746384233724	26015.310028357166	51321.18608846035	25020.569990075786	23379.28424530215	31463.88252364537	30457.979011794017	Stathmin OS=Danio rerio OX=7955 GN=stmn1b PE=1 SV=1	cell organization and biogenesis;developmental processes;other biological processes	other cell component	cytoskeletal activity	550548	fj38b07	ENSDARG00000033655	NA	NA	20868.97265625	30769.6171875	32748.3203125	29441.927734375	20655.447265625	31025.4453125	19287.3046875	17822.283203125	60987.0859375	69946.5	34204.54296875	52234.333984375	19261.6796875
F1Q673	0.9375	16	0.5043308891134579	1.4184653302857537	351984.4330438317	9.751552852721202e-5	0.5139784144628947	0.7493137958959989	0.6667985642901768	-6.865866144263502	median	3189832.799915028	418252.2202921608	88323.01138080964	74410.85862684522	433575.68428253045	1235214.3534364398	203588.9438189182	60874.436839653295	210326.12198692156	170332.39653149995	826281.4920408902	301895.34108348825	471667.28853604937	343742.5176009015	1968235.6877314956	334457.95838051854	Immunity-related GTPase family, e4 OS=Danio rerio OX=7955 GN=irge4 PE=3 SV=1	NA	NA	NA	NA	NA	NA	NA	NA	3230876.75	437645.3125	103411.1796875	93728.2421875	428067.6875	1573791.625	97111.109375	48064.96484375	183161.921875	205861.03125	1086382.625	307266.90625	363105.40625
F1Q7G3	0.1875	16	0.5028796320452997	1.4170391641606448	50508.4002112435	1.3993099919421764e-5	0.001275339928370055	0.03125390001676489	3.911761529101036	-1.4352329836490627	median	50226.22549532675	50704.937833046584	34513.13042397546	36465.10818872928	40943.32527377124	40905.0114275828	38283.459620731825	56096.59764623644	63204.84120512343	46344.85176465445	58492.00880329629	62546.18068975961	64156.296605174735	NA	78393.06181635482	57166.04188783783	Keratin 92 OS=Danio rerio OX=7955 GN=krt92 PE=1 SV=1	NA	NA	NA	NA	NA	NA	NA	NA	50872.4921875	53055.97265625	40408.98828125	45931.609375	40423.1953125	52117.2412109375	18261.056640625	44292.5	55041.7612304688	56011.65234375	76904.423828125	63659.052734375	49389.68359375
A0A0R4IW47	0.4375	16	0.49749879233973715	1.4117638573421896	411825.26433783915	1.1409413184975213e-4	0.02769683458038349	0.18426485136640014	2.410864279453358	-4.473675320146445	median	247053.74013190056	446472.3923951272	229836.05400135327	600826.0587035739	453901.01531667373	305045.5554454148	317900.7674764339	310659.9426954264	534053.84270441	409785.3691037157	300374.3882038321	571134.7233002974	577932.1938165885	738425.5014518623	455569.2793850475	450268.0824114425	Collagen, type V, alpha 3a OS=Danio rerio OX=7955 GN=col5a3a PE=1 SV=1	NA	NA	NA	NA	NA	NA	NA	NA	250232.609375	467173.96875	269098.8125	756803.125	448134.8125	388659.78125	151637.390625	245289.484375	465079.3125	495260.09375	394927.78125	581296.8125	444911.71875
A0A286Y8Y8	0.8125	16	0.49553604657852013	1.4098444984932743	13323.317195614743	3.691158460704636e-6	0.041008553528665455	0.22145815217306825	2.272886430996457	-4.626932014541541	median	12450.55024978643	7998.222740431928	14640.506077439373	9380.682986665974	9724.915031926275	16130.480053568797	NA	12755.520013393254	14266.843488953635	15812.98139459697	27382.866534493663	14135.555217820145	NA	NA	NA	13092.154053037553	RNA helicase OS=Danio rerio OX=7955 GN=dhx8 PE=4 SV=2	NA	NA	NA	NA	NA	NA	NA	NA	12610.7529296875	8369.076171875	17141.53515625	11815.94921875	9601.373046875	20551.91015625	NA	10071.4462890625	12424.2412109375	19111.318359375	36002.5859375	14387.06640625	NA
F1R6L3	0.75	16	0.49460330114908935	1.4089332865151893	21523.763986819897	5.963051271669005e-6	0.601750668543471	0.7980813219021945	0.5363012785192423	-6.7201892949226245	median	17846.863067112456	56860.830906080315	3337.7451300138187	3671.122651590781	NA	15505.429926126422	89730.8304110819	51686.969552418166	43435.54761703012	NA	51303.375813746585	24274.878673689225	NA	NA	NA	9495.512143358033	Cold-inducible RNA-binding protein b (Fragment) OS=Danio rerio OX=7955 GN=cirbpb PE=1 SV=1	NA	NA	NA	NA	NA	NA	NA	NA	18076.5007324219	59497.2958984375	3907.93017578125	4624.162109375	NA	19755.53125	42801.24609375	40810.765625	37825.7265625	NA	67452.916015625	24706.796875	NA
Q6DRN8	0.75	16	0.4923099859656901	1.4066954183181961	16787.76995839773	4.650967788915105e-6	0.007609768671567278	0.08717462809558728	3.03245605965293	-3.245449391472194	median	19355.83874702548	13122.133676988618	13121.309766874116	18080.157842017263	13733.35741695668	21442.946254848073	9607.293859064886	9451.17207503933	19521.600734584223	23936.436488566454	21288.373228218024	21932.72021301066	18262.598515236037	19288.762481533846	16611.117980049294	19349.452084224333	CDP-diacylglycerol--inositol 3-phosphatidyltransferase OS=Danio rerio OX=7955 GN=cdipt PE=1 SV=1	NA	NA	NA	NA	NA	NA	NA	NA	19604.892578125	13730.5673828125	15362.8154296875	22773.845703125	13558.8935546875	27320.544921875	4582.640625	7462.4140625	17000.33203125	28929.197265625	27989.63671875	22322.96484375	14059.1650390625
B8JM11	0.0625	16	0.491762402942328	1.4061616004674078	375727.01506006555	1.0409329224787466e-4	5.6491259696267405e-5	0.003645569292399123	5.342885126487051	1.6323941527739088	median	353475.0878520217	245770.5942218178	316316.9951594733	340825.2381555552	307313.7981497178	306513.7133404192	346573.071996242	332252.8024363249	489035.4816893852	408009.5889701986	444332.25827126857	457530.19550412166	422227.8815454155	522729.3221946096	375384.4678023409	462042.4727801395	Epithelial cell adhesion molecule OS=Danio rerio OX=7955 GN=epcam PE=1 SV=1	NA	NA	NA	NA	NA	NA	NA	NA	358023.29296875	257166.234375	370353.2421875	429304.95703125	303409.7890625	390530.3671875	165313.96484375	262338.677734375	425875.197265625	493113.9140625	584201.44921875	465670.94140625	325045.28125
Q6NWE0	0.75	16	0.49152553045705893	1.405930745268504	12809.988087139955	3.5489431959884037e-6	0.46970998990404467	0.7204356058888605	0.7521631082734886	-6.506163358488413	median	15465.961539089465	NA	NA	5662.746590535254	5685.331928705319	25364.49940453434	NA	NA	7135.866943180534	NA	56907.35557255647	8522.667404548256	NA	NA	15645.321495466646	13582.420700690556	Ester hydrolase C11orf54 homolog OS=Danio rerio OX=7955 GN=zgc:85789 PE=2 SV=1	NA	nucleus	other molecular function	322350	NA	NA	NA	NA	15664.9638671875	NA	NA	7132.8203125	5613.107421875	32317.01171875	NA	NA	6214.25	NA	74820.9453125	8674.3095703125	NA
Q1LVK6	0.0625	16	0.48978143985155853	1.4042321263890576	124837.31589542968	3.458555463430227e-5	0.04222953828373661	0.22522420417992856	2.198900540673795	-4.863154338324181	median	125047.71909316759	131445.94763317268	112735.9300615625	111803.68247117552	126859.89316529452	118823.93835019504	129890.63655966129	37398.32873576765	142802.7352276029	110720.18964649593	206416.63175394537	153266.190995145	173911.687571933	130070.96741693992	143800.3175300824	140957.31384249395	Vasodilator-stimulated phosphoprotein b OS=Danio rerio OX=7955 GN=vaspb PE=1 SV=2	cell organization and biogenesis;developmental processes	cytoskeleton;other cell component	cytoskeletal activity;other molecular function	550487	NA	ENSDARG00000017105	NA	NA	126656.72265625	137540.69921875	131994.54296875	140828.40625	125248.30859375	151394.0625	61957.3125	29528.8046875	124359.3671875	133814.6640625	271393.51953125	155993.2265625	133883.08984375
F1QJZ6	0.4375	16	0.48715536255732417	1.4016783864634055	21814.11248126698	6.043490871364489e-6	0.17207664744251713	0.462694985345435	1.4265497699573613	-6.0863966011396196	median	26970.110147440006	8152.709089101705	22263.450020335826	27008.92871609379	20045.58534634411	27923.55254435488	11659.466109133242	15394.100310961825	32793.684012533755	24857.549185639105	35377.79215117131	28451.518631710966	33170.03885488099	6565.946850710351	31565.65460879865	35087.38929297932	Tropomodulin 2 OS=Danio rerio OX=7955 GN=tmod2 PE=1 SV=1	NA	NA	NA	NA	NA	NA	NA	NA	27317.1376953125	8530.7255859375	26066.7021484375	34020.564453125	19790.9331054688	35577.51171875	5561.5185546875	12154.8046875	28558.2890625	30042.439453125	46514.1953125	28957.7509765625	25535.416015625
F1QLY2	0.75	16	0.4866929495232082	1.4012291920910966	20322.403098801304	5.6302202400976015e-6	0.2998057211749096	0.5934804460067741	1.0950127842116262	-6.190109633156202	median	9607.071219337613	NA	14252.346415207763	NA	16770.527498020754	35099.44060450536	NA	NA	NA	14231.669518764205	34808.71152442345	14820.422246181803	NA	NA	21757.002356278095	45924.857868190025	Zinc finger, CCHC domain-containing 7 OS=Danio rerio OX=7955 GN=zcchc7 PE=4 SV=1	RNA metabolism OR transcription;other metabolic processes	nucleus	nucleic acid binding activity;other molecular function	317641	chunp6893	ENSDARG00000055443	NA	NA	9730.6865234375	NA	16687.06640625	NA	16557.48046875	44720.33984375	NA	NA	NA	17200.169921875	45765.9765625	15084.119140625	NA
A0A0R4IJP7	0.5	16	0.48575312926717373	1.40031668134131	45377.02766355158	1.2571478793365056e-5	0.004367747337382178	0.06504583727055305	3.2923322453188066	-2.7060676116915205	median	31382.55251116497	45395.36497138963	30660.41623819187	30520.288280839857	45494.46957499299	41931.41358985025	46241.016398622065	39754.96486638944	76851.73066318656	51343.14946853059	51036.143164361725	56750.03115575214	37708.833241546345	47707.09732337956	48262.308633240355	69659.30203247714	Zinc finger protein 185 with LIM domain OS=Danio rerio OX=7955 GN=znf185 PE=1 SV=2	NA	NA	NA	NA	NA	NA	NA	NA	31786.35546875	47500.2109375	35898.1171875	38443.48828125	44916.5234375	53424.984375	22056.779296875	31389.546875	66926.1171875	62052.515625	67101.5625	57759.7734375	29029.533203125
A0A0R4IKF0	0.5	16	0.48571681546946444	1.400281434684684	34195.96758239928	9.473821962694073e-6	0.4071658511685011	0.6772105565826617	0.8516511527926809	-6.688249135937953	median	46863.96080290191	NA	42894.271688951485	44304.37060317282	31426.811607566215	21430.19526045435	11823.945594671264	21937.138380579185	39744.385326200194	57172.34098716866	31401.016539529024	360718.1556687773	27800.238032130736	49992.62949917379	13276.57650453478	13837.437606049913	Apolipoprotein A-Ib OS=Danio rerio OX=7955 GN=apoa1b PE=1 SV=1	protein metabolism;other metabolic processes;transport	non-structural extracellular	other molecular function	100101640	wu:fb66d03	ENSDARG00000101324	NA	NA	47466.96484375	NA	50221.875	55805.978515625	31027.576171875	27304.298828125	5639.974609375	17321.02734375	34611.2880859375	69097.583984375	41285.58984375	367136.34375	21401.5620117188
F1QFN3	0.9375	16	0.4851722769225919	1.3997530046896072	11029.897522600155	3.0557779990895237e-6	0.07925955711669892	0.30506262937958073	1.959210341992031	-4.997383939564811	median	NA	8452.901406155717	9150.770453611916	13376.090560645875	8262.200888926018	13569.43562477045	NA	7922.74809434214	18105.68882884752	10154.47885580708	NA	14300.28054211962	NA	NA	NA	NA	Leucyl-tRNA synthetase OS=Danio rerio OX=7955 GN=lars1b PE=1 SV=2	NA	NA	NA	NA	NA	NA	NA	NA	NA	8844.8369140625	10713.9912109375	16848.58203125	8157.24072265625	17288.873046875	NA	6255.60791015625	15767.2890625	12272.5419921875	NA	14554.72265625	NA
Q6DRG4	0.75	16	0.485056341055202	1.3996405241904153	90444.58691226415	2.505722090862041e-5	0.03605015162007738	0.210319381273454	2.279128242268583	-4.717921080922247	median	118723.07943686476	65133.04014957423	48808.01479295357	71070.62949554464	82520.66579731698	73592.84701949196	81713.62297422608	87656.47477420482	116744.28460187148	51679.05388756762	92897.80129701481	130579.40721988495	177237.7556605938	126297.58158626412	112233.31030590046	93459.46914614466	DNA-directed RNA polymerase II subunit 2d OS=Danio rerio OX=7955 GN=polr2d PE=1 SV=1	NA	NA	NA	NA	NA	NA	NA	NA	120250.703125	68153.0625	57145.859375	89520.875	81472.3515625	93764.9453125	38977.0703125	69211.40625	101666.4375	62458.484375	122140.6484375	132902.78125	136443.609375
E7F9R1	0.9375	16	0.47926106331762597	1.3940294728902674	681142.1830434424	1.887070385677793e-4	0.004140257763111681	0.06412431223507371	3.5472828224223116	-2.3026049551737797	median	563370.8541168778	NA	566568.444452231	526489.6220065404	NA	NA	NA	549891.2757792814	809490.1393774487	676793.3897086193	876252.584756913	775296.0578294486	897664.7338735946	832929.0481562441	NA	569397.3130137653	Sodium/potassium-transporting ATPase subunit beta OS=Danio rerio OX=7955 GN=atp1b4 PE=1 SV=1	transport;other biological processes	plasma membrane;other membranes;nucleus	NA	100037383	NA	ENSDARG00000053262	NA	NA	570619.8125	NA	663355	663168.625	NA	NA	NA	434180.6875	704942.25	817961.75	1152083.875	789090.75	691052.625
Q9PUE4	0	16	0.4776865060954165	1.3925088592138133	76466.588448102	2.118468627350037e-5	0.004296198743961175	0.06498000600241277	3.300028029841617	-2.689940232121937	median	73920.36585716439	83443.54514848957	53261.705189604065	67032.83510030202	45442.56013527505	67986.79369446999	71905.54453848375	63543.71623735742	84400.03719436776	128452.70959103432	64752.856821769456	96059.37329122235	71992.33284923401	94456.49455192882	101351.94093128653	94565.09277870774	Coatomer subunit gamma-2 OS=Danio rerio OX=7955 GN=copg2 PE=2 SV=2	transport	other membranes;ER/Golgi	other molecular function	30187	copg2	NA	COPI-mediated anterograde transport; COPI-dependent Golgi-to-ER retrograde traffic	NA	74871.5078125	87312.5703125	62360.37109375	84434.8515625	44865.2734375	86622.25	34298.65625	50172.5625	73499.5390625	155245.90625	85136.09375	97768.5390625	55422.12890625
Q68FN7	0.4375	16	0.47724764337645276	1.3920853273751788	56322.29846084089	1.560381138103439e-5	0.050340597482169486	0.24798828683328275	2.108641120171751	-5.023099067352176	median	70252.95331885645	21138.242895755204	35954.43974118728	44725.2694434446	60736.24824727168	59883.96138161704	47913.77761868764	64792.04324123118	53183.02807136528	39509.5614167525	83988.66974595489	75037.94258722835	80166.26671563282	65983.05916313117	75160.82322858804	72229.37492787855	Succinate dehydrogenase [ubiquinone] cytochrome b small subunit B, mitochondrial OS=Danio rerio OX=7955 GN=sdhdb PE=2 SV=1	other metabolic processes	other membranes;mitochondrion	other molecular function	445500	sdhdb	NA	Citric acid cycle (TCA cycle)	NA	71156.90625	22118.359375	42096.515625	56336.14453125	59964.67578125	76298.3984375	22854.6796875	51158.2109375	46314.29296875	47750.62890625	110427.0546875	76373.078125	61714.69921875
Q860B9	0.125	16	0.4769020544258993	1.3917519016148443	108176.50002906215	2.9969758842273392e-5	0.023249414092033686	0.1692137807600647	2.4971779022982017	-4.310073044228232	median	122135.68852952908	38061.818325177315	113820.04734688753	95263.68147372002	98025.16676920475	85360.0189571072	116971.47407471834	101313.15023066713	119567.33014439144	134284.33002364077	159798.9446152	137895.47409731566	118229.12575696608	118469.59280651933	125641.49791687203	113001.55893414377	IK cytokine OS=Danio rerio OX=7955 GN=ik PE=1 SV=1	RNA metabolism OR transcription;other metabolic processes;other biological processes	nucleus	NA	322241	wu:fb54c03	ENSDARG00000004161	NA	NA	123707.22265625	39826.6298828125	133263.859375	119994.548828125	96779.888671875	108757.546875	55794.923828125	79994.3828125	104124.87890625	162293.91015625	210101.27734375	140349.021484375	91016.7734375
F1Q6F9	0.1875	16	0.47369625870684473	1.3886627395142395	13547.703245042267	3.753323494580817e-6	0.03349817105260718	0.203230129221168	2.3291816542037593	-4.604302980882167	median	12539.608429381466	7454.380936830856	16385.70320007619	16083.782907303514	9863.44834917353	17152.779302095572	9275.6006947211	8616.08382635951	18357.155732453888	13715.970520574361	22009.149565511783	16413.836559789986	NA	10658.617834770323	17699.936114173535	16630.417665201494	SAFB-like, transcription modulator OS=Danio rerio OX=7955 GN=sltm PE=1 SV=1	other biological processes	nucleus	nucleic acid binding activity	406642	wu:fd12b08	ENSDARG00000052728	NA	NA	12700.95703125	7800.01806640625	19184.86328125	20259.203125	9738.146484375	21854.42578125	4424.42431640625	6803.048828125	15986.2783203125	16576.904296875	28937.302734375	16705.884765625	NA
Q1LVA8	0.9375	16	0.4736284531835686	1.388597474999998	32408.13323665163	8.978511389902424e-6	0.3216443769517535	0.6128971592309004	1.2042375486245915	-5.336106913861298	median	NA	NA	NA	NA	NA	27502.098301669477	NA	NA	NA	NA	NA	38189.34425889997	NA	NA	NA	NA	Acyl-CoA synthetase long chain family member 3a OS=Danio rerio OX=7955 GN=acsl3a PE=1 SV=1	other metabolic processes;developmental processes	plasma membrane;other membranes;ER/Golgi;other cell component	other molecular function	567157	si:dkeyp-109h9.2	ENSDARG00000032079	NA	NA	NA	NA	NA	NA	NA	35040.53515625	NA	NA	NA	NA	NA	38868.83984375	NA
Q6DBR7	0.875	16	0.4734102936142417	1.3883875117609163	17883.2329047434	4.954460324852262e-6	0.08254606450352428	0.31258623118373735	1.8465846622304016	-5.464393220394481	median	19037.19078063976	11507.616053189387	12893.05110694264	17842.66581288495	9832.138490087556	15614.421955628	16601.761512253936	21917.63682700017	25959.48596010406	11664.834284489565	44049.48590450108	24013.897265199837	11614.02692644932	22066.138306829773	29565.181854722283	16015.59885283813	Zgc:92429 OS=Danio rerio OX=7955 GN=zgc:92429 PE=2 SV=1	cell cycle OR cell proliferation;cell organization and biogenesis	NA	other molecular function	445063	id:ibd3446	ENSDARG00000030176	NA	NA	19282.14453125	12041.189453125	15095.5634765625	22474.6997070313	9707.234375	19894.3984375	7918.9736328125	17305.6293945313	22606.7465820313	14097.93359375	57915.609375	24441.171875	8940.8701171875
B0UXI4	0.75	16	0.47278407155509683	1.387784993423302	12780.998686237786	3.5409118273104876e-6	0.2000127731674694	0.4990009392425525	1.3578126831545214	-5.879595953901036	median	15455.722196157338	7401.076618185184	9928.632821496223	14444.137358254493	12319.767823668151	19738.209739407444	10995.757327851377	7941.389439865773	11467.529998791533	NA	30549.7070512283	12182.560335799102	NA	NA	NA	NA	Synapsin I OS=Danio rerio OX=7955 GN=syn1 PE=1 SV=1	cell-cell signaling;transport	other membranes;ER/Golgi	other molecular function	570672	si:dkey-90n12.3	ENSDARG00000060368; ENSDARG00000111164	NA	NA	15654.5927734375	7744.2421875	11624.7353515625	18193.8984375	12163.26171875	25148.533203125	5244.93212890625	6270.32666015625	9986.466796875	NA	40166.30078125	12399.322265625	NA
Q7ZWA3	0.3125	16	0.4690520084579255	1.3841996148781914	65266.30937929043	1.808170491832373e-5	0.013975202368718935	0.13092846526937157	2.7439113436257485	-3.8288624099153554	median	59647.34851153472	41210.044768883	67806.37575943145	52572.92207920259	54306.55394426956	88444.3063733298	36901.85159646571	57745.79768260346	76572.41619277935	81492.95474184444	103591.97974154392	94434.5375836246	53631.23625359124	62532.49186991173	82163.73444987417	71854.5407999432	RNA-binding motif protein, X chromosome OS=Danio rerio OX=7955 GN=rbmx PE=2 SV=1	cell organization and biogenesis;protein metabolism;RNA metabolism OR transcription;other metabolic processes;other biological processes	non-structural extracellular;nucleus;other cell component	nucleic acid binding activity;other molecular function	321860	rbmx	ENSDARG00000014244	NA	mRNA processing	60414.837890625	43120.830078125	79389.69921875	66221.08203125	53616.662109375	112687.25	17602.03515625	45594.66796875	66682.876953125	98491.091796875	136201.1953125	96114.79296875	41287.13671875
A0A0R4IFF8	0.875	16	0.4678380071931514	1.3830353263677457	30455.21969446075	8.437466450534384e-6	0.3460940874910844	0.6279645298807305	1.012684337787456	-5.795496579502248	median	NA	37238.48501499457	38289.65996863394	16286.117335155284	NA	30313.77074542372	28406.42546544599	NA	NA	NA	NA	NA	NA	39904.58492546009	NA	NA	Cadherin-1 OS=Danio rerio OX=7955 GN=cdh1 PE=1 SV=2	NA	NA	NA	NA	NA	NA	NA	NA	NA	38965.12109375	44830.66015625	20514.064453125	NA	38622.8984375	13549.7509765625	NA	NA	NA	NA	NA	NA
B0S5P6	0.9375	16	0.46764504304979937	1.3828503542339805	251210.5126970279	6.959661739981564e-5	0.040582386751968534	0.2213169035262284	2.219165030866702	-4.826734712905413	median	239894.54581879836	193707.70263419327	185357.5154437307	185186.0497514806	296529.00274544075	164721.10434692752	269841.5811399279	206295.95420996664	283745.5719172431	153046.2731589236	613252.1501780552	245217.53269457366	300174.4419460893	350643.41207729635	295714.14827468066	285331.2057249859	V-set and immunoglobulin domain-containing 8b OS=Danio rerio OX=7955 GN=vsig8b PE=4 SV=1	NA	NA	NA	NA	NA	NA	NA	NA	242981.296875	202689.34375	217022.03125	233261.15625	292762	209871.828125	128713.3515625	162886.234375	247099.046875	184969.296875	806294.8125	249580.640625	231084.421875
F8W2D1	0	16	0.46570487548964223	1.3809919170189313	118717.23957569529	3.2890018068139824e-5	0.005993259245465099	0.07947225958370158	3.1445560199659988	-3.0141248846350193	median	116197.68530535583	59341.801178897666	99039.3795458527	104301.2693781805	90024.21883017919	136778.88672590305	106211.60770996033	116450.04400418194	148402.00588784245	154289.22584504876	115015.94562024745	140164.45413864625	123239.49364162737	122572.0953552542	137055.14821769038	187787.4999688812	Peptidylprolyl isomerase OS=Danio rerio OX=7955 GN=fkbp4 PE=1 SV=1	protein metabolism;other metabolic processes	other cell component	other molecular function	321795	wu:fb34f09	ENSDARG00000008447	NA	NA	117692.814453125	62093.3012695313	115958.21875	131378.333984375	88880.58203125	174270.53515625	50662.5107421875	91946.103515625	129235.4765625	186471.509765625	151221.255859375	142658.373046875	94873.923828125
A2AWA1	0.5625	16	0.4650987472822763	1.3804118343841425	23352.170825063688	6.469602250791166e-6	0.38763929444536016	0.6635452467252142	0.8944633689474245	-6.525667751870836	median	14336.105967609206	NA	13761.712822343467	NA	NA	70071.68398482053	14031.013834443693	13981.132824688622	24702.18340178924	26376.924563300017	108696.28927613705	19468.144200922074	14525.077963813314	NA	28601.510908598855	16929.46465102833	RNA helicase OS=Danio rerio OX=7955 GN=ddx39aa PE=1 SV=1	RNA metabolism OR transcription;other metabolic processes;transport	NA	nucleic acid binding activity;other molecular function	325550	ddx39a	ENSDARG00000006225	NA	NA	14520.5703125	NA	16112.6181640625	NA	NA	89278.6171875	6692.7373046875	11039.16015625	21511.828125	31878.732421875	142912.265625	19814.537109375	11181.8955078125
F1Q9P4	0.1875	16	0.46025087991501756	1.3757810411299867	39887.64842749865	1.1050673703034982e-5	0.003997475894146989	0.062481352596743166	3.4497669456670144	-2.423004372778597	median	33262.05236147771	NA	30686.843150491062	NA	24948.15348815939	45156.18575363467	32902.557033251825	NA	45434.78155023834	45369.79552249548	42918.52342704959	43795.68546867877	43101.568576186575	43562.78855583877	57709.65892507947	40730.941195858446	N-ethylmaleimide-sensitive factor attachment protein, beta b OS=Danio rerio OX=7955 GN=napbb PE=1 SV=1	cell-cell signaling;cell organization and biogenesis;transport;other biological processes	other membranes;other cell component	other molecular function	NA	beta-snap1	ENSDARG00000069101	NA	NA	33690.0390625	NA	35929.05859375	NA	24631.220703125	57533.6796875	15694.3876953125	NA	39566.75390625	54833.21484375	56428.63671875	44574.93359375	33181.04296875
F1R3G3	0.9375	16	0.4551661361456425	1.3709406690316952	35639.18576959842	9.87365835059275e-6	0.0270936847129348	0.18404692492716412	2.421769222280536	-4.453155244170079	median	34253.32488622049	29704.06197095507	30772.796507587893	29092.338047847275	23898.38596092446	35354.88664968239	28527.903082473822	33557.95677305451	49307.536710632805	55092.74621816082	76636.76150412078	42987.00770874118	24676.662040164618	41820.2817216453	34504.98561579099	28850.91036303354	DNA fragmentation factor, alpha polypeptide OS=Danio rerio OX=7955 GN=dffa PE=1 SV=1	NA	NA	NA	NA	NA	NA	NA	NA	34694.06640625	31081.349609375	36029.6953125	36644.8359375	23594.7890625	45045.8046875	13607.6953125	26496.541015625	42939.33203125	66584.21875	100760.875	43751.8671875	18996.927734375
A0A0R4IVA0	0.625	16	0.45275090109999994	1.3686474790043992	95415.53938848387	2.6434398455395202e-5	0.021092009238805203	0.15827182126483283	2.5448442510729086	-4.218605145634547	median	117985.32224456812	71204.16540796135	46706.970171400055	73060.65167906159	65362.285367428034	94873.05177183686	136465.8196163316	80703.77730541426	107255.33919488465	127940.3073223822	125276.25594201508	102483.77607775874	118838.63234027066	124513.98768638527	98470.60476389725	93904.56346955754	S100 calcium-binding protein W OS=Danio rerio OX=7955 GN=s100w PE=1 SV=1	NA	other cell component	other molecular function	569958	NA	ENSDARG00000101181	NA	NA	119503.453125	74505.6875	54685.89453125	92027.515625	64531.9453125	120878.140625	65093.6484375	63721.7265625	93403.015625	154626.625	164711.359375	104307.25	91485.9921875
F1RCE2	0.875	16	0.4492930633514636	1.3653710457781933	55565.102988091065	1.5394034158544508e-5	0.015572818775325067	0.13686939390976557	2.711129843792225	-3.882807332818155	median	62383.29901469069	NA	44302.38805698204	65257.227960837314	59171.863116381835	40548.747755116834	27982.665431650243	42225.333983275224	63285.411651839066	55908.2795357375	74505.88220078923	74589.48441635829	60716.45598395621	75862.16562660648	55463.80055495907	57858.03964682096	Si:rp71-17i16.5 OS=Danio rerio OX=7955 GN=si:rp71-17i16.5 PE=3 SV=3	NA	NA	NA	NA	NA	NA	NA	NA	63185.9921875	NA	51870.5390625	82198.2890625	58420.1640625	51663.32421875	13347.619140625	33340.08984375	55111.92578125	67569.859375	97959.2265625	75916.640625	46741.578125
E9QIZ1	0.875	16	0.44822857009701167	1.3643639776505943	829638.6543413395	2.2984724399623116e-4	0.050964201309057995	0.24978909806161084	2.1022664681412424	-5.034250813723473	median	628275.5305867447	794355.7481507775	426352.3256567175	1166453.5651480053	1050630.854017262	712305.8289793344	627065.6124167822	556109.0154433212	1046609.2247857584	972085.7207767041	530100.2557014952	1191948.148113707	1089140.1614477045	1431700.8233098576	855092.5096745272	907359.0114206255	Si:ch211-197h24.6 OS=Danio rerio OX=7955 GN=si:ch211-197h24.6 PE=1 SV=1	NA	NA	nucleic acid binding activity	560245	NA	ENSDARG00000091631	NA	NA	636359.625	831187.625	499185.84375	1469270	1037284	907551.75	299107.78125	439090.0625	911436.75	1174847.375	696967.9375	1213156.25	838456.875
Q4G5V7	0.3125	16	0.44581079384132494	1.3620793893261371	82539.66067147825	2.2867200589617067e-5	0.18870326213578828	0.4864574107788098	1.3702031028284782	-6.160604134040407	median	109386.9776766304	86294.85791841755	102875.77250262882	135566.57550896998	51162.43835002441	41450.93809372084	45619.99931716447	49139.9374073386	47058.04361470516	128866.16149223155	178230.37230566263	106253.87512517751	60201.207396654114	55011.80981260464	143283.68247596562	136067.37191277833	Reticulon OS=Danio rerio OX=7955 GN=rtn1a PE=1 SV=1	cell organization and biogenesis;developmental processes	other membranes;ER/Golgi;other cell component	NA	323706	rtn5	ENSDARG00000006497	Axonal growth inhibition (RHOA activation)	NA	110794.47265625	90296.08984375	120449.98046875	170760.25	50512.48828125	52812.80859375	21760.556640625	38799.69140625	40980.3671875	155745.59765625	234334.64453125	108144.4296875	46344.9223632813
B7ZV06	0.3125	16	0.4412572964956105	1.357787111934942	123259.88068148501	3.414853408974286e-5	3.7749802511415667e-4	0.01580831904978683	4.431620110412982	-0.2798376521946633	median	102624.2522645117	82750.14709388636	103167.74968099814	112767.89582208243	106949.62399723653	118200.90863758947	111439.96462886778	112631.0047065159	146189.84174144443	127510.34268470513	131396.51094332954	182022.84966535625	137821.47943684604	148938.9087989336	120212.57236949663	164608.9160449614	Bc2 protein OS=Danio rerio OX=7955 GN=chmp2a PE=1 SV=1	NA	NA	NA	NA	NA	NA	NA	NA	103944.73046875	86587.021484375	120791.8359375	142042.93359375	105590.97265625	150600.2578125	53156.416015625	88930.68359375	127309.01953125	154106.9765625	172758.1796875	185261.546875	106099.62890625
A1L244	0.625	16	0.44082716616229334	1.3573823567001886	53262.448811836446	1.4756095323945823e-5	0.3246200294916224	0.6149357897218991	1.0148236146680345	-6.570901675272454	median	70419.94716768248	67138.27442990395	60110.92545729476	36586.49116875896	10719.624724881101	57004.985209940765	49092.848562017876	61165.924306896035	81214.75909726263	174885.18163942252	14747.58997390638	74489.25508212214	67200.19135802495	65945.35717825564	57337.46852696784	55460.263729550345	Phosphatidylinositol-3-phosphatase SAC1-B OS=Danio rerio OX=7955 GN=sacm1lb PE=2 SV=1	other metabolic processes	other membranes;ER/Golgi;other cell component	other molecular function	791142	sacm1lb; zgc:158642	NA	Synthesis of PIPs at the ER membrane; Synthesis of PIPs at the Golgi membrane	NA	71326.048828125	70251.2734375	70379.6396484375	46084.50390625	10583.4462890625	72630.283203125	23417.091796875	48295.1162109375	70725.6484375	211363.455078125	19389.912109375	75814.6279296875	51732.9765625
Q6ZM23	0	16	0.4400994999424306	1.3566978931032618	274211.480680304	7.5968920658032e-5	0.3293350644371792	0.616680055153922	1.004689696501987	-6.5810503760873225	median	247678.83755555924	117887.797331722	218991.79839757114	205531.64642829978	223623.41128908613	762797.7800883467	258876.27664454404	162580.78687380452	214077.82046744297	455510.0058475643	1284573.5318459608	336780.87179881684	205547.0404033914	91951.88079356657	416414.78431741765	326169.7692267321	Cytochrome c oxidase subunit 6C OS=Danio rerio OX=7955 GN=cox6c PE=1 SV=1	other metabolic processes;transport	other membranes;mitochondrion	NA	494577	si:ch211-239j9.2	ENSDARG00000038577	NA	Electron transport chain	250865.75	123353.8984375	256402.0390625	258888.55859375	220782.576171875	971883.75	123482.9453125	128369.80859375	186429.078125	550522.1640625	1688938.1875	342773.1484375	158237.052734375
A0A0R4IKW3	0.6875	16	0.43950723124848246	1.3561410430741436	61742.575314417816	1.7105472001561174e-5	0.21401122715817705	0.5179071697227885	1.2916500532390716	-6.2600491054251535	median	70462.16758453741	10143.566989975949	62622.13354026452	54356.04956118724	69393.29075225664	89272.03875332691	56171.675955825995	73754.02346735253	76864.69397298491	51911.23414549563	79389.65902873395	73138.22821113894	66235.3016405091	63616.3132961404	66765.12324885624	109595.58570011148	RNA helicase OS=Danio rerio OX=7955 GN=eif4a3 PE=1 SV=1	NA	NA	NA	NA	NA	NA	NA	NA	71368.8125	10613.8935546875	73319.8359375	68467.1171875	68511.7421875	113741.8671875	26793.6640625	58234.37109375	66937.40625	62739.09375	104380.34375	74439.5625	50990.171875
Q90XR6	0	16	0.43776219972406594	1.3545016957692912	193319.67909192212	5.3558251194058505e-5	0.038370933924762686	0.2159480467393621	2.2476023514735664	-4.775322829291949	median	162955.45197367854	158141.8165999611	140503.24164268785	125727.37491298582	221080.27802447786	107019.04995837685	347978.49032953347	154630.4459518375	235469.9012098216	260754.1375998054	226616.0200147113	168025.38815428372	283756.99750441546	224746.14572205066	226115.10722353606	194771.85446655395	Claudin OS=Danio rerio OX=7955 GN=cldni PE=1 SV=1	cell adhesion;cell organization and biogenesis	plasma membrane;other membranes;other cell component	other molecular function	569084	b52b12	ENSDARG00000054616; ENSDARG00000111133	NA	NA	165052.21875	165474.375	164505.328125	158366.75	218271.75	136353.40625	165984.34375	122092.4140625	205058.3125	315143.3125	297951.375	171015.03125	218445.71875
E7FD35	0.5	16	0.4368452097234883	1.3536410358061657	15751.400641437012	4.363846847744888e-6	0.057751129591530365	0.2636938370028368	2.0371382417310495	-5.147047937373599	median	16836.005870698744	8016.133484273328	16784.438965323636	13061.140166497973	19530.90295480226	21631.54538820405	8462.433600499731	10669.45673000327	16850.54775666044	18879.13055804918	24829.38817878285	20222.211601133262	14938.934303896749	11974.407926246711	20085.290802955693	22167.922728764082	RNA-binding motif protein 6 (Fragment) OS=Danio rerio OX=7955 GN=rbm6 PE=1 SV=2	NA	NA	NA	NA	NA	NA	NA	NA	17052.63671875	8387.8173828125	19651.71484375	16451.869140625	19282.7890625	27560.83984375	4036.546875	8424.341796875	14674.2529296875	22817.017578125	32645.310546875	20582.021484375	11500.49609375
E7F3J2	0.9375	16	0.4355506067610406	1.3524268903286436	132429.8842294472	3.668903775589388e-5	0.33336262391797467	0.6187823968410345	1.0088440264413183	-6.273706201221643	median	114467.62394077073	NA	86783.9515139887	NA	NA	120995.56238216595	NA	NA	78226.46051104892	50149.98871073544	174436.79559143542	155712.7458571812	204326.7003472426	152955.40840271124	244436.25232313143	224549.50527713826	Heterogeneous nuclear ribonucleoprotein Ua OS=Danio rerio OX=7955 GN=hnrnpua PE=1 SV=1	other biological processes	cytoskeleton;nucleus;other cell component	nucleic acid binding activity;other molecular function	566326	NA	ENSDARG00000015206	NA	NA	115940.4921875	NA	101609.203125	NA	NA	154160.9375	NA	NA	68123.296875	60610.48046875	229346.90625	158483.3125	157297.59375
E7F3Y3	0.125	16	0.43127734148458785	1.3484269263493294	3851292.7866238104	0.0010669814240162503	0.13009493756485618	0.3969127932994391	1.5918989457835757	-5.855444122871323	median	2927518.2967975396	2150536.508013457	3003272.8194143213	4048606.52038219	4209334.678384333	7566811.240920306	1983572.0104540442	3027063.2964343573	4054594.0457683904	5375264.143358149	7122110.808460496	4623816.518278063	2558317.4402452298	3527344.598258654	7538215.841188717	3277438.5534248846	FinTRIM family, member 61 OS=Danio rerio OX=7955 GN=ftr61 PE=4 SV=3	NA	NA	other molecular function	570050	NA	ENSDARG00000055520	NA	NA	2965187.015625	2250250.390625	3516320.15625	5099642.4375	4155860.734375	9640904.9375	946155.890625	2390095.0625	3530932.015625	6496458.9375	9364045.4375	4706087.1875	1969479.15625
Q6PHH5	0.8125	16	0.4308421577613011	1.3480202396015522	10497.664348822658	2.9083254575330485e-6	0.07040556802354506	0.28782492319173186	1.9502488611976478	-5.229481942445308	median	13685.026452299368	NA	11272.377588386966	8025.339722470561	NA	11436.929154105113	6106.1527259548575	5560.079375955526	14120.958033800282	9073.206512858993	13359.64188734095	12202.986928465758	9849.302528741713	8727.433940776946	17501.57076128492	13066.518246486008	Hepatocyte nuclear factor 4, alpha OS=Danio rerio OX=7955 GN=hnf4a PE=2 SV=1	NA	NA	NA	NA	NA	NA	NA	NA	13861.11328125	NA	13198.03125	10108.7529296875	NA	14571.837890625	2912.6103515625	4390.1025390625	12297.197265625	10965.7333984375	17565.05859375	12420.1123046875	7582.32568359375
A0A2R8RMN0	0.6875	16	0.4286007802809362	1.3459275753239326	30412.35461019876	8.425590893109802e-6	0.5523819027363738	0.7682067831391438	0.6153873542593112	-6.551538832952138	median	39445.52599555224	30131.250617406884	5666.140935151697	42077.09711901336	NA	77156.84652775562	NA	19977.18864798955	NA	NA	61911.85079432218	NA	NA	NA	34569.55262962237	23808.16770145993	Chymotrypsin-like elastase family member 1, tandem duplicate 6 OS=Danio rerio OX=7955 GN=cela1.6 PE=1 SV=1	NA	NA	NA	NA	NA	NA	NA	NA	39953.076171875	31528.345703125	6634.08447265625	53000.4951171875	NA	98305.8515625	NA	15773.4990234375	NA	NA	81400.78125	NA	NA
Q4VBU0	0.75	16	0.42651353674095205	1.3439817396821514	56667.988151376834	1.569958298260071e-5	0.007787808255774713	0.08868939284223439	3.0215682807114517	-3.267793815766618	median	50474.49581595075	38699.376782324594	50241.924174364394	45506.66559357148	45758.550936533684	66251.4872908111	39456.77760031636	61012.96558593973	52648.64814534977	82086.26424790638	81674.84111070013	82092.35449385815	51300.28457838989	55653.73695194256	63227.25877078285	66329.7932325338	2-oxoisovalerate dehydrogenase subunit alpha OS=Danio rerio OX=7955 GN=bckdha PE=1 SV=1	other metabolic processes	mitochondrion	other molecular function	554124	wu:fd20d04	ENSDARG00000040555; ENSDARG00000111762	Glyoxylate metabolism and glycine degradation; Branched-chain amino acid catabolism	NA	51123.95703125	40493.75	58824.72265625	57320.39453125	45177.25	84411.2890625	18820.724609375	48174.34375	45848.9296875	99208.15625	107384.8671875	83553.0078125	39492.69140625
A0A0R4INK2	0.625	16	0.4260077602879466	1.3435106524748284	63950.17278720735	1.7717075851404164e-5	0.0014491566948380955	0.033399611442935156	3.804447579147752	-1.6205130042956126	median	57100.63109299331	52132.12294493527	72607.03573382368	58549.89494018328	53086.937305933105	55906.82842864476	48521.49941667044	47111.98856809134	77636.5088047256	77560.16487275835	56230.878595645365	85514.41948120865	81636.86625764423	65361.677910655955	65964.89643230451	89424.57600274794	UDP-N-acetylglucosamine pyrophosphorylase 1 OS=Danio rerio OX=7955 GN=uap1 PE=1 SV=1	other metabolic processes	NA	other molecular function	322513	fb63d12	ENSDARG00000052170	Synthesis of UDP-N-acetyl-glucosamine	NA	57835.3515625	54549.33203125	85010.453125	73749.703125	52412.5390625	71231.1171875	23144.560546875	37198.47265625	67609.5390625	93737.984375	73931.5234375	87035.9609375	62846.81640625
A0A2R8Q860	0	16	0.42591797622099037	1.3434270436084021	6924061.853254569	0.0019182767412078848	6.289995798170423e-5	0.003928203827502561	5.290163642142351	1.5238192353386424	median	5773687.003054228	5576196.955185679	6105158.7192663215	6094299.996242525	5809135.500786929	6498890.139343558	5843167.125732669	6137903.052209677	8282034.085561321	9364597.158862807	9170472.28598486	7801507.260474908	6692889.280802597	7222667.116865183	8323532.37444993	7707767.581170692	Heat shock cognate 71 kDa protein OS=Danio rerio OX=7955 GN=hspa8 PE=1 SV=1	NA	NA	NA	NA	NA	NA	NA	NA	5847977.70605469	5834748.36621094	7148099.40771484	7676406.86523438	5735338.23583984	8280262.32421875	2787167.27539063	4846337.96606445	7212386.48730469	11317903.5087891	12057200.6640625	7940317.96386719	5152412.17773438
A0A2R8QPF0	0.5625	16	0.42379422508141573	1.3414508770062337	51961.620801119025	1.4395707423006139e-5	0.09132162488053304	0.3287153582653616	1.7913145913327613	-5.552642760244412	median	63098.74948023794	30187.17141098138	48838.05826540076	42791.91808021989	41889.956419920236	66776.44563802445	39518.266750898925	37296.4939543827	62765.84757781773	141525.65139919182	69304.58676228064	60789.86216476855	42053.14824449875	34381.098191959005	57518.90523483319	55294.25885493645	Zinc finger protein 711 OS=Danio rerio OX=7955 GN=znf711 PE=4 SV=1	NA	NA	NA	NA	NA	NA	NA	NA	63910.6484375	31586.859375	57181.03515625	53900.88671875	41357.80078125	85080.140625	18850.0546875	29448.3984375	54659.46484375	171045.65625	91120.640625	61871.484375	32373.93359375
Q9PUL9	0.375	16	0.4227519162075648	1.3404820643663322	47671.77129743898	1.320722605172497e-5	0.25224411702406346	0.5574760796486258	1.1858014109510393	-6.3863856381867485	median	6913.003678231802	55425.527115609206	41578.01061058396	54110.5111532051	48626.22304695169	55073.588195455035	70710.32025566851	50608.982295817295	52824.90430286158	47868.74883312273	44872.54398487598	64700.9756079331	45592.64004611609	58929.46882316606	66687.15521557705	65476.064250317	Mitochondrial carrier homolog 2 OS=Danio rerio OX=7955 GN=mtch2 PE=1 SV=1	developmental processes;other biological processes	other membranes;mitochondrion	NA	30655	fj35g12	ENSDARG00000019732	NA	NA	7001.9541015625	57995.44140625	48680.7578125	68157.8359375	48008.4921875	70169.482421875	33728.5390625	39959.61328125	46002.421875	57853.41015625	58997.75390625	65852.1875	35098.75390625
B8A6I2	0.6875	16	0.4218472161984206	1.339641724631241	25073.109106713997	6.946379603262728e-6	0.059446319620758636	0.2670256955586745	2.0544122598048715	-5.0352394998111984	median	25476.74054705006	NA	26397.519407209	18378.08280093454	16656.637316846918	23580.3887921097	19899.06142282455	NA	30405.3668768333	27218.135202262958	54773.39829482054	25220.33755740849	18933.540337945637	NA	26094.558192145632	28367.262871601608	Zinc finger, FYVE domain-containing 21 OS=Danio rerio OX=7955 GN=zfyve21 PE=4 SV=1	NA	NA	other molecular function	100004144	wu:fb66b01	ENSDARG00000027887	NA	NA	25804.552734375	NA	30906.9921875	23149.11328125	16445.037109375	30043.869140625	9491.7724609375	NA	26478.4296875	32895.40625	72015.25	25669.078125	14575.6787109375
F1RCD5	0.25	16	0.42146514483683717	1.339286992027549	93644.32107337982	2.5943691270873377e-5	0.14122231479999525	0.41614368562068615	1.5441689644652612	-5.92407091562476	median	108250.86183644416	21414.337698037463	88961.48438088642	92562.40700287482	100055.71805567121	103228.87129420828	84818.43813553029	109913.47202761107	84709.3040873277	89459.63903397816	96818.78416605122	120150.59013664922	136418.46246379084	101837.24895033418	126440.37211804063	122867.43812922982	Ca2+-dependent activator protein for secretion b OS=Danio rerio OX=7955 GN=cadpsb PE=1 SV=1	NA	NA	NA	NA	NA	NA	NA	NA	109643.73828125	22407.255859375	104158.72265625	116592.01171875	98784.64453125	131524.32421875	40458.0546875	86784.986328125	73768.86328125	108119.5	127295.8984375	122288.40625	105019.5390625
A0A2R8Q3D1	0.4375	16	0.42075175147537713	1.3386248962725154	16585.968827131685	4.595059793772754e-6	0.24981590670200168	0.5552739326923941	1.2164957149190547	-5.899366122307104	median	18950.538171724173	12697.12519298864	16143.93415239623	17798.90478470293	17344.196045867036	26421.771144777696	11405.257791366557	9938.519825882873	NA	15293.272991513213	28683.720720791804	NA	NA	NA	NA	NA	Uncharacterized protein OS=Danio rerio OX=7955 PE=1 SV=1	NA	NA	NA	NA	NA	NA	NA	NA	19194.376953125	13285.8525390625	18901.79296875	22419.578125	17123.861328125	33664.0859375	5440.26220703125	7847.2119140625	NA	18483.20703125	37712.9296875	NA	NA
I3ITC3	0	16	0.42048067462538086	1.3383733974310414	135773.48563640058	3.761536581979092e-5	0.11924637824003687	0.38184034046064386	1.641886191786216	-5.781932401879475	median	87519.72217610842	90695.65862065478	154165.37478341005	160670.5782059784	174971.66280384618	161481.0334425746	85781.23039911299	75528.94498269612	198836.8077964223	281782.008596833	238337.01785098112	174742.98628242928	117913.00383810868	89440.96885460164	109359.87448326644	137680.1798483572	Si:dkey-217d24.6 OS=Danio rerio OX=7955 GN=si:dkey-217d24.6 PE=1 SV=1	other biological processes	nucleus	nucleic acid binding activity;other molecular function	556689	si:dkey-217d24.6	ENSDARG00000096428	NA	NA	88645.8486328125	94900.9423828125	180501.35546875	202381.361328125	172748.8828125	205743.640625	40917.302734375	59635.8056640625	173156.484375	340557.263671875	313361.96875	177852.154296875	90773.412109375
F1QUV8	0.6875	16	0.4180973613629728	1.3361642473995277	50350.0808731429	1.3949238337824387e-5	0.4998122087494695	0.7403492242838355	0.6897190405560563	-6.849943284501139	median	216159.719977389	19491.191760436654	26571.55468724623	28057.247406922834	35794.858416673116	159024.52631982169	31781.185654777008	22805.09820308167	38677.54754276727	38051.33107976781	23064.755148375974	48803.982023961296	57188.59539667102	76068.62259972832	471246.2336886357	38765.465495470184	Junction plakoglobin OS=Danio rerio OX=7955 GN=jupb PE=3 SV=3	NA	NA	NA	NA	NA	NA	NA	NA	218941.072265625	20394.939453125	31110.7578125	35341.03125	35340.1328125	202613.794921875	15159.498046875	18006.3471679688	33682.2353515625	45988.2348632813	30325.197265625	49672.341796875	44025.7119140625
F1Q721	0.5	16	0.4179105534887153	1.3359912449033808	40769.89338017771	1.1295095259144681e-5	0.20849973805155214	0.5122665005894764	1.3081024340046543	-6.239614793973135	median	32919.109577464464	9392.694216078176	38161.68244952217	33594.17324004862	44659.21029001934	62839.622873628534	32360.56028691555	66559.765229485	55827.96939975186	48500.4765506087	73272.9038863464	45724.30353575834	44463.34795348335	25256.410423219066	48408.58199730714	49311.31288972231	Lysine-specific demethylase phf2 OS=Danio rerio OX=7955 GN=phf2 PE=3 SV=1	NA	NA	NA	NA	NA	NA	NA	NA	33342.68359375	9828.205078125	44680.8203125	42315.3671875	44091.875	80064.21875	15435.857421875	52553.9609375	48617.6328125	58616.90625	96338.125	46537.8671875	34229.38671875
A0A0R4IVP7	0.9375	16	0.41776124743650733	1.3358529888953539	43815.80411336105	1.2138949609249119e-5	0.009566247192564645	0.10120357685685875	2.92445502282798	-3.4660325922942454	median	45904.786979185206	35902.75099828228	44578.96482793147	37154.70033901407	31343.58241748186	32800.889145773195	35333.02452498084	43019.673972293334	53166.18922535062	62414.05207006009	69653.75859611084	45778.23841419219	39821.177962242116	57598.3222819934	53493.7872559005	33322.08205098229	SH2 domain-containing 3Cb OS=Danio rerio OX=7955 GN=sh2d3cb PE=4 SV=1	NA	NA	NA	NA	NA	NA	NA	NA	46495.44921875	37567.453125	52194.36328125	46800.22265625	30945.404296875	41791.74609375	16853.7109375	33967.28125	46299.62890625	75432.6328125	91579.7265625	46592.76171875	30655.6875
F1R133	0	16	0.4158729501037719	1.334105677452003	313835.3746542854	8.694652250753721e-5	0.0017976460587414435	0.03876015958263778	3.7045383950827206	-1.8337359985739425	median	297000.4296368666	321778.19135235704	267271.33833443304	281633.8161325985	314345.7418553808	304317.3200649512	184386.2551133467	234121.1010874401	400166.8682542958	356400.16718181287	359171.7507854536	418912.17776789144	351030.44179109356	312635.02324605425	340139.7249602935	372162.092698264	ELAV-like protein OS=Danio rerio OX=7955 GN=elavl4 PE=1 SV=1	NA	other cell component	nucleic acid binding activity	NA	elavl4	ENSDARG00000045639	NA	NA	300821.96875	336698.07421875	312929.14453125	354747.18359375	310352.401367188	387731.93359375	87951.50390625	184856.2890625	348484.2109375	430739.5859375	472233.6796875	426365.80078125	270235.087890625
D2K290	0.6875	16	0.41294426847316323	1.3314001800533504	77661.69289012418	2.151578398796804e-5	0.03674703796987427	0.210319381273454	2.3323471418012818	-4.48210313863455	median	NA	NA	NA	57544.87326464986	NA	62813.04169512554	62896.456543063636	74585.62635830398	71873.30385964384	54631.70828854493	80897.73576209397	91589.49865248195	103122.26254552316	113781.96326786345	84703.4386176357	98180.02096169002	Complexin 3b OS=Danio rerio OX=7955 GN=cplx3b PE=2 SV=1	cell-cell signaling;transport;other biological processes	other membranes;other cell component	other molecular function	794623	CPLX3b	ENSDARG00000089486	NA	NA	NA	NA	NA	72483.7734375	NA	80030.3515625	30001.357421875	58890.984375	62590.66796875	66027.015625	106363.140625	93219.1328125	79387
Q6VN46	0	16	0.4123162244951182	1.3308207118616673	176811.83063033057	4.89848342572397e-5	0.0219424791382275	0.16152334453083056	2.5255248693876506	-4.255770098959775	median	242636.11735484423	173402.4068557339	114622.31315499576	147539.55002338617	138686.80618051882	193788.40177335686	112372.66541161988	141710.01953982352	151515.18286325393	276370.874704482	245461.50062495258	226242.62608486845	195268.8779150315	200205.09373913135	163780.30105604502	201229.9903158645	Myoglobin OS=Danio rerio OX=7955 GN=mb PE=2 SV=3	stress response;transport;developmental processes;other biological processes	NA	other molecular function	393558	mb	NA	Intracellular oxygen transport	NA	245758.14453125	181442.552734375	134203.17578125	185841.4609375	136924.9765625	246906.58984375	53601.310546875	111890.76171875	131946.578125	334017.453125	322729.1328125	230268.1171875	150324.576171875
X1WCJ5	0.6875	16	0.41180348851175097	1.330347820220964	81470.93675014432	2.2571115966961112e-5	0.014516073862153605	0.13256188206193104	2.7256919039670238	-3.865014782728563	median	74856.09910598787	83381.71663731214	68738.52411971828	71166.00914690229	65384.61592213591	57465.055742572265	81474.20141114027	66296.4859076349	103536.28672429784	83794.33214238458	54411.12427264745	119024.82380335884	106083.585698056	108913.10596580735	76315.21177969353	122718.64867438207	PTPRF-interacting protein alpha 3 OS=Danio rerio OX=7955 GN=ppfia3 PE=3 SV=1	cell organization and biogenesis;developmental processes	other cell component	NA	567230	NA	ENSDARG00000077053	NA	NA	75819.28125	87247.875	80481.0859375	89641.015625	64553.9921875	73216.4609375	38862.8671875	52346.08203125	90164.2890625	101272.5	71538.9375	121142.609375	81666.7265625
E7F9D9	0.6875	16	0.411031338039205	1.329635990052832	35874.46102353574	9.938840184171778e-6	0.03996931709963042	0.22012402975648396	2.286825843854249	-4.602896066861213	median	26098.895364811473	43833.37936981962	31609.30286624847	25259.915678600002	NA	NA	NA	28337.778932094963	31515.06208015084	35109.62658818583	36527.920664223755	44387.069340315706	48455.66174145324	57468.76172732448	NA	35138.461989698946	Si:ch73-308l14.2 OS=Danio rerio OX=7955 GN=tcof1 PE=1 SV=2	NA	NA	NA	100329277	si:ch73-308l14.2	ENSDARG00000087555	NA	NA	26434.712890625	45865.80078125	37009.1015625	31817.5	NA	NA	NA	22374.81640625	27444.8046875	42432.9375	48026.3671875	45176.83984375	37302.8046875
E9QD35	0.9375	16	0.40937469022487605	1.3281100443226908	30663.227624790834	8.495094008345908e-6	0.03055490319699362	0.19275370795464414	2.3916918740816286	-4.463195367099417	median	26476.260467220487	21967.066743482592	22907.90252218861	24849.994987821217	28875.39736297854	33127.72420380376	36537.57638887276	25528.570708278807	27371.393930059196	NA	60381.51519586812	29106.197211339884	37707.25771878478	NA	35015.994860832034	34621.523461815996	Interleukin-1 receptor accessory protein-like 1-A OS=Danio rerio OX=7955 GN=il1rapl1a PE=3 SV=1	signal transduction	NA	other molecular function	NA	wu:fi18g04	ENSDARG00000062045	NA	NA	26816.93359375	22985.61328125	26821.24609375	31301.162109375	28508.57421875	42208.16796875	17428.27734375	20156.734375	23836.302734375	NA	79388.71875	29624.078125	29028.3203125
A0A2R8PV64	0.875	16	0.408142210181504	1.3269759376007584	61744.379587332944	1.7105971866357478e-5	0.004890308400638189	0.07013064491581876	3.2704347567702254	-2.762663862720662	median	51813.19638113995	NA	60077.863458285014	49527.07481761137	48677.56670542882	42322.414447752504	65015.83200841705	57620.54248462913	77026.72188873887	85581.4051906131	64047.501552184156	59703.204663132725	64761.07915726816	66817.80879155005	94500.34104255078	58926.11567639564	Calpain, small subunit 1 b OS=Danio rerio OX=7955 GN=capns1b PE=1 SV=1	NA	NA	NA	NA	NA	NA	NA	NA	52479.8828125	NA	70340.9296875	62384.51953125	48059.18359375	53923.16015625	31012.291015625	45495.76953125	67078.5078125	103432.328125	84208.703125	60765.4921875	49855.265625
Q6NYL7	0.5625	16	0.40760760285518316	1.3264843024221586	463780.1003234913	1.2848795957353268e-4	0.5792001804674447	0.7840252037267161	0.5655416623568444	-6.930062900988835	median	2148297.7183284685	552392.471667179	201258.42442769455	213697.85767202915	473727.1809054572	1122235.9120964492	193793.52599805218	131474.10890658566	270388.8424876082	234560.48372606823	166517.1429380936	329820.18100254866	703762.2147538702	1609814.7266724445	5691639.139615686	295043.7033035623	Keratin 18b OS=Danio rerio OX=7955 GN=krt18b PE=1 SV=1	NA	NA	NA	NA	NA	NA	NA	NA	2175940.11523438	578005.2421875	235639.283203125	269174.75390625	467709.11328125	1429845.33398438	92438.734375	103808.737304688	235467.375976563	283486.078125	218934.264648438	335688.607421875	541779.91796875
B1H1M3	0.4375	16	0.4070871566958232	1.3260058650995332	55818.73298896873	1.546430108305609e-5	0.10033124633030376	0.34685945159905013	1.815022433606833	-5.262745616773906	median	61154.79383390828	29283.67326612318	NA	55266.404854962835	NA	48467.240974697925	NA	60340.803587646646	NA	NA	54024.743412330456	68444.70018124697	68262.54022427129	71999.2752461721	NA	NA	Pyridoxal phosphate homeostasis protein OS=Danio rerio OX=7955 GN=plpbp PE=1 SV=1	other metabolic processes	NA	other molecular function	563548	prosc	ENSDARG00000060288	NA	NA	61941.6796875	30641.46875	NA	69613.8046875	NA	61752.30859375	NA	47643.62109375	NA	NA	71030.9296875	69662.5234375	52550.80859375
Q8JHJ1	0.4375	16	0.4024769334150662	1.3217752925939332	52213.3752231146	1.446545472775954e-5	0.13733746334593755	0.4090543523657463	1.5604607838687585	-5.900820837914311	median	60536.72318344071	32765.534561616223	46178.241755740644	88087.22638550174	36333.73537472065	53726.78549054136	45156.59296915712	25445.738423750612	41701.76997235323	81732.02096279257	75124.27578039779	97607.53035822908	79006.21006743415	55231.24214415769	33966.43749404222	45517.48687757678	60S ribosomal protein L35 OS=Danio rerio OX=7955 GN=rpl35 PE=2 SV=3	protein metabolism;RNA metabolism OR transcription;other metabolic processes;developmental processes;other biological processes	cytosol;translational apparatus	nucleic acid binding activity;other molecular function	192299	rpl35	NA	Nonsense Mediated Decay (NMD) enhanced by the Exon Junction Complex (EJC); L13a-mediated translational silencing of Ceruloplasmin expression; SRP-dependent cotranslational protein targeting to membrane; Formation of a pool of free 40S subunits; Nonsense Mediated Decay (NMD) independent of the Exon Junction Complex (EJC)	Cytoplasmic ribosomal proteins	61315.65625	34284.7734375	54066.84375	110955.0546875	35872.1640625	68453.515625	21539.513671875	20091.33203125	36315.87109375	98780.0234375	98772.28125	99344.2421875	60821.6484375
F1QCW4	0.75	16	0.40239920887490754	1.3217040844684707	165727.6242883696	4.59140102710937e-5	0.030280880918268454	0.19220913264841877	2.3804010049494426	-4.510348463505596	median	156719.71912438667	NA	123346.32033629062	162129.7153769304	177498.45765143362	124485.66192195966	114675.0752060796	152628.0844371783	184374.45494356216	137403.43371331782	336325.9848999975	171107.57858854352	177852.35668786766	231040.15500134407	151885.35365102385	177175.11077314187	Glycine receptor, alpha 3 OS=Danio rerio OX=7955 GN=glra3 PE=3 SV=2	NA	NA	NA	NA	NA	NA	NA	NA	158736.25	NA	144417.5	204219.296875	175243.578125	158607.6875	54699.55078125	120511.3984375	160561.984375	166063.609375	442196.40625	174152.0625	136916.75
B8A4W0	0.9375	16	0.3979836601721516	1.3176650278999036	142985.51771767723	3.961342327386396e-5	0.013918333023814245	0.13092846526937157	2.7458662467093884	-3.8249779749358073	median	172249.99858510142	148392.5034307679	109658.28074764479	136708.31546092956	109777.9881592095	109202.23848923037	109919.10621950412	114785.9650276179	144030.61634322553	112913.19352765213	204284.8522322312	195114.41400386635	188292.4555157179	196869.4073316444	126423.15362686384	173377.88243659696	Transmembrane protein 192 OS=Danio rerio OX=7955 GN=tmem192 PE=3 SV=1	NA	NA	NA	NA	NA	NA	NA	NA	174466.359375	155273.015625	128391.140625	172198.390625	108383.40625	139135.015625	52430.97265625	90632.1875	125428.6640625	136465.09375	268590.6875	198586.046875	144953.890625
A0A0R4ISN6	0.125	16	0.39543742880027466	1.3153415146380252	104274.51608951522	2.8888733687611996e-5	0.09224716476833077	0.33072316850275624	1.785760929117638	-5.561410595593622	median	118433.8093216223	51454.338810631605	85985.51912618525	91371.06380200571	83978.89375007637	156446.503048284	85356.4896999669	86969.5253603675	116480.79299489442	127812.78206684455	199283.99947824498	138717.79005482793	80660.5495602284	69325.54633449826	140688.07292179545	129221.45223489816	Glutaryl-CoA dehydrogenase b (Fragment) OS=Danio rerio OX=7955 GN=gcdhb PE=1 SV=1	NA	NA	NA	NA	NA	NA	NA	NA	119957.7109375	53840.12109375	100674.375	115091.390625	82912.0546875	199329.125	40714.703125	68669.0078125	101436.9765625	154472.5	262015.640625	141185.96875	62095.21484375
Q5U3I3	0	16	0.39539210226726595	1.315300189941999	30326.94856420405	8.40192957478793e-6	0.16119400624657243	0.4503989767071445	1.475127701012896	-5.955743106030253	median	31392.653015548887	20648.22338603987	29455.407756406737	25903.3499822595	23178.945656809246	47908.05207869726	16461.903073692847	NA	26204.287860960758	33147.34206127988	78012.74678765601	30706.590858644213	22470.11069920889	NA	41613.00971926116	31647.215864792477	Secretory carrier-associated membrane protein OS=Danio rerio OX=7955 GN=scamp3 PE=1 SV=1	transport	other membranes;ER/Golgi;other cytoplasmic organelle	NA	492473	NA	ENSDARG00000016765	NA	NA	31796.5859375	21605.619140625	34487.2578125	32627.97265625	22884.48828125	61039.84375	7852.26171875	NA	22819.931640625	40061.3515625	102570	31252.947265625	17298.25
A0A2R8RXS8	0.0625	16	0.39477107043115467	1.3147341191631767	75210.20837433603	2.0836612451414353e-5	0.2719911909393507	0.5736110519156676	1.1358830270816749	-6.442806649166332	median	85933.5139381537	63337.45238118117	72881.05855939181	17700.636391465898	40931.36374834229	105432.99825165776	126008.327797654	89743.67840529722	116849.63504324677	105930.0222353598	43572.53505313193	109779.99493527767	66801.48769055543	111953.22161773944	59692.59656888763	115728.52316089599	Synaptosomal-associated protein OS=Danio rerio OX=7955 GN=snap23.1 PE=1 SV=1	cell-cell signaling;cell organization and biogenesis;transport	plasma membrane;other membranes;other cell component	other molecular function	393159	zgc:56072	ENSDARG00000012874	NA	Insulin signaling	87039.23046875	66274.21875	85331.287109375	22295.798828125	40411.3857421875	134332.611328125	60105.466796875	70859.4111328125	101758.181640625	128025.34375	57288.521484375	111733.2890625	51426.041015625
F8W378	0.6875	16	0.3931465938700267	1.3132545599216086	49633.04992206577	1.3750588495386759e-5	0.015390173535166914	0.1366760365324915	2.6975827960310514	-3.9206105817496564	median	59847.84487337462	52755.63820670029	31180.760506570918	37429.4393841787	42597.64983939193	43207.07408524011	35210.881529583865	51848.62187858187	60724.95163028243	55277.42124986487	37626.55549737606	60723.66116013568	60413.88457567752	70959.41043605086	57222.461298177404	58221.40984526864	Si:dkey-87o1.2 OS=Danio rerio OX=7955 GN=si:dkey-87o1.2 PE=1 SV=1	NA	NA	NA	796684	NA	ENSDARG00000095796	NA	NA	60617.9140625	55201.7578125	36507.3515625	47146.28515625	42056.50390625	55050.30859375	16795.44921875	40938.40234375	52882.15625	66807.4140625	49470.8359375	61804.10546875	46508.6484375
X1WDS9	0.25	16	0.3926118965409948	1.3127679265189804	338126.3348852066	9.367621167267365e-5	0.014799865636399645	0.13451896653553855	2.7163916401061967	-3.8834338428073223	median	392989.5047638817	411448.5175186704	337426.6899278515	251797.09442451107	304818.5920953248	247503.77299312942	272691.93923432083	203543.84252773458	404217.59081880713	452073.6856704077	301312.6549255828	322724.2289154072	433880.7599498177	405816.3804554955	443097.7325293111	366025.1537232371	Zinc finger protein 970 (Fragment) OS=Danio rerio OX=7955 GN=znf970 PE=4 SV=1	NA	NA	NA	NA	NA	NA	NA	NA	398046.146484375	430526.142578125	395069.09375	317164.71875	300946.28125	315345.5625	130072.9609375	160713.234375	352011.771484375	546369.08203125	396161.400390625	328466.3984375	334016.060546875
A0A0R4IY58	0.6875	16	0.3923896564608267	1.3125657166473046	30379.55809035512	8.41650478115096e-6	0.33073018536071364	0.6167298385989358	1.0082729675615199	-6.445312838278416	median	22233.163530232305	33076.23290980057	12450.735625096268	64988.8168574919	NA	18832.4537825106	NA	NA	22554.730393385296	31347.85456387967	50627.580685412395	57353.21292223762	42287.611909567306	49498.060482977	17671.689500673267	22061.30598790707	Nuclear receptor coactivator 3 OS=Danio rerio OX=7955 GN=ncoa3 PE=1 SV=2	NA	NA	NA	NA	NA	NA	NA	NA	22519.240234375	34609.8779296875	14577.6875	81860.197265625	NA	23994.505859375	NA	NA	19641.724609375	37886.51953125	66564.390625	58373.6875	32554.431640625
A7E2M3	0.875	16	0.3897420588682987	1.3101591380338542	35398.969048956984	9.807107508352785e-6	0.02384278270725676	0.17159712758828657	2.5934278322814683	-4.056995909276275	median	NA	NA	34935.65741654339	39497.207954076854	28196.928720677308	25367.988375830333	NA	26955.986721516376	NA	37097.99406349478	NA	42101.90077573506	44363.61558672637	32823.36545234791	36951.64567614675	48912.7869662717	ER membrane protein complex subunit 10 OS=Danio rerio OX=7955 GN=emc10 PE=2 SV=1	cell organization and biogenesis	other membranes;ER/Golgi	NA	565829	emc10	NA	NA	NA	NA	NA	40903.6953125	49750.85546875	27838.724609375	32321.45703125	NA	21283.787109375	NA	44836.046875	NA	42851.01171875	34152.609375
Q1L9E4	0.25	16	0.38937197699432247	1.3098230975323188	255845.05802747837	7.088059502767261e-5	0.24334773842267077	0.5502227539738138	1.209263758195388	-6.359159208174162	median	371768.7504811254	83540.20772788304	267919.09753663343	299863.51404739206	158647.76420428886	253233.1291084325	183050.98813334526	339893.91989749856	188158.3553621602	198822.83096892954	744353.5083325554	185005.21662984934	267002.26941223495	337683.91150208673	296660.3004071071	392129.131339378	Cathepsin D OS=Danio rerio OX=7955 GN=ctsd PE=1 SV=1	NA	NA	NA	NA	NA	NA	NA	NA	376552.342285156	87413.71484375	313687.560058594	377709.390625	156632.357421875	322645.358398438	87314.5869140625	268371.916992188	163857.18359375	240294.118164063	978664.9296875	188296.978515625	205547.36328125
A0A2R8QCE4	0.6875	16	0.38585818460467003	1.3066368065652358	18135.46106438501	5.024338876253524e-6	0.2640176946358744	0.5673010619478943	1.16840077068415	-6.261336439045448	median	25654.889687564006	11489.18546753049	20001.9280489125	13550.449314323558	8163.751985637782	24453.002587574414	NA	NA	16287.165228455484	16468.81079067546	43729.468667997244	19170.33946708339	NA	14075.400232451995	25076.318178426434	NA	Serine peptidase inhibitor, Kunitz type 1 a OS=Danio rerio OX=7955 GN=spint1a PE=1 SV=1	cell cycle OR cell proliferation;cell organization and biogenesis;other biological processes	plasma membrane;other membranes	enzyme regulator activity	NA	cb376	ENSDARG00000102332	NA	NA	25984.994140625	12021.904296875	23418.845703125	17068.205078125	8060.04248046875	31155.669921875	NA	NA	14183.6328125	19903.943359375	57494.85546875	19511.43359375	NA
A0A0R4I9B2	0.8125	16	0.3851248744406348	1.305972822459076	94433.51267915059	2.6162332862151912e-5	0.07060934003903621	0.28782492319173186	1.9307823895597072	-5.326596208112848	median	123665.11083710012	44088.15972429563	82905.49936394153	106184.39570747486	97362.7358489993	97269.4446549709	71285.58592046259	67094.73919397504	138755.44188466293	126643.23494238684	108979.2341529711	145472.76225585397	111524.89838264024	100623.62215135312	68914.30570434617	85390.0147934392	Lissencephaly-1 homolog OS=Danio rerio OX=7955 GN=pafah1b1b PE=1 SV=1	cell cycle OR cell proliferation;cell organization and biogenesis;developmental processes;other biological processes	cytoskeleton;other cell component	other molecular function	NA	pafah1b1b	ENSDARG00000026595	NA	NA	125256.32421875	46132.39453125	97068.197265625	133750.328125	96125.873046875	123931.39453125	34002.9384765625	52976.36328125	120834.79296875	153059.00390625	143284.27734375	148061.130859375	85855.6328125
Q6PBJ8	0.4375	16	0.38475159590844044	1.3056349627286223	20344.314212739137	5.636290604737852e-6	0.23460360984637235	0.5451643955327822	1.2359029898208902	-6.293169228585034	median	20454.238709921825	10700.12625233136	21402.444302536107	40364.28949134818	14095.27442239868	35192.407279908366	10918.977782345582	10587.800660947016	18817.814123050615	26232.438927124735	34976.87112991319	27276.842271590685	20004.649719643836	NA	30326.996489666155	13663.419940184647	Peptidylprolyl isomerase OS=Danio rerio OX=7955 GN=fkbp1aa PE=1 SV=1	NA	other membranes;cytosol;ER/Golgi;other cell component	other molecular function	335335	zgc:73373	ENSDARG00000022684	NA	NA	20717.42578125	11196.2587890625	25058.611328125	50843.03515625	13916.212890625	44838.7890625	5208.30859375	8359.8681640625	16387.44140625	31704.109375	45987.0703125	27762.173828125	15400.2548828125
E7EYW2	0.8125	16	0.38466509632444357	1.3055566831946115	27437.452359680243	7.601409088342372e-6	0.03877404941044551	0.21649349717027436	2.242307435765418	-4.7849220981533085	median	27512.427979184795	19209.59242127896	23109.609158192165	28269.652891406957	21455.76195331883	22977.817695899535	19662.237906355433	33030.98503159655	34658.28343238835	29529.352694056346	49124.05258025043	38232.782311565905	24910.79081150611	26960.459632105933	19369.349851001676	37317.477478624816	Epsin 2 OS=Danio rerio OX=7955 GN=epn2 PE=1 SV=1	transport	plasma membrane;other membranes;other cytoplasmic organelle	other molecular function	560542	NA	ENSDARG00000008377	NA	NA	27866.43359375	20100.283203125	27057.41015625	35608.578125	21183.1953125	29276.130859375	9378.80859375	26080.45703125	30182.0703125	35688.70703125	64587.57421875	38913.05078125	19177.16796875
A0A2R8PYA0	0	16	0.38387330884720683	1.304840357298695	195971.32436462282	5.4292876268235837e-5	0.05821555268944746	0.26394686184255334	2.0329402490129227	-5.154246121526833	median	264856.44410430494	100978.47228777819	148376.98685878143	200775.66397416344	251672.5444975179	167164.2518981315	126132.94804790214	177494.9269575966	194778.2242629076	319696.0159429402	191574.80555306497	202658.61509295512	232136.5342263377	264379.91476664087	172365.06803093612	246585.4475956324	Proteasome subunit beta OS=Danio rerio OX=7955 GN=psmb5 PE=1 SV=1	NA	NA	NA	NA	NA	NA	NA	NA	268264.3828125	105660.5390625	173724.140625	252897.90234375	248475.3828125	212984.65234375	60164.91015625	140145.6484375	169622.078125	386379.53125	251879.70703125	206264.48046875	178706.54296875
F6P3G4	0.125	16	0.38358041035074564	1.3045754731932167	304106.10501186666	8.42510769642223e-5	0.01848256625741029	0.1503434173963319	2.609115487888376	-4.094088827600835	median	372439.98231529637	179779.79454101544	307838.3435592153	218552.12867702125	224295.4268600322	228455.05664316437	357655.6837217673	305888.40633486444	361114.8616027285	291772.8589685521	313730.06378245726	402828.36946996476	371040.0045539383	401857.53315638716	304253.4257000387	350738.2905328594	26S proteasome non-ATPase regulatory subunit 11A OS=Danio rerio OX=7955 GN=psmd11a PE=2 SV=1	cell organization and biogenesis;protein metabolism;other metabolic processes;other biological processes	cytosol;nucleus;other cell component	other molecular function	503934	psmd11a	NA	NA	NA	377232.2109375	188115.640625	360426.1875	275289.21484375	221446.0546875	291075.515625	170600.326171875	241521.99609375	314475.87890625	352632.046875	412487.625	409995.81640625	285639.125
F1QJG9	0.9375	16	0.38091026173072073	1.302163190118676	26681.4530395051	7.391963253946873e-6	0.3445692240466296	0.6257842568051359	0.9990641618891349	-6.234390198121867	median	41444.995849729996	19674.99550769377	NA	NA	NA	23552.68396863316	15562.520345031966	NA	28541.101632265887	58077.003973473424	NA	NA	21426.990314459614	24195.39003504637	NA	NA	Zinc finger protein 1010 OS=Danio rerio OX=7955 GN=znf1010 PE=4 SV=2	other biological processes	nucleus	nucleic acid binding activity;other molecular function	100148686	NA	ENSDARG00000093143	NA	NA	41978.2734375	20587.265625	NA	NA	NA	30008.5703125	7423.259765625	NA	24854.939453125	70190.9453125	NA	NA	16495.220703125
Q6P0C5	0.375	16	0.38042078555483627	1.3017214683906801	84043.35642677403	2.3283791985588074e-5	0.12753376719833376	0.39565132255136354	1.6299913111371642	-5.60877417530398	median	80673.68110101437	137926.3498608816	76914.0652748045	56157.51427423176	62179.89249615912	57099.517017019054	82708.96350030997	87300.72586923838	146084.0225575524	NA	NA	86523.02818985857	89105.62049188577	NA	NA	89486.09119942774	Ribosome production factor 2 homolog OS=Danio rerio OX=7955 GN=rpf2 PE=1 SV=1	cell organization and biogenesis;RNA metabolism OR transcription;other metabolic processes	nucleus	nucleic acid binding activity	406587	bxdc1	ENSDARG00000043960	NA	NA	81711.71875	144321.578125	90053.25	70736.25	61389.98046875	72750.7265625	39451.84375	68930.515625	127216.8671875	NA	NA	88062.515625	68596.515625
E7F6D0	0.125	16	0.3779909221453046	1.2995308854053147	49311.004084437605	1.366136730513489e-5	0.0011720971746699345	0.029857633291592016	3.9028871568926142	-1.4100873335496873	median	31347.88336868342	48884.23713175355	40874.77315885319	44395.636549642855	40560.02233090274	45246.69665925901	45772.176468486265	52474.10135660932	58063.35985000288	56397.63701850169	53975.18089397746	55633.51047265377	60898.33879679789	57250.426369107605	49123.247160569335	59201.44523944294	Si:ch73-22o12.1 OS=Danio rerio OX=7955 GN=si:ch73-22o12.1 PE=1 SV=1	cell adhesion	other membranes;other cell component	NA	NA	NA	ENSDARG00000062831	NA	NA	31751.240234375	51150.8515625	47857.38671875	55920.9375	40044.76171875	57649	21833.14453125	41432.265625	50564.31640625	68161.2890625	70965.765625	56623.38671875	46881.59765625
F1Q4X1	0.5625	16	0.3778086729303052	1.2993667318466782	65746.49169584706	1.8214737029952967e-5	0.29788115898219497	0.5908790202761572	1.0743786161795232	-6.509453658275798	median	68195.85775390944	44207.13350384922	106010.22750045797	74668.27142307845	25236.134161484817	35302.828009430996	85224.87171659323	67595.96900839059	42562.96211529939	89647.04517985828	165868.98941628885	69469.45327658528	101164.15731701041	26682.918315996736	100161.76511052556	83717.98591149233	Collagen, type VI, alpha 3 OS=Danio rerio OX=7955 GN=col6a3 PE=1 SV=2	NA	NA	NA	NA	NA	NA	NA	NA	69073.341796875	46256.884765625	124119.892578125	94052.48046875	24915.54296875	44979.4765625	40651.921875	53372.1220703125	37065.837890625	108345.99609375	218082.08203125	70705.509765625	77879.5844726563
B0S7E7	0.625	16	0.3776477561662688	1.299221809861467	17015.651124920078	4.7141011275194775e-6	0.10079197350978818	0.3478311242690729	1.7689287411541528	-5.446692113367404	median	16001.418432575792	12781.451562070242	NA	15598.3130106283	12243.206345724406	25108.383464604984	14346.5649195517	13679.983322465097	NA	NA	24483.269065706027	15695.253995719095	NA	13821.5191717114	28687.12610776413	20088.087192713767	Acyl-CoA synthetase bubblegum family member 2 (Fragment) OS=Danio rerio OX=7955 GN=acsbg2 PE=1 SV=1	NA	NA	NA	NA	NA	NA	NA	NA	16207.310546875	13374.0888671875	NA	19647.703125	12087.6728515625	31990.693359375	6843.25390625	10801.3798828125	NA	NA	32190.23828125	15974.5166015625	NA
Q6NYS3	0.875	16	0.37684321151145106	1.2984974776034193	49739.503992722064	1.3780081063777215e-5	0.0013211241147846212	0.031576497360778104	3.847349338381941	-1.528838104955181	median	43827.83557352787	54790.35694429847	41319.69680111991	41425.84863677056	43547.52136901112	37941.22612037674	39309.866151042195	49361.471592901995	53660.14066997827	53467.962761656374	53095.02282318016	57379.08846129693	61038.20259518454	73583.28591143026	49638.40039077731	54654.31434061229	Cullin 1a OS=Danio rerio OX=7955 GN=cul1a PE=1 SV=1	protein metabolism;other metabolic processes;signal transduction;other biological processes	other cell component	other molecular function	323883	Cul1	ENSDARG00000019239; ENSDARG00000113068; ENSDARG00000114068	Antigen processing: Ubiquitination & Proteasome degradation; SCF-beta-TrCP mediated degradation of Emi1; Neddylation; FBXL7 down-regulates AURKA during mitotic entry and in early mitosis; SCF(Skp2)-mediated degradation of p27/p21; GLI3 is processed to GLI3R by the proteasome; Regulation of RUNX2 expression and activity; GSK3B and BTRC:CUL1-mediated-degradation of NFE2L2; Iron uptake and transport	NA	44391.7734375	57330.8203125	48378.31640625	52180.1796875	42994.30859375	48341.0703125	18750.6484375	38974.609375	46729.78515625	64620.53125	69808.546875	58400.0234375	46989.26953125
Q7ZW40	0.0625	16	0.3758509850582996	1.2976047313499615	83412.34615819743	2.3108973743445295e-5	0.042698354150350164	0.22541698249798453	2.204714351980947	-4.828391523810328	median	101855.487796443	64654.584087109855	66329.08100148504	50722.83408765507	82745.96542653177	101336.64089510603	49598.62210993713	96154.6154802661	96350.41908412073	125455.2325966921	98166.55369387382	93642.83129116255	92734.49847375196	84588.66619843958	NA	85246.53872468746	General vesicular transport factor p115 OS=Danio rerio OX=7955 GN=uso1 PE=1 SV=1	cell organization and biogenesis;transport	other membranes;ER/Golgi	NA	393124	vdp	ENSDARG00000019581	COPI-mediated anterograde transport	NA	103166.07421875	67652.421875	77660.0390625	63890.703125	81694.7890625	129113.42578125	23658.34375	75921.330078125	83906.49609375	151623.203125	129067.92578125	95309	71390.1484375
A0A2R8PXX5	0.8125	16	0.37538339204259685	1.2971842318156213	32791.68790617686	9.084773294709946e-6	0.2842534350485233	0.5848189694515846	1.140644124936392	-6.05625323347776	median	24966.67471722833	22735.857727531522	NA	38136.52834786451	NA	NA	NA	NA	43761.87314914658	58626.226186141095	20547.264730850617	35903.0166298287	NA	32630.533547186787	NA	NA	Proline-rich coiled-coil 2A OS=Danio rerio OX=7955 GN=prrc2a PE=1 SV=1	other biological processes	NA	NA	394248	bat2	ENSDARG00000031494	NA	NA	25287.923828125	23790.05078125	NA	48036.9375	NA	NA	NA	NA	38109.90625	70854.7265625	27015.23828125	36541.83203125	NA
Q6P0V0	0.9375	16	0.3715082551136444	1.2937046180580414	12736.216381306109	3.5285051134785283e-6	0.02549449905452907	0.17801358004258322	2.466993328835861	-4.349377811959695	median	9070.55953854735	NA	9838.339759037304	11708.539113796669	11621.099208464497	16705.496554416222	10943.8516731028	9363.3183027971	16731.83478937208	15430.830647527157	14091.930918473441	14729.704340998529	14265.716726087168	8997.779606145119	15509.817836670802	16971.02963275565	Heterogeneous nuclear ribonucleoprotein H1 OS=Danio rerio OX=7955 GN=hnrnph1 PE=1 SV=1	other biological processes	nucleus;other cell component	nucleic acid binding activity	402984	zgc:77712	ENSDARG00000040881	mRNA Splicing - Major Pathway	NA	9187.271484375	NA	11519.017578125	14748.126953125	11473.46875	21284.541015625	5220.17333984375	7393.046875	14570.8720703125	18649.45703125	18527.861328125	14991.787109375	10982.23046875
Q1LXU2	0	16	0.36839205677572906	1.2909132524012736	19558130.581429794	0.0054184823577548774	0.003452716794452448	0.059154510743893274	3.4017310849755447	-2.476128497436042	median	14610191.048580779	16141086.342828352	16947955.333372746	19297362.22623061	18220142.35325586	15655670.217600925	24027476.93746856	14584615.346790737	23075411.82397086	20901215.289458077	21641553.773129825	26571698.95282587	25404300.498117257	19781101.120244257	20698005.717639413	20610664.821898077	Procollagen, type IX, alpha 2 OS=Danio rerio OX=7955 GN=col9a2 PE=1 SV=1	cell organization and biogenesis	non-structural extracellular;extracellular matrix;other cell component	extracellular structural activity	321212	cb343	ENSDARG00000024492	NA	NA	14798182.078125	16889499.765625	19843164.6171875	24307041.65625	17988679.9140625	19946953.015625	11461010.0976563	11515655.1796875	20095158.59375	25260877.09375	28453993.25	27044484.03125	19557088.390625
Q4V984	0.1875	16	0.3671741266851143	1.2898239171020767	165228.49319836035	4.577572849645466e-5	0.005802065994090213	0.0780055539205462	3.1597345087456215	-2.9826365323679234	median	109609.08464416546	132557.53556438134	156639.47892768396	135741.0598601209	163903.91347496066	129732.82948075396	181515.3501349139	168322.36582059046	224649.49380490754	155214.26714482068	158013.56793875914	207205.02252973482	177165.96662345954	214937.24555208985	177845.27888687514	198854.38991431482	RAB1B, member RAS oncogene family b OS=Danio rerio OX=7955 GN=rab1bb PE=1 SV=1	cell organization and biogenesis;other metabolic processes;transport	other cell component	other molecular function	415219	zgc:86773	ENSDARG00000056479; ENSDARG00000109723	COPII-mediated vesicle transport; RAB geranylgeranylation; COPI-mediated anterograde transport; COPI-dependent Golgi-to-ER retrograde traffic	NA	111019.4375	138703.828125	183398.109375	170980.03125	161821.734375	165293.125	86582.09375	132903.21875	195635.390625	187589.5	207753.890625	210891.78125	136388.34375
Q9I8L5	0.0625	16	0.36631390987907153	1.2890550799863147	753402.9389303689	2.0872651994413888e-4	0.5228375562425993	0.7549535483382072	0.652647123441662	-6.8754424177296	median	1452158.7962463791	757357.2956618929	925685.9426371546	665609.2197778177	40738.36211712882	1004070.8911157144	964432.7119818309	1406354.4343177336	1069175.4113359698	938465.2754021157	1257986.4316226547	928210.2002563878	521605.63770711137	565662.8158711214	888746.2555507448	932904.5758327534	Fatty acid-binding protein 10-A, liver basic OS=Danio rerio OX=7955 GN=fabp10a PE=1 SV=1	transport	cytosol;nucleus	other molecular function	171481	fabp10; fabp10a	ENSDARG00000038439	NA	NA	1470843.89257813	792473.666015625	1083820.33007813	838404.27734375	40220.8359375	1279290.80078125	460030.534179688	1110423.02734375	931088.451171875	1134214.23828125	1653981.86328125	944725.6640625	401549.633789063
A0A2R8QGS5	0.875	16	0.36494949179024694	1.287836542048521	14274.085639873798	3.954564107787248e-6	0.3015612909637661	0.5951301318102459	1.0681134598696758	-6.481215432412402	median	15193.314447528202	10035.83280648728	18925.21904016374	13583.058139724351	12657.612419917781	12093.444406688852	12622.3617622779	8850.193375551567	18629.956027548174	65928.3916141936	9145.483441797123	15249.253079948767	12427.55102200444	17203.604491091846	8476.963412451438	NA	Si:ch211-266d19.4 OS=Danio rerio OX=7955 GN=znf271 PE=1 SV=1	other biological processes	nucleus	nucleic acid binding activity;other molecular function	793549	si:ch211-266d19.4	ENSDARG00000012642	NA	NA	15388.80859375	10501.1640625	22158.203125	17109.279296875	12496.814453125	15408.306640625	6020.81591796875	6987.89599609375	16223.845703125	79680.0078125	12024.345703125	15520.580078125	9567.1484375
Q6NX86	0.625	16	0.3644785869173859	1.2874162525747583	272871.8028557776	7.559776961028494e-5	0.08203527892329056	0.3114123529323343	1.8499588722019358	-5.458948034155155	median	315480.27042044536	130270.88860263817	302803.5763732872	315341.8613136734	231486.15825788723	361187.7392084258	163556.4071501553	208499.74911749738	316248.1085143018	384166.99615039106	421043.69189814094	306808.0685497596	293425.04451178515	239598.9952042473	278805.1988213686	274486.04042811476	High mobility group box 1a OS=Danio rerio OX=7955 GN=hmgb1a PE=1 SV=1	cell organization and biogenesis;stress response;developmental processes;other biological processes	plasma membrane;other membranes;nucleus;other cell component	nucleic acid binding activity	321622	HMGB1	ENSDARG00000099175; ENSDARG00000114353	Neutrophil degranulation; Pyroptosis; Apoptosis induced DNA fragmentation; Regulation of TLR by endogenous ligand	Nodal signaling pathway	319539.591796875	136311.15625	354531.333984375	397205.984375	228545.4375	460190.765625	78015.75	164626.296875	275403.791015625	464298.134765625	553581.98828125	312267.044921875	225888.5078125
Q6DI32	0.5	16	0.3641560549413452	1.2871284672255026	43881.8777620895	1.2157254983500352e-5	0.015681308221323065	0.13686939390976557	2.68855989282356	-3.9384092740387984	median	46696.66420890814	48807.2445454402	39339.393242072154	31885.55762186851	31937.175960634526	29518.39566161112	34419.65451934122	54001.57855187667	47767.522420056695	60706.275063482266	53441.37813216932	59032.973702436844	48318.416203114786	46355.574384786705	44014.57483990705	41842.6738800518	Sorting nexin OS=Danio rerio OX=7955 GN=snx5 PE=1 SV=1	NA	NA	NA	NA	NA	NA	NA	NA	47297.515625	51070.2890625	46059.71875	40163.1875	31531.45703125	37609.5078125	16418.037109375	42638.32421875	41598.21484375	73368.640625	70263.9296875	60083.3359375	37197.1484375
F1QJK2	0.8125	16	0.35842815054719424	1.2820283369830252	27864.498748231577	7.71972015660497e-6	0.04132628204452352	0.2217102400227202	2.2099207763679196	-4.843371197461342	median	33182.08521432215	13398.590595294558	23964.78717632534	25014.101266294456	24851.92913384076	29242.270256687592	25021.117493475278	27760.048112857698	32117.057553535746	28008.348344153168	43164.660364795236	25623.361935430123	25706.942294968412	32500.217352086773	38569.52034352224	30621.873908327838	Septin OS=Danio rerio OX=7955 GN=sept8a PE=1 SV=1	NA	NA	NA	NA	NA	NA	NA	NA	33609.04296875	14019.8427734375	28058.677734375	31507.87109375	24536.21875	37257.6953125	11934.97265625	21918.654296875	27969.05078125	33850.4453125	56752.25390625	26079.2734375	19790.072265625
Q9DGI4	0.75	16	0.35842395028585017	1.2820246044920451	100389.83819841385	2.7812503087204868e-5	0.3160214843055795	0.607564641127708	1.0335771739056683	-6.551883830087222	median	113144.89173694146	15687.610910255005	114669.64205006907	133706.57151939897	104210.23289189639	121774.86305780202	92339.43299980201	119752.4488988907	114536.52865364087	83853.39531451811	139677.49803447674	126680.7767477662	100609.39253844855	96123.3102259269	147336.7013482871	115086.25388761137	Sodium/potassium-transporting ATPase subunit beta OS=Danio rerio OX=7955 GN=atp1b3b PE=1 SV=1	transport;other biological processes	plasma membrane;other membranes	other molecular function	64272	cb714	ENSDARG00000042837	Ion transport by P-type ATPases; Ion homeostasis	NA	114600.740234375	16414.998046875	134258.58984375	168417.380859375	102886.381835938	155153.84765625	44045.5390625	94553.6015625	99743.8193359375	101343.8828125	183645.8984375	128934.783203125	77452.5078125
Q5TZ35	0	16	0.35790931370855006	1.2815673636529565	426252.02556556306	1.1809099396632817e-4	0.10671841263400143	0.35994224191537766	1.7047037579085693	-5.68724537134104	median	426693.26618162193	217576.30501494653	295715.63561127003	327230.1823559864	436343.3238956621	558854.0559302896	404976.7422892085	455359.1165844371	429517.5566182974	263555.8147162972	666467.1872638456	482388.6909740734	626935.6896855513	373350.21047218103	626113.971558838	551156.839293013	Visinin-like protein 1 OS=Danio rerio OX=7955 GN=vsnl1b PE=1 SV=2	NA	NA	other molecular function	561162	im:7159195	ENSDARG00000044053	NA	NA	432183.578125	227664.661132813	346232.564453125	412180.565429688	430800.16796875	712038.22265625	193172.28125	359540.409179688	374044.176757813	318529.375	876261.15234375	490971.739257813	482636.264648438
D6MUD3	0	16	0.3561297306507534	1.2799875082627041	1072830.6284606066	2.9722236534673483e-4	0.009004345821725754	0.09738778497687743	2.9530912750670404	-3.407782208076475	median	724352.829897909	993053.0922731275	765561.8796482317	997565.0582252599	1069474.4672858717	1038154.5811911016	1227167.5341676695	873465.8392553598	1250085.6325579644	1053195.818560301	1071985.5703243052	1019388.0237647509	1460502.661049616	1218751.0345006885	1503157.4232595006	1223694.6548528743	Collagen type XI alpha-1b OS=Danio rerio OX=7955 GN=col11a1b PE=2 SV=1	cell organization and biogenesis;developmental processes	non-structural extracellular;extracellular matrix	extracellular structural activity;other molecular function	555202	COL11A1b	ENSDARG00000009014	Collagen biosynthesis and modifying enzymes; Assembly of collagen fibrils and other multimeric structures	NA	733673.162109375	1039097.96484375	896342.3671875	1256537.29980469	1055888.23046875	1322716.96875	585353.990234375	689667.240234375	1088633.6171875	1272875.75195313	1409430.6953125	1037525.796875	1124344.26757813
F1R264	0.5	16	0.3540495366407317	1.2781432490099278	9347.382948099454	2.5896457427043624e-6	0.07274833660921301	0.29280827375350604	1.9558125395864423	-5.155149272440729	median	8065.463900846162	7710.267238441045	8186.29658476984	8282.883543228056	NA	13204.307727120333	8393.653950309286	6521.368989629706	9002.820728858755	NA	15219.051869954998	9705.845809744342	NA	NA	12089.57036681036	9080.226599339254	Epoxide hydrolase 2, cytoplasmic OS=Danio rerio OX=7955 GN=ephx2 PE=1 SV=1	NA	NA	NA	NA	NA	NA	NA	NA	8169.2431640625	8067.76904296875	9584.7568359375	10433.15625	NA	16823.662109375	4003.7392578125	5149.11328125	7840.08154296875	NA	20009.783203125	9878.5400390625	NA
A3KQW9	0.5625	16	0.35358685506350085	1.2777334059737062	120152.26178461137	3.328758380120539e-5	0.14553839564784524	0.42179990115902455	1.5265035874201245	-5.949074359637544	median	115491.45024844757	36134.18140225195	140171.28379223953	106806.59861114429	119825.87624725323	116235.16916970105	124496.79287473075	150426.06189218393	172457.7989657632	176776.92261839236	146850.99963055033	129249.77218898386	113455.25309913089	118989.12855920404	119156.09710836766	124380.79763583353	ADNP homeobox 2b OS=Danio rerio OX=7955 GN=adnp2b PE=1 SV=1	other biological processes	nucleus	nucleic acid binding activity;other molecular function	564171	si:ch211-129n15.3	ENSDARG00000028431	NA	NA	116977.4921875	37809.6142578125	164116.662109375	134534.057617188	118303.649414063	148095.701171875	59384.470703125	118772.735351563	150184.397460938	213649.783203125	193077.51171875	131549.48828125	87341.6850585938
Q45QT2	0.3125	16	0.3533057123203669	1.2774844341084708	23891.400687009336	6.618993189846523e-6	0.2648402418531525	0.5677905570353129	1.1536344858805816	-6.422979333225297	median	24462.455532937725	12176.520878603083	22771.864477876097	27360.565977050202	20807.040347794984	48126.46536088268	16503.366382681746	12995.610203925506	19528.907735159028	38328.7019850567	38433.20761765354	37336.98857367836	15676.96650326676	12435.600469381761	37667.081434403444	35844.01230019629	Thymosin beta OS=Danio rerio OX=7955 GN=tmsb4x PE=1 SV=1	cell organization and biogenesis;developmental processes;other biological processes	cytoskeleton;other cell component	cytoskeletal activity	109113719; 793949	LOC109113719; Tbeta11	ENSDARG00000077777	Platelet degranulation	Non-canonical Wnt pathway	24777.216796875	12741.109375	26661.96875	34463.48828125	20542.71484375	61318.125	7872.03955078125	10261.015625	17006.6953125	46323.4609375	50531.41015625	38001.318359375	12068.658203125
Q6DHP3	0.1875	16	0.3532204335842515	1.2774089233213006	104702.64038036017	2.900734338331943e-5	0.1010045607862612	0.3479354163637517	1.7419212253839975	-5.598603009173316	median	113140.09602208767	NA	89675.2378820513	103130.43577947859	71437.45441885655	105825.18407213094	70460.62934519885	99220.3722534842	103808.6956530323	94597.34638016754	138375.1048609765	214486.9411412534	78802.22934275189	168445.54760477736	86364.41305882891	107825.58622808695	ADP-ribosylation factor 3a OS=Danio rerio OX=7955 GN=arf3a PE=2 SV=1	transport	plasma membrane;other membranes;ER/Golgi	other molecular function	445047	ARF3; wu:fc66h11	ENSCLMG00005007603; ENSDARG00000070539; ENSGACG00000009120	NA	NA	114595.8828125	NA	104994.40625	129903.546875	70529.9375	134832.296875	33609.4375	78341.9765625	90401.515625	114328.8515625	181933.53125	218303.265625	60664.6171875
Q803F6	0.0625	16	0.35285191833243523	1.277082669649926	61510.693763307274	1.704123037639408e-5	0.13787643404956362	0.4100288422733567	1.5581775578674977	-5.904090198273828	median	85780.18025982309	45513.13107533849	39715.91251836614	66696.8711635088	61525.2005137653	63114.84690986914	39598.84509506309	48447.14525755037	42468.88840777623	82790.58546500468	138846.01711873853	77333.91309554722	66261.41320292748	56296.67161185534	84186.71858854138	45976.80555292781	40S ribosomal protein SA OS=Danio rerio OX=7955 GN=rpsa PE=2 SV=1	cell adhesion;cell organization and biogenesis;protein metabolism;other metabolic processes	plasma membrane;other membranes;cytosol;translational apparatus;nucleus;other cell component	other molecular function	394027	rpsa; RPSA	ENSDARG00000019181	Nonsense Mediated Decay (NMD) enhanced by the Exon Junction Complex (EJC); L13a-mediated translational silencing of Ceruloplasmin expression; SRP-dependent cotranslational protein targeting to membrane; Formation of a pool of free 40S subunits; Nonsense Mediated Decay (NMD) independent of the Exon Junction Complex (EJC); Formation of the ternary complex, and subsequently, the 43S complex; Ribosom…	Cytoplasmic ribosomal proteins	86883.923828125	47623.4375	46500.55859375	84011.669921875	60743.60546875	80414.8828125	18888.490234375	38252.6796875	36983.9140625	100059.387695313	182552.6796875	78709.900390625	51010.2734375
Q6IQL7	0	16	0.35202248751309995	1.2763486633200156	938177.3616223611	2.5991735054793527e-4	0.2827360792122032	0.5835576219134598	1.1098537734046359	-6.471402826313985	median	1033240.6063928733	191270.13168682758	1080910.9912299416	996890.901384172	1389500.0405289086	912368.2565233846	792516.321074162	1057010.127725664	1029126.8087521044	612726.3315915408	1158799.0540508886	957840.444298014	1050539.4706918863	1071561.2214380247	1490575.857089701	1356240.5343673506	Peptidylprolyl isomerase D OS=Danio rerio OX=7955 GN=ppid PE=1 SV=1	protein metabolism;other metabolic processes	other cell component	other molecular function	415155	wu:fb18b07	ENSDARG00000038835	NA	NA	1046535.43359375	200138.75	1265562.3828125	1255688.12890625	1371848.30859375	1162452.1015625	378027.10546875	834589.31640625	896212.236328125	740531.3203125	1523571.7734375	974883.11328125	808740.759765625
F1QBM2	0.375	16	0.351170952693046	1.2755955348975356	80878.65486045122	2.2407027228686354e-5	0.06792525850768351	0.2834956985571088	1.9600130666146398	-5.24922592634814	median	95306.1765160892	62037.31026312629	86613.59284768128	74457.74214775907	57940.818092631904	78556.03438912702	69472.90484229417	61201.20458695585	81052.95546022468	74513.02361755374	59125.927436234946	103801.19487596558	NA	86156.84137092465	114340.83872621808	153824.94377344946	Programmed cell death protein 4 OS=Danio rerio OX=7955 GN=pdcd4a PE=1 SV=1	other biological processes	cytosol;nucleus	NA	406261	wu:fa55g03	ENSDARG00000021702	NA	NA	96532.4921875	64913.79296875	101409.7421875	93787.296875	57204.7578125	100088.5625	33138.296875	48322.97265625	70584.7421875	90055.2578125	77737.890625	105648.109375	NA
F1QXP5	0.5	16	0.3489474900477063	1.273631117971374	79689.74059460462	2.207764447159966e-5	0.06446832513586226	0.2769757771408954	1.9880488337770414	-5.202462668796301	median	82455.25445946366	81313.6234950571	76922.54784323278	58673.29678329769	51994.75398994084	103666.15160880056	57133.41589792638	70744.6829849198	89262.12165665289	134982.55390713768	116941.63900919478	80496.36106986011	94305.94162079676	NA	71186.24324403952	66123.2960602484	C-1-tetrahydrofolate synthase, cytoplasmic OS=Danio rerio OX=7955 GN=mthfd1b PE=1 SV=1	NA	NA	NA	NA	NA	NA	NA	NA	83516.2158203125	85083.890625	90063.181640625	73905.140625	51334.23046875	132081.46484375	27252.41015625	55858.26953125	77733.671875	163137.772460938	153753.12890625	81928.6171875	72599.8984375
F1RAR0	0.375	16	0.3489172936544307	1.2736044604571006	67453.21070439556	1.868757500385655e-5	0.018030591948396745	0.1503434173963319	2.6390860431010155	-4.022276984542044	median	57623.27723793546	NA	72474.44409784397	57356.30338948871	69690.54351186087	47966.355916250846	53413.680568344156	60222.97920203334	83167.22194698798	85725.14259846667	100185.47613477302	74732.19519125928	52687.292616460836	69131.89052232495	66200.87077866452	82135.16675632844	SH3 domain-containing GRB2-like 2b, endophilin A1 OS=Danio rerio OX=7955 GN=sh3gl2b PE=3 SV=3	NA	NA	NA	NA	NA	NA	NA	NA	58364.72265625	NA	84855.2109375	72246.25	68805.21875	61114.12890625	25478.111328125	47550.58984375	72425.9453125	103606.046875	131722.375	76061.890625	40560.45703125
A0A2R8RNK4	0.875	16	0.34786577904537097	1.2726765264647784	1043909.9070776901	2.892100239864789e-4	0.020280288471787984	0.15642485450749616	2.5639861541627886	-4.181659709524608	median	722569.3658283968	875414.0089191959	723956.2310447823	1091176.4560980308	1132062.7114034719	914882.7869556829	1307881.4148819845	794195.4097501474	1177066.3765977381	960577.8334428349	1471890.687709931	1240075.5761347592	1133909.8103077896	1363863.6155583668	969855.3085263299	1195260.753772459	Signal-induced proliferation-associated 1-like 3 OS=Danio rerio OX=7955 GN=sipa1l3 PE=4 SV=1	developmental processes;other biological processes	plasma membrane;other membranes;ER/Golgi;other cell component	enzyme regulator activity	561005	NA	ENSDARG00000061699	NA	NA	731866.75	916004.3125	847629.25	1374450.625	1117681.375	1165655.875	623854.1875	627077.25	1025045	1160939.125	1935220	1262140	872922.0625
E9QGU4	0.0625	16	0.3441965754270697	1.2694438431996622	69682.79003166159	1.9305268816652575e-5	0.5795144971761006	0.7840252037267161	0.56506878807999	-6.930338969049041	median	135215.7684307953	13914.321275979953	114722.24565140992	147163.00569812077	69209.38316427422	106193.2828073786	19143.854926511096	47898.64172308412	100815.30593996009	139428.61870857692	81208.56958268674	84990.03107231583	97818.15734317206	8242.09797966117	134808.79163811723	136909.79194943805	Chaperonin-containing TCP1, subunit 6A (zeta 1) OS=Danio rerio OX=7955 GN=cct6a PE=1 SV=1	NA	NA	NA	NA	NA	NA	NA	NA	136955.60546875	14559.486328125	134320.1796875	185367.1640625	68330.1708984375	135301.29296875	9131.5419921875	37819.5947265625	87794.73046875	168511.215820313	106771.8203125	86502.2421875	75303.720703125
F1QUB4	0.8125	16	0.3435358977746894	1.2688626384784634	2424991.58374537	6.718318020999615e-4	0.08745226412822582	0.3247502251625766	1.815081089225799	-5.5149144372655465	median	1758407.3676382299	1821811.8375125222	2153194.3245779555	2798624.3961221296	3172827.0060480908	1743564.2161993838	2466259.999940586	1751658.2935821766	3457092.848722305	2606480.1135105686	1502431.7045341986	2889363.8600418563	3727949.613447928	3529552.706715511	2892739.2970894417	2081991.1941184842	Tripartite motif-containing 36 OS=Danio rerio OX=7955 GN=trim36 PE=1 SV=1	NA	NA	NA	NA	NA	NA	NA	NA	1781033	1906283.75	2521023.25	3525159.5	3132520.5	2221482.25	1176396.125	1383066.5	3010599.75	3150150.5	1975374.875	2940773.75	2869901.5
A0A0R4IQH0	0.25	16	0.34294280242161435	1.268341113245788	836621.4926752101	2.3178180446772418e-4	0.024872509617145357	0.17574152780581537	2.4640021013950935	-4.3732724029752825	median	867225.0101209771	498148.9547164984	747024.072936836	813159.6021956042	814630.7031074655	902078.3358804779	600234.6575699218	801235.812572824	773094.2072497407	957835.2388910018	1336161.3454729696	998560.6557657382	910782.9981335745	733787.7053403292	1001044.738171681	939682.2061738026	Si:dkey-13a21.4 OS=Danio rerio OX=7955 GN=si:dkey-13a21.4 PE=4 SV=1	cell organization and biogenesis;transport	other cytoplasmic organelle;other cell component	other molecular function	NA	zK13A21.4	ENSDARG00000026098	NA	NA	878383.6953125	521246.6171875	874637.7578125	1024259.3828125	804281.9140625	1149341.671875	286309.5234375	632636.1796875	673246.953125	1157624.46875	1756765.078125	1016327.8515625	701151.5078125
Q6P2T0	0.3125	16	0.3425109201410237	1.267961482031328	112225.9824458339	3.109164771309165e-5	0.1502189573491893	0.42724751867782723	1.5078343121096254	-5.975262589727139	median	129915.98094477542	55763.55682398292	86207.86417646511	84573.71615785353	107493.85411625501	160000.85116670598	90865.200211913	117929.98032635743	82753.93009986567	131598.95312181916	258774.57180882953	155579.43041298597	120209.3016237774	101806.89386198689	101878.3946693599	118976.00396974201	Trimeric intracellular cation channel type A OS=Danio rerio OX=7955 GN=tmem38a PE=2 SV=1	transport	other membranes;cytosol;ER/Golgi;nucleus	transporter activity;other molecular function	393874	tmem38a	NA	NA	NA	131587.625	58349.14453125	100934.703125	106529.421875	106128.2890625	203857.734375	43342.3359375	93114.625	72066.03125	159048.40625	340232.9609375	158347.625	92541.1796875
Q8JFV8	0.0625	16	0.3395878664331242	1.265395057913825	198949.09980144043	5.51178540749119e-5	0.07920327474080055	0.30506262937958073	1.8690114074764914	-5.428079399527892	median	264489.78306830174	96838.1123361087	207116.9866308038	185440.8187984364	161493.8060626538	214010.56984842973	145725.41335480887	193209.56886582353	202561.7801037247	188110.19964191207	308029.15902559605	254212.15139420837	188919.8979414748	166631.18666304532	250038.44883232046	267942.4919583237	Synaptic vesicle membrane protein VAT-1 homolog OS=Danio rerio OX=7955 GN=vat1 PE=2 SV=1	other biological processes	other membranes;mitochondrion	other molecular function	NA	vat1	NA	Neutrophil degranulation	NA	267893.00390625	101328.203125	242498.66015625	233582.064453125	159442.244140625	272671.736328125	69510.4375	152553.544921875	176400.366210938	227347.001953125	404992.16015625	258735.298828125	145436.916992188
Q1LUX9	0.625	16	0.33885673592410903	1.264753942142898	26844.94800850518	7.437258718225537e-6	0.10185446677325707	0.34900928791685965	1.7445123764975965	-5.555769173862332	median	30883.759600134465	12938.60431661542	26169.230720486616	20505.19850271048	23854.500327894617	35516.593417728276	27253.92052124872	24347.949684809402	21629.84758060377	35756.53218989743	32780.06197136214	NA	NA	32254.740142869992	29607.800879699003	34585.3426462478	Thromboxane A synthase 1 (platelet) OS=Danio rerio OX=7955 GN=tbxas1 PE=3 SV=1	NA	other membranes	other molecular function	792041	wu:fk19d08	ENSDARG00000002249	NA	Eicosanoid synthesis	31281.14453125	13538.5283203125	30639.705078125	25828.4375	23551.4609375	45251.8359375	13000.0107421875	19224.544921875	18836.29296875	43214.77734375	43098.73828125	NA	NA
Q6PGV1	0	16	0.3378269745522857	1.2638515129953878	83289.99185436386	2.3075076094896662e-5	0.07376750665313717	0.29501352278192106	1.9073407763103354	-5.365357547523559	median	81462.35443840547	50643.26611437435	74872.46535845115	57904.19833142348	65619.41513707965	80141.92360421288	88227.39058376386	109383.53191903133	104842.76407323674	117721.96806815083	98590.41988532987	71315.53405424922	103774.68119322154	133837.31237369173	60687.80603582932	80787.0750354085	V-type proton ATPase subunit d 1 OS=Danio rerio OX=7955 GN=atp6v0d1 PE=1 SV=1	cell organization and biogenesis;transport;developmental processes;other biological processes	plasma membrane;other membranes;other cytoplasmic organelle	transporter activity	322811	atp6v0d1	NA	Amino acids regulate mTORC1; Insulin receptor recycling; ROS and RNS production in phagocytes; Transferrin endocytosis and recycling	NA	82510.5400390625	52991.44140625	87662.884765625	72936.380859375	64785.80859375	102109.150390625	42084.111328125	86366.55859375	91302.03125	142276.90234375	129625.21875	72584.4375	79889.25390625
F1Q5P6	0.1875	16	0.33719542829187965	1.2632983773735043	53053.07016915046	1.4698088017124695e-5	0.16079848279452585	0.4503989767071445	1.4673537317772274	-6.031201605892068	median	64172.94911285208	34153.21916168461	42120.16433808431	41111.98520346934	58709.40619096786	43711.11699995681	35589.07031070544	71088.93936184717	104764.94384427882	43555.31436987332	42955.21846746308	80775.41352190643	45488.59465408603	91697.32177505617	38601.505855998985	62703.56708710787	Replication factor C subunit 1 OS=Danio rerio OX=7955 GN=rfc1 PE=1 SV=1	DNA metabolism;other metabolic processes;stress response;other biological processes	nucleus;other cell component	nucleic acid binding activity;other molecular function	100037336	si:dkey-170e5.1	ENSDARG00000054799	NA	DNA replication	64998.669921875	35736.80078125	49315.52734375	51784.8359375	57963.58203125	55692.51171875	16975.84375	56130.0859375	91234.26171875	52640.26171875	56476.8828125	82212.634765625	35018.65625
A0A2R8Q108	0	16	0.3363565821749077	1.262564053842652	221310.06947171525	6.131284899818531e-5	0.10349000962173276	0.3521206654264932	1.7219194593400966	-5.660858263693973	median	235641.99436233807	116555.5687474452	210436.64520672892	216556.52748476487	156772.2171952485	246617.01016204857	184655.9544632065	253432.26359934063	252508.57956062435	339200.1854128095	396221.3168067926	224615.24197057553	159100.40613075273	183312.55416346274	233937.58230676534	281157.9082704439	Dolichyl-diphosphooligosaccharide--protein glycosyltransferase subunit 2 OS=Danio rerio OX=7955 GN=rpn2 PE=1 SV=1	NA	NA	NA	NA	NA	NA	NA	NA	238674.02734375	121959.8984375	246385.4140625	272775.546875	154780.63671875	314215.734375	88080.1494140625	200103.91015625	219896.3984375	409951.9609375	520945.8984375	228611.77734375	122480.865234375
A7YT77	0.5	16	0.33611357103679573	1.2623514023259421	46351.87909797575	1.284155651254517e-5	0.1921189569366486	0.4919871701446451	1.3591277366533872	-6.1749108097698695	median	38300.314302143524	44807.36694518443	47193.46423750824	48829.264561067714	31812.765413591005	39986.04842666105	46097.51987587024	36183.98706179692	90162.56481772658	107356.57205191336	81174.68215406101	36608.944474059266	48342.57929293905	32886.54970409885	33005.531144764704	35847.780728369355	Qdpra protein OS=Danio rerio OX=7955 GN=qdpra PE=1 SV=1	other metabolic processes	other cell component	other molecular function	566323	si:ch211-89f22.2	ENSDARG00000040190	Phenylalanine metabolism	Neural crest development	38793.12890625	46884.94921875	55255.49609375	61505.5546875	31408.626953125	50946.38671875	21988.33203125	28569.990234375	78517.8203125	129749.44921875	106727.265625	37260.3203125	37215.75
F1QXQ8	0.75	16	0.3341359013874161	1.260622136171103	162693.69777330657	4.50734760887418e-5	0.0808883832669222	0.30900225784903634	1.8576034256589897	-5.446587342769235	median	163792.52500747735	124608.19288741391	110333.82348923846	191249.83372510487	207128.4449726781	127647.38120026619	145688.0702734134	117165.58621431795	178693.9415611547	147042.9803837615	155346.61601604676	225609.89201183332	176739.45409127302	308848.53964790556	122855.89013492076	200731.92626801322	Oviductal glycoprotein 1 (Fragment) OS=Danio rerio OX=7955 GN=ovgp1 PE=3 SV=4	NA	NA	NA	NA	NA	NA	NA	NA	165900.0625	130385.8984375	129182.0859375	240899.125	204497.15625	162636.046875	69492.625	92511.078125	155615.125	177713.8125	204247.421875	229624.125	136060
E7FE03	0	16	0.32964353368183197	1.2567028254699582	244554.16889810123	6.775251060793847e-5	8.041618656454877e-4	0.023471667172115906	4.077989116631793	-1.0354072423310194	median	220475.02452933695	222973.57715112215	175795.6723842006	241203.48252806472	215996.89579263615	212957.9797067532	226934.31305528048	235734.98992325657	288264.68600248714	267101.42551774636	274828.3563734666	302090.26732989674	247734.54382502724	259179.63027586153	255080.14341070107	304790.146023996	N-ethylmaleimide-sensitive factor attachment protein, beta a OS=Danio rerio OX=7955 GN=napba PE=1 SV=2	NA	NA	NA	NA	NA	NA	NA	NA	223311.90234375	233312.188476563	205826.744140625	303820.958984375	213252.9453125	271330.626953125	108246.756835938	186130.576171875	251034.504882813	322814.543945313	361340.23828125	307465.30078125	190714.417480469
Q803P2	0.125	16	0.3292872790919148	1.2563925375268923	187959.5581178765	5.2073256459394304e-5	0.030166322896988347	0.19211184581766264	2.3684246387022805	-4.553107114169796	median	223995.86405528837	109572.22469439237	196711.8895254365	172326.93389561714	160433.2293441606	201894.34288840112	128614.98543421812	180376.36544803844	201494.89634315443	161458.65104392712	242659.94971342222	217636.2306632282	204080.18050799897	205971.74603417507	222792.81611316113	241241.70173373655	CCT-alpha OS=Danio rerio OX=7955 GN=tcp1 PE=1 SV=1	NA	NA	NA	NA	NA	NA	NA	NA	226878.044921875	114652.7578125	230316.06640625	217063.7578125	158395.140625	257234.40234375	61348.83203125	142420.76171875	175471.2734375	195136.36328125	319045.6953125	221508.58984375	157107.814453125
Q6P5J7	0.625	16	0.3285037020365973	1.2557103330187398	15344.228796223348	4.2510419224132435e-6	0.2935802830819108	0.5908790202761572	1.0865472746334393	-6.461696598415131	median	18814.862057090337	9600.111101260933	10721.42017261122	11262.24244871976	11914.520086028675	25472.295740885267	15589.241940337399	12727.674256153387	14515.565221073337	12964.729085140965	44481.171814714035	NA	13233.022445667266	8658.645355828432	26000.415230246334	18790.567826689854	Chloride intracellular channel 3 OS=Danio rerio OX=7955 GN=clic3 PE=1 SV=1	transport	other membranes;ER/Golgi	transporter activity;other molecular function	84040	clica	ENSDARG00000044776; ENSDARG00000062986	NA	NA	19056.955078125	10045.2392578125	12552.9541015625	14185.9697265625	11763.162109375	32454.35546875	7436.005859375	10049.4599609375	12640.83984375	15668.9658203125	58483.18359375	NA	10187.2275390625
B5DE31	0.5	16	0.32786163098738896	1.2551516038050488	32027.524982786228	8.87306577483205e-6	0.17147692515519528	0.4622245553594287	1.4373766572614064	-6.006617230065975	median	NA	25107.200640689978	29428.43368925121	27482.4048293893	33443.81975286257	30429.798969234886	35692.42711559349	21155.13443059062	23837.39607102187	43540.17527070107	55043.25880941848	38023.847504260695	25254.65563116452	22854.02704692318	NA	61078.29819943128	Y-box-binding protein 1 OS=Danio rerio OX=7955 GN=ybx1 PE=1 SV=1	RNA metabolism OR transcription;other metabolic processes;transport;developmental processes;other biological processes	non-structural extracellular;nucleus;other cell component	nucleic acid binding activity;other molecular function	795398	ybx1	NA	Interferon gamma signaling; mRNA Splicing - Major Pathway	NA	NA	26271.345703125	34455.67578125	34616.95703125	33018.9609375	38770.73046875	17025.14453125	16703.576171875	20758.73046875	52621.96484375	72370.05859375	38700.3984375	19441.88671875
B0VEQ2	0.3125	16	0.3269845797772213	1.2543887969348277	84932.2926893899	2.3530067335683446e-5	0.06999372348758591	0.2877024387939837	1.9438474506430132	-5.276007482466028	median	110013.49819540855	95329.59671193226	68717.3986041674	79680.71771476293	75605.46590723339	58828.42799526205	53554.47053662203	NA	90339.46689794108	100657.93114335855	75052.16917924509	101356.9044114443	105252.58243331315	139221.75420580438	71677.0121480462	86856.23599854019	Tetraspanin OS=Danio rerio OX=7955 GN=tspan7b PE=1 SV=1	NA	other membranes	NA	449539	tm4sf2b	ENSDARG00000008407	NA	NA	111429.0546875	99749.7421875	80456.3515625	100366.1796875	74645	74953.5390625	25545.267578125	NA	78671.875	121653.578125	98677.4765625	103160.328125	81026.9921875
A8KB78	0.0625	16	0.32697044688774213	1.2543765087859848	130483.64887029144	3.614984297376899e-5	0.43155071246988275	0.6921973316832585	0.8059690104114767	-6.761428849060123	median	153071.19634189084	60784.60534417371	129770.25198072838	150003.25144697598	146702.04306325904	345899.3367867819	88946.46191633689	41520.21816265386	124154.58795338114	149522.18563803888	457484.39833587816	179045.35883144315	130636.57300705032	58710.455507179155	147059.52927073915	121305.14641263429	40S ribosomal protein S23 OS=Danio rerio OX=7955 GN=rps23 PE=1 SV=1	protein metabolism;other metabolic processes	cytosol;ER/Golgi;translational apparatus	other molecular function	100000341; 100690746; 101162362; 101465735; 102216189; 102220978; 102307907; 102682768; 102797790; 103154457; 103375236; 103464330; 105904832; 105938256; 106525055; 106931659; 106950021; 107385087; 107557416; 107597218; 107657958; 107712994; 108244892; 109510324	LOC107557416; LOC107657958; LOC107712994; LOC113110805; LOC122138948; rps23; rpS23; RPS23; Rps23_1; RS23	ENSACLG00000010101; ENSAOCG00000016302; ENSAPEG00000000685; ENSAPOG00000005640; ENSATEG00000003166; ENSCCRG00010014299; ENSCCRG00010017172; ENSCCRG00015029472; ENSCCRG00020011636; ENSDARG00000021838; ENSDCDG00000024756; ENSDLAG00005026454; ENSENLG00000014326; ENSFHEG00000019075; ENSGACG00000003895; ENSGMOG00000016654; ENSHBUG00000023440; ENSHCOG00000013785; ENSKMAG00000018474; ENSLOCG00000013284;…	Nonsense Mediated Decay (NMD) enhanced by the Exon Junction Complex (EJC); L13a-mediated translational silencing of Ceruloplasmin expression; SRP-dependent cotranslational protein targeting to membrane; Formation of a pool of free 40S subunits; Nonsense Mediated Decay (NMD) independent of the Exon Junction Complex (EJC); Formation of the ternary complex, and subsequently, the 43S complex; Ribosom…	Cytoplasmic ribosomal proteins	155040.78125	63603.00390625	151938.828125	188944.75	144838.390625	440711.75	42427.10546875	32783.34765625	108119.6796875	180710.140625	601493.6875	182231.078125	100568.4453125
E7F9M7	0.9375	16	0.3267061081570599	1.25414669589443	9384.474355657796	2.5999217318456765e-6	0.18036048879627423	0.47544488635983534	1.424292467959225	-5.902348788643394	median	9204.377723442001	5494.820406565194	7488.161185258929	7060.610026396872	10104.212995346996	13632.299958635864	NA	NA	12302.102500908231	11883.802575585587	13366.354901980585	8159.482030430634	8465.685923926025	NA	NA	NA	Si:ch73-18b11.1 OS=Danio rerio OX=7955 GN=si:ch73-18b11.1 PE=1 SV=3	NA	NA	NA	NA	NA	NA	NA	NA	9322.8115234375	5749.5986328125	8767.359375	8893.5751953125	9975.8525390625	17368.96875	NA	NA	10713.251953125	14362.5751953125	17573.884765625	8304.662109375	6517.1708984375
F1QTX8	0.6875	16	0.32612072173857953	1.2536379178811874	36017.868835103414	9.978570601846844e-6	0.2745923998792964	0.577210517010117	1.1319415295047772	-6.412412557459526	median	35989.50478849394	NA	69861.05234322026	24334.933706269716	32889.91596157958	38604.79289666942	25155.32533419366	17303.81043001842	39132.258061809545	22084.32413789516	68007.45229022413	54477.2208284559	30990.421088219144	60556.82170530289	37735.73888752609	29048.215889917636	Protein disulfide-isomerase OS=Danio rerio OX=7955 GN=pdia8 PE=3 SV=1	NA	NA	NA	NA	NA	NA	NA	NA	36452.5859375	NA	81795.375	30652.388671875	32472.09375	49186.5234375	11998.9892578125	13662.6650390625	34078.21875	26690.763671875	89415.1875	55446.5234375	23857.47265625
Q6PC46	0.8125	16	0.32524203128702567	1.2528746073782262	24238.888118026287	6.7152628464309145e-6	0.05473309008289831	0.25887446183211643	2.0863303276810004	-5.011852293531267	median	19493.377612181437	17768.39864569069	19359.393091289465	NA	25620.86342699191	21067.155226998053	26363.16723820633	23403.880310899374	29745.14864871476	37098.7826929137	16839.38702405041	24970.678136493265	31162.03636383709	NA	26156.268649909733	28610.895169957592	PAT complex subunit Asterix OS=Danio rerio OX=7955 GN=wdr83os PE=2 SV=1	cell organization and biogenesis;protein metabolism;other metabolic processes	other membranes;ER/Golgi	other molecular function	393689	NA	ENSDARG00000025554	NA	NA	19744.201171875	18592.265625	22666.546875	NA	25295.384765625	26841.748046875	12575.125	18479.130859375	25903.48046875	44837	22140.17578125	25414.9765625	23989.587890625
Q7T370	0.5	16	0.325129976848741	1.252777300113374	58779.147349915176	1.6284469090404563e-5	0.05865629314118699	0.2647053228935618	2.0289842960849156	-5.161021116501711	median	38075.01790462557	54807.238270680806	56298.26617648988	30462.91659563641	52008.548369634205	69128.55495226615	59599.848625996936	75434.2973602043	67341.04592023553	60515.22635467152	76055.19368970735	69120.9298763762	53199.040676339064	73541.69273143746	61278.32159403675	68336.7789990834	Protein CDV3 homolog OS=Danio rerio OX=7955 GN=cdv3 PE=2 SV=1	NA	other cell component	NA	334102	cdv3	NA	NA	NA	38564.93359375	57348.484375	65915.666015625	38371.22265625	51347.849609375	88076.97265625	28428.888671875	59561.07421875	58643.763671875	73137.7421875	99996.23828125	70350.78515625	40954.41796875
F1Q7L6	0.6875	16	0.32490014578084825	1.2525777401208564	81326.10655186104	2.2530991484153272e-5	0.16079498010626053	0.4503989767071445	1.47663254337237	-5.953694823977652	median	97673.7709959657	47253.35242365719	105342.14641640216	NA	82821.66141743751	59622.61964944341	78250.37872204631	56942.85932348982	117001.91804878046	117460.00088922122	92334.3834301267	47779.54364149791	105865.97073936318	88735.35017219548	NA	90862.52423378403	Solute carrier family 3 member 2a OS=Danio rerio OX=7955 GN=slc3a2a PE=1 SV=2	NA	NA	NA	NA	NA	NA	NA	NA	98930.55078125	49444.34765625	123337.68359375	NA	81769.5234375	75965.421875	37325.1166992188	44960.6875	101890.796875	141960.29296875	121399.875	48629.67578125	81499.19921875
F1Q8J4	0	16	0.3247855066366583	1.2524782119939106	453522.3159972694	1.256460916777297e-4	0.020985741539309682	0.15827182126483283	2.54731002090985	-4.213852769792208	median	423838.64150105056	314140.9646891406	434018.06194702984	508402.3082097344	352520.71039818804	459723.6283238867	329836.75255188235	463113.6998788323	628501.8086069502	535372.5161311538	437893.8221224286	538050.7357338852	376777.07406686957	556684.7029253559	454300.93124185083	583012.6488843656	Acyl-CoA dehydrogenase very long chain OS=Danio rerio OX=7955 GN=acadvl PE=1 SV=1	NA	NA	NA	NA	NA	NA	NA	NA	429292.22265625	328706.732421875	508161.11328125	640385.765625	348042.408203125	585735.7421875	157330.807617188	365663.23828125	547329.0625	647042.7265625	575736.2890625	547624.16796875	290055.71484375
A0A2R8QQM5	0.5625	16	0.3245057654264478	1.2522353777189033	92244.11425326469	2.555577096732424e-5	0.1683524987724122	0.45901566005046546	1.4397745669240998	-6.068640078526758	median	91097.6715890556	43358.23461573681	98216.17839186924	115667.44528640473	77999.50394534678	145835.52959678922	62667.382125447635	66649.31097098647	87049.02899636942	95493.67542812572	139884.17985630536	100686.32035825447	94457.58758940022	83152.13253433419	173950.51019417666	80582.2961101655	40S ribosomal protein S30 OS=Danio rerio OX=7955 GN=faub PE=3 SV=1	NA	NA	NA	NA	NA	NA	NA	NA	92269.8359375	45368.625	114994.390625	145695.21875	77008.625	185809.640625	29892.08984375	52624.6640625	75806.40625	115412.140625	183917.640625	102477.8125	72716.640625
Q0P4B4	0.6875	16	0.32416608288980164	1.2519405736157077	66576.74610604336	1.8444754866032263e-5	0.0913475530716759	0.3287153582653616	1.7911583399693358	-5.552889693625449	median	43269.52045572561	65318.265295553094	49546.78394724541	66589.16280217654	41931.46418913368	98226.16779888424	75722.07194759801	54028.16275308989	76482.17092294227	117669.62279047309	88188.17067535571	70477.47861502797	68771.0313158	57474.52436836944	69397.38844710049	61802.503937869515	Transgelin OS=Danio rerio OX=7955 GN=tagln PE=1 SV=1	cell organization and biogenesis	cytoskeleton	cytoskeletal activity	751758	zgc:153186	ENSDARG00000045408	NA	NA	43826.2744140625	68346.8759765625	58010.83203125	83876	41398.78125	125150.359375	36119.1245117188	42659.314453125	66604.287109375	142213.638671875	115948.49609375	71731.470703125	52942.2622070313
F1RDG4	0.1875	16	0.3223153532895715	1.2503355788742612	253869.56370917163	7.033329419710379e-5	0.16168764917947595	0.4503989767071445	1.4640528025531336	-6.035711514665751	median	226223.79274058258	85046.77837836523	307719.6776815912	310330.3422724688	269861.8258263415	203290.4004864218	210783.43239914867	332283.1218328331	298322.5401652467	236489.26443102292	306187.7073598615	300968.51550474303	233281.05383525818	319817.75983316253	273935.243327138	317362.18620909017	Si:dkey-222f2.1 OS=Danio rerio OX=7955 GN=si:dkey-222f2.1 PE=1 SV=1	cell organization and biogenesis;other biological processes	cytoskeleton	bone, tooth or skin structural activity	568321	NA	ENSDARG00000043242	NA	NA	229134.640625	88990.140625	360287.25	390893.453125	266433.59375	259013.125	100542.8515625	262362.6171875	259793.359375	285817.171875	402571.046875	306323.58984375	179587.6328125
Q5TYN9	0.75	16	0.32212005446198155	1.2501663313628784	41653.15455308285	1.1539798353990595e-5	0.21539550399587482	0.5204509054118714	1.3094492204747035	-6.014120195637748	median	29711.979607870926	29378.818318056605	39073.01223478718	43191.559935830715	45299.94369746463	32691.961499748966	56484.3096127	NA	66946.67198282739	28508.400805388996	NA	NA	57340.25024503226	NA	NA	48557.607729578434	Gap junction protein OS=Danio rerio OX=7955 GN=gja12.1 PE=2 SV=1	cell-cell signaling;transport	plasma membrane;other membranes	transporter activity	492358	cx28.9	ENSDARG00000041797	NA	NA	30094.287109375	30741.025390625	45747.83203125	54404.27734375	44724.46875	41652.9609375	26942.7890625	NA	58300.32421875	34454.80078125	NA	NA	44142.4609375
Q6NXD2	0	16	0.3220633232358381	1.2501171719269581	371259.59634328756	1.0285561621330776e-4	0.011603771991367175	0.11700470091295236	2.8327678604645956	-3.6512908636904204	median	288659.01351568557	281587.00108080375	353413.1469072351	300872.92698272277	334077.8502693885	325546.27863521106	418092.1361154651	376030.14964276657	464617.31812546984	560575.425208637	335348.62106997013	389361.2989401816	418438.9294361478	402842.5822559808	351120.8875507396	437946.957549101	Charged multivesicular body protein 2b OS=Danio rerio OX=7955 GN=chmp2b PE=2 SV=1	transport	other membranes;cytosol;other cytoplasmic organelle	NA	405840	chmp2b	NA	NA	NA	292373.22265625	294643.33984375	413786.5078125	378980.8515625	329833.83984375	414779.8359375	199428.271484375	296904.19921875	404610.70703125	677502.5625	440911.3828125	396289.12890625	322128.41796875
F1R0J8	0.9375	16	0.3206759622885258	1.248915580432834	115632.21410278551	3.203532717482624e-5	0.024161192038366603	0.17297108983873638	2.478281603704924	-4.346117661298168	median	106996.30514473662	79627.90994118973	103806.91329726538	111024.06019153178	113115.77304609756	123864.79672054449	85687.89316880553	111437.25113217281	114258.03840751584	145771.11505637973	183749.83106558965	127948.63786307414	99145.24731190456	104102.88259477534	139017.0039189821	138401.12848355912	Dihydrolipoamide acetyltransferase component of pyruvate dehydrogenase complex OS=Danio rerio OX=7955 GN=pdhx PE=1 SV=1	other metabolic processes	mitochondrion;other cell component	other molecular function	393532	zgc:66110	ENSDARG00000051756	NA	Glycolysis and gluconeogenesis; TCA cycle	108373.0390625	83320.015625	121540.1875	139846.390625	111678.7890625	157816.640625	40872.78125	87988.125	99501.296875	176176.65625	241591.546875	130225.203125	76325.359375
Q7T2P2	0.1875	16	0.31491702026345436	1.2439401033258846	227042.80962265708	6.290107601406203e-5	0.0017141298666157846	0.038144315192737456	3.726591308041725	-1.786709307164407	median	220392.4907973523	221900.58444167432	199000.79676423522	193355.10321950685	191231.67560133626	187401.5408927408	201725.64177808302	216772.58457493212	225761.89044536286	317836.48756685224	258183.3719548226	264154.2995580022	244723.12424967834	214806.5656608951	253175.48401703907	259582.4634814515	T-complex protein 1 subunit gamma OS=Danio rerio OX=7955 GN=cct3 PE=1 SV=1	NA	NA	NA	NA	NA	NA	NA	NA	223228.306640625	232189.444335938	232995.986328125	243550.931640625	188802.333984375	238769.064453125	96222.3217773438	171158.325195313	196604.118164063	384132.134765625	339455.66015625	268854.345703125	188396.125
Q9I8U8	0	16	0.3143704317092464	1.2434689055886257	1056546.3985967482	2.927109008251348e-4	0.18345928104519424	0.476747876648988	1.3875250068676852	-6.138043246638396	median	925085.383104716	735216.9461349038	905950.1136773227	943857.591688831	939921.1557084395	1411979.0034621744	954447.1986318723	881635.8010029169	942945.0991932085	2255878.342515006	2024284.976442867	1136971.4645198546	904835.269049473	599470.5848330688	1328767.9265152903	1052055.077064304	Fast skeletal muscle troponin C OS=Danio rerio OX=7955 GN=tnnc2 PE=1 SV=1	other biological processes	cytoskeleton	other molecular function	107712710; 58082	LOC107712710; LOC109064228; LOC113094749; tnnc	ENSCCRG00000003810; ENSCCRG00010005548; ENSCCRG00010023460; ENSCCRG00015041629; ENSCCRG00020034373; ENSCCRG00020036818; ENSDARG00000070835; ENSSRHG00000037739	NA	NA	936988.564453125	769306.735351563	1060713.04101563	1188887.140625	927980.719726563	1799008.18359375	455267.484375	696118.041992188	821161.1328125	2726418.76367188	2661499.80078125	1157201.37695313	696572.745117188
Q7SYM1	0.9375	16	0.3136304077535712	1.242831237344721	23037.49609214761	6.382423188270951e-6	0.027069387085658866	0.18404692492716412	2.4222132920545727	-4.452318690678268	median	33109.102417467926	25734.22320146782	16363.763624861009	18412.346101689694	20341.574494872948	16804.6348460045	18732.87629935735	20228.54502856791	24716.15372302326	24839.06810770002	23608.026543800668	23695.267750148472	30176.644553831862	25975.554127734657	27350.77935852496	25709.159103567104	Forkhead box K1 OS=Danio rerio OX=7955 GN=foxk1 PE=1 SV=1	other biological processes	nucleus	nucleic acid binding activity;other molecular function	334470	wu:fi75f05	ENSDARG00000037872	NA	NA	33535.12109375	26927.44140625	19159.17578125	23192.271484375	20083.162109375	21410.853515625	8935.5068359375	15971.9638671875	21523.994140625	30020.103515625	31039.482421875	24116.873046875	23231
A2BFR9	0.9375	16	0.31358608698339374	1.2427930571403214	18222.245167837318	5.048381978508726e-6	0.15662804033059194	0.44138556925767974	1.4830400305813685	-6.009663424392674	median	13255.576647014885	13434.160095022713	15303.734498455351	23823.061980298295	17580.334540181506	21247.721755085557	15495.583281094581	13560.266602811802	21649.519066804423	16457.488787174116	48032.11145012227	15315.495342671935	19677.77187687735	15252.796309079322	16706.810280223075	22065.657741425573	Synaptotagmin IXb OS=Danio rerio OX=7955 GN=syt9b PE=4 SV=1	NA	NA	NA	NA	NA	NA	NA	NA	13426.1376953125	14057.0615234375	17918.0625	30007.6328125	17357	27071.80859375	7391.3310546875	10706.8544921875	18853.423828125	19890.259765625	63151.90625	15588.0009765625	15148.61328125
A0A0R4ILN2	0.25	16	0.3128791373246784	1.2421842126694302	100083.44487710361	2.772761834839298e-5	0.004231497608215221	0.06450534936617848	3.3070970585601764	-2.675119541705394	median	96936.11021932757	73527.08370255085	86938.28254657764	105352.5124743689	74373.21810378264	98447.04604848799	106552.48002482139	83019.90511938336	106679.17614403529	119482.63172711022	104337.1050549293	120712.00720185245	103744.69805635228	122327.80928017496	105764.17696725803	111234.26618934954	Glutaryl-CoA dehydrogenase b (Fragment) OS=Danio rerio OX=7955 GN=gcdhb PE=1 SV=1	NA	NA	NA	NA	NA	NA	NA	NA	98183.3984375	76936.3125	101789.8984375	132702.484375	73428.40625	125431.78125	50825.10546875	65550.484375	92901.265625	144404.8125	137180.875	122859.8125	79866.171875
Q6NSM5	0.1875	16	0.3118286102336558	1.2412800207689971	46396.98373201233	1.2854052526045167e-5	0.018950823645731262	0.15036391220547426	2.6145193212025486	-4.069511726079563	median	38156.53155894343	NA	39164.91756910177	41260.80115254276	46150.787683890216	46444.82718440871	34562.20927578596	45212.58981432338	50397.55818496253	38668.704691401676	62931.86655538138	46739.429103696675	47445.52585174866	46235.147427852375	58354.89138406141	65583.89340483645	Carboxypeptidase E OS=Danio rerio OX=7955 GN=cpe PE=2 SV=1	protein metabolism;other metabolic processes	non-structural extracellular;other membranes;ER/Golgi	other molecular function	407979	zgc:85981	ENSDARG00000055874; ENSDARG00000116033	NA	NA	38647.49609375	NA	45855.4375	51972.28515625	45564.50390625	59175.54296875	16486.03515625	35698.75390625	43888.57421875	46734.3828125	82741.8828125	47571.0546875	36525.16796875
Q6PC38	0	16	0.31149994710612106	1.2409972745916515	353740.54915472295	9.800205172151302e-5	0.2238523061113058	0.5272239229093528	1.2630839904893436	-6.2950251365789045	median	379787.3443199868	108401.70518019565	298186.5894447329	333155.27338180254	390012.59008160327	468259.7652716061	354205.6293161822	390717.7340532814	350426.25943516346	257975.86079885802	566628.8106780122	343180.42857957125	428533.1325168517	357820.6743908145	466011.1011419764	462934.0233330017	Recoverin OS=Danio rerio OX=7955 GN=rcvrn2 PE=1 SV=1	other biological processes	NA	other molecular function	335650	rcv2a	ENSDARG00000019902; ENSDARG00000113661	NA	NA	384674.112304688	113427.96484375	349125.629882813	419643.8359375	385058.00390625	596611.668945313	168954.6640625	308501.15625	305167.739257813	311785.53125	744995.138671875	349286.571289063	329899.276367188
A0A0G2KTI4	0.5625	16	0.309762284579687	1.2395034479307576	19210.528610483387	5.322180968455315e-6	0.23625362634595326	0.5451643955327822	1.23848758789992	-6.217669062818842	median	20262.568237460542	NA	18391.28097628374	16547.530643491835	19163.14119175179	29917.677461051615	15026.831385635327	9082.630126188646	14350.359275910243	NA	NA	28210.9542209835	18342.49223427344	17147.86718172063	28447.04502554191	27765.893491522922	Solute carrier family 12 member 2 OS=Danio rerio OX=7955 GN=slc12a2 PE=1 SV=3	cell organization and biogenesis;transport;developmental processes;other biological processes	plasma membrane;other membranes	transporter activity;other molecular function	415170	slc12a2	NA	Cation-coupled Chloride cotransporters	NA	20523.2890625	NA	21533.052734375	20843.341796875	18919.69921875	38118.234375	7167.73828125	7171.42236328125	12496.970703125	NA	NA	28712.90625	14120.669921875
A2BGR9	0.9375	16	0.3095034416421978	1.2392810808161152	20679.401442202503	5.729124847437927e-6	0.22633558513510108	0.531595579158254	1.2833294686131118	-6.016196791322567	median	NA	19398.469526022498	20760.10285089888	NA	11930.93664416508	26676.263701314056	18070.830963998385	20176.488526992514	25334.936458318083	NA	NA	NA	18327.702363197128	18865.02475117064	NA	34936.082264517034	Aldehyde dehydrogenase 2 family member, tandem duplicate 1 OS=Danio rerio OX=7955 GN=aldh2.1 PE=1 SV=1	NA	NA	NA	NA	NA	NA	NA	NA	NA	20297.91796875	24306.5390625	NA	11779.3701171875	33988.3359375	8619.7138671875	15930.861328125	22062.859375	NA	NA	NA	14109.2841796875
A9JRS6	0.8125	16	0.3094989506057928	1.2392772230030435	13867393.652577326	0.00384189212469401	0.3379741983238356	0.6213846609258743	0.9863845856117824	-6.599153228012763	median	15225097.895383239	15603312.05825808	13463829.651118558	11914175.582945587	13600973.975623729	13458527.457138529	9138841.752389003	9095292.641076028	12510961.948866207	11552208.539920924	10748214.008388076	11809742.183949672	14329425.746749122	14631371.45191405	71414993.20878012	11743483.88815571	Keratin 4 OS=Danio rerio OX=7955 GN=krt4 PE=1 SV=1	NA	NA	NA	NA	NA	NA	NA	NA	15421001.0029297	16326790.5117188	15763847.7851563	15007147.546875	13428191.8671875	17147564.5	4359190.84960938	7181420.375	10895136.6259766	13961815.90625	14131592.03125	12019870.6328125	11031275.8242188
E7EY65	0.75	16	0.3091149913389728	1.2389474452974056	27038.638114116777	7.49091959423608e-6	0.21613766939625237	0.5204509054118714	1.2922605989331626	-6.19272237176321	median	34530.25379717554	NA	24944.48796446214	32227.257176596017	24013.84292091905	30891.73202388957	15267.620557184608	15875.799506536889	NA	21787.47788366311	52234.812165656054	37273.525954853685	27445.72574846339	19431.560867867778	30821.76038162018	32075.35470211845	Metastasis-associated 1 family, member 3 OS=Danio rerio OX=7955 GN=mta3 PE=1 SV=1	developmental processes;other biological processes	nucleus	nucleic acid binding activity;other molecular function	NA	fj99h01	ENSDARG00000054903; ENSDARG00000113436	NA	NA	34974.55859375	NA	29205.740234375	40593.59375	23708.779296875	39359.28125	7282.59375	12535.142578125	NA	26332	68677.5546875	37936.7265625	21128.646484375
A0A2R8Q3J6	0.75	16	0.30716071393610633	1.2372703009567954	163657.24683802426	4.5340422542865656e-5	0.12968857336978132	0.3969127932994391	1.5937063275518601	-5.852815125854499	median	163268.80864872603	86495.63632092885	156492.90481607683	190935.3112927166	174367.35403660013	203618.01734382007	113913.69604581858	128673.14655926873	178354.57085750913	150049.05473160426	292944.59621680185	198050.69472199018	169367.12387969674	115092.32028109975	212246.3098410562	187735.02509470977	Si:dkey-16p6.1 OS=Danio rerio OX=7955 GN=si:dkey-16p6.1 PE=4 SV=1	NA	NA	NA	NA	NA	NA	NA	NA	165369.607421875	90506.177734375	183226.49609375	240502.951171875	172152.250976563	259430.54296875	54336.3759765625	101597.166015625	155319.584960938	181346.90625	385159.201171875	201574.572265625	130384.53125
Q6P972	0	16	0.30613877726532124	1.2363941877537679	1201332.5472277459	3.3282317989689994e-4	0.18200834533938137	0.47553057567752	1.392388288726119	-6.131668667304968	median	1040976.4651698286	707010.6679011235	988339.5709447587	960180.3780590566	1009294.2435204085	1340172.3066316966	1238982.1122585621	1586020.3953043933	1265697.1205870935	627985.9108759462	2472881.289917532	1545108.0759021775	1539290.970737557	1106477.4236941698	1368580.5097082462	1432050.4334862886	Tubulin alpha chain OS=Danio rerio OX=7955 GN=tuba2 PE=1 SV=1	cell cycle OR cell proliferation;cell organization and biogenesis	cytoskeleton;other cell component	cytoskeletal activity;other molecular function	406303	zgc:73108	ENSDARG00000045014	Aggrephagy	NA	1054370.83056641	739792.6171875	1157177.04101563	1209447.39355469	996472.515625	1707518.97949219	590989.496582031	1252282.87109375	1102228.83837891	758973.805664063	3251307.56640625	1572599.88378906	1184998.16894531
B8JLR6	0.1875	16	0.3061166313688126	1.236375208796472	532989.907920633	1.4766219096990095e-4	0.016079511401571635	0.13774307112142783	2.6764753283152216	-3.9622107902486365	median	523155.8164319039	385702.2978239849	470748.16375959065	464804.99090676685	507105.87745707063	656678.3144706811	423103.426137173	448033.17292331776	576069.5299889043	673448.8349677768	642005.8621353515	761684.7298261215	546198.202731402	494215.8378629617	549539.9120315115	540745.7571384012	Glutamate receptor OS=Danio rerio OX=7955 GN=si:ch211-251b21.1 PE=1 SV=1	cell-cell signaling;transport;signal transduction;other biological processes	plasma membrane;other membranes;other cell component	transporter activity	571720	wu:fq25a07	ENSDARG00000007275	NA	NA	529887.323242188	403586.1484375	551165.796875	585470.39453125	500663.778320313	836676.5078125	201818.63671875	353756.0234375	501668.557617188	813919.57421875	844099.765625	775237.23828125	420481.820800781
F1QTR9	0.75	16	0.306009323101641	1.236283250105657	43409.40991140717	1.2026360126097196e-5	0.07395675904834186	0.29501352278192106	1.9059646764254325	-5.367623570336032	median	50445.28958467951	29342.339795114374	30348.574669489357	51717.40791413721	37903.829752677106	44583.6418849052	29476.288368875674	46642.01194900727	44237.92266664466	51598.67509651003	68383.34545783128	47025.2267737639	39389.855138339306	40747.526543599706	62685.62128481129	39881.814748244724	DNA-(apurinic or apyrimidinic site) endonuclease OS=Danio rerio OX=7955 GN=apex1 PE=1 SV=3	DNA metabolism;other metabolic processes;stress response	mitochondrion;nucleus	nucleic acid binding activity;other molecular function	406730	APEN	ENSDARG00000045843	NA	NA	51094.375	30702.85546875	35533.00390625	65143.47265625	37422.3125	56804.19921875	14060.0712890625	36827.390625	38524.47265625	62361.33984375	89909.40625	47861.9375	30323.640625
Q7ZV08	0.625	16	0.30451960089460073	1.235007326912893	79049.39594128961	2.190024018480323e-5	0.023729356813244822	0.1714180402628432	2.541938406615107	-4.178449250744373	median	64596.5050289328	NA	57008.1045177528	70306.84180101693	NA	82270.90584596357	78023.42225496235	74235.85871308741	70572.33928154998	83914.50116612982	108748.72179765074	95777.43661081609	92024.27006495147	82644.28566813187	NA	81316.53919372146	Secretory carrier-associated membrane protein OS=Danio rerio OX=7955 GN=scamp2 PE=1 SV=1	transport	other membranes;ER/Golgi;other cytoplasmic organelle	NA	406687	wu:fe48e09	ENSDARG00000010279	NA	NA	65427.67578125	NA	66746.765625	88558.8046875	NA	104821.6953125	37216.859375	58614.81640625	61457.7265625	101417.734375	142981.203125	97481.5859375	70843.390625
A2BHI1	0.4375	16	0.30441875994498346	1.234921005857021	157914.691587168	4.374947630259761e-5	0.010016627303872067	0.10539233945813219	2.9026585244734155	-3.510249105176197	median	150833.00517390636	128501.40585305574	135518.6158612468	167625.89490887302	147375.40681572873	161692.09474482344	107895.79910674875	146879.40676410295	165126.6267523073	214991.6838128602	182939.71176758021	198879.94779561754	176530.29646772656	172406.6241608585	160334.91146943648	142691.44978888734	Rac family small GTPase 2 OS=Danio rerio OX=7955 GN=rac2 PE=1 SV=1	NA	NA	NA	NA	NA	NA	NA	NA	152773.791015625	134459.627929688	158669.181640625	211142.30859375	145503.200195313	206012.5546875	51465.86328125	115972.383300781	143800.06640625	259835.537109375	240526.4140625	202418.580078125	135898.983398438
F8W3F7	0.8125	16	0.3038486212281164	1.234433073789524	55659.53073589476	1.542019489427672e-5	0.12385301013312786	0.38988524815891956	1.6202058634217578	-5.814018749731379	median	80801.51283767297	46546.005435832594	71374.98979499107	63280.590436419625	35173.48817980555	44576.6516787937	35896.315426448244	41491.09353391244	94742.74887600621	65855.78599425241	53298.781163528234	60395.01264557167	53439.347222115866	52894.59948537041	50473.68811553925	74643.28259774616	5'-nucleotidase (Fragment) OS=Danio rerio OX=7955 GN=nt5c3a PE=3 SV=8	NA	NA	NA	NA	NA	NA	NA	NA	81841.1953125	48704.203125	83567.9375	79708.5078125	34726.65625	56795.29296875	17122.3984375	32760.3515625	82506.4609375	79592.2578125	70076.4453125	61469.609375	41139.4140625
E7F3I8	0.8125	16	0.3038031973041253	1.234394207702238	10733.07606665801	2.9735450977532016e-6	0.3915925027712418	0.6658220226996675	0.8868123798179159	-6.546369159434481	median	13513.138544648067	5418.6635803013505	8982.530344217765	11341.09362768759	NA	14268.189504370886	NA	7636.82260499351	9124.509314014704	11094.077478950498	24094.232115507282	NA	7511.866093188541	7310.9065044413255	21467.13059385062	NA	RNA helicase OS=Danio rerio OX=7955 GN=dhx15 PE=1 SV=1	RNA metabolism OR transcription;other metabolic processes	nucleus	nucleic acid binding activity;other molecular function	321931	im:2639158	ENSDARG00000015392	NA	mRNA processing	13687.013671875	5669.91064453125	10517.0107421875	14285.291015625	NA	18179.158203125	NA	6029.84814453125	7946.0537109375	13408.1259765625	31678.73828125	NA	5782.88818359375
A0A0R4I9F2	0.75	16	0.30318706447491905	1.2338671466168247	20969.410396526502	5.809470379238781e-6	0.07362719677613258	0.29501352278192106	1.916463697033279	-5.321064196521765	median	22353.137390723685	NA	19658.131302075682	21344.921499070148	13622.323837572194	24990.31336479805	15740.495751214605	16186.449020369171	16344.4661976654	29096.747440661184	19309.455541522315	25702.182158755797	18736.39575832126	25606.060081030668	26330.907359636054	27477.376870561773	Galectin OS=Danio rerio OX=7955 GN=lgals3a PE=1 SV=1	NA	NA	NA	NA	NA	NA	NA	NA	22640.7578125	NA	23016.318359375	26886.15625	13449.2705078125	31840.259765625	7508.1533203125	12780.423828125	14233.533203125	35165.8671875	25387.78515625	26159.49609375	14423.91015625
A0A2R8Q1I4	0.125	16	0.30285116195237904	1.2335798989104172	980841.9782879326	2.7173736942654294e-4	0.0966731169842764	0.3415313037984655	1.7598590492973045	-5.602058294173757	median	1289728.2369024784	663628.1313803851	691626.7072402397	1249996.892041949	894439.5408414978	780815.741493094	676798.1700741356	1057695.8749508166	948135.8730852801	1369734.2641208183	864123.4790074131	1513134.2907741065	1058211.000540807	1308038.8637589442	942238.6738946926	895668.8493267045	Crystallin, gamma M2d2 OS=Danio rerio OX=7955 GN=crygm2d2 PE=3 SV=1	NA	NA	NA	NA	NA	NA	NA	NA	1306323.3203125	694398.563476563	809776.892578125	1574501.5390625	883076.887695313	994840.5078125	322830.01171875	835130.765625	825681.50390625	1655439.09375	1136136.70703125	1540057.1953125	814646.5625
A9C3T0	0.0625	16	0.30242685195077	1.2332171449601907	239969.76105738568	6.648242332110666e-5	0.6063763656694177	0.8000165247628986	0.5251236573278814	-6.952854878950417	median	269952.88325330603	10918.51954615977	395117.4168372294	283942.0402892875	341481.6991954752	342623.2172668767	338702.4279645902	362813.8067124009	211475.55040760658	248889.47302400097	274384.6623522026	257732.91149053004	367130.44186425005	222062.8406568759	238064.2837962455	352065.4704062487	Protein kinase, cAMP-dependent, regulatory, type II, alpha A OS=Danio rerio OX=7955 GN=prkar2aa PE=1 SV=1	other biological processes	plasma membrane;other membranes;cytosol;other cell component	enzyme regulator activity;other molecular function	556042	wu:fb55f12	ENSDARG00000033184	NA	NA	273426.3984375	11424.7783203125	462615.09375	357654.6328125	337143.6328125	436537.6328125	161559.69921875	286468.8984375	184162.8984375	300803.8671875	360756.875976563	262318.703125	282629.411621094
Q803J3	0.125	16	0.30217023129661413	1.232997804879955	56697.876057050365	1.5707863277536266e-5	0.13333570017186622	0.4025999684819687	1.577653500632477	-5.87608842390369	median	58418.674603350024	42000.58278006033	54674.45986275068	58409.559921710475	45841.79100702651	79186.78475372466	38910.81622255907	41746.97667435125	55000.288982584956	78075.32976844219	111869.93193804406	57714.24328075426	49532.12308010066	39973.8825672411	63231.07566049135	71107.35289713697	RAB2A, member RAS oncogene family OS=Danio rerio OX=7955 GN=rab2a PE=1 SV=1	transport	other membranes;ER/Golgi	other molecular function	107585574; 107663548; 107688426; 107718106; 107722573; 140617	cb75; LOC107663548; LOC107722573; LOC113117049; rab2a	ENSCCRG00000049588; ENSCCRG00000074088; ENSCCRG00020053462; ENSDARG00000020261; ENSSANG00000025495; ENSSGRG00000053316; ENSSRHG00000002982; ENSSRHG00000011445	RAB geranylgeranylation; Golgi Cisternae Pericentriolar Stack Reorganization	NA	59170.3544921875	43948.0229492188	64014.4658203125	73572.9365234375	45259.4326171875	100892.204101563	18560.3032226563	32962.390625	47896.849609375	94360.6044921875	147084.923828125	58741.1416015625	38131.5009765625
Q3B748	0.375	16	0.30216309270241126	1.2329917039029943	105694.36282392182	2.928209513128713e-5	0.015325219001586706	0.1366760365324915	2.6996182045138792	-3.9165923013755974	median	88666.87664503581	84483.71409362562	98163.90508522833	85418.56384122933	100449.54828830578	94571.50562394265	136239.04638421384	82894.47676666018	129887.31566371428	100758.00950944932	131304.18062425187	98001.28222032548	110514.17642891312	111290.74270648863	139453.831173372	124620.96293145657	Protein LLP homolog OS=Danio rerio OX=7955 GN=llph PE=2 SV=1	cell organization and biogenesis;developmental processes;other biological processes	nucleus;other cell component	other molecular function	100003313	llph	ENSDARG00000055360	NA	NA	89807.763671875	88400.96875	114933.1875	107593.595703125	99173.4716796875	120493.939453125	64985.478515625	65451.44921875	113112.009765625	121774.53125	172636.78515625	99745	85077.544921875
F1Q6S1	0	16	0.30192773142000817	1.2327905700318764	523086.8256798327	1.4491859151463804e-4	0.00941866980601146	0.1001898062881219	2.9318144215873763	-3.4510794878791557	median	497196.13370807975	420834.19340356794	424505.0307724119	523919.6092996822	511676.6322108805	582289.4485326039	362322.85233485396	483077.21548576734	587191.4279829881	613674.1696144632	684941.8224656627	630034.0044787839	482888.4153510959	556666.1588382815	533614.348882967	580421.0307819067	Aminopeptidase-like 1 OS=Danio rerio OX=7955 GN=npepl1 PE=1 SV=1	NA	NA	NA	NA	NA	NA	NA	NA	503593.614257813	440347.00390625	497022.9765625	659931.42578125	505176.467773438	741897.3515625	172826.546875	381425.94140625	511354.031738281	741676.862304688	900551.328125	641244.077148438	371743.80859375
A0A1L1QZD8	0.25	16	0.30080288022929835	1.2318297533359117	109895.32262184667	3.044595005371547e-5	0.29321076885938324	0.5908790202761572	1.0851743181468099	-6.497987559739145	median	108661.79694282805	89869.6187731817	81176.88870696512	86566.27510020837	69887.37999249868	129921.78578911527	129346.73785484808	114636.72542330096	165463.5516965526	327199.85395234363	175904.67445443737	128312.54189555574	94435.65712442307	80156.81152964223	82201.45402721962	64419.67852439634	Zinc finger protein 1009 OS=Danio rerio OX=7955 GN=znf1009 PE=4 SV=1	NA	NA	NA	NA	NA	NA	NA	NA	110059.9609375	94036.6015625	95044.2890625	109039.2578125	68999.5546875	165533.875	61697.875	90514.3515625	144093.4765625	395448.55078125	231276.8515625	130595.58203125	72699.7578125
Q804W0	0.0625	16	0.30048404090593195	1.2315575458650987	128999.76781136739	3.573874114042604e-5	0.5186236879577599	0.753216570888494	0.6593612731431481	-6.870923260858396	median	167517.5478300492	121197.3399309564	170081.27214049618	116906.6860914882	76277.99384650581	229174.0300005303	76104.57749884693	62068.02220652632	112713.49368687178	216010.20032338356	984579.0298576113	110622.3508107961	85838.64084946708	67511.16656060578	132201.26579851154	86834.55289239416	Parvalbumin 1 OS=Danio rerio OX=7955 GN=pvalb1 PE=1 SV=1	NA	other cell component	other molecular function	402805	zgc:86939	ENSDARG00000037789	NA	NA	169673.015625	126816.89453125	199136.15625	147256.171875	75308.984375	291991.5625	36301.578125	49007.390625	98156.234375	261066.5	1294509.875	112590.6328125	66081.484375
Q803J6	0.875	16	0.29954490586261073	1.2307561135117697	11191.962509722369	3.100677294033657e-6	0.5425038413754029	0.7653468145673062	0.6369347454429238	-6.122522039222144	median	NA	NA	NA	NA	NA	9367.33300550329	NA	NA	10454.3822972372	8189.652291860357	20674.970958454356	8192.120058339358	NA	NA	12612.707752709386	12838.502714752554	Sdcbp protein OS=Danio rerio OX=7955 GN=sdcbp2 PE=1 SV=1	cell organization and biogenesis;protein metabolism;stress response;developmental processes;other biological processes	plasma membrane;other membranes;other cell component	other molecular function	325004	sdcbp	ENSDARG00000012513; ENSDARG00000113289; ENSDARG00000115159	NA	NA	NA	NA	NA	NA	NA	11934.95703125	NA	NA	9104.169921875	9897.8837890625	27183.14453125	8337.880859375	NA
A0A0R4IEU6	0.9375	16	0.2990853383794736	1.2303641211674665	50840.74809635355	1.4085175240455556e-5	0.08474449096429731	0.31611817824061583	1.83226941381738	-5.487421626615376	median	45618.895268616514	69007.03950031962	31707.103460509083	52821.67640272834	39639.56351278226	35065.92440572868	46186.99176968252	57546.654879694	65375.164474918194	63785.30409674688	47629.0156438603	58793.96462576512	43599.560622517216	79681.29006655603	47198.36139436242	53422.83399356001	Si:ch211-223g7.2 OS=Danio rerio OX=7955 GN=si:ch211-223g7.2 PE=4 SV=1	NA	NA	NA	NA	NA	NA	NA	NA	46205.87890625	72206.6875	37123.609375	66534.4140625	39135.99609375	44677.63671875	22031.009765625	45437.4296875	56931.78125	77089.90625	62621.921875	59840.07421875	33564.4140625
E9QH90	0	16	0.29742663081899323	1.2289503493927867	359671.9251266315	9.964530979912875e-5	0.4330732114542686	0.6940643521320066	0.803257207334073	-6.763639483514881	median	287907.711851684	322199.4349496573	390261.0004484524	372711.40670834196	372652.93396441784	308200.2507929312	305979.51285442093	258928.093905769	2065666.024590076	749547.3689431924	390983.9799517789	298547.89183221315	233761.13921548417	261080.7227317518	227497.58258069569	254585.4593846206	Zinc finger protein 770 OS=Danio rerio OX=7955 GN=znf770 PE=4 SV=2	other biological processes	NA	nucleic acid binding activity;other molecular function	100535231	NA	ENSDARG00000070786	NA	NA	291612.25390625	337138.849609375	456929.05859375	469468.9140625	367918.87890625	392679.19140625	145951	204443.283203125	1798879.546875	905891.0546875	514059.92578125	303859.896484375	179957.21875
F1QM50	0.6875	16	0.2972248669600521	1.2287784901848318	22211.1216379902	6.153480274626498e-6	0.28919855784386567	0.5888270644789332	1.109972256799293	-6.277755287774583	median	22207.946978909593	NA	20208.198757132366	NA	18076.239819511306	34890.67564628172	16430.309885066144	14719.897560272604	26904.216878575207	26027.875243252423	15886.608366027234	20097.207263409673	NA	NA	42407.765544159905	NA	Periostin, osteoblast-specific factor a (Fragment) OS=Danio rerio OX=7955 GN=postna PE=4 SV=1	NA	NA	NA	NA	NA	NA	NA	NA	22493.69921875	NA	23660.353515625	NA	17846.60546875	44454.3515625	7837.19189453125	11622.470703125	23429.462890625	31456.876953125	20887.4765625	20454.79296875	NA
A0A0R4IAW3	0.9375	16	0.2956746481537049	1.227458840214412	10902.83178413563	3.020575071116497e-6	0.5872386349921309	0.788140998474448	0.5746901835268915	-6.123192102949921	median	NA	NA	NA	NA	NA	9254.09090002712	NA	NA	NA	NA	18266.25841435299	NA	12832.365231456452	7042.216892167545	NA	10085.492035049714	Neural cell adhesion molecule 1a OS=Danio rerio OX=7955 GN=ncam1a PE=1 SV=2	NA	NA	NA	NA	NA	NA	NA	NA	NA	NA	NA	NA	NA	11790.6748046875	NA	NA	NA	NA	24016.205078125	NA	9878.7880859375
Q7ZW20	0.125	16	0.2935142167062672	1.2256220999243304	220608.24761880995	6.111841276040578e-5	0.41273490187068407	0.6804098057024026	0.8399978737246525	-6.733104971376319	median	291151.43927692843	311166.3140816007	320897.3285511955	98221.47250204055	99344.30155824411	112292.89067207009	292159.8784676097	267145.44192396296	328235.50760616804	93072.80935831841	350929.2146062189	306703.5550905637	304903.13122430927	134142.16503024346	305923.07457310415	307690.5397098848	Tyrosine 3-monooxygenase/tryptophan 5-monooxygenase activation protein, epsilon polypeptide 1 OS=Danio rerio OX=7955 GN=ywhae1 PE=1 SV=1	signal transduction;other biological processes	other cell component	other molecular function	107743675; 322060	fe38c12; LOC107743675; ywhae	ENSDARG00000006399; ENSDARG00000109636; ENSDARG00000109789; ENSSRHG00000033003	TP53 Regulates Metabolic Genes; Signaling by Hippo; Activation of BAD and translocation to mitochondria	NA	294897.71875	325594.15625	375716.03125	123720.1953125	98082.265625	143072.828125	139359.08984375	210931.5	285842.984375	112486.3203125	461396.515625	312160.671875	234724.7265625
A0A2R8PZB2	0.8125	16	0.293511328744394	1.2256196464977553	480431.5079223426	1.3310114885205346e-4	0.018469092588726484	0.1503434173963319	2.6094692686951437	-4.093399796182134	median	472994.9732870722	296551.77427704615	393787.53026841517	466190.70317476057	470919.6596496156	533956.0485437819	394205.4744101802	492800.7896642772	543340.8026995582	457061.06214966724	541400.5633642997	582130.7757989605	476007.9831348464	506898.08313549816	582628.4835172422	582052.6955025032	Si:dkey-156n14.5 OS=Danio rerio OX=7955 GN=ddx17 PE=1 SV=1	NA	NA	NA	NA	NA	NA	NA	NA	479081.0546875	310301.984375	461058.0234375	587215.84375	464937.2578125	680315.5703125	188034.4296875	389103.4375	473166.8359375	552396.74609375	711825.4140625	592488.515625	366447.01953125
Q1L8T8	0.375	16	0.2927177362467148	1.2249456474445286	110331.75254019549	3.056686078202479e-5	0.21587563117071704	0.5204509054118714	1.286160185680086	-6.266820645630715	median	96347.45791457998	81545.7212004623	137257.9294010231	102207.65408880521	113086.96568096135	96701.78779875982	89517.43230784319	90389.8956381281	145795.99037344527	231099.8420883497	118315.1078406834	95257.33904331576	213652.28617097271	110967.64992569824	62220.02359857151	88257.86673526581	Zinc finger protein 865 OS=Danio rerio OX=7955 GN=znf865 PE=1 SV=1	other biological processes	NA	nucleic acid binding activity;other molecular function	100034513	si:dkey-109n11.2	ENSDARG00000036698	NA	NA	97587.171875	85326.75	160705.62109375	128741.20703125	111650.34765625	123208.140625	42699.4560546875	71369.6484375	126966.03515625	279303.6015625	155558.9453125	96952.234375	164476.744628906
B8A5H2	0.8125	16	0.2926768657857437	1.2249109461509604	4104173.1787549215	0.0011370406731699284	0.12204396416512742	0.3873395321699782	1.6286364557728858	-5.801578382929558	median	3366747.912559283	4786168.330192356	4239780.312326465	3683458.5810939944	2835153.3152983095	3602373.728598417	3725769.5456935554	3734292.59444633	5502515.027827918	7878578.548815092	4394555.685091007	4972987.5975837745	4414777.109953755	5037376.285669805	3304596.5172079285	2602857.63474089	Tousled-like kinase 1a OS=Danio rerio OX=7955 GN=tlk1a PE=1 SV=1	cell cycle OR cell proliferation;other metabolic processes;signal transduction	nucleus	kinase activity;other molecular function	557765	fb76h12	ENSDARG00000042467	NA	NA	3410068.25	5008088.5	4964059.5	4639700.5	2799136.5	4589799	1777177.125	2948506	4791850	9521925	5777896.5	5061471	3398644.5
A5D6S3	0	16	0.2922039069593332	1.2245094493160726	187071.01308517723	5.182708949759259e-5	0.025492860290473107	0.17801358004258322	2.451860028938082	-4.396305249605529	median	177087.79694525135	238261.03212272347	166956.60754465434	158449.11399259247	134985.8253456285	184766.08755941334	148108.36054707132	161799.93316607564	238318.67600666743	208786.78471414617	241760.42654883402	242274.99417958898	176084.75207725348	166136.22570251283	210271.51117036174	188095.81548190146	Methylmalonyl-CoA isomerase OS=Danio rerio OX=7955 GN=mut PE=1 SV=1	other metabolic processes	mitochondrion;other cell component	other molecular function	569581	mut	ENSDARG00000060554	Propionyl-CoA catabolism; Cobalamin (Cbl) metabolism	NA	179366.40625	249308.4765625	195477.70703125	199583.1953125	133271.01171875	235411.22265625	70647.09375	127753.265625	207539.16015625	252336.39453125	317863.015625	246585.74609375	135555.98828125
A0A0R4IY90	0.4375	16	0.289636218125672	1.2223320224558243	63052.87593575384	1.746848424194399e-5	0.09263654337861575	0.3315052642902035	1.7834390601734276	-5.565070774191636	median	46204.26172772264	36975.66344489993	71969.69374287062	49092.253264868195	64517.13678027639	75453.5019217775	64059.34138981983	59454.51719021741	82204.15119719376	92695.26918446991	62852.65922177089	68424.01356666237	48030.189409479775	60499.34595213608	67213.77948562407	87134.29913642799	Histone acetyltransferase OS=Danio rerio OX=7955 GN=crebbpb PE=1 SV=2	NA	NA	NA	NA	NA	NA	NA	NA	46798.77734375	38690.11328125	84264.234375	61836.81640625	63697.533203125	96135.61328125	30556.048828125	46943.8310546875	71587.2578125	112030.03125	82637.7421875	69641.46875	36975.26171875
E9QCQ3	0	16	0.28881127779757065	1.2216332866066488	339938.5810908049	9.417828542926603e-5	0.12986305172169602	0.3969127932994391	1.592929715303823	-5.853945045864596	median	245653.33354527436	308788.02843364835	277710.4240989405	330525.0002478615	317226.06788085785	270647.55443127896	399117.2893420387	335573.0682433691	518341.3445877669	702818.4384911066	319034.6689361935	389932.59875725	369323.6919621164	309274.6090351135	236743.78895431088	324078.8126783958	Zinc finger protein 142 OS=Danio rerio OX=7955 GN=znf142 PE=4 SV=1	other biological processes	nucleus	NA	561536	NA	ENSDARG00000061373	NA	NA	248814.18359375	323105.596679688	325151.533203125	416330.732421875	313196.13671875	344833.1484375	190377.345703125	264960.278320313	451396.126953125	849415.2109375	419462.041015625	396870.59375	284317.849609375
Q7SXI1	0	16	0.2885399969994822	1.2214035953086444	1641385.4559056482	4.54737639575061e-4	0.17769393223527327	0.47254869891138607	1.4070373795410154	-6.112360869428532	median	1443153.0434568413	1350120.8975325772	1442351.6305315914	1536966.3834394969	1408329.517179522	2006350.6890775908	1631447.0008723617	1188894.1941049527	1694144.4690735438	4142560.1878087074	2083076.3643077614	1717304.1071990358	1654414.6612137128	1127827.3190376707	1995456.213255132	1254355.3064728691	Cox7a2l protein OS=Danio rerio OX=7955 GN=cox7a2l PE=1 SV=1	cell organization and biogenesis;other metabolic processes;other biological processes	other membranes;mitochondrion	NA	335751	D244	ENSDARG00000054907; ENSDARG00000112758	TP53 Regulates Metabolic Genes; Respiratory electron transport; Cytoprotection by HMOX1	Electron transport chain	1461722.26171875	1412721.92578125	1688747.71484375	1935969.5625	1390438.58203125	2556299.5625	778193.673828125	938721.74609375	1475341.02734375	5006632.5	2738797.84375	1747859.765625	1273624.2734375
Q6PC63	0.375	16	0.28776313562275035	1.2207460718359113	74623.2025881374	2.0673985431251326e-5	0.07143151538018928	0.2891733976265884	1.9245909539526678	-5.336863173102707	median	66328.73574583435	69782.35603910456	48043.93305393575	58795.70004897235	64109.44787462578	73616.05573013423	94271.27413095557	74436.21854651684	73083.21127894778	138968.78553968156	73304.85421138947	88827.10255470718	80287.91432492451	69548.80159458754	74464.24725900394	77658.97700599392	Protein lin-7 homolog OS=Danio rerio OX=7955 GN=lin7a PE=2 SV=1	cell-cell signaling;transport;other biological processes	plasma membrane;other membranes;other cell component	other molecular function	393682	lin7b	ENSDARG00000013414	NA	NA	67182.1953125	73017.953125	56251.25	74059.3203125	63295.0234375	93794.515625	44967.01953125	58773.015625	63644.3125	167955.46875	96380.1328125	90407.5859375	61808.34765625
A0A2R8Q815	0.3125	16	0.28735340597380343	1.2203994255757482	477794.4977596467	0.00013237057836198039	0.16904863926445346	0.45901566005046546	1.4414080380922252	-6.032723321457782	median	748436.7151327059	NA	301114.9046845128	591626.691950356	414325.16351942363	406237.2507377426	264988.6347915357	454426.6893937417	426088.97536285553	546745.8128655938	552917.149236313	718629.256715233	478806.49212039134	613205.4960766734	408089.4529307506	515107.38419939886	Uncharacterized protein OS=Danio rerio OX=7955 PE=3 SV=1	NA	NA	NA	NA	NA	NA	NA	NA	758066.9375	NA	352554.1875	745215.5625	409061.71875	517588.53125	126398.515625	358804.1875	371058.40625	660788.3125	726967.25	731415.6875	368601.40625
A0A2R8RN74	0.75	16	0.28735340597380343	1.2203994255757482	477794.4977596467	0.00013237057836198039	0.16904863926445346	0.45901566005046546	1.4414080380922252	-6.032723321457782	median	748436.7151327059	NA	301114.9046845128	591626.691950356	414325.16351942363	406237.2507377426	264988.6347915357	454426.6893937417	426088.97536285553	546745.8128655938	552917.149236313	718629.256715233	478806.49212039134	613205.4960766734	408089.4529307506	515107.38419939886	Crystallin, gamma M2d7 OS=Danio rerio OX=7955 GN=crygm2d7 PE=3 SV=1	NA	NA	NA	NA	NA	NA	NA	NA	758066.9375	NA	352554.1875	745215.5625	409061.71875	517588.53125	126398.515625	358804.1875	371058.40625	660788.3125	726967.25	731415.6875	368601.40625
A1A5V7	0.875	16	0.28654551445237786	1.2197162081859236	34155.15251144813	9.462514351214613e-6	0.29739562937553343	0.5908790202761572	1.0801920959766151	-6.425607406472005	median	NA	36361.32427783808	29400.475410616265	30923.667048919353	NA	44894.18485728821	16313.394716332687	33187.41797890474	28165.06696548394	79043.75780658162	56370.50454652165	36291.207285147204	30753.74002074546	29455.822091731712	32837.04322650526	27010.301676600688	Transmembrane protein 41B OS=Danio rerio OX=7955 GN=tmem41b PE=2 SV=1	cell organization and biogenesis;other metabolic processes;transport;developmental processes	other membranes;ER/Golgi;other cell component	transporter activity	561208	tmem41b	NA	NA	NA	NA	38047.2890625	34422.94140625	38951.5859375	NA	57199.86328125	7781.423828125	26203.97265625	24527.470703125	95531.03125	74115.1015625	36936.9296875	23675.267578125
Q1MTI1	0	16	0.2860693944816184	1.2193137423753087	445854.2105562436	1.2352168137805345e-4	0.0999790433622576	0.34685945159905013	1.74117887035168	-5.631120115925459	median	598227.68317588	446077.768058723	314313.30740293715	407519.0500127146	317300.54130950203	415050.5945795106	367005.4474895161	427611.101489798	390122.6008961657	853934.4635772222	598735.6296252997	430683.2606146072	452921.5944026544	401074.9203636966	483406.68133432994	457535.63404225203	Syntaxin 1B OS=Danio rerio OX=7955 GN=stx1b PE=1 SV=1	cell organization and biogenesis;transport	other membranes	other molecular function	NA	LOC122148769	ENSCCRG00000004717; ENSCCRG00020042952	NA	NA	605925.1484375	466761.046875	368007.265625	513312.7734375	313269.6640625	528817.6484375	175060.125976563	337631.255859375	339737.188476563	1032051.640625	787208.70703125	438346.32421875	348674.337890625
F1Q884	0.6875	16	0.28397443002180367	1.2175444390084016	12158.445890061295	3.3684366856394233e-6	0.49605929397183124	0.7376730441356096	0.7045540854092374	-6.601502234677145	median	13477.932366948688	5627.95404259117	NA	14424.615479424447	NA	20659.814762310158	NA	7185.777984047106	8470.501924245405	15308.072721468276	25946.81915582439	14739.264704065397	NA	NA	NA	8764.21009344756	Glycine N-methyltransferase OS=Danio rerio OX=7955 GN=gnmt PE=1 SV=1	NA	NA	NA	NA	NA	NA	NA	NA	13651.3544921875	5888.9052734375	NA	18169.30859375	NA	26322.75390625	NA	5673.71435546875	7376.51318359375	18501.09375	34114.4921875	15001.517578125	NA
Q6PH25	0.8125	16	0.2832794408580366	1.216958052845585	64200.895953246145	1.7786537451847284e-5	0.02536601149569891	0.17801358004258322	2.4543199847207515	-4.3916431281524915	median	71628.94360412506	53119.911993903734	61748.49405019503	58103.09666050743	50101.44817600898	45671.62147796114	56852.945607758506	74097.75543275499	64492.73986590636	62884.39841248907	68376.77950857094	88958.59112904326	65746.95047420092	82998.62217983241	61652.77721550096	76274.91436900238	Vacuolar protein sorting-associated protein 28 homolog OS=Danio rerio OX=7955 GN=vps28 PE=1 SV=1	protein metabolism;other metabolic processes;transport;developmental processes	other membranes;other cytoplasmic organelle	other molecular function	107591969; 107654718; 107706231; 109110999; 393562	LOC107591969; LOC107706231; LOC109110999; vps28; zgc:66078	ENSCCRG00015007257; ENSCCRG00020052204; ENSDARG00000103203; ENSSANG00000042993; ENSSGRG00000045272; ENSSRHG00000024442	Endosomal Sorting Complex Required For Transport (ESCRT)	NA	72550.6015625	55582.921875	72296.953125	73186.9140625	49464.9765625	58190.3984375	27118.626953125	58505.7734375	56163.32421875	76001.0859375	89900.7734375	90541.4140625	50614.22265625
E7FCI9	0.625	16	0.28323190339821913	1.216917954183153	57199.79228639679	1.5846916661113054e-5	0.2630519359419101	0.5664833681685628	1.160690432941787	-6.380315743040256	median	49357.15017616022	NA	56417.91126112787	85681.38663231875	38928.41210167084	39440.55175017526	65216.05152531017	40293.461293197026	31376.08104527665	81628.94968341569	93145.04345336882	99732.778726796	53368.314232941106	71493.10444223415	51925.16780997272	50593.920849060174	Sacsin molecular chaperone OS=Danio rerio OX=7955 GN=sacs PE=4 SV=2	NA	NA	other molecular function	558150	NA	ENSDARG00000091042	NA	NA	49992.234375	NA	66055.75	107924.6484375	38433.87890625	50251.3671875	31107.794921875	31814.73046875	27323.7734375	98655.453125	122465.71875	101507.3046875	41084.73046875
A0A2R8RYF0	0.5625	16	0.2819186378221943	1.2158107144321502	48764.55975501311	1.3509977633910733e-5	0.04684300803343029	0.2367834557512299	2.145792721266148	-4.95772204183926	median	50579.56960057838	37050.836118207655	40800.432663135645	38981.85051058284	31676.183645973386	58935.12368073835	50925.163420371624	51645.293678030976	65091.46423421506	46214.708518013016	46296.6411873406	61571.07355044355	63512.95687567636	48074.25853622923	51134.29988126993	52189.19729528307	Sperm acrosome-associated 4-like OS=Danio rerio OX=7955 GN=spaca4l PE=1 SV=1	other biological processes	plasma membrane;other membranes	NA	100334363	NA	ENSDARG00000116617	NA	NA	51230.3828125	38768.771484375	47770.3466796875	49101.708984375	31273.7802734375	75089.48046875	24291.0986328125	40777.859375	56684.7216796875	55854.36328125	60870.1357421875	62666.595703125	48894.4189453125
A0A0R4ITJ5	0.25	16	0.2796843359398764	1.213929245609101	10369665.00061383	0.0028728638776450302	0.07061820171284744	0.28782492319173186	1.9307153132965236	-5.32670754945509	median	11869867.038596489	6279287.408211894	8959399.09908858	10521354.473169545	9700542.363025041	12654477.748284906	6858294.583676601	10408333.135302432	10203578.639621615	12921803.798410393	15004523.887311205	11235488.633030921	11842558.25359131	9699533.077107275	10995805.273566382	10341369.796821592	Collagen type VII alpha 1-like OS=Danio rerio OX=7955 GN=col7a1l PE=1 SV=2	NA	NA	NA	NA	NA	NA	NA	NA	12022598	6570439	10489928	13252744	9577310	16123121.5	3271379	8218165	8885758.25	15617087	19727725	11435399.5	9116801.25
A0A286Y9N0	0.4375	16	0.27897506389642324	1.2133325883539288	12142.898220663448	3.3641292815147965e-6	0.4247955735503073	0.6882043768982384	0.8268331763478854	-6.549980837056652	median	13087.715057262303	6400.698904305884	10330.664861122103	10063.52155925069	NA	17889.833686015238	NA	NA	16466.870792622914	NA	25578.377300771488	14765.304315995521	NA	6522.777654304313	13536.172730387278	9892.707889765696	Uncharacterized protein OS=Danio rerio OX=7955 PE=4 SV=1	NA	NA	NA	NA	NA	NA	NA	NA	13256.1162109375	6697.47998046875	12095.4462890625	12676.0556640625	NA	22793.509765625	NA	NA	14340.12890625	NA	33630.0703125	15028.0205078125	NA
A0A0R4ILY0	0.125	16	0.2781667018213909	1.212652931675947	280631.0447606845	7.774742881192714e-5	0.1106451741844699	0.36616932858313456	1.6843606764445291	-5.71818546228635	median	380341.6832560325	179684.58789202638	271087.2154863293	234925.88978954827	266315.01345568174	321932.59041183814	192982.5822912432	247022.34690056997	277660.89034588967	266056.1642888465	310641.169402292	303497.4176770814	285150.66282384907	232575.11259711985	475049.664757708	379099.40042037744	NOVA alternative-splicing regulator 2 OS=Danio rerio OX=7955 GN=nova2 PE=1 SV=1	NA	NA	NA	NA	NA	NA	NA	NA	385235.583984375	188016.01953125	317396.885742188	295913.67578125	262931.838867188	410175.62109375	92051.9174804688	195042.796875	241800.21875	321551.2578125	408426.392578125	308897.48828125	219518.609375
E9QGD6	0.9375	16	0.2777915910661086	1.2123376744570222	8818.3076564499	2.443068076613458e-6	0.40497353533278313	0.6747235494012634	0.8749240947455589	-6.318962738878311	median	10111.251837364822	NA	6797.164655283703	7846.869589784308	NA	12675.292454364317	NA	5436.818549640997	NA	NA	14894.901947740274	7612.972568696772	NA	NA	NA	8676.76986823541	Uricase (Fragment) OS=Danio rerio OX=7955 GN=uox PE=1 SV=1	NA	NA	NA	NA	NA	NA	NA	NA	10241.3544921875	NA	7958.3203125	9883.951171875	NA	16149.6416015625	NA	4292.77880859375	NA	NA	19583.595703125	7748.4287109375	NA
X1WH54	0.125	16	0.2772745629392759	1.2119032788605357	151990.77748009353	4.210828549735186e-5	0.01676432176362551	0.14234967953674993	2.6563479803593033	-4.001758729979824	median	127095.82679042988	147432.66451241085	141511.054179724	133102.2600532898	127946.18919117244	126947.6002509084	160641.6445242635	143369.00034585633	215850.49252708882	164515.74389741305	124171.69095740431	167433.38253282086	167922.87945917764	179594.4218910411	144484.68038383182	190967.76290460574	Phosphatidate phosphatase OS=Danio rerio OX=7955 GN=lpin1a PE=3 SV=1	other metabolic processes;other biological processes	other membranes;mitochondrion;nucleus	other molecular function	799099	lpin1	ENSDARG00000020239	NA	Adipogenesis	128731.18359375	154268.671875	165685.3046875	167656.1875	126320.8046875	161744.453125	76625.419921875	113200.65234375	187972.8046875	198831.1171875	163259.09375	170412.4921875	129272.703125
Q1ED17	0.0625	16	0.27703495167369496	1.2117020155602294	410149.0508887221	1.136297452886717e-4	0.027506988806167563	0.18413034089830033	2.4142724028038764	-4.467266941461537	median	366770.60854219476	316049.02681443555	328901.20237233845	313020.01215704245	363669.3525967201	427763.5076793322	504393.39349082386	396719.90594967274	420966.8711281209	529484.3648671921	458688.1685746742	492725.3902555264	441392.09896594734	338006.3639894266	499439.05802863446	459898.0132162012	DNA topoisomerase I OS=Danio rerio OX=7955 GN=top1l PE=1 SV=1	cell cycle OR cell proliferation;cell organization and biogenesis;DNA metabolism;other metabolic processes	nucleus;other cell component	nucleic acid binding activity;other molecular function	553496	top1l	ENSDARG00000070545	SUMOylation of DNA replication proteins	NA	371489.888671875	330703.265625	385087.202148438	394281.373046875	359049.421875	545015.22265625	240593.625	313240.32421875	366597.8359375	639926.400390625	603076.38671875	501492.357421875	339798.54296875
A0A0G2L264	0.9375	16	0.27697576334475826	1.211652305022461	1039755.9716147584	2.88059196921109e-4	0.03661308128639978	0.210319381273454	2.2713118401232957	-4.732192284453868	median	1107879.9978082015	1114449.9469336674	989344.9129441627	1046911.3168734347	853113.0936352912	726797.2375325923	799963.1620783377	999168.1054755341	1092315.6123469258	871985.1954922773	1053581.0006344365	1219404.512971664	1537732.58210319	1234043.7420424472	1017154.8110957432	1246499.2710944582	Uncharacterized protein OS=Danio rerio OX=7955 GN=rab35a PE=4 SV=1	transport	plasma membrane;other membranes;other cytoplasmic organelle	other molecular function	796454	rab35a	ENSDARG00000102078	NA	NA	1122135.21875	1166123.625	1158354.125	1318694.0625	842275.4375	926015.3125	381579.21875	788918.671875	951240.03125	1053867.46875	1385232.640625	1241101.140625	1183798.46875
Q7T3B1	0.5625	16	0.2763735380466521	1.2111466296204783	108453.28908184342	3.004644186640347e-5	0.07920096334272395	0.30506262937958073	1.8690272025655412	-5.428053722776863	median	113676.10537729727	140240.7210973658	72823.4796856147	108710.25392493143	82499.97719516113	92595.23332574902	71724.51965205249	128635.11930280163	96871.33219462012	93376.20543844129	122599.77596533108	136704.81502465188	126074.03985613558	128807.74612386806	123956.49068979228	134954.3273567299	26S proteasome AAA-ATPase subunit RPT1 OS=Danio rerio OX=7955 GN=psmc2 PE=1 SV=1	protein metabolism;other metabolic processes;other biological processes	other cell component	other molecular function	393941	zgc:63995	ENSDARG00000020101	AUF1 (hnRNP D0) binds and destabilizes mRNA; Ub-specific processing proteases; Neutrophil degranulation; Cross-presentation of soluble exogenous antigens (endosomes); Antigen processing: Ubiquitination & Proteasome degradation; Hedgehog ligand biogenesis; MAPK6/MAPK4 signaling; Neddylation; KEAP1-NFE2L2 pathway; Asymmetric localization of PCP proteins; Regulation of ornithine decarboxylase (ODC);…	NA	115138.7890625	146743.259765625	85263.8720703125	136931.91015625	81451.92578125	117975.962890625	34212.3081054688	101567.140625	84360.1318359375	112853	161192.36328125	139137.177246094	97056.0532226563
Q6P0S5	0.125	16	0.27619941534795345	1.2110004619357766	116444.42458292145	3.226034603023662e-5	0.19873221050791212	0.4981583832264826	1.3381254568109104	-6.201784964858302	median	113893.91220646325	57336.19498301254	95384.73208175391	123750.40866431782	90558.45875595923	189165.6558366308	92841.09553305902	128205.277480841	137222.0976431074	108986.68198908314	193981.52900077315	132190.39939894737	98368.72009343492	91809.10712444315	161160.30019142886	130247.14076960146	Alcohol dehydrogenase 8a OS=Danio rerio OX=7955 GN=adh8a PE=1 SV=1	other metabolic processes;other biological processes	cytosol	other molecular function	322482	wu:fb62f02	ENSDARG00000091211; ENSDARG00000113750	RA biosynthesis pathway; Abacavir metabolism; Ethanol oxidation	NA	115359.3984375	59994.701171875	111679.25	155876.5546875	89408.03515625	241016.73046875	44284.830078125	101227.748046875	119499.484375	131719.57421875	255044.03125	134542.4375	75727.5625
U3JA35	0.125	16	0.2761564427478227	1.210964391205578	136221.83361548293	3.773957838727931e-5	0.17109265500351004	0.46197403080445665	1.4300210969124882	-6.081748135406193	median	118199.91650399305	108659.22567035623	140823.5607753534	114566.90750793782	113564.73430848717	121245.0636862682	145529.4317862976	132791.90683248083	215459.91114277186	324045.41707903065	104478.8998487738	132660.27531614204	125256.18561005974	110704.46813180078	129181.56243201434	147093.18623519404	Zinc finger protein 646 OS=Danio rerio OX=7955 GN=znf646 PE=4 SV=1	NA	NA	NA	561201	NA	ENSDARG00000061424	NA	NA	119720.80859375	113697.42578125	164880.3671875	144308.9765625	112122.046875	154478.828125	69416.955078125	104849.23828125	187632.66796875	391636.1484375	137367.3046875	135020.673828125	96426.44140625
F1Q5D7	0.8125	16	0.27608144466228524	1.2109014412072518	157163.87378842206	4.3541465982825225e-5	0.056895242189984936	0.2621966935044784	2.0449555640137613	-5.133620087916475	median	145941.83689015347	198548.7682911497	173650.71024465025	123698.53845854948	113215.61958731107	118629.35308638612	141619.49241976664	146243.62148647543	206151.72092434493	142028.20226428335	178607.68859077903	164516.416357906	147838.29796439083	227944.18551604918	141761.71894842922	194720.4632595519	FinTRIM family, member 16 OS=Danio rerio OX=7955 GN=ftr16 PE=4 SV=2	NA	NA	other molecular function	562315	si:ch211-159p3.4	ENSDARG00000032043	NA	NA	147819.6875	207754.875	203315.359375	155811.21875	111777.3671875	151146.140625	67551.9296875	115470.3828125	179526.65625	171653.03125	234830.734375	167443.625	113810.9140625
F1QM02	0	16	0.27562775739092515	1.2105207064134196	934101.2147526846	2.5878807442366545e-4	0.022228873298688244	0.16301173752371378	2.5191787270234602	-4.2679509047104975	median	934002.1114601353	864403.3952419311	1034403.4856941565	965126.1561266525	574218.8927548694	838215.9017563846	919007.4719842937	757132.355607125	1089701.8771591177	1030867.0354629898	1050217.5678722034	1060413.2917953043	952593.1530712579	1002287.1198573656	895421.7290856411	1163719.6250183997	ELAV-like protein OS=Danio rerio OX=7955 GN=elavl1a PE=1 SV=1	other biological processes	nucleus;other cell component	nucleic acid binding activity	30736	elavl1	ENSDARG00000038695	NA	NA	946020.025390625	904483.169921875	1211110.02734375	1215677.1171875	566924.212890625	1067974.28515625	438362.876953125	597813.169921875	948963.8671875	1245889.5390625	1380810.44921875	1079281.01953125	733338.376953125
F1R5M2	0.0625	16	0.2749344175164161	1.2099390861787247	82072.32616355737	2.2737727899177845e-5	0.45338864376243226	0.7130466403932323	0.7676305174030739	-6.792039677661729	median	85887.952718732	82312.98439087508	104994.08586525788	112449.00383810232	15423.369722383462	117778.96998588396	73142.86168059106	86612.36524419869	99830.14822219162	114921.47227974408	111004.38681812338	96572.9290526821	41413.86783290448	62568.83323120715	116261.25224775885	119077.7661745654	Kinesin-like protein OS=Danio rerio OX=7955 GN=kif5ba PE=1 SV=1	cell organization and biogenesis;transport;developmental processes;other biological processes	cytoskeleton;other cell component	cytoskeletal activity;other molecular function	563459	NA	ENSDARG00000074131	NA	NA	86993.0830078125	86129.5888671875	122930.1640625	141641.255859375	15227.4365234375	150062.6640625	34888.8515625	68387.0029296875	86936.80859375	138892.267578125	145946.91796875	98291.232421875	31881.7939453125
Q6DHJ2	0.5625	16	0.27444640875300763	1.2095298790999145	63128.79685218981	1.7489517752512912e-5	0.20650335675958467	0.5111817911338041	1.3175153135734137	-6.1935541789409125	median	58801.646276300526	NA	55051.78569201125	52201.43576575188	58020.19363985912	76262.52323690693	48095.53851596129	54615.86233857719	55322.63805306256	169029.46437635532	71087.13205879177	60549.663319911015	71443.04117289002	57261.4243507097	53716.691752413906	58017.104414239206	Ras-related protein Rab-3 OS=Danio rerio OX=7955 GN=rab3aa PE=1 SV=1	cell-cell signaling;cell organization and biogenesis;transport;developmental processes;other biological processes	plasma membrane;other membranes;ER/Golgi;other cytoplasmic organelle;other cell component	cytoskeletal activity;other molecular function	445024	rab3a	ENSDARG00000056347; ENSDARG00000114357	NA	NA	59558.25390625	NA	64456.25	65753.15625	57283.125	97166.390625	22941.37890625	43123.34765625	48177.56640625	204286.328125	93464.3046875	61627.01171875	54999.265625
Q5BJ17	0	16	0.2742761365206654	1.2093871343106233	616932.9445210351	1.7091818984882854e-4	0.003171562792917111	0.05581950515534116	3.4411954161515776	-2.392849969735831	median	568870.3550695908	627907.7179327796	530848.0602097734	616113.4388886044	545778.687991916	579141.6728759618	492440.9725460002	539444.4292679235	692092.7865529315	692374.5092059347	611216.8901104672	722159.9225911916	751731.6209518829	751296.802781422	615755.6988286958	610306.7224770252	Elongation factor Tu OS=Danio rerio OX=7955 GN=tufm PE=1 SV=1	protein metabolism;other metabolic processes	mitochondrion	nucleic acid binding activity;other molecular function	541378	zgc:110766	ENSDARG00000104173	NA	NA	576190.076171875	657021.90234375	621532.5234375	776059.17578125	538845.302734375	737886.7578125	234892.368164063	425932.11328125	602707.08984375	836792.84375	803618.8828125	735009.173828125	578708.38671875
A0A0R4ITA7	0.875	16	0.2736052439188761	1.20882486700325	149230.87648323746	4.134366871568389e-5	0.0485547202361555	0.24165022719073792	2.1273046492811987	-4.990337687023915	median	139084.29246284443	116738.978646862	109198.75073976196	142572.65684975323	156554.02741840962	136756.4782099077	129925.01512450703	163818.5811216752	150603.85769886852	160969.89149740254	113509.04095339571	160976.67945902204	201298.24622487	229349.4789802744	157488.94351702282	163065.11989099233	Interferon regulatory factor 2-binding protein 2-B OS=Danio rerio OX=7955 GN=irf2bp2b PE=1 SV=1	NA	NA	NA	NA	NA	NA	NA	NA	140873.90625	122151.8125	127853.109375	179585.140625	154565.21875	174241.984375	61973.7109375	129347.140625	131152.953125	194545.65625	149240	163840.90625	154966.1875
A9C461	0.875	16	0.2733686907198791	1.208626676852653	52427.54348420328	1.4524788974428385e-5	0.10455234702416644	0.35386948223564024	1.7162037477691612	-5.669639489541886	median	66163.0550782769	62034.60372583588	53550.936584761366	37438.59404443388	40603.74970344563	39867.595091869945	40437.11537966427	49659.787541344	61582.4499027723	41050.420481902205	41885.625332962016	55754.490707336176	80463.59652966782	57087.057378700585	67033.13199740564	67003.69265148445	Asialoglycoprotein receptor-like 1 OS=Danio rerio OX=7955 GN=asgrl1 PE=4 SV=1	NA	plasma membrane;other membranes	other molecular function	100000463	si:ch211-170d8.5	ENSDARG00000046142	NA	NA	67014.3828125	64910.9609375	62699.01171875	47157.81640625	40087.93359375	50795.46484375	19288.341796875	39210.15234375	53628.90625	49612.88671875	55070.59765625	56746.51953125	61943.59375
F1QJT6	0.5625	16	0.2731143409711212	1.2084136125627878	32758.36334584312	9.07554089177161e-6	0.21193931138108651	0.5166185652803967	1.3091215037307746	-6.132143996940638	median	26928.25321761767	26405.121531589197	40514.95878722803	26058.4334002949	39300.63681045314	NA	37654.02396741579	19768.088210206763	21645.609888780502	49152.93972726195	36784.16946093201	42993.11198712652	37961.435714962114	35664.08148322204	NA	NA	Double-stranded RNA-binding protein Staufen homolog 2 OS=Danio rerio OX=7955 GN=stau2 PE=1 SV=1	NA	cytoskeleton	nucleic acid binding activity	393899	zgc:55287	ENSDARG00000026801	NA	NA	27274.7421875	27629.447265625	47436.10546875	32823.31640625	38801.375	NA	17960.818359375	15608.3984375	18850.01953125	59405.462890625	48363.279296875	43758.080078125	29223.9951171875
A0A0R4IFU8	0.125	16	0.27247459980728195	1.2078778787238027	51434.31435378585	1.4249619806395271e-5	0.098851802319002	0.3442033980028559	1.747487093746153	-5.621329939729733	median	53281.85368410109	50845.17006308319	35283.68126827643	59436.12931679615	38928.910622204705	35088.78054018534	47533.864995760465	62378.429303710305	62905.2951124217	69381.16635025034	56175.51070857989	68065.03363928518	39014.49001174487	67327.84018834468	44059.58131251787	53982.733578892454	cAMP-responsive element-binding protein 1b OS=Danio rerio OX=7955 GN=creb1b PE=1 SV=2	other biological processes	nucleus	nucleic acid binding activity;other molecular function	550516	zgc:110211	ENSDARG00000093420	NA	FGF signaling pathway	53967.4375	53202.70703125	41311.171875	74866.0078125	38434.37109375	44706.7578125	22673.462890625	49252.48046875	54780.90234375	83852.9765625	73858.7265625	69276.1015625	30034.671875
F1Q895	0.0625	16	0.27114450139531954	1.2067647841151792	145988.6127566375	4.0445415749807326e-5	0.12875653005038648	0.3969127932994391	1.597869958044684	-5.846750420686126	median	172898.92995953985	123921.21772578756	183024.76742206796	148997.53510887586	85602.55138983922	89951.42546976655	142766.93639372216	151464.90504418785	106185.68895635028	191968.15375048717	186917.22716264604	144819.47013995762	177059.05433815965	150125.22190345207	163668.69166228283	182277.6796726545	High mobility group box 3b OS=Danio rerio OX=7955 GN=hmgb3b PE=1 SV=1	NA	NA	NA	NA	NA	NA	NA	NA	175123.640625	129667.0703125	214290.78125	187677.9453125	84515.0859375	114607.4765625	68099.255859375	119592.98046875	92471.513671875	232009.6640625	245755.9921875	147396.21484375	136306.0390625
F1RA03	0.8125	16	0.2707115422752615	1.2064026830384864	13244.786903971077	3.6694020357718476e-6	0.06260747536636274	0.27237769058264777	2.0140617636137863	-5.123880618907634	median	9112.117579828351	13418.039398947874	13651.701333118206	12203.98005430164	12261.395421314603	11358.766079671128	NA	NA	18780.275472921407	15425.715868611695	10435.10643818973	12699.934869338926	13809.857862527631	13242.372569688458	15487.838418715139	16571.830078362196	Vimentin-related 1 OS=Danio rerio OX=7955 GN=vimr1 PE=1 SV=2	NA	cytoskeleton	NA	572200	LOC572200	ENSDARG00000068589	NA	NA	9229.3642578125	14040.193359375	15983.8134765625	15372.1865234375	12105.630859375	14472.25	NA	NA	16354.7509765625	18643.275390625	13719.9228515625	12925.90234375	10631.294921875
Q66IB6	0.875	16	0.26910533843230766	1.2050602993054316	15713.744189718785	4.353414315942253e-6	0.5868211267943235	0.788140998474448	0.5575223033690828	-6.789974956964123	median	14898.011604533827	7705.235878947066	13053.34746198956	13236.20443684505	12141.612015258152	35725.29092659472	NA	NA	9535.596501356418	10425.764143812949	71317.85535637345	16668.295352048095	10443.158538720389	NA	21346.531313166422	NA	High mobility group box 2b OS=Danio rerio OX=7955 GN=hmgb2b PE=1 SV=1	other biological processes	nucleus	nucleic acid binding activity	447936	hmgb2	ENSDARG00000053990	NA	NA	15089.7060546875	8062.50439453125	15283.2431640625	16672.380859375	11987.369140625	45517.73828125	NA	NA	8304.0478515625	12600.4130859375	93767.65625	16964.87109375	8039.49609375
A0A2R8Q2X2	0.0625	16	0.26884856603649254	1.2048458404787112	151815.7710760451	4.205980084750853e-5	0.4433742427961075	0.7030078083974317	0.7850652396456781	-6.778290851986065	median	176218.46708874629	43201.98341809595	244401.77001528928	213722.09023138994	183866.29386485723	217708.0868922428	46110.86020034239	182440.14742572172	173478.13367877848	207032.174755603	121136.59131039806	147467.038255959	178970.57191676975	168056.6634950476	170242.621264018	181009.9696961975	Sarcolemma-associated protein b OS=Danio rerio OX=7955 GN=slmapb PE=1 SV=1	NA	NA	NA	NA	NA	NA	NA	NA	178485.890625	45205.12890625	286152.78125	269205.27734375	181530.51953125	277382.7578125	21994.6953125	144050.2734375	151072.953125	250215.80078125	159268.58984375	150090.890625	137777.58984375
Q7ZVP2	0.4375	16	0.2677136454121829	1.2038984006873739	83549.7367788888	2.3147037128452243e-5	0.15315956557049182	0.4335042674626786	1.496351409249994	-5.991248621597392	median	74323.90781085484	55263.24127309945	82695.89401377724	92637.720519686045	71643.52144239546	105314.11722662434	55176.53811422994	86287.25978248435	77536.85504274275	85933.72538349623	174287.07412219414	106723.7069058107	81123.31560690932	75391.97131085864	82117.42425159282	80133.85315757315	RAB5C, member RAS oncogene family OS=Danio rerio OX=7955 GN=rab5c PE=1 SV=1	cell adhesion;cell cycle OR cell proliferation;cell organization and biogenesis;transport;developmental processes;other biological processes	other cytoplasmic organelle;other cell component	other molecular function	386807	wu:fb98b08	ENSDARG00000026712	Neutrophil degranulation; RAB geranylgeranylation; RAB GEFs exchange GTP for GDP on RABs	NA	75280.2421875	57825.630859375	96822.78515625	116686.876953125	70733.38671875	134181.14453125	26318.9873046875	68130.3076171875	67522.755859375	103858.13671875	229150.0546875	108622.62109375	62451.4677734375
E7F5A4	0	16	0.26724826765521215	1.2035101154524885	12457566.378538523	0.003451306522452753	0.08449187394437023	0.31599258833295507	1.833897563479627	-5.484808463286596	median	11926702.491919054	8346582.696872064	11620692.633265497	11949351.617593614	11840226.341395803	15200378.574635126	9711511.827348094	11443529.826400023	12939634.246101525	13104853.167530062	22591365.09745021	14583390.364660813	11292035.173012763	10467506.172121916	13813064.092517532	13341481.207858888	Si:dkey-261m9.12 OS=Danio rerio OX=7955 GN=si:dkey-261m9.12 PE=1 SV=1	cell organization and biogenesis;other biological processes	nucleus;other cell component	nucleic acid binding activity;other molecular function	560910	NA	ENSDARG00000032637	NA	NA	12080164.7617188	8733588.52734375	13605848.75	15051455.4335938	11689812.1669922	19366864.0839844	4632352.17773438	9035530.9609375	11268444.7109375	15838317.5625	29702791.0625	14842869.796875	8692989.9921875
Q6A3P5	0.125	16	0.2672249523959742	1.2034906657955586	102627.75379816288	2.843250642264114e-5	0.0194628051991383	0.15154251623818163	2.5840149027816968	-4.142875092727588	median	115072.60520144101	87815.28603982652	69494.00485129924	99319.0083458437	109185.0968969677	89756.01855015152	101360.73529476179	84669.93135126587	98614.05968146826	113498.61512348158	105197.4286111284	116237.07412934178	134689.44674400237	112390.84100424705	105855.66126002217	117714.97660749372	N-myc downstream regulated gene 1 protein, ndrg1 OS=Danio rerio OX=7955 GN=ndrg1a PE=1 SV=1	signal transduction	other cell component	NA	792085	ndrg1a-2	ENSDARG00000032849	NA	NA	116553.2578125	91887.015625	81365.625	125102.65625	107798.046875	114358.5078125	48348.6640625	66853.3046875	85877.78125	137172.625	138312.015625	118305.2578125	103688.484375
A0A0R4IC33	0	16	0.2668072360221778	1.2031422588409275	477521.252460716	1.322948771171487e-4	0.08454760369652413	0.31599258833295507	1.8335380090117233	-5.485385676906939	median	456350.2985057163	233121.62766011237	437767.75004285976	450773.1636924504	554312.2042303284	551684.9633928788	431029.2228700153	466271.30535170995	507377.5401000564	528770.4887905875	579008.2796380286	560876.2752643187	463657.77226720983	445314.6332747288	564603.0676332654	557765.3467756443	ELAV-like protein OS=Danio rerio OX=7955 GN=elavl3 PE=1 SV=2	other biological processes	other cell component	nucleic acid binding activity	30732	HuC	ENSDARG00000014420	NA	NA	462222.2109375	243930.7734375	512551.358398438	567795.84375	547270.412109375	702904.052734375	205599.209960938	368156.40625	441848.328125	639063.62109375	761271.48046875	570855.837890625	356939.41015625
I3ISS1	0	16	0.2659062160307428	1.2023910836099427	3315282.3305950435	9.184824052847936e-4	0.11588377671587961	0.37663764182481574	1.6581683062937693	-5.757633340035095	median	3071634.4588428945	2957238.017752904	2452147.268622961	4606763.182115754	3203727.9141010246	3777296.2784268605	2527198.047817871	2224881.8956731125	3726327.8635622086	3265614.5908418032	5353227.521742233	4209313.890063933	2657585.7432423313	3979054.9650804377	3467402.0726338997	3033910.0857600165	Collagen, type XI, alpha 2 OS=Danio rerio OX=7955 GN=col11a2 PE=1 SV=1	cell organization and biogenesis;developmental processes;other biological processes	non-structural extracellular;extracellular matrix;other cell component	extracellular structural activity;other molecular function	561679	col11a1	ENSDARG00000012422	NA	NA	3111157.53710938	3094356.21289063	2871046.15039063	5802699.00390625	3163028.85351563	4812668.53125	1205463.3293457	1756712.26953125	3245062.31835938	3946769.96875	7038343.98242188	4284209.39453125	2045899.24804688
B8A5D3	0.6875	16	0.2656620580431177	1.202187611262293	14752.33528665652	4.087060782911975e-6	0.4165692367585714	0.6820923117228562	0.8448896060626232	-6.490270017147423	median	17308.876467786347	NA	NA	13936.825905963704	11855.521565623643	15997.759646786566	NA	9637.417322805444	11622.210543801892	13655.987819466876	38303.34443115254	NA	NA	NA	14272.302805581587	12761.210886135956	Asparagine--tRNA ligase OS=Danio rerio OX=7955 GN=nars1 PE=1 SV=1	NA	NA	NA	NA	NA	NA	NA	NA	17531.591796875	NA	NA	17554.88671875	11704.9130859375	20382.810546875	NA	7609.46875	10121.169921875	16504.41015625	50360.66796875	NA	NA
Q29RA2	0.875	16	0.26557281009521283	1.2021132438764917	26222.941983254772	7.2649350567076696e-6	0.23835168748101784	0.547713594369616	1.2256051697735146	-6.305368689595778	median	40632.07301007084	14245.156261604881	NA	27325.73051002908	30238.168524781002	26776.704991848546	15824.752102271696	21161.65494370105	30405.67638146169	19263.603560190575	27295.916728587952	38482.06945017783	26582.29868196129	40095.99971056034	28557.82678631093	23738.158897239922	Transitional endoplasmic reticulum ATPase OS=Danio rerio OX=7955 GN=zgc:136908 PE=1 SV=1	cell cycle OR cell proliferation;cell organization and biogenesis;protein metabolism;other metabolic processes;stress response;transport	other membranes;cytosol;ER/Golgi;nucleus	other molecular function	563679	NA	ENSDARG00000011983	NA	NA	41154.890625	14905.6611328125	NA	34419.609375	29854.033203125	34116.30859375	7548.34326171875	16708.724609375	26478.69921875	23281.685546875	35888.265625	39166.7734375	20463.951171875
F1R4U6	0.875	16	0.26523251487740396	1.2018297292491233	87144.27511607023	2.414288601509299e-5	0.011361765609781966	0.11638295354781951	2.842802954689179	-3.631111193962354	median	86739.71467810277	62938.572248209435	80264.38120423492	87938.19025320394	87293.9049528928	81851.9594930147	67781.97162713739	85423.36229406971	101934.33562344735	94598.16733046429	97375.67767792766	98855.27479629309	86935.407657393	107753.85467560738	79525.53380770679	100344.36789276627	Si:ch211-14a17.10 OS=Danio rerio OX=7955 GN=si:ch211-14a17.10 PE=1 SV=2	NA	NA	NA	NA	NA	NA	NA	NA	87855.8046875	65856.84375	93975.8984375	110767.328125	86184.953125	104287.9140625	32331.728515625	67448.1953125	88769.234375	114329.84375	128028.09375	100614.1875	66925.8125
A0A2R8RP73	0.75	16	0.2646368296156272	1.201333599119248	15535.348587806993	4.303990705764606e-6	0.09486295639649103	0.3357489645038513	1.7847868060985266	-5.493700157991571	median	13681.093657589368	NA	12471.756880956531	14332.707590314576	15852.995509780725	15155.81538063602	NA	12756.34497208912	17514.418363672794	18150.98319784214	24698.35589679138	21952.694885664834	15037.01249860779	13001.705800412554	13499.602061289015	13988.328496556565	Transporter OS=Danio rerio OX=7955 GN=slc6a9 PE=1 SV=1	NA	NA	NA	NA	NA	NA	NA	NA	13857.1298828125	NA	14602.2998046875	18053.541015625	15651.6044921875	19310.0859375	NA	10072.09765625	15252.3828125	21936.990234375	32473.03125	22343.294921875	11576
Q6NYV1	0.5625	16	0.26368032671594577	1.200537382174918	145906.21737122905	4.0422588519958475e-5	0.116595898416217	0.376844172510511	1.6604198612985028	-5.722103088722576	median	165522.89297385677	NA	164242.2223470046	104406.18358338473	142030.38340122884	124641.73666867791	88871.72661791282	159332.077266686	221902.46080489276	196491.57049277567	161848.71810456942	156183.27998484008	126214.57027063427	133064.53703072597	141492.3506002521	155157.10265815587	Proteasome (Prosome, macropain) 26S subunit, non-ATPase, 3 OS=Danio rerio OX=7955 GN=psmd3 PE=1 SV=1	protein metabolism;other metabolic processes;developmental processes;other biological processes	other cell component	enzyme regulator activity	393544	zgc:65867	ENSDARG00000018124	Ub-specific processing proteases; Neutrophil degranulation; Cross-presentation of soluble exogenous antigens (endosomes); Antigen processing: Ubiquitination & Proteasome degradation; Hedgehog ligand biogenesis; MAPK6/MAPK4 signaling; Neddylation; KEAP1-NFE2L2 pathway; Asymmetric localization of PCP proteins; Regulation of ornithine decarboxylase (ODC); Activation of NF-kappaB in B cells; FBXL7 do…	NA	167652.6953125	NA	192299.625	131510.484375	140226.078125	158806.54296875	42391.45703125	125804.70703125	193243.14453125	237476.59375	212796.2890625	158962.21875	97164.23828125
Q502Q3	0.5	16	0.2632073195887408	1.200143834237497	45843.44669771976	1.2700697856375147e-5	0.05482435193914712	0.25887446183211643	2.0643210858120407	-5.100224028179067	median	41904.11178897672	50177.1070640957	47693.18677316144	34713.3428609318	35750.73143640071	29749.455698274603	48926.0371812107	51911.773889093885	53582.1051334528	50919.38720730773	46306.88897036596	59366.005169478776	46636.0318977502	60546.07324982455	41364.07261480578	46199.1574592885	Efnb3 OS=Danio rerio OX=7955 GN=efnb3b PE=1 SV=1	NA	NA	NA	NA	NA	NA	NA	NA	42443.296875	52503.66796875	55840.5859375	43725.078125	35296.56640625	37903.90234375	23337.5234375	40988.265625	46661.828125	61540.36328125	60883.609375	60422.29296875	35901.9921875
E9QBV1	0.3125	16	0.26308516845467267	1.2000422239038882	78337.39627090824	2.1702984233544177e-5	0.0362013036359749	0.210319381273454	2.2770183854613117	-4.721775791214668	median	87475.38929217577	84837.07213595034	61537.55250783571	61705.93305143132	60148.97523231641	71247.31401757899	72513.04113147999	78093.59314982266	91136.59831117028	61236.04657187616	88323.55698388163	81090.15518156375	88692.03688722404	82262.5766114678	103290.72068821041	97644.16219080368	Clathrin heavy chain OS=Danio rerio OX=7955 GN=cltcb PE=1 SV=1	cell cycle OR cell proliferation;cell organization and biogenesis;transport	plasma membrane;other membranes;cytoskeleton;ER/Golgi;other cell component	other molecular function	503600	fd07f11	ENSDARG00000090716	NA	NA	88600.9453125	88770.7109375	72049.9765625	77725.0625	59384.86328125	90776.4921875	34588.4296875	61660.7890625	79366.0546875	74008.9140625	116126.5	82532.9765625	68278.125
Q7ZUE4	0.25	16	0.262593375743684	1.199633217549125	317990.78176219563	8.809775728479551e-5	0.025561867382147795	0.17801358004258322	2.450526631042561	-4.398831399854528	median	304234.02598531597	287041.09930061304	244163.39065867008	324522.0767781363	265929.04876924754	324267.417361233	264100.6105834662	320337.03471845126	251092.68783997215	326408.60007818753	382940.63714409637	408584.67136465403	311070.77258733124	376346.3212505947	362078.7344044176	398337.4044142837	PRP40 pre-mRNA processing factor 40 homolog A (Yeast) OS=Danio rerio OX=7955 GN=prpf40a PE=1 SV=1	RNA metabolism OR transcription;other metabolic processes	nucleus	nucleic acid binding activity	321555	fb18h07	ENSDARG00000058467	NA	mRNA processing	308148.640625	300350.328125	285873.6796875	408769.423828125	262550.77734375	413150.43359375	125974.931640625	252930.279296875	218663.373046875	394492.25390625	503484.658203125	415854.5390625	239472.78515625
Q6DI02	0.9375	16	0.26224079763670716	1.19934007678319	160422.345408698	4.444420926466394e-5	0.1244754464292373	0.38994249884628385	1.6173294033979555	-5.818252581019898	median	160976.74041077457	104084.33022342427	136686.7831387568	143088.6670899898	126092.7373243652	215949.54111914293	148496.6794579487	159996.38298666396	198210.3166016506	113631.5573581422	205759.33269670617	203035.39932553782	145445.04590765614	141785.1313662921	234971.37157718732	199061.4582084863	Protein regulator of cytokinesis 1 OS=Danio rerio OX=7955 GN=prc1a PE=1 SV=1	cell cycle OR cell proliferation;cell organization and biogenesis	cytoskeleton;other cell component	cytoskeletal activity	259194	prc1	ENSDARG00000100918	NA	NA	163048.046875	108910.40625	160036.90625	180235.109375	124490.8984375	275142.1875	70832.3203125	126329.2265625	172610.90625	137333.296875	270529.3125	206647.96875	111968.5078125
A5PMV7	0	16	0.26121632217482826	1.198488712986942	176038.30959088288	4.877053411806489e-5	0.2628796699712168	0.5664833681685628	1.1585641804337434	-6.4174266698669955	median	151225.90573136925	225794.2285867039	122903.36845329286	105725.48890104896	143511.1694081462	153986.34752848177	296443.2691212743	153790.56379025642	256493.66695883076	210235.6520968366	217498.0021466411	164583.0702420422	206019.38517178877	201185.4724629761	91628.54768145346	259557.96381694303	Protein phosphatase 2, regulatory subunit A, beta a OS=Danio rerio OX=7955 GN=ppp2r1ba PE=1 SV=1	NA	other cell component	enzyme regulator activity	406685	ppp2r1a	ENSDARG00000007791	NA	Glycogen metabolism	153171.747070313	236263.625	143898.87890625	133172.287109375	141688.052734375	196194.630859375	141402.25	121429.263671875	223366.80078125	254087.47265625	285963.140625	167511.46484375	158600.6796875
A0A286Y9C2	0.3125	16	0.26048275160571777	1.1978794694934374	474706.6403660607	1.3151510289919282e-4	0.18123880482105292	0.47544488635983534	1.3949803982479776	-6.128263834313059	median	445683.4331172998	378335.8648831169	454677.9987598077	455707.47595123237	390249.9452034115	630112.9252491109	368873.8442813391	395199.8496722096	484999.2789289631	457508.80003805907	1118372.2786579418	559279.2283197824	363027.64168841863	410467.1589875185	546377.3110192015	469881.71619881806	Tropomyosin 4b OS=Danio rerio OX=7955 GN=tpm4b PE=3 SV=2	NA	NA	NA	NA	NA	NA	NA	NA	451418.09375	395878.15625	532350.375	574011.125	385292.34375	802829.4375	175951.34375	312040.125	422360.28125	552937.875	1470419.25	569230.375	279470.9375
A0A0H2UKU2	0	16	0.2602536981558785	1.197689299958551	3520587.0412594182	9.753610495942416e-4	0.05060921926344521	0.2486788032843399	2.1058863984702336	-5.027920541725732	median	3263620.1815827386	2991187.4607886956	3006734.9217499527	3966613.146935702	4066611.865787602	2927674.619849986	2928646.2840089696	2825291.9153877157	3779038.9890295346	3138980.6740084956	5483350.234072536	4089860.1855333024	3847376.4916939824	4317025.703330652	3020082.0289618303	3639190.953942527	Collagen, type II, alpha 1b OS=Danio rerio OX=7955 GN=col2a1b PE=4 SV=3	NA	NA	NA	NA	NA	NA	NA	NA	3305613.5625	3129879.7890625	3520373.6875	4996363.2265625	4014951.0234375	3730162.125	1396952.52734375	2230781.3203125	3290965.65625	3793722.2265625	7209427.390625	4162630.2734375	2961840.34375
F1RBE0	0.75	16	0.25995253479787905	1.1974393077733414	2395094.1170747024	6.635488583379235e-4	0.11366746790009809	0.3748896385938499	1.6691227932222945	-5.741188551314963	median	2011979.8707132458	2195520.591311355	2131213.752784269	2240318.533894134	2949637.432253608	1817588.1933784422	2528541.44623338	1842190.3245326413	2560163.1483054855	1768746.9553626794	4478384.971617946	2192314.326994843	2472362.8043866493	2522837.696359082	2693753.5104665626	2980421.9595991774	Si:ch211-214k5.3 (Fragment) OS=Danio rerio OX=7955 GN=si:ch211-214k5.3 PE=4 SV=2	NA	NA	NA	NA	NA	NA	NA	NA	2037868.25	2297320.25	2495287.75	2821915	2912166.25	2315796.5	1206104.125	1454548.375	2229511	2137679.5	5888114	2231321.75	1903308.375
Q98874	0.375	16	0.2594544414215836	1.1970259607927278	32318.988851842252	8.953814383490105e-6	0.0460837859174709	0.23622194351269232	2.1541921588458557	-4.9428514772475705	median	30888.94097762198	22072.905417579277	30702.747340736005	29347.88393843223	25752.114783583602	35995.95293358372	34071.35043992612	29879.640339705737	30091.129967521716	46869.83331895499	37820.236145465744	36419.79052233277	35180.59364205715	29239.96787063139	41002.67985894368	29825.69094771525	Enhancer of rudimentary homolog OS=Danio rerio OX=7955 GN=erh PE=3 SV=1	cell cycle OR cell proliferation	nucleus	NA	107555611; 107602765; 107696100; 107698341; 107726417; 107726631; 30475	erh; LOC107555611; LOC107696100; LOC107726417; LOC109112751; LOC113120812; LOC115810078	ENSCCRG00000072532; ENSCCRG00010024357; ENSCCRG00015005572; ENSCCRG00020017349; ENSCCRG00020032579; ENSEEEG00000020778; ENSSANG00000025828; ENSSANG00000036353; ENSSGRG00000030019; ENSSGRG00000037743; ENSSRHG00000006647; ENSSRHG00000028874	NA	Nodal signaling pathway	31286.392578125	23096.359375	35947.6796875	36966.72265625	25424.96875	45862.58984375	16251.8974609375	23592.232421875	26204.77734375	56646.13671875	49725.484375	37067.80078125	27083.208984375
F1Q5U5	0.0625	16	0.2590636724616502	1.1967017777649465	168828.94058709568	4.6773214456304556e-5	0.1978826185661068	0.4980989320112168	1.3407920071161519	-6.198391535216266	median	157959.23738376034	64740.76770074597	156076.23137957903	199146.66009742676	183660.47610158558	148868.82223307664	192553.4726153591	192321.5422631689	209754.0452942817	159948.27703073973	224134.7151080531	204638.61483432166	146079.5680375445	182983.35564320785	169080.27882228175	194642.76322522806	Glutamate decarboxylase 1b OS=Danio rerio OX=7955 GN=gad1b PE=1 SV=1	NA	NA	NA	NA	NA	NA	NA	NA	159991.717285156	67742.6015625	182738.642578125	250846.001953125	181327.31640625	189674.37109375	91847.2338867188	151852.380859375	182663.73046875	193310.94921875	294688.9921875	208279.709960938	112456.984375
F1Q7H6	0.9375	16	0.2590202052750339	1.196665722691342	11624.677597660284	3.220558847138337e-6	0.3527107468053752	0.6352074472699594	0.9618858478970788	-6.49067141176759	median	13412.300299898137	6772.511331151796	9586.54926989558	14590.780936220652	15027.794667880438	10507.847983130958	6404.2243213050615	14936.933432827123	7145.463829448062	17197.895456339356	NA	15841.613712886623	12110.990189398652	15643.58364400705	NA	NA	Nuclear RNA export factor 1 OS=Danio rerio OX=7955 GN=nxf1b PE=1 SV=1	other metabolic processes;transport	nucleus;other cell component	nucleic acid binding activity	323865	nxf1	ENSDARG00000055076	NA	mRNA processing	13584.8779296875	7086.5322265625	11224.2138671875	18378.611328125	14836.88671875	13388.091796875	3054.78930664063	11793.8369140625	6222.607421875	20785.103515625	NA	16123.48046875	9323.44921875
F1QGP8	0	16	0.25724095229970345	1.1951908034670062	151413.85466623624	4.194845191429765e-5	0.3764447734963091	0.6565739472872563	0.9085995711126987	-6.672750606405071	median	240356.32283021975	134026.28935589577	181680.9350770368	88304.32084231163	106318.19234991145	119372.79216514227	173343.4145884346	119074.5134265462	222228.4858035294	208519.7657820131	377600.36195107555	241012.61559284021	112730.14031325921	97024.0430359181	119564.83023859913	102219.06328118408	High mobility group box 3a OS=Danio rerio OX=7955 GN=hmgb3a PE=1 SV=1	other biological processes	nucleus	nucleic acid binding activity	561025	wu:fb17a03	ENSDARG00000056725	NA	NA	243449.015625	140240.68359375	212717.3828125	111228.5078125	104967.5625	152093.359375	82684.11328125	94018.3203125	193527.0625	252013.6796875	496463.34375	245300.90625	86783.46875
Q1LUM9	0.9375	16	0.25572315058647455	1.193934052261138	20592.77340107899	5.705124981471171e-6	0.2546054077806226	0.5588617567610945	1.1823429199738076	-6.35569509022718	median	26666.65825298963	10121.765365457424	21070.558182754998	14438.603316511486	19132.317983663183	22717.251631333846	15300.569070366342	30554.023666061516	23830.643038876136	NA	33559.83232290337	28124.79005758215	19707.47466710394	18521.526147709654	19673.77445122609	18843.296532810647	Dynein light intermediate chain OS=Danio rerio OX=7955 GN=dync1li1 PE=1 SV=1	cell organization and biogenesis;other biological processes	cytoskeleton;other cell component	other molecular function	556103	dncli2	ENSDARG00000098317	Neutrophil degranulation; Aggrephagy	NA	27009.78125	10591.0810546875	24670.029296875	18186.927734375	18889.267578125	28944.142578125	7298.31005859375	24124.708984375	20752.849609375	NA	44123.96875	28625.208984375	15171.4794921875
Q7ZUI4	0	16	0.25532749487415174	1.1936066635580775	198285.3629710406	5.4933969102330296e-5	0.3272098684295961	0.616680055153922	1.0092445163686488	-6.576500058247111	median	178090.0184321728	307028.81932630396	166751.5671007842	159283.2595307986	96732.0608846272	237858.8690203419	227390.2400385876	154938.70593013693	230672.43705265137	244875.83894321663	496155.2012152036	198680.6587460318	127898.1514405122	189361.07446343923	228160.94148266054	157637.35321312695	Thioredoxin OS=Danio rerio OX=7955 GN=zgc:56493 PE=1 SV=1	NA	NA	other molecular function	336637	TXN	ENSDARG00000031435	TP53 Regulates Metabolic Genes; Detoxification of Reactive Oxygen Species; The NLRP3 inflammasome; Interconversion of nucleotide di- and triphosphates; Protein repair	NA	180381.5234375	321264.818359375	195237.639648438	200633.888671875	95503.2099609375	303056.951171875	108464.232177734	122335.80859375	200880.454101563	295953.052734375	652337.484375	202215.745117188	98460.3159179688
B7ZD40	0.3125	16	0.25375991996331315	1.1923104424854307	31062.21703158844	8.605632029996945e-6	0.23524207485574916	0.5451643955327822	1.2312204931901214	-6.333275433509235	median	48761.671642791094	21451.90070247331	26071.29333751192	28882.518940955597	23636.92381044272	36919.87116285098	20428.145734163027	30540.779801420664	26854.16908304821	30005.057838028213	64448.03634113279	38333.61324632816	24603.015865089037	27421.115458673077	39694.87073339909	32855.90991299531	Secretion-associated, Ras-related GTPase 1Ab OS=Danio rerio OX=7955 GN=sar1ab PE=1 SV=1	cell organization and biogenesis;transport;other biological processes	other membranes;ER/Golgi	other molecular function	550581	sar1a	ENSDARG00000033320	COPII-mediated vesicle transport; MHC class II antigen presentation; Antigen Presentation: Folding, assembly and peptide loading of class I MHC	NA	49389.09375	22446.560546875	30525.037109375	36380.546875	23336.6484375	47039.7578125	9744.1435546875	24114.251953125	23385.87890625	36263.63671875	84735.3203125	39015.67578125	18940.232421875
Q6NZZ9	0.5	16	0.2536201379579097	1.1921949257155817	34986.049956732546	9.692710336952229e-6	0.19776166694614797	0.4980989320112168	1.353361595476745	-6.076703772670917	median	29286.921535830883	29717.53119377403	19910.317978041752	40944.810315130744	38839.20462169215	NA	37711.62321368635	NA	46219.56866292602	33588.958375412	28303.730519686975	33057.98153664807	47737.37558661311	NA	33760.972656453276	48362.513469484955	Pre-mRNA-splicing factor RBM22 OS=Danio rerio OX=7955 GN=rbm22 PE=2 SV=1	RNA metabolism OR transcription;other metabolic processes;developmental processes;other biological processes	nucleus;other cell component	nucleic acid binding activity;other molecular function	406495	rbm22	NA	mRNA Splicing - Major Pathway	NA	29663.759765625	31095.443359375	23311.5859375	51574.26171875	38345.8046875	NA	17988.29296875	NA	40250.18359375	40595.08203125	37213.32421875	33646.17578125	36749.84375
A0A2R8QK93	0.6875	16	0.25317071539051916	1.1918235957790373	70289.59287191622	1.9473380511728237e-5	0.5277492412411905	0.7556196505663572	0.6448592718536492	-6.880629195452114	median	110571.03523884692	55793.15140932035	29873.157152911976	90870.71138007149	44461.75659348246	161457.444562828	42657.694894966866	57585.2040740465	72002.39420313222	92846.60846278747	181791.18166208547	92280.80769987541	20232.320369907222	66647.0128679336	97272.28531385894	81726.60470810613	FACT complex subunit SSRP1 OS=Danio rerio OX=7955 GN=ssrp1a PE=1 SV=1	NA	NA	NA	NA	NA	NA	NA	NA	111993.765625	58380.111328125	34976.37109375	114461.14453125	43896.9296875	205713.5859375	20347.5493164063	45467.8671875	62703.0859375	112212.9375	239016.34375	93922.7421875	15575.5234375
Q7SX91	0.625	16	0.25288412317762443	1.1915868628396544	26577.566205377796	7.363181925609885e-6	0.29712904187371364	0.5908790202761572	1.087048316610257	-6.350409882966967	median	14999.194053184587	NA	19319.54587161453	NA	38295.50467530495	31506.35509388231	21089.816410317206	28250.785986318035	39311.1651937472	25139.303205971803	NA	25881.873615443586	NA	21046.43626681078	37097.23691231808	29859.557987436237	Ribosome biogenesis regulatory protein OS=Danio rerio OX=7955 GN=rrs1 PE=1 SV=1	RNA metabolism OR transcription;other metabolic processes;other biological processes	nucleus;other cell component	NA	337399	fj66c04	ENSDARG00000003941	NA	NA	15192.1904296875	NA	22619.892578125	NA	37809.01171875	40142.375	10059.7578125	22306.12890625	34234.01953125	30382.962890625	NA	26342.384765625	NA
F1R833	0	16	0.2528665142841362	1.191572318949571	680061.7029174924	1.884076969473729e-4	0.03568082918970349	0.20996378514062605	2.284318231318172	-4.70843103571312	median	618771.1854307496	786382.8688655607	620339.8744351674	654742.3310388861	711732.9867488708	519492.11640594975	482343.00820433674	643855.8398917906	855222.7221319758	777668.3789791948	791829.7869241419	658686.2408413935	615397.6227453819	802712.988232251	641686.0027188886	838774.8567121045	Nebulin-related-anchoring protein OS=Danio rerio OX=7955 GN=nrap PE=4 SV=1	cell organization and biogenesis;developmental processes;other biological processes	cytoskeleton	cytoskeletal activity;other molecular function	724004	zgc:136406	ENSDARG00000009341	NA	NA	626732.986328125	822845.067382813	726312.171875	824716.296875	702691.375	661887.015625	230075.6796875	508372.806640625	744768.343261719	939877.661132813	1041086.03515625	670406.1171875	473753.87109375
A5WVN8	0.75	16	0.25047674625199257	1.1896001597592332	30173.759715344764	8.359489369600992e-6	0.19916042800480244	0.4981583832264826	1.344279775567203	-6.127777832571442	median	38823.54279766295	18616.580768065483	NA	24136.23230161881	26230.50458352076	29606.7297925253	29626.5000948609	30900.14021971836	28322.784244312064	NA	21896.919369445084	36911.37203299391	44592.40889209762	46558.42499921542	27798.91177694313	31647.78942737065	Si:dkey-238o13.4 OS=Danio rerio OX=7955 GN=si:dkey-238o13.4 PE=1 SV=1	other metabolic processes	mitochondrion	other molecular function	560780	NA	ENSDARG00000078847	NA	NA	39323.08984375	19479.775390625	NA	30402.103515625	25897.28125	37722.0546875	14131.7216796875	24397.994140625	24664.818359375	NA	28789.744140625	37568.12890625	34328.7421875
A0A2R8QIZ3	0.75	16	0.2502887939706522	1.1894451904179406	28141.541575871095	7.79647348779157e-6	0.1795853366539174	0.47544488635983534	1.400580220009296	-6.120891184946953	median	30511.921043270366	28220.233700021952	17667.505199579628	37367.44075009287	28253.839191782718	27095.1916589837	19317.827825888475	23376.452598695832	33898.445084094215	37628.42168570849	19424.59882050743	38178.317794391274	27125.407509722594	41061.99537199298	22672.289947495934	32959.793079011746	Meis homeobox 1 b OS=Danio rerio OX=7955 GN=meis1b PE=1 SV=1	NA	NA	NA	NA	NA	NA	NA	NA	30904.521484375	29528.720703125	20685.634765625	47068.19140625	27894.912109375	34522.09375	9214.5263671875	18457.474609375	29520.3671875	45477.11328125	25539.173828125	38857.6171875	20882.0546875
A0A0R4IP59	0.125	16	0.24987379675836863	1.1891030907810816	323226.61055873183	8.954831749269152e-5	0.12553851543749442	0.3910937822102027	1.6124448293265292	-5.825429582020857	median	451445.5790011621	212826.23407498104	240445.9338206362	405727.1338087914	330540.4079086829	331197.5582871865	208600.18061035575	278400.7578518383	326611.8283832895	349868.80944060563	338800.29900185496	396991.1710145683	291359.2170371973	412811.4804596593	380524.12456041103	338618.283558027	Collagen, type XIV, alpha 1b (Fragment) OS=Danio rerio OX=7955 GN=col14a1b PE=4 SV=1	NA	NA	NA	NA	NA	NA	NA	NA	457254.381835938	222694.34375	281521.171875	511055.66796875	326341.3359375	421980.154296875	99501.44921875	219818.421875	284429.0078125	422845.890625	445449.59765625	404054.7578125	224298.1640625
Q804H0	0	16	0.24911020655224902	1.1884738883503103	464081.5196627226	1.2857146629546148e-4	0.0579427204338964	0.2638218251174076	2.035402728047878	-5.1500248563586295	median	455219.4450321703	388689.8819466189	360853.2610566722	399266.8091517298	393442.9830706838	509057.3360049029	464022.3727037167	455187.48188700626	448668.6567634225	719253.7697004897	609183.7186683677	538165.4101971838	503711.78255613754	373031.371405593	478775.3402309417	451005.2396810334	Annexin OS=Danio rerio OX=7955 GN=anxa1c PE=1 SV=1	cell-cell signaling;cell organization and biogenesis;stress response;transport;developmental processes;signal transduction;other biological processes	non-structural extracellular;plasma membrane;other membranes;other cell component	enzyme regulator activity;other molecular function	494158	ANX Ic	ENSDARG00000104359	NA	NA	461076.806640625	406712.2578125	422497.612304688	502918.21484375	388444.818359375	648592.01953125	221336.810058594	359404.890625	390721.859375	869278.69140625	800945.69921875	547740.8828125	387774.33984375
F1QFJ8	0.25	16	0.2470128176747366	1.1867473413081089	43500.38871256143	1.2051565348392424e-5	0.16509483912023198	0.45725838131154384	1.4557587930021385	-6.013372789831603	median	32267.897008545922	NA	38486.1386067114	37408.18084893171	36461.142979735676	54791.16700621129	41737.70693370157	40154.73465576914	47937.86659060863	58068.943146544385	77561.1431743477	50884.94223130367	35500.450133386366	31720.076280432437	41669.09786007124	47131.47244696059	Heterogeneous nuclear ribonucleoprotein H1,-like OS=Danio rerio OX=7955 GN=hnrnph1l PE=1 SV=1	other biological processes	nucleus;other cell component	nucleic acid binding activity	321556	fb19a06	ENSDARG00000005551	mRNA Splicing - Major Pathway	mRNA processing	32683.091796875	NA	45060.703125	47119.5078125	35997.953125	69809.6484375	19908.71875	31705.1953125	41746.55859375	70181.203125	101976.23828125	51790.328125	27329.4453125
F1QDR0	0.25	16	0.2466653634886491	1.1864615631841915	42267.658771340124	1.1710043677362885e-5	0.28954719286360764	0.5888270644789332	1.1015756461134545	-6.372484809635043	median	25366.606868664658	50023.62586737822	41927.589182823445	47173.660380015564	NA	NA	30782.862186281225	42482.167001192924	75288.07739591972	35638.67087682873	34139.353106076844	66027.76670907436	NA	39559.8433994208	35752.34377569247	48951.40359227811	Ubiquitin-associated protein 2a OS=Danio rerio OX=7955 GN=ubap2a PE=1 SV=1	NA	NA	NA	NA	NA	NA	NA	NA	25693.001953125	52343.0703125	49090.0546875	59420.1484375	NA	NA	14683.3017578125	33542.87890625	65564.4140625	43072.33203125	44885.9140625	67202.5859375	NA
A5WUY4	0.875	16	0.24595033058841054	1.1858736711972582	26473.690855822893	7.3344037790163e-6	0.12441430567247162	0.38994249884628385	1.6176114098212697	-5.817837740750338	median	31564.261317790573	15730.501126709327	20373.035830224897	30429.715446350536	25211.158678388838	27751.118262631717	20455.86437336317	27693.591320283635	30504.051754762197	31631.124433382265	23302.75001193709	35664.10350220423	23991.55827211704	36700.84840297737	23445.236304392474	28825.03414833751	SWI/SNF-related, matrix-associated, actin-dependent regulator of chromatin, subfamily a, member 1 OS=Danio rerio OX=7955 GN=smarca1 PE=1 SV=1	cell organization and biogenesis;developmental processes;other biological processes	nucleus	nucleic acid binding activity;other molecular function	559803	si:dkey-148b12.1	ENSDARG00000012776	NA	NA	31970.40234375	16459.876953125	23853.349609375	38329.40234375	24890.884765625	35357.8125	9757.365234375	21866.181640625	26564.369140625	38228.875	30638.109375	36298.66796875	18469.51171875
A0A2R8RTK5	0	16	0.2457337625932432	1.1856956689161566	3807479.202672941	0.0010548430894919266	0.01634102626914733	0.13936663813686886	2.6686939569598915	-3.9775143914557893	median	3441623.42977889	2923372.6080335174	3001453.476136036	3367894.8991371193	3367823.6471991884	3593445.987580937	4423656.475761889	4104193.7808647524	4325189.51960145	4149557.4703962556	4632706.925201148	4154592.609400957	3795341.620262295	3868943.8206363255	3973037.1974954507	4331687.600096903	Calmodulin OS=Danio rerio OX=7955 GN=calm2b PE=1 SV=1	NA	NA	NA	NA	NA	NA	NA	NA	3485907.19921875	3058920.56640625	3514190.015625	4242215.109375	3325039.97070313	4578424.12890625	2110066.390625	3240570.91992188	3766579.3359375	5015089.3046875	6091014.2109375	4228514.46875	2921782.14257813
A0A2R8QHZ3	0.6875	16	0.2457228796270794	1.1856867246578002	31774.215968648772	8.80288777809307e-6	0.4198203493816929	0.6841516804738699	0.8298977527939521	-6.663772626614651	median	42013.678543290196	NA	22763.703863372382	41094.78920376914	24348.64693756325	19352.47759606771	NA	30988.886975736328	39916.475506558	62638.12625183021	67447.68283315121	35766.21247827568	19553.821873211746	25722.765332290157	29387.17557502742	20896.42235790773	Uncharacterized protein OS=Danio rerio OX=7955 GN=LOC100329748 PE=3 SV=1	NA	NA	NA	NA	NA	NA	NA	NA	42554.2734375	NA	26652.4140625	51763.17578125	24039.330078125	24657.0703125	NA	24468.06640625	34761.15234375	75703.4453125	88679.2109375	36402.59375	15053.1923828125
Q8AW60	0.75	16	0.24544261850101456	1.1854564129062275	24811.47954115483	6.873896439324993e-6	0.22216087838434206	0.5269556299471212	1.2679228228318156	-6.289145766110351	median	29225.333141497562	15395.482207748926	23544.895868736134	18732.393272304194	16734.436193972957	37093.102573341246	23719.602598993395	24889.975994852393	26150.77495926798	29469.950152705773	40170.39141493108	30905.464448855968	18995.253386919943	18495.80730182072	33738.64402626443	25009.92286281303	Butyryl-CoA dehydrogenase OS=Danio rerio OX=7955 GN=ivd PE=1 SV=1	NA	NA	NA	NA	NA	NA	NA	NA	29601.37890625	16109.32421875	27567.056640625	23595.404296875	16521.84765625	47260.47265625	11314.1552734375	19652.515625	22773.330078125	35616.9140625	52815.43359375	31455.359375	14623.1875
Q8JGS9	0.6875	16	0.24514096909885374	1.1852085747791854	35064.335017097765	9.714398821784592e-6	0.39628360114336103	0.6675428468416228	0.8755912875789871	-6.5700502097346405	median	80025.04283017761	40822.33983505446	30900.407032588722	23386.764269600706	30014.839238628647	22591.075345141497	29412.70071728274	28773.851851371815	30763.600541907956	53364.19011923066	40367.090617069836	26958.266488005782	50047.50296096627	NA	NA	NA	40S ribosomal protein S18 OS=Danio rerio OX=7955 GN=rps18 PE=2 SV=1	protein metabolism;other metabolic processes;other biological processes	cytosol;translational apparatus;other cell component	nucleic acid binding activity;other molecular function	103029244; 108935617; 192300	rps18	ENSAMXG00005014524; ENSDARG00000100392; ENSEEEG00000003153; ENSSFOG00015018455	Nonsense Mediated Decay (NMD) enhanced by the Exon Junction Complex (EJC); L13a-mediated translational silencing of Ceruloplasmin expression; SRP-dependent cotranslational protein targeting to membrane; Formation of a pool of free 40S subunits; Nonsense Mediated Decay (NMD) independent of the Exon Junction Complex (EJC); Formation of the ternary complex, and subsequently, the 43S complex; Ribosom…	Cytoplasmic ribosomal proteins	81054.734375	42715.1484375	36179.10546875	29458.0703125	29633.541015625	28783.380859375	14029.740234375	22719.12890625	26790.396484375	64495.11328125	53074.05078125	27437.9296875	38528.2578125
Q9PWD8	0.1875	16	0.243729224179134	1.1840493597369002	15897139.484360322	0.004404223066010317	0.6326362151237938	0.8142814623593508	0.48690108140214533	-6.972903705761042	median	66041016.875619546	18946503.687955137	7458385.823695824	10278567.287137289	12866255.065620983	31318368.94794941	8583002.841954326	6255497.297537189	13904826.271092368	11157838.52946052	7903951.72467346	11382498.813736442	22875166.387334723	24646948.657028668	75119501.47118354	13561991.148508545	Type I cytokeratin OS=Danio rerio OX=7955 GN=cyt1 PE=1 SV=1	developmental processes	cytoskeleton	other molecular function	30327	wu:fa03a08	ENSDARG00000092947	NA	NA	66890774.3300781	19824995.8398438	8732497.50585938	12946928.2011719	12702806.5742188	39902861.0878906	4094057.91943359	4939187.50292969	12108979.5175781	13485186.5703125	10391998.2539063	11585025.4042969	17610075.546875
Q9PVF5	0.25	16	0.24296725837604782	1.1834241639153045	5297857.240836696	0.0014677448784718664	0.2557910689669164	0.5591656854217028	1.1766227280633077	-6.396914399099575	median	4407153.4615668235	5345296.612545028	4430094.158305687	7439039.906209106	5440814.4278658545	4666543.355178524	3296269.077738663	4869659.295333316	4931529.765132929	3981114.431178995	12782410.323862605	5038885.048215877	5234895.922634441	7096563.234640459	5122616.71900113	5058039.603600855	Calymmin OS=Danio rerio OX=7955 GN=cmn PE=2 SV=1	developmental processes	extracellular matrix	NA	30208	wu:fd07b03	ENSDARG00000055527	NA	NA	4463860.81835938	5593141.87207031	5186884.54882813	9370247.12304688	5371696.1875	5945661.84375	1572307.125	3844963.74804688	4294609.0625	4811511.72070313	16806123.1132813	5128540.95117188	4029999.65625
Q1LUD3	0	16	0.24222169836144403	1.1828127486342457	1131159.7217875367	3.1338214921871184e-4	0.2175345927261203	0.5225148529997132	1.281306498158808	-6.272787802816396	median	1116688.5825044275	651766.284659917	711634.562244045	928632.0643827929	1207285.9228435617	1517961.571411732	1280818.805996754	1212953.601190069	1040765.9142116006	793544.6099076248	1567683.8854566165	1225309.9580653806	1567867.3801635744	999856.3140431708	1450610.519153631	1454215.744674796	Recoverin 3 OS=Danio rerio OX=7955 GN=rcvrn3 PE=1 SV=1	other biological processes	NA	other molecular function	572207	rcv2b	ENSDARG00000009637	NA	NA	1131057.14453125	681986.71875	833202.677734375	1169709	1191948.9765625	1934041.00390625	610945.431640625	957718.46484375	906348.119140625	959065.421875	2061167.47265625	1247111.66015625	1206997.25390625
F1Q7N1	0.25	16	0.24209130879155794	1.182705851839039	8679640.115945878	0.002404650927352387	0.7556665290133855	0.8893437083099783	0.31631931240782796	-7.04428937874807	median	104207903.80795576	6458832.928618196	3129118.7032772573	3934118.4694802687	6140091.323185853	47837735.59033624	5325460.833130594	1270222.9116350336	6369632.906019258	5820590.409451193	5253314.002175084	8459333.737405127	10111803.39515933	11764748.016969172	52393361.856572956	6137369.26655398	Si:ch1073-291c23.1 (Fragment) OS=Danio rerio OX=7955 GN=vit PE=4 SV=1	NA	NA	NA	NA	NA	NA	NA	NA	105548759.041016	6758309.50390625	3663664.21875	4955432.7890625	6062089.70898438	60950253.2265625	2540223.45092773	1002936.91015625	5546977.20703125	7034673.1953125	6906979.171875	8609849.01953125	7784407.71484375
A8KBR8	0.3125	16	0.24166587883755142	1.1823571403635755	105018.44363934989	2.9094835098349806e-5	0.3058704883759448	0.60057329157792	1.0561935748836941	-6.528542058379252	median	60210.18263125062	140932.1555125002	54577.32569643247	158058.1864307882	102832.29147329163	97208.90272510964	69677.3254558443	148488.76574801008	71536.04698289832	119021.41280057865	97869.87083089509	118815.12524163752	144223.37388782023	125945.71679559989	140666.12376890006	114298.35463504234	Glutathione transferase OS=Danio rerio OX=7955 GN=gstm.2 PE=1 SV=1	NA	NA	other molecular function	571365	NA	ENSDARG00000029473	Paracetamol ADME; Glutathione conjugation; Biosynthesis of maresin conjugates in tissue regeneration (MCTR); Azathioprine ADME	NA	60984.9140625	147466.75390625	63900.73828125	199090.78125	101525.9453125	123854.2578125	33235.8046875	117243.09375	62296.96875	143847.390625	128677.8515625	120929.1796875	111028.0234375
A0A0R4IFE2	0	16	0.24103210293201371	1.1818378449646416	257889.9281066496	7.144711606616136e-5	0.015836128220964613	0.13686939390976557	2.6838268878405147	-3.9477363287710827	median	243661.87968894403	235207.0202420966	204300.30682918912	244839.633261059	223440.33753604442	216120.35968217257	250392.50589523383	289318.55064887356	264440.1668939571	246020.44243021467	309961.9100672437	320922.9697756705	278188.73980067426	314757.5348264068	247633.81646422608	272002.7146014485	Proteasome 26S subunit, ATPase 1a OS=Danio rerio OX=7955 GN=psmc1a PE=1 SV=2	NA	NA	NA	NA	NA	NA	NA	NA	246797.10546875	246112.859375	239200.80859375	308401.0703125	220601.828125	275359.828125	119436.220703125	228438.84375	230286.98828125	297336.40234375	407533.3125	326633.08984375	214159.0859375
A0A0R4IYX8	0.1875	16	0.24101771277909378	1.1818260567890282	75759.10255664118	2.0988680842138706e-5	0.20674346201331023	0.5111817911338041	1.313417278562571	-6.232968633408267	median	87824.26742412591	53502.71342879302	60112.474339258624	81599.02219060344	64793.5130033966	108122.06769221209	51740.878401917405	66580.14801705336	81404.80391024827	55492.697688691595	140751.33675336395	88664.77211862673	65049.88440370451	83492.08127558297	91465.08143510684	75588.57718452711	Dihydropyrimidinase-like 4 OS=Danio rerio OX=7955 GN=dpysl4 PE=1 SV=2	NA	cytosol	other molecular function	553411	CRMP-3	ENSDARG00000103490	NA	NA	88954.3125	55983.47265625	70381.453125	102782.484375	63970.3984375	137758.765625	24680.19140625	52570.0546875	70891.1484375	67067.59375	185057.765625	90242.3671875	50077.59765625
Q6PBW3	0.25	16	0.24012875034028625	1.1810980613843123	359842.58012833964	9.969258891469494e-5	0.4456485204665631	0.7054583283918775	0.7810845233945927	-6.781455287546501	median	351522.9291614679	492203.1813327827	357631.9043556004	102773.8630030088	568216.3712017172	437780.3473360289	279804.6906883657	326373.2711012019	393514.29503114783	547951.6272470574	392691.5753831361	453301.31992529216	332357.7900092354	292215.64612804225	709518.147438315	206837.8928638196	Ribosomal protein S14 OS=Danio rerio OX=7955 GN=rps14 PE=1 SV=1	cell organization and biogenesis;protein metabolism;other metabolic processes;developmental processes;other biological processes	cytosol;translational apparatus	other molecular function	336687	fa92e08	ENSDARG00000036629	L13a-mediated translational silencing of Ceruloplasmin expression; Formation of a pool of free 40S subunits; Formation of the ternary complex, and subsequently, the 43S complex; Ribosomal scanning and start codon recognition; Nonsense Mediated Decay (NMD) enhanced by the Exon Junction Complex (EJC); SRP-dependent cotranslational protein targeting to membrane; Nonsense Mediated Decay (NMD) indepen…	Cytoplasmic ribosomal proteins	356046.015625	515025.15625	418725.953125	129454.40625	560997.9453125	557777.71875	133465.71484375	257696.34375	342690.8359375	662245.640625	516305.046875	461366.822265625	255860.25
F1QBY1	0.9375	16	0.2399349572959686	1.1809394185594708	22867.80724616354	6.335411741320828e-6	0.46022367162536115	0.7174923249549644	0.7687885390972662	-6.493171813391642	median	26336.12994916421	12811.647185343885	16447.38656935323	26073.529906433836	NA	29865.042435384017	NA	NA	20596.741316092037	NA	41600.874077326815	24936.384028029202	NA	NA	18521.21460818147	NA	Nipped-B-like protein B OS=Danio rerio OX=7955 GN=nipblb PE=2 SV=1	cell cycle OR cell proliferation;cell organization and biogenesis;DNA metabolism;stress response;developmental processes;other biological processes	nucleus	nucleic acid binding activity;other molecular function	794108	nipblb	NA	NA	NA	26675	13405.6845703125	19257.083984375	32842.33203125	NA	38051.171875	NA	NA	17936.615234375	NA	54696.2109375	25380.072265625	NA
F1Q8X6	0.4375	16	0.23881263136507513	1.1800210792778472	58711.97020064208	1.626585799684094e-5	0.12555010741492287	0.3910937822102027	1.6123917608516456	-5.82550746968655	median	43864.45424062418	47854.98019834136	75689.57941465767	45051.07549078461	37771.690159102414	64169.092626677455	69700.31274301013	60220.72819029943	72318.43879889649	56253.472975060846	66467.57972474491	73227.00026964431	50806.65629880619	53100.72218764734	72733.39777803513	70459.22901434447	Protein-serine/threonine kinase OS=Danio rerio OX=7955 GN=pdk2b PE=3 SV=1	other metabolic processes	mitochondrion	kinase activity;other molecular function	NA	pdk2b	ENSDARG00000059054	NA	NA	44428.86328125	50073.87109375	88619.5859375	56746.53125	37291.8515625	81758.1015625	33246.76953125	47548.8125	62978.3125	67987.0546875	87390.5859375	74529.9140625	39112.6796875
F1QR61	0.9375	16	0.23848367739503296	1.179752049193995	27174.874681990666	7.5286632546760334e-6	0.4014773072962795	0.6700517818324113	0.865744222701654	-6.602708813169288	median	36653.885808049694	NA	19482.39784019776	31014.962456525045	17592.208033214563	38941.66257952584	15774.051294200812	26805.36682648795	25001.012363295733	NA	37386.176392058645	51228.313167676075	35112.29054417289	NA	22470.342841135793	18184.31950365916	Zgc:153372 OS=Danio rerio OX=7955 GN=zgc:153372 PE=1 SV=2	NA	NA	NA	NA	NA	NA	NA	NA	37125.515625	NA	22810.564453125	39066.58203125	17368.72265625	49615.73046875	7524.1591796875	21164.861328125	21772.0625	NA	49154.7890625	52139.80859375	27030.626953125
A4FVG5	0.9375	16	0.23843035897053078	1.1797084492948915	12181.962434697822	3.374951826833406e-6	0.47198777809683934	0.7206374908481711	0.7454281694118202	-6.48542258749499	median	NA	14572.238493283348	13588.259728418638	16684.241166987358	14611.836651786969	12361.290403014083	5232.423404402163	9012.097394510758	14355.882139297439	11581.021400163314	NA	NA	NA	NA	NA	15385.154731430815	Si:ch211-240l19.5 OS=Danio rerio OX=7955 GN=si:ch211-240l19.5 PE=1 SV=1	NA	NA	NA	NA	NA	NA	NA	NA	NA	15247.9091796875	15909.5341796875	21015.54296875	14426.212890625	15749.5703125	2495.84497070313	7115.7314453125	12501.7802734375	13996.638671875	NA	NA	NA
F6NGD6	0.875	16	0.23835456913334596	1.1796464766947947	5769024.331661443	0.001598279366855569	0.22169182120965972	0.5266200808121487	1.2692697962052024	-6.287505845737634	median	6524374.612117918	2902826.9325455464	4884135.49401364	7390516.635856958	7337082.276723513	7821879.93760249	3779270.781866012	4273132.758166586	5660431.932655795	5669710.391414937	7690685.506535208	6858891.0831654435	6000646.098593532	5976004.29850083	6874235.844314313	5693295.359781469	Zgc:101540 OS=Danio rerio OX=7955 GN=zgc:101540 PE=3 SV=1	other metabolic processes;transport	NA	transporter activity;other molecular function	100004228	slc27a2b	ENSDARG00000100731	NA	NA	6608324.5	3037422.25	5718489.5	9309127	7243874.5	9965889	1802697	3373961	4929371.5	6852322	10111599	6980930	4619500
Q6IQM2	0	16	0.23794328265233133	1.1793102285730133	1010316.2070998966	2.799030572544837e-4	0.3732632237601925	0.6539706798187626	0.9148204167693176	-6.667064920347072	median	1045782.3128269833	251988.5183296811	1085447.3787450304	1121100.0137281383	1093682.8578451378	1316825.426747798	1077795.7040376058	1127496.1373050497	959158.3690702411	881446.0658859403	1145779.2817407558	1107990.5671693012	1215904.6322923687	1154405.8695214102	1162154.9007987545	1199294.0262964866	Cytochrome c OS=Danio rerio OX=7955 GN=cyc PE=3 SV=3	other metabolic processes	other membranes;mitochondrion	other molecular function	415158	cyc	NA	Respiratory electron transport; TP53 Regulates Metabolic Genes; Detoxification of Reactive Oxygen Species; Cytoprotection by HMOX1; Activation of caspases through apoptosome-mediated cleavage; Regulation of the apoptosome activity; Release of apoptotic factors from the mitochondria; Transcriptional activation of mitochondrial biogenesis; Pyroptosis	NA	1059238.515625	263672.46484375	1270873.71875	1412142.46875	1079789.0859375	1677772.625	514104.2265625	890243.34375	835280.4140625	1065301.7265625	1506453.5703125	1127704.828125	936044.4453125
Q1MT86	0	16	0.23765335842162472	1.1790732580087644	190441.66672019614	5.2760912246112e-5	0.1679145571180626	0.45901566005046546	1.4413454249884448	-6.066522456380387	median	205601.8698457196	228356.81355822447	127417.6479095078	217936.5180900996	154980.439440204	185535.559024175	165132.68236473872	144608.8675034335	217661.4826054025	210072.35732581234	204175.48015525448	199695.91192620248	165063.41727822766	207641.27707028412	146760.13099859087	356585.00928403303	Ubiquitin carboxyl-terminal hydrolase OS=Danio rerio OX=7955 GN=usp5 PE=1 SV=1	protein metabolism;developmental processes;other biological processes	cytosol;nucleus;other cell component	other molecular function	406618	wu:fa06b05	ENSDARG00000014517; ENSDARG00000114598	Ub-specific processing proteases	NA	208247.373046875	238945.029296875	149184.330078125	274513.7890625	153011.62109375	236391.609375	78767.626953125	114179.62109375	189549.900390625	253890.1171875	268446.88671875	203249.0625	127071.392578125
A0A2R8QHQ4	0.25	16	0.23755796177263733	1.1789952956426222	71672.79163888135	1.985658881913084e-5	0.058607150313969125	0.2647053228935618	2.0294240510257344	-5.160268381228651	median	73984.590255601	51434.44669483592	75127.83153794205	72742.59080922413	66443.49727516274	83700.11480305619	64738.080556631445	48135.21934585583	70519.90740326946	87480.01112403262	91092.90354834995	83521.84753618258	74901.54070256214	66700.33848377931	74085.31939287364	77450.94219786055	EBNA1-binding protein 2 OS=Danio rerio OX=7955 GN=ebna1bp2 PE=1 SV=1	NA	NA	NA	NA	NA	NA	NA	NA	74936.55859375	53819.306640625	87961.875	91626.884765625	65599.421875	106642.65625	30879.8046875	38006.390625	61412.06640625	105726.953125	119767.595703125	85007.935546875	57661.7353515625
Q7ZVN5	0.4375	16	0.2374466331890499	1.1789043195122457	26814.38542570805	7.428791507363835e-6	0.10791568083651888	0.362716593922744	1.7115171286073652	-5.60592696586151	median	23543.380981588976	28866.045229327494	23954.818281747634	24129.090302104018	NA	NA	22344.791670683022	24086.37717405421	36335.75590535537	21939.63811227741	39411.994565190085	26273.984748832252	24967.854672943347	24204.935586287014	26940.492233856086	34962.575974244	Signal recognition particle 54 kDa protein OS=Danio rerio OX=7955 GN=srp54 PE=2 SV=1	transport;developmental processes;other biological processes	cytosol;ER/Golgi;translational apparatus;nucleus	nucleic acid binding activity;other molecular function	393963	srp54	NA	SRP-dependent cotranslational protein targeting to membrane	mRNA processing	23846.31640625	30204.4765625	28047.005859375	30393.107421875	NA	NA	10658.3759765625	19018.013671875	31642.892578125	26515.8984375	51818.3046875	26741.47265625	19221.09765625
F1QK94	0.9375	16	0.2370906590257249	1.1786134696117248	9609.575208949038	2.6622847985608692e-6	0.34009577906335337	0.6225208751321271	1.0088794173093079	-6.193361894664096	median	NA	NA	NA	9119.220834867694	8235.823811392507	8682.13261435348	NA	NA	11571.68167042858	NA	15028.321442505789	7932.47426058754	7488.448903029113	10795.30283107419	NA	NA	Amphiphysin OS=Danio rerio OX=7955 GN=amph PE=1 SV=1	NA	NA	NA	NA	NA	NA	NA	NA	NA	NA	NA	11486.6103515625	8131.19873046875	11061.9404296875	NA	NA	10077.1669921875	NA	19759.013671875	8073.615234375	5764.86083984375
F1QSL3	0.4375	16	0.236375530262519	1.1780293880803316	29249.246187113877	8.103357515824476e-6	0.06794525006740625	0.2834956985571088	1.9598547162190174	-5.249488917018665	median	24840.563035917174	NA	34750.7057298602	24067.45915692071	26929.77458857483	28158.684069490308	24996.011232118377	25227.95922259607	29704.27160989444	25501.22108352452	32812.2648329152	34371.81184048821	24299.805114240444	38462.74765421658	31514.518297454902	39245.933985804106	Galectin (Fragment) OS=Danio rerio OX=7955 GN=lgals3b PE=1 SV=2	NA	NA	NA	NA	NA	NA	NA	NA	25160.189453125	NA	40687.1484375	30315.4765625	26587.66796875	35877.09375	11922.9970703125	19919.37890625	25867.8828125	30820.37109375	43141.078125	34983.3828125	18706.810546875
Q4G5W3	0.625	16	0.236253662120113	1.177929881125842	186452.56325000722	5.165575106076843e-5	0.21386972476456564	0.5179071697227885	1.2920682510186279	-6.259532307650671	median	189115.7660412645	186094.82920685847	191809.75234305375	152429.83183965305	151607.73833338384	158962.26596429117	186912.16243102992	163686.71635957665	137350.7170012919	463079.419685983	188674.29301080608	215963.68141341934	179666.5064524003	195594.31942357795	171365.408436103	180176.5368969987	Reticulon OS=Danio rerio OX=7955 GN=rtn3 PE=1 SV=1	NA	other membranes;ER/Golgi	NA	394047	wu:fd60d11	ENSDARG00000091348	NA	NA	191549.140625	194723.484375	224576.5	192001.28125	149681.765625	202534.46875	89156.3515625	129243.0234375	119611.4921875	559670.4375	248066.15625	219806.28125	138313.34375
F6NSR1	0.375	16	0.23409513294522455	1.1761688056372546	165952.08824588716	4.5976196889016966e-5	0.4020719944111658	0.6704663059259406	0.8597279381398107	-6.716190064148744	median	168976.368807531	106603.5060699617	155687.82483039977	211451.90660316378	50403.603054196414	279497.71029268735	171862.64471398326	209362.11666002477	246472.58889856515	232685.25709962193	147883.28272396047	137747.86608304363	161802.27036822247	186800.33145137026	204623.60860005487	152363.5038836274	Selenoprotein W, 1 OS=Danio rerio OX=7955 GN=selenow1 PE=1 SV=3	NA	NA	NA	NA	NA	NA	NA	NA	171150.607421875	111546.388671875	182283.884765625	266345.744140625	49763.29296875	356109.16796875	81977.7919921875	165307.201171875	214639.97265625	281219.708984375	194434.7421875	140198.787109375	124560.8515625
F1QFC0	0	16	0.23378111242632826	1.1759128257279465	585108.4782049812	1.6210138046305665e-4	0.052857024080132584	0.25392356977453273	2.0833444263985355	-5.067237241550859	median	548279.7402673542	575270.1472822843	582099.9455048789	490514.46645886253	442086.5850973583	563539.2661035572	532231.483463107	601637.8142757321	618750.2844073621	610956.0185345073	912587.1025632124	611693.9725653557	524730.4536938427	534253.8686531585	596799.4623933702	743952.7987457925	75 kDa glucose-regulated protein OS=Danio rerio OX=7955 GN=hspa9 PE=1 SV=1	NA	NA	NA	NA	NA	NA	NA	NA	555334.51953125	601943.686523438	681539.73828125	617854.162109375	436470.46875	718007.66796875	253872.282226563	475038.487304688	538836.974609375	738391.748046875	1199855.95898438	622577.724609375	403955.22265625
A0A2R8Q8A0	0.25	16	0.23206002584348973	1.1745108377690159	47277.394163027115	1.3097965837093742e-5	0.5259546238130801	0.7556196505663572	0.6495671501840088	-6.799932044739755	median	64894.34071127581	23046.570075046708	30488.923226450603	42711.39304357159	38613.47768916254	110908.17989546111	41623.49115382884	41416.985775082474	49528.15968378947	85269.08208403563	NA	28595.99582857164	46191.338695500715	31733.701348393177	NA	109496.62052811621	ADP/ATP translocase OS=Danio rerio OX=7955 GN=slc25a6 PE=1 SV=1	NA	NA	NA	NA	NA	NA	NA	NA	65729.34375	24115.169921875	35697.328125	53799.45703125	38122.9453125	141308.5625	19854.23828125	32701.837890625	43131.4609375	103054.859375	NA	29104.798828125	35559.65234375
A0A2R8RZ26	0.8125	16	0.2320204521295004	1.1744786208990743	26900.15961685683	7.452554818461249e-6	0.20430167727336926	0.5068815829563141	1.3242734691662976	-6.185075470897435	median	28140.99829486245	NA	31409.654733576404	28474.59695564244	20095.813762952246	17358.01083376508	20203.12500630377	31524.234459755735	18760.588287210634	34034.11705775353	25912.67324865313	30762.74599803114	27904.72297217756	25027.84213991142	34236.05029078275	41068.69633363502	WD_REPEATS_REGION domain-containing protein OS=Danio rerio OX=7955 GN=wdr70 PE=1 SV=1	NA	NA	NA	NA	NA	NA	NA	NA	28503.091796875	NA	36775.34765625	35866.7265625	19840.5234375	22115.912109375	9636.8095703125	24890.763671875	16337.6064453125	41133.09375	34069.59765625	31310.1015625	21481.998046875
A0A2R8RYF6	0.3125	16	0.23197955778645607	1.1744453298364805	864307.5139164517	2.394520783227588e-4	0.1681092546012816	0.45901566005046546	1.4406466484383147	-6.067464675902382	median	817207.3586913586	732819.1099548256	854135.3811913214	836521.4454456222	720879.3508969278	1050202.9862895086	711972.0688503025	709714.1280240164	889823.3844372861	873948.1846143202	1812235.21181829	961739.4259436459	693078.2067356035	733546.0887239698	998620.8607174194	861005.1775578152	Tropomyosin 1 (alpha) OS=Danio rerio OX=7955 GN=tpm1 PE=1 SV=1	NA	NA	NA	NA	NA	NA	NA	NA	827722.4609375	766797.71875	1000046.828125	1053686.0625	711721.546875	1338067.890625	339607.8203125	560372.8984375	774900.234375	1056239.90625	2382699.921875	978851.46875	533555.0078125
E7F4R0	0.25	16	0.23166707145724885	1.1741909736789218	42589.892403685146	1.1799316895202763e-5	0.3418076146987379	0.6233588405296946	0.9783672699482453	-6.606988740635367	median	30839.919400216884	17309.02553770115	43350.745636783126	49624.64932357467	43569.69761974425	53347.76609118458	36336.72732167659	58717.95523040162	56005.4288125762	51460.697269084405	78836.75559371561	48634.81809673653	37655.04474224297	39255.09078872068	44001.32630980102	28631.265183903353	Afadin, adherens junction formation factor a OS=Danio rerio OX=7955 GN=afdna PE=1 SV=2	NA	NA	NA	NA	NA	NA	NA	NA	31236.740234375	18111.5927734375	50756.328125	62507.4248046875	43016.203125	67970.60546875	17332.4731445313	46362.259765625	48772.1728515625	62194.58203125	103653.39453125	49500.16796875	28988.125
A0A0R4IS70	0.625	16	0.23161214461715574	1.1741462702798622	31642.412451397548	8.766372272178926e-6	0.5954737159908787	0.7950575888899855	0.5412277403529482	-6.943969071707905	median	49897.513662507336	4098.071239795778	36307.03100144671	47756.82030131755	38517.425443123495	41113.31113853566	19603.627284963797	48040.46412005585	36408.79451208328	24281.801228542234	49463.375490190156	53485.57974931968	36224.71617091399	40270.15952880633	24632.387947214043	22727.04617409711	Purine-rich element-binding protein Ba OS=Danio rerio OX=7955 GN=purba PE=1 SV=1	other biological processes	nucleus	nucleic acid binding activity;other molecular function	564840; 565233	si:dkey-202n14.1	ENSDARG00000068822	NA	NA	50539.55078125	4288.08642578125	42509.33984375	60154.69921875	38028.11328125	52382.63671875	9350.8515625	37931.57421875	31706.498046875	29346.599609375	65033.7109375	54437.23828125	27887.009765625
A0A2R8QD96	0.8125	16	0.2314836982130899	1.1740417380339645	561403.5876070937	1.5553405896152629e-4	0.06193975455339786	0.27130173035153454	2.000331596756523	-5.209853198617506	median	435634.7309383841	505797.9277515547	408592.55980579794	513240.27325143956	636160.5023271157	521080.4751872735	615483.7539933102	550894.5838663811	706795.4630213825	502933.3374313232	720441.7650412173	656007.6581553625	662940.8462307889	646007.8048198121	519018.03183492116	502028.829681192	Uncharacterized protein OS=Danio rerio OX=7955 GN=vps13d PE=3 SV=1	NA	NA	NA	NA	NA	NA	NA	NA	441240.09375	529250.25	478392.1875	646479.6875	628078.9375	663910.75	293583.28125	434972.875	615510.875	607837.25	947226.125	667679.875	510354.25
H9GXG3	0.5625	16	0.23039606767133058	1.1731569755529097	42054.80755785877	1.165107431215318e-5	0.11118706419338077	0.3673347376764252	1.6816024205769866	-5.722360319158905	median	52513.05836302185	27577.121241697045	33889.260453204864	44163.33704566791	39604.89259660478	40129.32619078756	31274.775390941424	47946.3520404656	44616.819129845724	60860.95632056672	43595.0717083871	52039.00969556753	36608.824053444456	44883.61036513929	45226.37388214565	40483.73572467516	Zinc finger protein 971 OS=Danio rerio OX=7955 GN=znf971 PE=4 SV=1	other biological processes	nucleus	nucleic acid binding activity;other molecular function	503768	zgc:113098	ENSDARG00000105834	NA	NA	53188.75	28855.7890625	39678.54296875	55628.33203125	39101.765625	51128.9375	14917.9423828125	37857.265625	38854.43359375	73555.5859375	57318.15234375	52964.9296875	28182.708984375
F6NI63	0.5	16	0.23006878525298902	1.172890869346411	2667337.6802033135	7.389725772707207e-4	0.255378043563581	0.5591656854217028	1.1776865512139008	-6.395697644223449	median	3136960.738811753	1487816.6616157822	2091317.1473790659	2015127.6344614492	2609913.6272429223	2911907.8359281686	2567447.6877237353	3527826.8150060573	3440412.5711242245	1498469.692510393	2981189.4244447066	3003217.64331346	3186298.8622328895	2972186.0830274336	4015306.9997626473	2762729.0459249085	Visinin-like protein 1 OS=Danio rerio OX=7955 GN=vsnl1a PE=1 SV=1	NA	NA	other molecular function	492494	LOC115574010; si:dkey-30j22.11	ENSDARG00000023228; ENSSAUG00010011247	NA	NA	3177324.37792969	1556802.2265625	2448575.63085938	2538263.56054688	2576758.1796875	3710073.6015625	1224662.24609375	2785485.67578125	2996073.77636719	1811026.68945313	3919623.546875	3056653.31152344	2452920.4609375
H9GXI3	0.875	16	0.2297365706560761	1.172620814624825	66624.26661857872	1.8457920186599704e-5	0.12933215149185143	0.3969127932994391	1.5952955345109388	-5.850501672754131	median	68704.54869644108	45868.73647690285	63917.68947815372	59541.68701522607	59260.95981401963	54164.81387982274	93398.19125008005	57103.17588444879	76982.8978275874	110094.90347995986	72959.05151170465	66170.592622832	72170.4709413092	61355.969134717234	70147.86765295581	57750.19035659389	Uncharacterized protein OS=Danio rerio OX=7955 GN=LOC100330167 PE=4 SV=1	other biological processes	nucleus	nucleic acid binding activity;other molecular function	100330167	LOC100330167	ENSDARG00000099245	NA	NA	69588.578125	47995.53125	74836.7109375	74998.96875	58508.12890625	69011.609375	44550.5625	45087.26953125	67040.34375	133058.953125	95925.4765625	67347.953125	55559.265625
Q504B1	0.625	16	0.22855644256354424	1.1716620001235445	35581.869050147114	9.857779039844811e-6	0.23545688983088883	0.5451643955327822	1.2335474442931158	-6.295967168480544	median	29635.851732236628	27084.130140694575	36005.838934582214	35197.57849108211	35788.63877953622	25015.2972198869	39368.1041605471	39669.30521217794	36458.73241103932	59759.51251776946	43797.7664243753	53568.89806397988	26364.78266914246	38961.738697048546	NA	24844.3463296139	Activated RNA polymerase II transcriptional coactivator p15 OS=Danio rerio OX=7955 GN=sub1a PE=1 SV=1	other biological processes	nucleus;other cell component	nucleic acid binding activity;other molecular function	553561	zgc:109973	ENSDARG00000053446	NA	NA	30017.1796875	28339.939453125	42156.6953125	44335.0234375	35333.9921875	31872.091796875	18778.427734375	31321.912109375	31749.986328125	72224.3984375	57584.65234375	54522.0390625	20296.5
B0UYQ8	0.75	16	0.22834824697160627	1.1714929295601493	27588.7275641614	7.643319127915642e-6	0.20882621182722166	0.5122665005894764	1.310447141811111	-6.202384682844029	median	36290.884710443206	28817.616877603792	23561.75424366958	19909.511396415037	18843.330377989525	28636.752849919034	25450.030626825428	NA	28479.87129994761	17695.88584557009	24957.829733283364	35960.28285918265	37816.98108173329	36144.38160697858	32870.593209786595	29819.88942325452	Si:dkey-67c22.2 OS=Danio rerio OX=7955 GN=si:dkey-67c22.2 PE=1 SV=1	other biological processes	NA	nucleic acid binding activity	792544	fc30f01	ENSDARG00000055389	NA	NA	36757.84375	30153.802734375	27586.794921875	25078.107421875	18603.951171875	36486.203125	12139.5625	NA	24801.6171875	21386.966796875	32814.18359375	36600.1171875	29112.7890625
Q6DGH3	0.8125	16	0.22720396090704753	1.170564118194721	48548.35285178279	1.3450078591622373e-5	0.172916897919442	0.4643094512788346	1.4375548315998115	-5.967358231066321	median	73725.18971136035	40213.44734096738	37637.88510018999	44063.36765949391	NA	NA	39894.17072506669	40130.846721358095	58247.169714677344	NA	62062.84980120232	48823.19678016129	53751.3565445217	40378.49623884255	50994.46599078277	54124.66957110443	Protein transport protein Sec61 subunit beta OS=Danio rerio OX=7955 GN=sec61b PE=1 SV=1	transport	other membranes;ER/Golgi	NA	791986	zgc:92922	ENSDARG00000076568	Insertion of tail-anchored proteins into the endoplasmic reticulum membrane	NA	74673.8203125	42078.0234375	44067.54296875	55502.41015625	NA	NA	19029.359375	31686.333984375	50724.38671875	NA	81599.3125	49691.8984375	41379.609375
F1QYH7	0.3125	16	0.22702135466037987	1.1704159657529483	27491.739393605785	7.616449039852855e-6	0.5672158779052046	0.777310571631767	0.5862303872736582	-6.810272712621592	median	32627.224669563733	18990.85007746896	61584.62784334156	16956.2744394309	NA	39477.372967455536	15431.51962805294	18110.88842444706	34867.990760426044	29950.891278884945	73152.81534829183	26405.404239854244	NA	NA	25549.463505065727	13927.15865776966	Glyoxylate reductase/hydroxypyruvate reductase b OS=Danio rerio OX=7955 GN=grhprb PE=1 SV=1	NA	cytosol	other molecular function	402985	fb80f04	ENSDARG00000019986; ENSDARG00000109547	NA	NA	33047.04296875	19871.3984375	72105.09375	21358.197265625	NA	50298.28125	7360.77294921875	14299.9140625	30364.693359375	36198.171875	96180.234375	26875.23046875	NA
Q804H2	0	16	0.22692401981774424	1.1703370035276095	187888.0902601631	5.20534566464953e-5	0.25927993436945185	0.5633736845558459	1.1676880428676066	-6.407096735486993	median	166590.25673628383	193060.02639402365	195150.27953865175	236692.62447542578	217519.0649386333	78866.63254734776	203731.60503590177	159442.97051507025	190458.8449525843	327526.00069836597	176503.02257718644	184985.49910064216	206341.3550455021	184412.22991462483	208071.1016083475	180681.31345753308	Annexin OS=Danio rerio OX=7955 GN=anxa1a PE=1 SV=1	cell-cell signaling;cell organization and biogenesis;stress response;transport;developmental processes;signal transduction;other biological processes	non-structural extracellular;plasma membrane;other membranes;nucleus;other cell component	enzyme regulator activity;other molecular function	334724	anx1a	ENSDARG00000026726	NA	NA	168733.79296875	202011.63671875	228487.6875	298139.0625	214755.77734375	100484.296875	97179.158203125	125892.265625	165860.55859375	395842.7265625	232063.55078125	188276.91015625	158848.54296875
A8E7R9	0.875	16	0.2258235343545767	1.169444612738892	62310.780059462595	1.726289028720965e-5	0.10933285449807724	0.3649455281177199	1.6971284145005634	-5.666981728954504	median	57337.49351290427	NA	53812.10293936062	54177.75697060788	65957.69692792448	70052.89014119626	42798.36918977432	61502.55321714045	56688.15453126215	49423.29255794264	71781.5123887538	77345.14105305512	68837.65931078023	84249.11528657682	58211.407061696846	77629.54714400515	FinTRIM family, member 43 OS=Danio rerio OX=7955 GN=ftr43 PE=4 SV=2	NA	NA	other molecular function	553628	NA	ENSDARG00000076106	NA	NA	58075.26171875	NA	63004.79296875	68242.5390625	65119.79296875	89254.671875	20414.650390625	48560.91015625	49366.72265625	59732.20703125	94377.265625	78721.328125	52993.5546875
Q5RGU1	0.3125	16	0.22461844644678663	1.1684681796771768	22120.862939035287	6.128474553047694e-6	0.27407585900954384	0.5767509380896487	1.1359858082616325	-6.365183281739945	median	18545.71967471535	NA	17187.9640037191	15780.024643528535	22883.512892804774	28511.300111376844	NA	20934.738119090507	25031.994225155897	21076.36362606869	36914.895728093696	23686.30035219353	16883.57591660467	15206.19730548275	31658.81512028192	26078.11116421149	Atypical kinase COQ8A, mitochondrial OS=Danio rerio OX=7955 GN=coq8a PE=2 SV=2	other metabolic processes	other membranes;mitochondrion	kinase activity;other molecular function	437001	coq8a	NA	NA	NA	18784.349609375	NA	20124.173828125	19876.587890625	22592.80859375	36326.36328125	NA	16529.556640625	21799.04296875	25472.55859375	48535.15625	24107.74609375	12997.546875
A0A2R8QR17	0	16	0.22400855377174267	1.16797431953892	31439212.71953944	0.008710076801730483	0.18168528534251052	0.47545406284937786	1.3934753968000533	-6.1302413197622965	median	23707848.28411643	20010418.697462764	26777845.254851945	44365282.31362596	43925290.27104172	28733075.334724575	27750718.239854466	25983757.22173609	35739400.001030505	31738934.7679342	24198286.465830542	33251881.03997792	38527643.98977393	40500242.16791485	37215827.02835574	33512612.950186543	Plectin b OS=Danio rerio OX=7955 GN=plecb PE=1 SV=1	NA	NA	NA	NA	NA	NA	NA	NA	24012899.9287109	20938241.375	31352288.8769531	55882703.171875	43367278.4492188	36608927.9941406	13236981.2607422	20516138.5009766	31123557.6875	38359172.859375	31815547.3945313	33843525.3007813	29659881.3671875
A0JMN6	0.375	16	0.22364070608155018	1.1676765560647686	74621.13434771901	2.0673412435577122e-5	0.42312926176698584	0.6874500219141141	0.8223847319355018	-6.713003716802369	median	70289.82266666477	82605.72066433853	67015.03970320986	43514.274114514104	NA	72828.36374128443	90103.925464873	65004.66243087264	144758.52637347698	49289.78470791992	83789.5045990713	119928.24165254003	38992.95025611614	85206.33516132006	54732.2800812426	131528.1305502615	Tyrosine aminotransferase OS=Danio rerio OX=7955 GN=tat PE=2 SV=1	other metabolic processes	NA	other molecular function	561410	si:ch211-238a12.1	ENSDARG00000115252	Tyrosine catabolism	NA	71194.25	86435.8984375	78463.1796875	54810.76953125	NA	92790.9140625	42979.2109375	51326.08984375	126062.5625	59570.8515625	110165.1953125	122062.1015625	30018.08984375
A0A0R4IMS3	0.0625	16	0.22358440819522585	1.1676309910371376	236882.10270439743	6.562700300152221e-5	0.28877230898037837	0.5888270644789332	1.0955512597820314	-6.486872519654066	median	240023.59239275387	208507.98742654448	222427.19357085234	252489.89008565104	192340.4742902017	328937.9634310667	179401.95079097452	167191.8854650835	255254.64367658575	363695.9977178118	519063.3762998277	240886.79568821532	191617.0064343119	175614.88510984805	229375.59009672204	205680.1214097893	60S ribosomal protein L24 OS=Danio rerio OX=7955 GN=rpl24 PE=1 SV=1	NA	translational apparatus	NA	192301	NA	ENSDARG00000099104	NA	Cytoplasmic ribosomal proteins	243112.00390625	218175.873046875	260424.30078125	318037.3671875	189897.046875	419101.1953125	85574.0107421875	132010.619140625	222287.80078125	439557.2109375	682456.8125	245172.84765625	147513.2421875
E7F366	0.9375	16	0.22182813857663142	1.1662104363907129	45660.80170669873	1.2650096974176343e-5	0.5397801094000552	0.7633413380558852	0.62677899858507935	-6.8577051501026185	median	39525.35623247271	NA	71962.10030108382	49483.58708022715	45626.8149072007	53234.018881999284	31574.525275270422	21593.208524035257	47282.483811612066	52288.48666353144	125403.30854571053	65451.8882034711	18098.04011008704	24831.220262494462	65670.37549101279	56016.005596364106	Bromodomain PHD finger transcription factor OS=Danio rerio OX=7955 GN=bptf PE=1 SV=4	cell organization and biogenesis;developmental processes;other biological processes	nucleus	nucleic acid binding activity;other molecular function	324479	NA	ENSDARG00000077361	NA	NA	40033.93359375	NA	84255.34375	62329.7421875	45047.1875	67825.6796875	15060.921875	17049.46875	41175.8203125	63195.03515625	164878.40625	66616.4609375	13932.482421875
Q6P043	0	16	0.22144921992936162	1.165904175648163	1108877.7573100738	3.0720904228936707e-4	0.029668302144788074	0.1908233652900655	2.3767141935491836	-4.5376462442534535	median	1195080.2804453738	891390.2188340154	925024.0687580402	1126444.273037662	1043736.4930767992	1014103.6089642753	964510.3073835815	1091717.2878298436	1090728.7888454858	949206.2529470061	1384661.9270042498	1327947.9895074042	1292887.4956470814	1229827.3249332032	1242374.8175232203	1123210.388945569	Fructose-bisphosphate aldolase OS=Danio rerio OX=7955 GN=aldoab PE=1 SV=1	other metabolic processes	cytosol	other molecular function	406496	hm:zeh0036	ENSDARG00000034470	NA	NA	1210457.51757813	932721.291015625	1083045.38867188	1418874.12109375	1030477.22265625	1292073.52734375	460067.546875	861993.240234375	949858.150390625	1147195.61328125	1820532.921875	1351575.91015625	995308.453125
F1QXX8	0.3125	16	0.22087104473221686	1.165437020913555	465643.2929642039	1.2900414778542577e-4	0.09738253467918966	0.3427865220707476	1.7558040717551358	-5.608384974996856	median	443896.98209068744	301522.8283870396	427221.928211567	427402.4076736077	486273.0713128724	550026.7960597754	382797.4742362736	478790.53221084806	408411.434603294	497467.9545615906	658543.1055657715	534262.1031685022	507106.4734139682	401398.0425697373	551690.0676250914	507938.232720428	Guanine nucleotide-binding protein (G protein) alpha v1 (Fragment) OS=Danio rerio OX=7955 GN=gnav1 PE=3 SV=1	NA	NA	NA	NA	NA	NA	NA	NA	449608.65625	315503.53125	500204	538357.9375	480095.625	700791.375	182592.859375	378041.28125	355663.96875	601231.875	865842.6875	543768.125	390387.6875
F1QDL1	0	16	0.2201476784668337	1.164852818093481	45048732.46486092	0.012480526248855001	0.06258740608793342	0.27237769058264777	1.9948424914501517	-5.219159819628719	median	33887407.511181645	37285485.18042095	39553781.69008317	50778533.37272897	53127622.57165692	39855812.916282766	49149297.11547655	34881946.61134682	51107602.19805054	44261324.37384612	40859386.24551768	47616086.86914691	54429646.737318955	55564821.596478984	49167632.397567265	47717165.52706183	Collagen, type I, alpha 1b OS=Danio rerio OX=7955 GN=col1a1b PE=1 SV=1	NA	NA	NA	NA	NA	NA	NA	NA	34323440.7297363	39014300.5148926	46310731.0510254	63960862.1875	52452707.4765625	50780453.1259766	23444017.5303955	27541930.9746094	44506914.0845947	53493534.2050781	53721313.7567139	48463310.6542969	41901780.0703125
A2AWE1	0.5625	16	0.21986846864176002	1.164627401860576	435656.98151015904	1.206965900200554e-4	0.19781481901480227	0.4980989320112168	1.341005197896187	-6.1981199956570165	median	593804.7035448378	391462.19929263793	316836.23844551924	388252.8814353801	272369.7164587637	425148.25389555143	403226.48803329404	528296.9887485253	405819.37371062016	309412.0265216748	538764.414953773	554531.6886522196	447304.9775373062	581948.8321802686	556221.8832420255	439514.897026572	Peroxiredoxin-1 OS=Danio rerio OX=7955 GN=prdx1 PE=1 SV=2	other metabolic processes;stress response;other biological processes	cytosol;other cell component	other molecular function	541344	hm:zehl0637	ENSDARG00000058734	TP53 Regulates Metabolic Genes; Detoxification of Reactive Oxygen Species; NFE2L2 regulating anti-oxidant/detoxification enzymes	NA	601445.2578125	409613.119140625	370961.1875	489045.0234375	268909.625	541683.1171875	192337.416992188	417130.3671875	353406.6796875	373950.46484375	708359.4453125	564398.36328125	344350.4765625
G1K2N0	0.0625	16	0.21948428451041835	1.1643173073605575	142634.62365464808	3.951620982690141e-5	0.10207948787623498	0.3491623472233055	1.7295876589932875	-5.649045436145665	median	111538.28098149272	124139.87234045802	113491.27400442943	153076.30219087	137401.16920179696	163082.98633525713	141155.61928324183	122521.2279625109	120178.26985297966	171941.43972050483	180146.99072084719	188611.7167947836	176019.14842577558	112560.66942562937	168738.67592367277	134128.69256790218	40S ribosomal protein S25 OS=Danio rerio OX=7955 GN=rps25 PE=1 SV=1	NA	NA	NA	NA	NA	NA	NA	NA	112973.45703125	129895.86328125	132878.921875	192815.578125	135655.671875	207784.6953125	67330.6640625	96739.76171875	104656.9140625	207805.6953125	236854.5859375	191967.6484375	135505.484375
Q6TNT8	0.75	16	0.21918453457868736	1.1640754213281057	93507.55837849819	2.5905801849574657e-5	0.11617040481993299	0.37663764182481574	1.65676475194224	-5.759734747504808	median	94433.49910792116	62708.311255006985	90495.34294026197	96480.79076358993	78448.64720729657	109898.81866000043	69920.28478453611	102129.0554068237	98285.67078516251	98459.67188746827	136104.3678673831	96739.32964734636	84188.53826973499	80600.02642177237	109160.0936567928	113716.225228596	Guanine nucleotide binding protein (G protein), alpha inhibiting activity polypeptide 2 OS=Danio rerio OX=7955 GN=gnai2a PE=1 SV=1	cell-cell signaling;signal transduction	plasma membrane;other membranes	signal transduction activity or receptor binding;other molecular function	336421	gnai2l	ENSDARG00000018174	NA	NA	95648.5859375	65615.90625	105954.609375	121527.625	77452.0625	140022.53125	33351.6953125	80638.6015625	85591.8046875	118996.796875	178948	98460.59375	64811.1796875
Q6PC80	0	16	0.2187045316140832	1.163688183072953	2494684.1371712307	6.911397758161953e-4	0.1644127186744667	0.45725838131154384	1.454028539726921	-6.049359110892451	median	2168663.522668105	2114247.7935980996	1469175.603768356	2303814.3084653034	2948717.67769465	2432670.722260777	2825695.4663866432	2600560.194866404	2448606.156790007	1972428.4473390032	2259765.488466719	3045925.279059825	3866742.487659233	2970786.593399604	2663150.2498511546	2704928.777453513	Ribosomal protein S5 OS=Danio rerio OX=7955 GN=rps5 PE=1 SV=1	cell organization and biogenesis;protein metabolism;other metabolic processes	cytosol;translational apparatus	nucleic acid binding activity;other molecular function	NA	chunp6933	ENSDARG00000043453	Nonsense Mediated Decay (NMD) enhanced by the Exon Junction Complex (EJC); L13a-mediated translational silencing of Ceruloplasmin expression; Nonsense Mediated Decay (NMD) independent of the Exon Junction Complex (EJC); SRP-dependent cotranslational protein targeting to membrane; Formation of a pool of free 40S subunits; Formation of the ternary complex, and subsequently, the 43S complex; Ribosom…	NA	2196567.96875	2212279.078125	1720154.01171875	2901894.5546875	2911258.1796875	3099475.6484375	1347845.40039063	2053338.65625	2132361.90234375	2383845.71875	2971106.078125	3100120.8359375	2976748.94140625
Q8AW07	0.875	16	0.21794855858789752	1.1630785695326362	10178.891630500679	2.820011068631216e-6	0.7502545156363811	0.8856663062634352	0.3298361998699477	-6.279625964339283	median	8942.607282315528	NA	NA	NA	NA	NA	NA	NA	10923.393948619962	9297.676625382388	27700.79811652658	8966.305095285099	NA	6944.1743117430215	NA	7227.379063765373	Proteasome (Prosome, macropain) 26S subunit, non-ATPase, 12 OS=Danio rerio OX=7955 GN=psmd12 PE=1 SV=1	other biological processes	other cell component	NA	321898	fc34f08	ENSDARG00000052377	Neutrophil degranulation; Ub-specific processing proteases; Cross-presentation of soluble exogenous antigens (endosomes); Antigen processing: Ubiquitination & Proteasome degradation; Hedgehog ligand biogenesis; MAPK6/MAPK4 signaling; Neddylation; KEAP1-NFE2L2 pathway; Asymmetric localization of PCP proteins; Regulation of ornithine decarboxylase (ODC); Activation of NF-kappaB in B cells; FBXL7 do…	NA	9057.6728515625	NA	NA	NA	NA	NA	NA	NA	9512.607421875	11237.0244140625	36420.59765625	9125.8408203125	NA
Q568F0	0.9375	16	0.21710097866889555	1.1623954643091863	11895.887934371718	3.295696315854646e-6	0.5030511725318472	0.7423072180043111	0.6929113558445459	-6.609912508213129	median	9899.418922399116	NA	9530.301583848355	15686.173870052193	NA	11677.03736874516	NA	9463.101818819063	NA	NA	10850.91671497631	10109.312512873741	10417.263896102602	NA	31037.345389726386	9784.59378447596	Elongation factor 1-alpha OS=Danio rerio OX=7955 GN=eef1a1b PE=1 SV=1	protein metabolism;other metabolic processes	NA	nucleic acid binding activity;other molecular function	100004503	eef1a1l2	ENSDARG00000069951; ENSDARG00000112222	NA	NA	10026.7958984375	NA	11158.357421875	19758.373046875	NA	14877.7607421875	NA	7471.83349609375	NA	NA	14266.6240234375	10289.185546875	8019.5615234375
Q7ZVT1	0.3125	16	0.2170067253095418	1.1623195258083006	117595.83581912675	3.257933876034054e-5	0.1163374534148966	0.37663764182481574	1.6559481206613982	-5.760956824721242	median	124608.19288741391	127148.00001441399	107089.75569124098	104691.7348653311	107164.59317316604	90669.92514869201	99772.04923810526	116357.2602688784	134019.70035159224	103571.83281182642	140037.41009752688	182915.503950418	120207.29226141486	148048.18645914053	86758.11260242212	121587.46001533013	IST1 homolog OS=Danio rerio OX=7955 GN=ist1 PE=1 SV=1	cell organization and biogenesis;transport;developmental processes;other biological processes	nucleus	NA	321460	zgc:55671	ENSDARG00000051888	Neutrophil degranulation; Sealing of the nuclear envelope (NE) by ESCRT-III	NA	126211.541015625	133043.46875	125383.8359375	131870.166015625	105803.2109375	115522.919921875	47590.8671875	91872.84375	116710.685546875	125175.2734375	184119.10546875	186170.083984375	92539.6328125
F1Q5G7	0.9375	16	0.2167528043938951	1.1621149702656004	64885.9799213571	1.7976336542273367e-5	0.5378893513987075	0.7618078510246353	0.6289076500961464	-6.8910680470845955	median	97085.16882736067	15995.366599102597	94197.75969236721	115166.54395699593	80818.77999885706	86346.69268150434	27553.213853650584	53182.20038618792	79278.22900753835	84826.38948467186	85835.85844699324	65379.81127918535	47870.78506953215	70210.26239217329	59835.788717017094	75504.67108107307	RWD domain-containing 1 OS=Danio rerio OX=7955 GN=rwdd1 PE=1 SV=1	protein metabolism;other metabolic processes	NA	NA	436808	zgc:92801	ENSDARG00000015930	NA	NA	98334.375	16737.0234375	110289.5078125	145064.28125	79792.0859375	110014.671875	13142.7724609375	41991.36328125	69039.2265625	102519.828125	112855.7109375	66543.1015625	36852.546875
A0A1L1QZF2	0.0625	16	0.2157523208254979	1.1613093434043444	91821.42512597672	2.543866705652413e-5	0.2105238899762511	0.5146139532752805	1.3020206835785433	-6.247193059332631	median	84227.93250926024	64732.9504744202	88684.20698481602	88793.9711190764	64563.20047325779	117351.49435512698	77082.35203598495	110795.11416731444	96615.79911788851	85604.7861136302	157819.69120349677	130467.84534367963	85148.32339498628	76163.58847596748	101824.68117173517	81725.2916159061	Transaldolase OS=Danio rerio OX=7955 GN=taldo1 PE=1 SV=1	NA	NA	NA	NA	NA	NA	NA	NA	85311.703125	67734.421875	103834.078125	111845.2734375	63743.01171875	149518.015625	36767.97265625	87481.109375	84137.6015625	103460.5859375	207498.984375	132789.234375	65550.0546875
Q6PC13	0	16	0.21514879134764087	1.1608236289462788	750257.851250215	2.0785518911640185e-4	0.29597393540352746	0.5908790202761572	1.0787721556395231	-6.504799309313281	median	435072.17256745184	944421.5262633407	873194.5230551944	412425.5509594472	554923.6614259447	842955.552758565	1197181.8720420685	667171.7229593694	934202.820245511	777589.1936365503	1019239.5291898192	666202.701141945	900159.7504931113	744617.4045236454	793972.0296818024	694412.1889611294	Prohibitin OS=Danio rerio OX=7955 GN=phb2a PE=1 SV=1	cell organization and biogenesis	plasma membrane;other membranes;mitochondrion	NA	324421	phb2	ENSDARG00000045297	Cellular response to mitochondrial stress	NA	440670.296875	988211.5	1022361.83203125	519493.0234375	547874.1015625	1074013.09375	571050.949707031	526782.45703125	813547.943359375	939781.958984375	1340080.984375	678056.31640625	692973.373046875
A0A0R4IG09	0.3125	16	0.21384856294882937	1.1597779083569042	18003.01606754752	4.987645651625081e-6	0.47494979012194205	0.7228795547767923	0.7308788251888305	-6.820077041578347	median	21893.577939447856	10687.702312879717	14991.504249626238	21505.838221963273	17920.87747773355	20841.074179249063	12547.793320275774	17250.966074336164	14502.220637457584	22771.040980865033	51517.10934624	18724.226290927792	16419.32948742573	8951.006405065973	33534.571381445036	12716.531581643865	Eukaryotic translation initiation factor 4H OS=Danio rerio OX=7955 GN=eif4h PE=1 SV=2	protein metabolism;other metabolic processes	other cell component	nucleic acid binding activity	402996	wbscr1	ENSDARG00000042252	NA	NA	22175.28515625	11183.2587890625	17552.494140625	27088.84765625	17693.216796875	26553.697265625	5985.2470703125	13620.9404296875	12629.21875	27520.71875	67733.9296875	19057.3828125	12640.154296875
F1QQL4	0	16	0.2130134968349786	1.1591067956375538	248555.74472907712	6.886112719852144e-5	0.051873867553770964	0.2511186623836721	2.0930941783482924	-5.050262366283412	median	245282.40322391342	223087.2302516778	211310.0177919903	236185.99373042706	215260.13783473705	217990.80853771413	212703.04080490104	296077.7748959565	263293.72810855956	261439.79431798277	289873.33334156184	214013.24933045014	231013.23343322452	339452.7398112972	272560.2294713608	288100.7929733706	Si:ch211-125o16.4 OS=Danio rerio OX=7955 GN=si:ch211-125o16.4 PE=4 SV=2	other biological processes	cytoskeleton;nucleus;other cell component	NA	566639	NA	ENSDARG00000056836	NA	NA	248438.48046875	233431.111328125	247407.984375	297500.908203125	212525.546875	277742.974609375	101458.497070313	233775.76171875	229288.615234375	315971.986328125	381121.150390625	217821.145507813	177841.788085938
Q7ZVF3	0.25	16	0.21293244571241488	1.1590416784330448	176263.4432056111	4.883290626117251e-5	0.0735724361993261	0.29501352278192106	1.9087624795728921	-5.363015329938639	median	155663.49715545555	179484.30786569184	161271.20066979397	127129.7652849272	124852.09676946694	176562.90286654246	191217.25670343722	213826.76591208085	174871.07720118613	187897.09031794328	178436.4658659736	169107.549483566	189874.44781516626	204713.28456961332	212315.31301428893	205501.82887219763	Succinate dehydrogenase [ubiquinone] flavoprotein subunit, mitochondrial OS=Danio rerio OX=7955 GN=sdha PE=2 SV=2	other metabolic processes	other membranes;mitochondrion	other molecular function	393884	sdha	NA	Citric acid cycle (TCA cycle)	TCA cycle	157666.4375	187806.453125	188821.065429688	160133.20703125	123266.018554688	224959.51171875	91209.8642578125	168832.37890625	152285.994140625	227089.44140625	234605.61328125	172116.447265625	146171.76171875
P62247	0	16	0.21274141666779656	1.1588882184430622	1139861.4652463389	3.1579292376676584e-4	0.3830399998383257	0.6603432232297405	0.8958157700101405	-6.6843242832799845	median	1134851.8164411068	954692.0111864638	1051137.3195078906	1409269.2424243377	1074925.2917924055	1437483.4050970955	852606.0069243063	747248.4116844127	964579.3807640311	2152331.8912885347	2551156.5944581144	1220361.74672246	910919.6436539848	705839.664860084	1259632.6358176682	981928.3898700034	40S ribosomal protein S8 OS=Danio rerio OX=7955 GN=rps8 PE=2 SV=2	protein metabolism;RNA metabolism OR transcription;other metabolic processes;developmental processes;other biological processes	other membranes;cytosol;translational apparatus;nucleus;other cell component	other molecular function	407690	rps8	NA	NA	Cytoplasmic ribosomal proteins	1149454.08691406	998958.196289063	1230702.4921875	1775121.68652344	1061269.80957031	1831503.4453125	406689.64453125	590009.049804688	840001.287109375	2601274.16601563	3354222.7734375	1242075.40625	701256.702148438
F1RD13	0.4375	16	0.21271290888844874	1.1588653189374316	74374.14099336899	2.0604984160826823e-5	0.4876530042427578	0.7348499667362833	0.7107076272217804	-6.800098957428019	median	NA	62157.07360493772	63552.65044491259	84679.29866566099	99188.78689074783	123218.78517240718	43438.93815869489	40876.82458904752	124701.15967041084	111174.67613417715	157858.4421882038	55362.79599281247	48689.01163117185	49529.92332115644	83258.71967203623	66733.14196302448	Triadin (Fragment) OS=Danio rerio OX=7955 GN=si:ch211-266g18.10 PE=4 SV=2	NA	NA	NA	NA	NA	NA	NA	NA	NA	65039.109375	74409.3125	106662.4140625	97928.7265625	156993.5546875	20720.19921875	32275.33984375	108595.66015625	134363.94921875	207549.93359375	56347.85546875	37482.4453125
A0A2R8PYN1	0	16	0.21189973923956984	1.1582123128963007	434100.65066537703	1.2026541633552708e-4	0.14674318521064228	0.4232207193336167	1.5216507417907752	-5.955905097058222	median	441557.84565657185	340814.51872261474	348272.6403771644	388185.10841870843	385881.56802553777	565557.1975774716	407092.49809623347	387688.7454541429	583013.7743183298	406394.7829686783	602604.2037409645	417486.1484861725	386184.44182673196	332573.5658777616	547820.6028508085	541070.8975604957	RNA helicase OS=Danio rerio OX=7955 GN=eif4a1b PE=1 SV=1	NA	NA	NA	NA	NA	NA	NA	NA	447239.421875	356617.05859375	407767.8515625	488959.65625	380979.4609375	720578.72265625	194181.48828125	306109.541015625	507715.93359375	491162.28515625	792295.05078125	424914.3984375	297297.82421875
Q1LVZ0	0	16	0.21167274292513127	1.158030091957966	210037.16457668785	5.818974702072172e-5	0.056212189861413596	0.2609755385412391	2.0512712111991016	-5.12274925080639	median	186948.90703406057	171699.00748060696	189616.77402854987	195964.234112157	182488.14967500442	201001.4360340541	238335.3462058319	201986.91170970272	238884.82949841183	194858.3722957304	271114.5366311366	237440.92766122584	177775.10913668966	195257.47681176563	268169.9798375893	244198.92204731444	RAB11B, member RAS oncogene family, a OS=Danio rerio OX=7955 GN=rab11ba PE=1 SV=1	NA	NA	NA	NA	NA	NA	NA	NA	189354.400390625	179660.171875	222008.896484375	246837.404296875	180169.8828125	256096.74609375	113685.00390625	159483.919921875	208032.193359375	235502.736328125	356457.36328125	241665.66796875	136857.282226563
E7F0A1	0.3125	16	0.21069129120687435	1.157242563002294	123372.77592534077	3.417981115298569e-5	0.28583063041603746	0.5868176117190576	1.1024935708524217	-6.479385315043196	median	121924.43410851435	82794.9748177252	123828.3470831754	120915.35427768054	93959.47662040601	179309.06052328058	98064.8685068325	119840.76400485635	131056.75871703582	116182.8462501841	253872.08351100193	140347.308075931	100713.99608669046	89601.76725513094	130223.60242346502	150985.66257008986	Profilin OS=Danio rerio OX=7955 GN=pfn1 PE=1 SV=1	cell organization and biogenesis;developmental processes;other biological processes	other cell component	cytoskeletal activity	799355	fa91a03	ENSDARG00000088091	PCP/CE pathway; RHO GTPases Activate Formins	NA	123493.25	86633.927734375	144981.87109375	152305.5078125	92765.84765625	228458.40234375	46776.548828125	94623.3330078125	114130.416015625	140416.744140625	333787.2421875	142844.48046875	77533.03515625
F1QRM9	0.125	16	0.21034248134825617	1.1569628026857999	164522.43091711786	4.558011746919109e-5	0.3808566333657175	0.6590337118988325	0.9000314146525037	-6.680524130462764	median	199033.4046306495	73102.79011771103	172182.43520105837	152144.13015085633	134699.6646679031	192615.73951231583	164069.95743572156	184642.6535671939	171594.9864090915	175387.51433858846	212417.2349568169	137508.76105732482	143230.80469634564	148789.88167558835	395983.62207832333	129648.67581279096	Aminopeptidase OS=Danio rerio OX=7955 GN=npepps PE=1 SV=1	NA	NA	NA	NA	NA	NA	NA	NA	201594.390625	76492.345703125	201596.259765625	191641.41015625	132988.486328125	245412.49609375	78260.7114257813	145789.318359375	149433.01953125	211970.56640625	279283.0234375	139955.427734375	110263.91015625
Q6P0V8	0.0625	16	0.20976966709955747	1.156503528056316	282064.95250416547	7.81446857879122e-5	0.08106246867399543	0.30900225784903634	1.8564369193385761	-5.448475662895586	median	309776.7423644786	268967.5077769026	184994.11453874843	303417.0293960739	276543.72601959517	293787.28890799545	223745.56399551278	263455.5983316251	283076.3645981782	372734.6216994223	295225.1999603925	294182.5114628588	300225.376237491	320412.7054406484	249017.14389923398	326528.331262291	Annexin OS=Danio rerio OX=7955 GN=anxa5b PE=1 SV=1	NA	NA	NA	NA	NA	NA	NA	NA	313762.67578125	281438.71875	216596.55078125	382185.4140625	273030.609375	374315.578125	106725.736328125	208018.08984375	246516.26953125	450481.1484375	388157.705078125	299416.84375	231123.6328125
Q6DGX6	0	16	0.20962654278235604	1.1563888014073151	4925478.855100125	0.0013645793072470452	0.19728037364426704	0.4980989320112168	1.3426877684239833	-6.195975698900901	median	5849013.677100468	3057451.012231582	3769170.2851502383	5882228.887895059	5210564.339402177	4405109.830561442	4162134.1920276983	5114283.025971244	4741703.363732244	6301957.208055471	3854674.6012262446	6793538.882184098	5726340.482003347	6724873.890056647	4376571.493463594	4696931.463961025	Crystallin gamma EM2-8 OS=Danio rerio OX=7955 GN=crygm2d8 PE=1 SV=2	developmental processes;other biological processes	NA	other molecular function	436854	crygEM2-8	ENSDARG00000116164	NA	NA	5924273.6171875	3199215.78125	4413055.4375	7409281.171875	5144371.1171875	5612568.328125	1985321.31054688	4038112.65625	4129299.265625	7616445.46875	5068068.875	6914415	4408330.2734375
F1Q8J9	0.0625	16	0.2095736076845114	1.1563463721831133	284089.24695788935	7.870550645217439e-5	0.07619327484435601	0.29920929026100046	1.8899357330139432	-5.3939409630468695	median	281343.9401508689	260804.6137079905	355365.7490835262	283420.19674419326	261066.33309086534	247740.44972172056	183113.285974561	271118.87341654097	341694.749230026	316522.3659238052	306094.7739241773	311860.96414117893	251323.87073087072	325512.9228937727	296832.51209181215	302563.8592158631	Plakophilin 3a OS=Danio rerio OX=7955 GN=pkp3a PE=1 SV=1	cell adhesion;cell organization and biogenesis	plasma membrane;other membranes;nucleus;other cell component	other molecular function	368397	pkp3	ENSDARG00000051861	Formation of the cornified envelope	NA	284964.025390625	272897.3359375	416072.671875	356997.31640625	257749.8359375	315647.11328125	87344.302734375	214068.82421875	297563.927734375	382543.908203125	402448.859375	317409.845703125	193477.602539063
A0A2R8QS07	0.9375	16	0.20957305334483678	1.1563459278698454	36259.91781794887	1.0045629063175756e-5	0.19421677665665232	0.4960470707220038	1.3524036796916488	-6.1835513359423775	median	24400.616457892353	31244.92164904044	39060.79133089227	28743.040621295542	42396.168413462314	37188.279748132976	46912.44254532719	26399.074050358555	35059.91054347941	36744.38103549865	49859.62607152194	32313.267249561726	38250.036726966406	34656.29019607357	56728.6752004763	34230.82971842193	Uncharacterized protein OS=Danio rerio OX=7955 GN=ryr2a PE=4 SV=1	NA	NA	NA	NA	NA	NA	NA	NA	24714.58203125	32693.654296875	45733.5234375	36204.859375	41857.58203125	47381.73828125	22377.046875	20844.0625	30531.826171875	44408.67578125	65554.6953125	32888.2109375	29446.169921875
Q7ZU42	0.5625	16	0.20941756429134806	1.1562213073228862	19328.55000016369	5.354878204786667e-6	0.25428905684325626	0.5588342610355401	1.1804977096316935	-6.392477887193979	median	14928.088469201271	12650.375827673692	19180.246584179626	19324.217868657946	14834.426070162848	28074.777069113403	19305.32894913858	19368.782228189808	18372.96962473535	19161.787946917004	36036.508383884255	22170.86574825723	18915.623523546303	14932.017529983092	24522.327891726905	17869.66795466888	Obg-like ATPase 1 OS=Danio rerio OX=7955 GN=ola1 PE=2 SV=1	NA	nucleus;other cell component	translation activity;other molecular function	326864	ola1	NA	Platelet degranulation	NA	15120.169921875	13236.935546875	22456.796875	24340.869140625	14645.974609375	35770.1875	9208.564453125	15293.1162109375	16000.0498046875	23158.6328125	47380.265625	22565.34765625	14561.8857421875
B8A4A8	0	16	0.2090178582137412	1.155901014637269	126068.86850152414	3.492675013051733e-5	0.5275540897144015	0.7556196505663572	0.6451679261748475	-6.88042475574679	median	160698.47710710624	177872.12999671564	170858.17198291703	49404.913443366255	124716.58326013557	68102.70848072587	105270.4863080316	165675.95274427978	172243.38963443888	54227.63267400408	189235.67870154273	71507.80059306808	188642.9015045283	151406.8634032955	181542.10942964992	173805.0376751185	Zgc:193505 OS=Danio rerio OX=7955 GN=zgc:193505 PE=1 SV=1	NA	NA	NA	559113	wu:fk82c03	ENSDARG00000093584; ENSDARG00000109499	NA	NA	162766.203125	186119.5234375	200045.7734375	62230.64453125	123132.2265625	86769.9375	50213.599609375	130813.67578125	149997.6796875	65538.65625	248804.2578125	72780.125	145223.67578125
Q6ZM62	0.375	16	0.20895777649553793	1.1558528775944596	74647.85912963624	2.0680816402880156e-5	0.18109426220182695	0.47544488635983534	1.3954682674624845	-6.127622440085371	median	64749.64009100698	53739.910623768614	84962.7198841813	72765.13478033694	60000.0204620038	88071.91847213916	60468.23086460922	78582.61184399166	75641.54065270023	89685.67832511991	129709.54923034897	74848.04790885729	67914.16956173931	57412.33586709318	84363.43627509596	79431.60266241893	Actin-related protein 2/3 complex subunit 3 OS=Danio rerio OX=7955 GN=arpc3 PE=1 SV=1	cell organization and biogenesis	cytoskeleton;other cell component	cytoskeletal activity	415204	zgc:86828	ENSDARG00000057882	Regulation of actin dynamics for phagocytic cup formation; EPHB-mediated forward signaling; RHO GTPases Activate WASPs and WAVEs	NA	65582.78125	56231.66796875	99476.8515625	91655.28125	59237.80078125	112212.7890625	28843.103515625	62046.90625	65872.2265625	108392.6875	170540.1875	76179.8046875	52282.62109375
F1QST7	0.625	16	0.2057071837100395	1.1532515118584006	32540.997635868556	9.015320807864597e-6	0.2643850248549218	0.5674605411520274	1.1602244755907019	-6.348254080763608	median	NA	42421.347133602285	21317.815460548838	27206.909098214433	32954.767152617474	24001.979466449433	43159.86413944325	27927.379914780697	34335.99715995122	NA	27590.276255674667	42978.694683288384	40888.45889974201	44050.235484420686	29891.240152791524	29033.42773816862	Retinoblastoma-binding protein 5 OS=Danio rerio OX=7955 GN=rbbp5 PE=1 SV=1	NA	NA	NA	NA	NA	NA	NA	NA	NA	44388.296875	24959.525390625	34269.94140625	32536.12109375	30581.01953125	20587.08203125	22050.775390625	29901.408203125	NA	36275.28515625	43743.40625	31477.31640625
A0A2R8QIN6	0.1875	16	0.20535972623278909	1.152973797164283	162095.99894825034	4.4907886615589745e-5	0.1858092266686854	0.48091799843659755	1.3797139402034786	-6.148244636881556	median	171262.1160349113	95356.3559661358	146321.17926586885	146006.70264163634	139948.874216222	179773.84484621746	156238.85428140103	196663.92942076526	179126.43166638655	119458.40722918212	221285.77052113818	181237.01161662335	166515.1486032061	205026.28448950525	196204.77214583496	146523.22855886366	UBC core domain-containing protein OS=Danio rerio OX=7955 PE=3 SV=1	NA	NA	NA	NA	NA	NA	NA	NA	173465.765625	99777.7421875	171317.140625	183910.6796875	138171.01171875	229050.5859375	74525.306640625	155281.0234375	155991.7578125	144375.53515625	290943.2421875	184461.7265625	128188.984375
A0A2R8QC86	0	16	0.20446046848588395	1.1522553518086345	1618127.3950346787	4.4829411001684266e-4	0.07244814441121274	0.29220751579189136	1.9170226467982452	-5.34938487244928	median	1248719.8535773046	1557163.8475232932	1459879.8798157685	1627674.5871953473	1876403.4237961639	1525671.4667635434	1495561.1844148145	1347818.1122346786	1844204.9218708538	1529261.6716089027	1373555.8904793176	1749395.3521912463	1644443.5962730965	2182192.0992675717	1660498.5487303413	2051733.1455976318	Piccolo presynaptic cytomatrix protein a OS=Danio rerio OX=7955 GN=pcloa PE=4 SV=1	NA	NA	NA	NA	NA	NA	NA	NA	1264787.27734375	1629364.83203125	1709270.3046875	2050226.01171875	1852566.23828125	1943864.21289063	713376.684570313	1064204.18066406	1606020.7578125	1848241.38671875	1805930.87011719	1780522.00390625	1265948.2109375
A0A0R4INS6	0.875	16	0.2044560776651494	1.152251844942077	37200.95211503495	1.030633791341958e-5	0.36033823427969747	0.6423743574206225	0.9404688880693429	-6.643253350094979	median	18129.770954089876	30079.391496345397	35316.694056712295	35980.5438343286	40836.171054572966	39917.39111277474	63401.3128924925	29055.492997508285	74215.21772895603	30626.436410435344	32687.173100944536	38863.86989895023	42873.38924264831	33546.87586402785	41279.54928588953	37716.762457232035	Proline-serine-threonine phosphatase-interacting protein 1b OS=Danio rerio OX=7955 GN=pstpip1b PE=4 SV=2	NA	NA	NA	NA	NA	NA	NA	NA	18363.048828125	31474.08203125	41349.82421875	45321.25	40317.40234375	50858.91015625	30242.171875	22941.505859375	64630.1171875	37014.625	42976.609375	39555.3671875	33005.3828125
F1Q5S2	0.6875	16	0.20440210840940232	1.1522087415767734	25709.51585590641	7.122692913397257e-6	0.3284606103935417	0.616680055153922	1.0236732062461587	-6.238459022124259	median	24292.821823382033	29970.25831306421	23167.25892855876	30024.522492549742	NA	31968.75416227777	18389.778549766193	18519.123007401842	29037.322777501817	30442.339922444316	NA	NA	NA	25885.85654833309	NA	NA	Protein Z, vitamin K-dependent plasma glycoprotein a OS=Danio rerio OX=7955 GN=proza PE=4 SV=1	protein metabolism;stress response	non-structural extracellular	other molecular function	768176	wu:fj51g06	ENSDARG00000037783	Common Pathway of Fibrin Clot Formation; Extrinsic Pathway of Fibrin Clot Formation; Transport of gamma-carboxylated protein precursors from the endoplasmic reticulum to the Golgi apparatus; Removal of aminoterminal propeptides from gamma-carboxylated proteins	NA	24605.400390625	31359.888671875	27124.908203125	37819.01953125	NA	40731.51953125	8771.8505859375	14622.24609375	25287.072265625	36792.12890625	NA	NA	NA
B8JLR1	0.3125	16	0.20386426216611753	1.1517792706049286	116258.33984530006	3.220879218342847e-5	0.28839760210813814	0.5888270644789332	1.096432659278627	-6.485924207078952	median	142236.45586552992	80851.62877905079	133314.45423528887	117267.22681775391	103726.3465074214	147153.9499187741	69951.97522077047	98787.34809460514	144341.4576727733	121978.55818752939	118473.06200015082	156736.6296541515	80133.13507031405	155299.22140652395	88785.60157889733	162585.314048488	Programmed cell death 6-interacting protein OS=Danio rerio OX=7955 GN=pdcd6ip PE=1 SV=1	cell cycle OR cell proliferation	other cytoplasmic organelle	NA	406669	wu:fb70d03	ENSDARG00000025269	NA	NA	144066.62890625	84600.474609375	156088.484375	147710.310546875	102408.642578125	187489.4453125	33366.8115234375	78000.0712890625	125699.359375	147421.349609375	155766.62109375	159525.4140625	61689.193359375
A0A0R4IGG3	0.125	16	0.20311481017230903	1.1511810990742215	1339794.5357959	3.7118338202115394e-4	0.08756178591676911	0.3247502251625766	1.8143957833481048	-5.5160070021480365	median	1276587.7140249074	1025161.6389396877	1327617.408778037	1209880.1481922683	1105839.8468449584	1626733.308246767	1197100.371381118	1305971.0805624002	1577218.2966756034	1613108.4670001685	1858120.9085131907	1472424.9023589108	1352376.947950839	1225715.1520701682	1370998.0105471376	1152639.7152024435	Triosephosphate isomerase OS=Danio rerio OX=7955 GN=tpi1b PE=1 SV=2	other metabolic processes	NA	other molecular function	560753	NA	ENSDARG00000040988; ENSDARG00000113061	NA	Glycolysis and gluconeogenesis	1293013.71679688	1072695.2878418	1554413.51318359	1523970.31347656	1091791.63671875	2072627.515625	571012.07421875	1031162.7890625	1373516.19335938	1949577.29296875	2443029.75390625	1498623.47265625	1041105.44238281
Q6NX09	0	16	0.20310928321091026	1.1511766889105142	381564.82574504305	1.0571062853023375e-4	0.08345070993274568	0.31418668782876874	1.8406536828287683	-5.473948541319988	median	301398.85412800265	432402.5348206671	354934.8612978483	305200.13827102515	424670.71485520987	357264.77728693717	381049.83440551965	313466.55607165076	551804.2471333012	372935.94198320503	338386.4778214624	434684.78492600395	402231.8895897397	374731.1292359562	402316.8187350008	429876.2291552646	Hexokinase OS=Danio rerio OX=7955 GN=hk1 PE=1 SV=1	NA	NA	NA	NA	NA	NA	NA	NA	305276.98828125	452451.734375	415568.17578125	384431.42578125	419275.84375	455192.50390625	181759.2421875	247505.517578125	480537.203125	450724.4609375	444905.51171875	442419.046875	309651.69140625
A0A2R8RR95	0.875	16	0.20309514832994502	1.1511654102512723	59342.490634677575	1.6440540532771505e-5	0.2842406394405983	0.5848189694515846	1.1062678756204887	-6.47529762773272	median	76005.58972632072	52450.157875754056	39127.87785437566	47080.29649057039	33460.92771150131	65108.01833792528	88243.715897966	62029.9133199635	63066.36311527031	52318.554776170015	51995.59175726691	58968.611081549076	72394.6061793853	87994.79430144427	70686.45535209098	59283.896690571084	Arpin OS=Danio rerio OX=7955 GN=arpin PE=3 SV=1	NA	NA	NA	NA	NA	NA	NA	NA	76983.5625	54882.11328125	45812.0703125	59302.546875	33035.8515625	82954.390625	42091.8984375	48977.30078125	54921.16796875	63231.375	68363.03125	60017.828125	55731.8125
A7E2K4	0.8125	16	0.20262414951871044	1.1507896488963028	43966.28102382408	1.2180638485453244e-5	0.5261815573155539	0.7556196505663572	0.6473405409992675	-6.87898307422	median	66302.37956142823	32993.46979932638	49906.9753219118	51751.47118928721	30787.629152892994	74764.71215176585	30503.753362622578	20068.12581157932	36460.5894388097	66096.33735953658	90041.32815108368	50249.5829923363	23697.15370404668	26116.42104063015	74955.39331222246	48412.04975070269	60S acidic ribosomal protein P2 OS=Danio rerio OX=7955 GN=rplp2l PE=1 SV=1	protein metabolism;other metabolic processes;developmental processes	cytosol;translational apparatus	other molecular function	558312	NA	ENSDARG00000011201	Nonsense Mediated Decay (NMD) enhanced by the Exon Junction Complex (EJC); L13a-mediated translational silencing of Ceruloplasmin expression; SRP-dependent cotranslational protein targeting to membrane; Formation of a pool of free 40S subunits; Nonsense Mediated Decay (NMD) independent of the Exon Junction Complex (EJC)	NA	67155.5	34523.27734375	58432.5546875	65186.37890625	30396.513671875	95258.0234375	14550.16796875	15845.30078125	31751.603515625	79882.984375	118385	51143.6640625	18242.869140625
A0A0R4IIC4	0.625	16	0.20246366078136901	1.1506616395109235	17196.984063634365	4.764338512182209e-6	0.19710381476610792	0.4980989320112168	1.346781794068066	-6.156587879814498	median	14025.50581623805	13132.76570209628	18252.905846746446	16290.232590629068	17719.291204231336	20937.073009846932	12956.586435401585	17206.539513082924	18416.92152475519	18696.65981021264	26941.206917644125	23000.178310294003	14177.12211282964	17368.8625825767	NA	14296.017972124811	DENN/MADD domain-containing 4C OS=Danio rerio OX=7955 GN=dennd4c PE=1 SV=1	other biological processes	other cell component	enzyme regulator activity	558626	NA	ENSDARG00000102766	NA	NA	14205.9736328125	13741.6923828125	21371.0390625	20519.248046875	17494.19140625	26676.009765625	6180.23974609375	13585.8623046875	16038.3251953125	22596.486328125	35421.8984375	23409.416015625	10914.02734375
Q6DRM3	0.25	16	0.20134618147015182	1.1497707078331865	49935.64561110464	1.3834421119152272e-5	0.42537320079004726	0.6884844128954621	0.8170347628590142	-6.752336798988977	median	49329.482738798564	35335.979690743596	47908.25866742413	45009.067012527	39479.91824657656	74713.55488019716	47108.399546021545	42357.69347322728	46597.590439133746	55648.60713913335	135001.30621776122	51469.56745205315	34614.831283317115	30380.63181863753	74604.41639323495	47796.98564881117	60S ribosomal protein L9 OS=Danio rerio OX=7955 GN=rpl9 PE=1 SV=1	protein metabolism;other metabolic processes;other biological processes	translational apparatus;nucleus;other cell component	nucleic acid binding activity;other molecular function	336702	rpl9	ENSDARG00000037350; ENSDARG00000054799	NA	Cytoplasmic ribosomal proteins; DNA replication	49964.2109375	36974.40234375	56092.3984375	56693.6171875	38978.37890625	95192.84375	22470.517578125	33444.59765625	40579.3828125	67256.0234375	177497.7109375	52385.35546875	26647.666015625
Q6IMW9	0	16	0.20094708343967227	1.1494526865270673	301882.6222446769	8.363507217293468e-5	0.3633227191448485	0.6447229919930584	0.9344914764680446	-6.64885567883372	median	334929.43952489353	111793.49664781932	257459.08351590944	313238.1439559439	356075.6662600305	320521.2953908467	324088.4669279951	353773.2785449631	235362.00296222972	481695.5342526174	295772.2579179583	368050.8428401703	377442.152712282	313134.3532677716	276884.7876279098	298136.31001284736	LSM6 homolog, U6 small nuclear RNA and mRNA degradation-associated OS=Danio rerio OX=7955 GN=lsm6 PE=1 SV=1	RNA metabolism OR transcription;other metabolic processes	nucleus;other cell component	nucleic acid binding activity	102692072; 103021323; 105020935; 106610200; 106610231; 107552484; 107598735; 107655220; 107684454; 107734584; 108429587; 108924439; 109105020; 415167	LOC107598735; LOC107655220; LOC109901303; LOC113114229; LOC115191792; lsm6; LSM6; zgc:92379	ENSAMXG00000038738; ENSAMXG00005000964; ENSCCRG00000069344; ENSCCRG00010002084; ENSCCRG00015013423; ENSCCRG00020006031; ENSCCRG00020031086; ENSDARG00000036995; ENSDCDG00000026123; ENSECRG00000001013; ENSEEEG00000017109; ENSELUG00000014301; ENSHHUG00000019581; ENSLOCG00000008852; ENSOKIG00005003525; ENSPKIG00000016176; ENSPNAG00000018779; ENSSANG00000002639; ENSSANG00000005291; ENSSFOG00015016480;…	NA	NA	339239.015625	116977.0234375	301440.66796875	394556.1328125	351552.203125	408377.484375	154588.8984375	279330.71875	204964.349609375	582169.578125	388876.96875	374599.5	290567.71484375
Q6NY24	0.5625	16	0.2001877335351523	1.1488478413599823	142907.76306289728	3.959188173524889e-5	0.22371890694141106	0.5272239229093528	1.309377600498122	-5.863018214678117	median	135951.43147498943	NA	136903.21624754005	NA	NA	NA	NA	120886.5036631401	NA	120843.44411026036	NA	162644.2892518791	172076.880953416	151157.89753638708	NA	151236.29721328313	Phospholipid scramblase OS=Danio rerio OX=7955 GN=plscr3b PE=2 SV=1	cell organization and biogenesis;transport	plasma membrane;other membranes	transporter activity	405802	zgc:77051	ENSDARG00000069432	NA	NA	137700.734375	NA	160290.3125	NA	NA	NA	NA	95449.0234375	NA	146049.46875	NA	165538.1875	132470.59375
Q9I9E5	0.375	16	0.1998183985745925	1.148553769950287	80296.36707467437	2.2245707306967263e-5	0.22653220702766502	0.531595579158254	1.2554754091989335	-6.304232329952567	median	124704.55262482676	55499.38385182055	65076.52342816002	93012.33436527342	75197.82645798483	67852.489760733	52254.08371439066	88906.84005683548	76473.65954566133	92143.46776575192	98672.95475883683	106657.55963264416	74776.23843861965	89225.3723986952	74500.93782430227	81581.66666495317	Small nuclear ribonucleoprotein-associated protein OS=Danio rerio OX=7955 GN=snrpb PE=1 SV=1	RNA metabolism OR transcription;other metabolic processes	nucleus;other cell component	nucleic acid binding activity	402966	Snrpn	ENSDARG00000011125	mRNA Splicing - Major Pathway	mRNA processing	126309.140625	58072.72265625	76193.5078125	117158.7421875	74242.5390625	86451.1328125	24924.98828125	70198.6640625	66596.875	111363.1328125	129733.734375	108555.296875	57565.2734375
U3JA51	0.875	16	0.1997807419325497	1.1485237912558954	21007.978575536483	5.820155500532262e-6	0.5838887623506039	0.7860978052230663	0.5608971446969095	-6.82536562677404	median	19831.72715422397	4723.020033035961	24758.16171801789	28874.725695284462	31487.86652517348	26064.375396168438	NA	NA	18973.351412756976	19712.201183932444	NA	24544.42449413514	23519.439303277777	23371.869082192883	22184.130822911913	25234.42745936065	von Willebrand factor A domain-containing 2 OS=Danio rerio OX=7955 GN=vwa2 PE=4 SV=1	cell adhesion;other biological processes	non-structural extracellular;extracellular matrix	other molecular function	567428	NA	ENSDARG00000075441	NA	NA	20086.904296875	4942.01220703125	28987.583984375	36370.73046875	31087.85546875	33208.7265625	NA	NA	16522.890625	23823.853515625	NA	24981.138671875	18106.05859375
F1QYH3	0.625	16	0.19961845727926963	1.1483946043541295	18819.928134118592	5.2139670580664134e-6	0.7312895903484715	0.8712471673320867	0.35169547488794595	-6.840762742480971	median	30165.663970996407	8210.209007191861	16222.229009659362	10739.47630490403	NA	55326.92644821896	NA	12762.200076236475	16540.534015575486	11546.182725958095	65989.43749525203	27093.394409703516	NA	NA	10084.373935260011	NA	Phosphoenolpyruvate carboxykinase (GTP) OS=Danio rerio OX=7955 GN=pck1 PE=3 SV=1	other metabolic processes	NA	other molecular function	NA	pck1	ENSDARG00000013522	NA	NA	30553.8090820313	8590.8916015625	18993.462890625	13527.4912109375	NA	70492.26171875	NA	10076.720703125	14404.2783203125	13954.533203125	86761.931640625	27575.4619140625	NA
Q6P3L3	0	16	0.1986766276584575	1.147645146530454	1057076.7995358119	2.9285784575521835e-4	0.0906990488336455	0.3287153582653616	1.7950781614772404	-5.546690569217975	median	1075471.3435798192	740342.4305962423	794693.4618100579	1002943.0528609743	950179.1425059262	1142739.531009781	1139372.6559024027	1144711.108217579	1134203.9665116733	932918.5812840043	1251309.2682543753	1139379.4459459162	1022292.8821141166	1161415.901074654	1348409.2870870386	1119773.124822035	78 kDa glucose-regulated protein OS=Danio rerio OX=7955 GN=hspa5 PE=1 SV=1	NA	NA	NA	NA	NA	NA	NA	NA	1089309.55859375	774669.873046875	930450.48046875	1263311.4453125	938108.392578125	1455969.078125	543476.185546875	903835.86328125	987718.388671875	1127510.59179688	1645202.828125	1159652.203125	786995.58203125
E7F896	0.9375	16	0.19852732468559964	1.147526384102247	223103.15035152758	6.180961309702591e-5	0.10905501220483421	0.3649455281177199	1.6925224509327452	-5.705803572779251	median	245958.42739838897	213275.2280791063	140224.69978508956	224133.2245054092	221042.01063873468	228085.61811841204	197127.0347758136	216044.4478304624	251331.12527155905	250453.83583150356	222722.77456752773	246838.51892639635	201463.82580217958	314003.9376846636	233882.7792669734	207880.810242094	C-type lectin domain-containing protein OS=Danio rerio OX=7955 GN=LOC101882781 PE=4 SV=1	NA	other membranes	NA	101882781	LOC101882781	ENSDARG00000074732	NA	NA	249123.203125	223164.15625	164179.203125	282319.1875	218233.96875	290604.8125	94028.8046875	170583.40625	218871.015625	302694.53125	292832.59375	251230.46875	155093.65625
E9QJ40	0.0625	16	0.19852523276249556	1.1475247201780308	65507.65386430997	1.8148568202049908e-5	0.17821291349883234	0.47327873872940934	1.4052600701746056	-6.114711890393879	median	73331.57471386866	74056.25840725981	55223.23533172126	53609.15085031456	74944.49889653211	83866.05861708704	43191.098023750565	44807.8776936862	75017.05002407744	80681.74110958893	63094.07224127045	67984.45946737594	65550.7839364839	60193.130317984396	71128.166921582	80702.07062063461	Family with sequence similarity 120C OS=Danio rerio OX=7955 GN=fam120c PE=1 SV=1	NA	nucleus	NA	557842	NA	ENSDARG00000019205	NA	NA	74275.140625	77490.0234375	64656.98828125	67526.3203125	73992.4296875	106854.0859375	20601.98046875	35379.203125	65328.390625	97510.671875	82955.1484375	69194.09375	50463.20703125
Q66I16	0.125	16	0.19850413842920744	1.147507941793651	561680.6664695122	1.5561082227596833e-4	0.2074531133027661	0.5122257933469109	1.3112654441740097	-6.235662119156682	median	518574.35549052386	285423.0230469212	617160.8046305311	466426.93806622404	742043.7948589032	649924.2669540806	501259.03757724876	554697.8685555502	638748.9057862855	673347.2892338339	624053.2674360109	633142.727703075	628162.7441072203	536211.1033098653	556659.963004292	539073.6062218617	Electron transfer flavoprotein-ubiquinone oxidoreductase OS=Danio rerio OX=7955 GN=etfdh PE=1 SV=1	other metabolic processes	other membranes;mitochondrion	other molecular function	447859	zgc:92093	ENSDARG00000038834	Respiratory electron transport	NA	525246.912109375	298657.2265625	722590.0234375	587513.40625	732617.125	828071.1484375	239098.549804688	437975.85546875	556252.71875	813796.84765625	820495.9609375	644408.11328125	483580.892578125
[truncated: 1,454 more rows]
[truncated: 19 more columns]
