# Supplementary material for: Time-Resolved Proteomic Analysis in Zebrafish Using Bioorthogonal Noncanonical Amino Acid Tagging
Source: J Proteome Res. 2026 Apr 14;25(5):2263–78. doi: 10.1021/acs.jproteome.5c00845 (PMC13140152; doi:10.1021/acs.jproteome.5c00845)
Supplement: Supplementary file 8 [file pr5c00845_si_008.csv]

protein	imputed	n	log2_foldchange	foldchange	average_expression	proportional_expression	p_value	adj_p_value	limma_t_statistic	limma_B_statistic	normalization	abundance_ctl_1	abundance_ctl_2	abundance_ctl_3	abundance_ctl_4	abundance_ctl_5	abundance_ctl_6	abundance_ctl_7	abundance_ctl_8	abundance_hsk_1	abundance_hsk_2	abundance_hsk_3	abundance_hsk_4	abundance_hsk_5	abundance_hsk_6	abundance_hsk_7	abundance_hsk_8	description	biological_process	cellular_component	molecular_function	gene_id_entrez	gene_id_ensemble	gene_name	reactome_pathway	wiki_pathway	abundance_raw_ctl_1	abundance_raw_ctl_2	abundance_raw_ctl_3	abundance_raw_ctl_4	abundance_raw_ctl_5	abundance_raw_ctl_6	abundance_raw_ctl_7	abundance_raw_ctl_8	abundance_raw_hsk_1	abundance_raw_hsk_2	abundance_raw_hsk_3	abundance_raw_hsk_4	abundance_raw_hsk_5
A0A0R4IYK1	0.4375	16	9.278103611	620.8511499	5027738.588	2.61E-06	0.004540884	0.383382045	18.02184939	-3.339645568	median	NA	201780.3839	NA	NA	NA	NA	NA	NA	NA	125275583.4	NA	NA	NA	NA	NA	NA	Kalirin RhoGEF kinase a (Fragment) OS=Danio rerio OX=7955 GN=kalrna PE=4 SV=2	NA	NA	NA	NA	NA	NA	NA	NA	NA	196144.7344	NA	NA	NA	NA	NA	NA	NA	130028912	NA	NA	NA
F1QD52	0.6875	16	8.083786317	271.3077253	5566786.618	2.89E-06	1.04E-05	0.020005396	30.46029236	-0.900212441	median	NA	NA	NA	362248.965	NA	315311.5184	NA	NA	NA	NA	NA	NA	95636691.58	87911717.63	NA	NA	GRB2-associated, regulator of MAPK1 OS=Danio rerio OX=7955 GN=garem PE=3 SV=1	NA	NA	NA	NA	NA	NA	NA	NA	NA	NA	NA	404963.5625	NA	329534.6563	NA	NA	NA	NA	NA	NA	85382360
A0A0G2KS01	0.375	16	6.949597085	123.6053248	1222974.742	6.34E-07	0.22056245	0.782159945	1.566925575	-4.51345381	median	NA	NA	NA	NA	49286.27934	NA	NA	NA	NA	NA	NA	NA	119279390.7	NA	NA	311143.7036	Uncharacterized protein OS=Danio rerio OX=7955 PE=4 SV=1	NA	NA	NA	NA	NA	NA	NA	NA	NA	NA	NA	NA	50325.37109	NA	NA	NA	NA	NA	NA	NA	106490048
Q1LWM5	0.8125	16	6.551132551	93.77507136	971842.528	5.04E-07	0.008543271	0.447089018	12.7249629	-3.363090536	median	100358.0463	NA	NA	NA	NA	NA	NA	NA	NA	NA	NA	9411082.955	NA	NA	NA	NA	Uncharacterized protein KIAA1522 homolog OS=Danio rerio OX=7955 GN=si:ch211-194e15.5 PE=4 SV=1	other biological processes	NA	NA	100034579	NA	nhsl3	NA	NA	98285.90625	NA	NA	NA	NA	NA	NA	NA	NA	NA	NA	11655244	NA
E7F251	0.625	16	6.375404624	83.02101266	5756340.653	2.99E-06	0.008974598	0.448729917	12.38362782	-3.365663512	median	NA	NA	631760.5074	NA	NA	NA	NA	NA	NA	NA	NA	52449397.08	NA	NA	NA	NA	Phosphatidylinositol-4,5-bisphosphate 3-kinase OS=Danio rerio OX=7955 GN=pik3cb PE=3 SV=1	other metabolic processes;signal transduction	plasma membrane;other membranes;other cell component	kinase activity;other molecular function	100002263	ENSDARG00000075253	NA	PIP3 activates AKT signaling; RAF/MAP kinase cascade; PI5P, PP2A and IER3 Regulate PI3K/AKT Signaling; GPVI-mediated activation cascade; Synthesis of PIPs at the plasma membrane; Regulation of signaling by CBL; Downstream signal transduction; VEGFA-VEGFR2 Pathway; Tie2 Signaling; Signaling by ALK	Insulin signaling; Toll-like receptor signaling pathway	NA	NA	651502.9375	NA	NA	NA	NA	NA	NA	NA	NA	64956448	NA
B8JLE6	0.6875	16	6.220385338	74.56286232	1221198.499	6.33E-07	5.99E-05	0.076929955	13.05018161	-0.682937855	median	473971.0546	426492.6207	NA	NA	NA	422836.3591	NA	826592.2391	NA	NA	NA	NA	NA	NA	NA	38441853.45	Ras and EF-hand domain-containing protein OS=Danio rerio OX=7955 GN=rasef PE=4 SV=1	transport	cytosol;other cell component	other molecular function	570731	ENSDARG00000076250	NA	NA	NA	464184.75	414580.8438	NA	NA	NA	441909.75	NA	711287.3125	NA	NA	NA	NA	NA
E7F092	0.125	16	5.544444723	46.67068455	1734090.231	8.99E-07	0.01155334	0.473195319	10.76956585	-3.381158364	median	NA	253833.8904	NA	NA	NA	NA	NA	NA	11846601.43	NA	NA	NA	NA	NA	NA	NA	Cyclin-dependent kinase 13 OS=Danio rerio OX=7955 GN=cdk13 PE=1 SV=1	other metabolic processes;other biological processes	nucleus	kinase activity;other molecular function	108178997	ENSDARG00000076791	NA	NA	NA	NA	246744.4063	NA	NA	NA	NA	NA	NA	12215331	NA	NA	NA	NA
Q6P295	0.5	16	5.221897463	37.32052724	13652218.05	7.08E-06	0.001850065	0.268551825	11.50466511	-2.45516132	median	4927184.919	NA	3387212.082	NA	NA	NA	NA	NA	NA	NA	NA	152464381.5	NA	NA	NA	NA	Paired-related homeobox 1b OS=Danio rerio OX=7955 GN=prrx1b PE=2 SV=1	other biological processes	nucleus	nucleic acid binding activity;other molecular function	337089	ENSDARG00000042027	fa97b09	NA	NA	4825451	NA	3493062	NA	NA	NA	NA	NA	NA	NA	NA	188820944	NA
F1Q6R2	0.75	16	5.065420364	33.48447317	1413201.611	7.33E-07	0.013598821	0.501750414	9.839105786	-3.393544329	median	NA	NA	244220.6533	NA	NA	NA	NA	NA	NA	NA	NA	NA	8177599.915	NA	NA	NA	Complement 4B (Chido blood group) (Fragment) OS=Danio rerio OX=7955 GN=c4b PE=4 SV=2	NA	NA	NA	NA	NA	NA	NA	NA	NA	NA	251852.5156	NA	NA	NA	NA	NA	NA	NA	NA	NA	7300783.5
X1WG23	0.5625	16	5.005250216	32.11666567	2800358.668	1.45E-06	0.013894761	0.502298854	9.722230894	-3.395340974	median	494138.2053	NA	NA	NA	NA	NA	NA	NA	NA	NA	NA	NA	15870071.53	NA	NA	NA	Spectrin, beta, non-erythrocytic 5 OS=Danio rerio OX=7955 GN=sptbn5 PE=1 SV=1	NA	NA	NA	NA	NA	NA	NA	NA	483935.5	NA	NA	NA	NA	NA	NA	NA	NA	NA	NA	NA	14168455
F1RA77	0.5625	16	4.650498143	25.11536162	5545713.51	2.88E-06	0.091738445	0.701040726	2.016560869	-4.145983955	median	NA	NA	4342029.177	NA	NA	NA	96302.20004	NA	6376725.22	NA	NA	85587239.57	NA	1422507.35	NA	89609570.09	DnaJ homolog subfamily C member 25 (Fragment) OS=Danio rerio OX=7955 GN=dnajc25 PE=1 SV=1	NA	NA	NA	NA	NA	NA	NA	NA	NA	NA	4477717	NA	NA	NA	89515.55469	NA	6575203	NA	NA	105996320	NA
A0A0R4IS45	0.4375	16	4.610320825	24.42557848	5257743.643	2.73E-06	0.007334214	0.447089018	3.591163199	-2.107155603	median	981984.0519	697952.164	665494.7542	680284.261	NA	NA	NA	32361062.59	39606130.39	NA	NA	NA	43724518.55	NA	NA	33583030.27	Conserved oligomeric Golgi complex subunit 6 OS=Danio rerio OX=7955 GN=cog6 PE=1 SV=2	transport	other membranes;ER/Golgi	NA	393290	ENSDARG00000103149	si:ch211-203f4.1	NA	NA	961708.5625	678458.625	686291.375	760500	NA	NA	NA	27846878	40838884.91	NA	NA	NA	39036300
A0A2R8QSZ3	0.9375	16	4.292980766	19.60270396	10389910.9	5.39E-06	0.002393632	0.277218997	7.147734545	-1.697099706	median	1851264.177	2974673.244	NA	NA	NA	NA	NA	NA	NA	NA	28863635.21	NA	73314284.46	NA	NA	NA	Rap guanine nucleotide exchange factor (GEF) 1a OS=Danio rerio OX=7955 GN=rapgef1a PE=4 SV=1	NA	NA	NA	NA	NA	NA	NA	NA	1813040.25	2891591.75	NA	NA	NA	NA	NA	NA	NA	NA	25924052	NA	65453400
A0A2R8Q6P4	0.3125	16	4.289414311	19.5543044	1490443.964	7.73E-07	0.018335819	0.544326825	8.331786531	-3.422374776	median	NA	NA	337050.105	NA	NA	NA	NA	NA	NA	NA	NA	NA	NA	6590780.349	NA	NA	G protein-signaling modulator 2,-like OS=Danio rerio OX=7955 GN=gpsm2l PE=1 SV=1	cell cycle OR cell proliferation;cell organization and biogenesis	other cell component	enzyme regulator activity;other molecular function	NA	ENSDARG00000102026	Pinsb	NA	NA	NA	NA	347582.875	NA	NA	NA	NA	NA	NA	NA	NA	NA	NA
A2AR67	0.0625	16	4.230658469	18.77392596	9666502.85	5.01E-06	0.0023087	0.277218997	4.432978443	-1.185971358	median	NA	NA	4727507.046	NA	NA	NA	242981.904	NA	15338551.28	NA	25951587.07	18613666.54	11974552.21	29737435.38	25153936.69	NA	ATPase H+-transporting accessory protein 1b OS=Danio rerio OX=7955 GN=atp6ap1b PE=1 SV=1	cell organization and biogenesis;developmental processes;other biological processes	plasma membrane;other membranes	NA	195824	ENSDARG00000037153	atp6ap1	NA	Oxidative phosphorylation	NA	NA	4875241	NA	NA	NA	225858.3906	NA	15815969	NA	23308578	23052270	10690620
F1QUZ2	0.3125	16	4.180317829	18.13013584	10390553.49	5.39E-06	0.019201863	0.546778613	8.119876809	-3.427652656	median	NA	NA	NA	NA	NA	NA	NA	2440271.531	NA	44242454.34	NA	NA	NA	NA	NA	NA	G-protein-coupled receptor-associated protein LMBRD2B (Fragment) OS=Danio rerio OX=7955 GN=lmbrd2b PE=4 SV=1	NA	NA	NA	NA	NA	NA	NA	NA	NA	NA	NA	NA	NA	NA	NA	2099867.5	NA	45921144.78	NA	NA	NA
A5PN27	0.8125	16	4.164005406	17.9262946	7312919.166	3.79E-06	0.00188335	0.268551825	11.43109922	-2.457060345	median	NA	NA	NA	NA	2674627.42	NA	NA	2919160.005	NA	NA	NA	50090010.86	NA	NA	NA	NA	Si:dkey-119f1.1 OS=Danio rerio OX=7955 GN=si:dkey-119f1.1 PE=1 SV=1	DNA metabolism;stress response	nucleus;other cell component	nucleic acid binding activity	557127	ENSDARG00000058719	NA	NA	NA	NA	NA	NA	NA	2731016	NA	NA	2511953.75	NA	NA	NA	62034444	NA
F1QNG0	0.5625	16	4.136513079	17.58792133	22327024.41	1.16E-05	0.019567387	0.546778613	8.034790175	-3.429880039	median	NA	NA	NA	5323822.778	NA	NA	NA	NA	NA	NA	NA	NA	93634976.19	NA	NA	NA	[Histone H3]-trimethyl-L-lysine(9) demethylase OS=Danio rerio OX=7955 GN=kdm4ab PE=3 SV=2	cell organization and biogenesis;developmental processes;other biological processes	nucleus;other cell component	other molecular function	334347	ENSDARG00000019103	NA	NA	NA	NA	NA	NA	5951581.5	NA	NA	NA	NA	NA	NA	NA	NA	83595272
Q502K9	0.125	16	4.050771267	16.57309642	16457533.77	8.53E-06	0.020314505	0.558648874	7.868244715	-3.434431906	median	NA	NA	NA	NA	NA	NA	NA	4042620.057	NA	NA	NA	NA	66998731.99	NA	NA	NA	Selenoprotein T2 OS=Danio rerio OX=7955 GN=selenot2 PE=2 SV=3	other biological processes	other membranes;ER/Golgi	other molecular function	352917	NA	selenot2	NA	NA	NA	NA	NA	NA	NA	NA	NA	3478697.5	NA	NA	NA	NA	59815012
A0A0R4IWM4	0.4375	16	3.967790292	15.64674103	20535857.3	1.06E-05	0.182764751	0.758660901	1.624647758	-4.470262369	median	3519888.299	NA	NA	NA	NA	NA	2967792.128	105380009.3	NA	NA	NA	NA	NA	161558852.1	NA	NA	Zinc finger CCCH-type-containing 7A OS=Danio rerio OX=7955 GN=zc3h7a PE=1 SV=1	NA	NA	NA	NA	NA	NA	NA	NA	3447211.5	NA	NA	NA	NA	NA	2758644.75	90680096	NA	NA	NA	NA	NA
Q7SXR3	0.25	16	3.945673348	15.40870111	1321625.85	6.85E-07	0.007528166	0.447089018	5.163584291	-2.215114712	median	312098.8335	NA	NA	NA	NA	NA	363210.8995	NA	NA	NA	NA	2608199.988	NA	NA	NA	10319108.8	E3 ubiquitin-protein transferase MAEA OS=Danio rerio OX=7955 GN=maea PE=2 SV=2	cell cycle OR cell proliferation;protein metabolism;other metabolic processes;other biological processes	plasma membrane;other membranes;cytoskeleton;nucleus;other cell component	cytoskeletal activity;other molecular function	321575	NA	maea	NA	NA	305654.7813	NA	NA	NA	NA	NA	337614.5625	NA	NA	NA	NA	3230149.75	NA
E7FCI7	0.1875	16	3.912887656	15.06248245	588018.131	3.05E-07	0.06611223	0.676864684	2.185176528	-3.971673391	median	158048.1385	NA	300538.8577	189778.2177	NA	126874.7659	NA	NA	NA	2416996.217	NA	57027258.96	NA	NA	154193.0927	NA	Rho GTPase-activating protein 27 OS=Danio rerio OX=7955 GN=arhgap27 PE=4 SV=1	developmental processes;signal transduction;other biological processes	other cell component	enzyme regulator activity	564211	ENSDARG00000104255	NA	NA	NA	154784.8438	NA	309930.6563	212155.9219	NA	132597.8594	NA	NA	NA	2508704.25	NA	70625944	NA
Q5PQZ2	0.5625	16	3.907017927	15.00132395	2675891.896	1.39E-06	0.116111344	0.716302251	2.024331828	-4.157739828	median	NA	NA	NA	165044.0732	2892062.044	NA	NA	NA	NA	NA	NA	NA	32645678.1	3290341.871	NA	NA	Mothers against decapentaplegic homolog OS=Danio rerio OX=7955 GN=smad1 PE=1 SV=1	developmental processes;signal transduction;other biological processes	nucleus;other cell component	other molecular function	30628	ENSDARG00000027199; ENSDARG00000112617; ENSDARG00000115674	fb39h09	NA	BMP signaling pathway; Nodal signaling pathway	NA	NA	NA	184505.25	2953034.75	NA	NA	NA	NA	NA	NA	NA	29145352
A0A2R8QL82	0.25	16	3.707820992	13.06668246	7739330.318	4.01E-06	0.178578838	0.756329419	1.64473974	-4.514452119	median	17007520.32	NA	269525.8536	NA	NA	NA	NA	NA	NA	NA	NA	NA	NA	49223363.65	15900135.13	NA	Dual-specificity kinase OS=Danio rerio OX=7955 GN=dyrk4 PE=3 SV=1	NA	NA	NA	NA	NA	NA	NA	NA	16656358	NA	277948.5	NA	NA	NA	NA	NA	NA	NA	NA	NA	NA
Q1LVP1	0.6875	16	3.583682391	11.98935707	1738708.77	9.02E-07	0.002817666	0.301333673	9.884874465	-2.506276014	median	732321.0799	NA	NA	NA	NA	NA	788052.0279	NA	NA	NA	NA	NA	NA	NA	9108022.776	NA	Polypeptide N-acetylgalactosaminyltransferase OS=Danio rerio OX=7955 GN=poc1bl PE=1 SV=1	NA	NA	NA	NA	NA	NA	NA	NA	717200.5	NA	NA	NA	NA	NA	732516.125	NA	NA	NA	NA	NA	NA
A2CGB3	0	16	3.376601086	10.38623657	879318.9999	4.56E-07	0.002420182	0.277218997	4.196567878	-1.186438568	median	183740.4478	NA	1131043.543	NA	140888.3691	158361.4427	940149.983	983006.7364	NA	3526333.893	NA	6047254.938	3439331.865	NA	NA	NA	Si:ch211-220f12.1 OS=Danio rerio OX=7955 GN=frmd4a PE=4 SV=1	other biological processes	cytoskeleton;other cell component	NA	564713	ENSDARG00000042249	si:ch211-220f12.1	NA	NA	179946.6719	NA	1166388.5	NA	143858.6875	165504.8438	873895.375	845882.875	NA	3660133.5	NA	7489279.625	3070560.75
Q502P0	0.25	16	3.271265362	9.654927072	27712899.08	1.44E-05	0.01237432	0.485216971	5.732137781	-2.834172218	median	NA	NA	NA	NA	NA	NA	NA	6111989.908	79561686.95	NA	NA	NA	NA	43768258.77	NA	NA	ADP-ribosylation factor-like protein 6-interacting protein 4 OS=Danio rerio OX=7955 GN=arl6ip4 PE=2 SV=1	RNA metabolism OR transcription;other metabolic processes	nucleus	NA	553796	NA	arl6ip4	NA	NA	NA	NA	NA	NA	NA	NA	NA	5259402	82038072	NA	NA	NA	NA
A0A0R4IHW3	0.75	16	3.268980622	9.639649041	5368973.748	2.78E-06	0.029748295	0.592227672	6.349689431	-3.49161243	median	NA	NA	NA	NA	1729261.487	NA	NA	NA	NA	NA	NA	NA	16669473.83	NA	NA	NA	RING-type E3 ubiquitin transferase OS=Danio rerio OX=7955 GN=mib1 PE=1 SV=2	NA	NA	NA	NA	NA	NA	NA	NA	NA	NA	NA	NA	1765719.125	NA	NA	NA	NA	NA	NA	NA	14882144
A5PMG2	0.0625	16	3.211563536	9.263539489	40235254.52	2.09E-05	1.16E-10	8.90E-07	15.74993563	12.36428669	median	15226620.23	8599259.04	9847773.417	NA	10610377.75	8136354.615	23210485.49	16244228.72	113344203.2	114066054	108457739.8	95316855.98	109920782.2	120529228.8	109942305.1	143493307.7	Heat shock protein family A (Hsp70) member 1B OS=Danio rerio OX=7955 GN=hspa1b PE=1 SV=1	protein metabolism;other metabolic processes	other cell component	other molecular function	798846	ENSDARG00000056210	si:ch211-199o1.2	NA	NA	14912229	8359085	10155515	NA	10834074	8503371	21574787.31	13978251	116872080.8	118394059.8	97411988	118046054.8	98134885.75
F1R5N2	0.0625	16	3.136758125	8.795454471	1523959.164	7.90E-07	0.115281135	0.716302251	2.030788964	-4.15179496	median	120860.0882	NA	NA	NA	NA	NA	NA	2184768.712	NA	NA	3696191.841	NA	NA	NA	NA	5526503.386	MIA SH3 domain ER export factor 3 OS=Danio rerio OX=7955 GN=mia3 PE=1 SV=1	transport;developmental processes;other biological processes	other membranes;ER/Golgi	NA	567041	ENSDARG00000008184	NA	NA	NA	118364.6328	NA	NA	NA	NA	NA	NA	1880005.875	NA	NA	3319757.5	NA	NA
F1QBY1	0.25	16	3.059830713	8.338747556	452483.3616	2.35E-07	6.06E-04	0.192299349	10.3927711	-1.655061993	median	NA	NA	NA	NA	92209.78183	NA	NA	NA	803932.5704	NA	NA	NA	743836.9893	NA	760214.3576	NA	Nipped-B-like protein B OS=Danio rerio OX=7955 GN=nipblb PE=2 SV=1	cell cycle OR cell proliferation;cell organization and biogenesis;DNA metabolism;stress response;developmental processes;other biological processes	nucleus	nucleic acid binding activity;other molecular function	794108	NA	nipblb	NA	NA	NA	NA	NA	NA	94153.82031	NA	NA	NA	828955.25	NA	NA	NA	664081.5
Q6EJB7	0.9375	16	3.05851158	8.331126477	4849748.819	2.52E-06	4.00E-04	0.153814857	11.62317217	-1.216089439	median	NA	NA	NA	1743430.805	1619310.191	NA	NA	NA	NA	NA	NA	NA	NA	NA	14927473.25	13126710.82	Transcription factor Sox-3 OS=Danio rerio OX=7955 GN=sox3 PE=1 SV=1	developmental processes;other biological processes	nucleus	nucleic acid binding activity;other molecular function	30529	ENSDARG00000053569	sox3	Deactivation of the beta-catenin transactivating complex	NA	NA	NA	NA	1949007.5	1653449.75	NA	NA	NA	NA	NA	NA	NA	NA
A0A0R4IVV9	0.625	16	3.030428937	8.170525875	685201.4087	3.55E-07	0.022273785	0.566766791	2.942152166	-3.020795243	median	2231238.691	141623.0402	NA	NA	NA	NA	145114.855	131227.2451	2724560.365	2308605.147	1873552.239	NA	NA	NA	NA	NA	Si:dkey-238k10.3 OS=Danio rerio OX=7955 GN=si:dkey-238k10.3 PE=4 SV=1	NA	NA	NA	NA	NA	NA	NA	NA	2185169.25	137667.5625	NA	NA	NA	NA	134888.2656	112921.7891	2809363.25	2396200.5	1682742.5	NA	NA
F1R7R1	0.8125	16	3.026431364	8.147917451	1647030.512	8.54E-07	0.034080944	0.609580524	5.878560159	-3.517566657	median	NA	NA	NA	NA	NA	577003.3498	NA	NA	NA	NA	NA	NA	NA	NA	NA	4701375.663	SMG5 nonsense mediated mRNA decay factor OS=Danio rerio OX=7955 GN=smg5 PE=1 SV=1	RNA metabolism OR transcription;other metabolic processes;developmental processes	nucleus;other cell component	nucleic acid binding activity	553261	NA	smg5	Nonsense Mediated Decay (NMD) enhanced by the Exon Junction Complex (EJC)	NA	NA	NA	NA	NA	NA	603030.9375	NA	NA	NA	NA	NA	NA	NA
F1QEF5	0.0625	16	3.014437768	8.080461924	299849.2546	1.56E-07	0.273342068	0.806459624	1.277743163	-4.859276925	median	NA	149434.1388	NA	74459.46888	NA	NA	NA	NA	NA	NA	NA	7863705.605	NA	92387.85604	NA	NA	Mitochondrial ribosomal protein L48 OS=Danio rerio OX=7955 GN=mrpl48 PE=1 SV=1	NA	NA	NA	NA	NA	NA	NA	NA	NA	145260.5	NA	83239.35938	NA	NA	NA	NA	NA	NA	NA	9738880	NA
A8WGA7	0.6875	16	3.010238808	8.056977953	7405135.396	3.84E-06	0.367204512	0.835573563	0.994453983	-5.038527746	median	758351.7984	44827630.77	NA	523561.0349	NA	NA	NA	31828080.63	NA	39307076.49	NA	NA	NA	NA	NA	NA	Jacalin 9 OS=Danio rerio OX=7955 GN=jac9 PE=1 SV=1	NA	NA	NA	796074	ENSDARG00000074983	NA	NA	NA	742693.75	43575612.06	NA	585296.75	NA	NA	NA	27388244	NA	40798504	NA	NA	NA
A0A0G2KV24	0	16	2.930704794	7.624828002	1319813.88	6.84E-07	0.210247846	0.7727279	1.614841342	-4.476286499	median	NA	NA	NA	NA	202556.8664	NA	NA	2219857.237	NA	5112885.405	NA	NA	NA	NA	NA	NA	Uncharacterized protein OS=Danio rerio OX=7955 GN=eml6 PE=4 SV=2	NA	NA	NA	NA	NA	NA	NA	NA	NA	NA	NA	NA	206827.3281	NA	NA	1910199.75	NA	5306883.5	NA	NA	NA
A0A0R4IVR4	0.625	16	2.916814528	7.55176844	4584433.261	2.38E-06	0.005195891	0.400083579	7.911462571	-2.609113416	median	NA	NA	NA	2476524.088	NA	NA	2204768.404	NA	NA	NA	NA	NA	NA	NA	NA	17646209.51	Zinc finger C2HC domain-containing protein 1A OS=Danio rerio OX=7955 GN=zc2hc1a PE=1 SV=2	NA	NA	NA	NA	NA	NA	NA	NA	NA	NA	NA	2768543.5	NA	NA	2049393.125	NA	NA	NA	NA	NA	NA
E7FDL8	0	16	2.881602785	7.369684128	18146729.3	9.41E-06	3.22E-08	1.24E-04	11.70955631	7.927259259	median	8479695.536	NA	3749005.342	NA	4027620.809	NA	5079738.788	6482343.944	48629695.76	21191732.69	47876644.99	30785069.43	42527579.13	45768762.15	41757361.11	44458581.77	J domain-containing protein OS=Danio rerio OX=7955 PE=1 SV=3	NA	NA	NA	NA	NA	NA	NA	NA	8304611.25	NA	3866161.25	NA	4112534.25	NA	4721757.5	5578093.75	50143311.88	21995810.13	43000704	38126058.13	37967698.5
Q5TYM7	0.1875	16	2.849808514	7.209046797	11664707.18	6.05E-06	0.275380803	0.80817186	1.185654606	-5.082210757	median	2672958.08	3099732.091	NA	NA	2054748.687	NA	317094913.6	2379935.206	NA	NA	NA	NA	6336466.112	360944429.9	NA	NA	CARD- and ANK-domain containing inflammasome adapter protein OS=Danio rerio OX=7955 GN=caiap PE=1 SV=1	stress response;other biological processes	other cell component	NA	557416	NA	caiap	Antigen processing: Ubiquitination & Proteasome degradation; Neddylation	NA	2617768.25	3013157.75	NA	NA	2098068.5	NA	294748480	2047947.75	NA	NA	NA	NA	5657059.25
B0S5X1	0.0625	16	2.838974077	7.155110647	4822432.112	2.50E-06	0.038127146	0.63269105	5.514441894	-3.541572663	median	1802843.156	NA	NA	NA	NA	NA	NA	NA	NA	NA	NA	NA	NA	NA	12899542.26	NA	Si:dkeyp-38g8.5 OS=Danio rerio OX=7955 GN=si:dkeyp-38g8.5 PE=4 SV=1	NA	NA	NA	568385	ENSDARG00000056954	NA	NA	NA	1765619	NA	NA	NA	NA	NA	NA	NA	NA	NA	NA	NA	NA
E9QFX4	0.4375	16	2.801919465	6.973676616	9607144.679	4.98E-06	0.399789254	0.850743302	0.946387231	-5.146836406	median	240169.6463	NA	NA	NA	55107250.01	NA	NA	NA	55525679.99	NA	NA	NA	11591952.17	NA	NA	NA	Angiomotin OS=Danio rerio OX=7955 GN=amot PE=3 SV=2	cell organization and biogenesis;developmental processes;signal transduction;other biological processes	plasma membrane;other membranes;other cell component	other molecular function	563421	ENSDARG00000078335	NA	NA	NA	235210.75	NA	NA	NA	56269064	NA	NA	NA	57253936	NA	NA	NA	10349043
X1WCA2	0.1875	16	2.78944244	6.913625417	10547661.17	5.47E-06	0.331682115	0.827730134	1.078619462	-5.109462582	median	NA	NA	NA	22482733.77	146929.9183	34902950.42	NA	NA	37293824.79	30361444.4	NA	NA	NA	NA	NA	NA	Ecto-NOX disulfide-thiol exchanger 1 OS=Danio rerio OX=7955 GN=enox1 PE=4 SV=2	developmental processes;other biological processes	plasma membrane;other membranes	nucleic acid binding activity;other molecular function	100002220	ENSDARG00000060243	NA	NA	NA	NA	NA	NA	25133786	150027.6094	36477360	NA	NA	38454608	31513448	NA	NA	NA
A0A2R8QCE0	0	16	2.788655898	6.90985721	532854.0902	2.76E-07	0.381499351	0.846554757	0.987836252	-5.014870047	median	NA	NA	125027.774	NA	NA	NA	NA	NA	2525589.648	NA	NA	NA	4288554.483	NA	59532.34576	NA	Uncharacterized protein OS=Danio rerio OX=7955 GN=LOC110437876 PE=4 SV=1	NA	NA	NA	NA	NA	NA	NA	NA	NA	NA	128934.875	NA	NA	NA	NA	NA	2604199.5	NA	NA	NA	3828728.25
A0A0R4IH08	0	16	2.78784177	6.905959006	3920709.156	2.03E-06	0.134796802	0.730976151	1.667551544	-4.638949784	median	1897512.335	2317388.018	NA	NA	NA	1749678.75	1327679.754	2421269.477	NA	NA	475780270.1	NA	NA	2375082.701	NA	1997807.818	Inositol 1,4,5-trisphosphate receptor, type 3 OS=Danio rerio OX=7955 GN=itpr3 PE=3 SV=2	transport;developmental processes;signal transduction	plasma membrane;other membranes;cytosol;ER/Golgi	transporter activity;other molecular function	794666	ENSDARG00000061741	si:dkey-163f12.8	NA	NA	1858333.5	2252664.25	NA	NA	NA	1828603.625	1234115	2083516.125	NA	NA	427324984.3	NA	NA
F1R1C5	0.25	16	2.780601716	6.871388798	520093.3733	2.70E-07	0.393739926	0.850494712	1.003220078	-4.954414288	median	NA	NA	NA	NA	NA	NA	NA	143896.9665	NA	NA	155582.9097	NA	NA	6283916.897	NA	NA	Elastin microfibril interfacer 2a OS=Danio rerio OX=7955 GN=emilin2a PE=4 SV=2	NA	NA	NA	100001725	ENSDARG00000061196	NA	NA	NA	NA	NA	NA	NA	NA	NA	NA	123824.1563	NA	NA	139737.75	NA	NA
B0S4T9	0.8125	16	2.738964199	6.67590858	1081794.1	5.61E-07	0.398487325	0.850743302	0.991664547	-4.963081575	median	NA	NA	90997.45137	3627324.431	NA	NA	NA	NA	NA	NA	NA	3835466.517	NA	NA	NA	NA	Espin OS=Danio rerio OX=7955 GN=espn PE=4 SV=1	cell organization and biogenesis	other cell component	cytoskeletal activity	567061	ENSDARG00000076414	si:dkey-77h17.1	NA	NA	NA	NA	93841.10938	4055040.5	NA	NA	NA	NA	NA	NA	NA	4750069.5	NA
F1QQ57	0.5625	16	2.729076986	6.630313036	2396396.05	1.24E-06	0.148075228	0.737575352	1.666781851	-4.425211482	median	1005653.006	919467.1175	814765.4405	15579717.18	NA	1391889.483	NA	NA	11592318.09	NA	NA	NA	NA	NA	NA	NA	Pleckstrin homology domain-containing family A member 8 OS=Danio rerio OX=7955 GN=plekha8 PE=4 SV=1	NA	NA	NA	NA	NA	NA	NA	NA	984888.8125	893786.75	840226.75	17416800	NA	1454675.125	NA	NA	11953133	NA	NA	NA	NA
Q1LXR5	0.0625	16	2.704349465	6.517639087	4657006.46	2.42E-06	3.71E-04	0.15032409	8.823823856	-1.046347751	median	NA	NA	NA	NA	NA	1039524.176	NA	NA	5795755.116	NA	7946500.012	NA	7209453.591	NA	6346164.739	NA	Lysine acetyltransferase 14 OS=Danio rerio OX=7955 GN=kat14 PE=4 SV=1	cell organization and biogenesis	NA	other molecular function	562636	ENSDARG00000041708	csrp2bp	NA	NA	NA	NA	NA	NA	NA	1086415.25	NA	NA	5976150	NA	7137198	NA	6436443.5
A0A2R8PX08	0.3125	16	2.624812826	6.168043013	4706321.443	2.44E-06	0.043716201	0.644855842	5.098453673	-3.574319611	median	NA	1894994.219	NA	NA	NA	NA	NA	NA	NA	NA	NA	NA	NA	NA	11688405.85	NA	Adhesion G protein-coupled receptor B1a OS=Danio rerio OX=7955 GN=adgrb1a PE=4 SV=1	cell organization and biogenesis;transport;developmental processes;signal transduction;other biological processes	plasma membrane;other membranes;other cell component	other molecular function	563527	ENSDARG00000075133	NA	NA	NA	NA	1842067.75	NA	NA	NA	NA	NA	NA	NA	NA	NA	NA	NA
Q9PTH5	0.0625	16	2.600300036	6.064127284	4962364.136	2.57E-06	0.028006335	0.583620574	3.447797678	-3.113324275	median	NA	3961607.956	NA	4867609.661	NA	NA	1639843.555	NA	NA	19176302.01	NA	NA	NA	NA	NA	NA	Proteasome activator subunit 1 OS=Danio rerio OX=7955 GN=psme1 PE=1 SV=1	other biological processes	nucleus;other cell component	enzyme regulator activity	30648	ENSDARG00000002165	fk89d05	Ub-specific processing proteases; Cross-presentation of soluble exogenous antigens (endosomes); Antigen processing: Ubiquitination & Proteasome degradation; Hedgehog ligand biogenesis; MAPK6/MAPK4 signaling; Neddylation; KEAP1-NFE2L2 pathway; Asymmetric localization of PCP proteins; Regulation of ornithine decarboxylase (ODC); Activation of NF-kappaB in B cells; FBXL7 down-regulates AURKA during …	NA	NA	3850961.75	NA	5441574	NA	NA	1524279.875	NA	NA	19903908	NA	NA	NA
A9JT54	0.125	16	2.593875203	6.037181621	1319641.083	6.84E-07	0.023257904	0.570535532	4.497931145	-3.074255401	median	NA	NA	NA	NA	982184.6307	534764.2427	NA	NA	NA	NA	4375341.828	NA	NA	NA	NA	NA	Sorting nexin 15 OS=Danio rerio OX=7955 GN=snx15 PE=1 SV=1	NA	NA	other molecular function	393352	ENSDARG00000110059	NA	NA	NA	NA	NA	NA	NA	1002891.813	558886.5	NA	NA	NA	NA	3929740.25	NA	NA
E7F3U4	0	16	2.562253766	5.906296433	4566686.119	2.37E-06	0.107027137	0.713342712	1.903989973	-4.179407698	median	19590849.92	1767546.014	2711429.69	NA	2959666.504	NA	NA	1626964.14	NA	NA	20061521.26	NA	NA	NA	NA	NA	KN motif and ankyrin repeat domains 4 OS=Danio rerio OX=7955 GN=kank4 PE=4 SV=1	cell organization and biogenesis	cytoskeleton;other cell component	NA	101884737	ENSDARG00000059473	NA	NA	NA	19186348.38	1718179.125	2796161.5	NA	3022064.5	NA	NA	1400011.875	NA	NA	18018379.06	NA	NA
F1QCU5	0.6875	16	2.55582219	5.880024598	6803004.123	3.53E-06	0.129131885	0.726106836	1.828321762	-4.354887424	median	NA	NA	464015.1217	NA	NA	11901847	NA	NA	NA	14667659.33	NA	NA	NA	11395347.97	15785878.94	NA	Centrosomal protein of 63 kDa OS=Danio rerio OX=7955 GN=cep63 PE=3 SV=1	NA	NA	NA	NA	NA	NA	NA	NA	NA	NA	478515.5313	NA	NA	12438718	NA	NA	NA	15224194	NA	NA	NA
A0A0R4IIF8	0.3125	16	2.552311188	5.865732127	12869577.32	6.67E-06	0.002657026	0.294822878	6.943392213	-2.004711527	median	NA	NA	NA	NA	3414464.596	NA	NA	NA	NA	NA	NA	16350446.58	20786948.6	NA	23638186.71	NA	Leukocyte cell-derived chemotaxin 1 OS=Danio rerio OX=7955 GN=cnmd PE=3 SV=1	NA	other membranes	NA	791772	ENSDARG00000100133	cb298	NA	NA	NA	NA	NA	NA	3486451	NA	NA	NA	NA	NA	NA	20249364	18558136
A0A286YA78	0.375	16	2.53620893	5.800627315	1571907.412	8.15E-07	0.051861132	0.66016615	2.246407385	-3.902489196	median	NA	NA	NA	NA	71444.61611	352840.4074	852198.0341	5714897.796	10019895.53	NA	NA	NA	4194509.576	1755794.579	3051948.121	2119095.866	Integrator complex subunit 6-like OS=Danio rerio OX=7955 GN=ints6l PE=4 SV=2	NA	NA	NA	NA	NA	NA	NA	NA	NA	NA	NA	NA	72950.86719	368756.4063	792141.6094	4917701.984	10331768.25	NA	NA	NA	3744767
B0S6C5	0.1875	16	2.477147283	5.567953963	7240358.69	3.75E-06	1.27E-04	0.116029229	8.961463024	0.515530108	median	NA	3453140.4	2459221.657	NA	NA	NA	NA	3401926.142	NA	NA	14050928.39	NA	22824078.72	NA	15549822.01	NA	Inactive all-trans-retinol 13,14-reductase OS=Danio rerio OX=7955 GN=retsatl PE=1 SV=1	NA	NA	other molecular function	NA	NA	retsatl	NA	NA	NA	3356695.5	2536072	NA	NA	NA	NA	2927376.75	NA	NA	12619928	NA	20376841.5
Q6DHP7	0.375	16	2.451048172	5.468132387	3029809.066	1.57E-06	0.049221795	0.651764112	4.760932068	-3.606073058	median	1295674.02	NA	NA	NA	NA	NA	NA	NA	NA	NA	NA	NA	7084917.069	NA	NA	NA	Guanylate-binding protein 1 OS=Danio rerio OX=7955 GN=gbp1 PE=1 SV=1	stress response	NA	other molecular function	436615	ENSDARG00000038668	zgc:92185	NA	NA	1268921.625	NA	NA	NA	NA	NA	NA	NA	NA	NA	NA	NA	6325260
A0A0R4IMM5	0	16	2.429958357	5.38877876	4890131.833	2.54E-06	0.012893025	0.489108313	3.339571285	-2.550403439	median	NA	8671919.417	1058265.836	NA	2985137.505	3996462.006	2302854.92	NA	NA	16396937.38	16175757.09	NA	NA	NA	NA	NA	Inorganic diphosphatase OS=Danio rerio OX=7955 GN=ppa1a PE=3 SV=1	NA	NA	NA	NA	NA	NA	NA	NA	NA	8429716	1091336.5	NA	3048072.5	4176735.25	2140567.25	NA	NA	17019086	14528356	NA	NA
F1Q5R8	0.25	16	2.41654377	5.338904601	444978.418	2.31E-07	0.006575475	0.444132975	3.667618937	-2.011387512	median	340674.4095	365512.0503	NA	130834.1274	84428.52761	NA	NA	NA	NA	1207018.861	NA	1768726.757	NA	354690.5676	1475827.744	NA	Aldehyde oxidase 6 OS=Danio rerio OX=7955 GN=aox6 PE=1 SV=3	NA	NA	other molecular function	570457	ENSDARG00000020054	aox6	Vitamin B6 activation to pyridoxal phosphate	NA	333640.3438	355303.4375	NA	146261.4375	86208.51563	NA	NA	NA	NA	1252816.75	NA	2190496.25	NA
A0A0R4IF88	0	16	2.367160412	5.159246623	2666501.432	1.38E-06	0.004499173	0.383382045	3.496930324	-1.856845878	median	926137.6523	NA	NA	1675078.002	1120268.501	1195167.868	910402.3462	1384194.387	NA	1376692.44	20414016.06	1906636.407	3665273.464	23457155.71	10715064.74	NA	Spermatogenesis-defective protein 39 homolog (Fragment) OS=Danio rerio OX=7955 GN=vipas39 PE=1 SV=1	NA	NA	NA	NA	NA	NA	NA	NA	907015.25	NA	NA	1872594.875	1143886.875	1249079.75	846244.125	1191107.125	NA	1428928.25	18334974.44	2361291.75	3272276.5
A0A0R4IP71	0	16	2.330505228	5.029814616	11112605.57	5.76E-06	0.034807185	0.613307387	2.627523421	-3.363783669	median	NA	NA	NA	NA	NA	NA	NA	2782823.31	16671346.57	NA	4197490.519	12906674.38	29099854.79	NA	16671738.31	17162446.75	Telomerase RNA component-interacting RNase OS=Danio rerio OX=7955 GN=trir PE=1 SV=1	NA	NA	other molecular function	560758	ENSDARG00000104178	si:ch73-152o7.1	NA	NA	NA	NA	NA	NA	NA	NA	NA	2394635.25	17190248	NA	3770002	15984392	25979718
F1R8J7	0.5	16	2.284133885	4.870716068	3178353.131	1.65E-06	0.055564814	0.66603209	4.436716662	-3.642002971	median	NA	1440143.409	NA	NA	NA	NA	NA	NA	NA	NA	7014529.64	NA	NA	NA	NA	NA	Retinoic acid-induced 14 OS=Danio rerio OX=7955 GN=rai14 PE=1 SV=1	NA	NA	cytoskeletal activity	794796	ENSDARG00000039974	im:7136186	NA	NA	NA	1399920.75	NA	NA	NA	NA	NA	NA	NA	NA	6300143.063	NA	NA
A0A2R8QB87	0.0625	16	2.283646053	4.869069363	6196418.537	3.21E-06	0.038687594	0.633812753	3.667893148	-3.322870067	median	NA	NA	2595538.038	NA	NA	NA	NA	5149401.834	NA	NA	NA	NA	NA	NA	NA	17800739.8	Uncharacterized protein OS=Danio rerio OX=7955 GN=dnah6 PE=3 SV=1	other biological processes	cytoskeleton	cytoskeletal activity;other molecular function	NA	ENSDARG00000115008	dnah6	NA	NA	NA	NA	2676648.25	NA	NA	NA	NA	4431089.5	NA	NA	NA	NA	NA
A0A2R8PZ49	0.0625	16	2.267293876	4.814192651	4306209.867	2.23E-06	0.160303755	0.750358003	1.490365196	-5.04442262	median	NA	724464.3904	NA	30398744.84	1879771.811	616165.8017	NA	461029.0994	583917.4909	31663640.22	44076446.73	37175178.21	35881117.52	520510.9521	706290.002	37254855.41	Zgc:110045 OS=Danio rerio OX=7955 GN=zgc:110045 PE=4 SV=1	NA	NA	NA	NA	NA	NA	NA	NA	NA	704230.375	NA	33983213.75	1919402.625	643959.9375	NA	396718.1563	602092.125	32865053	39587532.5	46039948.31	32033882
A8E7R9	0.875	16	2.263708867	4.802244529	76248765.77	3.95E-05	0.056425097	0.66603209	4.397042972	-3.646820896	median	34794506.64	NA	NA	NA	NA	NA	NA	NA	NA	NA	NA	167091729.2	NA	NA	NA	NA	FinTRIM family, member 43 OS=Danio rerio OX=7955 GN=ftr43 PE=4 SV=2	NA	NA	other molecular function	553628	ENSDARG00000076106	NA	NA	NA	34076088	NA	NA	NA	NA	NA	NA	NA	NA	NA	NA	206936320	NA
E7F106	0.8125	16	2.260590398	4.791875408	1433036.048	7.43E-07	0.311152459	0.820043265	1.230007327	-4.779047096	median	NA	NA	NA	NA	NA	NA	NA	504181.3424	NA	718365.6918	8125292.293	NA	NA	NA	NA	NA	Myosin VIIAb OS=Danio rerio OX=7955 GN=myo7ab PE=3 SV=3	NA	NA	NA	NA	NA	NA	NA	NA	NA	NA	NA	NA	NA	NA	NA	433850.9063	NA	745622.625	7297781.391	NA	NA
Q68EH3	0.25	16	2.250950291	4.759962773	6271848.112	3.25E-06	2.48E-05	0.038158342	8.813448418	2.111400389	median	3116418.16	NA	NA	NA	NA	NA	2156218.341	1969388.814	NA	NA	14289754.34	7704673.341	12773083.07	10619506.88	12114493.15	NA	E74-like factor 2a (ets domain transcription factor) OS=Danio rerio OX=7955 GN=elf2a PE=2 SV=1	other biological processes	nucleus	nucleic acid binding activity;other molecular function	445489	ENSDARG00000019459	zgc:91894	NA	NA	3052072	NA	NA	NA	NA	NA	2004264.5	1694670.25	NA	NA	12834431	9541925	11403531
A0A0G2KCC7	0.4375	16	2.237632079	4.716223469	4179608.563	2.17E-06	0.057552991	0.66603209	4.346391247	-3.653117408	median	NA	NA	NA	NA	NA	NA	1924590.877	NA	NA	NA	9076800.661	NA	NA	NA	NA	NA	Kelch repeat and BTB (POZ) domain-containing 11 OS=Danio rerio OX=7955 GN=kbtbd11 PE=4 SV=1	NA	NA	NA	557467	ENSDARG00000104958	NA	NA	NA	NA	NA	NA	NA	NA	NA	1788960.375	NA	NA	NA	8152384.5	NA	NA
F1RE59	0.4375	16	2.22539206	4.676379654	20510373.83	1.06E-05	0.012992695	0.490057567	5.627443124	-2.850210653	median	13724468.6	10960871.99	NA	NA	NA	NA	NA	NA	NA	NA	NA	NA	NA	NA	57356162.19	NA	UDP-glucuronosyltransferase OS=Danio rerio OX=7955 GN=ugt5a1 PE=3 SV=1	NA	NA	NA	NA	NA	NA	NA	NA	13441093	10654739	NA	NA	NA	NA	NA	NA	NA	NA	NA	NA	NA
A0A0G2KZP1	0	16	2.219921884	4.658682091	5444900.384	2.82E-06	0.311526997	0.820043265	1.164815804	-4.871419921	median	21064763.26	2380941.029	NA	NA	NA	1015002.911	NA	NA	NA	NA	NA	NA	NA	NA	17265821.43	NA	Glutamate metabotropic receptor 7 OS=Danio rerio OX=7955 PE=1 SV=2	NA	NA	NA	NA	NA	NA	NA	NA	20629829.13	2314442.25	NA	NA	NA	1060787.875	NA	NA	NA	NA	NA	NA	NA
Q6PGW3	0	16	2.209919001	4.626492976	2049576.927	1.06E-06	0.212801531	0.775270296	1.306185425	-5.318862569	median	5831894.447	601107.9673	464657.6672	3482581.99	28208481.31	409860.729	133891.3198	185731.289	29490028.65	NA	266065.523	491822.5986	46529906.96	441761.5026	178425406.6	NA	Armadillo-like helical domain-containing protein 3 OS=Danio rerio OX=7955 GN=armh3 PE=2 SV=2	other biological processes	other membranes;cytosol;ER/Golgi	NA	393591	NA	armh3	NA	NA	5711480.563	584319.25	479178.1563	3893230.75	28803194.5	428348.8125	124455.6797	159822.8281	30407916	NA	238968.3906	609102.3125	41540889.81
X1WDR0	0.625	16	2.202897592	4.604031143	4009149.76	2.08E-06	0.442579639	0.866882961	0.890168013	-5.037504217	median	NA	NA	NA	NA	1448638.793	NA	NA	NA	NA	1284017.31	34643825.99	NA	NA	NA	NA	NA	PWWP domain-containing 2A OS=Danio rerio OX=7955 GN=pwwp2a PE=1 SV=1	NA	NA	NA	559090	ENSDARG00000075526	NA	NA	NA	NA	NA	NA	NA	1479180.125	NA	NA	NA	NA	1332736.75	31115566	NA	NA
F1Q752	0.75	16	2.201999851	4.601167097	61036.09589	3.17E-08	0.059150072	0.670829054	4.277178973	-3.661993943	median	NA	NA	NA	NA	NA	NA	NA	28454.61697	NA	NA	NA	NA	NA	130924.4474	NA	NA	Si:dkey-266m15.6 OS=Danio rerio OX=7955 GN=kcp PE=4 SV=3	other biological processes	non-structural extracellular	NA	569039	ENSDARG00000078508	si:dkey-266m15.6	NA	NA	NA	NA	NA	NA	NA	NA	NA	24485.35938	NA	NA	NA	NA	NA
A0A2R8RYF0	0.625	16	2.145148256	4.423377151	17262323.21	8.95E-06	0.13931017	0.730976151	2.042333222	-4.161211122	median	NA	NA	NA	NA	NA	NA	NA	6406142.529	14582927.34	NA	NA	NA	NA	NA	NA	55062563.01	Sperm acrosome-associated 4-like OS=Danio rerio OX=7955 GN=spaca4l PE=1 SV=1	other biological processes	plasma membrane;other membranes	NA	100334363	ENSDARG00000116617	NA	NA	NA	NA	NA	NA	NA	NA	NA	NA	5512522	15036826	NA	NA	NA	NA
F1RCV3	0.375	16	2.135561248	4.394080342	173415.8506	8.99E-08	0.056203499	0.66603209	2.500383662	-3.640258972	median	NA	NA	NA	277883.0103	71705.12389	172120.918	NA	80689.11053	NA	NA	NA	NA	NA	566739.1117	NA	NA	Slit homolog 3 (Drosophila) OS=Danio rerio OX=7955 GN=slit3 PE=1 SV=1	cell organization and biogenesis;developmental processes;other biological processes	non-structural extracellular	signal transduction activity or receptor binding;other molecular function	80354	ENSDARG00000034268	zgc:111911	NA	NA	NA	NA	NA	310649.5938	73216.86719	179884.9844	NA	69433.4375	NA	NA	NA	NA	NA
F1QRV8	0.125	16	2.126259223	4.36583989	1251332.827	6.49E-07	0.054907923	0.664765737	2.732300405	-3.549473557	median	NA	1127525.227	318091.1631	NA	NA	NA	NA	NA	NA	NA	NA	NA	NA	3577064.562	NA	1911114.475	Zinc finger protein 609a OS=Danio rerio OX=7955 GN=znf609a PE=4 SV=1	other biological processes	nucleus	NA	793767	ENSDARG00000103388	fi39d03	NA	NA	NA	1096033.875	328031.4688	NA	NA	NA	NA	NA	NA	NA	NA	NA	NA
A2BE85	0.0625	16	2.114825572	4.331376467	1298387.596	6.73E-07	0.109780664	0.713342712	1.885451185	-4.328016303	median	NA	2506924.721	NA	113446.8349	NA	NA	NA	853769.228	NA	NA	2661679.934	NA	NA	3816103.129	NA	1942567.145	Centrosomal protein 170Ab (Fragment) OS=Danio rerio OX=7955 GN=cep170ab PE=3 SV=1	NA	NA	NA	NA	NA	NA	NA	NA	NA	2436907.266	NA	126823.9219	NA	NA	NA	734673.2656	NA	NA	2390604.25	NA	NA
A0A0R4ISP1	0	16	2.108224538	4.311603578	2243945.562	1.16E-06	0.087903496	0.696836958	1.836305219	-4.603914694	median	413731.5103	529658.0225	2455087.414	3724994.086	11472626.95	1636396.701	222244.6739	512748.5796	419493.8584	13820513.87	16617664.23	513223.4821	19266349.74	NA	20093366.36	NA	Zinc finger homeobox 3 OS=Danio rerio OX=7955 GN=zfhx3 PE=1 SV=1	other biological processes	nucleus	nucleic acid binding activity;other molecular function	NA	ENSDARG00000103057	zfhx3	NA	NA	405189	514864.875	2531808.563	4164226.875	11714501.81	1710211.625	206582.5625	441223.0625	432550.75	14344905.31	14925257.63	635606.4375	17200578.38
A0A2R8RQW0	0.75	16	2.07852263	4.223744685	7901265.562	4.10E-06	0.039972094	0.633812753	3.618897002	-3.340571218	median	NA	NA	NA	3023882.325	NA	NA	NA	NA	NA	NA	NA	17274598	9443155.472	NA	NA	NA	Kinesin motor domain-containing protein OS=Danio rerio OX=7955 GN=kif20ba PE=3 SV=1	NA	NA	NA	NA	NA	NA	NA	NA	NA	NA	NA	3380443.5	NA	NA	NA	NA	NA	NA	NA	21393888	8430644
F1R8L3	0	16	2.066245644	4.187954139	3465501.123	1.80E-06	0.010264034	0.45002906	2.912414893	-2.778437165	median	1443181.68	728175.7343	17083146.85	6145465.054	450029.1963	1883218.152	726504.5022	995545.7298	12562055.03	1733514.547	7989557.529	13843443.49	9288772.794	2205418.816	12791649.76	10139230.65	Rapunzel 5 OS=Danio rerio OX=7955 GN=rpz5 PE=1 SV=1	NA	NA	NA	NA	ENSDARG00000075718	fd50h12	NA	NA	1413383.625	707838.0625	17616992.88	6870107.75	459517.0625	1968166.75	675306	856672.75	12953053.34	1799289.25	7175870.375	17144542.5	8292814.5
F1QNZ1	0	16	2.052278264	4.147604309	5848805.394	3.03E-06	0.02328274	0.570535532	2.683544818	-3.252524797	median	1990711.666	2063837.061	4416868.945	NA	4682059.669	NA	NA	2299361.943	NA	5529224.269	8249716.768	6718270.787	106216148.8	7366782.546	NA	NA	Mitochondrial amidoxime reducing component 1 OS=Danio rerio OX=7955 GN=marc1 PE=1 SV=1	NA	other membranes	other molecular function	378742	ENSDARG00000070487	2-Mar	NA	NA	1949608.5	2006194.875	4554895.5	NA	4780770.5	NA	NA	1978614	NA	5739019.5	7409534	8320305.5	94827469.5
E7F5G0	0.5	16	2.020423761	4.057029409	169448.3249	8.79E-08	6.49E-04	0.192299349	7.803367535	-0.732479085	median	NA	NA	NA	NA	93368.25641	NA	117098.7765	82891.58547	NA	NA	NA	NA	NA	367641.1149	NA	419276.2597	Fibroblast growth factor OS=Danio rerio OX=7955 GN=fgf13a PE=3 SV=1	signal transduction	non-structural extracellular;nucleus;other cell component	signal transduction activity or receptor binding;other molecular function	492758	ENSDARG00000035056	fgf13	NA	FGF signaling pathway; ERK1-ERK2 MAPK cascade	NA	NA	NA	NA	95336.71875	NA	108846.5469	71328.67969	NA	NA	NA	NA	NA
F1Q4R5	0.125	16	2.008569502	4.023830409	374155.5415	1.94E-07	0.106361015	0.713342712	1.82440765	-4.46210511	median	NA	NA	353880.7132	NA	NA	504928.9948	83960.04391	80680.67617	365603.6777	379912.489	NA	6546355.076	NA	NA	NA	348975.0514	Tyrosine--tRNA ligase OS=Danio rerio OX=7955 GN=yars2 PE=1 SV=1	protein metabolism;RNA metabolism OR transcription;other metabolic processes	cytosol;mitochondrion	nucleic acid binding activity;other molecular function	556702	ENSDARG00000077299	fi41d10	NA	NA	NA	NA	364939.4375	NA	NA	527705.4375	78043.17969	69426.17969	376983.2188	394327.5	NA	8107394.875	NA
A0A2R8QJ08	0.25	16	1.983975512	3.955816519	1135126.537	5.89E-07	0.070470647	0.681261023	2.313578165	-3.845385933	median	NA	NA	332908.4983	NA	NA	743156.5395	NA	NA	NA	5492523.312	1322652.081	NA	NA	NA	1048572.996	NA	Mediator of RNA polymerase II transcription subunit 14 OS=Danio rerio OX=7955 GN=med14 PE=1 SV=1	NA	NA	NA	NA	NA	NA	NA	NA	NA	NA	343311.8438	NA	NA	776679	NA	NA	NA	5700926	1187948.125	NA	NA
E7FEN5	0.5	16	1.9292246	3.808504499	748029.916	3.88E-07	0.539011925	0.895507778	0.696533652	-5.168029835	median	NA	NA	NA	NA	306725.1011	NA	NA	NA	NA	NA	184050.537	NA	NA	NA	NA	7414305.792	ADAM metallopeptidase with thrombospondin type 1 motif, 3 OS=Danio rerio OX=7955 GN=adamts3 PE=4 SV=2	NA	NA	NA	NA	NA	NA	NA	NA	NA	NA	NA	NA	313191.7188	NA	NA	NA	NA	NA	165306.125	NA	NA
X1WBF3	0.9375	16	1.924843519	3.796956628	3176835.223	1.65E-06	0.174607298	0.756329419	1.80395901	-4.332786248	median	NA	NA	1305281.748	NA	NA	NA	NA	NA	NA	NA	9745909.8	NA	NA	2520330.036	NA	NA	Si:dkey-73p2.3 OS=Danio rerio OX=7955 GN=si:dkey-73p2.3 PE=3 SV=2	NA	NA	NA	NA	NA	NA	NA	NA	NA	NA	1346071.625	NA	NA	NA	NA	NA	NA	NA	8753349	NA	NA
A2CF31	0	16	1.905721657	3.746962806	5661162.533	2.94E-06	0.075464002	0.685001441	3.701686263	-3.750016142	median	NA	NA	NA	NA	NA	NA	NA	2924596.344	NA	NA	NA	10958353.72	NA	NA	NA	NA	Ataxin 2 OS=Danio rerio OX=7955 GN=atxn2 PE=3 SV=2	cell organization and biogenesis	other cell component	nucleic acid binding activity	569210	ENSDARG00000052897	si:dkey-165i4.1	NA	NA	NA	NA	NA	NA	NA	NA	NA	2516631.75	NA	NA	NA	13571476	NA
F1QNB0	0.6875	16	1.873241922	3.663549027	121648.64	6.31E-08	0.01976682	0.549474783	4.792368197	-3.005404383	median	NA	NA	NA	NA	NA	NA	51188.52153	NA	208279.6155	168850.527	NA	NA	NA	NA	NA	NA	Cytochrome P450, family 17, subfamily A, polypeptide 2 OS=Danio rerio OX=7955 GN=cyp17a2 PE=1 SV=1	NA	NA	NA	NA	NA	NA	NA	NA	NA	NA	NA	NA	NA	NA	47581.14453	NA	214762.3906	175257.2188	NA	NA	NA
F1R9W4	0.1875	16	1.862384717	3.636081955	12752371.96	6.61E-06	0.087150855	0.696836958	1.954789167	-4.291642081	median	NA	1265027.745	11755186.03	11018510.95	NA	NA	NA	12207988.06	18010250.71	NA	58809434.12	6737892.342	NA	48993716.8	NA	NA	Cadherin EGF LAG seven-pass G-type receptor 1a OS=Danio rerio OX=7955 GN=celsr1a PE=1 SV=3	cell adhesion;developmental processes;signal transduction;other biological processes	plasma membrane;other membranes	other molecular function	368436	ENSDARG00000069185	NA	NA	Non-canonical Wnt pathway	NA	1229696	12122534	12317759	NA	NA	NA	10505043	18570826	NA	52820056	8344606	NA
A0A2R8QKS6	0.1875	16	1.843467747	3.588715975	5108532.509	2.65E-06	0.159789497	0.750171561	1.610909489	-4.482280321	median	1525527.922	1889700.878	11372134.34	NA	6659051.193	NA	NA	5494953.303	NA	NA	NA	14816492.36	NA	NA	NA	NA	Nudix (nucleoside diphosphate-linked moiety X)-type motif 14 OS=Danio rerio OX=7955 GN=nudt14 PE=1 SV=1	NA	NA	NA	NA	NA	NA	NA	NA	1494029.625	1836922.25	11727512	NA	6799442.5	NA	NA	4728438.5	NA	NA	NA	18349624	NA
Q567G5	0.25	16	1.832443732	3.561398149	4532079.876	2.35E-06	0.080541345	0.691566873	3.55935074	-3.77642897	median	NA	NA	NA	2401525.991	NA	NA	NA	NA	NA	NA	NA	NA	8552790.219	NA	NA	NA	ADP-ribosylation factor-interacting protein 2b OS=Danio rerio OX=7955 GN=arfip2b PE=2 SV=1	transport;other biological processes	other membranes;ER/Golgi	other molecular function	550342	ENSDARG00000056664; ENSDARG00000109805	im:7136059	NA	NA	NA	NA	NA	2684702	NA	NA	NA	NA	NA	NA	NA	NA	7635745.25
A7MBY7	0	16	1.825781355	3.544989501	7550280.78	3.92E-06	0.003217965	0.324357807	3.680883981	-1.535590948	median	NA	NA	1641087.974	4321192.462	3129023.488	5012659.89	NA	NA	18076194.2	13924879.61	14860781.15	20968639.71	2733364.861	14208840.14	8438329.654	12003879.56	Ankyrin 3b OS=Danio rerio OX=7955 GN=ank3b PE=1 SV=1	NA	NA	NA	NA	NA	NA	NA	NA	NA	NA	1692371.75	4830726	3194992	5238772	NA	NA	18638822	14453231	13347302.25	25968808.63	2440288.75
F1QJ79	0.3125	16	1.823530875	3.539463934	11292829.45	5.86E-06	0.289556197	0.813441863	1.148112487	-5.189959574	median	19680749.75	21283693.48	NA	256742.4836	NA	17321639.85	NA	NA	NA	NA	24105934.77	NA	NA	20231185.67	25780936.8	NA	Dedicator of cytokinesis 8 OS=Danio rerio OX=7955 GN=dock8 PE=1 SV=1	developmental processes;signal transduction;other biological processes	other cell component	enzyme regulator activity	403040	ENSDARG00000055225	NA	NA	NA	19274392	20689248	NA	287016.2813	NA	18102988	NA	NA	NA	NA	21650894	NA	NA
B0UXR9	0.75	16	1.818562356	3.527295287	36605774.96	1.90E-05	0.004677417	0.387270047	3.289352962	-2.053595757	median	34047821.99	3663673.51	33933321.31	17637575.06	3423024.138	39136354.63	60497431.29	34421592.58	67251925.78	90633887.46	43494583.56	71413874.48	111498682.4	75952738.54	50299778.11	61883058.31	Heat shock cognate 70-kd protein, tandem duplicate 2 OS=Danio rerio OX=7955 GN=hsp70.2 PE=3 SV=1	protein metabolism;other metabolic processes	nucleus;other cell component	other molecular function	100126123	ENSDARG00000092362	hsp70.1	NA	NA	33344820.5	3561348.5	34993733	19717310.25	3495191	40901725.5	56234033.25	29619975.75	69345165.25	94072807	39064928.5	88443183	99543600.75
A0A0R4IH56	0.5625	16	1.816866981	3.52315264	4570288.546	2.37E-06	0.027708991	0.583620574	4.197417001	-3.154070071	median	NA	NA	NA	NA	NA	NA	NA	1973888.639	5906593.24	NA	NA	NA	NA	8187873.969	NA	NA	Lysine (K)-specific demethylase 2Aa OS=Danio rerio OX=7955 GN=kdm2aa PE=1 SV=1	cell organization and biogenesis;other biological processes	nucleus	nucleic acid binding activity;other molecular function	571851	ENSDARG00000059653	jhdm1A-b	NA	NA	NA	NA	NA	NA	NA	NA	NA	1698542.375	6090438	NA	NA	NA	NA
B8JKD7	0	16	1.794144495	3.468097588	6797409.785	3.53E-06	0.00143403	0.240044115	3.905410799	-0.917154394	median	4336930.787	6476716.868	4098157.509	2156944.567	1911693.317	6734838.975	2020006.681	NA	9553491.883	13665301.16	19325362.47	4627485.83	24878593.47	15577896.7	26845172.67	3896131.182	DNA-directed RNA polymerase I subunit RPA2 OS=Danio rerio OX=7955 GN=polr1b PE=3 SV=1	RNA metabolism OR transcription;other metabolic processes;developmental processes;other biological processes	nucleus;other cell component	nucleic acid binding activity;other molecular function	NA	NA	polr1b	NA	NA	4247384.125	6295824.625	4226224.375	2411280.75	1951997.125	7038635.5	1877652	NA	9850847.625	14183803.38	17357193.5	5730953.25	22211067.63
A0A0R4IIW2	0	16	1.790773256	3.460002922	8048088.473	4.17E-06	0.086332633	0.695875172	1.828823033	-4.670289136	median	2094239.249	3331918.082	3052082.947	4241526.97	66329652.33	1933722.252	2038214.039	5200502.311	52918812.39	55157961.95	96191738.5	2837085.774	4170994.918	1990948.053	84081614.13	4535431.664	Si:ch211-114m9.1 OS=Danio rerio OX=7955 GN=arhgap44a PE=4 SV=2	NA	NA	NA	NA	NA	NA	NA	NA	2050998.5	3238858.875	3147460.125	4741666.75	67728065.75	2020949	1894576.242	4475061.75	54565928.75	57250819.25	86395203.25	3513615.5	3723773.625
Q6PBZ5	0.0625	16	1.788373703	3.454252878	9436159.345	4.89E-06	0.172035497	0.754654286	1.677164784	-4.423756813	median	3724171.481	NA	NA	NA	NA	NA	NA	NA	NA	NA	20818640.08	NA	4810421.184	NA	21257683.36	NA	Allograft inflammatory factor 1-like OS=Danio rerio OX=7955 GN=aif1l PE=1 SV=1	cell organization and biogenesis	plasma membrane;other membranes	cytoskeletal activity;other molecular function	321033	ENSDARG00000009336	DKEY-35I22.4	NA	NA	3647276.75	NA	NA	NA	NA	NA	NA	NA	NA	NA	18698390	NA	4294639.5
B0UY92	0	16	1.788177439	3.453782993	5413308.361	2.81E-06	0.018337768	0.544326825	3.244353932	-2.794596866	median	NA	NA	NA	NA	2902724.745	NA	1933717.152	NA	NA	NA	13594807.82	9752083.238	NA	9161627.683	3690920.448	NA	Solute carrier family 2 member 2 OS=Danio rerio OX=7955 GN=slc2a2 PE=1 SV=1	NA	NA	NA	NA	NA	NA	NA	NA	NA	NA	NA	NA	2963922.25	NA	1797443.5	NA	NA	NA	12210260.5	12077559	NA
E7FG92	0	16	1.776032292	3.424829795	4194479.631	2.18E-06	0.002429854	0.277218997	5.096450144	-1.579640839	median	NA	NA	NA	NA	NA	1503645.973	NA	NA	4086583.669	6557528.35	NA	NA	NA	4290206.099	5953621.545	5291307.375	Dolichyl-phosphate-mannose--protein mannosyltransferase OS=Danio rerio OX=7955 GN=tmtc3 PE=1 SV=1	protein metabolism;other metabolic processes	other membranes;ER/Golgi	other molecular function	100150181	ENSDARG00000062846	NA	NA	NA	NA	NA	NA	NA	NA	1571472.75	NA	NA	4213780	6806340.5	NA	NA	NA
Q5RH35	0.4375	16	1.769186516	3.408617029	1397694.167	7.25E-07	0.085345985	0.695875172	3.436479509	-3.800999727	median	NA	757047.3578	NA	NA	NA	NA	NA	NA	NA	NA	NA	NA	2580484.515	NA	NA	NA	Acyl-CoA thioesterase 18 OS=Danio rerio OX=7955 GN=acot18 PE=3 SV=1	other metabolic processes	NA	other molecular function	556673	ENSDARG00000033413	si:dkey-183c16.7	NA	NA	NA	735903.3125	NA	NA	NA	NA	NA	NA	NA	NA	NA	NA	2303800.5
A7E2L8	0	16	1.768172554	3.40622221	14390249.53	7.46E-06	0.002680208	0.294822878	3.554471182	-1.536180337	median	19607512.59	2173907.923	34394401.37	4617224.8	4473567.758	5704737.029	4139005.579	19104541.06	27714151.93	15345102.86	16593208.99	29250153.83	38114488.27	25369614.99	32210212.58	38504457.47	U6 snRNA-associated Sm-like protein LSm5 OS=Danio rerio OX=7955 GN=lsm5 PE=1 SV=1	RNA metabolism OR transcription;other metabolic processes	nucleus;other cell component	nucleic acid binding activity	563948	ENSDARG00000071573	LSM5	mRNA decay by 5' to 3' exoribonuclease	NA	19202667	2113191.5	35469221.75	5161665	4567883	5962067.5	3847320	16439566	28576764.5	15927341.75	14903293	36225127.5	34027786.88
A0A2R8Q0G4	0	16	1.762681995	3.393283562	1016978.275	5.27E-07	0.01110624	0.46685708	3.056575526	-2.620082873	median	1358163.903	349586.538	800330.7114	1628644.241	NA	458622.5159	300645.4844	588030.1503	NA	NA	1353065.083	2218042.057	NA	NA	1230209.156	6496041.1	Uncharacterized protein OS=Danio rerio OX=7955 GN=ggt7 PE=1 SV=1	NA	NA	NA	NA	NA	NA	NA	NA	1330121.25	339822.7188	825340.9375	1820685.875	NA	479310.1563	279458.2813	506003.2813	NA	NA	1215263.75	2746955	NA
X1WF00	0.5625	16	1.755767973	3.377060378	20999019.6	1.09E-05	0.086420001	0.695875172	3.410415244	-3.806436394	median	NA	NA	NA	NA	NA	NA	NA	11426931.03	NA	NA	38589436.04	NA	NA	NA	NA	NA	Si:ch73-242m19.1 (Fragment) OS=Danio rerio OX=7955 GN=si:ch73-242m19.1 PE=4 SV=1	NA	NA	NA	NA	NA	NA	NA	NA	NA	NA	NA	NA	NA	NA	NA	9832939	NA	NA	34659340	NA	NA
E7FE05	0.0625	16	1.751587651	3.367289243	4112899.067	2.13E-06	0.001772573	0.268551825	4.636865358	-0.905537656	median	NA	1809259.3	NA	2264172.529	NA	1743343.76	NA	NA	NA	11923948.88	9357173.395	NA	4128494.584	5184651.418	4800815.186	NA	Ribosomal protein S6 kinase OS=Danio rerio OX=7955 GN=rps6ka5 PE=3 SV=1	other metabolic processes;signal transduction;other biological processes	nucleus;other cell component	kinase activity;other molecular function	565173	ENSDARG00000060551	NA	NA	Insulin signaling; MAPK signaling pathway	NA	1758727.375	NA	2531152.5	NA	1821982.875	NA	NA	NA	12376379	8404203	NA	3685830.25
Q66HT8	0.125	16	1.734336355	3.327264032	2119518.85	1.10E-06	0.275015795	0.807636011	1.204537372	-5.03486937	median	2588042.794	NA	NA	357718.7403	NA	457804.957	9586037.918	NA	7522807.269	NA	NA	2966272.086	NA	NA	NA	NA	ADP-ribose glycohydrolase ARH3 OS=Danio rerio OX=7955 GN=adprs PE=2 SV=2	protein metabolism;DNA metabolism;other metabolic processes;stress response;other biological processes	mitochondrion;nucleus;other cell component	other molecular function	796446	NA	adprs	POLB-Dependent Long Patch Base Excision Repair	NA	2534606.25	NA	NA	399899.1563	NA	478455.7188	8910487	NA	7756957.25	NA	NA	3673607.5	NA
Q6DEH7	0.375	16	1.729530305	3.316198359	3160982.784	1.64E-06	0.108105445	0.713342712	1.969053282	-4.205779749	median	NA	NA	NA	NA	NA	1715077.788	1654776.005	2640430.582	NA	NA	NA	NA	17179084.55	NA	2451392.449	NA	NIMA (Never in mitosis gene a)-related kinase 7 OS=Danio rerio OX=7955 GN=nek7 PE=2 SV=1	other metabolic processes	nucleus	kinase activity;other molecular function	445223	ENSDARG00000056966	wu:fj68f02	NA	NA	NA	NA	NA	NA	NA	1792441.875	1538160	2272105.5	NA	NA	NA	NA	15337113.38
F1QRY4	0	16	1.72746661	3.311458113	2567344.986	1.33E-06	0.018450559	0.544326825	2.626396265	-3.312963209	median	5571292.918	393661.9539	4239269.815	3115638.796	290173.2477	296646.615	4047169.584	1555360.312	3333792.522	3640797.521	4637007.451	11377475.13	3839867.417	8458932.237	3777904.614	2888346.966	TIP41-like protein OS=Danio rerio OX=7955 GN=tiprl PE=1 SV=1	developmental processes;signal transduction;other biological processes	cytosol	NA	393636	ENSDARG00000032353	zgc:66327	NA	NA	5456259.797	382667.125	4371746.422	3483019.438	296290.9063	310027.8125	3761955.906	1338396.375	3437557.969	3778940.219	4164756.844	14090540.84	3428150.188
U3JAI2	0.75	16	1.716188242	3.285671488	20035923.67	1.04E-05	0.493359818	0.882770129	0.784130707	-5.111181896	median	57614387.52	NA	NA	NA	3152620.498	NA	NA	NA	NA	44281819.91	NA	NA	NA	NA	NA	NA	Polycystic kidney disease 1b OS=Danio rerio OX=7955 GN=pkd1b PE=3 SV=1	NA	NA	NA	NA	NA	NA	NA	NA	56424796	NA	NA	NA	3219086.5	NA	NA	NA	NA	45962004	NA	NA	NA
A0A0R4ILG8	0.1875	16	1.71050453	3.27275256	5667841.269	2.94E-06	0.038640424	0.633812753	2.65915884	-3.41485682	median	NA	3808865.929	NA	NA	3507544.464	NA	3346819.596	4749945.724	NA	NA	NA	NA	28463354.08	NA	5484034.493	NA	DnaJ (Hsp40) homolog, subfamily C, member 17 OS=Danio rerio OX=7955 GN=dnajc17 PE=1 SV=2	NA	NA	NA	NA	NA	NA	NA	NA	NA	3702485.75	NA	NA	3581493.25	NA	3110961.25	4087355.25	NA	NA	NA	NA	25411464
E7F7E9	0	16	1.709414019	3.270279671	2989953.198	1.55E-06	0.001335257	0.228477244	4.080289382	-0.778758107	median	1411440.684	1470690.451	1741909.32	3980960.432	NA	1241091.462	1567806.965	1659021.453	12853857.24	3943406.66	10849144.72	NA	4409032.046	1929182.803	7022216.394	NA	Glutamate receptor, metabotropic 2b OS=Danio rerio OX=7955 GN=grm2b PE=2 SV=1	signal transduction;other biological processes	plasma membrane;other membranes	other molecular function	564461	ENSDARG00000007195; ENSDARG00000113505	grm7	G alpha (i) signalling events; Class C/3 (Metabotropic glutamate/pheromone receptors)	NA	1382298	1429614.625	1796343.75	4450375.5	NA	1297074.875	1457319.875	1427597.375	13253938	4093031.25	9744226.25	NA	3936288
A2ASQ4	0.1875	16	1.676240315	3.195939981	3713015.126	1.93E-06	0.35310083	0.832336133	1.008820205	-5.217249047	median	NA	NA	1676836.827	NA	NA	NA	1746483.474	NA	2013045.754	NA	2374254.418	NA	86624384.41	NA	NA	2161145.292	Sperm antigen with calponin homology and coiled-coil domains 1 OS=Danio rerio OX=7955 GN=specc1 PE=4 SV=1	NA	NA	NA	NA	NA	NA	NA	NA	NA	NA	1729237.75	NA	NA	NA	1623404.625	NA	2075702.5	NA	2132451.25	NA	77336368
A0A2R8QC80	0	16	1.667134243	3.175831222	346266.9936	1.80E-07	0.063682347	0.676350442	2.065330996	-4.19740962	median	305423.6644	NA	355933.7438	168920.5977	152630.9283	NA	93689.24648	280852.1753	223837.1172	3915445.827	NA	2193326.534	196888.2278	NA	307412.2385	NA	Pogo transposable element-derived with ZNF domain b OS=Danio rerio OX=7955 GN=pogzb PE=1 SV=1	NA	NA	NA	NA	NA	NA	NA	NA	299117.4375	NA	367056.625	188838.875	155848.8125	NA	87086.74219	241674.8906	230804.125	4064009.5	NA	2716345.828	175777.5313
A0A0R4IGS7	0	16	1.662979982	3.166699524	2804388.436	1.45E-06	0.029992388	0.592227672	2.534877069	-3.468801318	median	NA	NA	NA	278713.1829	3250527.104	3256937.866	NA	1318182.184	NA	2803501.795	NA	4333708.533	8686533.813	3447468.764	4651945.974	4570286.308	Si:dkeyp-9d4.3 OS=Danio rerio OX=7955 GN=si:dkeyp-9d4.3 PE=4 SV=1	NA	NA	NA	NA	NA	NA	NA	NA	NA	NA	NA	311577.6563	3319057.25	3403852.5	NA	1134303.25	NA	2909875	NA	5367122	7755148.625
F1RDK3	0	16	1.639918505	3.11648227	3389374.073	1.76E-06	0.065590293	0.676864684	2.190603437	-3.964788608	median	NA	NA	1159558.213	NA	4693266.89	1019315.025	NA	NA	NA	6497007.684	NA	14078068.87	NA	2571657.985	3938135.109	NA	Protein lin-7 homolog OS=Danio rerio OX=7955 GN=lin7b PE=3 SV=1	NA	NA	NA	NA	NA	NA	NA	NA	NA	NA	1195794.25	NA	4792214	1065294.5	NA	NA	NA	6743523.5	NA	17435116.5	NA
F6P928	0	16	1.620089604	3.073941276	3704147.816	1.92E-06	0.0117037	0.4768174	2.873730503	-2.859768539	median	2621036.149	4611412.693	1191024.399	3986351.271	1244272.16	6051718.923	961775.6852	1288561.665	10482041.58	NA	1578677.295	4303983.698	15226974.28	6296011.63	21445452.59	4324382.173	Pipecolic acid oxidase (Fragment) OS=Danio rerio OX=7955 GN=pipox PE=1 SV=1	NA	NA	NA	NA	NA	NA	NA	NA	2566918.375	4482617.688	1228243.75	4456402	1270504.875	6324701.125	893997.0625	1108814.625	10808298.75	NA	1417898.75	5330309	13594311.75
A0A0R4IGF6	0.5625	16	1.610026378	3.05257423	53161518.02	2.76E-05	0.237881154	0.794297738	1.346587698	-4.854749616	median	7087724.604	NA	75794946.22	NA	NA	73290141	NA	NA	NA	NA	77532467.6	139094712.5	NA	NA	NA	NA	Polypeptide N-acetylgalactosaminyltransferase OS=Danio rerio OX=7955 GN=galnt18a PE=3 SV=1	NA	NA	NA	NA	NA	NA	NA	NA	6941381	NA	78163528	NA	NA	76596128	NA	NA	NA	NA	69636264	172263152	NA
Q6NUV0	0	16	1.608133772	3.048572321	772481.2626	4.01E-07	0.101596224	0.711313459	1.890959739	-4.341833131	median	522545.9408	440509.4492	296281.4329	NA	NA	NA	NA	NA	5102240.498	NA	NA	NA	1739074.167	691349.2648	NA	392333.1444	Rab3 GTPase-activating protein catalytic subunit OS=Danio rerio OX=7955 GN=rab3gap1 PE=2 SV=2	NA	ER/Golgi	enzyme regulator activity	777744	NA	rab3gap1	NA	NA	511756.6875	428206.1875	305540.1875	NA	NA	NA	NA	NA	5261049.5	NA	NA	NA	1552607.625
F1R4Q6	0	16	1.607045624	3.046273814	7087514.288	3.68E-06	0.003830906	0.359731461	5.202939416	-1.652568396	median	NA	4039373.673	NA	NA	NA	NA	3267015.082	NA	NA	NA	NA	8947056.434	10366894.35	NA	14610857.92	NA	Pumilio RNA-binding family member 2 OS=Danio rerio OX=7955 GN=pum2 PE=1 SV=2	NA	NA	NA	NA	NA	NA	NA	NA	NA	3926555.5	NA	NA	NA	NA	3036780.75	NA	NA	NA	NA	11080566	9255338
A0A0R4IHR6	0.6875	16	1.60051762	3.032520967	1468523.241	7.62E-07	0.4050429	0.854350783	0.911940493	-5.10280087	median	NA	688335.4477	NA	NA	641579.594	NA	481203.3254	9009505.373	NA	NA	NA	NA	NA	3567170.55	NA	NA	DNA helicase OS=Danio rerio OX=7955 GN=wrn PE=3 SV=1	NA	NA	NA	NA	NA	NA	NA	NA	NA	669110.5	NA	NA	655105.875	NA	447291.7813	7752730.5	NA	NA	NA	NA	NA
F1QHC1	0.5625	16	1.576830671	2.983137903	1793619.32	9.30E-07	0.003233801	0.324357807	4.804432778	-1.740632299	median	NA	721388.4171	NA	NA	NA	NA	NA	NA	1804646.624	NA	2733637.631	NA	2444688.76	NA	2115920.203	1808658.178	Prune homolog 2 with BCH domain OS=Danio rerio OX=7955 GN=prune2 PE=4 SV=1	NA	NA	NA	556822	ENSDARG00000059423; ENSDARG00000116519	im:7152528	NA	NA	NA	701240.3125	NA	NA	NA	NA	NA	NA	1860816.875	NA	2455233.5	NA	2182565
A0A2R8QFL6	0	16	1.572472709	2.974140307	2963611.653	1.54E-06	0.192097345	0.75914626	1.581538723	-4.508480079	median	NA	NA	NA	1308579.777	NA	NA	NA	NA	NA	7414587.475	NA	NA	NA	4928699.214	NA	1613116.237	FERM domain-containing protein OS=Danio rerio OX=7955 PE=4 SV=1	NA	NA	NA	NA	NA	NA	NA	NA	NA	NA	NA	1462881	NA	NA	NA	NA	NA	7695919	NA	NA	NA
Q6DHQ0	0	16	1.550869685	2.929937084	1449612.438	7.52E-07	0.32891676	0.827730134	1.041100356	-5.332999923	median	NA	NA	NA	4829110.76	4450279.245	244203.1968	63267.67025	2568695.437	NA	1782137.055	NA	NA	NA	3756215.721	3415257.047	NA	Cyclin-dependent kinase 2-associated protein OS=Danio rerio OX=7955 GN=cdk2ap2 PE=1 SV=1	other metabolic processes;other biological processes	cytoskeleton;nucleus;other cell component	kinase activity	109056467; 109056476; 494160	ENSCCRG00000051969; ENSCCRG00010037075; ENSCCRG00015039492; ENSCCRG00020047746; ENSDARG00000103145	LOC109056467; LOC113071247; zgc:92182	NA	NA	NA	NA	NA	5398535.5	4544103.5	255218.7656	58809.04688	2210377	NA	1849756.641	NA	NA	NA
Q7ZUR5	0.125	16	1.542374655	2.91273541	17241731.43	8.94E-06	0.174368212	0.756329419	1.431973353	-5.17350391	median	33672999.03	1605109.345	176799.7051	29792353.72	34130133.92	34404360.18	NA	32128337.66	24726747.43	22711075.79	29689446.64	29832435.75	36173916.98	34370749.79	NA	30891549.66	Signal sequence receptor subunit gamma OS=Danio rerio OX=7955 GN=ssr3 PE=1 SV=1	other biological processes	other membranes;ER/Golgi	NA	337190	ENSDARG00000014165; ENSDARG00000111483	fb01d07	NA	NA	32977736.69	1560279.25	182324.6719	33305320	34849692	35956279.25	NA	27646616.88	25496376	23572801.63	26665759.63	36946260	32295287
A0A0H2UKX0	0	16	1.539365343	2.906666079	8072648.748	4.19E-06	0.181197308	0.75832855	1.518246234	-4.708870053	median	NA	NA	NA	NA	NA	NA	1080740.413	14536187.98	7945579.1	9553035.876	NA	NA	NA	13996743.66	NA	16581752.99	Calcium/calmodulin-dependent serine protein kinase b OS=Danio rerio OX=7955 GN=caskb PE=1 SV=2	NA	NA	NA	NA	NA	NA	NA	NA	NA	NA	NA	NA	NA	NA	1004578.063	12508472.25	8192888	9915506.5	NA	NA	NA
Q6P971	0	16	1.536342704	2.900582601	7479346.126	3.88E-06	0.059369439	0.670829054	2.031292349	-4.350275872	median	3956448.923	7102590.404	3912304.757	9701143.387	2235395.157	2857583.286	4424892.727	4589170.782	15809560.46	6918981.733	6994621.284	3331287.286	4447489.523	111098878.5	145012835.9	3795602.096	Pyrroline-5-carboxylate reductase OS=Danio rerio OX=7955 GN=pycr1a PE=1 SV=1	other metabolic processes	NA	other molecular function	393799	ENSDARG00000102254	pycr1	Glutamate and glutamine metabolism	NA	3874758.25	6904217.75	4034563.75	10845054	2282523.5	2986483.75	4113060	3949007.5	16301638.5	7181508.5	6282262.25	4125664	3970622
B8A454	0.25	16	1.535480004	2.898848635	10173715.03	5.28E-06	0.010251531	0.45002906	3.360081525	-2.401825271	median	7328577.099	NA	NA	2683360.023	8150191.805	NA	7954277.905	NA	NA	NA	NA	26199236.26	NA	13503418.92	10519538.91	24190245.47	BCL2-associated athanogene 2 OS=Danio rerio OX=7955 GN=bag2 PE=4 SV=1	NA	NA	other molecular function	NA	ENSDARG00000035005	bag2	NA	NA	7177260.5	NA	NA	2999768.5	8322020.5	NA	7393721	NA	NA	NA	NA	32446690	NA
A0A286YBB0	0.625	16	1.530646427	2.889152642	3427076.514	1.78E-06	0.208470128	0.771947707	1.623369842	-4.469700746	median	NA	1338103.215	NA	4326908.012	NA	NA	NA	NA	NA	NA	NA	NA	NA	NA	NA	6951909.754	Chloride channel protein OS=Danio rerio OX=7955 GN=clcn3 PE=3 SV=2	NA	NA	NA	NA	NA	NA	NA	NA	NA	1300730.5	NA	4837115.5	NA	NA	NA	NA	NA	NA	NA	NA	NA
B8A562	0.5625	16	1.525046661	2.877960239	576055.2531	2.99E-07	0.288291913	0.813441863	1.168196355	-5.070177324	median	NA	NA	1001631.283	NA	80929.59178	NA	NA	NA	NA	1178191.892	NA	1544359.387	NA	1369925.153	NA	180845.779	F-box and WD repeat domain-containing 2 OS=Danio rerio OX=7955 GN=fbxw2 PE=4 SV=1	NA	NA	NA	NA	NA	NA	NA	NA	NA	NA	1032932.125	NA	82635.8125	NA	NA	NA	NA	1222896	NA	1912626.375	NA
F1QVS2	0	16	1.521811179	2.871513171	4951655.137	2.57E-06	0.008254372	0.447089018	3.046242446	-2.539526143	median	7105086.585	1597593.299	1279525.502	NA	4879716.514	1188150.652	4891715.327	3452713.43	10581420.38	9318273.702	12424849.4	3371332.099	2466216.501	7620398.608	13622765.01	17540308.81	Si:dkey-187j14.4 OS=Danio rerio OX=7955 GN=si:dkey-187j14.4 PE=3 SV=2	cell cycle OR cell proliferation	cytoskeleton;other cell component	other molecular function	100006655	ENSDARG00000053761	NA	NA	NA	6958384.5	1552973.125	1319510.5	NA	4982594.5	1241746	4546984.5	2971079.5	10910770.75	9671836.75	11159455.13	4175257.875	2201784.5
F1R2D2	0.25	16	1.513166015	2.854357452	2488100.97	1.29E-06	0.358136152	0.832745398	1.043398212	-5.066657896	median	NA	NA	394860.1126	NA	NA	5492680.997	NA	NA	NA	2881344.221	NA	NA	NA	NA	NA	6132664.627	Roundabout, axon guidance receptor, homolog 1 (Drosophila) OS=Danio rerio OX=7955 GN=robo1 PE=1 SV=3	NA	NA	NA	NA	NA	NA	NA	NA	NA	NA	407199.4375	NA	NA	5740446	NA	NA	NA	2990671	NA	NA	NA
E9QF68	0	16	1.512629467	2.853296094	1595224.045	8.27E-07	0.065271941	0.676864684	2.193934985	-3.960561576	median	NA	NA	NA	699880.3948	NA	1027279.631	606501.949	2461203.118	NA	NA	1383998.317	NA	2496621.517	NA	NA	7088778.01	Vacuolar protein sorting-associated protein 41 homolog OS=Danio rerio OX=7955 GN=vps41 PE=1 SV=1	NA	NA	NA	NA	NA	NA	NA	NA	NA	NA	NA	782406.8125	NA	1073618.375	563760.3125	2117879.25	NA	NA	1243046.625	NA	2228929.438
Q1L873	0.5	16	1.498025008	2.82455777	155963.7434	8.09E-08	0.124150059	0.71930433	1.859395534	-4.242474829	median	90432.18837	NA	118673.2883	NA	NA	NA	79587.29191	301866.2	NA	NA	NA	NA	NA	NA	NA	357918.3953	Sulfotransferase OS=Danio rerio OX=7955 GN=sult3st5 PE=3 SV=1	other metabolic processes	other cell component	other molecular function	571440	ENSDARG00000071495; ENSDARG00000109868	si:dkey-236e20.3	NA	NA	88564.99219	NA	122381.8125	NA	NA	NA	73978.58594	259757.5781	NA	NA	NA	NA	NA
F8W2U4	0.125	16	1.496470327	2.821515601	8581131.406	4.45E-06	0.005676047	0.412316613	3.771521737	-1.885773833	median	5936374.126	5855064.221	NA	NA	NA	NA	NA	2599717.312	17093169.68	11286024.62	13724016.56	NA	7082093.86	NA	17352851.85	NA	Discs, large (Drosophila) homolog-associated protein 4a (Fragment) OS=Danio rerio OX=7955 GN=dlgap4a PE=1 SV=1	NA	NA	NA	NA	NA	NA	NA	NA	5813803	5691534.5	NA	NA	NA	NA	NA	2237071.5	17625200.5	11714250	12326310.13	NA	6322739.5
A0A2R8QMX8	0	16	1.492839405	2.814423442	3799945.53	1.97E-06	0.003702281	0.355138281	3.603760774	-1.677877204	median	1332782.21	2917668.499	2482957.902	NA	NA	2694154.754	2441267.429	2126637.777	NA	NA	7195186.245	4822454.678	5517540.63	15937414.07	2111335.958	10418414	Protein-tyrosine-phosphatase OS=Danio rerio OX=7955 GN=ptprfb PE=1 SV=1	NA	NA	NA	NA	NA	NA	NA	NA	1305263.625	2836179.125	2560550	NA	NA	2815683.25	2269225.5	1829983.875	NA	NA	6462400.906	5972414.25	4925940.375
F1QAS8	0.3125	16	1.490389977	2.809649129	228703.1122	1.19E-07	0.392922383	0.850494712	0.92237643	-5.2910358	median	105702.3298	NA	NA	124812.133	NA	NA	NA	NA	153870.4175	NA	NA	91833.18043	NA	NA	167056.665	4594862.477	Extracellular O-linked N-acetylglucosamine transferase-like OS=Danio rerio OX=7955 GN=pomgnt2 PE=1 SV=1	protein metabolism;other metabolic processes	other membranes;ER/Golgi	other molecular function	497644	ENSDARG00000010941	ago61	NA	NA	103519.8438	NA	NA	139529.3594	NA	NA	NA	NA	158659.6875	NA	NA	113731.6641	NA
F1QWU6	0	16	1.483666357	2.796585342	1346408.409	6.98E-07	0.186349001	0.75914626	1.410923534	-5.094384406	median	442063.9409	172810.5647	NA	4804994.884	NA	231659.1458	NA	3149268.889	7104740.977	NA	472262.4905	621430.9568	2587174.867	4545179.279	4014542.674	NA	Dehydrogenase/reductase SDR family member 7B OS=Danio rerio OX=7955 GN=dhrs7b PE=1 SV=1	NA	other membranes	other molecular function	NA	ENSDARG00000075726	zgc:112518	NA	NA	432936.4375	167984.0313	NA	5371576	NA	242108.875	NA	2709963.75	7325878.5	NA	424165.4688	769617	2309773.5
Q1XHM0	0.0625	16	1.477552635	2.784759303	1725776.61	8.95E-07	0.1405701	0.731728572	2.032627983	-4.167965811	median	NA	NA	NA	871885.5292	NA	NA	NA	NA	1586518.803	NA	NA	NA	NA	NA	NA	3715771.87	G protein-coupled receptor kinase OS=Danio rerio OX=7955 GN=grk1a PE=1 SV=1	other metabolic processes;signal transduction;other biological processes	other cell component	kinase activity;other molecular function	564152	ENSDARG00000058803	grk1	Inactivation, recovery and regulation of the phototransduction cascade	NA	NA	NA	NA	974693.9375	NA	NA	NA	NA	1635899.75	NA	NA	NA	NA
A0A0R4IAE4	0.0625	16	1.475050651	2.779934037	2213985.866	1.15E-06	0.197539864	0.765889705	1.557396941	-4.52988499	median	NA	NA	NA	NA	1028368.998	NA	NA	NA	6080498.868	NA	2823592.06	NA	NA	NA	1360846.8	NA	DNA helicase OS=Danio rerio OX=7955 GN=chd1 PE=1 SV=1	cell organization and biogenesis;other biological processes	nucleus;other cell component	nucleic acid binding activity;other molecular function	563236	ENSDARG00000103787	si:dkey-106m21.4	NA	NA	NA	NA	NA	NA	1050049.875	NA	NA	NA	6269756.5	NA	2536026.625	NA	NA
F6PCP4	0	16	1.471053504	2.772242582	3871296.719	2.01E-06	0.009066728	0.45002906	4.889293071	-2.486741543	median	NA	NA	NA	1801909.757	NA	NA	NA	NA	NA	4632977.538	NA	NA	NA	5179772.524	5194238.881	NA	Si:ch1073-291c23.2 OS=Danio rerio OX=7955 GN=si:ch1073-291c23.2 PE=4 SV=2	NA	other membranes	NA	799862	ENSDARG00000074869	NA	NA	NA	NA	NA	NA	2014382	NA	NA	NA	NA	NA	4808766.5	NA	NA	NA
F1QW63	0.5	16	1.469149658	2.768586616	247194.8709	1.28E-07	2.33E-04	0.120651563	6.386446893	0.708487858	median	NA	NA	177656.3416	NA	172867.9323	NA	109781.5265	144483.1407	NA	NA	481179.3696	487819.1871	392290.3642	310813.9722	NA	NA	Alpha-(1,6)-fucosyltransferase OS=Danio rerio OX=7955 GN=fut8a PE=3 SV=1	protein metabolism;other metabolic processes	other membranes;ER/Golgi	other molecular function	797512	ENSDARG00000015449	NA	Reactions specific to the complex N-glycan synthesis pathway	NA	NA	NA	183208.0781	NA	176512.4688	NA	102044.9609	124328.5625	NA	NA	432174.2188	604144.25	350228.3125
A0A0R4IB27	0.5	16	1.466671445	2.763834913	2728423.476	1.41E-06	0.1338003	0.730976151	2.086055585	-4.131037658	median	NA	1294162.209	2920743.657	NA	NA	NA	NA	NA	NA	NA	NA	NA	5373449.561	NA	NA	NA	Si:dkey-31c13.1 OS=Danio rerio OX=7955 GN=si:dkey-31c13.1 PE=4 SV=1	other biological processes	NA	other molecular function	100002197	ENSDARG00000104058	NA	NA	NA	NA	1258016.75	3012016.5	NA	NA	NA	NA	NA	NA	NA	NA	NA	4797299
A0A286Y804	0.5625	16	1.466235407	2.762999703	5173551.303	2.68E-06	0.046075216	0.645849833	3.41118807	-3.420016258	median	NA	NA	2627452.467	NA	NA	NA	NA	NA	NA	NA	NA	NA	NA	NA	8516188.462	6188510.735	Catenin (cadherin-associated protein), delta 2a OS=Danio rerio OX=7955 GN=ctnnd2a PE=3 SV=1	cell adhesion;cell organization and biogenesis;developmental processes	plasma membrane;other membranes;nucleus;other cell component	other molecular function	368485	ENSDARG00000062415	NA	NA	NA	NA	NA	2709560	NA	NA	NA	NA	NA	NA	NA	NA	NA	NA
B0R0V1	0	16	1.46338094	2.757538332	3372412.203	1.75E-06	0.121665026	0.716302251	1.766888456	-4.494675111	median	NA	NA	8807559.947	NA	1609673.484	1598045.409	1003229.47	NA	8493034.365	NA	NA	NA	NA	NA	2669298.682	9628124.931	DNA polymerase delta subunit 2 OS=Danio rerio OX=7955 GN=pold2 PE=1 SV=1	NA	NA	NA	NA	NA	NA	NA	NA	NA	NA	9082795	NA	1643609.875	1670130.375	932529.5	NA	8757383	NA	NA	NA	NA
Q1L8Y5	0	16	1.459923115	2.750937028	8279603.181	4.29E-06	9.18E-05	0.100949996	5.194215306	1.612325684	median	3716094.971	5755903.191	5190441.531	6437592.802	5102679.276	6118720.478	8247103.927	2095391.324	10913793.4	16807927.68	26868610.5	20724320.77	11845039.37	8918658.075	9565017.426	12253540.11	Programmed cell death protein 4 OS=Danio rerio OX=7955 GN=pdcd4b PE=1 SV=1	developmental processes;other biological processes	cytosol;nucleus	NA	321061	ENSDARG00000041022; ENSDARG00000111385; ENSDARG00000112429	pdcd4-2	NA	NA	3639367	5595143	5352642.125	7196681.75	5210257.938	6394725	7665910.875	1803096.125	11253489	17445670.5	24132208.25	25666229.54	10574993.75
A0A0R4IEU0	0.1875	16	1.453981803	2.739631404	4831320.322	2.51E-06	0.344693353	0.830137378	1.028056655	-5.030069094	median	NA	NA	2086038.82	NA	NA	NA	NA	NA	NA	NA	NA	2232514.676	11868355.63	13390118.18	11835728.58	1451805.137	Erbb2-interacting protein OS=Danio rerio OX=7955 GN=erbin PE=1 SV=1	cell adhesion;transport;other biological processes	plasma membrane;other membranes;other cell component	NA	566811	ENSDARG00000044281	erbb2ip	NA	NA	NA	NA	2151227.25	NA	NA	NA	NA	NA	NA	NA	NA	2764878.75	10595810
F1RBE6	0	16	1.450099643	2.732269217	6788166.647	3.52E-06	0.007687537	0.447089018	3.051657441	-2.512778133	median	2484693.901	1697826.525	5179367.079	4928957.235	6279812.842	1178640.273	8117248.587	12502337.95	13026078.67	19290316.46	4702843.197	10790582.17	14766952.45	8511668.363	24854664.96	6307278.576	Tumor protein p53-binding protein, 1 OS=Danio rerio OX=7955 GN=tp53bp1 PE=1 SV=1	NA	NA	NA	NA	NA	NA	NA	NA	2433391.25	1650406.875	5341221.598	5510155.375	6412208.75	1231806.625	7545206.75	10758332.75	13431519.88	20022248.5	4223887.625	13363697.75	13183614.25
I3ITL5	0	16	1.437702363	2.708891036	1132659.357	5.87E-07	0.046047199	0.645849833	2.252576245	-3.913202031	median	NA	479627.823	503676.0966	2746229.794	500227.9299	608870.3849	NA	689874.3181	1404260.651	9731755.833	NA	1204998.944	1759490.56	NA	974595.9434	NA	Myosin X,-like 1 OS=Danio rerio OX=7955 GN=myo10l1 PE=3 SV=1	cell organization and biogenesis;developmental processes	cytoskeleton;other cell component	cytoskeletal activity;other molecular function	566674	ENSDARG00000074723	NA	NA	NA	NA	466232	519415.9063	3070051.563	510774.125	636335.4375	NA	593640.7656	1447968.75	10101007.63	NA	1492342.25	1570834.938
A0A2R9YJN8	0.3125	16	1.436538993	2.706707504	2771141.739	1.44E-06	0.014590866	0.508369522	4.237965736	-2.729380935	median	NA	1830035.574	NA	2394692.064	NA	NA	NA	2301102.78	NA	NA	NA	NA	NA	NA	5847762.621	NA	RNA helicase OS=Danio rerio OX=7955 GN=ddx21 PE=1 SV=1	NA	nucleus	nucleic acid binding activity;other molecular function	799650	ENSDARG00000063626	cb960	NA	NA	NA	1778923.375	NA	2677062.25	NA	NA	NA	1980112	NA	NA	NA	NA	NA
E7F2P6	0.4375	16	1.428253704	2.691207635	2502451.549	1.30E-06	0.168199928	0.751979838	1.84273071	-4.30411165	median	NA	NA	NA	NA	NA	NA	NA	1293404.021	NA	NA	NA	2192110.444	NA	NA	5527139.107	NA	Melanophilin a OS=Danio rerio OX=7955 GN=mlpha PE=4 SV=1	transport;other biological processes	cytoskeleton	cytoskeletal activity;other molecular function	561905	ENSDARG00000070991	mlphb	NA	NA	NA	NA	NA	NA	NA	NA	NA	1112981.5	NA	NA	NA	2714839.75	NA
E7F661	0.5625	16	1.427851364	2.690457214	40743267.28	2.11E-05	0.201881217	0.767168033	1.538629926	-4.546520125	median	NA	NA	19394843.76	NA	NA	NA	NA	NA	NA	22606089.65	87972982.66	71443441.05	NA	NA	NA	NA	Si:ch73-389b16.2 OS=Danio rerio OX=7955 GN=btbd8 PE=4 SV=1	NA	NA	NA	550304	ENSDARG00000103802	si:ch73-389b16.2	NA	NA	NA	NA	20000930	NA	NA	NA	NA	NA	NA	23463832	79013477	88479800	NA
A0A0G2L6L8	0.1875	16	1.417267343	2.67079148	3476178.651	1.80E-06	0.221769968	0.782597963	1.275456202	-5.393133531	median	8021808.067	6183644.853	12846307.75	14224823.29	88346.00658	2410044.221	3099876.692	91018.37492	14283013.02	2536814.456	3573033.032	11796929.77	NA	9593112.128	4571113.909	3585979.122	Receptor protein-tyrosine kinase OS=Danio rerio OX=7955 PE=1 SV=2	NA	NA	NA	NA	NA	NA	NA	NA	7856178	6010938	13247753.13	15902143.75	90208.58594	2518757	2881421	78321.82813	14727576.75	2633068.75	3209141.656	14610018.38	NA
Q0P4C4	0.5	16	1.410633233	2.658538268	526761.1135	2.73E-07	0.042289073	0.638482078	2.492363576	-3.581770896	median	NA	776093.6896	NA	NA	179041.0973	NA	NA	196795.4047	790607.2627	849901.5184	520532.2141	1176622.357	NA	NA	NA	NA	Dephospho-CoA kinase domain-containing protein OS=Danio rerio OX=7955 GN=dcakd PE=2 SV=1	other metabolic processes	NA	kinase activity;other molecular function	NA	NA	dcakd	Coenzyme A biosynthesis	NA	NA	754417.6875	NA	NA	182815.7813	NA	NA	169343.5625	815215.1875	882149.3125	467519.2188	1457199	NA
E7FFB1	0	16	1.39934656	2.637820802	7133317.576	3.70E-06	0.266524893	0.798371644	1.154599374	-5.529109973	median	1296694.847	41010079.58	272212.9752	24637205.88	30105249.18	NA	1687757.139	1387429.694	36761188.06	1726975.17	38020294.06	29710256.59	2187296.322	23054663.65	41123738.56	1685097.536	A kinase (PRKA) anchor protein 9 OS=Danio rerio OX=7955 GN=akap9 PE=1 SV=1	NA	NA	NA	NA	NA	NA	NA	NA	1269921.375	39864683.63	280719.5938	27542302.75	30739951.5	NA	1568816.875	1193891.125	37905392.77	1792501.75	34148161.63	36794946.08	1952770.625
F1Q5X0	0.25	16	1.398829696	2.636875939	3414172.36	1.77E-06	0.366604333	0.835410879	1.071991592	-4.902168466	median	NA	NA	NA	NA	NA	NA	1788788.43	NA	2027695.282	NA	NA	NA	10972223.83	NA	NA	NA	Synaptosome-associated protein 29 OS=Danio rerio OX=7955 GN=snap29 PE=1 SV=1	cell-cell signaling;cell organization and biogenesis;transport;developmental processes;other biological processes	plasma membrane;other membranes;other cell component	other molecular function	553460	ENSDARG00000038518	fc84f09	NA	NA	NA	NA	NA	NA	NA	NA	1662728.25	NA	2090808	NA	NA	NA	9795763
F1QKG1	0.875	16	1.396993839	2.633522598	23118885.13	1.20E-05	0.124571545	0.72054142	2.713530008	-3.986945205	median	NA	NA	14246177.87	NA	NA	NA	NA	NA	NA	NA	NA	NA	37517631.36	NA	NA	NA	Androgen-dependent TFPI-regulating protein 1 OS=Danio rerio OX=7955 GN=adtrp1 PE=3 SV=1	NA	NA	NA	NA	NA	NA	NA	NA	NA	NA	14691369	NA	NA	NA	NA	NA	NA	NA	NA	NA	33494926
A0A0R4IIH4	0.125	16	1.392255083	2.624886575	3529389.485	1.83E-06	0.254202891	0.794844877	1.264706328	-5.017945492	median	1426678.685	NA	2138671.312	NA	NA	NA	NA	3388150.811	NA	NA	2677791.831	32769998.37	NA	2130646.214	NA	NA	FYVE and coiled-coil domain autophagy adaptor 1a OS=Danio rerio OX=7955 GN=fyco1a PE=1 SV=1	transport;other biological processes	other cytoplasmic organelle	other molecular function	565649	ENSDARG00000104500	NA	NA	NA	1397221.375	NA	2205504.5	NA	NA	NA	NA	2915523	NA	NA	2405075.25	40584312	NA
A0A0R4IJY0	0	16	1.37520817	2.594053384	12000823.21	6.22E-06	0.613250898	0.912646291	0.539865389	-5.340850575	median	NA	NA	33655381.88	26962682.49	NA	NA	21092367.35	505496.4122	NA	NA	NA	NA	NA	NA	NA	25727297.32	Methyltransferase-like 17 OS=Danio rerio OX=7955 GN=mettl17 PE=1 SV=1	protein metabolism;other metabolic processes	mitochondrion	other molecular function	386901	ENSDARG00000103889; ENSDARG00000109400	NA	NA	NA	NA	NA	34707108	30141988	NA	NA	19605938	434982.5313	NA	NA	NA	NA	NA
Q08BZ6	0.125	16	1.374835726	2.593383795	33063656.1	1.71E-05	0.172139033	0.754654286	1.472640149	-4.967387592	median	63431287.81	13069719.3	NA	63973978.42	7038224.663	4979049.973	71390790.23	NA	NA	84224808.01	15824294.82	NA	109797323	NA	80413257.66	NA	Vesicle-fusing ATPase OS=Danio rerio OX=7955 GN=vps4a PE=1 SV=1	cell cycle OR cell proliferation;cell organization and biogenesis;transport;other biological processes	other membranes;other cytoplasmic organelle	other molecular function	767670	ENSDARG00000030114	zgc:153907	Sealing of the nuclear envelope (NE) by ESCRT-III	NA	62121592	12704687	NA	71517472	7186610	5203646	66359711.25	NA	NA	87420548	14212688	NA	98024664
A0A0R4IMB2	0.6875	16	1.363762856	2.57355543	726419.1366	3.77E-07	0.129301343	0.726106836	2.648981929	-4.007706456	median	NA	NA	452814.6959	NA	NA	NA	NA	NA	NA	NA	NA	NA	NA	1165343.72	NA	NA	Complement component c3a, duplicate 6 OS=Danio rerio OX=7955 GN=c3a.6 PE=4 SV=2	NA	non-structural extracellular	enzyme regulator activity	494039	ENSDARG00000043719	zgc:103710	NA	NA	NA	NA	466965.0938	NA	NA	NA	NA	NA	NA	NA	NA	NA	NA
A0A2R8PW77	0.4375	16	1.363068994	2.572317981	332253.92	1.72E-07	0.243627094	0.794844877	1.296965006	-4.942488458	median	1150678.733	NA	NA	NA	105683.2931	279536.9632	NA	101714.1208	794576.0758	NA	NA	489670.8829	NA	NA	NA	NA	Mitogen-activated protein kinase kinase 7 OS=Danio rerio OX=7955 GN=map2k7 PE=1 SV=1	NA	NA	NA	NA	NA	NA	NA	NA	1126920.125	NA	NA	NA	107911.3906	292146.375	NA	87525.57813	819307.5313	NA	NA	606437.5	NA
F2XG13	0	16	1.36087574	2.56841039	14031996.84	7.28E-06	0.031718292	0.604262013	2.355901597	-3.79961752	median	12725291.11	11792392.35	2341459.702	5236265.503	55501648.51	5181381.534	4549185.968	14349441.98	51906859.65	6198272.102	16169618.59	26421069.13	16133080.43	18100484.66	50763689.05	32100164.89	Heme-binding protein soul4 OS=Danio rerio OX=7955 GN=soul4 PE=1 SV=1	NA	other cell component	other molecular function	558832	ENSDARG00000101008	NA	NA	NA	12462546	11463035.31	2414630	5853699.906	56671777.52	5415104.375	4228594	12347776.25	53522478.63	6433453	14522842.67	32721421	14403263.63
Q5TZ25	0.125	16	1.351623633	2.551991692	2502353.443	1.30E-06	0.523287813	0.892231213	0.725986826	-5.14937194	median	NA	NA	NA	NA	NA	NA	NA	1339972.279	NA	1000247.266	NA	NA	NA	11690760.6	NA	NA	PTPRF-interacting protein alpha 2 OS=Danio rerio OX=7955 GN=ppfia2 PE=3 SV=2	cell organization and biogenesis	other cell component	NA	566597	ENSDARG00000013000	fj39h11	NA	NA	NA	NA	NA	NA	NA	NA	NA	1153053.75	NA	1038199.625	NA	NA	NA
A8E7D4	0	16	1.349662403	2.548524818	976710.3619	5.07E-07	0.056613597	0.66603209	2.371956564	-3.737792859	median	NA	940798.3276	NA	NA	291283.9559	NA	NA	NA	1576062.63	1068547.14	915738.0885	2054202.409	NA	NA	NA	NA	Ceramide synthase 5 OS=Danio rerio OX=7955 GN=cers5 PE=4 SV=1	NA	NA	NA	NA	NA	NA	NA	NA	NA	914522.1875	NA	NA	297425.0313	NA	NA	NA	1625118.125	1109091	822475.8125	2544046.25	NA
Q6NUY9	0.1875	16	1.334438532	2.521773203	1588953.668	8.24E-07	0.181309462	0.75832855	1.420414241	-5.110675441	median	641719.7667	817185.8146	NA	1020622.292	1014064.208	NA	NA	1256946.679	NA	1156860.999	977967.105	27899527.79	709163.9063	900225.9255	17066658.7	1104008.174	Microtubule-associated protein RP/EB family member 1 OS=Danio rerio OX=7955 GN=mapre1b PE=1 SV=1	cell cycle OR cell proliferation;cell organization and biogenesis;other biological processes	plasma membrane;other membranes;cytoskeleton	cytoskeletal activity	334728	ENSDARG00000002659	mapre1	NA	NA	628469.875	794362.125	NA	1140969	1035443.5	NA	NA	1081609.75	NA	1200755.75	878367.1875	34552432	633126.125
E7F700	0	16	1.332436781	2.518276649	1699499.457	8.81E-07	0.104459166	0.711313459	1.737778875	-4.748772711	median	327645.4889	NA	237708.7737	3737176.027	3788345.89	3674367.369	NA	250662.4231	2472849.849	3119647.775	583947.5151	2812550.401	3111004.821	4423336.487	4248648.082	2228954.337	HECT and RLD domain-containing E3 ubiquitin protein ligase 4 OS=Danio rerio OX=7955 GN=herc4 PE=1 SV=2	protein metabolism;other metabolic processes	other cell component	other molecular function	557513	ENSDARG00000059936	NA	NA	NA	320880.4375	NA	245137.1406	4177845.25	3868214.75	3840111.5	NA	215696.4375	2549818.156	3238016.5	524476.0625	3483229.438	2777437.5
A0A0R4I9B3	0.0625	16	1.330465625	2.514838274	7326837.438	3.80E-06	0.04770417	0.651764112	3.361705763	-3.440041141	median	4812478.521	NA	NA	6031948.153	NA	NA	NA	NA	NA	NA	NA	NA	13549499.82	NA	NA	NA	Calcium/calmodulin-dependent protein kinase OS=Danio rerio OX=7955 GN=camk2d2 PE=1 SV=1	NA	NA	NA	NA	NA	NA	NA	NA	4713113	NA	NA	6743205.5	NA	NA	NA	NA	NA	NA	NA	NA	12096699
F1QAG3	0.1875	16	1.328659129	2.511691246	3511444.173	1.82E-06	0.157973879	0.746256976	1.751517543	-4.358126516	median	NA	NA	NA	NA	NA	NA	1759993.562	NA	NA	NA	5891403.62	NA	2262801.212	NA	6479877.764	NA	N-lysine methyltransferase SMYD2-A OS=Danio rerio OX=7955 GN=smyd2a PE=1 SV=1	NA	NA	NA	NA	NA	NA	NA	NA	NA	NA	NA	NA	NA	NA	1635962.625	NA	NA	NA	5291400.5	NA	2020179.75
A5PLC1	0	16	1.326614449	2.508134036	2816038.494	1.46E-06	0.088191359	0.696836958	1.834455635	-4.60667789	median	1560690.822	1320471.775	3396472.204	8644859.172	6748983.177	2208121.59	492457.5298	380578.3298	8117277.066	NA	9877118.747	2161302.611	NA	2735411.664	10772181.17	2285343.571	Protein O-glucosyltransferase 3 OS=Danio rerio OX=7955 GN=poglut3 PE=1 SV=1	NA	other cell component	other molecular function	566063	ENSDARG00000021408; ENSDARG00000112910	im:7159505	NA	NA	1528466.5	1283591.5	3502611.5	9664218	6891270.5	2307726	457752.875	327489.8125	8369930.125	NA	8871195.125	2676685.5	NA
A0A1D5NSI1	0.75	16	1.320880471	2.498185265	6017927.217	3.12E-06	0.181680051	0.758565039	1.763053841	-4.363333653	median	NA	NA	NA	NA	3268615.501	NA	NA	NA	NA	NA	NA	12712750.38	NA	NA	NA	5244902.718	Lysine (K)-specific demethylase 6B, a OS=Danio rerio OX=7955 GN=kdm6ba PE=4 SV=1	developmental processes;other biological processes	nucleus	other molecular function	556678	ENSDARG00000088087	NA	NA	NA	NA	NA	NA	NA	3337527	NA	NA	NA	NA	NA	NA	15744225	NA
F1QFR0	0.625	16	1.320596106	2.497692904	1408722.955	7.31E-07	0.135844879	0.730976151	2.565134549	-4.035880023	median	NA	891366.0144	NA	NA	NA	NA	NA	NA	2226358.569	NA	NA	NA	NA	NA	NA	NA	Thyroglobulin (Fragment) OS=Danio rerio OX=7955 GN=tg PE=1 SV=2	NA	NA	NA	NA	NA	NA	NA	NA	NA	866470.5	NA	NA	NA	NA	NA	NA	2295654.75	NA	NA	NA	NA
A0A0R4IBI0	0.5625	16	1.305079153	2.47097284	2528846.592	1.31E-06	0.437830801	0.864865787	0.90063511	-5.029986736	median	1383599.841	NA	NA	NA	NA	NA	NA	NA	NA	NA	NA	8793552.813	1329206.86	NA	NA	NA	DENN/MADD domain-containing 4B OS=Danio rerio OX=7955 GN=dennd4b PE=1 SV=1	NA	NA	NA	NA	NA	NA	NA	NA	1355032	NA	NA	NA	NA	NA	NA	NA	NA	NA	NA	10890458	1186687
A5WVX9	0.25	16	1.302913262	2.467265997	5173246.633	2.68E-06	0.362326397	0.83433205	1.083289235	-4.8934894	median	NA	NA	NA	NA	2833256.332	NA	NA	NA	NA	NA	NA	3228557.635	NA	NA	15135443.09	NA	Palmitoyltransferase ZDHHC17 OS=Danio rerio OX=7955 GN=zdhhc17 PE=2 SV=1	cell organization and biogenesis;developmental processes;other biological processes	plasma membrane;other membranes;ER/Golgi;other cell component	other molecular function	100148543	NA	zdhhc17	NA	NA	NA	NA	NA	NA	2892989.25	NA	NA	NA	NA	NA	NA	3998437.5	NA
B8A4S3	0.375	16	1.302640003	2.466798721	7695508.795	3.99E-06	0.138708773	0.730976151	2.530256498	-4.048014231	median	NA	NA	4899711.19	NA	NA	NA	NA	NA	NA	NA	NA	NA	NA	NA	12086601.3	NA	Non-specific serine/threonine protein kinase OS=Danio rerio OX=7955 GN=slkb PE=1 SV=1	other metabolic processes;other biological processes	other cell component	kinase activity;other molecular function	562769	ENSDARG00000012574	fb78a01	NA	NA	NA	NA	5052826.5	NA	NA	NA	NA	NA	NA	NA	NA	NA	NA
A0A0G2KK56	0.0625	16	1.2965729	2.45644664	2884241.572	1.50E-06	0.185562619	0.75914626	1.423478836	-4.974165249	median	NA	NA	NA	1652487.958	NA	1142928.54	1924385.665	NA	1245691.06	1669777.784	18516141.84	NA	16335235.19	5789368.159	1653805.647	1819727.144	WD_REPEATS_REGION domain-containing protein OS=Danio rerio OX=7955 PE=4 SV=2	NA	NA	NA	NA	NA	NA	NA	NA	NA	NA	NA	1847341.125	NA	1194484	1788769.625	NA	1284463.625	1733134.125	16630387	NA	14583743
F1RCK7	0.0625	16	1.293520725	2.451255258	503671.5716	2.61E-07	0.296927864	0.813441863	1.129189179	-5.208603798	median	NA	NA	NA	143804.8276	174275.1701	NA	1096251.316	NA	112401.0336	NA	1437898.465	1258568.121	1471423.583	NA	NA	NA	Ribokinase OS=Danio rerio OX=7955 GN=rbks PE=1 SV=1	NA	NA	NA	NA	NA	NA	NA	NA	NA	NA	NA	160761.5781	177949.375	NA	1018995.875	NA	115899.5547	NA	1291457.375	1558685.5	1313655
E7FH06	0.0625	16	1.293201894	2.450713598	1752288.014	9.09E-07	0.308693204	0.818181685	1.073514963	-5.242439589	median	3796361.012	3262836.021	2083108.062	188383.6573	226152.2997	2878116.088	2263868.988	2957314.024	5412881.684	NA	NA	NA	NA	NA	2380403.297	NA	Phosphodiesterase OS=Danio rerio OX=7955 GN=pde4ba PE=3 SV=3	NA	NA	NA	NA	NA	NA	NA	NA	3717975.75	3171706.25	2148204.906	210596.9219	230920.2188	3007942.75	2104328.75	2544785.5	5581359.5	NA	NA	NA	NA
A0A0R4IHQ7	0.1875	16	1.291839611	2.448400574	2470337.502	1.28E-06	0.123530477	0.718819862	1.863349869	-4.317762895	median	NA	906501.5568	4099578.721	NA	1385166.956	NA	NA	NA	4534821.607	3941044.536	NA	NA	NA	NA	NA	NA	Cytochrome P450, family 2, subfamily AA, polypeptide 1 OS=Danio rerio OX=7955 GN=cyp2aa1 PE=3 SV=1	NA	NA	NA	NA	NA	NA	NA	NA	NA	881183.3125	4227690	NA	1414370.125	NA	NA	NA	4675969.5	4090579.5	NA	NA	NA
A2BIC9	0	16	1.287607008	2.441227941	1648552.463	8.55E-07	0.040412781	0.633812753	2.245655809	-3.976014982	median	1046401.58	959136.0238	1024160.62	1588320.235	1282207.931	NA	626930.6723	900711.2666	16001659.86	2521597.339	1090499.247	1099787.076	11300885.22	1426945.123	1197214.439	1634657.802	Zgc:101679 OS=Danio rerio OX=7955 GN=zgc:101679 PE=1 SV=2	transport	other cytoplasmic organelle	NA	450058	ENSDARG00000025518	si:ch211-243a20.2	NA	NA	1024796.031	932347.7188	1056165.5	1775607.063	1309240.438	NA	582749.375	775067.1563	16499717.06	2617274.25	979438.625	1362041.625	10089184.75
B8JMB4	0.0625	16	1.287501261	2.44104901	4543004.391	2.36E-06	0.12004891	0.716302251	1.74454992	-4.564546248	median	9806361.588	1355783.39	NA	2849540.81	NA	NA	NA	1886889.794	NA	11154188.62	11015719.04	2291686.176	NA	NA	9014043.394	NA	Protein YIF1B OS=Danio rerio OX=7955 GN=yif1b PE=1 SV=1	NA	NA	NA	NA	NA	NA	NA	NA	9603885	1317916.875	NA	3185544.5	NA	NA	NA	1623679.375	NA	11577411.75	9893836	2838160.25	NA
A0A0G2KQI8	0.0625	16	1.285885759	2.4383171	24319979.94	1.26E-05	0.550681791	0.899027094	0.620387321	-5.740256224	median	20808997.21	226725410.6	NA	NA	NA	511700.7219	19993326.62	NA	901995.0299	NA	227847084.1	NA	127670697.1	NA	15431431.29	152290009	Dystonin OS=Danio rerio OX=7955 PE=1 SV=1	NA	NA	NA	NA	NA	NA	NA	NA	20379344	220393056	NA	NA	NA	534782.625	18584349.28	NA	930069.9375	NA	204642264	NA	113981624
A0A0G2L5X9	0	16	1.282758376	2.433037196	4336369.32	2.25E-06	0.042066232	0.637735773	3.543247225	-3.368665592	median	NA	2397142.016	NA	NA	NA	NA	NA	NA	NA	6035864.336	NA	NA	NA	5635670.007	NA	NA	N-acetylneuraminic acid synthase b OS=Danio rerio OX=7955 GN=nansb PE=4 SV=2	NA	NA	NA	NA	NA	NA	NA	NA	NA	2330190.75	NA	NA	NA	NA	NA	NA	NA	6264883	NA	NA	NA
Q1JPR9	0.125	16	1.280521269	2.429267344	2948516.396	1.53E-06	0.250002836	0.794844877	1.209744125	-5.36905568	median	NA	1213558.992	2208175.078	NA	1512041.831	2943654.875	2008963.975	1912837.618	NA	1519468.949	1616385.938	NA	3059746.713	3560888.338	217490503.7	1618550.28	Rho GTPase-activating protein 10 OS=Danio rerio OX=7955 GN=arhgap10 PE=1 SV=1	developmental processes;signal transduction;other biological processes	other cell component	enzyme regulator activity	692277	ENSDARG00000078326	fj86f05	RHOA GTPase cycle; CDC42 GTPase cycle; RAC1 GTPase cycle	NA	NA	1179664.75	2277180.25	NA	1543919.875	3076437.875	1867387.5	1646007.625	NA	1577122.125	1451767	NA	2731675.375
A0A0R4IA57	0.1875	16	1.279514183	2.427572164	1639413.32	8.50E-07	0.044773145	0.645849833	3.452395041	-3.403670579	median	NA	NA	1144840.272	NA	NA	1299722.352	NA	NA	2961214.668	NA	NA	NA	NA	NA	NA	NA	Calpain 7 OS=Danio rerio OX=7955 GN=capn7 PE=1 SV=2	NA	NA	NA	NA	NA	NA	NA	NA	NA	NA	1180616.375	NA	NA	1358350.5	NA	NA	3053383.5	NA	NA	NA	NA
Q7SZS0	0	16	1.277665456	2.424463369	5060618.254	2.62E-06	0.103678187	0.711313459	1.726730526	-4.823598478	median	6393126.789	9588157.473	957129.5199	1367671.03	1235028.418	1477602.976	10559013.18	8052064.418	12790407.03	2024591.953	14152050.28	20903507.78	27675341.86	1140447.442	5689842.974	10803442.7	Serine and arginine-rich-splicing factor 10b OS=Danio rerio OX=7955 GN=srsf10b PE=1 SV=1	RNA metabolism OR transcription;other metabolic processes	nucleus	nucleic acid binding activity	393505	ENSDARG00000086411	zgc:77372	mRNA Splicing - Major Pathway	mRNA processing	6261124.875	9320363.875	987039.6875	1528940	1261066.25	1544255	9814894.375	6928847.125	13188512.88	2101411	12710751.25	25888145.38	24707943.81
F1QBW9	0.0625	16	1.265558772	2.404203094	3177149.836	1.65E-06	0.148672272	0.737575352	1.62782141	-4.602564829	median	NA	2090320.868	NA	NA	NA	NA	1379170.424	NA	7515683.499	12396664.63	2682472.81	2134853.822	NA	2124497.282	NA	NA	Si:ch211-131k2.3 OS=Danio rerio OX=7955 GN=si:ch211-131k2.3 PE=4 SV=2	cell organization and biogenesis;protein metabolism;other metabolic processes	cytosol;nucleus	other molecular function	566751	ENSDARG00000079462	si:ch211-131k2.3	NA	NA	NA	2031939	NA	NA	NA	NA	1281977	NA	7749611.75	12867031	2409279.5	2643929.75	NA
B8JLJ7	0	16	1.263454334	2.400698674	1026426.479	5.32E-07	0.236703816	0.793469393	1.318766181	-4.962169344	median	NA	NA	1730712.47	NA	NA	NA	298435.6254	562861.4101	NA	NA	NA	NA	NA	2801650.349	480154.079	2990167.137	Guanine nucleotide-binding protein (G protein), q polypeptide OS=Danio rerio OX=7955 GN=gnaq PE=3 SV=1	signal transduction;other biological processes	plasma membrane;other membranes	signal transduction activity or receptor binding;enzyme regulator activity;other molecular function	570108	ENSDARG00000011487	si:ch73-270f14.2	NA	NA	NA	NA	1784797	NA	NA	NA	277404.1563	484345.4375	NA	NA	NA	NA	NA
Q803T2	0.9375	16	1.255095014	2.386828674	4047848.287	2.10E-06	0.444038386	0.866882961	0.791853784	-5.749744425	median	3757423.552	2650821.951	2086377.487	1743837.589	4403587.634	NA	3602281.075	2449272.343	NA	944454777.7	NA	5505166.813	1986501.644	144344.1166	NA	9218496.671	Striatin-interacting protein 1 homolog OS=Danio rerio OX=7955 GN=strip1 PE=1 SV=1	cell organization and biogenesis;other biological processes	cytosol	NA	NA	NA	strip1	NA	NA	3679842.25	2576785.5	2151576.5	1949462.25	4496427.5	NA	3348419.75	2107612.75	NA	980290204	NA	6817925.5	1773505.5
G1K2N2	0.0625	16	1.240336168	2.362535763	7122942.151	3.69E-06	0.019450091	0.546778613	2.740993356	-3.142307107	median	NA	2639851.037	6245452.943	12430342.31	NA	5088558.729	3167080.989	3791153.674	4716555.09	NA	21150319.59	NA	13610635.94	10518626.44	13391292.46	NA	Probable protein BRICK1 OS=Danio rerio OX=7955 GN=brk1 PE=1 SV=1	NA	NA	NA	NA	NA	NA	NA	NA	NA	2566121	6440622.5	13896066.5	NA	5318094.5	2943889.25	3262309.25	4863359.5	NA	18996290	NA	12151280
E7F857	0	16	1.239530705	2.361217117	1934675.613	1.00E-06	0.065952382	0.676864684	1.975197284	-4.44093405	median	1000944.219	1116835.543	1471104.557	1302001.683	1260902.3	1084482.2	1262545.191	1708112.936	1713139.442	26003977.42	21882469.55	1463219.463	1663693.328	1231034.031	1520944.583	1373137.19	Si:ch1073-111c8.3 OS=Danio rerio OX=7955 GN=si:ch1073-111c8.3 PE=1 SV=2	NA	NA	NA	NA	NA	NA	NA	NA	980277.25	1085642.75	1517076.375	1455527.25	1287485.625	1133401.25	1173570.625	1469840.875	1766461.5	26990645.75	19653875	1812137.875	1485309.25
Q32LR5	0	16	1.239305771	2.360849001	1188912.552	6.17E-07	0.219110263	0.780004172	1.287333207	-5.341048072	median	258540.9996	479133.7101	NA	1679927.781	1555335.119	1591351.47	288364.3808	NA	38373856.84	1187122.777	1223779.399	205625.2083	458269.8978	4293939.454	1812183.135	1856950.782	Ashwin OS=Danio rerio OX=7955 GN=im:6907446 PE=2 SV=2	developmental processes	nucleus;other cell component	NA	553393	NA	NA	NA	NA	253202.7813	465751.6875	NA	1878016.516	1588125.906	1663134.484	268042.6563	NA	39568256.42	1232165.75	1099145.016	254658.4688	409133.4063
A0A0G2KJV1	0.375	16	1.237427825	2.357777901	5397191.876	2.80E-06	0.547839713	0.898348787	0.632192197	-5.612843239	median	22341556.69	NA	NA	1144576.704	NA	NA	NA	1413086.846	90560543.72	NA	NA	847838.9671	NA	33511263.1	NA	1434843.808	Glutamyl-tRNA synthetase OS=Danio rerio OX=7955 GN=ears2 PE=1 SV=2	NA	NA	NA	NA	NA	NA	NA	NA	21880260	NA	NA	1279539.5	NA	NA	NA	1215969.25	93379272	NA	NA	1050014.125	NA
Q15I82	0	16	1.236269103	2.355884977	16260716.63	8.43E-06	0.006851941	0.447089018	3.267718093	-2.237158114	median	NA	7316042.798	7520190.08	9983616.555	19006699.94	12970215.79	10871325.71	16772545.84	NA	45165824.15	NA	NA	25365549.63	9891499.84	30961137.02	39447051.78	Crystallin gamma EM2-7 OS=Danio rerio OX=7955 GN=crygm2d7 PE=2 SV=1	developmental processes;other biological processes	NA	other molecular function	566558	ENSDARG00000076572; ENSDARG00000116634	crygem2-7	NA	NA	NA	7111708.5	7755195	11160835	19407414	13555279	10105197.5	14432870.88	NA	46879550	NA	NA	22645811.5
B0S5Q2	0	16	1.234304392	2.352678836	56613885.91	2.94E-05	0.078910488	0.690168375	1.878155065	-4.594201009	median	13160819.16	57769967.25	95965391.05	11859694.29	15377336.51	12630519.87	159512504.5	128488094	115528415.1	17754513.88	114817515.8	79685359.3	63354948.75	242773764.3	116427949.7	96207842.77	Succinate dehydrogenase cytochrome b560 subunit, mitochondrial OS=Danio rerio OX=7955 GN=sdhc PE=1 SV=1	other metabolic processes	other membranes;mitochondrion	other molecular function	445129	ENSDARG00000038608; ENSDARG00000110542; ENSDARG00000114672	fa91d04	Citric acid cycle (TCA cycle)	Electron transport chain; TCA cycle	12889081.5	56156474	98964296.5	13258130.5	15701533.5	13200260	148271278.5	110564734	119124277	18428173	103124060	98687081	56561921.5
Q6AXK4	0.3125	16	1.224513168	2.336765831	2248640.519	1.17E-06	0.139558333	0.730976151	1.671863228	-4.609652724	median	1238390.127	NA	NA	1893201.356	1566117.515	NA	1625136.085	NA	1575585.481	2183583.106	NA	14159899.17	NA	NA	NA	NA	BRISC and BRCA1-A complex member 1 OS=Danio rerio OX=7955 GN=babam1 PE=2 SV=2	cell cycle OR cell proliferation;cell organization and biogenesis;DNA metabolism;other metabolic processes;stress response;signal transduction;other biological processes	nucleus;other cell component	NA	445296	NA	babam1	NA	NA	1212820.5	NA	NA	2116438.25	1599135.625	NA	1510608.875	NA	1624626.125	2266434.75	NA	17536460	NA
E7FH24	0.1875	16	1.216890195	2.324451292	3583318.772	1.86E-06	0.001062776	0.214451239	4.053517712	-0.638222454	median	3403214.276	2699907.131	2163286.588	2073167.404	1785511.578	1838833.992	1885532.866	4570475.234	2318002.131	NA	8902174.571	8543636.765	8892716.587	4193327.663	5086684.506	5288270.896	Chromodomain-helicase-DNA-binding protein 8 OS=Danio rerio OX=7955 GN=chd8 PE=1 SV=3	cell-cell signaling;cell organization and biogenesis;signal transduction;other biological processes	nucleus	nucleic acid binding activity;other molecular function	568214	ENSDARG00000075543	CHD-8	NA	NA	3332946.5	2624499.75	2230889	2317625	1823155.125	1921780.5	1752654.875	3932919.875	2390150.75	NA	7995543	10580947.13	7939224.125
E7F2R6	0.4375	16	1.211039681	2.315044107	2064336.783	1.07E-06	0.154765769	0.745735836	2.35233143	-4.113912646	median	NA	NA	NA	NA	NA	NA	1356753.392	NA	NA	NA	NA	NA	3140943.945	NA	NA	NA	Si:ch73-122g19.1 OS=Danio rerio OX=7955 GN=si:ch73-122g19.1 PE=4 SV=1	NA	plasma membrane;other membranes	other molecular function	101884707	ENSDARG00000069323	NA	NA	NA	NA	NA	NA	NA	NA	NA	1261139.75	NA	NA	NA	NA	NA	2804166.5
A0A2R8Q9V1	0	16	1.209895069	2.313208116	872571845.5	4.53E-04	0.216346874	0.776992037	1.291365832	-5.374427424	median	1179880135	1128272280	1360366430	NA	6818248.864	927660925.1	1135982811	1292801589	1058856609	959815779.6	991157141.3	1394214444	1605344263	1284307871	1242515171	2138495401	Si:dkey-79i2.4 OS=Danio rerio OX=7955 GN=si:dkey-79i2.4 PE=4 SV=1	NA	NA	NA	NA	NA	NA	NA	NA	1155518592	1096760064	1402877696	NA	6961996.5	969506048	1055927397	1112463104	1091813888	996234048	890213900	1726677961	1433216473
F8W5U2	0.0625	16	1.205833337	2.30670472	648058.0846	3.36E-07	0.357493501	0.832745398	1.096213682	-4.883531523	median	NA	NA	371209.6549	NA	NA	NA	NA	NA	1723886.317	NA	NA	425318.1467	NA	NA	NA	NA	Tyrosyl-DNA phosphodiesterase 1 OS=Danio rerio OX=7955 GN=tdp1 PE=1 SV=1	DNA metabolism;other metabolic processes;stress response;other biological processes	nucleus	nucleic acid binding activity;other molecular function	571485	ENSDARG00000073866	NA	NA	NA	NA	NA	382809.9063	NA	NA	NA	NA	NA	1777542.875	NA	NA	526739.25	NA
A5WVS2	0	16	1.203547596	2.303052974	3149712.71	1.63E-06	0.008457826	0.447089018	3.49220085	-2.238461186	median	1880641.112	NA	NA	1509315.628	NA	NA	NA	NA	NA	4271501.033	4612183.017	2036927.72	3965120.312	NA	4285796.012	5004158.041	Non-specific serine/threonine protein kinase OS=Danio rerio OX=7955 GN=pak2b PE=1 SV=1	NA	NA	NA	NA	NA	NA	NA	NA	1841810.625	NA	NA	1687286.625	NA	NA	NA	NA	NA	4433574.5	4142460.625	2522652.25	3539973.25
A2BFP6	0.1875	16	1.203087607	2.302318786	10393156.79	5.39E-06	0.616583244	0.914248214	0.52440984	-5.381389197	median	NA	NA	NA	NA	5085339.411	NA	NA	NA	48920958.24	5005848.696	4346105.821	190286376.8	2373338.457	NA	5358855.73	NA	20beta-hydroxysteroid dehydrogenase type 2 OS=Danio rerio OX=7955 GN=hsd20b2 PE=2 SV=1	stress response	other membranes;ER/Golgi	other molecular function	368367	ENSDARG00000031336; ENSDARG00000111087	NA	NA	NA	NA	NA	NA	NA	5192552.5	NA	NA	NA	50443640	5195785.5	3903481.75	235661949	2118865
F1R9R5	0	16	1.198781736	2.295457524	1561128.195	8.10E-07	0.295510189	0.813441863	1.111988676	-5.293988922	median	2737394.275	NA	370351.4427	NA	NA	NA	712239.0573	NA	3179252.66	2520826.102	7516554.041	196756.1876	NA	3348339.058	1921876.092	NA	Zgc:112982 (Fragment) OS=Danio rerio OX=7955 GN=zgc:112982 PE=1 SV=1	NA	NA	NA	NA	NA	NA	NA	NA	2680874	NA	381924.875	NA	NA	NA	662045.875	NA	3278208	2616473.75	6751039.375	243674.5469	NA
F1QY99	0.0625	16	1.189364992	2.280523429	206134.6022	1.07E-07	0.075525732	0.685001441	2.047923158	-4.148666025	median	NA	NA	209614.1791	115648.9533	154773.4915	152817.564	NA	138359.0345	NA	772948.0496	NA	NA	NA	109857.9292	NA	483933.5633	Zgc:101851 OS=Danio rerio OX=7955 GN=zgc:101851 PE=1 SV=1	NA	NA	NA	NA	NA	NA	NA	NA	NA	NA	216164.5938	129285.7031	158036.5469	159710.8906	NA	119058.7344	NA	802276	NA	NA	NA
A0A2R8RJ47	0	16	1.186176379	2.275488632	1610588.524	8.35E-07	0.09976459	0.708641363	1.799933377	-4.582574109	median	694517.0854	NA	957844.9139	885449.5074	2147332.145	910000.9255	NA	NA	1362856.434	NA	1675904.123	764246.9545	2496382.936	15793570.99	NA	2387938.149	Intersectin 2b OS=Danio rerio OX=7955 GN=itsn2b PE=1 SV=1	NA	NA	NA	NA	NA	NA	NA	NA	680177.0625	NA	987777.4375	989857.3125	2192603.875	951049.4375	NA	NA	1405275.813	NA	1505223.625	946488.8125	2228716.438
E7FGL4	0	16	1.182056757	2.269000233	8872922.481	4.60E-06	0.038848393	0.633812753	2.266255638	-3.941136787	median	2154902.351	22361794.04	5048916.543	NA	10432879.65	1873921.627	17194623.57	2485061.473	13303001.78	12589230.61	16553000.5	8198885.552	17735587.93	8232665.658	12173215.76	20258657.93	Abhydrolase domain-containing 17A, depalmitoylase b OS=Danio rerio OX=7955 GN=abhd17ab PE=1 SV=1	other metabolic processes;other biological processes	plasma membrane;other membranes;other cytoplasmic organelle	other molecular function	100003419	ENSDARG00000043084; ENSDARG00000109731	NA	NA	NA	2110409.063	21737237.63	5206694.5	NA	10652833.75	1958450.875	15982877.5	2138409.5	13717062.31	13066903.5	14867179.5	10153986.75	15833947.5
A0A2R8QGL5	0.4375	16	1.178879559	2.264008789	1989466.433	1.03E-06	0.161038653	0.751969453	2.289863398	-4.1387085	median	NA	NA	NA	NA	NA	1322201.245	NA	NA	NA	NA	2993475.239	NA	NA	NA	NA	NA	EFR3 homolog Bb (S. cerevisiae) OS=Danio rerio OX=7955 GN=efr3bb PE=1 SV=1	NA	NA	NA	NA	NA	NA	NA	NA	NA	NA	NA	NA	NA	1381843.375	NA	NA	NA	NA	2688608.25	NA	NA
F1QM44	0	16	1.177098339	2.261215261	6373038.05	3.31E-06	0.039325701	0.633812753	2.246249516	-3.990210823	median	1564665.514	1469441.184	2090231.851	6723785.618	2435896.041	5877683.206	12258980.55	18352834.23	13865842.36	12119023.42	3755097.938	12997669.29	8286769.239	9368002.639	17563339.61	6362089.003	Fatty-acid amide hydrolase 2-B OS=Danio rerio OX=7955 GN=faah2b PE=1 SV=1	NA	NA	NA	NA	NA	NA	NA	NA	1532359.125	1428400.25	2155551.313	7516621	2487251.5	6142814.969	11395061	15792718	14297421.5	12578855.25	3372664.375	16097085.5	7398247.5
F1QFV1	0.0625	16	1.168567032	2.247883133	7244239.212	3.76E-06	0.104540644	0.711313459	1.921146911	-4.255725339	median	NA	NA	5769953.729	NA	3088741.74	NA	NA	NA	NA	NA	8374720.641	5558569.856	7812099.027	NA	22299834.1	NA	Cortactin-binding protein 2 OS=Danio rerio OX=7955 GN=cttnbp2 PE=4 SV=1	other biological processes	other cell component	NA	555837	ENSDARG00000040991	NA	NA	NA	NA	NA	5950264	NA	3153861	NA	NA	NA	NA	NA	7521807	6884063	6974472.25
E7F6Y9	0.4375	16	1.158178507	2.231754767	1881831.255	9.76E-07	0.342355827	0.829773763	1.137863702	-4.851251395	median	NA	758543.7772	NA	NA	NA	NA	NA	2733692.896	NA	NA	NA	NA	3213746.807	NA	NA	NA	Dishevelled-associated activator of morphogenesis 1a (Fragment) OS=Danio rerio OX=7955 GN=daam1a PE=4 SV=2	NA	NA	NA	NA	NA	NA	NA	NA	NA	737357.9375	NA	NA	NA	NA	NA	2352358.25	NA	NA	NA	NA	2869163.313
A0A140LGI3	0.75	16	1.156981458	2.229903778	9063309.013	4.70E-06	0.165519618	0.751979838	2.247328384	-4.156107644	median	NA	NA	NA	NA	NA	NA	6069371.567	NA	NA	NA	NA	NA	NA	NA	13534114.59	NA	Poly [ADP-ribose] polymerase (Fragment) OS=Danio rerio OX=7955 GN=parp14rs2.1 PE=4 SV=1	NA	NA	NA	NA	NA	NA	NA	NA	NA	NA	NA	NA	NA	NA	5641648.5	NA	NA	NA	NA	NA	NA
Q1LUX8	0	16	1.146287313	2.213435468	5338053.761	2.77E-06	0.340465691	0.829773763	0.997128359	-5.511972498	median	NA	2516061.647	NA	NA	4249356.26	2774401.229	NA	3622146.944	4516259.849	3668721.773	329297141.8	NA	3766881.56	3522664.221	3219397.975	4004267.509	Sialic acid acetylesterase OS=Danio rerio OX=7955 GN=siae PE=1 SV=1	other metabolic processes	NA	other molecular function	555385	ENSDARG00000040527; ENSDARG00000111850	zgc:56454	NA	NA	NA	2445789	NA	NA	4338944.5	2899549.5	NA	3116878	4656830	3807924	295760259	NA	3362990
B3DIV9	0.125	16	1.146241546	2.213365252	5854843.293	3.04E-06	0.622790482	0.916940845	0.519126011	-5.565097248	median	2989156.019	NA	NA	3975677.83	NA	NA	NA	NA	NA	1783531.625	NA	289830288	1721309.257	NA	3809328.255	NA	Kelch-like protein 40a OS=Danio rerio OX=7955 GN=klhl40a PE=2 SV=2	other biological processes	cytoskeleton;other cell component	NA	553257	NA	klhl40a	NA	NA	2927437.5	NA	NA	4444470	NA	NA	NA	NA	NA	1851204.125	NA	358943040	1536747.5
F1QC43	0.4375	16	1.142513927	2.207653766	47347905.96	2.46E-05	0.57636065	0.905118983	0.609761203	-5.385216353	median	NA	149770505.4	NA	NA	6780227.95	NA	NA	NA	NA	169618381.6	NA	NA	NA	NA	NA	29178274.13	Phospholipase B-like OS=Danio rerio OX=7955 GN=plbd1a PE=3 SV=1	NA	NA	NA	NA	NA	NA	NA	NA	NA	145587472	NA	NA	6923174	NA	NA	NA	NA	176054208	NA	NA	NA
Q5XJS4	0	16	1.139790173	2.203489731	6164947.933	3.20E-06	0.326152496	0.827730134	1.047460892	-5.353939443	median	530084.3078	NA	NA	NA	2253407.899	NA	11932486.76	20872759.5	NA	7612320.399	NA	8540965.603	16114787.39	NA	NA	6694083.137	RAB34, member RAS oncogene family OS=Danio rerio OX=7955 GN=rab34a PE=2 SV=1	cell organization and biogenesis;transport	ER/Golgi;other cell component	other molecular function	450074	ENSDARG00000045628; ENSDARG00000113347	rab34	RAB geranylgeranylation	NA	519139.4063	NA	NA	NA	2300916	NA	11091576	17961128	NA	7901154.5	NA	10577639	14386932
Q6NXD2	0.1875	16	1.138591291	2.201659388	3972832.862	2.06E-06	0.094713834	0.703762634	1.939078384	-4.281896439	median	NA	NA	1955861.833	1918111.344	NA	NA	NA	4320333.217	7682936.565	NA	NA	2010321.277	NA	NA	7446668.101	8379500.247	Charged multivesicular body protein 2b OS=Danio rerio OX=7955 GN=chmp2b PE=2 SV=1	transport	other membranes;cytosol;other cytoplasmic organelle	NA	405840	NA	chmp2b	NA	NA	NA	NA	2016982.25	2144285.5	NA	NA	NA	3717671.25	7922070.625	NA	NA	2489701.25	NA
F1QIN2	0	16	1.138565443	2.201619942	2285811.252	1.19E-06	0.143584189	0.733932797	1.557877465	-4.9762911	median	9035179.693	1799799.209	1174449.973	NA	5280882.415	678654.8454	535973.652	694171.6278	7282716.672	NA	12353895.01	2073202.225	1613428.467	3113297.42	1949190.667	NA	Protein PAT1 homolog 1 OS=Danio rerio OX=7955 GN=patl1 PE=1 SV=1	NA	NA	NA	NA	NA	NA	NA	NA	8848626.063	1749531.5	1211151.375	NA	5392218.094	709267.75	498202.3125	597338.625	7509393.75	NA	11095727	2567576.75	1440433.875
A0A0R4IAL5	0	16	1.136294398	2.198156948	19360573.36	1.00E-05	0.0705959	0.681261023	1.93859807	-4.49928231	median	7955927.551	21528737.72	16065668.05	3783800.098	12297233.88	47497477.6	11079112.97	12548493.66	3817628.249	51233961.94	109802433	25303073.64	29475397.93	21967348.66	48024638.22	27273587.41	Tropomyosin 2 (beta) OS=Danio rerio OX=7955 GN=tpm2 PE=1 SV=1	cell organization and biogenesis;other biological processes	cytoskeleton	cytoskeletal activity	415209	ENSDARG00000104682	cb836	NA	NA	7791657.75	20927448.25	16567718	4229967	12556493.75	49640003.75	10298341.5	10798050	3936453.25	53177931	98619732.5	31336829	26314994.75
A0A2U3TVK0	0.0625	16	1.136255744	2.198098054	2796347.093	1.45E-06	0.054888129	0.664765737	3.166889908	-3.52325471	median	NA	2127216.859	2174397.862	NA	NA	NA	NA	NA	NA	NA	NA	NA	NA	NA	NA	4727401.092	39S ribosomal protein L51, mitochondrial OS=Danio rerio OX=7955 GN=mrpl51 PE=1 SV=1	NA	NA	NA	NA	NA	NA	NA	NA	NA	2067804.5	2242347.5	NA	NA	NA	NA	NA	NA	NA	NA	NA	NA
E7FEG9	0	16	1.133229896	2.193492687	332469.6225	1.72E-07	0.156475446	0.745735836	1.534394069	-4.890657902	median	NA	193168.98	NA	486658.8564	135104.1754	146032.7402	NA	NA	343254.7035	435357.4304	179886.5026	3200202.345	NA	NA	280854.7054	368229.4338	Glutamate receptor OS=Danio rerio OX=7955 GN=LOC100334689 PE=3 SV=3	cell-cell signaling;transport;signal transduction;other biological processes	plasma membrane;other membranes	transporter activity	100334689	ENSDARG00000077715	grik3	NA	NA	NA	187773.8438	NA	544043.25	137952.5469	152620.0156	NA	NA	353938.625	451876.1875	161566.1719	3963320.625	NA
A0A2R8Q9G6	0.75	16	1.132953005	2.193071739	7195786.197	3.73E-06	0.17064347	0.752982648	2.200655359	-4.175690303	median	NA	NA	NA	NA	NA	NA	4859055.19	NA	NA	NA	NA	10656256.61	NA	NA	NA	NA	CUGBP Elav-like family member 2 OS=Danio rerio OX=7955 GN=celf2 PE=1 SV=1	NA	NA	NA	NA	NA	NA	NA	NA	NA	NA	NA	NA	NA	NA	4516626	NA	NA	NA	NA	13197341	NA
B8JID6	0.0625	16	1.132633084	2.192585473	9899598.54	5.13E-06	0.160022789	0.750358003	1.576381592	-4.722895976	median	NA	5136691.853	NA	4840934.11	NA	10156478.45	NA	NA	13962769.95	NA	NA	4132193.244	NA	36255201.46	17637812.26	NA	Dedicator of cytokinesis 5 OS=Danio rerio OX=7955 GN=dock5 PE=1 SV=1	NA	NA	NA	NA	NA	NA	NA	NA	NA	4993226	NA	5411753	NA	10614619	NA	NA	14397366	NA	NA	5117553.5	NA
F1RD57	0	16	1.130324773	2.189080143	3678402.621	1.91E-06	0.073101011	0.685001441	1.966898501	-4.368887146	median	1496779.719	NA	6774368.406	1909180.432	4308717.754	1197435.935	2364267.363	NA	7783992.78	10127055.13	1703486.047	2587640.876	14245164.15	NA	NA	5249826.186	N-acetylated alpha-linked acidic dipeptidase 2 OS=Danio rerio OX=7955 GN=naalad2 PE=1 SV=1	NA	NA	NA	NA	NA	NA	NA	NA	1465875	NA	6986066.5	2134301.5	4399557.5	1251450.125	2197651.813	NA	8026272.25	10511305.75	1529996.5	3204688.125	12717773
Q1LXA7	0	16	1.128401335	2.186163549	3315532.243	1.72E-06	0.025431845	0.570535532	2.631722708	-3.331886627	median	1596348.564	1472678.347	3399920.447	NA	2725677.15	2602440.806	NA	NA	2664489.589	10811407.51	7685253.128	4612409.941	NA	2772621.329	NA	NA	Asporin OS=Danio rerio OX=7955 GN=aspn PE=3 SV=1	NA	non-structural extracellular	NA	65228	ENSDARG00000002192	aspnl	NA	NA	1563388	1431547	3506167.5	NA	2783142	2719832.25	NA	NA	2747422.75	11221624.5	6902557.5	5712282.375	NA
F6NSR1	0	16	1.127568689	2.184902177	26621488.44	1.38E-05	0.106520799	0.713342712	1.718434097	-4.809194635	median	5657813.043	6512741.909	35733847.61	14848944.29	61973465.6	53936497.69	30281627.93	6889541.433	62878323.41	50234390.65	NA	30715767.5	6627861.254	81094179.22	79653795.62	42209100.5	Selenoprotein W, 1 OS=Danio rerio OX=7955 GN=selenow1 PE=1 SV=3	NA	NA	NA	NA	NA	NA	NA	NA	5540993.5	6330843.5	36850525.5	16599858	63280038.5	56369476.5	28147609.5	5928489.5	64835433	52140433	NA	38040230.5	5917210.5
F1QEZ8	0.0625	16	1.127138252	2.184250396	4186172.259	2.17E-06	0.133679709	0.730976151	1.701735594	-4.573732176	median	NA	NA	2598759.13	4781685.421	NA	NA	2363481.413	2739730.625	NA	12888428.64	NA	10623812.27	NA	NA	2044712.366	NA	Neurocan b OS=Danio rerio OX=7955 GN=ncanb PE=4 SV=3	cell adhesion;developmental processes;other biological processes	non-structural extracellular;extracellular matrix;other cell component	other molecular function	559024	ENSDARG00000005783	NA	ECM proteoglycans; CS/DS degradation; A tetrasaccharide linker sequence is required for GAG synthesis; Chondroitin sulfate biosynthesis; Dermatan sulfate biosynthesis	NA	NA	NA	2679970	5345518	NA	NA	2196921.25	2357553.75	NA	13377454	NA	13157160	NA
Q08CA5	0.1875	16	1.126951039	2.183966972	7531213.144	3.91E-06	0.171958448	0.754654286	2.1889971	-4.180663021	median	NA	NA	NA	NA	NA	NA	5096146.517	NA	NA	NA	NA	NA	NA	11129815.68	NA	NA	Ribose-phosphate diphosphokinase OS=Danio rerio OX=7955 GN=prps1b PE=1 SV=1	other metabolic processes	other cell component	kinase activity;other molecular function	560827	ENSDARG00000037506; ENSDARG00000110507	fc64g03	5-Phosphoribose 1-diphosphate biosynthesis	NA	NA	NA	NA	NA	NA	NA	4737008.938	NA	NA	NA	NA	NA	NA
F1QYD7	0	16	1.124667566	2.180512962	11810361.93	6.12E-06	0.069829366	0.679160723	1.944487398	-4.489936977	median	9733732.863	1409820.501	18032620.31	19217303.13	1308106.48	19606313.08	9695142.799	14160650.37	19243138.77	18671539.81	12396008.51	27549970.91	19356082.12	12110649.81	30481710.04	9760162.721	Junctional adhesion molecule 3B (Fragment) OS=Danio rerio OX=7955 GN=jam3b PE=1 SV=1	NA	NA	NA	NA	NA	NA	NA	NA	9532755.875	1370444.75	18596137.25	21483312	1335685	20490718.75	9011903	12185320	19842088.13	19379993.63	11133551.5	34119520	17280689.5
A0A286YAH5	0	16	1.124398509	2.180106342	3009093.713	1.56E-06	0.168396339	0.751979838	1.443447042	-5.216594971	median	902189.7512	1573310.85	1264440.409	17249414.07	8484627.471	1065011.25	965108.8971	1102114.1	6135599.952	13675741.76	1176821.791	13187281.78	11274537.27	1141933.591	8373185.946	1081663.546	Troponin T type 1 (skeletal, slow) OS=Danio rerio OX=7955 GN=tnnt1 PE=3 SV=1	NA	NA	NA	NA	NA	NA	NA	NA	883561.8125	1529368.875	1303954	19283379.25	8663507	1113052	897095.375	948375.4375	6326572.625	14194640.13	1056969.75	16331912.88	10065661.88
A0A2R8PZS5	0	16	1.11643146	2.168100241	2038672.368	1.06E-06	0.577235526	0.905118983	0.57470747	-5.863801764	median	3969073.08	242336.4591	6987121.889	163213.4471	NA	3890406.72	NA	NA	NA	670830.7617	18917116.06	2038582.574	234852.1264	361330043.6	269879.5087	NA	DUF3715 domain-containing protein OS=Danio rerio OX=7955 GN=tasorb PE=3 SV=1	cell organization and biogenesis	NA	NA	NA	ENSDARG00000116265	tasorb	NA	NA	3887121.75	235568.0938	7205468.5	182458.7656	NA	4065896	NA	NA	NA	696284.0781	16990524.47	2524701.719	209670.875
F1QG14	0.4375	16	1.115069651	2.166054662	5286664.388	2.74E-06	0.227600471	0.786208658	1.435322627	-4.712805353	median	NA	NA	NA	7255456.169	NA	1778399.58	NA	NA	NA	NA	8175816.479	NA	NA	NA	7404602.679	NA	Cysteine sulfinic acid decarboxylase OS=Danio rerio OX=7955 GN=csad PE=1 SV=1	other metabolic processes;developmental processes	other cell component	other molecular function	492476	ENSDARG00000026348	zgc:103478	NA	NA	NA	NA	NA	8110983.5	NA	1858620	NA	NA	NA	NA	7343160	NA	NA
F1QIM8	0.125	16	1.112853244	2.162729515	1115697.103	5.79E-07	0.300721942	0.813960608	1.195367591	-4.845720958	median	NA	NA	NA	NA	625596.9892	NA	NA	NA	1784636.933	NA	NA	NA	NA	NA	2358647.625	588406.7303	E3 ubiquitin-protein ligase NRDP1 OS=Danio rerio OX=7955 GN=rnf41 PE=4 SV=1	protein metabolism;other metabolic processes	NA	other molecular function	NA	NA	NA	NA	NA	NA	NA	NA	NA	638786.3125	NA	NA	NA	1840184.375	NA	NA	NA	NA
A3KQ54	0.125	16	1.112186068	2.161729589	339881.5939	1.76E-07	0.01669816	0.528239625	2.784908845	-3.048421871	median	420300.6463	NA	567953.7111	NA	134613.581	NA	115100.1639	129448.3219	655469.9581	352819.6893	NA	557561.0282	488111.0839	462476.3634	384653.7669	443324.0536	Eyes absent homolog OS=Danio rerio OX=7955 GN=eya3 PE=1 SV=1	NA	NA	NA	NA	NA	NA	NA	NA	411622.5	NA	585702.1875	NA	137451.6094	NA	106988.7813	111391.0156	675871.6875	366206.7188	NA	690516.6875	435774.9688
A5D6S0	0	16	1.107866604	2.155266999	4936261.588	2.56E-06	0.02473978	0.570535532	2.480881231	-3.57744506	median	3155666.668	6218910.69	10781459.96	2979364.295	4774754.896	1792339.524	627326.0344	4827360.27	11359594.5	5103487.625	5009832.091	5770328.062	6303173.026	10312066.62	9419849.958	7412883.11	SIN3 transcription regulator family member Aa OS=Danio rerio OX=7955 GN=sin3aa PE=1 SV=1	other biological processes	other cell component	other molecular function	563090	ENSDARG00000079716	NA	Cytoprotection by HMOX1; Regulation of lipid metabolism by PPARalpha; RUNX1 regulates genes involved in megakaryocyte differentiation and platelet function	NA	3090510.125	6045218.875	11118379.13	3330676.125	4875420	1873188.75	583116.875	4153970.906	11713165.81	5297129.141	4499611.594	7146316.938	5627335.906
A0A0R4IK17	0.0625	16	1.104923543	2.15087479	606130.8364	3.14E-07	0.045840333	0.645849833	2.179536398	-4.086946791	median	337105.1189	475186.4972	422992.7223	416265.3131	352186.523	NA	411515.9125	421414.6018	601871.6612	610688.1725	586912.6175	709801.1338	9593302.496	594232.7385	577386.1423	630767.8829	Erythroid differentiation regulatory factor 1 OS=Danio rerio OX=7955 GN=edrf1 PE=1 SV=1	other biological processes	NA	NA	NA	ENSDARG00000019834; ENSDARG00000109944	NA	NA	NA	330144.75	461914.7188	436211.1875	465349.25	359611.5938	NA	382515.4063	362629.6563	620605.125	633859.5	527139.1875	879059.875	8564692
A0A0R4IKD5	0.75	16	1.104364959	2.150042173	3574552.105	1.85E-06	0.177037621	0.756329419	2.14512575	-4.199670718	median	NA	NA	NA	NA	2437800.392	NA	NA	NA	NA	NA	NA	NA	5241373.654	NA	NA	NA	Epithelial cell-transforming 2 OS=Danio rerio OX=7955 GN=ect2 PE=1 SV=1	cell cycle OR cell proliferation;developmental processes;signal transduction;other biological processes	nucleus;other cell component	enzyme regulator activity	445406	ENSDARG00000007278	NA	NA	NA	NA	NA	NA	NA	2489196	NA	NA	NA	NA	NA	NA	NA	4679384.5
B0UYH2	0.125	16	1.101968137	2.146473165	6609715.844	3.43E-06	0.705725857	0.94014263	0.393817458	-5.437073616	median	NA	NA	NA	NA	NA	NA	NA	3434366.805	77014203.02	753655.9253	NA	1290698.666	NA	33826518.36	43828083.33	1444954.807	Eukaryotic translation initiation factor 2D OS=Danio rerio OX=7955 GN=eif2d PE=1 SV=1	NA	NA	NA	NA	NA	NA	NA	NA	NA	NA	NA	NA	NA	NA	NA	2955292.125	79411296.75	782251.875	NA	1598477.875	NA
A0A0G2KQC0	0.375	16	1.100863232	2.144829894	291057.9128	1.51E-07	0.121049641	0.716302251	1.986950661	-4.192263622	median	193031.0567	204615.6178	NA	NA	NA	NA	NA	NA	NA	NA	265766.3337	NA	NA	NA	683678.1655	NA	Uncharacterized protein OS=Danio rerio OX=7955 GN=nectin3a PE=4 SV=2	cell adhesion	other membranes;other cell component	NA	NA	ENSDARG00000103638	nectin3a	NA	NA	189045.4531	198900.7813	NA	NA	NA	NA	NA	NA	NA	NA	238699.6719	NA	NA
Q1LV47	0.25	16	1.100575851	2.144402691	966159.869	5.01E-07	0.213476316	0.77563937	1.330265728	-5.082609075	median	789606.5679	578791.039	921384.6061	785340.6019	NA	770773.8352	746402.3107	832277.4864	499960.1607	NA	NA	677270.7977	NA	NA	13218815.94	NA	Nucleolar protein 8 OS=Danio rerio OX=7955 GN=nol8 PE=1 SV=1	other biological processes	nucleus	nucleic acid binding activity	613021	ENSDARG00000044143	si:ch211-103f16.2	NA	NA	773303.1875	562625.625	950177.75	877944.0625	NA	805542.0625	693801.5625	716179.5	515521.5938	NA	NA	838772.375	NA
E7FAP0	0.1875	16	1.100525251	2.144327482	3886661.098	2.02E-06	0.12169733	0.716302251	2.190264102	-4.060848858	median	2378179.651	NA	NA	NA	NA	NA	NA	3819864.408	NA	NA	NA	NA	6463048.494	NA	NA	NA	YTH N(6)-methyladenosine RNA-binding protein 3 OS=Danio rerio OX=7955 GN=ythdf3 PE=4 SV=2	NA	NA	NA	NA	NA	NA	NA	NA	2329076.25	NA	NA	NA	NA	NA	NA	3287015	NA	NA	NA	NA	5770069.25
F1RBN0	0.1875	16	1.099012373	2.142080017	10262731.07	5.32E-06	0.238813143	0.794297738	1.290646236	-5.043438765	median	NA	NA	19665635.56	NA	NA	NA	3609231.917	4125904.516	NA	25855539.84	20230927.14	NA	4010838.83	NA	19516147.18	NA	Si:dkey-178e17.3 (Fragment) OS=Danio rerio OX=7955 GN=si:dkey-178e17.3 PE=4 SV=1	NA	NA	NA	NA	NA	NA	NA	NA	NA	NA	20280184	NA	NA	NA	3354880.75	3550364.25	NA	26836576	18170532	NA	3580789.75
E0CZJ3	0.25	16	1.098440138	2.141230545	4771014.392	2.47E-06	0.072228096	0.682736611	2.124620107	-4.048413299	median	NA	1340464.541	5883774.35	4393364.763	NA	NA	4053990.354	NA	5539572.391	8307453.601	NA	NA	NA	NA	NA	8704415.385	FEEL-1 OS=Danio rerio OX=7955 GN=stab1 PE=1 SV=1	cell adhesion;transport;other biological processes	other membranes	other molecular function	570626	ENSDARG00000076484	FEEL-1	Scavenging by Class H Receptors	NA	NA	1303025.875	6067641.5	4911408.5	NA	NA	3768296	NA	5711993.5	8622663.125	NA	NA	NA
E7FDX3	0	16	1.098371451	2.141128603	2054469.683	1.07E-06	0.017941392	0.544326825	2.66068857	-3.248785373	median	NA	1739488.632	3611911.384	2210246.695	712755.5691	1801978.957	718079.3222	703131.1852	3700397.473	3210955.175	1251686.277	2881917.079	4146470.352	4303645.406	1444202.519	4929408.106	NADH dehydrogenase [ubiquinone] 1 alpha subcomplex assembly factor 4 OS=Danio rerio OX=7955 GN=ndufaf4 PE=1 SV=1	cell organization and biogenesis	mitochondrion	NA	794169	ENSDARG00000077859	NA	NA	NA	NA	1690905.375	3724783.125	2470868	727782.4375	1883263	667474.5625	605048.375	3815573.625	3332788.375	1124209.75	3569137.25	3701878.625
Q6P7Y0	0.3125	16	1.098358032	2.141108687	5629305.129	2.92E-06	0.106322933	0.713342712	2.103941412	-4.05453748	median	NA	NA	NA	NA	NA	NA	NA	3180356.133	NA	NA	4913516.331	NA	NA	10022441.55	6411763.103	NA	Ubiquitin-conjugating enzyme E2, J1 OS=Danio rerio OX=7955 GN=ube2j1 PE=1 SV=1	protein metabolism;other metabolic processes	other membranes;nucleus	other molecular function	406794	ENSDARG00000033489	zgc:63554	Antigen processing: Ubiquitination & Proteasome degradation	NA	NA	NA	NA	NA	NA	NA	NA	2736714.5	NA	NA	4413105	NA	NA
A0A0R4IJF5	0	16	1.095253448	2.136506117	3104269.827	1.61E-06	0.285508615	0.813441863	1.105396865	-5.613494694	median	10779274.53	5190620.047	562940.9226	951266.9537	282383.1717	14710936.56	203420.6299	16345981.9	3617959.75	3106034.371	4155415.466	722557.9107	11731067.34	17859919.91	5752957.51	4418012.802	Mitochondrial import inner membrane translocase subunit tim16 OS=Danio rerio OX=7955 GN=pam16 PE=1 SV=1	transport	other membranes;mitochondrion	NA	393777	ENSDARG00000102822	magmas	NA	NA	10556709.75	5045648	580532.75	1063435.625	288336.5938	15374520.56	189085.0938	14065810.19	3730570	3223886.563	3732212.031	894858.625	10473242
Q1LV27	0	16	1.094412805	2.135261561	1907359.142	9.89E-07	0.157080076	0.746256976	1.589382785	-4.707627423	median	NA	NA	NA	865541.2971	1248883.441	3697094.441	NA	902165.8256	NA	4333696.646	NA	NA	1219015.026	NA	NA	4821732.831	Aryl hydrocarbon receptor 2 OS=Danio rerio OX=7955 GN=ahr2 PE=4 SV=1	NA	NA	NA	NA	NA	NA	NA	NA	NA	NA	NA	967601.625	1275213.375	3863863.75	NA	776318.8125	NA	4498130	NA	NA	1088310.125
B8JIB4	0	16	1.087833158	2.125545524	8619983.935	4.47E-06	0.326924447	0.827730134	1.011645754	-5.707883036	median	8287511.548	13401387.22	11106155.89	9918046.053	6276830.591	2552370.632	2249217.393	3387588.424	5615403.982	3901596.439	377516594.3	2708257.165	4637478.327	361542056.3	7904848.027	2095799.607	Aminopeptidase OS=Danio rerio OX=7955 GN=enpep PE=3 SV=1	protein metabolism;other metabolic processes;other biological processes	plasma membrane;other membranes;other cell component	other molecular function	504088	ENSDARG00000057064	im:7152184	NA	NA	8116395.375	13027091.56	11453221.75	11087532.75	6409163.625	2667503.5	2090709.688	2915039.063	5790185.375	4049634.625	339068857.7	3354066.5	4140239.875
F1RDK4	0.4375	16	1.080349584	2.114548403	4237554.604	2.20E-06	0.182673884	0.758660901	2.098478129	-4.220398339	median	NA	NA	NA	2914113.696	NA	NA	NA	NA	NA	NA	NA	NA	NA	6162034.462	NA	NA	Rho GTPase-activating protein 32a OS=Danio rerio OX=7955 GN=arhgap32a PE=3 SV=1	developmental processes;signal transduction;other biological processes	cytoskeleton;ER/Golgi;nucleus;other cell component	enzyme regulator activity;other molecular function	562449	ENSDARG00000075334	NA	NA	NA	NA	NA	NA	3257731.5	NA	NA	NA	NA	NA	NA	NA	NA	NA
F1QE21	0.625	16	1.079147953	2.112787913	1691168.102	8.77E-07	0.337035256	0.829773763	1.09644961	-4.92802581	median	820262.9191	979343.2476	NA	3435819.939	NA	NA	NA	NA	2963662.237	NA	NA	NA	NA	NA	NA	NA	Ubiquitin-like 7a (bone marrow stromal cell-derived) OS=Danio rerio OX=7955 GN=ubl7a PE=4 SV=2	NA	NA	NA	NA	NA	NA	NA	NA	803326.5625	951990.5625	NA	3840954.75	NA	NA	NA	NA	3055907.25	NA	NA	NA	NA
A0A0R4IMF6	0	16	1.077000271	2.109645031	8807712.178	4.57E-06	0.005046145	0.392812085	3.328588378	-2.047380877	median	4644523.168	6675641.122	4961992.895	5629679.655	6846853.793	4674473.378	NA	10877053.49	13587884.39	24128189.16	NA	14695731.84	5432782.883	7087428.243	21018314.57	14381293.55	Eukaryotic translation initiation factor 4Ba OS=Danio rerio OX=7955 GN=eif4ba PE=1 SV=1	protein metabolism;other metabolic processes	NA	nucleic acid binding activity	553214	ENSDARG00000017439	eif4b	NA	NA	4548625.5	6489193	5117054.5	6293503.5	6991204.5	4885330.5	NA	9359766.25	14010812	25043684.5	NA	18200067	4850270.5
F1QQI5	0.375	16	1.075711862	2.107761838	509155.2196	2.64E-07	0.020633772	0.558928414	3.386488237	-2.841274296	median	344280.5867	NA	482664.5787	NA	NA	NA	324643.561	NA	NA	NA	658048.7013	NA	NA	NA	NA	963891.629	Kv channel-interacting protein 1 b OS=Danio rerio OX=7955 GN=kcnip1b PE=4 SV=1	other biological processes	plasma membrane;other membranes	other molecular function	494089	ENSDARG00000034808; ENSDARG00000111766	zgc:101531	NA	NA	337172.0625	NA	497747.7813	NA	NA	NA	301765.1563	NA	NA	NA	591030.5	NA	NA
F1QBP1	0	16	1.073443678	2.104450649	10508210.29	5.45E-06	0.043366092	0.642151751	2.195833803	-4.076351335	median	2290190.65	5006887.595	22500137.75	9661054.026	17664159.43	3488744.963	3565746.12	13839273.06	16219649.66	23867569.11	21479879.76	30141513.71	5469271.646	12660207.88	17013857.32	9875642.166	Myozenin 2b OS=Danio rerio OX=7955 GN=myoz2b PE=1 SV=1	NA	cytoskeleton	cytoskeletal activity	393828	ENSDARG00000037266	zgc:77703	NA	NA	2242904	4867047.125	23203264	10800237.5	18036569	3646116	3314459.5	11908773	16724491.88	24773175.75	19292286.5	37329040.5	4882846.875
A0A2R8PW66	0.1875	16	1.070662181	2.100397205	26708738.09	1.39E-05	0.588920136	0.907844854	0.558623551	-5.812951522	median	155886322.7	NA	NA	1895123.908	107973663.1	2687364.548	NA	NA	134498751.8	128336483.7	182324141.2	NA	2060209.195	168106768.3	1977126.995	NA	Small G protein-signaling modulator 1a OS=Danio rerio OX=7955 GN=sgsm1a PE=4 SV=1	NA	NA	NA	NA	NA	NA	NA	NA	152667664	NA	NA	2118587.5	110250048	2808586.75	NA	NA	138685072	133205952	163755552	NA	1839310
F1R433	0.125	16	1.069414126	2.098580967	3116826.015	1.62E-06	0.022331395	0.566766791	3.312359151	-2.977912215	median	2318857.804	NA	NA	NA	2951604.474	2375693.711	NA	3207649.677	NA	NA	5639662.878	NA	NA	NA	NA	NA	Cysteine and histidine-rich protein 1 OS=Danio rerio OX=7955 GN=cyhr1 PE=3 SV=1	NA	nucleus;other cell component	other molecular function	767773	ENSDARG00000061057	zftraf1	NA	NA	2270979.25	NA	NA	NA	3013832.5	2482857	NA	2760200.75	NA	NA	5065298	NA	NA
Q567D5	0.0625	16	1.068896596	2.097828289	1205075.118	6.25E-07	0.58872335	0.907844854	0.589233965	-5.397252232	median	NA	666591.266	NA	NA	NA	1038481.304	NA	NA	NA	NA	316249.7766	9633141.711	NA	NA	NA	NA	Claudin OS=Danio rerio OX=7955 GN=cldn19 PE=2 SV=1	cell adhesion;cell organization and biogenesis	plasma membrane;other membranes;other cell component	other molecular function	550431	ENSDARG00000044569	zgc:112141	NA	NA	NA	647973.625	NA	NA	NA	1085325.336	NA	NA	NA	NA	284041.6875	11930254.75	NA
Q6PGX4	0	16	1.067152675	2.095293979	54697951.15	2.84E-05	5.07E-06	0.013017001	6.734721962	4.2653289	median	45016443.82	36211648.6	59911779.52	42749645.52	25776945.59	42212531.31	26455238.66	34589147.55	70242373.8	67928512.97	74138115.81	76796402.63	90564531.83	93138959.15	85677125.32	78661135.38	Heat shock cognate 70 OS=Danio rerio OX=7955 GN=hsc70 PE=1 SV=1	protein metabolism;other metabolic processes	plasma membrane;other membranes;cytosol;nucleus;other cell component	other molecular function	393586	ENSDARG00000012381	zgc:63663	NA	MAPK signaling pathway	44086968	35200271	61784014.5	47790471.25	26320395.25	44116663	24590875	29764157.75	72428692	70505923	66587606	95109225.5	80854046
F6P8H4	0.5	16	1.06688436	2.094904329	36980478.4	1.92E-05	0.071989827	0.682736611	2.81128382	-3.694557465	median	26574972.02	NA	NA	NA	NA	31431330.95	NA	NA	NA	NA	NA	NA	NA	NA	60545516.44	NA	Zgc:113426 OS=Danio rerio OX=7955 GN=zgc:113426 PE=4 SV=1	NA	NA	NA	562128	ENSDARG00000051793	NA	NA	NA	26026266	NA	NA	NA	NA	32849142	NA	NA	NA	NA	NA	NA	NA
F1R9L8	0	16	1.060393315	2.085500004	4926870.501	2.56E-06	0.282855476	0.810642042	1.182899435	-5.055965219	median	NA	NA	NA	NA	NA	NA	2521393.074	3613167.921	NA	26589285.35	4121926.266	3252964.774	NA	4403641.329	NA	NA	Zgc:154075 OS=Danio rerio OX=7955 GN=zgc:154075 PE=1 SV=1	NA	NA	NA	NA	NA	NA	NA	NA	NA	NA	NA	NA	NA	NA	2343704.5	3109151.5	NA	27598162	3702133.5	4028664.75	NA
F1R0T3	0.125	16	1.056796144	2.08030656	311373.3575	1.61E-07	0.173903333	0.756329419	1.517893714	-4.728408138	median	370354.5098	323310.5021	NA	613208.1658	NA	NA	112661.2571	124256.6526	497847.572	NA	NA	554541.6013	NA	NA	NA	NA	Si:dkey-40m6.8 OS=Danio rerio OX=7955 GN=lmtk3 PE=4 SV=2	NA	NA	kinase activity;other molecular function	562728	ENSDARG00000029114	lmtk3	NA	NA	362707.625	314280.5625	NA	685514.625	NA	NA	104721.75	106923.5547	513343.25	NA	NA	686777.25	NA
E7F571	0.25	16	1.056229617	2.079489812	522411.429	2.71E-07	0.454471626	0.868922034	0.80113372	-5.38637124	median	NA	NA	354045.8648	290417.9243	NA	NA	NA	NA	302424.2226	NA	NA	304987.3687	5892864.645	NA	NA	363720.8375	Protein phosphatase 1 regulatory subunit 9A-like A OS=Danio rerio OX=7955 GN=ppp1r9ala PE=1 SV=2	cell organization and biogenesis;developmental processes;signal transduction	cytoskeleton;other cell component	cytoskeletal activity	571989	ENSDARG00000063580	si:ch1073-219n12.1	NA	NA	NA	NA	365109.75	324662.5625	NA	NA	NA	NA	311837.2813	NA	NA	377714.4688	5261021.5
A0A2R8RI83	0.625	16	1.049698954	2.070097838	6337590.332	3.29E-06	0.19024111	0.75914626	2.038942144	-4.247639413	median	NA	NA	NA	NA	NA	NA	NA	4404825.687	NA	NA	NA	NA	NA	NA	9118420.129	NA	Uncharacterized protein OS=Danio rerio OX=7955 GN=LOC101882355 PE=1 SV=1	NA	other membranes	NA	101882355	ENSDARG00000115428	LOC101882355	NA	NA	NA	NA	NA	NA	NA	NA	NA	3790377.5	NA	NA	NA	NA	NA
Q6DGS0	0	16	1.048375353	2.068199496	15962783.81	8.28E-06	0.007578197	0.447089018	3.213019896	-2.329238108	median	9138529.544	7867300.723	7716470.833	14870905.71	NA	NA	15087143.96	NA	41684316.71	NA	12557591.21	20106073.98	33928872.42	12941111.23	22046857.24	21584617.04	Adaptor-related protein complex 3 subunit sigma 2 OS=Danio rerio OX=7955 GN=ap3s2 PE=1 SV=1	transport	other membranes;other cell component	NA	100528091; 107701889; 107720511; 108439061; 436812	ENSAMXG00000040985; ENSCCRG00015046583; ENSDARG00000039882; ENSDCDG00000006921; ENSHCOG00000001465; ENSIPUG00000007583; ENSPNAG00000003415; ENSSANG00000009235; ENSSLDG00000016191; ENSSRHG00000019226	ap3s2; AP3S2; LOC107701889; LOC107720511; LOC109050916; LOC113066831; LOC114794231; LOC115812543; zgc:92795	NA	NA	8949842	7647570	7957609.5	16624409	NA	NA	14023917	NA	42981755.5	NA	11278678	24900556	30290960
E9QBC5	0.0625	16	1.048006381	2.067670618	5684484.099	2.95E-06	0.037312543	0.625316275	2.849686166	-3.316293317	median	4157140.191	NA	NA	NA	NA	NA	3250946.436	NA	NA	NA	9834161.713	NA	8626296.992	NA	5177129.683	NA	Tetraspanin OS=Danio rerio OX=7955 GN=cd9a PE=1 SV=1	other biological processes	non-structural extracellular;plasma membrane;other membranes	NA	322455	ENSDARG00000005842	cd9	NA	NA	4071305.75	NA	NA	NA	NA	NA	3021844.5	NA	NA	NA	8832613	NA	7701370.5
F1REP3	0	16	1.045577611	2.064192632	39108376.41	2.03E-05	0.021387718	0.565619179	2.553357959	-3.446439282	median	65469764.2	14214489.55	10958591.5	48543172.71	12545662.81	13071168.02	73816070.24	50297167.43	55800123.34	46665602.11	62226238.93	47114080.41	58865297.93	62581293.98	53413424.47	66137621.92	Metalloendopeptidase OS=Danio rerio OX=7955 GN=npsn PE=1 SV=1	protein metabolism;stress response	NA	other molecular function	404039	ENSDARG00000010423	npsnl	NA	NA	64117979	13817484.25	11301046	54267142.38	12810160.25	13660785	68614076	43280998	57536921.5	48436234	55888880.31	58348875	52553658.81
A0A0R4IBI5	0	16	1.045432969	2.063985692	8130129.449	4.22E-06	0.029840954	0.592227672	2.402640781	-3.706701906	median	NA	12768791.76	9386783.296	4139770.802	4151944.961	3080544.648	4959579.368	4986667.87	21531379.36	24890886.17	7282196.83	20540550.89	6796274.291	5048088.409	5229706.748	19852844.1	Si:dkey-247k7.2 OS=Danio rerio OX=7955 GN=si:dkey-247k7.2 PE=4 SV=1	NA	NA	NA	797677	ENSDARG00000103199	NA	NA	NA	NA	12412164.25	9680119	4627912	4239479.5	3219502.5	4610066	4291056	22201551	25835320.5	6540550	25438638	6067566
A0A2R8QF68	0	16	1.045054371	2.063444122	3938030.06	2.04E-06	0.016562129	0.526976817	2.679497282	-3.215073694	median	4477543.331	4169230.397	1403253.276	4509483.494	6001212.878	3236405.303	1130965.588	1229564.959	3654109.453	4226392.702	3622121.342	8162397.274	3796324.061	8256861.749	7050324.633	10391626.72	Glutamate receptor ionotropic, kainate 2 OS=Danio rerio OX=7955 GN=grik2 PE=3 SV=1	cell-cell signaling;transport;signal transduction;other biological processes	plasma membrane;other membranes	transporter activity	NA	ENSDARG00000113771	grik2	NA	NA	4385093.375	4052785.375	1447104.75	5041219.375	6127735.125	3382393.75	1051263.75	1058047.625	3767844.875	4386754.625	3253230.625	10108797.5	3389275.625
F1QPL4	0.4375	16	1.044096711	2.062074865	1364176.239	7.07E-07	0.213148989	0.775270296	1.397520627	-4.878943735	median	NA	NA	NA	NA	2152576.945	293545.8296	1356813.638	NA	2241877.051	1637678.598	NA	2047517.49	NA	NA	NA	NA	Coagulation factor VIIi OS=Danio rerio OX=7955 GN=f7i PE=4 SV=1	NA	NA	NA	NA	NA	NA	NA	NA	NA	NA	NA	NA	2197959.25	306787.1563	1261195.75	NA	2311656.25	1699817	NA	2535767.25	NA
A0A140LGH8	0	16	1.041526501	2.058404478	10922250.8	5.66E-06	0.151778522	0.742028328	1.505942795	-5.134278461	median	6236010.357	2204540.479	26707759.15	3099560.036	2522148.108	26453660.26	5704376.495	26046377.91	27335368.44	24802285.44	2669920.984	16740143.25	5519344.409	32760368.08	38488236.09	17241757.92	ASPSCR1 tether for SLC2A4, UBX domain-containing OS=Danio rerio OX=7955 GN=aspscr1 PE=1 SV=2	NA	NA	NA	NA	NA	NA	NA	NA	6107252.5	2142968.5	27542373	3465044.75	2575322	27646937.5	5302375.5	22413056	28186191.25	25743358	2398006	20731987.5	4927550.75
E7EXY4	0	16	1.040571414	2.057042233	16149744.42	8.38E-06	0.002356829	0.277218997	3.615633141	-1.41640457	median	8830951.841	15165524.21	14257247.94	8461448.207	6758548.024	10135062.48	8582209.757	27209971.78	19850613.05	13484668.53	26897270.19	22628248.14	19308335.24	20244968.21	26062968.5	49915901.09	Argonaute RISC catalytic component 2 OS=Danio rerio OX=7955 GN=ago2 PE=1 SV=1	NA	NA	NA	NA	NA	NA	NA	NA	8648615	14741956.88	14702785	9459180.125	6901037	10592237	7977401	23414335.13	20468470.25	13996317	24157949.13	28024166.25	17238062.13
E7FE35	0	16	1.036992159	2.051945138	2308790.971	1.20E-06	0.465354666	0.871673067	0.780969735	-5.450146088	median	NA	201940.7214	3604993.686	NA	NA	5751442.959	NA	NA	NA	NA	NA	3731425.156	1734107.928	NA	NA	5590512.27	G protein-coupled receptor 158a OS=Danio rerio OX=7955 GN=gpr158a PE=3 SV=1	signal transduction	plasma membrane;other membranes	other molecular function	570001	ENSDARG00000077134	NA	NA	NA	NA	196300.5938	3717649.25	NA	NA	6010880.25	NA	NA	NA	NA	NA	4621218.5	1548173.875
A0A2R8QLD9	0	16	1.031881681	2.044689365	63979470.43	3.32E-05	0.117986971	0.716302251	1.653190777	-4.93037262	median	21941066.84	52088197.46	67025524.46	71818831.8	52967498.91	51726238.04	23051994.57	46228657.37	43925699.16	74369399.07	51331703.37	43022669.69	70212074.65	70817600.4	78536738.65	1741857481	Uncharacterized protein OS=Danio rerio OX=7955 PE=3 SV=1	NA	NA	NA	NA	NA	NA	NA	NA	21488039.25	50633393.88	69120063	80287351.5	54084201	54059516	21427465.63	39780022	45292901.75	77191195.5	46103886	53281829	62683814.5
A0A0R4IGP2	0	16	1.031556701	2.044228831	286491.5783	1.49E-07	0.133418209	0.730976151	1.622538865	-4.825001485	median	NA	428259.9825	51077.10899	349466.6317	114762.4495	478763.0141	187289.1331	NA	439798.9643	471831.8871	430739.3664	NA	NA	152125.8761	NA	997697.3385	Tyrosine-protein kinase receptor OS=Danio rerio OX=7955 GN=igf1ra PE=1 SV=2	NA	NA	NA	NA	NA	NA	NA	NA	NA	416298.8438	52673.26172	390674	117181.9609	500359.1563	174090.4219	NA	453487.8594	489734.5938	386871.2188	NA	NA
A0A2R8RXG6	0.5625	16	1.029443601	2.041236863	1288181.116	6.68E-07	0.306728375	0.817444203	1.243844539	-4.768137586	median	NA	NA	NA	NA	NA	NA	NA	800536.8473	NA	NA	2699402.772	NA	NA	NA	989194.6732	NA	Uncharacterized protein OS=Danio rerio OX=7955 PE=4 SV=1	NA	NA	NA	NA	NA	NA	NA	NA	NA	NA	NA	NA	NA	NA	NA	688866.5	NA	NA	2424485.25	NA	NA
M1ZMM0	0	16	1.028625216	2.040079277	5126134.708	2.66E-06	0.011953614	0.479389715	2.925695992	-2.783070554	median	6082027.883	NA	1578420.086	NA	3547445.612	3700348.41	3131558.779	NA	3756233.798	3732207.678	9867381.437	5556728.96	11555462.71	7483956.567	9438332.68	6815956.742	Xanthine dehydrogenase OS=Danio rerio OX=7955 GN=aox5 PE=1 SV=1	NA	other cytoplasmic organelle;other cell component	other molecular function	64265	ENSDARG00000071475	aox3	NA	Neural crest development	5956449.375	NA	1627745.5	NA	3622235.625	3867264.5	2910870.375	NA	3873147.875	3873818.75	8862449.5	6881783.125	10316466
Q5RG84	0	16	1.028517831	2.039927432	4067285.899	2.11E-06	0.064323119	0.676864684	2.02392465	-4.301149401	median	5892110.315	1821088.948	7897662.979	1781921.208	1841209.683	NA	1627204.474	NA	7997404.637	1831794.512	9312398.191	2712880.045	8453380.177	7137385.525	8251617.785	NA	Niban apoptosis regulator 1a OS=Danio rerio OX=7955 GN=niban1a PE=3 SV=2	NA	NA	NA	559657	ENSDARG00000042055	fam129aa	NA	NA	5770453.125	1770226.625	8144463.875	1992036.5	1880027.5	NA	1512531.5	NA	8246326.625	1901298.25	8363987.875	3359791.75	7546994.125
R4GEP5	0.3125	16	1.028437006	2.039813151	282316.369	1.46E-07	0.365853588	0.834935573	0.980332924	-5.288793297	median	NA	226933.7677	NA	NA	NA	307195.2535	110792.1457	NA	NA	1927857.743	NA	NA	NA	126488.5726	268823.6568	NA	G protein-coupled receptor 108 (Fragment) OS=Danio rerio OX=7955 GN=gpr108 PE=1 SV=1	NA	NA	NA	NA	NA	NA	NA	NA	NA	220595.5938	NA	NA	NA	321052.2813	102984.3594	NA	NA	2001006.406	NA	NA	NA
A0A2R8QU72	0	16	1.027693986	2.038762873	3992174.913	2.07E-06	0.3709539	0.836656423	0.96916096	-5.298528887	median	6872756.046	517059.9763	NA	NA	NA	NA	NA	6150448.109	NA	NA	6066183.915	NA	3702043.792	NA	NA	8247486.87	THO complex subunit 6 homolog OS=Danio rerio OX=7955 GN=thoc6 PE=1 SV=1	NA	NA	NA	NA	NA	NA	NA	NA	6730851	502618.6875	NA	NA	NA	NA	NA	5292495.5	NA	NA	5448380.5	NA	3305104.25
B3DGG4	0.4375	16	1.026908438	2.037653068	675525.0479	3.50E-07	0.448692793	0.867392625	0.797469476	-5.540544653	median	NA	NA	NA	543460.915	564870.6444	264355.192	NA	NA	425589.9589	NA	NA	422904.5633	346106.1294	17479031.08	NA	490756.545	Cadherin 11, osteoblast OS=Danio rerio OX=7955 GN=cdh11 PE=2 SV=1	cell adhesion;cell organization and biogenesis;developmental processes;other biological processes	plasma membrane;other membranes;other cell component	other molecular function	30461	ENSDARG00000021442	vnc	Adherens junctions interactions	NA	NA	NA	NA	607543.125	576779.6875	276279.7813	NA	NA	438836.5938	NA	NA	523750.125	308996.0313
F1Q7S8	0	16	1.022187926	2.030996743	16539218.15	8.58E-06	0.367304556	0.835573563	0.934502247	-5.65674969	median	96776300.06	NA	1930451.284	7560319.008	13397429.45	7392439.781	NA	NA	8816755.071	100291881.7	52922232.45	1800362.029	12476158.84	94082939.29	58942924.77	8498091.735	Protein argonaute-3 OS=Danio rerio OX=7955 GN=ago3a PE=3 SV=2	NA	NA	NA	NA	NA	NA	NA	NA	94778114	NA	1990777.625	8451794.25	13679884.5	7725899.5	NA	NA	9091179.625	104097254.3	47532429.5	2229675.25	11138443.5
F1R8A3	0.0625	16	1.022170087	2.03097163	3556828.156	1.84E-06	0.018386351	0.544326825	3.49611445	-2.846916944	median	3681305.915	NA	2866107.044	NA	2884818.018	2983154.254	NA	NA	NA	NA	NA	NA	NA	6269399.844	NA	NA	Protein phosphatase 1H OS=Danio rerio OX=7955 GN=ppm1h PE=4 SV=1	NA	NA	NA	NA	NA	NA	NA	NA	3605296.25	NA	2955672.5	NA	2945638	3117719	NA	NA	NA	NA	NA	NA	NA
A0A2R8QN72	0.125	16	1.020652842	2.028836832	3040032.06	1.58E-06	0.075893242	0.685001441	2.090751049	-4.045635127	median	2206094.783	NA	NA	1524781.808	NA	NA	NA	NA	2452250.601	3595192.203	6125945.794	NA	NA	2196204.985	6014261.27	NA	Acid beta-galactosidase OS=Danio rerio OX=7955 GN=glb1l PE=3 SV=1	NA	NA	NA	NA	NA	NA	NA	NA	2160544.5	NA	NA	1704576.5	NA	NA	NA	NA	2528577.75	3731604.5	5502056	NA	NA
A0A0G2KYP3	0	16	1.019795167	2.027631057	3222818.899	1.67E-06	0.029043394	0.585287076	2.400414907	-3.721059632	median	2419925.088	2270631.115	3008837.244	3013167.96	1717941.028	2011460.136	2378535.565	1681634.465	3597664.206	3225280.986	2200960.78	9298370.741	1827525.44	15463284.7	12593382.58	2327705.479	Uncharacterized protein OS=Danio rerio OX=7955 PE=1 SV=1	NA	NA	NA	NA	NA	NA	NA	NA	2369959.75	2207213.25	3102863	3368465.75	1754160	2102193.5	2210914.5	1447056	3709642.75	3347657.75	1976806.5	11515654.5	1631575
F1QCH5	0	16	1.017868587	2.024925158	8820866.052	4.57E-06	4.53E-04	0.159978283	4.479671042	0.155233693	median	5566160.142	7639236.475	5480146.66	NA	4160029.026	5343377.797	9417187.771	6115337.649	7163507.838	14875963.65	8274465.526	10580585.18	19011184.75	17062266.98	14466146.94	11661579.76	Proprotein convertase subtilisin/kexin type 1 inhibitor,-like OS=Danio rerio OX=7955 GN=pcsk1nl PE=4 SV=1	NA	NA	enzyme regulator activity	570305	ENSDARG00000076170	uo:ion003	NA	NA	5451233	7425875.5	5651400.5	NA	4247734	5584408	8753536.125	5262282.75	7386474.5	15440402	7431762.25	13103625	16972772.63
A0A2R8QNF3	0.25	16	1.014794462	2.020614999	2438224.671	1.26E-06	0.370336631	0.836066277	1.01399516	-4.994344433	median	NA	NA	NA	NA	NA	1088194.256	1573070.391	4996362.024	NA	NA	NA	NA	NA	4132248.215	NA	NA	Ribosome production factor 1 OS=Danio rerio OX=7955 GN=rpf1 PE=1 SV=1	RNA metabolism OR transcription;other metabolic processes	nucleus	nucleic acid binding activity	415250	ENSDARG00000115372	bxdc5	NA	NA	NA	NA	NA	NA	NA	1137280.75	1462212.375	4299397.875	NA	NA	NA	NA	NA
F1QPG1	0	16	1.014736719	2.020534127	12830912.61	6.65E-06	0.069057026	0.679160723	1.950480456	-4.480409715	median	15517899.92	21813709.63	11671540.93	7136543.732	14523965.44	905816.012	22685953.14	5237629.608	12708418.51	18330355.25	22986430.2	18842547.28	21189844.97	17360488.13	15385272.95	21441575.15	Lactamase, beta OS=Danio rerio OX=7955 GN=lactb PE=1 SV=1	NA	NA	NA	NA	NA	NA	NA	NA	15197494.5	21204461	12036275	7978049.5	14830171	946675.75	21087220	4507010	13103972.44	19025863.5	20645404.06	23335729.5	18917833.13
F1QL05	0	16	1.008188188	2.011383513	9667400.709	5.01E-06	0.187301568	0.75914626	1.378243211	-5.299646882	median	9061633.842	9447261.425	3918115.667	4358319.165	6113628.225	4400507.488	12901070.94	9186750.863	5499571.435	4393424.397	8947423.383	130212455.2	9813170.078	141997927.5	7941406.674	4008538.11	Protein-L-isoaspartate O-methyltransferase OS=Danio rerio OX=7955 GN=pcmtl PE=1 SV=1	protein metabolism;other metabolic processes;other biological processes	other cell component	other molecular function	393741	ENSDARG00000042848; ENSDARG00000110149	zgc:73268	NA	NA	8874534	9183403	4040556.25	4872230.5	6242520.5	4599006.5	11991901.75	7905251.25	5670747.5	4560124	8036183.5	161262837	8760985
A0A0H2UKD8	0	16	1.003620582	2.005025496	2582052.767	1.34E-06	0.02085782	0.559600062	2.664059456	-3.249451415	median	1480567.733	NA	3126274.593	2947478.486	927677.0519	1583559.11	2503620.337	2004781.956	5105490.588	4843076.748	NA	4084866.097	5593634.412	NA	NA	1545175.711	Myosin Ic, paralog a OS=Danio rerio OX=7955 GN=myo1ca PE=3 SV=1	developmental processes	cytoskeleton	cytoskeletal activity;other molecular function	567536	ENSDARG00000020924	MMI-beta	NA	NA	1449997.75	NA	3223970.25	3295030.5	947235.0625	1654990.625	2327184.25	1725126.25	5264400.75	5026837.5	NA	5058940.75	4993875.25
A0A0R4ISD4	0.3125	16	0.999305957	1.999038083	2573777.628	1.33E-06	0.424871586	0.858332442	0.857804035	-5.391187478	median	NA	NA	278613.1882	NA	NA	3654079.278	5925183.812	NA	2679232.22	NA	NA	NA	4891810.934	NA	3676754.613	NA	NAD-capped RNA hydrolase NUDT12 OS=Danio rerio OX=7955 GN=nudt12 PE=1 SV=2	NA	other cytoplasmic organelle	other molecular function	NA	ENSDARG00000100813	nudt12	NA	NA	NA	NA	287319.8125	NA	NA	3818908.25	5507622	NA	2762624.25	NA	NA	NA	4367302.5
A5D6S6	0.0625	16	0.993455984	1.990948612	8968045.367	4.65E-06	0.09635343	0.704258371	2.060790551	-4.108898967	median	NA	NA	6502810.068	NA	NA	5412806.015	NA	NA	21189047.56	NA	NA	9051875.374	8592419.039	NA	NA	NA	DNA-directed RNA polymerases I, II, and III subunit RPABC5 OS=Danio rerio OX=7955 GN=polr2l PE=1 SV=1	RNA metabolism OR transcription;other metabolic processes	nucleus;other cell component	nucleic acid binding activity;other molecular function	100695910; 101474549; 102309126; 103027770; 103378754; 103462428; 104962082; 105891109; 105916289; 106456104; 106530757; 106699821; 106926102; 106958183; 107102602; 107381449; 107836462; 108229775; 108439648; 553705	ENSACIG00000005514; ENSACLG00000026685; ENSAMXG00000037735; ENSAMXG00005008588; ENSAOCG00000012342; ENSAPEG00000015365; ENSAPOG00000011116; ENSATEG00000007953; ENSCCRG00010003138; ENSCCRG00015014320; ENSCCRG00020024660; ENSCSEG00000001959; ENSCVAG00000007386; ENSDARG00000058349; ENSDARG00000113402; ENSDLAG00005031213; ENSECRG00000005350; ENSFHEG00000019804; ENSHBUG00000013767; ENSKMAG00000003267;…	LOC122137937; polr2l; Polr2l; POLR2L; RPAB5	RNA polymerase II transcribes snRNA genes; Formation of TC-NER Pre-Incision Complex; Dual incision in TC-NER; mRNA Splicing - Major Pathway; TP53 Regulates Transcription of DNA Repair Genes; mRNA Capping; RNA Pol II CTD phosphorylation and interaction with CE	NA	NA	NA	6706022	NA	NA	5656968	NA	NA	21848564	NA	NA	11210380	7671125
A0A286YBL1	0.5	16	0.993068818	1.990414386	1530200.15	7.94E-07	0.205420846	0.768581398	1.928943395	-4.300334684	median	NA	NA	NA	1084617.205	NA	NA	NA	NA	NA	NA	NA	NA	2158837.688	NA	NA	NA	LBH domain-containing protein OS=Danio rerio OX=7955 GN=lbhl PE=4 SV=2	NA	NA	NA	NA	NA	NA	NA	NA	NA	NA	NA	1212509.875	NA	NA	NA	NA	NA	NA	NA	NA	1927363.375
F1R0J8	0	16	0.99292437	1.990215108	22261106.21	1.15E-05	0.009424579	0.45002906	2.95361352	-2.700146567	median	24540777.04	12340373.96	5951156.177	35483282.66	19341687.96	13714883.18	12747270.51	17775769.18	30552496.95	29987934.96	44922815.69	73547666.7	25055768.9	31199187.46	22283405.5	17943711.94	Dihydrolipoamide acetyltransferase component of pyruvate dehydrogenase complex OS=Danio rerio OX=7955 GN=pdhx PE=1 SV=1	other metabolic processes	mitochondrion;other cell component	other molecular function	393532	ENSDARG00000051756	zgc:66110	NA	Glycolysis and gluconeogenesis; TCA cycle	24034072	11995712	6137129	39667295	19749464.5	14333537	11848940	15296150.25	31503454	31125766.5	40347704	91085798	22369246
Q6PBN2	0.0625	16	0.98973836	1.985824819	2250108.759	1.17E-06	0.091629889	0.701040726	2.017426438	-4.144987065	median	NA	NA	1157288.758	1752712.592	NA	NA	NA	NA	NA	2561161.41	NA	NA	5698870.543	NA	2279117.432	1923429.072	Axin interactor, dorsalization-associated protein OS=Danio rerio OX=7955 GN=aida PE=1 SV=1	developmental processes;other biological processes	other membranes	other molecular function	393763	NA	aida	NA	NA	NA	NA	1193453.875	1959383.75	NA	NA	NA	NA	NA	2658339.5	NA	NA	5087827.781
E7FA12	0	16	0.988448268	1.984049842	3921864.814	2.03E-06	0.140053765	0.730976151	1.553567766	-5.069824464	median	1920047.823	1341828.64	5295705.242	4535846.913	7585525.539	2201752.124	1315438.052	2656530.763	7452201.523	1840282.214	1673903.705	44831387.01	1945337.833	7076113.767	4241838.893	14431969.21	Trafficking protein particle complex 8 OS=Danio rerio OX=7955 GN=trappc8 PE=1 SV=1	NA	ER/Golgi	NA	570167	ENSDARG00000038866	NA	NA	NA	1880403.688	1304351.875	5461195.313	5070691.438	7745449.5	2301069.219	1222736	2285959.797	7684153.875	1910108	1503426.938	55521851.94	1736755.344
Q6IQC7	0	16	0.985100165	1.979450739	15872105.71	8.23E-06	2.82E-04	0.120651563	4.819384959	0.621604253	median	14974886.06	12279480.48	9259329.218	8891507.614	NA	NA	10042634.36	10118974.52	24132922.43	21837860.55	10152497.22	22956327.33	23791393.37	25895730.54	23764421.34	23277185.92	Thioredoxin-related transmembrane protein 2-B OS=Danio rerio OX=7955 GN=tmx2b PE=2 SV=1	developmental processes	other membranes;mitochondrion;ER/Golgi;other cell component	other molecular function	415203	NA	tmx2b	NA	NA	14665692.5	11936519.25	9548682	9939950	NA	NA	9334906	8707435	24884068	22666454	9118528	28430479	21240439
Q1LU92	0	16	0.982479487	1.9758583	1192575.582	6.18E-07	0.32621771	0.827730134	1.071711018	-4.993458848	median	NA	NA	676118.392	NA	NA	NA	NA	NA	716937.5093	1090733.571	4205885.217	1329711.35	NA	NA	NA	972921.8416	Catenin (cadherin-associated protein), alpha-like 1 OS=Danio rerio OX=7955 GN=ctnnal1 PE=1 SV=2	cell adhesion;signal transduction	other cell component	cytoskeletal activity;other molecular function	100034581	ENSDARG00000018162	si:ch211-254e15.1	NA	NA	NA	NA	697247	NA	NA	NA	NA	NA	739252.4375	1132119.25	3777541.75	1646793.5	NA
Q1L959	0	16	0.981335643	1.974292357	21184394.09	1.10E-05	0.079457687	0.690837441	1.874380078	-4.600068021	median	78739556.89	14317032.28	11860979.02	11107998.07	18297650.67	8634988.149	14756593.8	7709691.748	82386432.76	69377797.79	11891183.99	33149295.43	43786187.84	8801463.848	38536180.23	18417806.79	Upstream transcription factor 2, c-fos-interacting OS=Danio rerio OX=7955 GN=usf2 PE=1 SV=1	other biological processes	NA	nucleic acid binding activity;other molecular function	567297	ENSDARG00000020228	fb12g11	NA	NA	77113784	13917163	12231633	12417798	18683416	9024497	13716661.5	6634233.5	84950739	72010198	10680140.25	41054056	39091357
U3JAA8	0.0625	16	0.98036195	1.972960332	2304432.507	1.20E-06	0.127960325	0.725446407	1.62737111	-4.88238164	median	NA	1017861.035	1181492.034	1084851.346	1111150.729	1238040.582	2870784.252	7455739.472	NA	NA	7798986.411	635806.5292	3949566.968	3106871.356	5349363.349	4133379.258	Si:dkey-1j5.4 OS=Danio rerio OX=7955 GN=si:dkey-1j5.4 PE=4 SV=1	NA	NA	NA	563949	ENSDARG00000073747	NA	NA	NA	NA	989432.5625	1218413.5	1212771.625	1134576.875	1293886.375	2668473.25	6415706.125	NA	NA	7004707.75	787420.5625	3526087.563
B8A4U1	0.8125	16	0.980214694	1.972758962	13423134.19	6.96E-06	0.176527099	0.756329419	1.424332551	-5.183182275	median	26187663.07	20807079.84	13618385.31	10289361.62	611540.22	10152503.74	15360251.5	NA	9848282.789	15814426.09	22804452.86	44031028.15	13934862.02	16732974	23220329.17	NA	CD99 molecule OS=Danio rerio OX=7955 GN=cd99 PE=1 SV=1	cell adhesion;other biological processes	other membranes	NA	559896	ENSDARG00000051975	im:7159661	NA	NA	25646954	20225946	14043958	11502632	624433.1875	10610465	14277778	NA	10154814	16414472.5	20481960	54530640	12440742
A0A286YAU5	0	16	0.974498639	1.964958223	5665140.119	2.94E-06	0.118213642	0.716302251	1.754743455	-4.529615137	median	4802056.329	NA	NA	NA	8246437.674	5213778.059	2877982.801	2767460.541	NA	NA	NA	21330647.04	5838824.072	5180122.45	NA	NA	CAP-GLY domain-containing linker protein 2 OS=Danio rerio OX=7955 GN=clip2 PE=4 SV=2	NA	NA	NA	NA	NA	NA	NA	NA	4702906	NA	NA	NA	8420295.5	5448962.25	2675164.5	2381415.5	NA	NA	NA	26417140	5212775.25
B8JM56	0	16	0.974288384	1.964671875	5662191.653	2.94E-06	0.008914271	0.448729917	3.008336607	-2.610216564	median	4023411.532	2996235.726	NA	3625527.783	3489176.218	3915199.608	5098773.726	4925590.411	6542547.082	5063014.65	5650909.252	30764310.47	5960104.745	6493309.514	5846475.729	10089978.77	DnaJ heat shock protein family (Hsp40) member B1b OS=Danio rerio OX=7955 GN=dnajb1b PE=1 SV=1	NA	NA	NA	NA	NA	NA	NA	NA	3940338.25	2912552	NA	4053032	3562737.75	4091807.25	4739451	4238498.5	6746186.125	5255120.5	5075399	38100349	5321052
E7F3D6	0.1875	16	0.971523735	1.960910561	2314409.556	1.20E-06	0.211639059	0.773799028	1.887094083	-4.32119982	median	1652765.813	NA	NA	NA	NA	NA	NA	NA	NA	NA	NA	NA	3240925.938	NA	NA	NA	SCY1-like, kinase-like 1 OS=Danio rerio OX=7955 GN=scyl1 PE=1 SV=1	other metabolic processes	NA	kinase activity;other molecular function	793792	ENSDARG00000079854	NA	NA	NA	1618640.375	NA	NA	NA	NA	NA	NA	NA	NA	NA	NA	NA	2893428.25
A0A2R8RW11	0	16	0.971211052	1.96048561	77672294.69	4.03E-05	0.003726717	0.355138281	3.397620516	-1.842762274	median	34411643.49	37414330.29	100692353.6	107487830.7	78013656.79	57342552.41	41584044.65	34594008.35	120561320.2	153801305.5	142200400.7	129600104.8	61529559.33	130165681.1	71881788.66	99474177.46	ATP synthase peripheral stalk subunit F6 OS=Danio rerio OX=7955 GN=si:ch211-140m22.7 PE=1 SV=1	other metabolic processes;transport	other membranes;mitochondrion	transporter activity	570370	ENSDARG00000077967	NA	NA	Electron transport chain	33701130	36369362.25	103838976	120162261.5	79658401.5	59929172.25	38653518	29768340.5	124313833	159636985	127718167	160504466	54932253.5
F1QH50	0	16	0.970644897	1.959716409	2552478.837	1.32E-06	0.298062867	0.813441863	1.114626837	-5.262269318	median	NA	2967376.19	389407.4755	NA	NA	NA	NA	4076122.741	NA	NA	2488495.13	3146407.484	3954746.515	9223660.563	1339366.179	NA	Nuclear cap-binding protein subunit 3 OS=Danio rerio OX=7955 GN=ncbp3 PE=1 SV=1	NA	NA	NA	NA	NA	NA	NA	NA	NA	2884498.5	401576.4063	NA	NA	NA	NA	3507526.75	NA	NA	2235057.25	3896697.875	3530711.75
E7F829	0.1875	16	0.970590637	1.959642706	19948036.99	1.03E-05	0.431272382	0.860416329	0.836315765	-5.468649047	median	NA	1906709.034	NA	NA	NA	NA	21163820.85	62079372.13	NA	NA	22453678.68	63776341.01	NA	15839731.14	NA	22119760.94	AE-binding protein 1 OS=Danio rerio OX=7955 GN=aebp1a PE=3 SV=1	protein metabolism;other metabolic processes;other biological processes	non-structural extracellular	nucleic acid binding activity;other molecular function	793308	ENSDARG00000091726	aebp1	NA	NA	NA	1853455.375	NA	NA	NA	NA	19672356	53419652	NA	NA	20166910	78984408	NA
Q7ZVF0	0.6875	16	0.970466814	1.959474521	4566943.404	2.37E-06	0.576035886	0.905118983	0.629788765	-5.208418268	median	NA	NA	2916526.202	NA	NA	NA	NA	NA	15665572.63	NA	NA	NA	NA	2084801.602	NA	NA	POC1 centriolar protein homolog A OS=Danio rerio OX=7955 GN=poc1a PE=2 SV=1	cell organization and biogenesis	cytoskeleton	NA	406322	NA	poc1a	NA	NA	NA	NA	3007667.25	NA	NA	NA	NA	NA	16153169	NA	NA	NA	NA
B3DJA7	0.0625	16	0.970164158	1.959063496	10390095.19	5.39E-06	0.080048648	0.691002905	2.010133648	-4.218281069	median	NA	NA	4310637.173	5044349.391	12957858.33	NA	NA	10777082.91	7591918.896	NA	NA	21361327.1	NA	12795346.03	NA	21554765.61	Brunol5 protein OS=Danio rerio OX=7955 GN=celf5a PE=2 SV=1	cell organization and biogenesis;RNA metabolism OR transcription;other metabolic processes;other biological processes	nucleus;other cell component	nucleic acid binding activity	568052	ENSDARG00000071375	brunol5	NA	NA	NA	NA	4445344	5639154	13231046	NA	NA	9273741	7828220	NA	NA	26455136	NA
E7F6F7	0	16	0.969507774	1.958172382	77031841.54	3.99E-05	7.15E-04	0.195892123	4.18533414	-0.302300336	median	52465896.95	33635097.25	39157758.36	98725599.93	34375394.52	91876859.9	53318826.41	73401806.46	85887178.95	84593309.71	99728768.15	114698642	104668199.5	147107358	112461869.7	126668431.4	Iron-sulfur clusters transporter ABCB7, mitochondrial OS=Danio rerio OX=7955 GN=abcb7 PE=3 SV=1	cell organization and biogenesis;stress response;transport;other biological processes	other membranes;mitochondrion	transporter activity;other molecular function	566515	NA	abcb7	Mitochondrial ABC transporters	NA	51382608.75	32695681.75	40381433	110366832	35100123.38	96021260.5	49561321.75	63162671	88560447.13	87803031.75	89572008.25	142049609.5	93445494
F8W428	0	16	0.968196459	1.956393341	74222628.08	3.85E-05	8.68E-04	0.199510256	4.092125711	-0.483812191	median	96763667.61	49241071.86	46148654.31	76182062.79	64101172.62	44660053.59	26736682.56	49036740.68	123741099.6	135897295.2	96082175.98	55443925.64	111480067.4	118521486.5	104304468.1	109294048.7	Cullin 4B OS=Danio rerio OX=7955 GN=cul4b PE=1 SV=1	protein metabolism;other metabolic processes;stress response;other biological processes	other cell component	other molecular function	560313	ENSDARG00000060510	im:7140950	NA	NA	94765742.38	47865787.41	47590793.5	85165073	65452603.5	46674588.63	24852484.88	42196393.63	127592584.2	141053643.3	86296799	68665050	99526981.69
E9QGQ0	0.1875	16	0.96794855	1.956057188	125655.65	6.52E-08	0.082879253	0.69455599	2.030494089	-4.167251916	median	115228.1147	NA	NA	NA	62609.91905	NA	87062.92206	NA	NA	NA	203831.9834	NA	NA	77527.5347	165644.2133	300839.415	SET domain-containing 1A, histone lysine methyltransferase OS=Danio rerio OX=7955 GN=setd1a PE=4 SV=2	cell organization and biogenesis;other metabolic processes	nucleus	nucleic acid binding activity;other molecular function	556535	ENSDARG00000060030	NA	NA	NA	112848.9453	NA	NA	NA	63929.91016	NA	80927.39063	NA	NA	NA	183072.9531	NA	NA
A0A0R4ILP5	0.125	16	0.963394725	1.949892684	1121703.361	5.82E-07	0.157402237	0.746256976	1.530593138	-4.895434439	median	NA	777417.9893	839910.5348	1038035.959	850265.4781	908056.6292	NA	766434.2977	10097625.23	NA	NA	NA	971915.5973	917899.0712	872760.4517	NA	FYVE, RhoGEF and PH domain-containing 4a OS=Danio rerio OX=7955 GN=fgd4a PE=4 SV=2	NA	NA	NA	NA	NA	NA	NA	NA	NA	755705	866157.625	1160436	868191.4375	949017.4375	NA	659521.0625	10411917.31	NA	NA	NA	867705.125
A8WHX1	0	16	0.963363619	1.949850644	4114123.867	2.13E-06	0.131936303	0.726897093	1.588549632	-5.021557954	median	2960441.703	3147110.99	16553269.39	8986770.277	3232281.216	556173.8081	621590.0564	3666348.933	8549095.02	7792121.702	3271522.723	8007946.508	4042690.524	3496641.355	4278649.645	11239552.04	Armadillo repeat-containing protein 8 OS=Danio rerio OX=7955 GN=armc8 PE=1 SV=1	NA	NA	NA	NA	NA	NA	NA	NA	2899316.063	3059213.375	17070556.81	10046445.56	3300426.688	581261.8125	577785.125	3154914.063	8815188.563	8087778	2938338.313	9917516.5	3609226.25
A0A2R8RN55	0.4375	16	0.962986285	1.94934073	20221959.83	1.05E-05	0.048530918	0.651764112	2.137371602	-4.174982881	median	11004981.82	16997994.73	12891567.88	23576563.11	25089814.72	5345404.142	11086957.28	22907162.12	58020123.08	53438581.61	16321540.2	9163137.804	81106750.67	29034908.45	13729564.36	26931703.8	Neurofascin homolog (chicken) a OS=Danio rerio OX=7955 GN=nfasca PE=1 SV=1	NA	NA	NA	NA	NA	NA	NA	NA	10777756.75	16523247.19	13294427.63	26356594.25	25618777.75	5586525.75	10305633	19711743	59826019.5	55466200.5	14659292	11348174	72410344.5
Q7ZWB7	0.0625	16	0.962248102	1.948343568	1545565.063	8.02E-07	0.103824819	0.711313459	1.741289729	-4.743694822	median	745079.8921	1072981.144	1931630.315	1820116.977	994121.8974	1192794.788	1024985.413	968318.0622	18915106.75	NA	1782527.284	NA	1780225.622	1082972.902	861660.6773	2395459.654	Bardet-Biedl syndrome 5 protein homolog OS=Danio rerio OX=7955 GN=bbs5 PE=2 SV=1	cell organization and biogenesis;transport;developmental processes;other biological processes	plasma membrane;other membranes;cytoskeleton;other cell component	other molecular function	393269	NA	bbs5	NA	NA	729695.875	1043013.188	1991993.5	2034736.125	1015080.75	1246599.625	952752.25	833243.1875	19503846	NA	1600987.875	NA	1589346.75
A2CEP2	0.5625	16	0.961545259	1.947394616	73287023.3	3.80E-05	0.094501367	0.703762634	1.778693722	-4.746283586	median	26231355.71	32731195.88	15011758.43	25147159.89	148435797.6	127205468.6	171330520.2	55184677.91	45371523.62	53815763.69	164286939.2	118291628.2	184989935.2	177708550.6	156287607.7	49090971.98	SH3-domain GRB2-like endophilin B2b (Fragment) OS=Danio rerio OX=7955 GN=sh3glb2b PE=1 SV=1	cell organization and biogenesis	other membranes;other cell component	NA	394094	ENSDARG00000035470	sh3glb2	NA	FGF signaling pathway; ERK1-ERK2 MAPK cascade	25689744.5	31817026	15480873.84	28112388	151565236.8	132943479.5	159256450.5	47486728.5	46783728	55857694	147555327.8	146499377	165154994.3
A0A2R8PYH8	0.5	16	0.958839191	1.943745306	3730749.601	1.93E-06	0.291866537	0.813441863	1.113797196	-5.314572076	median	1259619.714	6260893.247	13405181.16	NA	921566.8715	862324.4629	4834857.953	6133386.629	NA	5438261.661	6133434.121	NA	6285895.395	NA	NA	NA	Si:ch211-204c21.1 OS=Danio rerio OX=7955 GN=si:ch211-204c21.1 PE=4 SV=1	NA	NA	NA	NA	NA	NA	NA	NA	1233611.75	6086028.875	13824091.25	NA	940996.0625	901222.375	4494134	5277814	NA	5644605.5	5508781.688	NA	5611910.813
E7FC95	0	16	0.957067471	1.94135973	283853725	1.47E-04	0.033064801	0.605998093	2.334813817	-3.836601409	median	202452540.1	229353656	219675677.1	212233962.8	218416941.8	166825332.3	207298214.9	181452551	172789185.3	210553297.5	229258597.7	248628120.3	232010605.2	1129550622	1180811719	932893734.8	Dynamin GTPase OS=Danio rerio OX=7955 GN=dnm1b PE=1 SV=2	transport	other membranes;cytoskeleton;other cell component	cytoskeletal activity;other molecular function	100333543	ENSDARG00000009281	dnm1	NA	NA	198272406.8	222947895.5	226540512.3	237259536.9	223021778	174350524.3	192689416.1	156140949.8	178167308.6	218542316.5	205910023.6	307915828.8	207134026.6
F1QDT4	0	16	0.956574212	1.94069609	7229664.909	3.75E-06	0.145160485	0.736227106	1.532428431	-5.098614622	median	5320074.598	7871115.776	6806021.502	8509704.893	2800944.799	2648844.853	4518779.259	6470996.837	7031315.132	6653035.764	2566204.333	7640196.459	168191204.2	11617962.84	7987719.297	7395494.733	TAF9 RNA polymerase II, TATA box-binding protein (TBP)-associated factor OS=Danio rerio OX=7955 GN=taf9 PE=1 SV=1	cell organization and biogenesis;RNA metabolism OR transcription;other metabolic processes;other biological processes	nucleus;other cell component	other molecular function	321485	ENSDARG00000077870	TAF2G	NA	Estrogen signaling	5210228.5	7651278.5	7018708.75	9513127	2859996.5	2768329.5	4200330.125	5568329.5	7250167.25	6905471.75	2304852.25	9462073	150157452.3
A0A0R4IUT7	0	16	0.948800706	1.930267385	1435101.799	7.44E-07	0.199979452	0.767168033	1.345929573	-5.28027105	median	805684.7927	NA	3487187.974	1752064.846	2525816.457	1133416.607	82142.11783	1083851.673	1162556.526	1225136.788	3078987.303	3094848.567	NA	5574446.975	1105803.11	1497319.775	IQ motif and Sec7 domain ArfGEF 3a OS=Danio rerio OX=7955 GN=iqsec3a PE=3 SV=2	NA	NA	NA	NA	NA	NA	NA	NA	789049.4375	NA	3596162.125	1958659.625	2579067.688	1184543	76353.36719	932660.5156	1198741.5	1271622.125	2765411.438	3832844.25	NA
E7EYC1	0	16	0.948472289	1.929828026	9536797.308	4.95E-06	0.010017978	0.45002906	2.924139786	-2.756184672	median	5161435.603	4276348.541	6115531.956	5483610.861	7612262.353	8444722.684	8732775.752	11872715.43	7623845.907	6150665.079	13073016.61	14039954.58	13133767.53	12143524.14	16295515.46	42428236.66	Transcription factor CP2 OS=Danio rerio OX=7955 GN=tfcp2 PE=1 SV=1	other biological processes	nucleus	nucleic acid binding activity;other molecular function	100001906	ENSDARG00000060306	NA	NA	NA	5054865	4156911.75	6306641.5	6130211	7772750	8825649	8117356.25	10216539	7861140.75	6384039.625	11741610.5	17387913.5	11725542.25
A0A2R8Q8N1	0.0625	16	0.948151978	1.929399607	988541.585	5.13E-07	0.299004015	0.813441863	1.096496958	-5.388477148	median	947947.4062	NA	337348.6808	4393760.924	NA	1015662.173	1333953.228	101243.431	NA	NA	1484831.665	NA	1265512.013	1901898.463	1293785.262	NA	Ral GTPase-activating protein catalytic subunit alpha 1 OS=Danio rerio OX=7955 GN=ralgapa1 PE=4 SV=1	other biological processes	nucleus	enzyme regulator activity	NA	ENSDARG00000076889	ralgapa1	NA	NA	928374.6875	NA	347890.7813	4911851.375	NA	1061476.875	1239946.367	87120.54688	NA	NA	1333610.719	NA	1129821.625
A4VAK4	0	16	0.946256949	1.926866939	34996727.01	1.81E-05	0.019382072	0.546778613	2.602095911	-3.35752632	median	26095363.44	34454082.44	19725218.11	15347006.29	33373670.76	67091956.02	11409006.61	23476900.09	57328088.64	67369848.37	27300434.9	71143994.82	22251980.34	46995495.37	102337586.7	38638959.55	Heat shock 27 kDa protein OS=Danio rerio OX=7955 GN=hspb1 PE=1 SV=1	cell organization and biogenesis;protein metabolism;other metabolic processes;stress response;other biological processes	cytoskeleton;nucleus;other cell component	other molecular function	368243	ENSDARG00000041065	hsp1	Extra-nuclear estrogen signaling; MAPK6/MAPK4 signaling; VEGFA-VEGFR2 Pathway; AUF1 (hnRNP D0) binds and destabilizes mRNA	MAPK signaling pathway	25556560.13	33491793	20341628.5	17156649	34077280.5	70118354	10604986.75	20202005.75	59112445.25	69926061	24520054	88108948	19866084.5
Q5MPX4	0	16	0.943508856	1.923200073	2484918.796	1.29E-06	0.364014659	0.83433205	0.947577342	-5.587841783	median	NA	1548637.868	1738553.441	NA	7853321.163	1166677.875	1110772.804	1443755.151	1511576.896	2281936.263	NA	69559471.72	NA	1222429.058	NA	1922469.652	Transferrin receptor protein 1 OS=Danio rerio OX=7955 GN=tfr1a PE=1 SV=1	protein metabolism;other metabolic processes;transport;developmental processes;other biological processes	plasma membrane;other membranes;other cell component	other molecular function	494477	ENSDARG00000101322	NA	RHOA GTPase cycle; RAC2 GTPase cycle; RHOQ GTPase cycle; RND1 GTPase cycle; Transferrin endocytosis and recycling; RHOG GTPase cycle; RND2 GTPase cycle	NA	NA	1505385	1792883	NA	8018891	1219304.625	1032494	1242359.5	1558625.25	2368519.719	NA	86146580.5	NA
A0A0R4IQ52	0.625	16	0.941007169	1.919868062	7265011.33	3.77E-06	0.220899838	0.782397707	1.827818505	-4.35153051	median	NA	NA	NA	5243250.465	NA	NA	NA	NA	NA	NA	NA	NA	NA	NA	NA	10066349.11	Si:ch211-132g1.3 OS=Danio rerio OX=7955 GN=si:ch211-132g1.3 PE=4 SV=2	NA	NA	NA	NA	NA	NA	NA	NA	NA	NA	NA	5861508.5	NA	NA	NA	NA	NA	NA	NA	NA	NA
A0A0R4IDF3	0.0625	16	0.938986393	1.917180795	8574008.1	4.45E-06	0.292495328	0.813441863	1.106485161	-5.40553737	median	1960395.207	2596893.5	12448180.06	17650268.33	16928423.78	12988140.25	2642182.384	NA	16111889.85	NA	NA	37750305.42	2859686.26	NA	NA	16287566.86	Disintegrin and metalloproteinase domain-containing protein 10 OS=Danio rerio OX=7955 GN=adam10b PE=1 SV=2	NA	NA	NA	NA	NA	NA	NA	NA	1919918	2524363.25	12837184	19731500.25	17285322	13574012	2455981.5	NA	16613378	NA	NA	46752220	2553065.75
B0S6Y2	0	16	0.938316316	1.916290543	4087983.147	2.12E-06	0.091186473	0.701040726	2.104937078	-4.062457075	median	NA	NA	NA	2177759.879	NA	3516046.203	NA	NA	NA	NA	5570997.203	NA	7709470.521	NA	NA	3471550.006	Zinc finger, C3HC-type-containing 1 OS=Danio rerio OX=7955 GN=zc3hc1 PE=1 SV=1	NA	NA	NA	NA	NA	NA	NA	NA	NA	NA	NA	2434550.5	NA	3674648.75	NA	NA	NA	NA	5003625.5	NA	6882847.75
H0WE50	0.4375	16	0.936668383	1.914102891	3665608.944	1.90E-06	0.109750599	0.713342712	2.0751674	-4.07868705	median	NA	NA	NA	NA	3687178.284	NA	2237608.069	3668481.037	NA	NA	5965132.446	NA	NA	NA	NA	NA	NOVA alternative-splicing regulator 1 (Fragment) OS=Danio rerio OX=7955 GN=nova1 PE=1 SV=1	NA	NA	NA	NA	NA	NA	NA	NA	NA	NA	NA	NA	3764914.25	NA	2079918.5	3156748.75	NA	NA	5357620.5	NA	NA
E7FFM5	0	16	0.93548199	1.912529486	8624000.011	4.47E-06	0.014730106	0.510909097	2.759366244	-3.069633464	median	5969743.621	2425040.717	9698466.609	7411639.774	4070455.975	11124673.41	4220186.868	13670324.58	12831453.57	15302731.07	13031234.06	14568179.01	6662315.777	15508269.42	10367501.92	NA	Proline dehydrogenase OS=Danio rerio OX=7955 GN=prodha PE=1 SV=2	other metabolic processes	mitochondrion	other molecular function	100333321	ENSDARG00000086746	NA	NA	NA	5846483.5	2357310.25	10001542.38	8285583.5	4156272.5	11626487.5	3922780.25	11763391.88	13230837	15883362.25	11704083.25	18042098	5947970.75
F1Q8X6	0.25	16	0.93358106	1.910011149	1690123.326	8.76E-07	0.389831396	0.850466054	0.968744825	-5.029678422	median	1040258.969	NA	NA	NA	NA	NA	NA	NA	NA	1404879.2	1171645.909	NA	4765371.365	NA	NA	NA	Protein-serine/threonine kinase OS=Danio rerio OX=7955 GN=pdk2b PE=3 SV=1	other metabolic processes	mitochondrion	kinase activity;other molecular function	NA	ENSDARG00000059054	pdk2b	NA	NA	1018780.25	NA	NA	NA	NA	NA	NA	NA	NA	1458184.5	1052321	NA	4254420
F1QPC9	0.6875	16	0.932472229	1.908543712	8564075.3	4.44E-06	0.223589423	0.784224316	1.811240182	-4.360176784	median	NA	NA	NA	6199111.126	NA	NA	NA	NA	NA	NA	NA	11831274.56	NA	NA	NA	NA	V-type proton ATPase subunit C OS=Danio rerio OX=7955 GN=atp6v1c2 PE=3 SV=2	transport	other membranes	transporter activity	NA	ENSDARG00000070440	atp6v1c2	NA	NA	NA	NA	NA	6930079.5	NA	NA	NA	NA	NA	NA	NA	14652553	NA
A2AV32	0	16	0.932431669	1.908490056	4638049.833	2.41E-06	0.051262371	0.66016615	2.29878972	-3.761653111	median	NA	NA	NA	NA	1942816.405	NA	4199564.027	NA	4751932.457	7698031.273	6899123.416	4052388.043	NA	7071297.114	3629053.417	NA	SH3 and multiple ankyrin repeat domains 2b OS=Danio rerio OX=7955 GN=shank2b PE=3 SV=2	NA	other cell component	signal transduction activity or receptor binding;other molecular function	567595	ENSDARG00000062325	shank2	NA	NA	NA	NA	NA	NA	1983776.375	NA	3903610.75	NA	4899838	7990117.5	6196490.25	5018718	NA
F1QKV3	0.4375	16	0.931614688	1.907409607	2391898.146	1.24E-06	0.223862134	0.784224316	1.80957449	-4.361049458	median	NA	1731891.574	NA	NA	NA	NA	NA	NA	NA	NA	3303426.626	NA	NA	NA	NA	NA	STING ER exit protein OS=Danio rerio OX=7955 GN=zgc:103697 PE=1 SV=1	NA	NA	NA	NA	NA	NA	NA	NA	NA	1683520.5	NA	NA	NA	NA	NA	NA	NA	NA	2966993	NA	NA
F6NHV5	0	16	0.930318639	1.905696848	5573555.62	2.89E-06	0.078642009	0.690168375	1.880015777	-4.591306441	median	4868427.221	7992399.818	718883.0037	8139001.741	5249407.28	2280774.473	2677208.139	9675501.017	15807705.57	7754980.061	17739824.8	8457596.095	4946130.132	4412122.289	4496584.891	6805065.524	Sarcolemma-associated protein a OS=Danio rerio OX=7955 GN=slmapa PE=1 SV=2	NA	NA	NA	NA	NA	NA	NA	NA	4767906.5	7769175.125	741348	9098712.375	5360079.375	2383656.125	2488538.906	8325823.531	16299725.88	8049227.094	15933133.06	10474389.25	4415797.5
Q802U2	0.0625	16	0.928213865	1.90291862	1600814.129	8.30E-07	0.35487786	0.832336133	0.976371504	-5.467628254	median	452635.4023	NA	4042422.35	1510530.613	NA	355626.034	2560103.059	NA	3450834.821	NA	NA	435374.6937	NA	5704715.863	NA	3200929.256	GATOR complex protein MIOS OS=Danio rerio OX=7955 GN=mios PE=2 SV=1	stress response;other biological processes	other membranes;other cytoplasmic organelle;other cell component	other molecular function	393208	NA	mios	NA	NA	443289.625	NA	4168747.5	1688644.875	NA	371667.6875	2379686.5	NA	3558243.25	NA	NA	539193.875	NA
F1QMC1	0	16	0.927640207	1.902162114	8294429.513	4.30E-06	0.026277124	0.579753157	2.450715514	-3.631518592	median	4228804.886	6064304.857	10534388.17	1811827.662	10781537.47	3371820.707	7437975.938	12929366.36	11337004.32	14385643.12	18974298.24	7157068.584	14590867.71	7470987.754	7555069.828	16078893.31	Cotranscriptional regulator FAM172A homolog OS=Danio rerio OX=7955 GN=fam172a PE=3 SV=2	NA	NA	NA	NA	ENSDARG00000052697	si:dkey-172f14.1	NA	NA	4141490.75	5894931.125	10863586.38	2025469.375	11008842.25	3523917.5	6913804.063	11125793.13	11689872.5	14931477.25	17041883	8863738.75	13026409.63
F1Q947	0	16	0.927506905	1.901986366	11478713.13	5.95E-06	0.203133662	0.767168033	1.331502123	-5.326428493	median	4944405.639	26413749.11	8628682.832	9986045.631	3013525.262	NA	2054029.473	34191206.39	8018837.288	12405532.05	27191143.99	9663936.171	54795561.09	22354042.25	35108935.52	2955918.627	Protein NDRG3 OS=Danio rerio OX=7955 GN=ndrg3b PE=1 SV=1	signal transduction	other cell component	NA	327395	ENSDARG00000010052	NDRG3	NA	NA	4842316.156	25676023.13	8898328	11163550.5	3077058.75	NA	1909277.125	29421727.13	8268426.375	12876234.88	24421893.69	11968392.44	48920286.2
E9QJQ5	0	16	0.924989358	1.898670237	841168.283	4.36E-07	0.038943385	0.633812753	2.28087264	-3.8982255	median	NA	984680.1972	968844.8547	1029553.091	396731.3015	NA	296780.45	340003.3868	870544.3192	693540.6888	959917.3486	1497760.564	639172.7034	1030705.839	3275057.64	1205691.75	Phospholipase D family, member 7 OS=Danio rerio OX=7955 GN=pld7 PE=1 SV=1	NA	other membranes	other molecular function	558442	ENSDARG00000061845	si:dkeyp-110e4.6	NA	NA	NA	957178.4531	999121.125	1150952.875	405095.5	NA	275865.625	292574.8438	897640.3125	719855.6875	862155.6875	1854915.625	570639.5
Q7ZYW0	0.6875	16	0.923904212	1.897242658	1174477.402	6.09E-07	0.398464645	0.850743302	0.991719436	-4.963040488	median	531930.9041	1692072.055	NA	NA	NA	NA	NA	NA	NA	NA	1799947.835	NA	NA	NA	NA	NA	Ribonucleotide reductase M2 b OS=Danio rerio OX=7955 GN=rrm2b PE=3 SV=1	cell organization and biogenesis;other metabolic processes;stress response	other membranes;cytosol;other cell component	other molecular function	368909	ENSDARG00000033367; ENSDARG00000115899	fb72h01	Interconversion of nucleotide di- and triphosphates	NA	520947.875	1644813.125	NA	NA	NA	NA	NA	NA	NA	NA	1616634.25	NA	NA
A8DZA3	0.0625	16	0.923530181	1.896750846	1876120.303	9.73E-07	0.07498085	0.685001441	1.925527224	-4.468731577	median	NA	2509105.039	1062459.413	1378299.185	1312526.053	NA	903882.7712	1114272.068	954107.8746	3023289.158	894814.0408	6992333.973	1128703.618	3946448.049	3458001.435	4957012.283	IQ motif and Sec7 domain ArfGEF 3b (Fragment) OS=Danio rerio OX=7955 GN=iqsec3b PE=3 SV=1	NA	NA	NA	NA	NA	NA	NA	NA	NA	2439026.688	1095661.125	1540821.375	1340197.75	NA	840184	958837.4375	983804.8125	3138001.75	803682.75	8659721.625	1007682.063
A0A0R4IQY1	0	16	0.92185009	1.89454327	774112.4144	4.01E-07	0.222142774	0.782616648	1.270854973	-5.429851372	median	378212.4438	638785.1518	476150.2748	646291.6842	567767.9976	628711.2132	605664.7631	622725.2657	659854.0638	763939.8476	570439.7375	582122.1889	598076.8331	582221.3716	667197.7032	42718866.67	DAB adaptor protein 1a OS=Danio rerio OX=7955 GN=dab1a PE=4 SV=2	developmental processes	other cell component	NA	692351	ENSDARG00000059939	dab1	NA	NA	370403.3125	620944.125	491029.9063	722499.1875	579738.125	657071.25	562982.125	535858.625	680392.25	792926	512343.9688	720934.6875	533950
Q6DH28	0	16	0.920642559	1.892958206	13323717.25	6.91E-06	0.018666043	0.545534341	2.664175518	-3.239639948	median	10467318.68	4188103.902	10321530.57	10145934.8	6867424.603	NA	19900852.46	NA	17994411.22	19165864.05	27720234.39	14329428.34	29665641.13	8666590.654	11452154.78	21954321.64	MOB family member 4, phocein OS=Danio rerio OX=7955 GN=mob4 PE=1 SV=1	other metabolic processes	cytoskeleton;other cell component	kinase activity	107659896; 107719807; 107731758; 445045	ENSDARG00000056085; ENSSANG00000022794; ENSSRHG00000001113; ENSSRHG00000009710	LOC107659896; LOC107719807; LOC109075400; mobkl3	NA	NA	10251195	4071131.75	10644077	11342293	7012209	NA	18498392	NA	18554493.5	19893074	24897099.5	17746415	26484839.75
F1R739	0.1875	16	0.916645755	1.887721262	1735434.929	9.00E-07	0.107961255	0.713342712	1.970114098	-4.204657246	median	1386288.99	NA	NA	1013531.972	NA	NA	NA	NA	2127467.827	NA	NA	3654948.687	NA	1440808.155	NA	NA	Mediator of RNA polymerase II transcription subunit 4 OS=Danio rerio OX=7955 GN=med4 PE=1 SV=1	NA	NA	NA	NA	NA	NA	NA	NA	1357665.625	NA	NA	1133042.625	NA	NA	NA	NA	2193686	NA	NA	4526505.5	NA
A0A2R8Q5I2	0	16	0.915985316	1.886857296	4865355.553	2.52E-06	0.162868045	0.751979838	1.463647079	-5.190274301	median	3000024.169	2287884.624	3891407.118	1620559.547	4397044.824	1264513.678	4220916.943	24385893.8	23806887.99	31271394.2	3739810.647	2423512.663	3990726.754	4111095.277	4335322.879	8292722.39	Vesicle transport through interaction with t-SNAREs 1A OS=Danio rerio OX=7955 GN=vti1a PE=1 SV=1	cell organization and biogenesis;other metabolic processes;transport	other membranes;cytosol;ER/Golgi;other cytoplasmic organelle	other molecular function	567385	ENSDARG00000045065	zgc:109895	NA	NA	2938081.25	2223984.875	4013013.063	1811647.875	4489746.75	1321553.625	3923458.875	20984200	24547885.63	32457924	3358934	3001422	3562834.125
A0A286YAW8	0.4375	16	0.915980089	1.88685046	19675677.12	1.02E-05	0.297738797	0.813441863	1.115430571	-5.261477221	median	NA	NA	7942007.348	49312698.66	6116155.934	43019203.76	8701831.808	NA	36838989.21	43680338.41	NA	15566936.02	NA	NA	NA	NA	WD_REPEATS_REGION domain-containing protein OS=Danio rerio OX=7955 PE=1 SV=2	NA	NA	NA	NA	NA	NA	NA	NA	NA	NA	8190194	55127407	6245101.5	44959723	8088593	NA	37985615.5	45337700.5	NA	19279018	NA
E7F5I9	0	16	0.915790813	1.88660293	2730344.846	1.42E-06	0.034123776	0.609580524	2.318787513	-3.864605863	median	1217637.641	3375518.449	2624106.042	2285690.935	1660407.74	1615425.308	1855916.613	1986554.447	6024095.929	2343479.414	8844069.28	2040873.752	5987634.537	1760054.847	1566283.497	9302268.74	Phosphodiesterase OS=Danio rerio OX=7955 GN=pde6b PE=1 SV=1	developmental processes;signal transduction	plasma membrane;other membranes	other molecular function	559332	ENSDARG00000011671	NA	NA	NA	1192496.5	3281241.5	2706109	2555208.25	1695413.75	1688294.25	1725125.75	1709441.375	6211598	2432398	7943355.375	2527539.25	5345630
A0A0R4IKF9	0.3125	16	0.912861778	1.882776534	2965036.669	1.54E-06	0.395998866	0.850743302	0.88381289	-5.643442258	median	NA	1472543.969	NA	NA	2163154.932	2135362.856	2304166.607	2603500.553	1977379.746	1494752.635	NA	NA	1761222.443	2400368.916	130585822.5	2338750.963	Transmembrane protein 63Ba OS=Danio rerio OX=7955 GN=tmem63ba PE=3 SV=1	transport	plasma membrane;other membranes	transporter activity;nucleic acid binding activity	100334023	ENSDARG00000104559	NA	NA	NA	NA	1431416.375	NA	NA	2208760.25	2231685.25	2141786.5	2240327	2038926.375	1551468	NA	NA	1572381.125
F1QJL7	0	16	0.912702905	1.882569211	3117179.613	1.62E-06	0.20976755	0.7727279	1.617137396	-4.47451255	median	NA	NA	NA	NA	NA	NA	NA	2044534.89	NA	NA	5161138.636	NA	2870419.888	NA	NA	NA	Trafficking protein particle complex subunit OS=Danio rerio OX=7955 GN=trappc1 PE=1 SV=1	transport	ER/Golgi;other cell component	NA	437015	ENSDARG00000039005	zgc:100969	NA	NA	NA	NA	NA	NA	NA	NA	NA	1759333.875	NA	NA	4635508.5	NA	2562648.5
A0JMP2	0	16	0.912021289	1.881679982	1507153.251	7.82E-07	0.037360355	0.625316275	2.272539804	-3.944908933	median	648252.3352	711230.0092	2991859.424	2410640.559	789352.0769	520564.5169	2255305.768	689124.5228	2097121.25	2606162.739	1986861.46	752266.5454	2761093.54	2739404.469	2082037.901	2594490.349	Protein phosphatase, Mg2+/Mn2+-dependent, 1La OS=Danio rerio OX=7955 GN=ppm1la PE=1 SV=1	NA	NA	other molecular function	556994	ENSDARG00000063218	zgc:154091	Sphingolipid de novo biosynthesis	NA	634867.5625	691365.625	3085354.625	2694891.313	805993.8125	544046.25	2096369	592995.5625	2162394.875	2705048.313	1784511.875	931651.5625	2465044.313
F6NZK1	0.25	16	0.909013505	1.877761072	20303477.51	1.05E-05	0.343147435	0.829773763	1.008996194	-5.271391219	median	NA	18944068.65	16980771.2	38072496.44	2978126.81	26420244.11	28251404.23	NA	NA	NA	21888894.94	NA	48459342.57	NA	NA	NA	Interferon gamma receptor 1 OS=Danio rerio OX=7955 GN=ifngr1 PE=4 SV=1	signal transduction;other biological processes	other membranes	other molecular function	571368	ENSDARG00000074771	crfb17	NA	NA	NA	18414968	17511418	42561816	3040914	27612014	26260460.5	NA	NA	NA	19659646	NA	43263448
E7FGB9	0	16	0.908734603	1.877398098	2892706.209	1.50E-06	0.008319393	0.447089018	3.07579448	-2.508152726	median	2755013.314	2186826.484	NA	1926941.845	2581248.605	1812738.967	788948.3837	4361768.955	3447587.641	3418613.741	3097429.878	3640202.241	4206043.235	NA	5005397.242	5492536.785	Si:ch73-173p19.1 OS=Danio rerio OX=7955 GN=si:ch73-173p19.1 PE=1 SV=1	NA	ER/Golgi	other molecular function	100332407	ENSDARG00000089075	NA	NA	NA	2698129.25	2125749.25	NA	2154157.25	2635668.5	1894508.375	733349.3125	3753326.938	3554895	3548326.125	2781975.75	4508242.625	3755064
E7F2S4	0	16	0.906573057	1.874587356	6783639.821	3.52E-06	0.223522728	0.784224316	1.266885171	-5.434502819	median	2406242.579	4658475.708	7379903.759	10246088.09	4946085.521	9507374.369	2128481.403	4280508.959	68506266.49	4892572.483	4386049.737	9518906.536	2276445.277	5222206.995	87271304.75	3814292.834	SPG7 matrix AAA peptidase subunit, paraplegin OS=Danio rerio OX=7955 GN=spg7 PE=1 SV=1	protein metabolism;other metabolic processes	other membranes;mitochondrion	other molecular function	794740	ENSDARG00000068187	NA	NA	NA	2356559.75	4528366.25	7610524.75	11454255.88	5050362.75	9936235	1978482.25	3683402.25	70638547.75	5078211.25	3939357.625	11788779.13	2032360.875
A0A0R4IV62	0	16	0.906140187	1.874024985	5268940.241	2.73E-06	0.002117308	0.271721236	3.666620864	-1.316501357	median	7119491.638	2875513.693	2233493.385	4085608.367	5579319.195	3892876.68	3338526.775	3555266.247	10229858.12	9873107.409	6678680.683	8935327.749	9721290.322	4174771.272	5362955.695	5584730.783	Folate gamma-glutamyl hydrolase OS=Danio rerio OX=7955 GN=zgc:171566 PE=1 SV=1	NA	NA	NA	NA	NA	NA	NA	NA	6972492.125	2795201.688	2303289.75	4567363	5696946.75	4068477.375	3103252.844	3059326.781	10548266	10247722.5	5998498.25	11066040.5	8678956.75
A0A2R8S0C0	0	16	0.904283148	1.871614288	976117.1099	5.06E-07	0.008120848	0.447089018	3.054274387	-2.524526738	median	1061842.298	1208607.962	879417.8127	1239603.492	370777.6944	1000337.026	336141.6392	455129.7702	1045405.638	NA	1283454.137	1657290.018	1405463.336	1407709.286	1337211.057	1490018.624	Guanine nucleotide-binding protein-like 3 OS=Danio rerio OX=7955 GN=gnl3l PE=1 SV=1	NA	NA	NA	NA	NA	NA	NA	NA	1039917.938	1174852	906899.5	1385771.375	378594.7188	1045460.438	312452.9375	391641.75	1077944.25	NA	1152742.25	2052486.375	1254767.125
Q8UVX0	0.0625	16	0.898381363	1.863973517	1734884.057	9.00E-07	0.402282938	0.852559884	0.871710736	-5.65362154	median	374200.7372	4435385.701	471619.8802	NA	NA	479469.2807	1818953.214	7308855.308	3579513.406	NA	319124.9378	NA	1574151.078	5339695.883	8944736.067	NA	Piwi-like protein 1 OS=Danio rerio OX=7955 GN=piwil1 PE=1 SV=1	cell cycle OR cell proliferation;cell organization and biogenesis;RNA metabolism OR transcription;other metabolic processes;other biological processes	other cell component	nucleic acid binding activity;other molecular function	368200	NA	piwil1	NA	NA	366474.4375	4311507.063	486357.9375	NA	NA	501097.2813	1690767.25	6289311.469	3690927	NA	286624.0313	NA	1405367.875
E7EYK8	0	16	0.897780653	1.863197557	2202939.14	1.14E-06	0.372781372	0.838145898	0.921117974	-5.71908907	median	19861457.28	643192.433	1002100.132	1084065.396	3356148.805	538192.4165	984297.5416	2661915.152	NA	943472.8919	20131678.12	833412.4242	701292.2009	15319434.93	NA	5675522.224	HECT-type E3 ubiquitin transferase OS=Danio rerio OX=7955 GN=herc2 PE=1 SV=2	protein metabolism;other metabolic processes	other cell component	other molecular function	NA	ENSDARG00000073841	herc2	NA	NA	19451368.38	625228.3125	1033415.625	1211893	3426905.75	562469.3125	914931.75	2290593.094	NA	979271.0625	18081390.88	1032147.438	626098.4375
Q6PFL0	0.25	16	0.897618363	1.862987976	3513790.222	1.82E-06	0.067741599	0.677415989	2.345923426	-3.812179813	median	NA	NA	NA	NA	NA	NA	1950272.47	3000573.762	NA	3983238.087	NA	6446109.459	NA	NA	NA	3564885.705	Mediator of RNA polymerase II transcription subunit 27 OS=Danio rerio OX=7955 GN=med27 PE=2 SV=1	developmental processes;other biological processes	nucleus	other molecular function	393633	ENSDARG00000009681	crsp8; med27	NA	NA	NA	NA	NA	NA	NA	NA	1812832.125	2582010.75	NA	4134374	NA	7983244.75	NA
A3KPZ7	0	16	0.897242369	1.862502508	3829463.119	1.99E-06	0.069215466	0.679160723	1.958831622	-4.444820928	median	2238220.855	2059064.772	3345633.41	1656024.005	2487268.223	2360706.986	10246813.6	2953044.732	2745399.248	7448876.208	9575097.077	2061968.913	12511216.4	9105451.349	NA	2676728.31	Solute carrier family 39 (Zinc transporter), member 7 OS=Danio rerio OX=7955 GN=slc39a7 PE=4 SV=1	transport;other biological processes	other membranes;ER/Golgi	transporter activity	30094	NA	slc39a7	NA	NA	2192007.25	2001555.875	3450184	1851294.125	2539706.75	2467194.25	9524696.25	2541111.75	2830850.75	7731508.75	8599932.5	2553664.75	11169742.13
A2BF67	0	16	0.895579987	1.860357629	3131291.554	1.62E-06	0.086790954	0.695875172	2.290699212	-3.901297968	median	2204372.982	NA	NA	NA	NA	NA	2581160.798	3387451.223	NA	NA	NA	NA	4987935.586	NA	NA	NA	Endosulfine alpha b OS=Danio rerio OX=7955 GN=ensab PE=3 SV=1	cell cycle OR cell proliferation;other biological processes	other cell component	enzyme regulator activity	100317933	ENSDARG00000061644	si:dkey-30o16.6	MASTL Facilitates Mitotic Progression	NA	2158858.25	NA	NA	NA	NA	NA	2399260.25	2914921	NA	NA	NA	NA	4453120.5
A0A0R4IQG7	0.375	16	0.891812582	1.855505892	1045173.096	5.42E-07	0.613156891	0.912646291	0.540012539	-5.340776238	median	NA	NA	637409.2354	NA	NA	NA	NA	NA	NA	2891947.887	2108774.417	NA	1820389.85	NA	176253.5062	NA	Nitric oxide synthase OS=Danio rerio OX=7955 GN=nos1 PE=1 SV=1	cell-cell signaling;cell organization and biogenesis;other metabolic processes;developmental processes;signal transduction;other biological processes	plasma membrane;other membranes;cytosol;nucleus;other cell component	other molecular function	60658	ENSDARG00000068910	nNOS	ROS and RNS production in phagocytes; Nitric oxide stimulates guanylate cyclase	NA	NA	NA	657328.1875	NA	NA	NA	NA	NA	NA	3001677	1894008.75	NA	1625204.5
F1Q782	0	16	0.890504661	1.853824486	2954345.374	1.53E-06	0.291754708	0.813441863	1.099508348	-5.49851777	median	2134191.793	2720417.156	4853051.669	1084590.816	1102376.71	NA	NA	NA	668455.5884	1972012.415	21523394.47	1927328.143	2780801.051	2715935.729	25214947.69	3723235.541	DAB2-interacting protein a (Fragment) OS=Danio rerio OX=7955 GN=dab2ipa PE=1 SV=1	NA	NA	NA	NA	NA	NA	NA	NA	2090126.125	2644436.938	5004708.875	1212480.375	1125617.875	NA	NA	NA	689261.5	2046836.438	19331369.5	2386917.625	2482638.75
Q6DRF0	0.375	16	0.886336751	1.848476563	4825879.856	2.50E-06	0.138476103	0.730976151	2.048816409	-4.156710394	median	NA	NA	NA	NA	NA	NA	4628370.274	3340788.253	NA	NA	7268628.477	NA	NA	NA	NA	NA	Ring finger protein 113A OS=Danio rerio OX=7955 GN=rnf113a PE=1 SV=1	RNA metabolism OR transcription;other metabolic processes	nucleus	other molecular function	446116	ENSDARG00000037930	wu:fj91a07	NA	NA	NA	NA	NA	NA	NA	NA	4302198	2874767.25	NA	NA	6528363.5	NA	NA
F1QUF7	0.1875	16	0.885828153	1.847825028	5885508.71	3.05E-06	0.157246715	0.746256976	1.531229589	-4.91072108	median	8521318.699	NA	NA	5752911.293	3885164.925	8923439.62	895223.9376	NA	5853969.183	9892943.277	11030203.16	7547035.551	6798862.98	NA	NA	NA	Sigma 1-type opioid receptor OS=Danio rerio OX=7955 GN=sigmar1 PE=1 SV=1	NA	NA	NA	NA	NA	NA	NA	NA	8345375	NA	NA	6431266	3967075	9325960	832135.375	NA	6036176	10268311	9906845	9346697	6069877.125
E9QC42	0.0625	16	0.885004006	1.846769749	4584879.666	2.38E-06	0.015967525	0.52602673	2.809178194	-3.015452432	median	2878715.45	2729022.564	1688166.889	5029502.108	5095265.149	4339266.94	NA	NA	4793396.863	NA	11938909.69	5533693.788	NA	5495275.072	4629264.418	7262419.053	Synaptobrevin-like 1 OS=Danio rerio OX=7955 GN=sybl1 PE=1 SV=1	cell organization and biogenesis;transport	other membranes	other molecular function	393236	ENSDARG00000030775; ENSDARG00000116685	zgc:56506	Lysosome Vesicle Biogenesis	NA	2819277.25	2652802	1740921.875	5622556	5202687.5	4535003.5	NA	NA	4942593	NA	10723005.38	6853255	NA
E7FEJ0	0.0625	16	0.884983868	1.846743971	13386463.05	6.94E-06	0.028195695	0.583620574	2.901989095	-3.150430244	median	NA	9536087.298	10180704.37	NA	NA	13005438.94	NA	11224871.94	27113871.37	NA	NA	NA	14974387.77	NA	NA	NA	TSC complex subunit 1b OS=Danio rerio OX=7955 GN=tsc1b PE=4 SV=1	other biological processes	other membranes;cytosol	NA	100330617	ENSDARG00000057918	fc38b04	NA	NA	NA	9269748	10498850	NA	NA	13592091	NA	9659066	27957800	NA	NA	NA	13368808
F1QCV9	0	16	0.883328366	1.844626036	3312007.083	1.72E-06	0.042915985	0.64145758	2.214194431	-4.028996076	median	2427902.042	3640838.294	6083433.346	1438125.848	1039506.073	1164230.162	4392155.131	3581655.927	3938920.971	3283541.653	6432750.039	2175730.012	6184069.23	NA	6328510.795	6068284.059	Multivesicular body subunit 12Ba OS=Danio rerio OX=7955 GN=mvb12ba PE=3 SV=2	NA	NA	NA	NA	NA	NA	NA	NA	2377772	3539151.063	6273539.813	1607702.5	1061421.75	1216746.5	4082629.5	3082035.25	4061521.25	3408129	5777614.125	2694553.25	5521002.625
Q6NYV3	0	16	0.883064104	1.844288182	1974967399	0.001024215	0.025000711	0.570535532	2.475638211	-3.586863083	median	2699817491	1120974918	1289354635	406132828.4	2641098067	2581827906	1431429735	1293336935	2765091757	2786082100	3280035292	3314089548	3497399437	1101560562	2793361362	2971444569	H1.0 linker histone OS=Danio rerio OX=7955 GN=h1-0 PE=1 SV=1	cell organization and biogenesis;other biological processes	nucleus;other cell component	nucleic acid binding activity;other molecular function	321618	ENSDARG00000038559	zgc:65861	Apoptosis induced DNA fragmentation	NA	2644073082	1089666514	1329646792	454021993	2696779755	2698289539	1330553474	1112923772	2851156195	2891794350	2945983929	4104365300	3122402217
A2CG09	0.25	16	0.876102123	1.835409682	562490.9733	2.92E-07	0.389710062	0.850466054	0.929088158	-5.285472242	median	340204.2966	413854.1326	NA	NA	NA	NA	NA	NA	NA	385572.0304	366655.0907	NA	NA	499406.6898	3186314.625	NA	Histone acetyltransferase OS=Danio rerio OX=7955 GN=kat6a PE=1 SV=1	cell organization and biogenesis;developmental processes;other biological processes	nucleus;other cell component	nucleic acid binding activity;other molecular function	266966	ENSDARG00000018907	myst3	HATs acetylate histones; Regulation of TP53 Activity through Acetylation	NA	333179.9375	402295.3438	NA	NA	NA	NA	NA	NA	NA	400201.7813	329313.5313	NA	NA
E7F6T5	0	16	0.874591348	1.833488666	6248706.064	3.24E-06	0.027555794	0.583620574	2.51207137	-3.50847752	median	NA	4616392.593	1975476.381	6583765.584	7099682.951	4265889.849	NA	5311392.05	6247195.381	6605972.726	16362377.75	5329283.37	8973543.347	11362508.16	NA	NA	Metaxin OS=Danio rerio OX=7955 GN=mtx3 PE=1 SV=2	NA	NA	NA	NA	NA	NA	NA	NA	NA	4487458.5	2037209.75	7360090.5	7249364	4458316.5	NA	4570483	6441641.5	6856623	14695970.5	6600101	8011384.5
E7FAP9	0.375	16	0.874277351	1.833089657	335693.4898	1.74E-07	0.5193596	0.889685452	0.685489126	-5.279089184	median	347526.4174	NA	1534004.444	NA	180461.2503	163872.7739	NA	163188.5301	NA	NA	NA	556240.5872	NA	NA	NA	NA	Epsin 3b OS=Danio rerio OX=7955 GN=epn3b PE=3 SV=3	NA	NA	NA	NA	NA	NA	NA	NA	340350.875	NA	1581941.875	NA	184265.875	171264.7813	NA	140424.6563	NA	NA	NA	688881.375	NA
E7F3M2	0	16	0.873194557	1.831714376	4229260.488	2.19E-06	0.045270395	0.645849833	2.262326245	-3.876025461	median	NA	NA	NA	4484683.868	2567614.304	2291574.91	NA	2597583.974	11186786.16	5688046.577	5793823.986	NA	3648632.994	8572589.642	3859671.563	2538149.302	Uncharacterized protein OS=Danio rerio OX=7955 GN=cnnm3 PE=1 SV=2	NA	NA	NA	NA	NA	NA	NA	NA	NA	NA	NA	5013495.5	2621746.75	2394943.75	NA	2235235.75	11534978.75	5903868	5203758.75	NA	3257420.25
Q803S1	0	16	0.871598962	1.829689652	16464532.14	8.54E-06	0.065823286	0.676864684	1.97624762	-4.439250072	median	11587501.12	4371657.741	42807007.81	40851899.99	11511620.05	8529365.594	6513836.574	8504177.502	37174295.19	35028250.87	15897224.23	26899854.71	17154225.21	27945992.09	16131821.08	14053950.39	SWI/SNF-related, matrix-associated, actin-dependent regulator of chromatin, subfamily e, member 1 OS=Danio rerio OX=7955 GN=smarce1 PE=1 SV=2	developmental processes;other biological processes	nucleus	nucleic acid binding activity;other molecular function	322248	ENSDARG00000016871	baf57	NA	NA	11348248.5	4249559	44144721	45668953	11754317	8914110	6054791	7317893	38331358	36357327	14278190	33314377.5	15314919.5
A0A0R4IVA6	0	16	0.870887032	1.828786972	12040973.45	6.24E-06	0.552307088	0.900292281	0.607236411	-6.027648539	median	54340955.87	113075652.8	4404683.186	681145.9656	3961622.028	16444978.47	52333865.59	628492.2236	511548.2584	4300099.033	338199316.6	156916164.4	77836596.94	4686863.087	3969626.793	29236407.36	1-phosphatidylinositol 4,5-bisphosphate phosphodiesterase OS=Danio rerio OX=7955 GN=plcb3 PE=1 SV=2	other metabolic processes;transport;developmental processes;signal transduction;other biological processes	NA	other molecular function	100001532	ENSDARG00000068246	Plcbeta3	NA	NA	53218952.44	109917492.8	4542328.938	761463.3125	4045144.031	17186782	48645773.47	540821.125	527470.375	4463257.594	303755802.3	194334296.3	69490822.31
A0A2R8Q4F0	0.3125	16	0.870277369	1.828014316	1041426.083	5.40E-07	0.255227544	0.794844877	1.227619153	-5.147125768	median	NA	1846578.55	372331.3217	530122.5242	NA	NA	NA	NA	NA	NA	NA	2135636.044	469012.4867	2887421.873	1356932.947	967327.8958	Phospholipase OS=Danio rerio OX=7955 GN=pld2 PE=3 SV=1	NA	NA	NA	NA	NA	NA	NA	NA	NA	1795004.313	383966.625	592631.9375	NA	NA	NA	NA	NA	NA	NA	2644898.5	418724.1563
F1QMD3	0	16	0.868740719	1.826068289	4686481.09	2.43E-06	0.328498738	0.827730134	1.015809069	-5.581485865	median	2205735.872	4029029.643	9881444.209	6898980.06	NA	585069.3208	NA	NA	5431206.808	10010461.96	64272503.27	7760189.695	2369289.299	2963902.891	4169716.865	1868985.999	Rho guanine nucleotide exchange factor (GEF) 7a OS=Danio rerio OX=7955 GN=arhgef7a PE=1 SV=3	NA	NA	NA	NA	NA	NA	NA	NA	2160193	3916500.375	10190238	7712473.5	NA	611460.75	NA	NA	5600255	10390288.69	57726745.25	9610679.75	2115250
F1QND4	0.6875	16	0.867370354	1.824334595	67959136.16	3.52E-05	0.245653145	0.794844877	1.684785872	-4.428467912	median	NA	NA	NA	50314782.87	NA	NA	NA	NA	NA	NA	NA	NA	NA	91790999.05	NA	NA	Potassium intermediate/small conductance calcium-activated channel, subfamily N, member 1a (Fragment) OS=Danio rerio OX=7955 GN=kcnn1a PE=4 SV=2	NA	NA	NA	NA	NA	NA	NA	NA	NA	NA	NA	56247652	NA	NA	NA	NA	NA	NA	NA	NA	NA
F1R0Y5	0.125	16	0.865940979	1.822527999	3176315.22	1.65E-06	0.117605085	0.716302251	2.228392355	-4.03578698	median	NA	NA	NA	2128829.058	NA	NA	NA	NA	NA	NA	NA	4292261.877	NA	NA	3507064.767	NA	Anion exchange protein OS=Danio rerio OX=7955 GN=slc4a10b PE=3 SV=4	NA	NA	NA	NA	NA	NA	NA	NA	NA	NA	NA	2379850	NA	NA	NA	NA	NA	NA	NA	5315792	NA
F1Q9V3	0	16	0.863929452	1.819988648	3156386.126	1.64E-06	0.116932956	0.716302251	1.737681749	-4.603515851	median	NA	2510678.806	2229698.233	NA	1690542.785	NA	NA	2771830.646	6871733.176	NA	2670006.715	NA	2487468.979	NA	11346178.79	2289259.839	Lysophospholipid acyltransferase 7 OS=Danio rerio OX=7955 GN=mboat7 PE=4 SV=1	NA	other membranes	other molecular function	NA	ENSDARG00000033436	leng4	NA	NA	NA	2440556.5	2299376	NA	1726184.125	NA	NA	2385176	7085618.25	NA	2398083	NA	2220758.25
F1Q504	0	16	0.862882333	1.818668166	11246052.85	5.83E-06	0.089674637	0.698881284	1.807828451	-4.702281367	median	4571300.3	5113599.904	5049032.422	3596849.172	16808532.42	5177520.809	24157419.9	26205232.76	14189293.33	15135462.01	24201386.99	20151461.83	6657552.277	6749879.408	23219008.93	25612813.22	Gamma-sarcoglycan OS=Danio rerio OX=7955 GN=sgcg PE=3 SV=1	developmental processes;other biological processes	plasma membrane;other membranes;cytoskeleton	NA	445292	ENSDARG00000038107	zgc:100924	NA	NA	4476914.5	4970779	5206814	4020971.75	17162903	5411069.5	22454989	22549751.5	14630940	15709746.5	21736625	24956767	5943718
A0A0R4IBW8	0	16	0.861538851	1.816975354	3007007.118	1.56E-06	0.028979349	0.585287076	2.880619148	-3.179759209	median	1812838.28	2524378.431	2425863.107	NA	NA	NA	NA	NA	NA	5005550.992	NA	NA	2834518.196	NA	NA	4693488.78	Cysteine-S-conjugate beta-lyase 2 OS=Danio rerio OX=7955 GN=kyat3.1 PE=4 SV=2	NA	NA	NA	NA	NA	NA	NA	NA	1775407.75	2453873.5	2501671	NA	NA	NA	NA	NA	NA	5195476.5	NA	NA	2530596.25
A0A2R8QAW1	0.75	16	0.861440012	1.816850878	732874.4416	3.80E-07	0.550741663	0.899027094	0.653273525	-5.247851401	median	NA	NA	NA	NA	NA	468317.2058	NA	NA	NA	468524.2933	2919989.967	NA	450261.4003	NA	NA	NA	DIS3-like exonuclease 1 OS=Danio rerio OX=7955 GN=dis3l PE=1 SV=1	NA	NA	NA	NA	NA	NA	NA	NA	NA	NA	NA	NA	NA	489442.1563	NA	NA	NA	486301.5	2622607	NA	401983.5938
F1QPV0	0	16	0.861313602	1.816691691	5447618.142	2.83E-06	0.100238457	0.70994024	1.900194628	-4.330355237	median	2058778.065	5579537.36	NA	NA	NA	NA	6626297.46	4157821.796	NA	NA	6726476.658	5884992.349	NA	NA	NA	11364976.42	Solute carrier family 37 member 4b OS=Danio rerio OX=7955 GN=slc37a4b PE=3 SV=1	transport	other membranes	transporter activity	393914	ENSDARG00000077180	G6pt1	NA	NA	2016269.5	5423703	NA	NA	NA	NA	6159326.5	3577829.25	NA	NA	6041426.5	7288324	NA
F1R2R7	0.3125	16	0.860774086	1.816012441	791009.9076	4.10E-07	0.248050895	0.794844877	1.671973239	-4.435616282	median	NA	NA	NA	NA	NA	586978.9316	NA	NA	NA	NA	NA	NA	NA	NA	NA	1065961.042	Cryptochrome circadian regulator 4 OS=Danio rerio OX=7955 GN=cry4 PE=1 SV=1	other biological processes	nucleus;other cell component	nucleic acid binding activity;other molecular function	83775	ENSDARG00000011890	fi23e01	NA	NA	NA	NA	NA	NA	NA	613456.5	NA	NA	NA	NA	NA	NA	NA
B0V0Y5	0.6875	16	0.860518645	1.81569093	2999651.59	1.56E-06	0.248144381	0.794844877	1.671477068	-4.435893941	median	NA	NA	NA	NA	2226126.565	NA	NA	NA	NA	NA	NA	NA	NA	NA	4041957.812	NA	Phospholipid phosphatase-related 3a OS=Danio rerio OX=7955 GN=plppr3a PE=3 SV=1	other metabolic processes;signal transduction	other membranes	other molecular function	553336	ENSDARG00000010144	lppr3a	NA	NA	NA	NA	NA	NA	2273059.5	NA	NA	NA	NA	NA	NA	NA	NA
E7F890	0.25	16	0.859074335	1.813874116	1842666.012	9.56E-07	0.166437787	0.751979838	1.628491413	-4.465942191	median	2820372.056	NA	NA	NA	NA	1367670.34	1427073.788	1300668.209	NA	NA	NA	NA	NA	2967101.069	NA	NA	Phospholipid phosphatase 2a OS=Danio rerio OX=7955 GN=plpp2a PE=1 SV=1	other metabolic processes;signal transduction	other membranes	other molecular function	563806	ENSDARG00000002231	NA	NA	NA	2762138.5	NA	NA	NA	NA	1429363.5	1326504.5	1119232.375	NA	NA	NA	NA	NA
F1QE38	0	16	0.859023889	1.813810691	8436317.709	4.38E-06	0.002066472	0.271721236	3.781119095	-1.220684937	median	5179738.512	6245779.758	NA	7139073.442	8097152.888	7554007.261	5299585.941	5054877.182	18453854.39	9419008.763	7247354.894	NA	16654243.85	12929456.48	12545318.04	7182632.654	Receptor-type tyrosine-protein phosphatase alpha OS=Danio rerio OX=7955 GN=ptpra PE=1 SV=1	other metabolic processes;developmental processes	plasma membrane;other membranes	other molecular function	140818	ENSDARG00000001769	RPTP[a]	NA	NA	5072790	6071337.5	NA	7980877.5	8267863.375	7894755	4926111.5	4349750.5	19028237	9776394	6509256.5	NA	14868547
Q1LUM4	0.375	16	0.85815653	1.812720543	2740566.28	1.42E-06	0.249011117	0.794844877	1.66688888	-4.438464465	median	NA	NA	NA	NA	NA	2035517.692	NA	NA	NA	NA	NA	NA	NA	NA	NA	3689824.736	PPFIA-binding protein 1b OS=Danio rerio OX=7955 GN=ppfibp1b PE=1 SV=1	cell organization and biogenesis	other cell component	NA	561961	ENSDARG00000100057	si:dkey-103i16.1	NA	NA	NA	NA	NA	NA	NA	2127336.25	NA	NA	NA	NA	NA	NA	NA
F1QV17	0.5	16	0.855374163	1.809227918	29611444.23	1.54E-05	0.097858529	0.706657943	1.759191377	-4.775477718	median	18606170.82	30928203.22	20894646.87	30080075.27	20809972.32	19030245.22	16396014.33	23492204.31	23614153.42	20053751.91	32735343.02	57701001.08	15235793.66	33908272.23	38095120.42	359783698.7	Ankyrin 1, erythrocytic b (Fragment) OS=Danio rerio OX=7955 GN=ank1b PE=4 SV=2	NA	NA	NA	NA	NA	NA	NA	NA	18222000.41	30064390.25	21547601.75	33626968.25	21248704.38	19888665.5	15240548.16	20215175.13	24349152.13	20814650.97	29401450.25	71460346.25	13602185.5
F1R9B8	0.1875	16	0.855199188	1.809008502	4708357.884	2.44E-06	0.541976205	0.896309446	0.647474381	-5.491794193	median	NA	NA	NA	NA	1582017.058	6357313.475	NA	NA	871020.1949	NA	18365742.6	5733942.079	11809784.96	NA	NA	NA	Si:ch211-241e1.3 (Fragment) OS=Danio rerio OX=7955 GN=si:ch211-241e1.3 PE=4 SV=1	NA	NA	NA	NA	NA	NA	NA	NA	NA	NA	NA	NA	1615370.375	6644080.5	NA	NA	898131	NA	16495305	7101254.375	10543519.38
F1QF43	0	16	0.851898973	1.804875061	8246663.213	4.28E-06	0.030900447	0.603891992	2.369124223	-3.77635064	median	2534500.277	6461692.365	10458520.65	10589423.78	6904663.503	3031763.336	7537056.843	7043956.743	12868774.93	3923309.217	7421804.511	16383951.11	13316595.68	9370914.051	15842265.98	18702698.76	ADAM metallopeptidase domain 22 OS=Danio rerio OX=7955 GN=adam22 PE=4 SV=1	protein metabolism;other biological processes	other membranes	other molecular function	100126805	ENSDARG00000060532	NA	NA	NA	2482169.25	6281219.75	10785348	11838076	7050233	3168520.75	7005902.5	6061364.75	13269320	4072171.25	6665939.5	20290858	11888767.25
A0A0G2KXI9	0.0625	16	0.849181835	1.801479001	3617968.908	1.88E-06	0.389546557	0.850466054	0.969391591	-5.029179201	median	3321496.765	NA	6002055.093	NA	NA	NA	1527702.455	NA	NA	NA	NA	NA	NA	NA	5625831.667	NA	Dynamin GTPase OS=Danio rerio OX=7955 GN=dnm2b PE=1 SV=2	NA	NA	NA	NA	NA	NA	NA	NA	3252916.25	NA	6189618.5	NA	NA	NA	1420041.625	NA	NA	NA	NA	NA	NA
F1Q960	0.1875	16	0.847754863	1.799698036	2971624.538	1.54E-06	0.012129321	0.481421485	3.06737475	-2.656226436	median	1654773.262	3373757.517	NA	NA	2051550.122	2653945.281	2033713.509	2718743.546	NA	NA	3147162.32	NA	6654941.046	3074455.212	4961618.407	NA	Collagen type VII alpha 1-like OS=Danio rerio OX=7955 GN=col7a1l PE=1 SV=1	NA	NA	NA	NA	NA	NA	NA	NA	1620606.375	3279529.75	NA	NA	2094802.5	2773660	1890392.875	2339494.25	NA	NA	2826643.25	NA	5941386.75
A0A2R8QE00	0.6875	16	0.847674483	1.799597769	29720963.57	1.54E-05	0.252906819	0.794844877	1.646528484	-4.449935463	median	NA	NA	NA	NA	NA	NA	22155173.86	NA	NA	NA	NA	NA	39870401.44	NA	NA	NA	Si:ch211-189e2.3 OS=Danio rerio OX=7955 GN=si:ch211-189e2.3 PE=4 SV=1	NA	NA	NA	NA	NA	NA	NA	NA	NA	NA	NA	NA	NA	NA	20593846	NA	NA	NA	NA	NA	35595428
Q1LUD0	0	16	0.847348037	1.79919061	7821959.379	4.06E-06	0.034668437	0.612263685	2.310725279	-3.878659863	median	1790252.95	6356686.851	6213253.908	2571476.743	10092217.02	8545508.898	8166575.12	10442496.94	14980909.99	8992744.499	8725166.935	18544749.26	6993435.508	9272677.795	6887791.864	15081072.75	Interferon-related developmental regulator 1 OS=Danio rerio OX=7955 GN=ifrd1 PE=2 SV=1	NA	nucleus	NA	555178	ENSDARG00000068708	si:dkey-192l17.2	NA	Hypertrophy model	1753288.75	6179147	6407417.25	2874692.5	10304989	8930981.5	7591057.125	8985827.875	15447196	9333956	7836562.5	22966918.75	6243587.25
A8E7C5	0.375	16	0.84711229	1.798896633	4540512.549	2.35E-06	0.302652848	0.815975816	1.256778611	-4.757929333	median	NA	NA	NA	NA	3069733.976	NA	NA	NA	NA	NA	NA	8108050.316	NA	NA	3760949.177	NA	Phosphatidylinositide phosphatase SAC2 OS=Danio rerio OX=7955 GN=inpp5f PE=3 SV=1	other metabolic processes;transport;other biological processes	other membranes;other cytoplasmic organelle;other cell component	other molecular function	570007	NA	inpp5f	Synthesis of PIPs at the early endosome membrane	NA	NA	NA	NA	NA	3134452.5	NA	NA	NA	NA	NA	NA	10041491	NA
B0S6H8	0.375	16	0.838665398	1.788394975	3784238.922	1.96E-06	0.031892213	0.604262013	2.38623449	-3.720878141	median	3370858.97	3716503.018	4587730.543	4431078.273	1376266.11	966248.271	4392342.054	3852740.426	NA	4327877.926	6129575.452	5092825.071	3983137.103	6435140.007	6223186.516	NA	PTPRF-interacting protein alpha 4 OS=Danio rerio OX=7955 GN=ppfia4 PE=3 SV=1	cell organization and biogenesis	other cell component	NA	100005543	ENSDARG00000053205	ppfia2	NA	NA	3301259.25	3612702.5	4731096.5	4953569	1405281.625	1009834	4082803.25	3315305	NA	4492090.5	5505316	6307257	3556058.25
F1QS14	0	16	0.838512807	1.788205831	20416649.13	1.06E-05	0.255829271	0.794844877	1.178974221	-5.534453431	median	31462492.37	21473022.88	39051918.05	449756.4263	28680504.38	27174176.08	18456994.07	17297984.23	31212495.22	27952286.58	25901655.89	33045115.94	22045960.82	33495571.83	36089383.82	15512050.73	Kinesin light chain OS=Danio rerio OX=7955 GN=klc1a PE=1 SV=3	other biological processes	cytoskeleton;other cell component	cytoskeletal activity	393928	ENSDARG00000009796	Kns2	NA	NA	30812871.41	20873289.5	40272285.19	502789.4688	29285169.13	28399954.5	17156285.75	14885013.59	32183994.94	29012879.56	23263732	40925033.94	19682154.75
Q6TGR5	0	16	0.836965894	1.786289476	8390996.697	4.35E-06	0.140214516	0.730976151	1.564835592	-4.999347376	median	7145333.328	22152796.19	3836239.05	NA	3331026.944	3373838.201	7694643.338	7321765.486	8143664.862	3433154.882	24176274.43	NA	23627238.95	17927872.23	16941886.73	4599600.655	Phosphatidylinositol 3,4,5-trisphosphate 3-phosphatase and dual-specificity protein phosphatase PTEN OS=Danio rerio OX=7955 GN=ptenb PE=2 SV=1	NA	NA	NA	NA	NA	NA	NA	NA	6997800.25	21534077	3956121	NA	3401254.25	3526026	7152383.5	6300420.75	8397139.25	3563419	21714070	NA	21093885.5
X1WEJ1	0	16	0.835947888	1.785029464	3150653.373	1.63E-06	0.257362587	0.794844877	1.623750669	-4.462891718	median	2358185.318	NA	NA	NA	NA	NA	NA	NA	NA	NA	NA	NA	NA	NA	NA	4209430.276	Structural maintenance of chromosomes protein OS=Danio rerio OX=7955 GN=smc1b PE=1 SV=1	NA	NA	NA	NA	NA	NA	NA	NA	2309494.75	NA	NA	NA	NA	NA	NA	NA	NA	NA	NA	NA	NA
Q6PBZ7	0	16	0.833514028	1.782020616	2478618.262	1.29E-06	0.06492991	0.676864684	2.077717876	-4.149506811	median	2676096.123	1904203.557	1763865.081	1345653.592	NA	3342583.304	NA	1433413.121	6460363.693	4309535.155	NA	3481846.119	NA	NA	NA	1557873.356	Bis(5'-adenosyl)-triphosphatase OS=Danio rerio OX=7955 GN=fhit PE=1 SV=1	other metabolic processes;signal transduction;other biological processes	plasma membrane;other membranes;nucleus;other cell component	other molecular function	393713	ENSDARG00000078195	zgc:73176	NA	NA	2620841.5	1851019.875	1818985.625	1504326.375	NA	3493361.25	NA	1233460.125	6661444.75	4473051.75	NA	4312125	NA
Q1LUJ4	0	16	0.832325179	1.780552753	5896477.345	3.06E-06	0.01084954	0.46050413	3.321428703	-2.448140125	median	NA	3369289.219	4133080.301	5080443.816	NA	NA	5730252.491	5960535.648	NA	6912272.549	NA	10714284.35	8165526.928	NA	NA	NA	Alpha-L-fucosidase OS=Danio rerio OX=7955 GN=fuca1.2 PE=3 SV=1	NA	NA	NA	NA	NA	NA	NA	NA	NA	3275186.25	4262238.5	5679504.5	NA	NA	5326427.953	5129074.75	NA	7174544.75	NA	13269206	7290005
Q1LXT9	0.1875	16	0.828521694	1.77586473	2627318.551	1.36E-06	0.009568995	0.45002906	3.407230139	-2.341015441	median	1804194.048	NA	2931251.78	1712245.295	NA	1668510.002	NA	NA	3988106.31	3203218.117	NA	NA	NA	4239028.023	NA	2774924.468	Choline kinase beta OS=Danio rerio OX=7955 GN=chkb PE=2 SV=2	other metabolic processes	other cell component	kinase activity	563589	ENSDARG00000063167	fc21g05	Synthesis of PC; Synthesis of PE	NA	1766942	NA	3022853	1914144.75	NA	1743773.5	NA	NA	4112237.5	3324757.75	NA	NA	NA
F1Q997	0.0625	16	0.827110943	1.774129035	7113904.233	3.69E-06	0.364065434	0.83433205	0.936408995	-5.745555412	median	NA	9147364.416	11472345.4	109271.4701	10048994.23	8618323.099	10032229.41	10884626.65	12478859.98	11016327.85	9877424.442	15843427.13	9501441.011	14363569.6	9943752.588	1910302.286	Adaptor-related protein complex 1 subunit mu 3 OS=Danio rerio OX=7955 GN=ap1m3 PE=3 SV=1	transport	other membranes	NA	NA	ENSDARG00000039512	ap1m3	NA	NA	NA	8891882	11830854.64	122156.2188	10260854.95	9007080.219	9325234.313	9366283	12867268.81	11434320.13	8871469.688	19621441	8482680.063
F1Q7V3	0.5625	16	0.825092216	1.771648277	103975920.8	5.39E-05	0.411607533	0.855033466	0.884149719	-5.322167316	median	177006840	159172211.4	NA	19436207.06	NA	NA	99561693.62	NA	NA	NA	155897859.4	NA	148660437.4	NA	NA	NA	Ganglioside-induced differentiation-associated protein 2 OS=Danio rerio OX=7955 GN=gdap2 PE=3 SV=1	NA	NA	NA	NA	NA	NA	NA	NA	173352096	154726592	NA	21728028	NA	NA	92545344	NA	NA	NA	140020624	NA	132720808
A0A1D5NSS9	0.25	16	0.824430935	1.770836401	2209544.555	1.15E-06	0.261841472	0.794844877	1.601380062	-4.475741874	median	1660403.129	NA	NA	NA	NA	NA	NA	NA	NA	NA	NA	NA	2940302.301	NA	NA	NA	EH domain-binding protein 1-like 1a OS=Danio rerio OX=7955 GN=ehbp1l1a PE=4 SV=1	NA	NA	NA	NA	NA	NA	NA	NA	1626120	NA	NA	NA	NA	NA	NA	NA	NA	NA	NA	NA	2625038
F1QL68	0	16	0.822571856	1.768555944	330918465.5	1.72E-04	0.135568991	0.730976151	1.572675701	-5.043555739	median	268232034.7	235573685.2	285165714.1	273632392	255320198.8	208861574.6	204120128.4	273880439	223404187.3	221135472.3	2598065932	218319162.3	2292045794	250133581.6	390549313.9	224223075.8	HECT-type E3 ubiquitin transferase (Fragment) OS=Danio rerio OX=7955 GN=huwe1 PE=1 SV=1	NA	NA	NA	NA	NA	NA	NA	NA	262693721	228994201.6	294077103.9	305897763.7	260703058.2	218282946.2	189735296.9	235675671.9	230357719.9	229526010.5	2333468942	270379415.2	2046288677
E9QB82	0.25	16	0.822430077	1.76838215	2336315.132	1.21E-06	0.18258053	0.758660901	1.462441638	-4.639168469	median	1649549.53	2340903.033	4491892.47	NA	2893780.563	1746753.335	1768244.931	1488240.476	NA	NA	NA	NA	NA	NA	NA	3847339.657	A kinase (PRKA) anchor protein 10 OS=Danio rerio OX=7955 GN=akap10 PE=4 SV=1	NA	NA	NA	NA	NA	NA	NA	NA	1615490.5	2275522.5	4632263.5	NA	2954789.5	1825546.25	1643632.5	1280639.375	NA	NA	NA	NA	NA
B8A6G9	0.1875	16	0.818545023	1.763626455	3661758.835	1.90E-06	0.0865714	0.695875172	2.293061038	-3.915756071	median	NA	NA	NA	NA	NA	NA	2658655.536	2859636.284	NA	NA	NA	NA	6182654.545	3824820.866	NA	NA	Mitogen-activated protein kinase kinase kinase kinase 5 OS=Danio rerio OX=7955 GN=map4k5 PE=1 SV=1	other metabolic processes;signal transduction	other cell component	kinase activity;other molecular function	334565	ENSDARG00000039125	fl74c10	NA	Insulin signaling; ERK1-ERK2 MAPK cascade	NA	NA	NA	NA	NA	NA	2471293.75	2460733.25	NA	NA	NA	NA	5519739.625
Q6P4V2	0	16	0.81336941	1.757310848	8154677.321	4.23E-06	0.062231154	0.670829054	2.028442523	-4.308459107	median	1611581.205	5477666.65	NA	NA	8149100.806	17305265.95	6892961.941	4959274.674	8199553.072	9069872.05	11712660.2	11434992.69	8795318.803	9290682.333	19085552.24	8698581.207	Amino acid transporter OS=Danio rerio OX=7955 GN=slc1a3a PE=1 SV=1	transport	plasma membrane;other membranes	transporter activity	323439	ENSDARG00000104431	wu:fb98e05	NA	NA	1578306.125	5324677.5	NA	NA	8320906.5	18085875.5	6407198.5	4267484	8454767	9414010	10519798	14161774	7852269.5
E7F427	0	16	0.813274415	1.757195141	18569354.57	9.63E-06	0.061284328	0.670829054	2.014415839	-4.377704147	median	41296787.82	15990384.36	4840779.546	9927925.605	20342589.3	10137962.9	15654640.28	14472564.06	28534893.07	30899696.75	11474545.88	31727856.81	44365959.45	27165139.37	9473280.341	36777781.68	Carnitine O-palmitoyltransferase OS=Danio rerio OX=7955 GN=LOC100333227 PE=1 SV=3	NA	NA	NA	NA	NA	NA	NA	NA	40444113.5	15543779	4992053.25	11098577.25	20771467.63	10595268.25	14551420.5	12453723.5	29423051.5	32072123.25	10305934.16	39293662	39608964.5
Q6DGL5	0	16	0.812754669	1.756562207	10913968.39	5.66E-06	0.18160501	0.758565039	1.39730271	-5.275675443	median	3285157.131	3603112.502	16093184.48	15379412.38	13947377.52	17388904.65	2200187.18	13525934.51	15399724.01	14827284.43	1989610.564	15344778.96	33505396.47	19919151.34	20981822.36	19632861.41	Trafficking protein particle complex subunit 5 OS=Danio rerio OX=7955 GN=trappc5 PE=1 SV=1	transport	ER/Golgi;other cytoplasmic organelle	NA	436755	ENSDARG00000026068	wu:fc34a11	COPII-mediated vesicle transport	NA	3217326.938	3502478.938	16596094.31	17192876.25	14241427	18173287	2045134.75	11639143.41	15879045.75	15389875.75	1786981	19003885.5	29912889.88
F1R9V3	0	16	0.81161137	1.755170727	3380005.14	1.75E-06	0.113937547	0.716302251	1.696346639	-4.766922445	median	NA	3287902.108	NA	1658499.372	1454583.096	4529517.096	NA	2174754.688	9061385.974	6539612.144	1935890.647	3429714.817	6651454.738	1764726.462	8990867.695	2316379.365	Heat shock protein family A (Hsp70) member 8b OS=Danio rerio OX=7955 GN=hspa8b PE=1 SV=1	protein metabolism;other metabolic processes	plasma membrane;other membranes;cytosol;nucleus;other cell component	other molecular function	562935	ENSDARG00000037403	si:dkey-4p15.3	NA	NA	NA	3196072.25	NA	1854061.375	1485249.75	4733835.5	NA	1871388.75	9343424.75	6787744.5	1738732.125	4247562.5	5938274.25
F1RBK4	0	16	0.807435891	1.750098219	4705290.496	2.44E-06	0.060672426	0.670829054	2.030220543	-4.331295988	median	1672480.879	6866634.495	6389875.75	2221433.144	2281944.762	NA	2481009.12	6847117.832	2218896.333	5597807.757	5579382.159	9810232.501	8824352.888	6010870.096	10819070.26	4976156.401	Catenin (cadherin-associated protein), delta 2b OS=Danio rerio OX=7955 GN=ctnnd2b PE=1 SV=3	NA	NA	NA	NA	NA	NA	NA	NA	1637948.375	6674852	6589558.5	2483373.5	2330054.5	NA	2306166.5	5891983.75	2287960.25	5810205.25	5011156.5	12149574.5	7878190.5
Q6NYF0	0.0625	16	0.807004393	1.749574858	4037763.785	2.09E-06	0.148534426	0.737575352	1.537218527	-5.003686471	median	8500322.174	2324068.604	5455385.445	1683301.905	2122011.353	NA	1957837.737	3810054.914	14370175.8	4483588.31	2075957.463	NA	NA	13562073.51	2812669.356	5175512.424	Endoribonuclease LACTB2 OS=Danio rerio OX=7955 GN=lactb2 PE=2 SV=1	other biological processes	mitochondrion	nucleic acid binding activity;other molecular function	405820	NA	lactb2	NA	NA	8324812	2259158.25	5625865.5	1881788.5	2166749.25	NA	1819864.25	3278573.875	14817452.5	4653709	1864534	NA	NA
A0A0R4IQ88	0	16	0.806115983	1.748497803	9838412.907	5.10E-06	0.320767016	0.825445256	1.036344076	-5.548952954	median	2144187.045	12789345.82	9729538.25	38503853.02	6785739.257	NA	2433606.817	NA	6663365.08	40046720.2	11390109.94	43153269.85	6122614.581	NA	NA	6036795.118	D-glutamate cyclase OS=Danio rerio OX=7955 GN=dglucy PE=1 SV=1	other metabolic processes	NA	other molecular function	560387	ENSDARG00000005179	c17h14orf159	NA	NA	2099915	12432144.25	10033585	43044036	6928801.5	NA	2262104.75	NA	6870764.625	41566212	10230097.5	53443572	5466137.25
B8JIQ0	0	16	0.805186817	1.747372047	4937726.963	2.56E-06	0.044408961	0.645849833	2.553733308	-3.532295684	median	NA	NA	2457284.929	NA	4714309.748	NA	NA	NA	5256827.911	NA	6674440.051	6491275.857	NA	NA	NA	5493133.27	TAF5 RNA polymerase II, TATA box-binding protein (TBP)-associated factor OS=Danio rerio OX=7955 GN=taf5 PE=1 SV=1	NA	NA	NA	NA	NA	NA	NA	NA	NA	NA	2534074.75	NA	4813700.5	NA	NA	NA	5420448.5	NA	5994689.5	8039181.5	NA
A0A0G2KYC0	0.0625	16	0.805140394	1.747315822	5779548.58	3.00E-06	0.047089448	0.651764112	2.1795569	-4.073173087	median	3193658.733	4367062.395	7688827.193	5060354.632	9266431.372	2473480.954	2455938.322	NA	12846525.08	NA	3231140.547	5905724.963	12148833.45	10322464.92	7047936.929	7010720.033	Cytoplasmic polyadenylation element-binding protein 4b OS=Danio rerio OX=7955 GN=cpeb4b PE=3 SV=1	protein metabolism;other metabolic processes;other biological processes	nucleus;other cell component	translation activity;nucleic acid binding activity	NA	ENSDARG00000100499	NA	NA	NA	3127717.75	4245092	7929102	5657046.5	9461793.5	2585055.25	2282862.5	NA	13246377.63	NA	2902068.813	7314000.5	10846214.5
A0A2R8PY30	0.9375	16	0.804808514	1.746913912	374079.862	1.94E-07	0.6202488	0.91585873	0.52300967	-5.563089555	median	NA	NA	NA	NA	3789144.261	220641.7908	96541.30838	115315.1986	NA	NA	NA	557202.2154	NA	NA	528377.7187	NA	Uncharacterized protein OS=Danio rerio OX=7955 GN=LOC100332770 PE=3 SV=1	NA	NA	NA	NA	NA	NA	NA	NA	NA	NA	NA	NA	3869029.953	230594.5469	89737.8125	99229.38281	NA	NA	NA	690072.3125	NA
E7FB55	0.125	16	0.803362842	1.74516427	727273.0109	3.77E-07	0.573272299	0.904632727	0.59145046	-5.558048071	median	NA	NA	514323.8859	NA	NA	NA	NA	464170.7841	NA	448691.2553	424657.7403	412105.713	11575250.38	NA	NA	495954.8301	Si:ch73-181d5.4 OS=Danio rerio OX=7955 GN=si:ch73-181d5.4 PE=1 SV=1	RNA metabolism OR transcription;other metabolic processes	nucleus	other molecular function	100538306	ENSDARG00000057907	NA	NA	NA	NA	NA	530396.4375	NA	NA	NA	NA	399421.5938	NA	465715.9375	381408.9688	510376.1875	10334132
E7FE23	0.0625	16	0.802093564	1.743629556	3921606.163	2.03E-06	0.206210072	0.768918912	1.35349085	-5.12658824	median	1850744.446	NA	NA	1965720.731	8735086.107	3062343.662	NA	2374077.749	NA	NA	10070037.03	2633109.969	10850583.04	6521465.793	1984527.296	NA	RUN and FYVE domain-containing 1 OS=Danio rerio OX=7955 GN=rufy1 PE=1 SV=1	transport;other biological processes	other cell component	other molecular function	100330077	ENSDARG00000078685	NA	NA	NA	1812531.25	NA	NA	2197508.75	8919246	3200480.5	NA	2042907.375	NA	NA	9044465.875	3260999.75	9687164.75
F8W502	0.4375	16	0.799987043	1.74108549	9909722.311	5.14E-06	0.376313802	0.841086728	1.046827259	-4.921408481	median	6847227.445	NA	NA	NA	NA	NA	NA	NA	7570181.481	NA	18774285.14	NA	NA	NA	NA	NA	GTF2I repeat domain-containing 1 OS=Danio rerio OX=7955 GN=gtf2ird1 PE=4 SV=2	NA	NA	NA	NA	NA	NA	NA	NA	6705849.5	NA	NA	NA	NA	NA	NA	NA	7805806	NA	16862240	NA	NA
Q0VIL3	0	16	0.799724067	1.740768152	12830815.3	6.65E-06	0.141747843	0.731728572	1.546484199	-5.079503651	median	32746275.85	5285731.988	9028967.976	8733196.834	4831696.901	29524889.61	6016535.589	6829004.935	3988294.697	10873620.46	25979787.07	30503121.04	28814433.42	26551010.48	29777118.06	8615543.496	Otolith matrix protein 1 OS=Danio rerio OX=7955 GN=otomp PE=2 SV=1	transport;other biological processes	non-structural extracellular;plasma membrane;other membranes;other cytoplasmic organelle	NA	565818	NA	otomp	NA	NA	32070148	5138103.5	9311122	9762972	4933562.5	30856704.5	5592536	5876397.5	4112431.75	11286198	23333906	37776876.5	25724900
A2CG69	0.5	16	0.797177533	1.737698193	2313057.099	1.20E-06	0.272861246	0.806459624	1.548442877	-4.506637118	median	NA	1754685.063	NA	NA	NA	NA	NA	NA	NA	NA	NA	NA	NA	3049113.062	NA	NA	Glutamate receptor OS=Danio rerio OX=7955 GN=gria3a PE=3 SV=1	cell-cell signaling;transport;signal transduction;other biological processes	plasma membrane;other membranes;other cell component	transporter activity	170452	ENSDARG00000032737	gria3.1	NA	NA	NA	1705677.375	NA	NA	NA	NA	NA	NA	NA	NA	NA	NA	NA
A0A2R8RSM9	0.1875	16	0.79656008	1.736954641	9856600.142	5.11E-06	0.121788077	0.716302251	1.666831184	-4.753917478	median	3281069.29	3754847.207	15393175.36	15786441.3	11397859.44	12031868.94	12268646.75	4057027.864	17504610.92	16550227.11	NA	NA	NA	10589840.64	13412157.66	NA	DET1- and DDB1-associated protein 1 OS=Danio rerio OX=7955 GN=dda1 PE=1 SV=1	NA	NA	NA	NA	NA	NA	NA	NA	3213323.5	3649975.75	15874210	17647900	11638158	12574605	11404046	3491095.5	18049448	17178192	NA	NA	NA
Q08BY6	0.5625	16	0.79569926	1.735918553	2092639.078	1.09E-06	0.16635314	0.751979838	1.628891514	-4.565317494	median	NA	1795183.673	NA	NA	NA	1971864.116	1335555.394	NA	NA	NA	NA	NA	NA	1798832.422	4718817.366	NA	Tyrosine-protein kinase OS=Danio rerio OX=7955 GN=ptk6b PE=2 SV=1	other metabolic processes;stress response;signal transduction;other biological processes	plasma membrane;other membranes	signal transduction activity or receptor binding;kinase activity;other molecular function	767734	ENSDARG00000059956	zgc:153964	ERBB2 Activates PTK6 Signaling; Cyclin D associated events in G1; SCF(Skp2)-mediated degradation of p27/p21; PTK6 Regulates RHO GTPases, RAS GTPase and MAP kinases; PTK6 Regulates RTKs and Their Effectors AKT1 and DOK1; PTK6 Regulates Cell Cycle; PTK6 Regulates Proteins Involved in RNA Processing; PTK6 Activates STAT3	NA	NA	1745044.875	NA	NA	NA	2060811.375	1241435.625	NA	NA	NA	NA	NA	NA
F1QA93	0	16	0.793660873	1.733467602	27295959.89	1.42E-05	0.55768029	0.901750993	0.603333925	-5.879089001	median	46327278.24	NA	43932536.2	59804674.52	39276733.97	42092281.08	384266.9911	29344178.36	NA	NA	3922507.717	39435229.47	50864754.5	NA	33686923.06	284448025.5	Synaptotagmin VIa OS=Danio rerio OX=7955 GN=syt6a PE=4 SV=3	NA	NA	NA	NA	NA	NA	NA	NA	45370737	NA	45305422	66856544.5	40104796.69	43990988.5	357186.7813	25250832	NA	NA	3523024.5	48838930	45410947.5
A0A0R4ING6	0.125	16	0.785875451	1.724138238	568535.8316	2.95E-07	0.015814075	0.52602673	3.067616179	-2.785835542	median	435577.6721	NA	NA	368621.5982	458047.0942	477893.0085	NA	NA	NA	770449.4779	471294.7439	NA	NA	NA	811581.6748	1053917.31	Calcium signal-modulating cyclophilin ligand OS=Danio rerio OX=7955 GN=camlg PE=1 SV=1	cell organization and biogenesis	other membranes;ER/Golgi	NA	404622	ENSDARG00000100409	zgc:77424	NA	NA	426584.0938	NA	NA	412087.625	467704	499449.9063	NA	NA	NA	799682.625	423296.2813	NA	NA
A0A0R4IF36	0.1875	16	0.785039789	1.723139843	199141634.4	1.03E-04	0.410778489	0.855033466	0.848184489	-5.781422947	median	319187732.1	335381027.8	2780706.063	272034614.3	237619332.1	241544856.1	321775312.5	256010937.6	241776308.7	302206042.9	526769006.1	198648773	250141357.2	NA	NA	210671462.9	Si:ch73-233f7.8 OS=Danio rerio OX=7955 GN=si:ch73-233f7.8 PE=4 SV=1	NA	NA	NA	NA	NA	NA	NA	NA	312597312	326013963	2867602.75	304111584	242629008	252440512	299099040	220298864.6	249301680	313672640	473120832	246018437	223320768
Q5XJ39	0	16	0.784210061	1.722149109	1686892.188	8.75E-07	0.258316913	0.794844877	1.172566765	-5.541506212	median	2589968.301	1988420.132	6148771.839	2555252.12	501434.3392	2137724.513	586523.9924	146534.2966	778724.9173	3491685.915	2740501.416	3766177.708	5145249.772	1128212.871	3199580.571	1106473.395	Mcfd2 protein OS=Danio rerio OX=7955 GN=mcfd2 PE=1 SV=1	NA	NA	other molecular function	449676	ENSDARG00000039757; ENSDARG00000109631; ENSDARG00000116502	hm:zeh1186	NA	NA	2536492	1932884.313	6340920.125	2856554.75	512005.9688	2234153.438	545190.25	126093.5938	802963	3624170.875	2461398.25	4664258.125	4593567.188
A0A2R8QK29	0	16	0.782265597	1.719829561	2242726.651	1.16E-06	0.412217587	0.855033466	0.842208489	-5.859657129	median	12648759.29	2882090.12	2730057.632	2193615.623	718494.3301	913085.6539	636201.2414	802882.3432	701427.6345	1018157.932	2476695.33	1876058.799	6107785.871	112896420	2971990.456	823424.8192	Non-specific serine/threonine protein kinase OS=Danio rerio OX=7955 GN=smg1 PE=1 SV=1	NA	NA	NA	NA	NA	NA	NA	NA	12387594.38	2801594.438	2815371.563	2452275.875	733642.1875	954273.3125	591366.625	690884.8125	723259.8125	1056789.875	2224459.188	2323422.625	5452898.5
A0A286YA42	0	16	0.781035214	1.718363451	141810656.9	7.35E-05	0.069006709	0.679160723	1.950872984	-4.479785101	median	143090336.4	193762307.7	149085061.1	94014426.58	195095006.8	52748169.06	46178493.39	101580257.2	183884578.6	315834879.3	305985555.5	366321434.4	200077599.5	59173084.79	174775091.3	105866897.9	Si:ch73-366l1.5 OS=Danio rerio OX=7955 GN=si:ch73-366l1.5 PE=1 SV=1	NA	other membranes	NA	100003714	ENSDARG00000098465	NA	NA	NA	140135882.5	188350600	153743949	105100140.5	199208151.8	55127544.5	42924185	87410387.75	189608049.8	327818595	274822814	453674218	178624933
Q6DH66	0.5	16	0.780905049	1.718208422	375423.6418	1.95E-07	0.061007255	0.670829054	2.627893759	-3.642000427	median	NA	NA	NA	NA	NA	NA	NA	250158.1956	NA	405673.6887	NA	NA	NA	NA	435974.378	448987.1688	Mitochondrial import receptor subunit TOM20 homolog B OS=Danio rerio OX=7955 GN=tomm20b PE=1 SV=1	transport	other membranes;mitochondrion	other molecular function	436971	NA	tomm20b	Ub-specific processing proteases	NA	NA	NA	NA	NA	NA	NA	NA	215262.5469	NA	421066.1563	NA	NA	NA
A0A0R4J7R2	0	16	0.780722853	1.717991446	2708055.286	1.40E-06	0.210684302	0.7727279	1.323497467	-5.189569395	median	1703198.942	2616790.979	3141202.474	2543981.138	818675.1157	780320.8729	9097256.449	3300639.331	NA	NA	NA	6920012.162	3729131.005	NA	2150361.35	4103239.062	Myosin XVIIIAa OS=Danio rerio OX=7955 GN=myo18aa PE=3 SV=1	cell adhesion;cell organization and biogenesis;developmental processes;other biological processes	cytoskeleton;other cell component	cytoskeletal activity;other molecular function	566880	ENSDARG00000075752	NA	NA	NA	1668032.188	2543705	3239364.625	2843954.75	835935.0625	815519.75	8456151.125	2840218.875	NA	NA	NA	8570154	3329287.125
X1WCT5	0.0625	16	0.778871002	1.715787638	1764493.391	9.15E-07	0.311406258	0.820043265	1.061871141	-5.480186074	median	NA	NA	NA	1529346.555	1338765.233	1484561.466	1028896.337	1254509.74	25589994.68	1841156.419	1719650.83	NA	1388649.671	878888.4571	1330572.695	NA	Leucine-rich repeat-containing 7 OS=Danio rerio OX=7955 GN=lrrc7 PE=4 SV=1	NA	NA	NA	NA	NA	NA	NA	NA	NA	NA	NA	1709679.5	1366990.125	1551527.375	956387.5625	1079512.75	26386492.13	1911015.375	1544515	NA	1239756.25
A8E5P7	0	16	0.778345371	1.715162622	42853937.71	2.22E-05	0.003719522	0.355138281	3.398540638	-1.840967216	median	15935369.62	44812213.61	39203149.89	35305005.7	38882914.59	18339651.18	33133427.8	56282401.35	49809300.77	52547388.62	56100732.02	53409446.33	55228531.47	56886407.76	49725849.64	80342377.91	Zgc:174917 OS=Danio rerio OX=7955 GN=zgc:174917 PE=2 SV=1	other metabolic processes	NA	other molecular function	565650	ENSDARG00000073820	NA	NA	NA	15606344.5	43560625.5	40428243	39467996.5	39702674.5	19166920	30798436.25	48431325.75	51359632.5	54541193	50387218.5	66145430	49306832.75
F6NVB1	0.125	16	0.777451366	1.714100105	2047037.903	1.06E-06	0.177562095	0.756329419	1.50319365	-4.807863468	median	NA	NA	722476.4587	3537996.309	NA	NA	2062000.861	1322600.662	NA	3167352.467	2683304.792	NA	NA	NA	2542237.576	NA	SWI/SNF-related, matrix-associated, actin-dependent regulator of chromatin, subfamily d, member 3b OS=Danio rerio OX=7955 GN=smarcd3b PE=1 SV=1	NA	nucleus	NA	NA	ENSDARG00000019969	smarcd3b	NA	NA	NA	NA	745053.75	3955179.25	NA	NA	1916686.75	1138105.375	NA	3287531.25	2410026.75	NA	NA
F1QM25	0.125	16	0.777290571	1.713909071	2529908.896	1.31E-06	0.204180894	0.767168033	1.429611283	-4.804280564	median	3279595.102	3006739.081	NA	NA	NA	940146.7872	2154389.32	NA	NA	NA	3339874.074	NA	NA	3930640.953	NA	NA	Collagen, type XV, alpha 1b OS=Danio rerio OX=7955 GN=col15a1b PE=1 SV=3	NA	NA	NA	NA	NA	NA	NA	NA	3211879.75	2922762	NA	NA	NA	982555.125	2002564.375	NA	NA	NA	2999728.5	NA	NA
Q7ZWB2	0	16	0.777285698	1.713903281	10722131.86	5.56E-06	0.339686668	0.829773763	0.988933261	-5.66647499	median	8862175.532	19793491.77	12854099.15	329046.6148	NA	14706773.77	8959264.483	25285079.04	26907425.5	9695760.961	9839347.11	25635643.29	NA	16327764.53	10358895.16	9647513.118	Ubiquitin-like protein 4A OS=Danio rerio OX=7955 GN=ubl4a PE=2 SV=1	cell organization and biogenesis;other biological processes	cytosol;nucleus	other molecular function	393270	NA	ubl4a	NA	NA	8679194	19240667.06	13255788	367846.1563	NA	15370170	8327883.781	21757954	27744928.44	10063647	8837270.297	31748703	NA
E7FCY3	0	16	0.776835978	1.713369103	1839082.896	9.54E-07	0.162794657	0.751979838	1.488488906	-5.036922069	median	NA	576659.8919	2708776.356	2909861.584	NA	325845.0867	1959317.891	2650780.274	1933835.088	2984750.191	NA	2193767.139	2254867.411	2507019.158	NA	2718717.052	Coiled-coil domain-containing 136b OS=Danio rerio OX=7955 GN=ccdc136b PE=4 SV=1	cell organization and biogenesis;other biological processes	other membranes;other cell component	NA	100321715	ENSDARG00000075513	NA	NA	NA	NA	560554	2793425.25	3252978	NA	340543.375	1821240.094	2281011.469	1994026.375	3098000.5	NA	2716891.5	2013096.625
H9GYR4	0.25	16	0.77411801	1.710144237	1857451.973	9.63E-07	0.130885951	0.726619915	1.917266624	-4.213430887	median	NA	NA	NA	1509704.074	2108033.544	1346507.819	NA	NA	NA	NA	NA	NA	NA	NA	NA	2777743.558	DnaJ (Hsp40) homolog, subfamily C, member 11b OS=Danio rerio OX=7955 GN=dnajc11b PE=4 SV=1	cell organization and biogenesis	mitochondrion	NA	100329402	ENSDARG00000102696	dnajc11	NA	NA	NA	NA	NA	1687720.875	2152476.75	1407246.375	NA	NA	NA	NA	NA	NA	NA
A0A0N4SU16	1	16	0.773896261	1.7098814	15429956.86	8.00E-06	0.167581003	0.751979838	1.623107588	-4.471129071	median	NA	NA	NA	10045971.03	NA	NA	NA	NA	18058902.41	26129662.8	NA	14885657.32	NA	NA	NA	12394769.76	Si:ch211-127b6.2 OS=Danio rerio OX=7955 GN=si:ch211-127b6.2 PE=4 SV=2	NA	NA	NA	NA	NA	NA	NA	NA	NA	NA	NA	11230542	NA	NA	NA	NA	18620992	27121100	NA	18435282	NA
A0A2R8Q7J6	0.0625	16	0.77281743	1.708603248	4207203.863	2.18E-06	0.183024335	0.758888611	1.755489733	-4.369014385	median	NA	NA	2963146.814	NA	NA	NA	4179648.804	NA	NA	NA	NA	NA	NA	NA	6012951.602	NA	Thymocyte nuclear protein 1 OS=Danio rerio OX=7955 GN=thyn1 PE=1 SV=1	NA	NA	NA	NA	NA	NA	NA	NA	NA	NA	3055744.75	NA	NA	NA	3885099	NA	NA	NA	NA	NA	NA
B8JLM2	0.125	16	0.772576513	1.70831795	363277.4167	1.88E-07	0.035775906	0.618114704	2.345308874	-3.785878422	median	615298.9307	429342.1765	231143.894	NA	190775.7605	442527.7112	183831.1602	156184.5453	415413.4864	NA	374661.2847	763548.8593	535438.0997	NA	414105.6355	492073.0308	DENN/MADD domain-containing 2Da OS=Danio rerio OX=7955 GN=dennd2da PE=1 SV=1	NA	NA	NA	NA	NA	NA	NA	NA	602594.5625	417350.8125	238367.1094	NA	194797.8438	462489.3438	170876.1406	134397.6875	428343.375	NA	336504.3438	945624.25	478027.5
F1R5P3	0.125	16	0.771630863	1.707198558	15850176.22	8.22E-06	0.69616318	0.93540521	0.407431443	-5.729851187	median	3807496.43	NA	4089935.568	102222173.4	NA	NA	NA	NA	NA	NA	NA	2981770.575	94261326.56	NA	3696461.997	151964996.9	DNA helicase OS=Danio rerio OX=7955 GN=mcm6 PE=1 SV=1	NA	NA	NA	NA	NA	NA	NA	NA	3728881.25	NA	4217745.5	114275704	NA	NA	NA	NA	NA	NA	NA	3692801.75	84154464
A0A0R4IRW7	0	16	0.770537349	1.70590505	3287859.189	1.71E-06	0.273518382	0.806459624	1.134395913	-5.582854187	median	6107880.071	3752859.552	2426861.395	85001.65259	4314642.592	3885361.071	4438178.642	4583319.28	3745577.631	3527172.932	6414549	3184551.461	4332649.279	4331361.542	4740427.158	4816922.868	Condensin complex subunit 1 OS=Danio rerio OX=7955 GN=ncapd2 PE=1 SV=2	NA	NA	NA	NA	NA	NA	NA	NA	5981767.781	3648043.609	2502700.484	95024.625	4405607.25	4060622.75	4125409.625	3943972.25	3862160.031	3661004.375	5761266.75	3943937.641	3868095.125
F1Q7K3	0.5	16	0.770145337	1.70544158	2920402.237	1.51E-06	0.14990286	0.738042589	1.963845389	-4.216418762	median	NA	NA	NA	2196143.879	NA	2720612.302	NA	NA	NA	NA	4168699.312	NA	NA	NA	NA	NA	Si:ch73-386h18.1 OS=Danio rerio OX=7955 GN=si:ch73-386h18.1 PE=4 SV=2	other biological processes	nucleus	nucleic acid binding activity;other molecular function	563768	ENSDARG00000073944	si:ch73-386h18.1	RUNX3 regulates CDKN1A transcription	NA	NA	NA	NA	2455102.25	NA	2843334.25	NA	NA	NA	NA	3744143	NA	NA
F1QBH8	0	16	0.770016598	1.705289402	1898826.648	9.85E-07	0.284683717	0.813055163	1.177927961	-5.10488589	median	NA	NA	1997161.111	NA	NA	NA	1026057.194	1500286.3	NA	6034518.886	NA	NA	NA	1101935.623	2292736.893	NA	Leucine-rich repeat-containing 4Ba OS=Danio rerio OX=7955 GN=lrrc4ba PE=4 SV=1	NA	plasma membrane;other membranes	NA	556747	ENSDARG00000004597	NA	NA	NA	NA	NA	2059572.125	NA	NA	NA	953748.5	1291004.875	NA	6263486.5	NA	NA	NA
B8JLS3	0	16	0.769316574	1.704462163	10095684.61	5.24E-06	0.32832517	0.827730134	1.028587721	-5.397404749	median	4872453.35	6500772.097	2703605.689	NA	6542801.069	19135386.96	15593159.05	20865360.95	NA	32562798.47	5066832.653	NA	19110960.23	NA	NA	NA	Myosin, heavy chain 6, cardiac muscle, alpha OS=Danio rerio OX=7955 GN=myh6 PE=1 SV=1	NA	NA	NA	NA	NA	NA	NA	NA	4771849.5	6319208	2788093	NA	6680741.5	19998550	14494272	17954761.5	NA	33798328	4550807	NA	17061850
A0A2R8QMV6	0.75	16	0.767803365	1.70267533	17453808.21	9.05E-06	0.137565168	0.730976151	2.055951102	-4.151768033	median	NA	NA	NA	NA	NA	NA	NA	12240588.65	NA	NA	22365816.45	NA	NA	NA	19421534.39	NA	Plac8 onzin-related protein 5 OS=Danio rerio OX=7955 GN=ponzr5 PE=3 SV=1	NA	NA	NA	NA	NA	NA	NA	NA	NA	NA	NA	NA	NA	NA	NA	10533096	NA	NA	20087996	NA	NA
B8A6I2	0.125	16	0.765164859	1.699564199	3073146.577	1.59E-06	0.084812482	0.695875172	2.312231697	-3.884046768	median	2921089.364	2312174.918	NA	2886895.841	NA	NA	NA	NA	NA	NA	4574424.411	NA	NA	NA	NA	NA	Zinc finger, FYVE domain-containing 21 OS=Danio rerio OX=7955 GN=zfyve21 PE=4 SV=1	NA	NA	other molecular function	100004144	ENSDARG00000027887	wu:fb66b01	NA	NA	2860776.25	2247596.75	NA	3227304.25	NA	NA	NA	NA	NA	NA	4108547.5	NA	NA
F1R166	0	16	0.765066199	1.699447976	16644617.78	8.63E-06	0.042156819	0.637735773	2.210449527	-4.051479921	median	16741708.15	7734169.287	22402092.16	6206478.929	12933774.1	13134313.04	18766300.37	12305535.35	36741988.15	13354337.85	11150311.44	27773478.59	13339850.9	50567934.61	15421033.26	31087096.25	RNA helicase OS=Danio rerio OX=7955 GN=eif4a2 PE=1 SV=1	protein metabolism;other metabolic processes	NA	nucleic acid binding activity;other molecular function	406760	ENSCCRG00000051386; ENSCCRG00010022186; ENSCCRG00010045531; ENSCCRG00015008243; ENSCCRG00015012273; ENSCCRG00020009307; ENSDARG00000016477	eif4a2; wu:fd50g11	NA	NA	16396034.18	7518156.875	23102154.5	6938316.078	13206454	13726778.38	17443794.5	10588983	37885595.25	13861041.19	10014721	34396325.19	11909529
F1QEM7	0.375	16	0.763456749	1.697553154	8958893.674	4.65E-06	0.173287134	0.756181339	1.670862551	-4.489633572	median	NA	NA	NA	NA	6161147.879	7674034.545	NA	NA	8234670.044	NA	NA	NA	NA	16545730.44	NA	NA	Zgc:64189 OS=Danio rerio OX=7955 GN=zgc:64189 PE=4 SV=1	NA	NA	NA	NA	ENSDARG00000033501	tsc22d3	NA	NA	NA	NA	NA	NA	6291042	8020196.5	NA	NA	8490977	NA	NA	NA	NA
I3IS33	0	16	0.761996167	1.695835424	2332629.525	1.21E-06	0.287774347	0.813441863	1.10001926	-5.619102618	median	2336011.995	3140323.544	2707083.75	649418.3753	3892200.349	3032753.544	211455.7428	3292333.459	29942733.55	3315653.786	1523225.775	1585544.024	1434872.514	1709614.091	3567938.565	3454370.996	Synaptotagmin III OS=Danio rerio OX=7955 GN=syt3 PE=4 SV=1	transport;other biological processes	plasma membrane;other membranes;ER/Golgi	other molecular function	100000615	ENSDARG00000075830	NA	NA	NA	2287779.25	3052615.5	2791679.75	725994.5625	3974258.75	3169555.625	196553.9531	2833071.625	30874711.5	3441459.563	1368094.625	1963631.875	1281023
E7FGC2	0	16	0.761306281	1.695024681	3553889.667	1.84E-06	0.097922601	0.706657943	1.766284497	-4.739028373	median	4274894.775	2817227.083	2078961.001	2897513.15	1007325.712	3596923.713	3011340.861	4482919.303	3484676.003	NA	1148344.908	3611636.104	6150098.939	7393453.612	9039445.799	8643867.152	Structural maintenance of chromosomes protein OS=Danio rerio OX=7955 GN=smc4 PE=1 SV=2	cell cycle OR cell proliferation;cell organization and biogenesis	nucleus;other cell component	other molecular function	192332	ENSDARG00000038882	cb788	NA	NA	4186629	2738543	2143928.25	3239173.5	1028562.938	3759174.5	2799124.5	3857577.5	3593137.75	NA	1031393.063	4472864.625	5490674.688
A0A0R4IXV2	0.125	16	0.760856444	1.69449625	1797256.916	9.32E-07	0.1125515	0.716302251	1.762083677	-4.57140434	median	NA	930576.074	NA	1240283.329	2765258.172	NA	1012635.255	NA	1897943.114	1462659.349	NA	NA	4303467.201	3237395.296	NA	1565270.299	Protein-tyrosine-phosphatase OS=Danio rerio OX=7955 GN=ptprdb PE=3 SV=1	cell adhesion;cell organization and biogenesis;other metabolic processes	other membranes	other molecular function	100073332	ENSDARG00000019945	ptprd	NA	NA	NA	904585.4375	NA	1386531.375	2823557.5	NA	941272.4375	NA	1957017.25	1518157	NA	NA	3842042
A0A2R8Q307	0	16	0.760156731	1.693674612	5910877.46	3.07E-06	0.322467889	0.826928304	1.021306022	-5.69849193	median	10950049.41	560785.1411	11361947.68	10471233.17	8467386.582	6238824.309	7449712.477	629855.4482	10792421.4	1104202.157	11884023.91	13655362.33	9098344.632	17734350.47	4576167.824	8586609.523	Forkhead box J3 OS=Danio rerio OX=7955 GN=foxj3 PE=4 SV=1	other biological processes	nucleus	nucleic acid binding activity;other molecular function	797147	ENSDARG00000075774	wu:fd99b01	NA	NA	10723958.56	545122.625	11717007	11705948.94	8645902.625	6520246.5	6924713.5	541994.1875	11128339.25	1146098.875	10673709.38	16911611.63	8122804.375
A0A2R8QQG4	0.25	16	0.757676566	1.690765484	2325135.677	1.21E-06	0.296850742	0.813441863	1.117636653	-5.170214024	median	2881496.752	NA	1461065.041	1345781.844	1537458.355	1723480.984	NA	4787320.84	NA	NA	NA	NA	NA	1570575.371	NA	7567682.056	Netrin g1a OS=Danio rerio OX=7955 GN=ntng1a PE=4 SV=1	NA	NA	NA	NA	NA	NA	NA	NA	2822001.125	NA	1506723.125	1504469.75	1569872.25	1801224.125	NA	4119516.75	NA	NA	NA	NA	NA
E7FGT1	0	16	0.757316563	1.690343631	2847849.767	1.48E-06	0.192838655	0.759864644	1.702153637	-4.409339815	median	NA	NA	NA	NA	NA	NA	2006937.005	NA	NA	NA	NA	4050767.885	2841058.174	NA	NA	NA	Cell cycle and apoptosis regulator 2 OS=Danio rerio OX=7955 GN=ccar2 PE=1 SV=2	other biological processes	nucleus;other cell component	NA	564155	ENSDARG00000038302	NA	NA	NA	NA	NA	NA	NA	NA	NA	1865503.375	NA	NA	NA	NA	5016711.5	2536435
A0A0R4IJ25	0	16	0.75626178	1.689108239	3905350.836	2.03E-06	0.092943911	0.701040726	1.804674361	-4.650943064	median	2333283.662	10568560.89	2418135.348	2436139.534	1462359.767	NA	NA	2768216.201	7569469.516	8602806.17	6702650.763	5261384.885	4846949.851	2492801.885	5082517.294	2314903.906	SWI/SNF-related, matrix-associated, actin-dependent regulator of chromatin, subfamily a, member 2 OS=Danio rerio OX=7955 GN=smarca2 PE=1 SV=2	NA	NA	NA	NA	NA	NA	NA	NA	2285107.25	10273385	2493701.75	2723397	1493190.375	NA	NA	2382065.75	7805071.875	8929222.25	6020027.125	6516011.484	4327251.5
Q1LXU2	0	16	0.755881715	1.688663317	62881407.57	3.26E-05	0.048980206	0.651764112	2.132561003	-4.183036653	median	69061502.52	50918983.89	74594912.12	70225809.56	68900589.09	23724793.07	14321966.05	69703733.23	54945336.38	96334199.64	103517131.3	141346119.4	84494993.42	52884066.33	108599269.7	52888365.27	Procollagen, type IX, alpha 2 OS=Danio rerio OX=7955 GN=col9a2 PE=1 SV=1	cell organization and biogenesis	non-structural extracellular;extracellular matrix;other cell component	extracellular structural activity	321212	ENSDARG00000024492	cb343	NA	NA	67635557	49496836	76925993	78506488	70353205	24794976	13312663	59980458	56655529	99989406	92974550	175051428	75435294
E7F8G8	0.3125	16	0.755169793	1.687830224	6112542.91	3.17E-06	0.291077022	0.813441863	1.466846766	-4.55555188	median	4704977.395	NA	NA	NA	NA	NA	NA	NA	NA	NA	7941203.049	NA	NA	NA	NA	NA	Si:dkey-17e16.10 OS=Danio rerio OX=7955 GN=mrps12 PE=3 SV=1	protein metabolism;other metabolic processes	translational apparatus	other molecular function	793878	ENSDARG00000089836	si:dkey-17e16.10	Mitochondrial translation elongation; Mitochondrial translation termination	NA	4607831.5	NA	NA	NA	NA	NA	NA	NA	NA	NA	7132440.5	NA	NA
B8JM53	0	16	0.755037713	1.687675709	11960848.18	6.20E-06	0.020281762	0.558648874	2.621457282	-3.314684236	median	6601376.749	16491035.87	7405980.611	7095475.316	15026556.43	7367859.551	7109024.376	15465427.35	NA	NA	9581791.348	20766509.85	12891801.24	16895255.18	25386718.63	16008597.65	Trans-2,3-enoyl-CoA reductase b (Fragment) OS=Danio rerio OX=7955 GN=tecrb PE=1 SV=1	NA	NA	NA	NA	NA	NA	NA	NA	6465075	16030447.5	7637416.5	7932138.5	15343358	7700210.5	6608034.5	13308088	NA	NA	8605945	25718479	11509520
E7FCH6	0.0625	16	0.75411695	1.686598936	2917016.395	1.51E-06	0.430105006	0.860007977	0.917889104	-5.017509955	median	NA	NA	NA	2058721.762	NA	NA	NA	NA	NA	2111448.844	NA	5710030.011	NA	NA	NA	NA	Inter-alpha-trypsin inhibitor heavy chain 1 OS=Danio rerio OX=7955 GN=itih3a.2 PE=3 SV=1	other metabolic processes	non-structural extracellular	enzyme regulator activity	564761	ENSDARG00000055053	itih1	NA	NA	NA	NA	NA	2301476	NA	NA	NA	NA	NA	2191563.5	NA	7071640.25	NA
Q6XFR2	0.5625	16	0.753452369	1.68582218	6693889.897	3.47E-06	0.133031679	0.730976151	2.092327569	-4.126743999	median	NA	NA	NA	NA	NA	NA	NA	4725749.776	NA	NA	NA	NA	7782652.466	NA	8155251.038	NA	Glycophorin C OS=Danio rerio OX=7955 GN=gypc PE=2 SV=1	NA	plasma membrane;other membranes;cytoskeleton	NA	335987	ENSDARG00000041546	fj41h10	NA	NA	NA	NA	NA	NA	NA	NA	NA	4066534.5	NA	NA	NA	NA	6948183
A0A2R8Q6U9	0.0625	16	0.751676664	1.683748504	1350031.524	7.00E-07	0.388699926	0.850466054	0.920459459	-5.399838307	median	223038.5257	NA	2362239.129	NA	1911719.514	NA	NA	NA	NA	NA	1219713.552	2135229.895	NA	1487358.374	2094890.543	NA	CLK4-associating serine/arginine-rich protein OS=Danio rerio OX=7955 GN=clasrp PE=1 SV=1	NA	NA	NA	NA	NA	NA	NA	NA	218433.3438	NA	2436058.781	NA	1952023.875	NA	NA	NA	NA	NA	1095493.25	2644395.5	NA
F1QE32	0.0625	16	0.750501391	1.682377419	6025239.172	3.12E-06	0.178252049	0.756329419	1.574545878	-4.622080192	median	4568783.331	NA	NA	NA	NA	NA	NA	4256375.184	NA	NA	NA	4923737.168	13072248.06	NA	6344331.204	NA	Protein unc-119 homolog A OS=Danio rerio OX=7955 GN=unc119a PE=3 SV=2	cell cycle OR cell proliferation;transport;developmental processes;other biological processes	cytoskeleton;other cell component	other molecular function	566824	ENSDARG00000034453	NA	NA	NA	4474449.5	NA	NA	NA	NA	NA	NA	3662635	NA	NA	NA	6097848.5	11670619
F1QPA8	0.5	16	0.748342496	1.679861738	3084233.039	1.60E-06	0.162193327	0.751979838	1.88069267	-4.276311485	median	NA	NA	2309706.001	NA	NA	2914441.274	NA	NA	NA	NA	4358424.67	NA	NA	NA	NA	NA	Sulfotransferase OS=Danio rerio OX=7955 GN=sult3st1 PE=1 SV=1	other metabolic processes	other cell component	other molecular function	558790	ENSDARG00000009885	NA	NA	NA	NA	NA	2381884	NA	NA	3045906.5	NA	NA	NA	NA	3914546	NA	NA
A0A2R8QP98	0.1875	16	0.747551103	1.6789405	205495.3059	1.07E-07	0.279513661	0.809491094	1.152133962	-5.152871675	median	NA	182334.0843	545780.1324	381326.1919	144198.0604	114104.1759	118882.9152	93109.88676	NA	NA	NA	NA	292002.235	323796.8024	NA	NA	RHO family-interacting cell polarization regulator 1 OS=Danio rerio OX=7955 GN=ripor1 PE=1 SV=1	NA	NA	NA	NA	NA	NA	NA	NA	NA	177241.5625	562835.6875	426290.2813	147238.1563	119251.2109	110504.9531	80121.58594	NA	NA	NA	NA	260693.25
F1QLU1	0.5	16	0.746108715	1.677262755	37333524.73	1.94E-05	0.659457736	0.926608652	0.4605115	-5.706447419	median	NA	NA	NA	NA	NA	208329851.5	4738756.989	21719537.76	NA	88140788.07	NA	104760919.6	NA	4446435.362	NA	114825468.5	Si:ch211-149a19.3 OS=Danio rerio OX=7955 GN=si:ch211-149a19.3 PE=4 SV=2	NA	NA	NA	NA	ENSDARG00000079456	si:ch211-149a19.3	NA	NA	NA	NA	NA	NA	NA	217727238	4404805.5	18689785.5	NA	91485112	NA	129742144	NA
Q5RKQ0	0	16	0.745319053	1.676344953	14572599.63	7.56E-06	0.216245516	0.776992037	1.288041782	-5.409578338	median	2371651.103	8789379.019	18030991.46	12486554.77	17797287.71	44550002.37	2145361.482	32260377.32	19835135.3	12632799.97	10699803.21	32233320.7	23422063.98	24644232.66	29507730.76	10910833.51	Pre-mRNA-splicing factor SPF27 OS=Danio rerio OX=7955 GN=bcas2 PE=2 SV=1	RNA metabolism OR transcription;other metabolic processes	nucleus;other cell component	NA	493614	NA	bcas2	mRNA Splicing - Major Pathway	NA	2322682.5	8543895	18594457.5	13958907.25	18172504	46559573.19	1994172.75	27760237.75	20452510.75	13112126.02	9610094.25	39919658.5	20910709.75
A0A2R8QTY7	0.625	16	0.743743478	1.674515207	17641754.23	9.15E-06	0.296305365	0.813441863	1.444652216	-4.56911616	median	NA	NA	NA	NA	NA	13633181.59	NA	NA	NA	NA	NA	22828969.9	NA	NA	NA	NA	Coiled-coil domain-containing 18 OS=Danio rerio OX=7955 GN=ccdc18 PE=4 SV=1	NA	NA	NA	NA	NA	NA	NA	NA	NA	NA	NA	NA	NA	14248150	NA	NA	NA	NA	NA	28272752	NA
F1QIV3	0.9375	16	0.74289863	1.673534892	8472860.721	4.39E-06	0.29669677	0.813441863	1.443011179	-4.570123323	median	NA	NA	NA	NA	6549568.395	NA	NA	NA	NA	NA	NA	NA	NA	NA	NA	10960931.24	Olfactory receptor C family, k2 (Fragment) OS=Danio rerio OX=7955 GN=olfck2 PE=4 SV=1	NA	NA	NA	NA	NA	NA	NA	NA	NA	NA	NA	NA	6687651.5	NA	NA	NA	NA	NA	NA	NA	NA
F1QQ40	0	16	0.742536935	1.673115376	4659799.427	2.42E-06	0.181980559	0.758660901	1.400370747	-5.241434112	median	1195441.854	2980862.097	4539845.931	8444698.667	10478749.28	1267880.793	NA	3847604.492	10581540.88	4094239.368	3307699.06	5329729.64	4756709.429	3366062.752	23443932.05	5296900.914	Mitogen-activated protein kinase OS=Danio rerio OX=7955 GN=mapk14b PE=1 SV=1	other metabolic processes;signal transduction	NA	kinase activity;other molecular function	266756	ENSDARG00000028721	MAPK14	NA	FGF signaling pathway; ERK1-ERK2 MAPK cascade	1170759	2897607.75	4681715.5	9440455.563	10699670.44	1325072.625	NA	3310885.5	10910895	4249587	2970830.313	6600653.688	4246686.813
F1R4W7	0.375	16	0.742232619	1.672762493	1426187.68	7.40E-07	0.114830531	0.716302251	2.034315274	-4.148550796	median	1148998.542	NA	NA	NA	NA	NA	NA	1058277.594	NA	NA	NA	NA	1436464.875	NA	NA	2368604.948	Zinc finger, MYND-type-containing 11 OS=Danio rerio OX=7955 GN=zmynd11 PE=1 SV=1	NA	NA	NA	NA	NA	NA	NA	NA	1125274.625	NA	NA	NA	NA	NA	NA	910653.875	NA	NA	NA	NA	1282444.625
F1QAR8	0.8125	16	0.742023943	1.672520557	1040564.493	5.40E-07	0.247669576	0.794844877	1.452160407	-4.603416361	median	NA	686102.649	NA	1120042.751	NA	NA	NA	NA	NA	NA	NA	NA	NA	NA	NA	1466166.567	Centrosomal protein 170Aa OS=Danio rerio OX=7955 GN=cep170aa PE=3 SV=2	cell organization and biogenesis;developmental processes;other biological processes	cytoskeleton	NA	557463	ENSDARG00000006128	NA	NA	NA	NA	666940.0625	NA	1252112.625	NA	NA	NA	NA	NA	NA	NA	NA	NA
A8DZE4	0	16	0.740976004	1.671306119	80480937.43	4.17E-05	0.076426556	0.685001441	1.895590311	-4.567009172	median	136400553.9	42899753.07	58372277.01	58243192.69	47432315.34	59178743.97	122631241.4	32942478.5	142332827.8	101647058.1	145785582	124831759.4	138575717.4	140669663.6	120562797.9	22193600.42	Glucose-6-phosphate isomerase OS=Danio rerio OX=7955 GN=gpib PE=1 SV=1	NA	NA	NA	NA	NA	NA	NA	NA	133584227.1	41701579.25	60196402.75	65110940.5	48432320.38	61848191.13	113989125.8	28347189.69	146762986.4	105503850.1	130938219.7	154599063.9	123717389.2
E7FFJ7	0.0625	16	0.740394302	1.670632376	1545495.073	8.01E-07	0.267610467	0.798590971	1.193448629	-5.208817349	median	NA	NA	NA	2092226.768	1897466.416	289644.1702	1777710.626	NA	NA	2294185.762	1591705.096	2239461.815	NA	NA	NA	1947141.162	Uncharacterized protein OS=Danio rerio OX=7955 GN=ggt5b PE=1 SV=1	other metabolic processes;stress response	plasma membrane;other membranes	other molecular function	100333757	ENSDARG00000078258	ggt5b	NA	NA	NA	NA	NA	2338931.75	1937470.281	302709.5	1652431.125	NA	NA	2381234	1429599.75	2773482.5	NA
Q6P5I8	0.1875	16	0.739503642	1.669601315	6332716.259	3.28E-06	0.298276389	0.813441863	1.436416731	-4.574176378	median	NA	NA	NA	NA	NA	NA	NA	4900988.016	NA	NA	NA	NA	NA	NA	8182696.038	NA	Protein YIPF5 OS=Danio rerio OX=7955 GN=yipf5 PE=2 SV=1	cell organization and biogenesis;transport;other biological processes	other membranes;ER/Golgi	NA	393265	NA	yipf5	NA	NA	NA	NA	NA	NA	NA	NA	NA	4217328	NA	NA	NA	NA	NA
F1R6R7	0.125	16	0.739137163	1.66917725	846380.5482	4.39E-07	0.140918734	0.731728572	1.851869136	-4.270192105	median	NA	968127.4959	NA	NA	654952.4079	NA	NA	651145.2555	NA	1242918.111	NA	NA	NA	NA	NA	NA	CaM kinase-like vesicle-associated, like OS=Danio rerio OX=7955 GN=camkvl PE=4 SV=1	NA	NA	NA	NA	NA	NA	NA	NA	NA	941088.0625	NA	NA	668760.625	NA	NA	560314.1875	NA	1290078.125	NA	NA	NA
Q4V957	0.0625	16	0.739084947	1.669116838	3686663.742	1.91E-06	0.298471954	0.813441863	1.435603455	-4.574676873	median	NA	NA	NA	2853580.697	NA	NA	NA	NA	NA	NA	NA	4762959.59	NA	NA	NA	NA	RAB41, member RAS oncogene family OS=Danio rerio OX=7955 GN=rab41 PE=1 SV=1	transport	cytosol;ER/Golgi;other cell component	other molecular function	406674	ENSDARG00000029885; ENSDARG00000111593	wu:fi30c11	NA	NA	NA	NA	NA	3190060.75	NA	NA	NA	NA	NA	NA	NA	5898732	NA
X1WBL0	0	16	0.738856588	1.668852661	24757526.38	1.28E-05	0.444812283	0.866882961	0.78365548	-5.906249179	median	16061176.56	130325557	10833636.96	161923463.7	7023932.007	11261184.61	6472517.737	9679599.443	8837168.842	9546642.581	177593269	183565657.3	12900277.03	12542479.87	11630034.25	211536245	DNA helicase OS=Danio rerio OX=7955 GN=chd3 PE=3 SV=2	NA	NA	NA	NA	NA	NA	NA	NA	15729553.84	126685613.6	11172186.64	181016673.8	7172016.016	11769156.48	6016384	8329350.25	9112228.781	9908870.625	159506490	227338610.8	11517087
A0A2R8PZN4	0	16	0.738762967	1.668744367	55365016.51	2.87E-05	0.174069348	0.756329419	1.423277916	-5.242598613	median	19910943.61	17641640.06	125660369.5	43967029.19	110715075.8	117439983.1	18448160.35	24456379.17	104368595.1	126307095	120141064.1	36031186.97	28622960.62	104656109.3	98090578.71	40828991.94	Protein phosphatase 6, regulatory subunit 2a OS=Danio rerio OX=7955 GN=ppp6r2a PE=1 SV=1	NA	NA	NA	NA	NA	NA	NA	NA	19499832.94	17148915.75	129587239	49151402.75	113049257.3	122737490.4	17148074.56	21044853.06	107617103.8	131099562.3	107905437.8	44623161.63	25553957.25
F8W409	0.5	16	0.738642457	1.668604981	16943147.12	8.79E-06	0.484120278	0.879801541	0.773694698	-5.278000978	median	NA	NA	27895361.73	NA	NA	6167407.302	NA	NA	NA	NA	NA	NA	NA	NA	13835227.58	34622258.29	Kinesin family member 21A OS=Danio rerio OX=7955 GN=kif21a PE=3 SV=2	developmental processes;other biological processes	cytoskeleton	cytoskeletal activity;other molecular function	566481	ENSDARG00000061131	NA	NA	NA	NA	NA	28767088	NA	NA	6445608	NA	NA	NA	NA	NA	NA	NA
A0A0R4IAD9	0	16	0.73825403	1.668155791	6387277.729	3.31E-06	0.255202279	0.794844877	1.180596656	-5.532662519	median	17654200.44	10978557.51	9349292.503	860459.7391	4873883.49	8356461.369	598500.2368	9412726.893	7763406.413	6172549.109	7372271.923	5737773.856	13174846.88	15351773.46	8293704.356	6308970.611	Solute carrier family 38 member 3b OS=Danio rerio OX=7955 GN=slc38a3b PE=1 SV=1	transport	other membranes	transporter activity	101884924	ENSDARG00000091061	NA	NA	NA	17289685.81	10671930.56	9641456.625	961920.875	4976638.5	8733406.375	556322.5	8099704.906	8005045.125	6406754	6621451.5	7105999.875	11762217
A0A0R4IXG8	0	16	0.737031704	1.666743041	3627391.139	1.88E-06	0.229650614	0.78696472	1.249485183	-5.454751468	median	941285.2239	1203762.633	10894991.01	1966342.201	6903283.963	1423604.62	12753190.18	1276640.041	6629729.863	4678928.039	7176802.158	2324559.882	1641746.249	4619093.625	6845938.89	8610333.586	Syntaxin 3A OS=Danio rerio OX=7955 GN=stx3b PE=3 SV=1	cell-cell signaling;cell organization and biogenesis;transport	plasma membrane;other membranes;ER/Golgi;other cell component	other molecular function	393515	ENSDARG00000001880	stx3a	NA	NA	921850.0625	1170142	11235458	2198203.5	7048824.375	1487820.875	11854442.5	1098556	6836082.5	4856460.5	6445889.125	2878873	1465715.375
Q6NWE1	0	16	0.73701174	1.666719977	3539576.659	1.84E-06	0.230226561	0.787186732	1.259670549	-5.325085686	median	2221134.056	2098630.58	NA	NA	3299317.468	2412016.744	NA	3110191.575	2726846.46	2343154.251	3653329.862	2396594.946	3706751.568	3250426.734	4218168.341	41731308.4	PHD finger protein 10 OS=Danio rerio OX=7955 GN=phf10 PE=2 SV=2	developmental processes	nucleus	other molecular function	NA	NA	phf10	NA	NA	2175273.25	2040016.625	NA	NA	3368876.25	2520818.5	NA	2676337.5	2811720.5	2432060.5	3281260.75	2968085.5	3309307.25
Q1LYG6	0.0625	16	0.736348079	1.665953438	174122204.9	9.03E-05	0.003243578	0.324357807	3.608610723	-1.597256824	median	137464796.7	81123015.01	123290593.7	151977947.7	NA	222557746.6	154136545.4	130149686.7	214680894.8	278647877.9	NA	262846052.3	166735402.4	NA	239356506.3	231016413.4	Eukaryotic translation elongation factor 2a, tandem duplicate 2 OS=Danio rerio OX=7955 GN=eef2a.2 PE=3 SV=1	protein metabolism;other metabolic processes	cytosol;other cell component	translation activity;nucleic acid binding activity;other molecular function	568904	ENSDARG00000042065	si:dkey-110c1.4	NA	NA	134626496	78857280	127143408	169898432	NA	232596928	143274176	111994544	221362912	289220608	NA	325524160	148857744
F1Q815	0	16	0.736111584	1.665680368	11828543.1	6.13E-06	0.072743744	0.684751621	1.931661018	-4.48742555	median	5402529.585	9228301.456	6794696.894	15116363.09	NA	16138201.87	4106977.281	14207886.11	19081171.22	17088431.5	20009527.87	29311915.04	10059118.74	7501961.507	24117849.6	7397142.709	Pyridine nucleotide-disulphide oxidoreductase domain 2 OS=Danio rerio OX=7955 GN=pyroxd2 PE=1 SV=2	NA	NA	other molecular function	553066	ENSDARG00000014101	CH73-123I13.4	NA	NA	5290981	8970558.5	7007030.25	16898809.5	NA	16866167.25	3817548.813	12225966.63	19675079.28	17736817.47	17971680.88	36301616.25	8980562.625
A5WV17	0	16	0.735901401	1.665437716	1388242.822	7.20E-07	0.056908272	0.66603209	2.053725913	-4.313616183	median	1743014.47	1672175.219	1983544.019	1753044.125	572203.1179	1142113.792	491086.067	551283.8063	961337.597	1480191.261	1426081.756	4237665.113	1849641.094	1544210.206	2053805.339	2103870.922	Stromal antigen 2a OS=Danio rerio OX=7955 GN=stag2a PE=1 SV=1	cell cycle OR cell proliferation;cell organization and biogenesis;other biological processes	nucleus;other cell component	other molecular function	567168	ENSDARG00000011783	fc39a01	NA	NA	1707025.625	1625472	2045529.5	1959754.375	584266.75	1193632.5	456478.0625	474382.8438	991259.5625	1536354.125	1280844.125	5248176.125	1651319.375
E9QFP3	0	16	0.735629064	1.665123361	1202592.845	6.24E-07	0.592731672	0.909341368	0.560988357	-5.654902582	median	NA	1589474.931	NA	NA	NA	4955924.497	76079.20122	1456155.417	NA	NA	1576481.547	1565194.043	1689356.055	NA	NA	NA	Aspartyl-tRNA synthetase 2, mitochondrial OS=Danio rerio OX=7955 GN=dars2 PE=1 SV=2	protein metabolism;RNA metabolism OR transcription;other metabolic processes	mitochondrion	nucleic acid binding activity;other molecular function	571144	ENSDARG00000060861	NA	NA	NA	NA	1545081.5	NA	NA	NA	5179477.375	70717.71875	1253030	NA	NA	1415926.625	1938429.25	1508220.375
A0A0R4ILH4	0	16	0.734882608	1.664262043	5477589.31	2.84E-06	0.027414555	0.583620574	2.487963933	-3.548079543	median	5427789.641	4497860.537	NA	3359474.468	NA	3387257.625	2567463.249	7304116.852	7851458.147	10938389.2	4461552.893	10954402.44	4941285.144	NA	4711772.953	7849461.402	Sorting nexin 1b OS=Danio rerio OX=7955 GN=snx1b PE=1 SV=1	NA	NA	NA	NA	NA	NA	NA	NA	5315719.5	4372237	NA	3755607	NA	3540050.75	2386528	6285234	8095837.5	11353424.25	4007171.25	13566582.5	4411472
X1WHE9	0	16	0.733585125	1.662765967	9793906.824	5.08E-06	0.0908426	0.701040726	1.808550314	-4.676037231	median	20871353.97	5743284.763	5076985.88	5574639.246	7656003.175	10440561.95	4775247.567	NA	15976832.07	24987982.54	6089295.152	21747707.15	6793480.939	5917632.632	21460399.89	12388063.23	Prion protein,-related sequence 3 OS=Danio rerio OX=7955 GN=prnprs3 PE=4 SV=1	NA	NA	NA	NA	NA	NA	NA	NA	20440413.25	5582877	5235641	6231973	7817413	10911517	4438724.5	NA	16474116.5	25936101	5469138	26933652	6065072.156
F1QZ64	0	16	0.733306575	1.662444958	8942017.365	4.64E-06	0.425895318	0.858332442	0.818746536	-5.845698452	median	7964317.916	4232993.399	3602805.565	2159624.332	81730689.9	5786302.268	6148991.175	8034438.735	2101370.855	6091932.445	94531808.91	5954849.505	6033735.57	7711138.95	90941136.96	NA	ATP-binding cassette, sub-family F (GCN20), member 2a OS=Danio rerio OX=7955 GN=abcf2a PE=1 SV=1	NA	NA	other molecular function	336770	ENSDARG00000038785	abcf2	NA	NA	7799874.875	4114767.5	3715392.75	2414276.5	83453800	6047312	5715657.125	6913680.125	2166776.75	6323078.5	84904327.25	7374839.25	5386788
F1QBV5	0.25	16	0.732751671	1.661805654	1240264.306	6.43E-07	0.226612927	0.785999791	1.539985753	-4.534464215	median	884017.2857	NA	NA	NA	NA	NA	NA	NA	NA	1813384.3	1190123.765	NA	NA	NA	NA	NA	Kinesin family member 1B OS=Danio rerio OX=7955 GN=kif1b PE=1 SV=1	cell organization and biogenesis;transport;developmental processes;other biological processes	cytoskeleton;other cell component	cytoskeletal activity;other molecular function	369190	ENSDARG00000037020	unm_st43	NA	NA	865764.5625	NA	NA	NA	NA	NA	NA	NA	NA	1882189.5	1068917	NA	NA
F1R1Z7	0.5625	16	0.731775442	1.66068154	2747254.253	1.42E-06	0.180479407	0.758303971	1.635556398	-4.523178206	median	2140794.242	NA	NA	NA	2122933.658	NA	NA	NA	NA	NA	NA	NA	NA	2482971.301	5047918.878	NA	Tyrosine-protein phosphatase non-receptor type OS=Danio rerio OX=7955 GN=ptpn11b PE=3 SV=1	NA	NA	NA	NA	NA	NA	NA	NA	2096592.25	NA	NA	NA	2167691	NA	NA	NA	NA	NA	NA	NA	NA
Q1LVG4	0.0625	16	0.731237285	1.660062184	4222338.245	2.19E-06	0.062874945	0.671479995	2.000757331	-4.399806508	median	1661683.567	2121247.77	3153504.9	2834330.352	4179360.466	5647668.896	2378473.706	7520827.508	4585709.941	4781232.792	10652924.67	11938505.16	3323307.815	2339953.324	5167737.493	6846649.712	Tyrosine-protein kinase receptor OS=Danio rerio OX=7955 GN=insrb PE=1 SV=3	other metabolic processes;developmental processes;signal transduction;other biological processes	plasma membrane;other membranes;other cell component	kinase activity;other molecular function	245700	ENSDARG00000071524	IRb	Insulin receptor recycling; Signal attenuation	Insulin signaling	1627374	2062002.125	3252051.5	3168540.5	4267473	5902425.125	2210857	6471714.75	4728441.75	4962647	9567990	14785353.75	2966977
E9QC50	0.0625	16	0.730502438	1.659216835	2636824.159	1.37E-06	0.30609856	0.817444203	1.144176133	-4.913908872	median	3502276.408	NA	1317462.598	2071344.814	3373347.215	NA	NA	NA	NA	NA	NA	NA	NA	NA	3953699.753	NA	SWI/SNF-related, matrix-associated, actin-dependent regulator of chromatin, subfamily d, member 3a OS=Danio rerio OX=7955 GN=smarcd3a PE=3 SV=1	other biological processes	nucleus	other molecular function	564652	ENSDARG00000038786	NA	NA	NA	3429963.25	NA	1358633.125	2315587.5	3444466.75	NA	NA	NA	NA	NA	NA	NA	NA
E7EY74	0	16	0.72898886	1.65747701	7199928.891	3.73E-06	0.433638784	0.86168223	0.816357669	-5.639383762	median	31661193.14	3823631.578	NA	NA	3776057.953	4748721.192	4067240.363	4692202.351	4834931.096	NA	27414362.2	NA	NA	NA	33096686.92	2059841.973	Serine/threonine-protein phosphatase 4 regulatory subunit 2-B OS=Danio rerio OX=7955 GN=ppp4r2b PE=1 SV=1	NA	NA	NA	NA	NA	NA	NA	NA	31007469.5	3716839	NA	NA	3855667.75	4962927.5	3780612.25	4037666.75	4985420	NA	24622378.5	NA	NA
A1L200	0.125	16	0.726922403	1.655104608	224156.6594	1.16E-07	0.295028164	0.813441863	1.122180903	-5.254808863	median	NA	140944.5432	309394.071	NA	NA	100414.6246	NA	NA	NA	84672.42455	NA	403979.9671	200375.4983	NA	432332.7284	491237.3596	Eukaryotic translation initiation factor 4E class II 2A OS=Danio rerio OX=7955 GN=eif4e2 PE=2 SV=1	protein metabolism;other metabolic processes;developmental processes	translational apparatus	nucleic acid binding activity	541523	ENSDARG00000038585	zgc:110542	ISG15 antiviral mechanism	NA	NA	137008.0156	319062.5938	NA	NA	104944.1484	NA	NA	NA	87885.14844	NA	500312.7813	178890.8906
E7F5W0	0	16	0.726152959	1.654222114	9091093.475	4.71E-06	0.040390242	0.633812753	2.232515567	-4.013773371	median	5384913.801	2879942.835	6329032.833	7701130.638	4905368.878	7230443.099	9155234.622	25385935.51	12226580.57	11349989.84	12171809.4	14051290.24	8057955.006	13918019.5	15178195.34	8647887.348	Non-lysosomal glucosylceramidase OS=Danio rerio OX=7955 GN=gba2 PE=1 SV=3	cell organization and biogenesis;other metabolic processes;developmental processes	plasma membrane;other membranes	other molecular function	559240	ENSDARG00000061472	NA	Glycosphingolipid catabolism	NA	5273728.938	2799507.125	6526814.25	8609209.688	5008787.688	7556595.438	8510043.438	21844741.56	12607137.13	11780642.25	10932185.69	17401952.25	7193967.125
Q7ZW82	0	16	0.725715464	1.653720549	9532470.904	4.94E-06	0.05915231	0.670829054	2.043875495	-4.309328311	median	16311889.36	4796712.869	10998260.54	11171565.52	11986124.92	NA	3046962.189	3114688.35	12277863.74	11153179.75	11887142.35	8245160.182	9952318.85	14586691.84	15720409.8	14557701.46	Guanine nucleotide-binding protein (G protein), alpha-inhibiting activity polypeptide a OS=Danio rerio OX=7955 GN=gnaia PE=1 SV=1	signal transduction	plasma membrane;other membranes	signal transduction activity or receptor binding;other molecular function	323509	ENSDARG00000044760; ENSDARG00000109225	cb874	NA	NA	15975090.06	4662742.5	11341954.69	12488861	12238825.75	NA	2832235.508	2680207	12660016.5	11576364.59	10676510.22	10211296	8885214
D6MUD3	0	16	0.725564176	1.653547142	44341891.95	2.30E-05	0.062588122	0.670829054	2.00319693	-4.395865061	median	29145960.95	32888538.39	34131203.52	49169978.51	75017419.79	23135376.36	15555005.53	46032440.18	41844938.79	99560156.24	112624082.1	86885515.9	50067665.77	25054739.23	73821150.85	29596808.39	Collagen type XI alpha-1b OS=Danio rerio OX=7955 GN=col11a1b PE=2 SV=1	cell organization and biogenesis;developmental processes	non-structural extracellular;extracellular matrix	extracellular structural activity;other molecular function	555202	ENSDARG00000009014	COL11A1b	Collagen biosynthesis and modifying enzymes; Assembly of collagen fibrils and other multimeric structures	NA	28544170.5	31969974	35197799	54967858	76598995.5	24178971.75	14458807.25	39611176	43147377	103337765	101154014	107604182.5	44699324
F1QJ48	0	16	0.725240425	1.653176115	1765019.313	9.15E-07	0.407467247	0.855033466	0.854355581	-5.78582451	median	679284.9554	7163623.279	4989461.505	1970691.033	174442.6393	416825.9767	NA	2640370.843	1095422.471	7072850.975	2446456.505	1554725.391	3485116.329	488965.4076	NA	6173058.636	Mitochondrial ribosome recycling factor OS=Danio rerio OX=7955 GN=mrrf PE=1 SV=1	NA	NA	NA	NA	NA	NA	NA	NA	665259.4375	6963546	5145381.5	2203065.125	178120.375	435628.25	NA	2272054.094	1129517.875	7341216	2197300	1925464.25	3111436.125
A0A0R4IRC9	0	16	0.724901351	1.652787618	5406546.074	2.80E-06	0.184288068	0.75914626	1.476878318	-4.774414772	median	NA	NA	NA	NA	NA	3407938.498	4184170.993	NA	9332876.246	3672369.854	NA	NA	10999960.84	6473020.486	NA	3880414.728	Si:dkey-245n4.2 OS=Danio rerio OX=7955 GN=si:dkey-245n4.2 PE=4 SV=1	NA	other membranes	other molecular function	101886647	ENSDARG00000103167	NA	NA	NA	NA	NA	NA	NA	NA	3561664.5	3889302.5	NA	9623365.25	3811710.5	NA	NA	9820526
A0A0G2L0Q2	0.375	16	0.723830799	1.651561622	7205291.758	3.74E-06	0.332727137	0.827730134	1.165341081	-4.829817868	median	NA	NA	NA	4332930.384	8575476.129	NA	NA	NA	NA	NA	10067340.54	NA	NA	NA	NA	NA	Very-long-chain (3R)-3-hydroxyacyl-CoA dehydratase OS=Danio rerio OX=7955 GN=hacd1 PE=3 SV=1	other metabolic processes	other membranes;ER/Golgi	other molecular function	553326	ENSDARG00000103744	ptpla	NA	NA	NA	NA	NA	4843848	8756271	NA	NA	NA	NA	NA	9042044	NA	NA
A8WG92	0.0625	16	0.723339561	1.65099936	2353540.052	1.22E-06	0.295205866	0.813441863	1.085100264	-5.602230084	median	857877.758	1126307.079	11492232.54	1254747.197	4017569.837	1261391.991	1069798.229	1917311.731	4598893.837	10466247.53	1285025.551	10531379.38	1036511.914	3699478.577	NA	1040918.459	Acid phosphatase 6, lysophosphatidic OS=Danio rerio OX=7955 GN=acp6 PE=1 SV=1	other metabolic processes	mitochondrion	other molecular function	558758	ENSDARG00000040064	im:7147584	Synthesis of PA	NA	840164.75	1094849.75	11851363.25	1402700.75	4102271.375	1318291.125	994407	1649857.625	4742036	10863368.13	1154153.625	13042685.63	925375.3125
Q1LVV0	0.6875	16	0.721361335	1.648737058	371400.502	1.93E-07	0.306904504	0.817444203	1.401176995	-4.595989943	median	NA	NA	NA	NA	NA	289245.617	NA	NA	NA	NA	NA	NA	476889.9676	NA	NA	NA	Protein FAM83H OS=Danio rerio OX=7955 GN=fam83h PE=3 SV=1	cell organization and biogenesis;signal transduction;other biological processes	cytoskeleton;other cell component	other molecular function	565918	NA	fam83h	NA	NA	NA	NA	NA	NA	NA	302292.9688	NA	NA	NA	NA	NA	NA	425757
F1Q6Z0	0.6875	16	0.719639622	1.646770628	768515.3724	3.99E-07	0.30773994	0.817444203	1.397832729	-4.598073307	median	598874.7504	NA	NA	NA	NA	NA	NA	NA	NA	NA	NA	NA	NA	NA	986209.349	NA	Protein Jade-3 OS=Danio rerio OX=7955 GN=jade3 PE=1 SV=1	NA	NA	other molecular function	322209	ENSDARG00000019614	phf16	NA	NA	586509.5	NA	NA	NA	NA	NA	NA	NA	NA	NA	NA	NA	NA
B0UYE9	0	16	0.71929457	1.646376814	12364242.18	6.41E-06	0.046237752	0.645849833	2.162582658	-4.132619081	median	5191890.929	8984454.915	13154336.28	5771995.033	20684230.19	10670073.59	4800924.588	19809760.12	15297773.99	11655326.7	18967676.34	13510765.85	23635729.3	9496909.156	27754833.56	14096791.72	GRIP1-associated protein 1 OS=Danio rerio OX=7955 GN=gripap1 PE=1 SV=1	transport;other biological processes	other membranes;other cytoplasmic organelle;other cell component	NA	791150	ENSDARG00000063069	zgc:158787	NA	NA	5084691.5	8733522.5	13565407.5	6452600	21120311.25	11151381.5	4462592	17046411	15773922.5	12097564.5	17035935.5	16732534.75	21101465.5
F1Q8Q6	0	16	0.71851063	1.645482439	9106736.191	4.72E-06	0.071585074	0.682736611	1.931082568	-4.511183465	median	9366991.71	20239332.37	3609893.808	4995729.416	4245898.166	11488544.58	6594422.668	5867161.191	11882509.53	6178445.145	11299771.25	27773949.59	11933838.29	15292492.08	14551998.24	5667602.021	ATP-dependent dihydroxyacetone kinase OS=Danio rerio OX=7955 GN=tkfc PE=1 SV=1	NA	NA	NA	NA	NA	NA	NA	NA	9173587	19674055.5	3722702.5	5584801	4335413.5	12006772.25	6129698	5048725.5	12252356.75	6412873.75	10148959.25	34396908.5	10654271.5
E9QIZ1	0	16	0.717789888	1.644660594	64831343.98	3.36E-05	0.02471044	0.570535532	2.481474046	-3.576379675	median	44300126.04	38591951.68	37592505.67	72326702.69	53640159.6	68269089.75	46195830.15	54244593.17	55109658.43	44848585.15	77196761.64	137344322.1	142536513.9	56868447.78	185399028.9	57982124.68	Si:ch211-197h24.6 OS=Danio rerio OX=7955 GN=si:ch211-197h24.6 PE=1 SV=1	NA	NA	nucleic acid binding activity	560245	ENSDARG00000091631	NA	NA	NA	43385440.38	37514093.13	38767266.38	80855108	54771043.25	71348586.13	42940300	46677780.25	56824965.63	46550274	69334747.63	170095364.5	127253502.2
F1Q632	0	16	0.717150348	1.643931685	8175343.059	4.24E-06	0.098652676	0.707411433	1.754663933	-4.782224873	median	11793321.06	5028259.761	10439563.92	9995226.743	5616412.661	4223574.972	6743780.538	2760205.014	4406903.842	12785820.16	10262213.45	20714925.2	15317613.08	14485638.58	17351570.31	3160303.907	HECT-type E3 ubiquitin transferase OS=Danio rerio OX=7955 GN=nedd4l PE=1 SV=1	NA	NA	NA	NA	NA	NA	NA	NA	11549818.78	4887822.375	10765798.88	11173814.2	5734822.25	4414092.875	6268530.266	2375172.078	4544070.25	13270952.25	9217070.313	25654593.5	13675232.1
I3ISS1	0	16	0.716610616	1.643316782	96035128.03	4.98E-05	0.14117271	0.731728572	1.548881004	-5.076232178	median	104107719.6	68280576.58	53002006.49	167366722.9	116583453.4	74179033.16	13187118.11	137957805.8	203960728.7	161602881.5	202283911.4	193123292.2	83671866.31	58196076.69	131909442.1	63794820.3	Collagen, type XI, alpha 2 OS=Danio rerio OX=7955 GN=col11a2 PE=1 SV=1	cell organization and biogenesis;developmental processes;other biological processes	non-structural extracellular;extracellular matrix;other cell component	extracellular structural activity;other molecular function	561679	ENSDARG00000012422	col11a1	NA	NA	101958158.3	66373526	54658312	187101775	119041356.6	77525116.5	12257790.5	118713474.8	210309077	167734576	181682542.8	239175353.5	74700424
A0A286Y9P2	0	16	0.715753551	1.642340823	1864152.927	9.67E-07	0.346515583	0.830888042	0.972262091	-5.712674775	median	767692.5361	917211.6224	4467478.951	1186040.946	NA	934055.9705	815473.147	4318897.07	28691944.66	4939912.692	946016.7872	1135697.014	4996912.689	930186.4315	1009448.294	1300924.668	Ral GTPase-activating protein non-catalytic subunit beta OS=Danio rerio OX=7955 GN=ralgapb PE=1 SV=2	other biological processes	NA	enzyme regulator activity	559303	ENSDARG00000088899	NA	NA	NA	751841.625	891594.25	4607087.063	1325893	NA	976189.5625	758004.8125	3716435.438	29584991.38	5127347.688	849670.8125	1406514.625	4461135.063
E7F084	0.125	16	0.715034767	1.641522775	385039.9725	2.00E-07	0.122700477	0.718264737	1.66232619	-4.795429895	median	506423.4266	610646.3713	463926.3641	543349.4351	151177.6763	NA	147947.7624	169554.4999	725484.6031	NA	412130.4436	639167.4589	524748.3303	NA	358182.1722	NA	Kinesin family member 13Bb OS=Danio rerio OX=7955 GN=kif13bb PE=1 SV=2	transport;developmental processes;other biological processes	cytoskeleton;other cell component	cytoskeletal activity;other molecular function	100317281	ENSDARG00000073859	NA	NA	NA	495967.0625	593591.25	478424	607418.5	154364.9219	NA	137521.5313	145902.6094	748065.5625	NA	370157.5	791582.9375	468483.9063
D2X2F9	0	16	0.712326074	1.63844367	448558.9183	2.33E-07	0.051530095	0.66016615	2.131048952	-4.144443452	median	NA	215542.2154	682603.9686	591718.9431	222631.405	422534.4765	NA	183002.915	558154.0131	588859.2397	370630.9791	709370.0034	520682.6862	916017.5656	321238.2846	672768.1338	Neuroligin 1 OS=Danio rerio OX=7955 GN=nlgn1 PE=2 SV=1	cell adhesion;cell-cell signaling;cell organization and biogenesis;transport;developmental processes;other biological processes	plasma membrane;other membranes;other cell component	signal transduction activity or receptor binding;other molecular function	100002610	ENSDARG00000077710	NA	Neurexins and neuroligins	NA	NA	209522.2031	703935.25	661491.5	227325.0938	441594.25	NA	157475.0469	575526.75	611202.3125	332884.5	878525.9375	464854.1875
Q803H4	0	16	0.712111431	1.638199922	22379247.85	1.16E-05	0.184145842	0.759059412	1.38874252	-5.286473229	median	24667513.83	21102941.13	1296788.049	26764857.08	23900724.3	28748470	28368075.86	24804947.4	27726312.91	26514144.42	23236903.27	29155507.61	31367996.91	31838781.33	30941480	29442764.96	Histone H3-like centromeric protein A OS=Danio rerio OX=7955 GN=cenpa PE=1 SV=1	NA	nucleus;other cell component	nucleic acid binding activity;other molecular function	100302659	NA	cenpa	NA	NA	24158192	20513544	1337312.5	29920836	24404618	30045262	26368910	21344798	28589304	27520170	20870368	36107912	28004666
F1R0X5	0.25	16	0.710703614	1.636602107	1590166.407	8.25E-07	0.238333258	0.794297738	1.345078309	-4.856251329	median	NA	NA	NA	NA	1342870.556	1156111.864	1434042.381	NA	NA	NA	3756280.5	NA	1215790.821	NA	NA	NA	Adenosine deaminase-like protein OS=Danio rerio OX=7955 GN=adal PE=1 SV=1	NA	NA	NA	NA	NA	NA	NA	NA	NA	NA	NA	NA	1371182	1208262	1332982	NA	NA	NA	3373726.5	NA	1085431.625
A0A0R4IN87	0.0625	16	0.710643218	1.636533594	2720753.719	1.41E-06	0.507956446	0.886506037	0.684649232	-5.763627782	median	5315475.003	3940532.45	NA	NA	3030406.851	246389.8573	NA	NA	4341819.369	4491983.205	6272315.245	236071.8567	NA	6242027.404	4474365.446	4794261.296	GATA zinc finger domain-containing 2Ab OS=Danio rerio OX=7955 GN=gatad2ab PE=1 SV=2	other biological processes	nucleus	nucleic acid binding activity	405852	ENSDARG00000006192	gatad2a	NA	NA	5205723.875	3830474.875	NA	NA	3094296.25	257504.0625	NA	NA	4476960	4662422.422	5633518.625	292365.4063	NA
A0A0H2UKU2	0	16	0.710594539	1.636478376	20413178.49	1.06E-05	0.306458321	0.817444203	1.068871785	-5.504425034	median	NA	23797209.01	24034510.8	7835900.552	28225066.16	15169433.04	7107744.156	25744421.74	NA	50608107.71	49671627.93	13403754.06	NA	NA	83410720.35	5304950.142	Collagen, type II, alpha 1b OS=Danio rerio OX=7955 GN=col2a1b PE=4 SV=3	NA	NA	NA	NA	NA	NA	NA	NA	NA	23132562	24785586	8759871	28820129	15853699	6606844.5	22153221	NA	52528330	44612879	16600005	NA
A0A0R4IA19	0	16	0.71009728	1.635914422	4563942.236	2.37E-06	0.364676825	0.834371811	0.937323477	-5.704623645	median	5935838.217	7162746.22	NA	NA	132545.4486	5779108.754	6878532.267	7462156.084	4162777.606	5241422.813	5392595.6	5775090.986	5472173.962	6318205.013	6959120.228	6224686.689	RNA helicase (Fragment) OS=Danio rerio OX=7955 GN=ddx24 PE=1 SV=1	NA	NA	NA	NA	NA	NA	NA	NA	5813278.156	6962693.438	NA	NA	135339.875	6039794	6393785.719	6421227.656	4292345.5	5440298	4843393	7152215.625	4885438
A0A0R4IY58	0.1875	16	0.709729378	1.635497301	572902.5539	2.97E-07	0.235958026	0.793469393	1.283656587	-5.112865521	median	310116.7523	NA	421645.7828	325830.0801	NA	NA	945277.2513	NA	1345107.077	1287845.796	378265.996	439748.809	NA	NA	NA	NA	Nuclear receptor coactivator 3 OS=Danio rerio OX=7955 GN=ncoa3 PE=1 SV=2	NA	NA	NA	NA	NA	NA	NA	NA	303713.625	NA	434822.1563	364250.3438	NA	NA	878661.3125	NA	1386974	1336710.5	339741.9375	544611.0391	NA
A0A0R4IS09	0	16	0.708901623	1.634559193	20281712.71	1.05E-05	0.054878079	0.664765737	2.072907126	-4.282093252	median	6536337.861	9028754.691	24485050.49	21926354.28	28501981.02	20455001.52	7719376.331	28128582.66	25579468.2	21013453.99	29217279.73	29997492.84	34070997.29	16621301.11	43970220.12	17422779.04	Collagen, type XIV, alpha 1b (Fragment) OS=Danio rerio OX=7955 GN=col14a1b PE=4 SV=1	NA	NA	NA	NA	NA	NA	NA	NA	6401379	8776585	25250205	24511801	29102882	21377690	7175373.5	24204805	26375638	21810767	26241680	37150676.5	30417846
A0A2R8QB14	0	16	0.708836422	1.634485323	42207423.75	2.19E-05	0.067246946	0.676864684	1.964766012	-4.457629734	median	25656661.18	23202593.25	46333370.7	44232038.48	44417455.1	35509098.16	26824671.37	27339553.32	55998667.37	124695618.4	24429344.11	107652582.1	40251659.53	26154402.3	116305968.9	31969741.11	Uncharacterized protein OS=Danio rerio OX=7955 PE=4 SV=1	NA	NA	NA	NA	NA	NA	NA	NA	25126915.95	22554553.63	47781282.25	49447660.63	45353898.5	37110849.98	24934272.91	23525840.78	57741645.28	129426941.5	21941366.09	133323350.6	35935806.94
Q6P2T6	0.25	16	0.708015844	1.633555922	946552.3001	4.91E-07	0.123401919	0.718819862	1.800079901	-4.42732156	median	NA	562988.7495	NA	1308115.408	NA	551552.7555	NA	NA	NA	NA	NA	1442011.259	1079034.09	NA	NA	1137970.59	Cysteine and glycine-rich protein 2 OS=Danio rerio OX=7955 GN=csrp2 PE=2 SV=1	cell organization and biogenesis;other biological processes	cytoskeleton;nucleus;other cell component	cytoskeletal activity;other molecular function	393871	ENSDARG00000011961	zgc:77740	NA	NA	NA	547264.6875	NA	1462361.875	NA	576432.3125	NA	NA	NA	NA	NA	1785872.375	963338.1875
I3IS63	0.125	16	0.707195696	1.632627537	3369273.223	1.75E-06	0.313865795	0.822121804	1.373661565	-4.613197207	median	NA	NA	NA	NA	NA	NA	NA	2636893.999	NA	NA	NA	NA	NA	NA	4305065.755	NA	Vesicle-associated membrane protein 4 (Fragment) OS=Danio rerio OX=7955 GN=vamp4 PE=1 SV=1	NA	NA	NA	NA	NA	NA	NA	NA	NA	NA	NA	NA	NA	NA	NA	2269062.25	NA	NA	NA	NA	NA
Q7ZVR3	0	16	0.706339228	1.631658602	31342806.26	1.63E-05	0.234983881	0.792627765	1.234633993	-5.471853859	median	34086038.7	24795327.2	1554759.841	19686100.72	37035401.06	51185355.89	46938989.62	57084727.99	42369936.19	44825042.19	34086511.44	30721952.2	38221755.03	41509596.71	37619504.42	55608107.31	Serine/threonine-protein phosphatase OS=Danio rerio OX=7955 GN=ppp1cab PE=1 SV=1	other metabolic processes;developmental processes;other biological processes	nucleus;other cell component	other molecular function	327301	ENSDARG00000071566	zgc:76940	NA	NA	33382248.13	24102803.13	1603345.875	22007387.88	37816210.25	53494235.63	43631087.25	49121732.38	43688715.13	46525837.75	30615010.5	38047890	34123552.31
A0A140LG11	0	16	0.70507637	1.63023096	48068134.18	2.49E-05	0.053045276	0.664725897	2.090788665	-4.252560835	median	72950194.18	36081383.34	49130714.83	23896458.39	55643479.31	36877989.92	34207251.2	18602256.17	72446730.43	93555900.58	98771252.88	112916110.8	24440933.15	37662340.16	62203320.64	46509274.31	Si:dkey-56m19.5 OS=Danio rerio OX=7955 GN=si:dkey-56m19.5 PE=1 SV=1	NA	NA	NA	797705	ENSDARG00000068432; ENSDARG00000109914	NA	NA	NA	71443957	35073644	50666043	26714210	56816598.5	38541490	31796584.75	16007347	74701660	97105690	88712010	139842017	21820334
Q08BK6	0	16	0.704917939	1.630051945	43740952.9	2.27E-05	0.040827419	0.633812753	2.226972653	-4.023262725	median	27186555.93	36901653.94	98951750.23	33835384.16	30842837.76	49188844.09	14103190.41	26409927.52	75803890.17	61528397.17	31973139.27	73464728.58	40463458.55	60581245.7	45430254.44	77541477.83	Complexin 4a OS=Danio rerio OX=7955 GN=cplx4a PE=2 SV=1	cell-cell signaling;transport;other biological processes	other membranes;other cell component	other molecular function	768157	ENSDARG00000059978	CPLX4a	NA	NA	26625222.25	35871004.75	102043979	37825084.5	31493090.5	51407664.75	13109305	22725892.5	78163312.5	63862967.75	28716872.25	90983082.5	36124896.5
F1QV04	0.4375	16	0.704673227	1.629775476	2319012.255	1.20E-06	0.390597792	0.850494712	1.010942438	-4.948602829	median	NA	NA	NA	NA	NA	NA	1674497.582	NA	4080474.809	NA	NA	1825214.48	NA	NA	NA	NA	Sulfotransferase OS=Danio rerio OX=7955 GN=sult5a1 PE=3 SV=1	other metabolic processes	other cell component	other molecular function	767718	ENSDARG00000007769	zgc:153723	NA	NA	NA	NA	NA	NA	NA	NA	1556491.75	NA	4207481	NA	NA	2260454	NA
B0S7I0	0	16	0.704317993	1.629374227	3008595.137	1.56E-06	0.096984214	0.705173228	1.764213225	-4.767980396	median	2214074.034	2455264.351	480942.6087	6811550.562	2490331.638	2319461.257	2464196.817	3757312.235	6678352.952	4203601.349	6085175.88	3316509.45	3756441.397	2600639.902	3016098.742	2834299.263	Patatin-like phospholipase domain-containing 7b OS=Danio rerio OX=7955 GN=pnpla7b PE=3 SV=1	NA	NA	NA	NA	NA	NA	NA	NA	2168359	2386689.75	495972	7614734.75	2542834.75	2424088	2290539	3233188.5	6886219	4363098.5	5465438.25	4107362.25	3353669.25
A0A0R4IPA7	0	16	0.703991417	1.629005434	46869832.13	2.43E-05	0.633225797	0.91740142	0.503271608	-5.624321861	median	NA	NA	NA	7923595.947	NA	NA	28488582.23	219383134.3	26021377.61	212529347.8	NA	NA	NA	NA	38709253.8	NA	Sperm flagellar 2 OS=Danio rerio OX=7955 GN=spef2 PE=1 SV=1	cell organization and biogenesis	cytoskeleton	NA	553375	ENSDARG00000098330	si:ch211-149f21.2	NA	NA	NA	NA	NA	8857907	NA	NA	26480924	188780432	26831302	220593344	NA	NA	NA
A0A0R4IRX5	0	16	0.703496726	1.628446955	7387733.325	3.83E-06	0.176810231	0.756329419	1.413725792	-5.25481657	median	17454692.93	966421.0866	9694968.306	8431563.109	6522260.741	1787273.302	8986697.47	8735200.383	8584258.362	6299584.628	7985532.06	15079102.91	8739923.05	7208783.714	16730616.69	9090934.666	Zgc:152904 OS=Danio rerio OX=7955 GN=zgc:152904 PE=4 SV=1	NA	NA	NA	NA	NA	NA	NA	NA	17094297.63	939429.3125	9997934.75	9425771.125	6659768.125	1867894	8353383.5	7516689.5	8851446.375	6538609.625	7172254.875	18674856.5	7802813.375
A0A0R4IP09	0	16	0.702909624	1.627784396	5464368.07	2.83E-06	0.277584561	0.809491094	1.179713726	-5.088086062	median	NA	NA	7676559.071	4848116.677	NA	7270915.523	5202209.598	1725447.947	NA	NA	NA	6178993.917	NA	9692668.971	NA	NA	Pleckstrin homology domain-containing, family A member 6 OS=Danio rerio OX=7955 GN=plekha6 PE=1 SV=1	NA	NA	NA	NA	NA	NA	NA	NA	NA	NA	7916450.5	5419782.5	NA	7598893.5	4835597.5	1484757.75	NA	NA	NA	7652433	NA
E7EY34	0.75	16	0.702121251	1.626895123	2451985.862	1.27E-06	0.316408603	0.822725694	1.36380493	-4.619397128	median	NA	NA	NA	NA	NA	NA	NA	1922375.324	NA	NA	NA	NA	3127503.038	NA	NA	NA	AKT1 substrate 1 (proline-rich) OS=Danio rerio OX=7955 GN=akt1s1 PE=1 SV=1	signal transduction;other biological processes	other cell component	NA	566559	ENSDARG00000074667	NA	NA	NA	NA	NA	NA	NA	NA	NA	NA	1654214.875	NA	NA	NA	NA	2792166.75
F1QTT0	0	16	0.701448893	1.626137096	77785102.69	4.03E-05	0.013482335	0.501516807	2.780085784	-3.027859727	median	55777358.26	63976955.2	77958736.56	25199938.61	71954435.88	76078737.77	68993525.53	72388206.02	61925561.1	91232107.7	166850594.8	106129185.3	114781204.9	59626842.97	109509014	124984843.8	Alpha-mannosidase OS=Danio rerio OX=7955 GN=man2b1 PE=1 SV=1	NA	NA	NA	NA	NA	NA	NA	NA	54625696.75	62190103.13	80394936.5	28171390.13	73471435.38	79510513.38	64131387.5	62290462.06	63853015.63	94693725.5	149857890.9	131436685.5	102474165.5
A0A2R8Q311	0.375	16	0.701320692	1.6259926	1061011.046	5.50E-07	0.113521428	0.716302251	1.737240667	-4.626404059	median	NA	NA	958275.0352	1419938.335	276541.2114	1048758.627	NA	NA	1353765.578	NA	1107152.392	1769930.117	1367686.984	1124853.446	1122572.35	NA	CXXC finger protein 5a OS=Danio rerio OX=7955 GN=cxxc5a PE=4 SV=1	developmental processes	nucleus;other cell component	nucleic acid binding activity;other molecular function	557911	ENSDARG00000078865	NA	NA	NA	NA	NA	988221	1587370.406	282371.4688	1096066.25	NA	NA	1395902	NA	994395.75	2191986.563	1221041.219
A0A0R4ITI0	0.75	16	0.701023993	1.62565824	316871.2963	1.64E-07	0.221741649	0.782597963	1.561610169	-4.517593213	median	NA	NA	NA	NA	NA	NA	NA	229190.5644	NA	NA	NA	446898.3357	NA	NA	NA	310629.8809	GA-binding protein transcription factor subunit beta 1 OS=Danio rerio OX=7955 GN=gabpb1 PE=4 SV=1	NA	NA	NA	NA	NA	NA	NA	NA	NA	NA	NA	NA	NA	NA	NA	197219.7813	NA	NA	NA	553465.4375	NA
A0A0R4IPR8	0	16	0.699701263	1.624168443	7221376.451	3.74E-06	0.353959299	0.832336133	0.968443168	-5.568941586	median	2241711.937	2944234.862	13451320.07	15017311.29	3924119.407	NA	NA	NA	12014586.83	13438345.17	NA	6009303.653	30753217.73	NA	2005814.687	8894225.332	G protein-coupled receptor kinase-interacting ArfGAP 1 OS=Danio rerio OX=7955 GN=git1 PE=1 SV=1	transport;developmental processes;other biological processes	cytosol;other cell component	enzyme regulator activity;other molecular function	568935	ENSDARG00000039489	NA	NA	NA	2195426.25	2862003.5	13871672	16788078	4006850.75	NA	NA	NA	12388545	13948236	NA	7442278.5	27455804.5
A0A2R8QGA5	0	16	0.699270831	1.623683941	7629223.327	3.96E-06	0.045978039	0.645849833	2.192364186	-4.05218203	median	4944676.577	4205298.13	2985565.969	7700003.372	7833395.991	7472422.408	9856966.931	NA	5203260.224	10418950.5	14400272.98	NA	9801023.725	16065948.59	12093316.12	5519809.182	Pre-mRNA-splicing factor 38A OS=Danio rerio OX=7955 GN=prpf38a PE=1 SV=1	NA	NA	NA	NA	NA	NA	NA	NA	4842581.5	4087845.75	3078864.5	8607949.5	7998545.75	7809490	9162323	NA	5365213.5	10814276.5	12933694	NA	8750141
A0A0R4IXC8	0	16	0.698185328	1.622462718	14452777.39	7.50E-06	0.159077169	0.749170766	1.477828818	-5.171631449	median	9967100.95	5599033.891	39118286.84	8687281.895	3253267.333	24129592.07	17742793.94	10400977.75	20276443.91	17853206.92	11927845.49	8086145.076	13461971.93	43586516.14	17293389.13	37235474.89	Tubulin beta chain OS=Danio rerio OX=7955 GN=tubb6 PE=1 SV=1	cell cycle OR cell proliferation;cell organization and biogenesis	cytoskeleton;other cell component	cytoskeletal activity;other molecular function	550458	ENSDARG00000104801	si:ch211-9a18.2	NA	NA	9761305.5	5442655	40340728	9711643	3321855.25	25218034.75	16492417	8950100.375	20907555.25	18530610.75	10713068	10014362.25	12018556
F1RDT4	0	16	0.696720784	1.620816521	15514116.68	8.05E-06	0.172198387	0.754654286	1.42986929	-5.234131101	median	20950126.42	14557945.9	6484293.217	12238186.39	5489393.822	17366473.72	11554446.89	18240190	18598608.38	17095182.86	41175656.1	7389991.241	4693121.342	50694888.5	19034471.94	52862342.69	ATPase H+-transporting V1 subunit E1a OS=Danio rerio OX=7955 GN=atp6v1e1a PE=1 SV=1	transport	other membranes	transporter activity	108179059	ENSDARG00000014085	LOC108179059	NA	NA	20517559.25	14151348	6686926.5	13681252.5	5605125.5	18149844.25	10740177.5	15695787	19177496.5	17743825	36982169.5	9152204	4189916.75
F1QLN6	0.0625	16	0.695911867	1.619907985	9719393.917	5.04E-06	0.196732569	0.765889705	1.396325513	-5.028520268	median	NA	2127003.655	NA	14740190.94	NA	NA	9268841.319	10512980.06	10858083.4	NA	NA	13148380.33	12168779.61	12538922.26	11630472.44	NA	Complement component c3a, duplicate 5 (Fragment) OS=Danio rerio OX=7955 GN=c3a.5 PE=1 SV=2	NA	NA	NA	NA	NA	NA	NA	NA	NA	2067597.25	NA	16478281	NA	NA	8615644	9046479	11196045	NA	NA	16283735	10864022
A0A2R8QQK7	0.75	16	0.695066198	1.618958717	18626625.31	9.66E-06	0.154955842	0.745735836	1.928709962	-4.241554155	median	16268551.48	NA	NA	NA	15467814.48	NA	NA	NA	NA	NA	NA	NA	NA	NA	NA	25681754.78	Zinc finger protein 277 OS=Danio rerio OX=7955 GN=znf277 PE=1 SV=1	NA	NA	NA	NA	NA	NA	NA	NA	15932647	NA	NA	NA	15793919	NA	NA	NA	NA	NA	NA	NA	NA
A0JMM2	0.0625	16	0.694612963	1.618450187	4936188.222	2.56E-06	0.09469046	0.703762634	1.939247575	-4.281685145	median	3969753.887	3705961.343	NA	NA	NA	NA	3581415.1	NA	NA	6752733.679	3453779.376	NA	NA	5712576.69	NA	10172239.93	1-acyl-sn-glycerol-3-phosphate acyltransferase OS=Danio rerio OX=7955 GN=agpat2 PE=2 SV=1	other metabolic processes	other membranes;ER/Golgi	other molecular function	777624	ENSDARG00000101139	zgc:153984	Neutrophil degranulation; Synthesis of PA; ChREBP activates metabolic gene expression	Adipogenesis	3887788.5	3602455.25	NA	NA	NA	NA	3329024.25	NA	NA	7008952.5	3102033.25	NA	NA
B3DJG6	0	16	0.693606529	1.61732154	22591161.97	1.17E-05	0.04473334	0.645849833	2.179756405	-4.103612797	median	10477100.65	15846259	30260568.83	16641185.15	33352593.63	15753172.6	32330585.33	6982045.181	23813213.97	27212635.58	45398152.01	26666874.93	34795616.74	23109772.95	42375265.34	17364507.47	LOC567531 protein OS=Danio rerio OX=7955 GN=LOC567531 PE=2 SV=1	NA	NA	NA	567531	ENSDARG00000070484	LOC567531	NA	NA	10260775	15403679	31206207.5	18603431	34055759	16463770	30052172	6008089.5	24554408.5	28245164	40774630.25	33025841.5	31064770.5
F1QIU5	0	16	0.691236449	1.614666762	13531761.76	7.02E-06	0.203274028	0.767168033	1.335525377	-5.292844409	median	19644852.57	24038052.69	5467145.931	4341973.111	23694666.08	NA	4644778.609	12588638.65	NA	24721316.64	29312443.58	36022108.86	23837633.85	6791274.806	9948226.253	10571039.86	Melanoma cell adhesion molecule b OS=Danio rerio OX=7955 GN=mcamb PE=1 SV=1	NA	NA	NA	NA	NA	NA	NA	NA	19239236	23366679	5637993.5	4853957	24194215.5	NA	4317450	10832595	NA	25659317	26327152	44611918.75	21281721.5
A4IG09	0	16	0.688190007	1.611260776	2879982.506	1.49E-06	0.591142993	0.908883672	0.568139474	-5.538780232	median	NA	4851483.595	NA	NA	NA	NA	NA	905073.8541	NA	4826882.217	1152181.727	NA	1612787.631	NA	NA	14488240.39	FinTRIM family, member 83 OS=Danio rerio OX=7955 GN=ftr83 PE=1 SV=1	NA	NA	other molecular function	565972	ENSDARG00000025403; ENSDARG00000110533	si:dkey-7b17.2	NA	NA	NA	4715983.5	NA	NA	NA	NA	NA	778821.1875	NA	5010028.5	1034839.125	NA	1439861.75
A0A2R8QGF6	0	16	0.687083489	1.610025445	1069698.128	5.55E-07	0.015226155	0.523399061	2.720705747	-3.138648011	median	1377474.237	1088481.5	1063292.867	1349583.34	489928.4161	964358.5743	461718.5964	543567.1954	1187114.161	1107861.8	1464744.854	2003869.915	1386078.064	1027853.305	1198104.26	1748227.009	ADAM metallopeptidase domain 23a OS=Danio rerio OX=7955 GN=adam23a PE=4 SV=1	NA	NA	NA	NA	NA	NA	NA	NA	1349032.875	1058080.625	1096520.625	1508719.5	500257.4688	1007859.063	429180.1875	467742.6563	1224063.5	1149897.375	1315569.625	2481711.5	1237460.375
B8A5M1	0	16	0.686977626	1.609907308	3599997.246	1.87E-06	0.06184975	0.670829054	2.009524159	-4.385629843	median	2194766.635	2147709.588	3420041.905	2712863.83	2846830.648	3005751.675	2576068.964	4356305.379	11744735.06	2711614.281	2811610.987	6721169.751	2371305.477	10566551.48	2486806.357	5053437.007	Tripartite motif-containing 2b OS=Danio rerio OX=7955 GN=trim2b PE=3 SV=1	protein metabolism;other metabolic processes;other biological processes	NA	other molecular function	558046	ENSDARG00000076174	NA	NA	NA	2149450.25	2087724.875	3526917.75	3032751.25	2906849.75	3141335.75	2394527.25	3748625.5	12110294	2814501	2525265.75	8323895.75	2117050
Q6NYV5	0.1875	16	0.686710986	1.609609791	15027106.37	7.79E-06	0.027995214	0.583620574	2.625597777	-3.355600369	median	NA	NA	9862312.086	NA	12039234.48	13209160.43	11289364.39	NA	NA	23309505.94	24421117.15	NA	15963146.16	22534982.99	10776596.08	NA	Histone deacetylase complex subunit SAP30L OS=Danio rerio OX=7955 GN=sap30l PE=1 SV=1	developmental processes;other biological processes	nucleus	nucleic acid binding activity;other molecular function	327079	NA	sap30l	NA	NA	NA	NA	10170508	NA	12293055	13805002	10493776	NA	NA	24193938	21933977	NA	14251550
A5WVY0	0.4375	16	0.685278109	1.608011929	2131557.584	1.11E-06	0.561132982	0.902783945	0.656241364	-5.192739257	median	1552997.984	NA	NA	NA	NA	NA	NA	NA	NA	4831372.348	NA	NA	NA	NA	NA	1290772.806	Arginyl-tRNA synthetase OS=Danio rerio OX=7955 GN=rars2 PE=1 SV=2	NA	NA	NA	NA	NA	NA	NA	NA	1520932.5	NA	NA	NA	NA	NA	NA	NA	NA	5014689	NA	NA	NA
A0A2R8Q868	0	16	0.684951564	1.607648006	7747063.739	4.02E-06	0.174181335	0.756329419	1.427416787	-5.207168025	median	1344545.211	12332265.49	4753116.019	10504661.52	7328459.212	2403080.588	15383920.64	9828576.671	8976496.198	12384890.87	9031553.797	5557354.233	14017478	NA	7471427.603	16866945.7	Cohesin loading complex subunit SCC4 homolog OS=Danio rerio OX=7955 GN=mau2 PE=3 SV=1	NA	NA	NA	NA	NA	NA	NA	NA	1316783.75	11987830	4901650.25	11743319	7482963.5	2511479.25	14299779.13	8457546	9255892.75	12854810.5	8111745.75	6882557.5	12514499.75
F1RCV6	0	16	0.682713422	1.605155896	2768636.331	1.44E-06	0.583178065	0.907269764	0.58764935	-5.315800863	median	NA	NA	NA	NA	NA	NA	NA	1896060.273	NA	NA	NA	NA	10808710.66	1470770.668	1843653.126	2927381.767	VPS39 subunit of HOPS complex OS=Danio rerio OX=7955 GN=vps39 PE=1 SV=1	NA	NA	NA	NA	NA	NA	NA	NA	NA	NA	NA	NA	NA	NA	NA	1631570.625	NA	NA	NA	NA	9649782
A0A0R4IY90	0.125	16	0.680758162	1.602981929	493693.9551	2.56E-07	0.520520087	0.890605574	0.662229174	-5.842138178	median	740646.0316	3943704.256	294243.2811	NA	320006.1007	251807.1492	155898.9953	167187.9409	NA	8596556.579	864739.9279	NA	245893.3618	172606.2261	368115.6168	NA	Histone acetyltransferase OS=Danio rerio OX=7955 GN=crebbpb PE=1 SV=2	NA	NA	NA	NA	NA	NA	NA	NA	725353.5625	3833558.094	303438.3438	NA	326752.7188	263165.7188	144912.4219	143866.1719	NA	8922735.531	776671.5	NA	219528.25
F1QUP1	0	16	0.680749258	1.602972037	4316456.992	2.24E-06	0.243853025	0.794844877	1.232507795	-5.272282246	median	3479073.323	6206365.43	1800995.995	NA	4775248.49	2455827.758	8456716.983	2177975.033	5567118.509	NA	3960359.709	NA	18155964.71	2882404.481	NA	NA	Protein rapunzel OS=Danio rerio OX=7955 GN=rpz PE=1 SV=1	developmental processes	other membranes	NA	100002737	NA	rpz	NA	NA	3407239.25	6033024	1857276.875	NA	4875924	2566605.75	7860752	1874159.875	5740397	NA	3557021.5	NA	16209250.75
A0A0R4IAH0	0	16	0.677030281	1.598845218	5333394.093	2.77E-06	0.083527123	0.69455599	1.847010382	-4.642385425	median	4092925.762	6354633.244	1043835.41	6925370.371	5007349.285	4469820.885	4580210.463	5197815.809	14909658.95	5602908.952	13505842.64	5709645.662	4642321.215	4811671.721	5189237.739	5729387.98	Histone deacetylase OS=Danio rerio OX=7955 GN=hdac4 PE=1 SV=1	cell organization and biogenesis;developmental processes;other biological processes	nucleus	other molecular function	568877	ENSDARG00000098349	wu:fa96d08	NA	Estrogen signaling; Cell cycle	4008417.188	6177150.75	1076455.125	7741975.625	5112918.125	4671446.5	4257432.125	4472750	15373727.25	5815500	12130355.88	7071164.25	4144563.5
A0A0R4IUB2	0	16	0.676965518	1.598773448	4257254.015	2.21E-06	0.109097695	0.713342712	1.704752482	-4.829026984	median	2100179.781	3850774.675	2731717.753	NA	4352277.396	1781139.488	2377725.207	10796571.16	6870958.779	5484462.176	2200843.178	9386769.885	8010661.628	4464131.323	7598778.164	2940595.335	Ankyrin repeat and KH domain-containing 1 OS=Danio rerio OX=7955 GN=ankhd1 PE=1 SV=2	stress response;other biological processes	other cell component	nucleic acid binding activity	563327	ENSDARG00000077860	NA	NA	NA	2056816.375	3743224	2817083.563	NA	4444035.5	1861483.5	2210161.25	9290510.75	7084819.75	5692559	1976700.875	11625133.25	7151744.625
A0A0R4IFE3	0.3125	16	0.67657883	1.598344984	1423820.657	7.38E-07	0.016082308	0.52602673	3.056400056	-2.793352702	median	1088331.674	1144788.766	1533585.899	NA	1273904.184	NA	NA	997844.1603	NA	1799259.849	NA	2497519.531	NA	NA	NA	1547552.233	Zyg-11-related, cell cycle regulator OS=Danio rerio OX=7955 GN=zer1 PE=1 SV=1	NA	NA	NA	NA	NA	NA	NA	NA	1065860.375	1112815.25	1581510.25	NA	1300761.625	NA	NA	858650.5625	NA	1867529.125	NA	3093076.5	NA
E7FGA0	0	16	0.67367692	1.595133223	3252650.656	1.69E-06	0.165570982	0.751979838	1.453701199	-5.203268261	median	2140877.971	1219636.998	1373828.06	2083272.152	2407511.467	2554249.863	13539663.05	3110076.236	4832856.178	5645716.217	2198620.986	2673584.247	2759348.916	2743031.089	4689130.612	14249196.47	Unconventional myosin-6 OS=Danio rerio OX=7955 GN=myo6b PE=1 SV=2	developmental processes;other biological processes	plasma membrane;other membranes;cytoskeleton;ER/Golgi;other cell component	cytoskeletal activity;other molecular function	NA	ENSDARG00000042141	myo6b	NA	NA	2096674.25	1185573	1416760	2328921.25	2458268.5	2669467.5	12585490.75	2676238.25	4983280.5	5859931.5	1974705	3311125.5	2463486.75
A0A2R8RJY3	0	16	0.673429949	1.594860179	25831419.93	1.34E-05	0.025232646	0.570535532	2.471021204	-3.595149803	median	16953584.43	18445513.7	16096468.54	32051091.58	37234091.37	14925116.71	13784121.35	24793193.85	26689025.59	42829934.27	40140589.72	58001748.73	28959536.07	15192464.31	26475867.2	41371542.57	Vesicle (multivesicular body)-trafficking 1 OS=Danio rerio OX=7955 GN=vta1 PE=1 SV=1	transport	other membranes;other cytoplasmic organelle	NA	406414	ENSDARG00000013732	c6orf55	NA	NA	16603535.75	17930337.5	16599481	35830397	38019089.5	15598362	12812721.5	21334684	27519730.75	44455029.5	36052518.25	71832810	25854444.5
F1RE77	0	16	0.672476657	1.593806688	11084244.87	5.75E-06	0.078223584	0.690168375	1.88292702	-4.586774094	median	10067000.11	16172577.19	5496636.36	10647795.39	7971247.082	2471283.574	16027422.37	11737017.89	19348817.6	13237609.43	17395060.07	7226291.08	14583137.77	8603278.235	21535998.09	16900756.41	VRK serine/threonine kinase 3 OS=Danio rerio OX=7955 GN=vrk3 PE=1 SV=1	NA	NA	NA	NA	NA	NA	NA	NA	9859142	15720883.25	5668405.5	11903330.5	8139303.125	2582758.75	14897931.75	10099770.5	19951056.25	13739883.75	15623480.5	8949468	13019508.5
Q08C75	0	16	0.670661456	1.59180262	3213672.483	1.67E-06	0.066833206	0.676864684	2.127210006	-4.04310351	median	NA	2193742.907	3113686.713	2032366.002	NA	NA	NA	NA	NA	3613549.908	NA	5586895.775	NA	2932256.183	2590618.553	5343678.737	Probable vesicular acetylcholine transporter-A OS=Danio rerio OX=7955 GN=slc18a3a PE=2 SV=1	cell-cell signaling;transport;other biological processes	plasma membrane;other membranes;ER/Golgi;other cell component	transporter activity	559347	ENSDARG00000006356	slc18a3a; zgc:153442	Acetylcholine Neurotransmitter Release Cycle	NA	NA	2132472.5	3210989	2272012.5	NA	NA	NA	NA	NA	3750658.75	NA	6919143.5	NA
A0A2R8Q4T1	0	16	0.669915115	1.590979355	16388160.92	8.50E-06	0.121697379	0.716302251	1.641650421	-4.919133688	median	21740596.38	34483460.46	16698986.92	15697432.3	12914228.42	9342338.827	6887141.243	5628552.074	30892364.95	45795927.65	24094186.53	20865274.5	23527567.5	10370396.91	NA	10356325.9	Spermatid perinuclear RNA-binding protein OS=Danio rerio OX=7955 GN=strbp PE=4 SV=1	NA	NA	NA	NA	NA	NA	NA	NA	21291708	33520350.5	17220828	17548395.5	13186496.25	9763755	6401788	4843401	31853900.5	47533561.5	21640342.25	25840795	21004901
B0S784	0	16	0.669617416	1.590651092	33026515.52	1.71E-05	0.108954001	0.713342712	1.705507934	-4.827934615	median	34198676.25	44507337.54	58126177.83	35256504.25	22422454.34	25262174.07	7177927.116	19731077.61	63788293.29	NA	43839462.89	58715076.92	18759307.4	51555406.1	50782274.13	30062610.35	Receptor expression-enhancing protein OS=Danio rerio OX=7955 GN=zgc:101744 PE=1 SV=1	NA	other membranes	NA	541409	ENSDARG00000038694	NA	NA	NA	33492560	43264264.5	59942613	39413776	22895182	26401705.5	6672081.5	16978704.25	65773726	NA	39374684	72716238	16747902
B8A617	0.0625	16	0.669563582	1.590591738	95794031.07	4.97E-05	0.024242844	0.570535532	2.491013206	-3.559221936	median	162696448.8	36173325.24	79670645.15	100877684.4	70375333.87	89842117.48	97504602.52	37991565.84	111688714	102031745.1	149527730.9	84956031.75	158484860.9	135815671.7	120540012.2	120840639.5	Si:dkey-33c12.12 OS=Danio rerio OX=7955 GN=si:dkey-33c12.12 PE=1 SV=1	NA	NA	NA	NA	NA	NA	NA	NA	159337178.3	35163018	82160342	112772679.6	71859041.5	93894734.5	90633221	32691958	115165063.9	105903133.3	134299253.8	105214594.8	141491839.9
E7FC90	0	16	0.667465074	1.588279785	3324327.283	1.72E-06	0.265067635	0.796962431	1.161576069	-5.482502718	median	2399057.22	1589477.503	981857.1595	1198653.712	2617629.715	5840661.83	6181676.325	7198201.803	NA	2211846.219	3232528.878	5117048.715	17186687.78	1916906.75	5470224.818	NA	Uncharacterized protein OS=Danio rerio OX=7955 GN=tom1l2 PE=3 SV=2	transport;signal transduction	other membranes;other cytoplasmic organelle	other molecular function	NA	ENSDARG00000056394	tom1l2	NA	NA	2349522.75	1545084	1012540.063	1339993	2672816.625	6104123.625	5746038.875	6194093.5	NA	2295770.25	2903315.75	6337257	15343901.38
F1QRP8	0	16	0.666978492	1.587744191	111768039.8	5.80E-05	0.166003993	0.751979838	1.452120343	-5.205327447	median	84133482.45	76489765.49	195344987.9	141134447	85677147.73	60271510.6	83163663.66	50292214.53	467638907.2	66258886.08	153531992.7	68501044.4	89670037.61	73946911.6	132833917.5	539182742.2	Aspartyl aminopeptidase OS=Danio rerio OX=7955 GN=dnpep PE=1 SV=1	protein metabolism	NA	other molecular function	393122	ENSDARG00000022599	zgc:55944	NA	NA	82396338.63	74353435.38	201449492.3	157776319.5	87483460.13	62990250.5	77302922.25	43276736	482194330.1	68772945.5	137895706.3	84835761.25	80055461
E9QJ57	0	16	0.666894465	1.587651719	1391494.82	7.22E-07	0.502197231	0.885948333	0.703388067	-5.636924083	median	NA	NA	2209207.079	NA	NA	215256.568	1690019.31	1850680.271	2719145.65	390314.1322	3353573.807	2655108.268	NA	NA	NA	NA	Si:dkeyp-82a1.6 OS=Danio rerio OX=7955 GN=si:dkeyp-82a1.6 PE=3 SV=1	cell organization and biogenesis	other membranes;nucleus;other cell component	other molecular function	100005391	ENSDARG00000094336	NA	NA	NA	NA	NA	2278244.5	NA	NA	224966.4063	1570919.625	1592520.875	2803780	405123.8125	3012033	3288243.75	NA
A0A0R4IU57	0.125	16	0.666640731	1.587372516	2041664.116	1.06E-06	0.067475908	0.677398298	2.012775163	-4.289415931	median	1331955.133	1178493.63	1605939.726	2016205.114	NA	NA	NA	1813540.916	1620999.335	1957748.565	NA	3786785.167	2339292.209	1745303.752	1835080.36	6320950.638	Calcium-binding protein 2a OS=Danio rerio OX=7955 GN=cabp2a PE=4 SV=1	NA	other cell component	other molecular function	572226	ENSDARG00000052016	zgc:112300	NA	NA	1304453.625	1145578.75	1656125.125	2253946	NA	NA	NA	1560562.25	1671453.5	2032031.375	NA	4689779.625	2088469.25
F1R5M2	0	16	0.666146946	1.586829305	17449088.29	9.05E-06	0.499250247	0.884711769	0.691532477	-5.973249006	median	8965209.932	9440374.064	15694895.88	4061011.686	7532435.573	205158437.6	13699244.64	11868539.98	6107751.859	17104105.56	13659237.04	279281761.2	3898239.764	9427396.554	13822389.03	269158789.5	Kinesin-like protein OS=Danio rerio OX=7955 GN=kif5ba PE=1 SV=1	cell organization and biogenesis;transport;developmental processes;other biological processes	cytoskeleton;other cell component	cytoskeletal activity;other molecular function	563459	ENSDARG00000074131	NA	NA	NA	8780101	9176708	16185359.25	4539866	7691240.25	214412767.3	12733826.25	10212946	6297857.75	17753086.25	12268128	345879118	3480263.75
B3DIV2	0	16	0.665657365	1.586290903	11248373.2	5.83E-06	0.082757335	0.69455599	1.852095424	-4.634552675	median	15649169.3	3449756.901	15117544.05	8576013.376	4211450.42	5877781.312	15844784.04	14743767.96	20232363.92	7255234.068	16399480.15	12271884.28	18951345.29	12179262.38	10789672.97	22056691.45	Integrin beta OS=Danio rerio OX=7955 GN=itgb1b.1 PE=1 SV=1	cell adhesion;signal transduction	plasma membrane;other membranes;other cell component	signal transduction activity or receptor binding;other molecular function	566771	ENSDARG00000053232	itgb1	RAC2 GTPase cycle; Integrin cell surface interactions; ECM proteoglycans; TGF-beta receptor signaling activates SMADs; Immunoregulatory interactions between a Lymphoid and a non-Lymphoid cell; Cell surface interactions at the vascular wall; Molecules associated with elastic fibres; RHOG GTPase cycle; Localization of the PINCH-ILK-PARVIN complex to focal adhesions	NA	15326053.5	3353406.5	15589965.25	9587254.25	4300239.5	6142917.5	14728164.38	12687096	20862103.25	7530519.25	14729294.25	15198230.25	16919349.25
F1R7M6	0	16	0.665632993	1.586264106	9076513.939	4.71E-06	0.048306851	0.651764112	2.151865463	-4.132893573	median	9955632.403	13411855.53	7911995.708	7264784.584	8088557.233	8212984.359	2360355.632	6837039.746	14941426.19	6650719.886	15677270.28	13778188.43	8137979.915	13896221.84	11704839.07	NA	Leucyl-tRNA synthetase OS=Danio rerio OX=7955 GN=lars2 PE=1 SV=2	NA	NA	NA	NA	NA	NA	NA	NA	9750073.75	13037267.5	8159244.5	8121411.875	8259086.5	8583457.375	2194015.75	5883311.5	15406483.25	6903068	14080637	17063726.75	7265411.625
Q4VBU5	0	16	0.665097753	1.58567571	10708951.6	5.55E-06	0.135201722	0.730976151	1.574264073	-5.041361725	median	7424506.167	8841704.577	20358793.59	14214375.71	10872542.58	11527186.15	1224232.048	9386778.742	12547509.55	15458934.26	9442555.678	14525425.69	10050134.15	15560176.52	17743813.74	14813043	Polr2j protein OS=Danio rerio OX=7955 GN=polr2j PE=1 SV=1	RNA metabolism OR transcription;other metabolic processes	nucleus	nucleic acid binding activity;other molecular function	554099	ENSDARG00000035146	zgc:110005	RNA polymerase II transcribes snRNA genes; Formation of TC-NER Pre-Incision Complex; Dual incision in TC-NER; mRNA Splicing - Major Pathway; TP53 Regulates Transcription of DNA Repair Genes; mRNA Capping; RNA Pol II CTD phosphorylation and interaction with CE	Estrogen signaling	7271208.875	8594759.125	20995003.13	15890464.25	11101766	12047156.88	1137957.5	8077376.375	12938055.13	16045492.25	8480889.625	17989149.75	8972541.375
B0V1K6	0.125	16	0.663521058	1.583943702	1379603.17	7.15E-07	0.63071813	0.917171626	0.500161207	-5.758203998	median	NA	NA	90418.36796	810457.2805	NA	2022944.353	9740169.702	NA	2919068.119	2956800.618	NA	607599.2557	NA	1733056.469	NA	NA	PRP4 pre-mRNA-processing factor 4 homolog OS=Danio rerio OX=7955 GN=prpf4ba PE=1 SV=1	RNA metabolism OR transcription;other metabolic processes	nucleus	kinase activity;other molecular function	393182	ENSDARG00000008784	NA	NA	NA	NA	NA	93243.92969	906022.375	NA	2114195.75	9053756.75	NA	3009925.125	3068990.438	NA	752487	NA
F1QX49	0	16	0.663097493	1.583478735	31524136.37	1.63E-05	0.02111355	0.564494223	2.559756155	-3.434803325	median	30434611.83	24911034.74	43403931.53	18361853.94	30101514.9	41238589.58	10009588	20662513.36	45063205.62	45228637.09	34642004.48	29622941.59	41810714.13	29616805.46	44170648.66	53600416.87	Synaptotagmin Va OS=Danio rerio OX=7955 GN=syt5a PE=1 SV=1	NA	NA	NA	NA	NA	NA	NA	NA	29806214	24215279	44760298.5	20526992.5	30736138.5	43098788.5	9304188.5	17780210	46465813.5	46944746.25	31113930	36686810	37327697
Q5I2A9	0.125	16	0.662620648	1.582955444	1949257.236	1.01E-06	0.486914428	0.881136386	0.741985528	-5.243288313	median	3080958.381	NA	1037456.379	765720.8192	NA	2474010.803	NA	3169524.711	NA	NA	NA	NA	NA	NA	2858202.956	NA	Integrin alpha5 OS=Danio rerio OX=7955 GN=itga5 PE=1 SV=1	cell adhesion;cell organization and biogenesis;developmental processes;signal transduction;other biological processes	plasma membrane;other membranes	signal transduction activity or receptor binding;other molecular function	386787	ENSDARG00000006353	sb:cb665	Integrin cell surface interactions; Elastic fibre formation	Integrin-mediated cell adhesion	3017344.375	NA	1069876.75	856010.8125	NA	2585609	NA	2727394	NA	NA	NA	NA	NA
F1Q653	0	16	0.66155538	1.581787041	3685308.619	1.91E-06	0.209168045	0.772635876	1.312921056	-5.348792413	median	3708582.099	1949414.147	3041453.37	1380782.156	3027537.838	2968986.343	2459271.584	9151291.226	8381375.535	1741637.344	8479032.818	1071046.227	5715461.484	7943662.023	8497737.973	NA	Protein tyrosine phosphatase, non-receptor type 23, a OS=Danio rerio OX=7955 GN=ptpn23a PE=1 SV=1	protein metabolism;other metabolic processes;transport	cytosol;other cytoplasmic organelle	other molecular function	100007322	ENSDARG00000070124	ptp23a	NA	NA	3632009.25	1894967.75	3136498.375	1543597.125	3091366.75	3102912	2285960.859	7874738.031	8642248.75	1807720.25	7615495.625	1326447.25	5102639.813
A0A2R8Q3C6	0	16	0.661300281	1.581507372	31180902.28	1.62E-05	0.075724589	0.685001441	1.900609293	-4.559153063	median	31773284.49	26367096.37	58664287.42	27421181.67	5845710.672	30715517.2	28542077.58	20680423.49	45345755.02	35497418.43	29594895.29	57914717.11	45068528.27	23712302.17	41239447.21	45972193.03	Wiskott-Aldrich syndrome protein family member OS=Danio rerio OX=7955 GN=zgc:109889 PE=3 SV=1	cell organization and biogenesis;other biological processes	cytoskeleton;other cell component	cytoskeletal activity;other molecular function	553542	ENSDARG00000069600	NA	NA	NA	31117246.45	25630673.38	60497538.44	30654551.13	5968954.5	32101039.17	26530649.41	17795621.77	46757157.34	36844296.17	26580837.75	71725024.88	40236202.67
A2CEI3	0	16	0.660997798	1.58117582	12041275.46	6.24E-06	0.050929315	0.66016615	2.112150409	-4.21709973	median	6697786.875	9862231.25	11206733.41	8117866.638	10044751.35	6800677.612	20790369.74	8284727.468	12433371.26	8708219.957	29914877.09	21844823.98	12824989.58	6523527.347	20233270.48	23064334.65	Rabaptin, RAB GTPase-binding effector protein 1 OS=Danio rerio OX=7955 GN=rabep1 PE=1 SV=1	NA	NA	NA	NA	NA	NA	NA	NA	6559494.5	9586782.875	11556942.31	9075085.125	10256522.63	7107444	19325222.88	7129055	12820364.25	9038635.75	26868231.38	27053927.25	11449872
A0A2R8QDS9	0	16	0.660952161	1.581125803	4923397.898	2.55E-06	0.036891588	0.625316275	2.413117508	-3.652926911	median	4022107.609	4705147.997	6764468.284	NA	NA	5167989.738	2576024.587	2783158.287	NA	NA	7759549.784	6128446.034	6217849.594	NA	NA	5966945.4	Sp4 transcription factor OS=Danio rerio OX=7955 GN=sp4 PE=1 SV=1	NA	NA	NA	NA	NA	NA	NA	NA	3939061.25	4573735	6975857	NA	NA	5401108.5	2394486	2394923.5	NA	NA	6969287.5	7589831.5	5551161
B8JIS9	0	16	0.65953674	1.579575329	22698128.75	1.18E-05	0.033087334	0.605998093	2.33446783	-3.83720693	median	13589555.74	9785661.82	34083081.45	28881012.99	25606213.84	14350307.81	12284391.84	19153673.95	27447544.91	17363802.63	35046700.81	33282597.14	44943656.22	41272860.07	18002668.38	23626493.33	AMP deaminase OS=Danio rerio OX=7955 GN=ampd2b PE=3 SV=1	other metabolic processes	cytosol	other molecular function	571355	ENSDARG00000029952	NA	NA	NA	13308965.75	9512352	35148173.13	32286518.5	26146064	14997624.5	11418681.5	16481845.13	28301859.25	18022637	31477410.5	41219144.75	40124719.63
A0A286Y8X9	0	16	0.658055237	1.577954096	277870310.4	1.44E-04	0.240455437	0.794844877	1.219667276	-5.488920124	median	74304113.19	587595738.9	393949297.9	356959477.5	69446358.38	69086753.89	458091677.4	424827187	462622130.3	408556325.7	395164531.2	404954605.4	85561244.59	533594310.8	463375819.2	344373986.4	Eukaryotic translation elongation factor 2b OS=Danio rerio OX=7955 GN=eef2b PE=3 SV=2	NA	NA	NA	NA	NA	NA	NA	NA	72769921	571184413	406260160	399050365	70910480.63	72203133.63	425808866.1	365566205.3	477021404.3	424058169.1	354919461.1	501519831.1	76387219.88
B0R0Q2	0.125	16	0.657987535	1.577880048	156894.4693	8.14E-08	0.575491076	0.905118983	0.600105617	-5.308975873	median	NA	314616.1406	NA	73382.44997	NA	277696.3045	65618.76365	NA	NA	NA	225978.3443	NA	NA	NA	NA	NA	Tyrosine-protein kinase receptor OS=Danio rerio OX=7955 GN=igf1rb PE=1 SV=1	NA	NA	NA	NA	NA	NA	NA	NA	NA	305829.0313	NA	82035.34375	NA	290222.6875	60994.45313	NA	NA	NA	202963.8438	NA	NA
B8A5K9	0	16	0.657850565	1.577730251	8885809.013	4.61E-06	0.232822255	0.790541673	1.240621391	-5.464978917	median	4152910.323	8923628.558	3669614.422	10233713.27	6607731.407	5766134.858	19246847.15	6146109.526	6347712.319	6777440.238	108448704.8	6472160.576	7927385.351	8440857.554	7763204.325	15352979.23	Structural maintenance of chromosomes protein OS=Danio rerio OX=7955 GN=smc2 PE=1 SV=1	cell cycle OR cell proliferation;cell organization and biogenesis	nucleus;other cell component	other molecular function	321452	ENSDARG00000017744; ENSDARG00000114076	SMC2L1	Condensation of Prophase Chromosomes	NA	4067163.219	8674395	3784289.375	11440421.88	6747040.75	6026234.875	17890476	5288762.125	6545287.063	7034596.5	97403873.13	8015508	7077397.375
E7EZW5	0.9375	16	0.657020185	1.576822409	6480998.489	3.36E-06	0.340198305	0.829773763	1.276200322	-4.675267116	median	NA	NA	NA	NA	NA	5161198.097	NA	NA	8138292.819	NA	NA	NA	NA	NA	NA	NA	Guanylate cyclase OS=Danio rerio OX=7955 GN=gucy1a1 PE=2 SV=1	other metabolic processes;stress response;signal transduction;other biological processes	cytosol	other molecular function	550420	ENSDARG00000013787; ENSDARG00000109439	sgc1a1	Smooth Muscle Contraction	NA	NA	NA	NA	NA	NA	5394010.5	NA	NA	8391600	NA	NA	NA	NA
E7F429	0	16	0.656863865	1.576651566	9866273.611	5.12E-06	0.189281293	0.75914626	1.371729457	-5.307780778	median	9537321.592	6715713.581	9505151.311	11529819.27	2358578.118	5933916.647	11167471.29	13244502.72	51837779.42	5304973.751	10708821.41	28952542.54	16801790.28	6271415.098	10858187.04	5687634.879	Si:dkeyp-121d4.3 OS=Danio rerio OX=7955 GN=si:dkeyp-121d4.3 PE=1 SV=1	NA	NA	NA	100004621	ENSDARG00000089355	NA	NA	NA	9340400	6528146.25	9802186	12889358.25	2408303.5	6201585	10380473	11396969.75	53451248.25	5506260.25	9618194	35856548	15000273.25
Q6DC04	0	16	0.656766525	1.576545191	75828684.45	3.93E-05	0.031398807	0.604262013	2.361028346	-3.790603336	median	63537310.92	76406253.4	72484364.45	62059776.59	60135695.89	57368089.24	42126853.15	55753027.15	62390898.44	70996686.34	88513318.26	345965209.7	79779157.03	84223930.54	90514459.91	81856012.84	Histone-arginine methyltransferase CARM1 OS=Danio rerio OX=7955 GN=carm1 PE=2 SV=1	cell organization and biogenesis;DNA metabolism;other metabolic processes;other biological processes	cytosol;nucleus	nucleic acid binding activity;other molecular function	445251	NA	carm1	Cytoprotection by HMOX1; Regulation of lipid metabolism by PPARalpha; Estrogen-dependent gene expression	NA	62225426	74272255.75	74749491	69377557	61403523.5	59955861	39158073.5	47975796.25	64332836.75	73690512	79498782.75	428463860.5	71225097.75
A0A0R4IAI1	0	16	0.654868229	1.574472139	51134682.99	2.65E-05	0.512585721	0.888541883	0.669886963	-5.987854065	median	864791811.6	12439283.85	15239384.31	14657928.37	19676141.68	125749704.7	147716301.5	8660885.94	21405983.3	134302584.3	176227376.6	120517520.5	150320516.4	167297808.4	7412642.901	25237117.96	Vir-like m6A methyltransferase-associated OS=Danio rerio OX=7955 GN=virma PE=1 SV=1	RNA metabolism OR transcription;other metabolic processes	nucleus;other cell component	NA	560260	ENSDARG00000075824	si:ch211-79l20.4	NA	NA	846936045.9	12091859.38	15715613	16386318.44	20090969.44	131422048.6	137306382	7452741.5	22072251.94	139398424.3	158279705.3	149256054.3	134202890.5
Q66I03	0	16	0.652152132	1.57151074	1791771.97	9.29E-07	0.102253202	0.711313459	1.734528819	-4.812092426	median	1239232.233	1819169.848	2581207.673	685991.7051	1142801.353	1465217.775	1528382.101	1704982.256	3183766.357	4337268.675	3330172.566	2986332.19	726917.6146	895796.9171	2035479.14	3559651.963	General transcription factor IIH, polypeptide 1 OS=Danio rerio OX=7955 GN=gtf2h1 PE=1 SV=1	DNA metabolism;RNA metabolism OR transcription;other metabolic processes;stress response	nucleus	NA	447857	ENSDARG00000026701	zgc:92126	Formation of Incision Complex in GG-NER; Dual Incision in GG-NER; Formation of TC-NER Pre-Incision Complex; Dual incision in TC-NER; TP53 Regulates Transcription of DNA Repair Genes; mRNA Capping; RNA Pol II CTD phosphorylation and interaction with CE	Estrogen signaling	1213645.219	1768361.125	2661870.063	766880.4375	1166894.781	1531311.125	1420673.375	1467146.906	3282862.188	4501837.563	2991015.031	3698451.125	648976.25
F1QKN6	0	16	0.651732615	1.571053831	13235519.42	6.86E-06	0.428002062	0.858955667	0.813497917	-5.882887158	median	9078919.497	9820093.997	13369026	7755860.703	12767351.74	18129718.13	8835082.825	8176766.094	12432761.49	9886457.371	2512300.288	14425428.26	13587759.32	10451528.67	12108289.45	748985073.3	Glypican 4 OS=Danio rerio OX=7955 GN=gpc4 PE=1 SV=1	NA	NA	NA	NA	NA	NA	NA	NA	8891462.75	9545822.5	13786806.25	8670393.25	13036523	18947517.25	8212453.5	7036153.625	12819735.5	10261579	2256438	17865307	12130856.25
F1QGX8	0	16	0.651521567	1.570824024	32570965.64	1.69E-05	0.105858745	0.713342712	1.714976198	-4.840875913	median	25080640.86	10768604.28	53886492.42	10678865.39	28150302.88	19148497.57	39485022.56	62890014.66	35456765.89	67107392.72	33299188.17	68908387.79	33848286.9	20431311.34	44664096.27	45728663.39	LIM domain-binding 3a OS=Danio rerio OX=7955 GN=ldb3a PE=1 SV=1	NA	NA	NA	NA	NA	NA	NA	NA	24562789	10467841.25	55570438	11938064.13	28743789.5	20012252	36702419	54117214.5	36560370	69653647	29907871.25	85340239.5	30219015
Q5U3S7	0	16	0.651340899	1.570627322	11696733.13	6.07E-06	0.507897872	0.886506037	0.679727485	-5.907503672	median	15962541.14	14825441.45	11443084.17	15016240.1	10392898.32	5584385.855	5102594.483	6187977.786	NA	7640165.619	12447565.8	NA	4821630.014	7179589.834	4715360.304	775608711.2	Nitric oxide synthase-interacting protein OS=Danio rerio OX=7955 GN=nosip PE=2 SV=1	NA	nucleus;other cell component	other molecular function	492793	ENSDARG00000037958; ENSDARG00000112335	nosip; wu:fb80a11	NA	NA	15632955	14411372.5	11800679	16786880.5	10612009.5	5836287.5	4743002.5	5324790	NA	7930056.25	11179858	NA	4304646.5
A4UQV6	0	16	0.650054681	1.569227671	8753646.796	4.54E-06	0.138178784	0.730976151	1.561492531	-5.058957945	median	10687132.4	5709697.689	7789512.54	9340885.685	10912717.83	9452550.86	1123039.183	11053983.75	9232176.558	12727189.54	20021385.36	9041389.564	6356688.939	10486939.59	16966352.31	8690041.632	Ncx4a OS=Danio rerio OX=7955 GN=slc8a4a PE=2 SV=1	transport;developmental processes;other biological processes	plasma membrane;other membranes;other cell component	transporter activity;other molecular function	568512	ENSDARG00000055154	NA	NA	NA	10466470.13	5550228	8032933.75	10442316.5	11142788.25	9878938.5	1043895.938	9512015.75	9519531.25	13210097	17982330.75	11197393.75	5675113.75
Q6DEM5	0.1875	16	0.649608115	1.568742014	5804400.708	3.01E-06	0.431150455	0.860416329	0.829951177	-5.515437589	median	5112644.184	6734139.973	11094543.04	NA	8607746.774	861392.7411	NA	NA	NA	NA	NA	NA	6888103.923	9858898.227	6698895.452	NA	Mitochondrial import inner membrane translocase subunit Tim8 A OS=Danio rerio OX=7955 GN=timm8a PE=3 SV=1	transport	other membranes;mitochondrion	other molecular function	445243	NA	timm8a	NA	NA	5007081	6546058	11441246	NA	8789222	900248.625	NA	NA	NA	NA	NA	NA	6149549.5
E7F5B6	0	16	0.649411537	1.568528276	16569824.47	8.59E-06	0.152165093	0.742633425	1.504425794	-5.136307295	median	20943297.17	13474569.36	3809424.986	3609104.129	24725808.24	18920992.9	18173224.4	28459591.22	23887596.3	12939756.61	30462575.13	19682965.23	30018437.3	12797356.47	28258936.93	17095932.98	Si:ch211-235e9.8 OS=Danio rerio OX=7955 GN=mgarpa PE=4 SV=1	transport	mitochondrion;other cell component	NA	100002196	ENSDARG00000071353	si:ch211-235e9.8	NA	NA	20510871	13098229.75	3928469	4034671.75	25247097	19774485	16892514	24489639.75	24631106	13430729.5	27360149.75	24376553	26799808.5
F1QAD8	0.125	16	0.649406639	1.568522951	5505437.161	2.86E-06	0.177151328	0.756329419	1.789025822	-4.343903818	median	NA	NA	NA	NA	NA	NA	4558735.442	4925065.138	NA	NA	7432228.645	NA	NA	NA	NA	NA	Dol-P-Man:Man(5)GlcNAc(2)-PP-Dol alpha-1,3-mannosyltransferase OS=Danio rerio OX=7955 GN=alg3 PE=1 SV=1	NA	NA	NA	NA	NA	NA	NA	NA	NA	NA	NA	NA	NA	NA	4237470.5	4238046.5	NA	NA	6675302	NA	NA
F1QZB0	0.125	16	0.648969855	1.568048143	61907588.59	3.21E-05	0.214160672	0.77563937	1.302086497	-5.323707399	median	NA	87950413.67	60892303.77	49007853.49	6403947.978	71565886.53	100101335.5	NA	74870959.47	69730982.89	89368384.2	52992617.16	93691715.92	95296359.12	82111992.92	55645773.02	Cysteine-rich protein 2 OS=Danio rerio OX=7955 GN=crip2 PE=1 SV=1	developmental processes;other biological processes	NA	other molecular function	554826	ENSDARG00000070670	wu:fb30h10	NA	NA	NA	85493992	62795180	54786616	6538961	74794095.5	93046956	NA	77201344	72376784	80266765.5	65629204	83645928
F8W3W2	0.3125	16	0.648539716	1.5675807	36807093.28	1.91E-05	0.029162271	0.585287076	2.398356183	-3.724707263	median	35245304.48	15178984.27	20744951.09	33348981.59	46030608.83	38466945	17072844.77	49860113.95	43456447.04	50259759.58	65301552.88	25718426.79	46609356.35	53646881.33	62261293.65	35619970.04	Chondroitin sulfate proteoglycan 5a OS=Danio rerio OX=7955 GN=cspg5a PE=1 SV=1	cell organization and biogenesis;developmental processes	other membranes;other cell component	NA	558206	ENSDARG00000069981	NA	NA	NA	34517578	14755041	21393228	37281327.75	47001062	40202120	15869680.75	42904911	44809044	52166764.5	58650992.5	31851227	41611820.5
F1QRC8	0	16	0.648511203	1.567549719	322558.8434	1.67E-07	0.232937517	0.790541673	1.247478745	-5.3962298	median	350060.5534	167624.8066	384019.3233	284585.5546	352346.9838	245624.5657	NA	135737.0116	484488.4723	166530.644	229818.973	334324.5742	307723.8738	NA	2911497.594	315448.083	Telomeric repeat-binding factor a OS=Danio rerio OX=7955 GN=terfa PE=1 SV=2	cell cycle OR cell proliferation;cell organization and biogenesis;DNA metabolism;other metabolic processes;stress response;other biological processes	nucleus	nucleic acid binding activity;other molecular function	192316	ENSDARG00000039302	CHUNP6903	NA	NA	342832.6875	162943.1094	396019.875	318142.4688	359775.4375	256704.25	NA	116802.4688	499568.3438	172849.3125	206413.3281	414047.4063	274729.1875
Q6DHG4	0	16	0.648281265	1.567299901	13622410.69	7.06E-06	0.089359265	0.698544511	1.817773589	-4.662167974	median	5212984.967	6927336.89	18448153.22	7926274.147	20873502.55	20316222.11	6198522.113	15961095.21	15177715.35	31895296.97	13386207.69	10687652.88	22361567.46	NA	21949744.42	13706954.98	Complexin 2 OS=Danio rerio OX=7955 GN=cplx2l PE=2 SV=1	cell-cell signaling;transport;other biological processes	other membranes;other cell component	other molecular function	436732	ENSDARG00000018997	cplx2a	NA	NA	5105350	6733859	19024655.5	8860901	21313574	21232650.5	5761697.5	13734613	15650127	33105499.5	12022905	13236224	19963921.5
Q1MT18	0	16	0.648231816	1.567246183	15397674.46	7.99E-06	0.094929319	0.703762634	1.776174179	-4.750067057	median	10194108.9	18514989.12	6500134.189	31318905.62	9426207.718	24421370.94	3757222.141	15758563.86	18532951.23	16924277.64	22683305.22	31954817.42	18966722.71	15433888.22	14249552.81	20101277.98	REST corepressor 3 OS=Danio rerio OX=7955 GN=rcor3 PE=1 SV=1	other biological processes	nucleus;other cell component	other molecular function	563808	ENSDARG00000004502	si:ch211-284e20.6	NA	NA	9983626.313	17997872.5	6703262.5	35011875.31	9624938.375	25522975.25	3492441.75	13560333.63	19109795.75	17566435.13	20373150.5	39574743.5	16933077.88
F1R0U6	0.6875	16	0.647477533	1.566426995	8912746.115	4.62E-06	0.011378138	0.468511578	3.432709262	-2.438960213	median	8766688.976	7089417.746	6948979.823	NA	NA	NA	NA	6769353.963	NA	10381270.68	13574965.51	NA	10843689.11	NA	NA	NA	Dachshund a OS=Danio rerio OX=7955 GN=dacha PE=4 SV=1	other biological processes	nucleus;other cell component	nucleic acid binding activity;other molecular function	192121	ENSDARG00000010132	cb907	NA	NA	8585679	6891413	7166134.5	NA	NA	NA	NA	5825067.5	NA	10775167	12192439	NA	9681010
A0A0R4ILS8	0	16	0.64689579	1.565795486	2898636.021	1.50E-06	0.167579846	0.751979838	1.47029052	-5.011460692	median	NA	NA	2703672.841	NA	2193673.148	3166738.593	NA	1136954.37	5453552.418	2590723.728	4708501.317	5421111.17	4641187.674	1226034.034	4392873.971	1827641.056	HSPA (heat shock 70kDa)-binding protein, cytoplasmic cochaperone 1 OS=Danio rerio OX=7955 GN=hspbp1 PE=1 SV=1	NA	NA	NA	NA	NA	NA	NA	NA	NA	NA	2788162.25	NA	2239921.875	3309584.5	NA	978355.6875	5623296.125	2689023.5	4228969.5	6713826	4143551.5
Q6L5P4	0.375	16	0.646695071	1.565577656	12787275.03	6.63E-06	0.1315047	0.726755368	1.813953045	-4.370111258	median	NA	NA	14932117.36	NA	NA	NA	8127744.509	10060812.21	NA	NA	14356818.4	NA	19503265.92	NA	NA	NA	Mitochondrial ribosomal protein S33 OS=Danio rerio OX=7955 GN=mrps33 PE=1 SV=1	NA	mitochondrion;translational apparatus;other cell component	NA	432383	ENSDARG00000020015	MRPS33	Mitochondrial translation elongation; Mitochondrial translation termination	NA	NA	NA	15398744	NA	NA	NA	7554963	8657386	NA	NA	12894665	NA	17412092
A0A2R8Q8V0	0	16	0.646649982	1.565528727	3746913.682	1.94E-06	0.075279237	0.685001441	1.912860944	-4.516703721	median	3144778.224	7304810.201	1561360.811	3321097.893	2158957.182	3310038.587	3128112.27	2737232.094	4211646.664	3912112.552	5620597.152	NA	5543186.555	2280680.779	3884657.749	12151443.84	Phospholipid-transporting ATPase OS=Danio rerio OX=7955 GN=atp8b5b PE=3 SV=1	NA	NA	NA	NA	NA	NA	NA	NA	3079846.5	7100789.625	1610153.125	3712705.25	2204474	3459348.5	2907666.75	2355403.75	4342735.625	4060549.75	5048174	NA	4948836.5
L7MTQ8	0.125	16	0.646460886	1.565323544	12240878.69	6.35E-06	0.346847783	0.830888042	0.988014251	-5.51058718	median	4254626.282	18339416.95	NA	19893916.27	18599724.12	NA	3105123.981	NA	14814557.76	NA	NA	NA	22347584.71	24932266.67	19668535.04	5189436.519	Cytochrome c oxidase assembly factor COX14 (Fragment) OS=Danio rerio OX=7955 GN=cox14 PE=1 SV=1	NA	NA	NA	NA	NA	NA	NA	NA	4166779	17827204	NA	22239708	18991858	NA	2886298.5	NA	15275666	NA	NA	NA	19951438
Q15JE7	0	16	0.645399977	1.564172882	5811844.967	3.01E-06	0.525911508	0.892568401	0.648576563	-6.001804964	median	11454157.09	24395224.61	1434854.855	27446334.41	1298535.635	391050.3264	1511589.297	25744979.26	1246159.722	11206828.98	2802564.676	19286332.93	1794768.707	30102561.88	13651602.95	13995674.17	Opticin OS=Danio rerio OX=7955 GN=optc PE=1 SV=1	developmental processes	extracellular matrix	NA	445189	ENSDARG00000014358	dspg3	NA	NA	11217657.69	23713875.25	1479693.875	30682669.75	1325912.375	408689.9063	1405064	22153700.75	1284946.875	11632049.44	2517140.75	23885340	1602330.5
F1R561	0.5	16	0.645301052	1.564065631	1947563.25	1.01E-06	0.060478707	0.670829054	2.439421343	-3.71700144	median	NA	NA	1651055.975	NA	NA	NA	NA	1343121.735	NA	NA	NA	2047517.49	2820232.594	NA	2188104.868	NA	Diacylglycerol kinase OS=Danio rerio OX=7955 GN=si:dkey-172j4.3 PE=1 SV=1	other metabolic processes;signal transduction;other biological processes	NA	kinase activity;other molecular function	565122	ENSDARG00000074183	NA	NA	NA	NA	NA	1702651.25	NA	NA	NA	NA	1155763.875	NA	NA	NA	2535767.25	2517842.375
Q58EM0	0	16	0.644118516	1.562784137	10030597.4	5.20E-06	0.170276577	0.752258141	1.436701262	-5.225323101	median	9542897.597	4729341.719	2565859.974	21184220.51	13052005.82	2758009.864	11864672.74	16396954.18	11991142.54	14355882.57	4473538.281	14911028.56	12199526.88	15312912.25	20474600.11	13916977.97	HERV-H LTR-associating 2a, tandem duplicate 1 OS=Danio rerio OX=7955 GN=hhla2a.1 PE=1 SV=1	signal transduction;other biological processes	plasma membrane;other membranes	NA	541514	ENSDARG00000043182	NA	NA	NA	9345860.875	4597253	2646042.75	23682158.5	13327178.38	2882418.75	11028541	14109672.13	12364371	14900587.5	4017936	18466703.25	10891472.5
A3KNS2	0.0625	16	0.64400206	1.562657992	6050855.795	3.14E-06	0.455694295	0.868922034	0.798851284	-5.388067894	median	10455518.03	1931091.271	NA	NA	NA	NA	NA	NA	NA	14270409.19	NA	8074529.637	NA	4533411.89	NA	4653434.689	Protein canopy homolog 3 OS=Danio rerio OX=7955 GN=cnpy3 PE=2 SV=1	stress response	ER/Golgi	signal transduction activity or receptor binding	550136	NA	cnpy3	NA	NA	10239638	1877156.625	NA	NA	NA	NA	NA	NA	NA	14811871	NA	9999977	NA
F1Q7W8	0.3125	16	0.643967418	1.562620469	5475522.529	2.84E-06	0.146593367	0.737566709	1.531939322	-5.070222846	median	4335911.108	12724139.9	6012439.094	6773120.763	2900671.287	2336228.42	NA	1831036.879	7166288.538	10038620.84	7209501.51	7685402.624	3317490.581	10975450.46	2869124.448	10270762.52	Neuroligin 4 X-linked a OS=Danio rerio OX=7955 GN=nlgn4xa PE=3 SV=2	cell adhesion;cell organization and biogenesis;developmental processes	plasma membrane;other membranes;other cell component	signal transduction activity or receptor binding	NA	ENSDARG00000079455	nlgn4xa	NA	NA	4246385.5	12368759.5	6200327	7571773.5	2961825.5	2441611.5	NA	1575617.625	7389341.75	10419516	6475258.25	9518059	2961783.5
F8W4T8	0.0625	16	0.643161757	1.561748081	11888143.01	6.17E-06	0.109494044	0.713342712	1.719764285	-4.753533636	median	NA	12340628.06	12685049.91	19425765.75	10120921.84	3235808.953	11780363.25	6775112.787	NA	20923347.88	21489049.11	10697084.76	12409718.49	9684095.177	20618721.61	NA	Troponin I type 1b (skeletal, slow) OS=Danio rerio OX=7955 GN=tnni1b PE=1 SV=1	NA	NA	NA	NA	NA	NA	NA	NA	NA	11995959	13081456	21716355.5	10334299	3381770.5	10950173	5830023	NA	21717242	19300522	13247905	11079127
Q7ZTS8	0	16	0.642523241	1.561057027	6548324.391	3.40E-06	0.110848813	0.716302251	1.723309283	-4.711177349	median	3220192.335	NA	6330170.53	7340050.702	5451060.495	4027500.18	NA	NA	6123664.328	NA	10829430.72	7817820.37	6617829.647	2982308.072	13151249.58	14064087.95	ELAV-like protein OS=Danio rerio OX=7955 GN=elavl1a PE=1 SV=1	NA	NA	NA	NA	NA	NA	NA	NA	3153703.5	NA	6527987.5	8205553	5565984	4209173.5	NA	NA	6314265.5	NA	9726520	9682053	5908254.5
B3DIV8	0	16	0.641880249	1.560361437	16048607.1	8.32E-06	0.039359137	0.633812753	2.245812917	-3.990960968	median	9424479.117	21409840.08	17667533.9	6723966.199	18941623.19	11735003.99	6538772.627	21307329.41	17773250.97	21316743.2	19729164.32	14097089.48	33296900.06	14801066.39	28120253.27	17863135.15	Integrin beta OS=Danio rerio OX=7955 GN=itgb3a PE=1 SV=1	NA	NA	NA	NA	NA	NA	NA	NA	9229887.438	20811871.38	18219641.94	7516822.875	19340965.25	12264349	6077969.75	18335077.88	18326449.56	22125563.91	17719870.63	17458672.75	29726748.81
F1QWA8	0	16	0.640811319	1.559205753	9147894.179	4.74E-06	0.137148722	0.730976151	1.56588491	-5.052917898	median	8965012.113	4663422.366	6898739.696	7344282.827	12050642.28	22444796.79	3743791.125	3868504.231	5274241.683	10085997.66	27489448.49	13595667.7	11313457.21	6385931.319	8523232.197	23676276.95	NAD(+) hydrolase SARM1 OS=Danio rerio OX=7955 GN=sarm1 PE=1 SV=1	other metabolic processes;stress response;developmental processes;signal transduction;other biological processes	mitochondrion;other cell component	other molecular function	403143	NA	sarm1	NA	NA	8779907.266	4533174.75	7114324.375	8210284.156	12304703.31	23457241.38	3479957.25	3328869.844	5438404.281	10468690.44	24689817.72	16837682.25	10100408.75
F1QGP3	0	16	0.639880491	1.558200077	6028159.721	3.13E-06	0.117692173	0.716302251	1.668504518	-4.847640257	median	3028751.567	9452832.524	3622829.325	NA	3876996.391	3521165.768	NA	7406800.951	7323732.782	11413076.76	7190430.773	4558215.693	3035789.336	12404505.11	15313396.05	5050017.48	Glutamate-rich WD repeat-containing 1 OS=Danio rerio OX=7955 GN=grwd1 PE=1 SV=1	NA	NA	NA	NA	NA	NA	NA	NA	2966215.5	9188818.5	3736042.25	NA	3958734.25	3679999.25	NA	6373594.25	7551686.5	11846122.88	6458129.75	5645165	2710286.75
Q5RGW5	0	16	0.639568046	1.557862653	8825178.809	4.58E-06	0.4665543	0.872352321	0.748750977	-5.868505036	median	9954060.191	11066919.1	6315845.437	4634201.157	NA	7880451.927	5562474.848	6251150.524	18812867	354300414.9	9894525.658	4380519.515	3157310.831	4386095.776	NA	4917835.307	Cyclin-K (Fragment) OS=Danio rerio OX=7955 GN=ccnk PE=1 SV=1	NA	NA	NA	NA	NA	NA	NA	NA	9748534	10757824.25	6513214.75	5180643.125	NA	8235925	5170474	5379150.5	19398424	367743627.5	8886829.25	5425095.5	2818778.5
F1Q6Y6	0	16	0.639094578	1.557351473	18417253.84	9.55E-06	0.484787325	0.879801541	0.715392632	-5.956644943	median	4403878.08	9675741.795	5954113.268	9201710.192	109285535.7	7704075.454	10744668.5	106554305.7	6451036.505	99586274.25	9769040.938	13291421.96	129169570.4	9886358.4	120959007.8	6043080.817	Remodeling and spacing factor 1b, tandem duplicate 1 OS=Danio rerio OX=7955 GN=rsf1b.1 PE=1 SV=2	other biological processes	nucleus	other molecular function	327618	ENSDARG00000068640	NA	NA	NA	4312949.125	9405502	6140178.5	10286730.13	111589578.5	8051592.5	9987466.125	91690584.75	6651827.25	103364874	8774124.375	16460886.25	115319785.5
B3DGS8	0.3125	16	0.638924078	1.557167434	1795667.363	9.31E-07	0.49500816	0.88286563	0.737631576	-5.383511085	median	NA	NA	NA	506725.6767	1895523.105	3543017.513	NA	NA	NA	NA	NA	NA	2310792.131	2374068.651	NA	NA	Glutamate receptor, ionotropic, AMPA 1a OS=Danio rerio OX=7955 GN=gria1a PE=2 SV=1	NA	NA	NA	NA	NA	NA	NA	NA	NA	NA	NA	566476.25	1935486	3702836.688	NA	NA	NA	NA	NA	NA	2063025
A0A2R8Q0D2	0.4375	16	0.638829426	1.557065275	5239088.016	2.72E-06	0.069275221	0.679160723	2.153185831	-4.012234685	median	NA	NA	3205453.755	NA	NA	3641099.522	NA	5767348.369	4934841.839	5366466.773	NA	NA	7222258.002	NA	8415054.442	NA	Uncharacterized protein OS=Danio rerio OX=7955 GN=si:ch211-125o16.4 PE=4 SV=1	NA	NA	NA	NA	NA	NA	NA	NA	NA	NA	3305623.75	NA	NA	3805343	NA	4962836	5088440.5	5570086.5	NA	NA	6447875
A0A2R8QGU7	0.125	16	0.638664693	1.556887493	5063018.37	2.63E-06	0.170270182	0.752258141	1.610586205	-4.483184013	median	NA	3553069.636	NA	NA	NA	NA	NA	NA	5839708.065	6614937.091	NA	NA	6246753.747	3880364.79	NA	NA	Protocadherin 2 alpha b 9 OS=Danio rerio OX=7955 GN=pcdh2ab9 PE=4 SV=1	NA	NA	NA	NA	NA	NA	NA	NA	NA	3453833.75	NA	NA	NA	NA	NA	NA	6021471	6865927.5	NA	NA	5576966
A0A0R4IEZ2	0	16	0.6347636	1.552683306	1776989272	9.22E-04	0.262440154	0.79522208	1.162049004	-5.553013754	median	1754468183	95826848.5	2776232762	2385883124	1874233797	1674663142	2097350538	2333387787	1724557494	1701129203	2045590948	3404456085	2401126687	1987907594	2030064302	2918820662	Actin alpha cardiac muscle 1a OS=Danio rerio OX=7955 GN=actc1a PE=1 SV=1	NA	NA	NA	NA	NA	NA	NA	NA	1718242848	93150441	2862989659	2667214605	1913747855	1750204197	1949545251	2007893433	1778234943	1765675110	1837260127	4216280586	2143673729
E7F112	0.1875	16	0.634393595	1.552285144	27441505.41	1.42E-05	0.347569199	0.831401937	0.981926456	-5.556546642	median	13826026.51	NA	NA	24327145.87	118866692.7	11162483.37	10509903.96	NA	39829654.22	NA	32956221.93	27974158.42	87622245.84	NA	14204132.01	30999086.6	RNA-binding motif, single stranded-interacting protein 2a OS=Danio rerio OX=7955 GN=rbms2a PE=4 SV=1	NA	cytosol;nucleus;other cell component	nucleic acid binding activity	378458	ENSDARG00000044179	NA	NA	NA	13540554	NA	NA	27195682	121372733	11666003	9769246	NA	41069366	NA	29599834	34644859	78227237
Q6GMG2	0	16	0.634385968	1.552276938	3672802.317	1.90E-06	0.022204506	0.566766791	2.711378393	-3.209854266	median	1921836.186	2641196.876	NA	3568288.415	3297657.465	NA	NA	3727195.06	NA	NA	4434517.227	3510561.231	5575710.028	6113826.275	3780720.823	NA	Syntrophin, basic 1 OS=Danio rerio OX=7955 GN=sntb1 PE=1 SV=1	NA	plasma membrane;other membranes;cytoskeleton;other cell component	other molecular function	431722	ENSDARG00000041729	zgc:92432	NA	NA	1882155.125	2567429.25	NA	3989043.25	3367181.25	NA	NA	3207272.5	NA	NA	3982889	4347687.5	4977872.75
Q08BV9	0	16	0.634354714	1.55224331	8516529.375	4.42E-06	0.083110982	0.69455599	1.849754118	-4.638160787	median	4118661.197	4470430.425	9829062.142	9952775.437	4946736.055	9827562.267	5734382.058	9493998.11	4390675.214	4560040.005	17008343.64	15017381.26	10734479.47	20504212.67	9803318.686	14560858.28	ATPase phospholipid-transporting 8A1 OS=Danio rerio OX=7955 GN=atp8a1 PE=1 SV=1	NA	other membranes	NA	767630	ENSDARG00000063001	zgc:154074	NA	NA	4033621.25	4345573	10136219	11126357.25	5051027	10270866	5330266.5	8169639.25	4527336.5	4733061.5	15276148.75	18598416.75	9583510
Q568K5	0	16	0.633475424	1.551297542	21427691.79	1.11E-05	0.064836629	0.676864684	1.98433719	-4.42626275	median	17359019.13	24125763.41	6524109.949	27394561.91	23453083.81	28448354.19	6142455.059	25016799.29	21887261.41	21944394.82	28749015.11	26343922.07	26222607.34	26283464.82	34608973.19	29663193.59	N-alpha-acetyltransferase 40 OS=Danio rerio OX=7955 GN=naa40 PE=2 SV=1	cell organization and biogenesis	nucleus;other cell component	other molecular function	550325	NA	naa40	NA	NA	17000599.25	23451940	6727987.5	30624792.5	23947540	29731608.5	5709581.625	21527097.75	22568510	22777030.5	25821105.25	32625877.5	23410974
A2CEX6	0	16	0.632961796	1.550745347	1999431.703	1.04E-06	0.434604434	0.86283243	0.801690093	-5.892226792	median	9911158.505	2721814.11	1425163.703	1734315.174	461575.3953	8248249.129	360817.9165	482194.7428	1390469.287	5153155.44	1201501.658	1957702.878	1315801.796	9360468.186	684877.2708	10389818.08	Protein HIRA OS=Danio rerio OX=7955 GN=hira PE=1 SV=1	cell organization and biogenesis;RNA metabolism OR transcription;other metabolic processes;other biological processes	nucleus;other cell component	NA	568076	ENSDARG00000013434	NA	NA	NA	9706518.125	2645794.875	1469699.875	1938817	471306.6875	8620312.875	335390.2188	414931.3125	1433748.125	5348681.5	1079136.125	2424535.5	1174719.25
Q7T312	0.0625	16	0.63263559	1.550394749	10319877.09	5.35E-06	0.17996598	0.758289826	1.523287025	-4.703380869	median	NA	7088409.074	14148409.13	NA	9830382.221	NA	NA	6411331.92	NA	NA	NA	10576698.9	18068494.22	NA	NA	NA	Coiled-coil domain-containing protein 25 OS=Danio rerio OX=7955 GN=ccdc25 PE=1 SV=1	other biological processes	plasma membrane;other membranes;other cell component	nucleic acid binding activity	393359	NA	ccdc25	NA	NA	NA	6890432.5	14590545	NA	10037634	NA	NA	5516987.5	NA	NA	NA	13098812	16131159
M9MM95	0.8125	16	0.632437824	1.550182234	3022705.628	1.57E-06	0.354111069	0.832336133	1.228451383	-4.706231953	median	NA	NA	NA	NA	NA	NA	NA	2427752.874	NA	NA	3763459.374	NA	NA	NA	NA	NA	Transcription factor-binding to IGHM enhancer 3a OS=Danio rerio OX=7955 GN=tfe3a PE=3 SV=1	NA	NA	NA	NA	NA	NA	NA	NA	NA	NA	NA	NA	NA	NA	NA	2089095.125	NA	NA	3380174.25	NA	NA
A0A6I8MWV8	0.9375	16	0.631297099	1.548957005	12284115.93	6.37E-06	0.35477364	0.832336133	1.226235632	-4.707676427	median	NA	NA	NA	NA	NA	NA	9870160.729	NA	NA	NA	NA	NA	NA	NA	15288454.6	NA	Selenide, water dikinase OS=Danio rerio OX=7955 PE=1 SV=1	NA	NA	NA	NA	NA	NA	NA	NA	NA	NA	NA	NA	NA	NA	9174587	NA	NA	NA	NA	NA	NA
A0A2R8Q4U1	0	16	0.631077437	1.548721181	27025635.84	1.40E-05	0.078858754	0.690168375	1.878513172	-4.593644067	median	45929143.76	21666059.5	16344885.3	7821246.263	19556150.01	18462437.39	34431971.25	31279082.87	39871158.21	52617135.11	39216001.35	19625087.68	37128496.95	33942231.59	49896975.92	16125655.09	Nucleoporin 160 OS=Danio rerio OX=7955 GN=nup160 PE=1 SV=1	NA	NA	NA	NA	NA	NA	NA	NA	44980823	21060934.69	16855660.75	8743488.75	19968448	19295244.88	32005468.25	26915828.31	41112161.81	54613585.88	35222093.5	24304874	33147515.25
Q5TZD5	0	16	0.630243489	1.547826204	856441.0027	4.44E-07	0.120984717	0.716302251	1.682838034	-4.744146866	median	1264645.739	865178.7387	NA	1056435.501	NA	876412.2983	472700.3505	250350.488	NA	1155098.258	1071333.245	963728.4156	NA	1265218.942	1005188.62	NA	Ras homolog family member J OS=Danio rerio OX=7955 GN=rhoj PE=4 SV=1	cell organization and biogenesis;transport;signal transduction;other biological processes	plasma membrane;other membranes	other molecular function	556371	ENSDARG00000020250	si:dkey-100h21.1	NA	Insulin signaling	1238534	841014.625	NA	1181005.125	NA	915945.6875	439388.0313	215428.0156	NA	1198926.125	962224.5625	1193538.5	NA
F1Q9Z1	0	16	0.626650626	1.543976319	10076168.76	5.23E-06	0.078986125	0.690168375	1.877631874	-4.595014578	median	4544170.641	4450685.584	8864427.591	19089218.48	6529725.244	10207261.47	16938618.8	4839476.51	8868037.027	10140157.24	17145602.76	17937183.72	8824496.821	22091589.45	9295507.43	12049160.3	Si:ch211-202f3.3 (Fragment) OS=Danio rerio OX=7955 GN=si:ch211-202f3.3 PE=3 SV=2	NA	NA	NA	NA	NA	NA	NA	NA	4450345	4326379.625	9141439.75	21340124.25	6667390	10667692.75	15744914	4164397	9144057.75	10524905	15399428.88	22214473.5	7878319
A0A0N4SUC0	0	16	0.626343312	1.543647467	5100533.679	2.65E-06	0.428047111	0.858955667	0.814861062	-5.848798411	median	1534392.707	1892386.383	19201417.8	2374124.087	2552280.582	22530609.55	3867789.861	3076554.958	5754393.025	25243423.36	2066845.879	2498639.673	19212509.52	1705181.068	18480266.98	NA	ATP-binding cassette, sub-family C (CFTR/MRP), member 3 OS=Danio rerio OX=7955 GN=abcc3 PE=1 SV=1	NA	NA	NA	NA	NA	NA	NA	NA	1502711.375	1839532.75	19801459.5	2654069	2606089.75	23546925	3595217.5	2647393	5933500.5	26201234	1856350.375	3094463.75	17152511
F1QD76	0	16	0.625746392	1.543008909	5480343.418	2.84E-06	0.492746377	0.882391576	0.757427905	-5.182100311	median	NA	NA	NA	7261668.179	NA	6987242.983	NA	2343175.134	NA	7587244.841	NA	NA	NA	NA	NA	NA	Cell adhesion molecule 1b (Fragment) OS=Danio rerio OX=7955 GN=cadm1b PE=3 SV=2	NA	NA	NA	NA	NA	NA	NA	NA	NA	NA	NA	8117928	NA	7302425	NA	2016315.5	NA	7875127.5	NA	NA	NA
Q1L8H0	0.1875	16	0.624555028	1.541735233	18241464.21	9.46E-06	0.358721006	0.832977004	1.213139788	-4.716226367	median	NA	14691116.3	NA	NA	NA	NA	NA	NA	NA	NA	22649811.61	NA	NA	NA	NA	NA	Leucine-rich repeat-containing protein 14B OS=Danio rerio OX=7955 GN=lrrc14b PE=3 SV=1	other biological processes	other cell component	NA	566643	NA	lrrc14b	NA	NA	NA	14280799	NA	NA	NA	NA	NA	NA	NA	NA	20343068	NA	NA
F1QYJ2	0.1875	16	0.624157682	1.541310668	2679965.923	1.39E-06	0.120193072	0.716302251	1.743755415	-4.543513319	median	2371168.386	2506665.465	2598608.099	NA	1240846.14	3205049.698	NA	NA	2606861.532	NA	5311385.892	NA	NA	3128643.59	NA	NA	Rabenosyn, RAB effector OS=Danio rerio OX=7955 GN=rbsn PE=4 SV=3	NA	NA	NA	NA	NA	NA	NA	NA	2322209.75	2436655.25	2679814.25	NA	1267006.625	3349623.75	NA	NA	2688001	NA	4770454	NA	NA
A0A2R8QM44	0	16	0.623878788	1.541012739	37384962.14	1.94E-05	0.035248744	0.618114704	2.302264796	-3.893383356	median	50770056.38	28309462.8	52801965.31	33926056.75	32046417.7	24156927.87	15732556.33	21577812.38	48200131.71	45466637.4	39868194.44	32619130.69	43458733.63	28641696.73	74736844.21	81161469.36	Myosin heavy chain 7-like OS=Danio rerio OX=7955 GN=myh7l PE=1 SV=1	NA	NA	NA	NA	NA	NA	NA	NA	49721783	27518790.25	54452019.56	37926448.75	32722045.25	25246603.63	14623845.63	18567830	49700377.5	47191777	35807864.75	40397468.5	38799013
X1WEE0	0	16	0.623514332	1.540623495	7590267.738	3.94E-06	0.410228156	0.855033466	0.85127438	-5.728130343	median	8421530.832	10423943.79	1507877.411	11882378.6	NA	4237065.8	NA	NA	1855927.004	18865848.42	19150860.8	11954914.46	17536496.36	2418350.171	23994214.37	5105566.683	Syntaxin 16 OS=Danio rerio OX=7955 GN=stx16 PE=1 SV=1	cell organization and biogenesis;transport;developmental processes	other membranes;other cell component	other molecular function	562857	ENSDARG00000003307	NA	NA	NA	8247647.5	10132807	1554998.375	13283489.63	NA	4428192.25	NA	NA	1913693.375	19581674.88	17200463.75	14805676	15656202.88
A0A2R8QTE7	0	16	0.623190446	1.540277663	51776282.85	2.69E-05	0.25899457	0.794844877	1.170829454	-5.543412978	median	33686583.58	44130826.48	45683536.44	38530537.07	216382938.5	30612839.15	18346033.68	28854812.62	41079739.39	41731645.13	37680584.07	220116311.5	264337206.5	31863609.23	49822025.9	48719781.22	Nucleoporin 62-like OS=Danio rerio OX=7955 GN=nup62l PE=1 SV=1	NA	NA	NA	NA	NA	NA	NA	NA	32991040.75	42898269.25	47111140.75	43073866.5	220944892.3	31993729.5	17053145	24829730	42358360.5	43315068	33843049	272605111.5	235994513.8
Q7ZVR1	0	16	0.62201514	1.539023371	1727691.012	8.96E-07	0.257799019	0.794844877	1.173896829	-5.540044824	median	625593.0405	4248971.858	820054.9564	883084.4461	734307.6293	738417.9751	4025547.613	3367607.803	4689891.503	1085907.679	3460536.205	1019121.734	3314313.771	3658342.379	2552498.235	801199.872	WD repeat-containing protein 75 OS=Danio rerio OX=7955 GN=wdr75 PE=2 SV=2	RNA metabolism OR transcription;other metabolic processes;other biological processes	nucleus;other cell component	nucleic acid binding activity	368478	NA	wdr75	NA	NA	612676.125	4130299.688	845681.5625	987213.375	749788.875	771726.6875	3741857.688	2897845.625	4835866	1127110.25	3108101.938	1262140.875	2958947.313
A0A2R8QTA2	0.4375	16	0.621820582	1.538815837	9275181.662	4.81E-06	0.047746857	0.651764112	2.158030949	-4.122681093	median	6622995.625	6810581.455	11011577.69	9461308.523	9994792.006	9127326.642	5513648.434	4636106.556	14185103.25	6698087.131	9315981.783	NA	9504068.693	31114950.39	10418456.41	10824133.43	TOX high mobility group box family member 4 b OS=Danio rerio OX=7955 GN=tox4b PE=4 SV=1	NA	NA	NA	NA	NA	NA	NA	NA	6486247.5	6620364.5	11355688	10576939	10205510	9539044	5125088.5	3989396	14626619.5	6952232.5	8367206.5	NA	8485026
B0S766	0	16	0.621450493	1.538421141	2830600.904	1.47E-06	0.328071817	0.827730134	1.043040127	-5.240491394	median	805759.0126	NA	3058590.948	4544821.265	NA	3282127.602	2995890.439	2447564.916	3124954.582	NA	4892450.396	NA	NA	NA	NA	NA	Zinc finger, MYM-type 2 OS=Danio rerio OX=7955 GN=zmym2 PE=1 SV=1	NA	NA	other molecular function	570149	ENSDARG00000027353	NA	NA	NA	789122.125	NA	3154171.5	5080724	NA	3430178.5	2784762.906	2106143.5	3222219.875	NA	4394184.5	NA	NA
X1WF27	0.625	16	0.621321028	1.538283092	17549973.01	9.10E-06	0.360633618	0.833397017	1.206858046	-4.720334964	median	NA	NA	NA	NA	NA	NA	NA	14150061.25	NA	NA	NA	NA	21766799.96	NA	NA	NA	Si:ch211-121j5.4 (Fragment) OS=Danio rerio OX=7955 GN=cracdla PE=4 SV=1	NA	NA	NA	NA	NA	NA	NA	NA	NA	NA	NA	NA	NA	NA	NA	12176208	NA	NA	NA	NA	19432926
A2BFS6	0	16	0.620889711	1.537823266	3427934.591	1.78E-06	0.130867907	0.726619915	1.599180594	-4.978480856	median	2842601.029	1865880.972	6961755.825	1938716.219	2642856.98	2533763.468	3552839.833	2245060.151	6944677.023	2612203.232	2858725.844	2246252.712	2556829.706	9463102.406	9839798.36	NA	GlcNAc-1-P transferase OS=Danio rerio OX=7955 GN=dpagt1 PE=2 SV=1	protein metabolism;other metabolic processes	other membranes;ER/Golgi	other molecular function	566539	ENSDARG00000061061	si:ch211-117m20.1	Biosynthesis of the N-glycan precursor (dolichol lipid-linked oligosaccharide, LLO) and transfer to a nascent protein	NA	2783908.5	1813767.625	7179309.75	2167320	2698575.75	2648057	3302462.75	1931887	7160832.5	2711318	2567582.25	2781892.75	2282682
A0A2R8Q261	0	16	0.620680949	1.537600754	4451789.18	2.31E-06	0.621522642	0.916274922	0.51154031	-5.801727902	median	NA	NA	NA	7887073.493	NA	340819.4632	5701813.365	9850927.482	11730421.54	647575.6156	6427150.651	5688132.845	NA	NA	16379045.7	NA	Wiskott-Aldrich syndrome protein family member OS=Danio rerio OX=7955 GN=wasf1 PE=3 SV=1	NA	NA	NA	NA	NA	NA	NA	NA	NA	NA	NA	8817078	NA	356193.2188	5299993	8476779	12095534.97	672146.5625	5772585	7044521.5	NA
E7F3K7	0	16	0.618740079	1.535533598	20203511.7	1.05E-05	0.13589742	0.730976151	1.571258391	-5.045512124	median	37566233.04	27618985.08	29614324.87	9577569.539	11281306.7	17401319.99	16840476.54	5132383.788	48505110.4	17216496.37	18973236.62	52155657.13	15441874.51	27391826.7	19354427.33	22812650.4	Transforming growth factor beta regulator 4 OS=Danio rerio OX=7955 GN=tbrg4 PE=1 SV=1	RNA metabolism OR transcription;other metabolic processes;other biological processes	mitochondrion;other cell component	nucleic acid binding activity	562388	ENSDARG00000074807	NA	NA	NA	36790585.25	26847597.31	30539768.5	10706908.94	11519148	18186262.38	15653688.06	4416445.375	50014848.75	17869741.5	17040929.5	64592663	13786170
F1Q5Y3	0.25	16	0.618437543	1.535211627	3265920.954	1.69E-06	0.104338699	0.711313459	1.748011483	-4.713277878	median	4782059.317	4036478.05	NA	1565351.975	1537273.257	2459490.896	2019443.693	4300465.103	NA	NA	6191262.664	1766345.573	4658239.221	4233946.8	5305143.484	4236248.712	Aminopeptidase OS=Danio rerio OX=7955 GN=trhde.2 PE=3 SV=2	NA	NA	NA	NA	NA	NA	NA	NA	4683321.875	3923740.75	NA	1749930.5	1569683.25	2570434.125	1877128.688	3700574.625	NA	NA	5560720.75	2187547.25	4158774.75
A0A0R4IPL1	0	16	0.618205281	1.53496449	9359432.12	4.85E-06	0.066287386	0.676864684	1.972480301	-4.44528769	median	10472503.23	4313002.009	12288772.53	9328194.649	7802657.298	6599903.666	5676871.664	7007727.173	9974161.762	15554533.68	9320759.627	13119128.66	5876257.498	10684392.16	7715783.433	35568778.63	Profilin OS=Danio rerio OX=7955 GN=pfn2 PE=1 SV=1	cell organization and biogenesis;other biological processes	other cell component	cytoskeletal activity	394235	ENSDARG00000003952	pfn2	NA	Non-canonical Wnt pathway	10256272.5	4192541.5	12672795	10428129	7967159	6897613.5	5276809	6030189	10284611	16144719	8371497.75	16247508	5246195
H9GYT6	0	16	0.616736428	1.533402491	3031454.203	1.57E-06	0.363366467	0.83433205	1.197952889	-4.726167287	median	NA	NA	NA	NA	NA	NA	NA	2448064.913	NA	NA	NA	NA	NA	NA	3753868.835	NA	ATE_C domain-containing protein OS=Danio rerio OX=7955 GN=ate1 PE=1 SV=2	NA	NA	NA	NA	NA	NA	NA	NA	NA	NA	NA	NA	NA	NA	NA	2106573.75	NA	NA	NA	NA	NA
F1R8X1	0.0625	16	0.615147038	1.5317141	5915393.33	3.07E-06	0.092595027	0.701040726	2.230609927	-3.97091868	median	NA	NA	NA	NA	NA	NA	4941096.324	4623450.625	6603130.284	NA	NA	NA	NA	8116991.637	NA	NA	Protein tyrosine phosphatase receptor type Na OS=Danio rerio OX=7955 GN=ptprna PE=4 SV=1	cell-cell signaling;other metabolic processes;transport;other biological processes	other membranes;ER/Golgi;other cell component	other molecular function	324790	ENSDARG00000058646	IA-2	NA	Nodal signaling pathway	NA	NA	NA	NA	NA	NA	4592885.5	3978505.5	6808655	NA	NA	NA	NA
X1WF03	0	16	0.614832012	1.531379672	6394747.534	3.32E-06	0.152803113	0.743262143	1.51297675	-5.059854159	median	9344777.799	5525829.701	2672698.776	NA	2124518.985	NA	5168711.669	10466732.83	5357369.64	4046356.198	4853307.008	8732600.471	14696178.01	14241696.53	7818156.485	8018433.335	Baculoviral IAP repeat-containing 6 OS=Danio rerio OX=7955 GN=birc6 PE=1 SV=1	other biological processes	nucleus	enzyme regulator activity;other molecular function	796547	ENSDARG00000074166	NA	NA	NA	9151831.75	5371495.375	2756220.25	NA	2169309.75	NA	4804460.25	9006683	5524119.625	4199887	4359027.625	10814971	13120428.38
F1QXN6	0	16	0.61347175	1.529936474	5520491.434	2.86E-06	0.485511613	0.879855613	0.714187822	-5.957495996	median	4851318.213	3699420.536	2442680.564	63407648.26	2508242.282	1995148.188	3214945.355	3520532.056	63605049.56	50721636.95	2791747.723	6720448.896	2015065.427	7507499.842	2100762.356	2456941.384	TBC1 domain family, member 17 OS=Danio rerio OX=7955 GN=tbc1d17 PE=1 SV=1	NA	other cell component	enzyme regulator activity	554092	ENSDARG00000005927	wu:fc56c02	NA	NA	4751150.75	3596097.125	2519014	70884363	2561123	2085145.75	2988380.5	3029437.813	65584778.75	52646166.88	2507425.438	8323003	1799006.625
A0A2R8QCJ6	0.0625	16	0.612893259	1.529323123	5462842.713	2.83E-06	0.261322229	0.794844877	1.167804527	-5.514790634	median	2538826.86	2569850.962	NA	12710570.01	2587697.397	14138059.94	3625261.834	2702619.597	12611639.36	18155876.25	3356716.913	8209047.572	3465971.738	13033154.53	3057379.311	4445561.876	Potassium channel tetramerization domain-containing 16a OS=Danio rerio OX=7955 GN=kctd16a PE=4 SV=1	NA	NA	NA	NA	NA	NA	NA	NA	2486406.5	2498076	NA	14209337.25	2642253.25	14775802.5	3369781	2325619.5	13004181	18844764.25	3014856	10166572	3094344.25
A0A0R4IGJ6	0.5625	16	0.6124733	1.528878012	12838988.87	6.66E-06	0.120322778	0.716302251	1.655551471	-4.865840117	median	13201375.55	22655750	4091489.508	19459690.96	6605942.864	7517401.452	8060192.993	18069583.33	14490306.69	13114619.78	12581822.52	26560568.25	NA	15536970.99	NA	19459864.63	Protein phosphatase 1, regulatory subunit 9Bb OS=Danio rerio OX=7955 GN=ppp1r9bb PE=4 SV=1	cell organization and biogenesis;developmental processes;signal transduction	cytoskeleton;other cell component	cytoskeletal activity	100331262	ENSDARG00000071709	NA	NA	NA	12928800.5	22022983.5	4219348	21754281	6745214.5	7856497.969	7492172	15548979	14941322.5	13612227.5	11300441.5	32894185	NA
B3DGQ7	0.1875	16	0.612188527	1.528576257	1631154.74	8.46E-07	0.711165752	0.94072776	0.386109434	-5.657293474	median	7515093.696	454976.573	257928.3976	4431487.07	NA	NA	1611522.718	NA	8092008.193	NA	NA	NA	NA	NA	NA	602838.9581	Nr2f2 protein OS=Danio rerio OX=7955 GN=nr2f2 PE=1 SV=1	NA	NA	NA	NA	NA	NA	NA	NA	7359926	442269.25	265988.625	4954026	NA	NA	1497954.875	NA	8343874.75	NA	NA	NA	NA
Q499A2	0	16	0.612155379	1.528541137	42416325.97	2.20E-05	0.074486133	0.685001441	1.918679489	-4.507660022	median	21921115.14	28475002	31062675.6	37549125.72	61540491.4	24340145.5	42987192.17	45846704.34	65826857.76	65108596.98	41758895.15	17686186.99	87784328.63	56593499.87	76575717.32	NA	Plasminogen receptor, C-terminal lysine transmembrane protein OS=Danio rerio OX=7955 GN=plgrkt PE=1 SV=1	other biological processes	plasma membrane;other membranes	NA	606662	ENSDARG00000100789	zgc:110385	NA	NA	21468499.5	27679706	32033380	41976732	62837936	25438085.88	39957782.38	39451349.25	67875741.5	67579011	37506009.25	21903624.25	78371941
A0A0R4ITI9	0	16	0.611450442	1.527794435	13910121.04	7.21E-06	0.443081168	0.866882961	0.788056375	-5.869817229	median	3834369.287	58547515.89	2961706.814	12510215.56	3534081	52782514.31	17458033.71	10634091.4	NA	20193842.49	55370106.3	13193281.07	4118648.914	63889460.57	6197247.635	20382718.1	Si:ch211-199i15.5 (Fragment) OS=Danio rerio OX=7955 GN=si:ch211-199i15.5 PE=4 SV=1	NA	NA	NA	NA	NA	NA	NA	NA	3755199.25	56912306	3054259.75	13985358	3608589.25	55163439	16227724.5	9150696	NA	20960057	49731002.5	16339342.75	3677040.25
E7F8M9	0	16	0.610306275	1.526583258	48085976.5	2.49E-05	0.102871102	0.711313459	1.731135775	-4.817102968	median	23955950.85	30451040.24	51641440.49	50682021.32	35136937.7	49628723.78	27805105.4	56855980.62	37637949.75	55157204.44	51342604.31	44586706.04	50914130.64	50632469.3	44670661.76	283679651.6	Family with sequence similarity 169 member Ab (Fragment) OS=Danio rerio OX=7955 GN=fam169ab PE=1 SV=2	NA	NA	NA	NA	NA	NA	NA	NA	23461321	29600554.25	53255228.5	56658193.38	35877722	51867386.63	25845613.41	48924893.97	38809443.97	57250033	46113676.75	55218824.5	45455029.44
F1RCR4	0.0625	16	0.610174648	1.526443984	927757.3062	4.81E-07	0.127889482	0.725446407	1.612685897	-4.959724233	median	745546.5907	584072.8068	815160.2285	975491.4021	1020871.565	628285.9581	647645.2935	786790.7875	732892.9531	1078879.596	772335.8277	853714.5131	968981.9882	NA	908755.1691	6250109.588	Receptor protein-tyrosine kinase (Fragment) OS=Danio rerio OX=7955 GN=ephb2a PE=4 SV=2	NA	NA	NA	NA	NA	NA	NA	NA	730152.9375	567759.875	840633.875	1090516.5	1042394.375	656626.8125	602004.1875	677037.9375	755704.5	1119815.5	693678.1875	1057290.75	865086.0625
Q2LDA1	0	16	0.60979028	1.526037357	963576564.3	5.00E-04	0.095603981	0.703762634	1.772222322	-4.755994314	median	463621284.2	1043448046	845726314.4	717165277.1	1724072554	752182088.1	400331066.3	899597120.1	1080462037	2155407073	1879817630	1815483337	783142998.2	613982211.9	1787373523	590053662.7	Collagen type II, alpha 1 OS=Danio rerio OX=7955 GN=col2a1a PE=1 SV=1	cell organization and biogenesis;developmental processes	non-structural extracellular;extracellular matrix;other cell component	extracellular structural activity;other molecular function	562496	ENSDARG00000069093	col2a1	Collagen chain trimerization; ECM proteoglycans; Collagen degradation; Assembly of collagen fibrils and other multimeric structures	NA	454048676.1	1014304938	872155147	801729842.3	1760420795	786111675	372118782.8	774108426.9	1114091792	2237189635	1688369800	2248402376	699173050.6
Q1LVL5	0	16	0.609502094	1.525732554	994110.2793	5.16E-07	0.024061024	0.570535532	2.557370375	-3.430812333	median	1284238.403	1191319.861	939391.6994	NA	NA	572284.5202	405049.5568	739929.0251	1129130.061	1248529.691	1261163.331	1116539.947	1341902.341	1190563.696	NA	1184558.11	Solute carrier family 25 member 32b OS=Danio rerio OX=7955 GN=slc25a32b PE=1 SV=1	NA	NA	NA	NA	NA	NA	NA	NA	1257722.125	1158046.75	968747.5625	NA	NA	598099.25	376504.75	636713.125	1164274.625	1295902.625	1132721.625	1382789.375	1198021.25
F1R9R7	0.125	16	0.609167584	1.525378831	2628292.001	1.36E-06	0.388377525	0.850466054	1.016435502	-4.94445991	median	NA	NA	NA	NA	NA	NA	1983452.495	NA	NA	NA	NA	NA	2189972.938	4179846.071	NA	NA	ArfGAP with FG repeats 1a OS=Danio rerio OX=7955 GN=agfg1a PE=1 SV=1	NA	NA	NA	NA	NA	NA	NA	NA	NA	NA	NA	NA	NA	NA	1843673.875	NA	NA	NA	NA	NA	1955160.25
F1R3E6	0	16	0.608456777	1.524627472	1903539.176	9.87E-07	0.241691503	0.794844877	1.216322729	-5.49271051	median	2638160.951	5501843.269	675751.1798	972904.6671	2816321.797	778742.6871	645180.8024	2362736.525	3055744.822	3951400.235	1967023.387	4383315.832	2451321.985	2613411.94	543285.1898	2570591.269	Forkhead box O4 OS=Danio rerio OX=7955 GN=foxo4 PE=1 SV=2	other biological processes	nucleus;other cell component	nucleic acid binding activity;other molecular function	563719	ENSDARG00000055792	NA	AKT phosphorylates targets in the nucleus; Regulation of localization of FOXO transcription factors; FOXO-mediated transcription of cell cycle genes	NA	2583689.594	5348178.875	696868.3125	1087624.75	2875697.688	813870.375	599713.375	2033148.188	3150855.938	4101328.125	1766694.188	5428558.625	2188487
A0A0R4IYL7	0.0625	16	0.608266192	1.524426077	568264.8459	2.95E-07	0.273192629	0.806459624	1.178470551	-5.198128374	median	965695.867	NA	NA	NA	NA	NA	215711.2814	399590.0798	720221.7851	NA	NA	671721.615	424877.1929	NA	523429.8246	1214229.93	Ankyrin 2b, neuronal OS=Danio rerio OX=7955 GN=ank2b PE=4 SV=2	NA	NA	NA	NA	NA	NA	NA	NA	945756.6875	NA	NA	NA	NA	NA	200509.5938	343849.5313	742638.9375	NA	NA	831899.9375	379321.125
A0A0R4IIP1	0	16	0.608057766	1.524205859	8738481.867	4.53E-06	0.2358008	0.793469393	1.243867248	-5.36431527	median	6556614.523	12995060.1	10038203.26	NA	NA	12727661.72	5028783.067	2084101.015	12888040.28	19442567.12	19181058.5	NA	6492751.278	14939400.37	3855819.838	8447572.253	tRNA-dihydrouridine(47) synthase [NAD(P)(+)] OS=Danio rerio OX=7955 GN=dus3l PE=1 SV=2	NA	NA	NA	NA	NA	NA	NA	NA	6421237	12632113	10351895.75	NA	NA	13301783.75	4674392.75	1793380.75	13289185	20180276	17227586	NA	5796587.25
E7EXT6	0	16	0.607719448	1.523848468	5234211.372	2.71E-06	0.144599565	0.734928482	1.540115668	-5.05921595	median	7447533.498	2781393.515	3321890.861	3650102.102	9150301.708	9178753.374	2276499.059	2434308.031	NA	10150413.59	6289603.302	8965635.969	2678858.046	7748666.426	10597663.99	4119709.056	Non-specific serine/threonine protein kinase OS=Danio rerio OX=7955 GN=akt3b PE=3 SV=2	other metabolic processes;signal transduction	NA	kinase activity;other molecular function	100149794	ENSDARG00000087205	NA	MTOR signalling; PI5P, PP2A and IER3 Regulate PI3K/AKT Signaling; KEAP1-NFE2L2 pathway; Integrin signaling; Cyclin E associated events during G1/S transition ; Cyclin A:Cdk2-associated events at S phase entry; Regulation of TP53 Activity through Acetylation; Deactivation of the beta-catenin transactivating complex; Regulation of PTEN stability and activity; AKT phosphorylates targets in the nucle…	MAPK signaling pathway	7293760.75	2703710.25	3425699.5	4080504	9343215.5	9592790.5	2116068.75	2094735.875	NA	10535550.5	5649046	11103576	2391626.25
A0A0H2UKU4	0	16	0.607415597	1.523527559	1043304.259	5.41E-07	0.366419803	0.835410879	0.933817416	-5.717203122	median	NA	840941.8748	469801.9406	706004.4627	693167.0496	723099.7048	605064.7943	3643967.979	566336.7598	4425086.602	609950.5793	387728.9548	668195.5172	3656807.019	4055346.387	NA	Protocadherin 7b OS=Danio rerio OX=7955 GN=pcdh7b PE=4 SV=1	cell adhesion	plasma membrane;other membranes	other molecular function	NA	ENSDARG00000060610	NA	NA	NA	NA	817454.6875	484483.1875	789253	707780.9375	755717.4375	562424.4375	3135655.125	583964.1875	4592987.563	547830.875	480186.5625	596550.4375
Q1LXZ5	0	16	0.607267445	1.523371114	10021086.59	5.20E-06	0.257882149	0.794844877	1.173683197	-5.540279641	median	9009815.231	12440933.13	11776400.09	2252125.828	7856220.903	12649323.9	17303456.8	3694092.258	6149964.719	12495565.75	14193898.65	40133159.1	8157697.297	3212455.662	28176467.99	16944022.11	Nudix (nucleoside diphosphate-linked moiety X)-type motif 14 OS=Danio rerio OX=7955 GN=nudt14 PE=1 SV=1	other metabolic processes	NA	other molecular function	559149	ENSDARG00000062335	si:dkey-77p13.2	Synthesis of dolichyl-phosphate-glucose	NA	8823785.313	12093462.59	12144411	2517685.313	8021851.875	13219912.25	16084041	3178787.352	6341384.5	12969684.72	12748337.63	49703287.5	7283014.875
A0A140LGL3	0	16	0.607211545	1.52331209	5842471.444	3.03E-06	0.241990204	0.794844877	1.245034688	-5.249622301	median	7817055.698	4848513.645	NA	NA	4695391.595	2654064.647	5032405.472	NA	6998519.653	NA	3880007.034	6554651.371	24369896.61	NA	4494829.584	NA	Utrophin OS=Danio rerio OX=7955 GN=utrn PE=1 SV=1	NA	NA	NA	NA	NA	NA	NA	NA	7655653.25	4713096.5	NA	NA	4794383.5	2773784.75	4677759.875	NA	7216351	NA	3484852.25	8117669.5	21756914.13
F1QQL4	0	16	0.606947745	1.523033574	250450076.9	1.30E-04	0.00598576	0.418458555	3.171567971	-2.281885376	median	195701671.9	270461874.2	251286996	171666135.4	274687496.3	150061468.9	146562972.1	208566169.6	211816367	379958903.7	438377516.4	316388612.8	348986589.3	224907017.7	396602043.2	239704018.1	Si:ch211-125o16.4 OS=Danio rerio OX=7955 GN=si:ch211-125o16.4 PE=4 SV=2	other biological processes	cytoskeleton;nucleus;other cell component	NA	566639	ENSDARG00000056836	NA	NA	NA	191660926.9	262907976.8	259139680.5	191908152.9	280478672.1	156830473	136234330.5	179472372.5	218409224.8	394375675.8	393731470.3	391834446.5	311567643.3
A0A1D5NSW7	0.75	16	0.606720343	1.522793528	731330.6651	3.79E-07	0.278147913	0.809491094	1.195829325	-5.087229434	median	456584.089	NA	NA	NA	617782.7354	NA	NA	737943.7825	NA	NA	997942.3338	450343.1903	NA	NA	1635512.393	NA	GRB10-interacting GYF protein 1a OS=Danio rerio OX=7955 GN=gigyf1a PE=4 SV=1	NA	NA	NA	NA	NA	NA	NA	NA	447156.7813	NA	NA	NA	630807.3125	NA	NA	635004.8125	NA	NA	896308.0625	557731.75	NA
Q5TYQ8	0.1875	16	0.606399781	1.522455205	14570967.33	7.56E-06	0.561394035	0.902930726	0.610341666	-5.626225051	median	NA	25909751.52	NA	21907920.86	NA	2994869.548	12899644.68	NA	NA	57257604.02	NA	5989204.891	NA	18543695.21	NA	NA	Zinc finger CCCH domain-containing protein 14 OS=Danio rerio OX=7955 GN=zc3h14 PE=2 SV=1	other biological processes	nucleus;other cell component	nucleic acid binding activity;other molecular function	562846	NA	zc3h14	NA	NA	NA	25186102	NA	24491194	NA	3129962.75	11990576	NA	NA	59430128	NA	7417387	NA
Q6DHU2	0.0625	16	0.605198742	1.521188294	1097450.841	5.69E-07	0.548120134	0.898348787	0.624465958	-5.690378242	median	296537.3724	471720.9238	4083426.113	NA	NA	NA	NA	NA	3599346.228	NA	440801.3345	2712058.056	773950.0794	570348.9047	NA	2128420.02	RNA-binding motif protein 34 OS=Danio rerio OX=7955 GN=rbm34 PE=1 SV=1	RNA metabolism OR transcription;other metabolic processes	nucleus	nucleic acid binding activity	436655	ENSDARG00000101877	zgc:92062	NA	NA	290414.625	458545.9375	4211032.625	NA	NA	NA	NA	NA	3711377.125	NA	395908.4375	3358773.75	690965.8125
E7F6H7	0	16	0.604619191	1.520577334	22589902.96	1.17E-05	0.079234915	0.690168375	1.87591412	-4.597684723	median	33592881.37	20048686.19	12973492.62	5559787.492	13308551.74	21679862	29630735.75	30542378.19	18323869.23	28231524.89	34954803.65	22380505.86	37190174.07	33571095.8	33766845.34	21248900.78	Dynein, cytoplasmic 1, intermediate chain 2a OS=Danio rerio OX=7955 GN=dync1i2a PE=3 SV=2	cell cycle OR cell proliferation;cell organization and biogenesis;transport;other biological processes	cytoskeleton;other cell component	other molecular function	NA	ENSDARG00000078386	dync1i2a	Aggrephagy	NA	32899273.25	19488734	13378912.5	6215370	13589133	22657801.75	27542587.25	26281889.75	18894206	29302713	31394872.5	27717347.5	33202579.25
P0C8Y2	0.125	16	0.604418215	1.520365523	1218816.883	6.32E-07	0.69955646	0.936634454	0.40041633	-5.774403929	median	3179700.021	3119811.141	NA	258003.5086	NA	151300.1224	3166361.067	NA	NA	NA	NA	NA	5270121.553	3842831.56	196108.2783	NA	UPF0729 protein C18orf32 homolog OS=Danio rerio OX=7955 PE=3 SV=1	NA	ER/Golgi;other cell component	NA	NA	NA	NA	NA	NA	3114047.25	3032676	NA	288426	NA	158125	2943220.063	NA	NA	NA	NA	NA	4705050
F1Q7Z4	0	16	0.600263759	1.515993701	4460569.577	2.31E-06	0.212708538	0.775270296	1.317238744	-5.2468561	median	NA	4342374.368	4702136.376	NA	6788192.78	2823774.346	2350028.612	2457932.367	NA	7528282.546	2612165.438	19651092.77	4535001.454	3997410.616	3917370.162	NA	Ceramidase OS=Danio rerio OX=7955 GN=asah1a PE=1 SV=1	NA	NA	NA	NA	NA	NA	NA	NA	NA	4221093.5	4849077.5	NA	6931306.75	2951149.75	2184416.5	2115064.75	NA	7813928	2346132.5	24337080.25	4048750.75
F1Q4Q1	0	16	0.600187719	1.515913799	6561822.48	3.40E-06	0.056355587	0.66603209	2.058885004	-4.305153605	median	4513064.376	3911545.738	11650924.68	5331047.388	3415957.375	4532176.629	4864271.28	7882570.329	10158778.02	3930500.123	9636771.764	7784722.393	11800042.2	4256213.881	10780473.02	11191415.82	Zgc:112496 OS=Danio rerio OX=7955 GN=zgc:112496 PE=1 SV=1	NA	NA	NA	NA	NA	NA	NA	NA	4419881	3802297.75	12015014.5	5959658	3487975.25	4736615	4521474.5	6782996.5	10474973.5	4079635	8655326	9641062.5	10534821.25
A0A2R8Q267	0.375	16	0.599716283	1.515418519	5657600.315	2.93E-06	0.643699228	0.9202162	0.501171406	-5.330081948	median	NA	6110207.269	NA	NA	NA	12058189.66	NA	1799530.84	NA	NA	7727369.968	NA	NA	NA	NA	NA	Coronin OS=Danio rerio OX=7955 GN=coro2aa PE=3 SV=1	NA	NA	NA	NA	NA	NA	NA	NA	NA	5939551.5	NA	NA	NA	12602113	NA	1548506.5	NA	NA	6940385	NA	NA
A0A2R8QF56	0	16	0.599484627	1.515175205	9084713.528	4.71E-06	0.349224905	0.831745057	0.968928966	-5.675779006	median	1937650.078	NA	2716110.176	NA	12909834.31	11700233.66	13935889.03	12208576.23	1465733.9	15486656.88	14188431.06	13222784.06	16209355.39	12682467.34	13778374.43	15987557.36	Secretory carrier-associated membrane protein OS=Danio rerio OX=7955 GN=scamp4 PE=1 SV=1	NA	NA	NA	NA	NA	NA	NA	NA	1897642.5	NA	2800988.25	NA	13182009.5	12228010.25	12953793.75	10505549.13	1511355.375	16074266.75	12743426.88	16375881	14471360.25
F1QJC9	0	16	0.598603639	1.514250239	630099657.8	3.27E-04	0.187558041	0.75914626	1.377396224	-5.30070623	median	465792681.5	777046239	634217382.5	579215009.3	1016133897	262666449.5	180702808.3	736962569.1	419500341.8	1621876653	1855979230	1097581304	670694471.6	375836621.1	1145934133	326303042.5	Collagen, type I, alpha 1a OS=Danio rerio OX=7955 GN=col1a1a PE=1 SV=1	NA	NA	NA	NA	NA	NA	NA	NA	456175239.6	755343632.5	654036589.7	647513164.5	1037556824	274514862.6	167968251.1	634160472.8	432557435.1	1683415482	1666959193	1359309866	598781449.7
Q6DI30	0	16	0.598287996	1.513918977	22660946.31	1.18E-05	0.007702481	0.447089018	3.155472108	-2.393556729	median	25957923.53	20947347.46	NA	22735577.68	17455620.99	10608799.07	19152698.25	18329042.4	NA	NA	26592589.18	24429023.99	27798382.7	26260959.54	37676656.31	28938037.94	SRF-dependent transcription regulation-associated protein OS=Danio rerio OX=7955 GN=srfbp1 PE=1 SV=1	RNA metabolism OR transcription;other metabolic processes	nucleus;other cell component	NA	406321	ENSDARG00000075323	fc54c06	NA	NA	25421958	20362296	NA	25416444	17823634	11087343	17802962	15772245	NA	NA	23884298	30254354	24817792
E9QEU7	0.0625	16	0.598266043	1.51389594	2610942.59	1.35E-06	0.42507651	0.858332442	0.857401861	-5.343373986	median	1675210.489	NA	NA	NA	NA	NA	NA	2340977.444	NA	NA	NA	NA	2232872.168	1969280.329	2023930.404	9077167.394	F-box protein 21 (Fragment) OS=Danio rerio OX=7955 GN=fbxo21 PE=1 SV=1	NA	NA	NA	NA	NA	NA	NA	NA	1640621.625	NA	NA	NA	NA	NA	NA	2014424.375	NA	NA	NA	NA	1993459.75
Q6PC19	0	16	0.597325456	1.512909255	6965414.812	3.61E-06	0.041592986	0.636622552	2.263815238	-3.919477833	median	7595672.188	3708582.553	7049190.503	4827510.46	8593131.897	4891260.499	NA	5181864.723	10868047.27	NA	NA	11866429.93	11777984.09	5705441.14	9944443.943	5048978.66	RNA polymerase II subunit A C-terminal domain phosphatase SSU72 OS=Danio rerio OX=7955 GN=ssu72 PE=2 SV=1	RNA metabolism OR transcription;other metabolic processes;other biological processes	nucleus;other cell component	other molecular function	393701	NA	ssu72	RNA polymerase II transcribes snRNA genes	NA	7438840.75	3605003.25	7269476.75	5396746.5	8774299	5111896.5	NA	4459024	11206319	NA	NA	14696091.5	10515128.25
A0A0R4IAD5	0.0625	16	0.596045639	1.511567745	5819549.017	3.02E-06	0.18824597	0.75914626	1.404350758	-5.102361725	median	1462890.492	4615944.58	5089705.882	6632899.909	7017540.737	7869270.31	NA	NA	NA	NA	10701632.79	4852013.782	9190004.429	NA	8567778.531	5037773.912	NDRG family member 4 (Fragment) OS=Danio rerio OX=7955 GN=ndrg4 PE=1 SV=1	NA	NA	NA	NA	NA	NA	NA	NA	1432685.5	4487023	5248758.5	7415018.5	7165490	8224239	NA	NA	NA	NA	9611737.5	6009022	8204636.25
Q6DRE7	0	16	0.595707153	1.511213142	4276968.298	2.22E-06	0.10759697	0.713342712	1.712685569	-4.8175401	median	3977164.395	3728959.421	1223776.767	NA	4118859.984	3141333.569	7269954.505	3282338.319	3217493.646	9392507.308	7999295.674	2892638.666	6293643.609	7307160.209	3734554.894	4355481.208	RNA helicase OS=Danio rerio OX=7955 GN=ddx56 PE=1 SV=1	NA	nucleus	nucleic acid binding activity;other molecular function	445399	ENSDARG00000020913	noh61	NA	NA	3895046	3624811	1262019.625	NA	4205697	3283033.5	6757623.5	2824470.75	3317639.25	9748887	7184616.75	3582415.5	5618828.25
A9JRA7	0.25	16	0.59545654	1.510950649	1964001.759	1.02E-06	0.146100282	0.73728628	1.578353967	-4.850818085	median	NA	NA	1661737.431	1760571.53	1534777.622	1796809.516	1290684.484	NA	7067623.279	1849311.852	2102552.643	1926001.192	NA	NA	NA	1549344.825	Acyl-CoA synthetase medium chain family member 3 OS=Danio rerio OX=7955 GN=acsm3 PE=2 SV=1	other metabolic processes	mitochondrion	other molecular function	100002035	ENSDARG00000004880	zgc:172040	Aspirin ADME; Conjugation of salicylate with glycine; Conjugation of benzoate with glycine; Conjugation of phenylacetate with glutamine	NA	NA	NA	1713666.5	1968169.375	1567135	1877860.375	1199726.875	NA	7287605.5	1919480.25	1888420.625	2385274.25	NA
Q6P0U6	0	16	0.593993907	1.509419594	5422228.103	2.81E-06	0.238457952	0.794297738	1.291731976	-5.042284023	median	NA	3090154.595	NA	NA	NA	NA	5677853.883	4485775.473	6888522.357	NA	NA	NA	NA	11652076.3	3126767.035	6976179.035	DnaJ (Hsp40) homolog, subfamily C, member 3 OS=Danio rerio OX=7955 GN=dnajc3a PE=1 SV=1	protein metabolism;other metabolic processes	ER/Golgi	other molecular function	322544	ENSDARG00000041110; ENSDARG00000114114	dnajc3	Neutrophil degranulation; PKR-mediated signaling	NA	NA	3003847.75	NA	NA	NA	NA	5277722	3860035.25	7102930	NA	NA	NA	NA
F8W5H1	0	16	0.593868363	1.509288249	5391746.998	2.80E-06	0.17367413	0.756329419	1.440546256	-5.128549281	median	5037120.051	4885667.205	4347848.33	NA	5483310.084	NA	2989948.275	3704403.519	12538547.86	3670101.545	2430177.042	10635890.99	4668967.108	NA	16772694.45	5376720.561	Myotubularin OS=Danio rerio OX=7955 GN=mtm1 PE=1 SV=2	NA	NA	NA	NA	NA	NA	NA	NA	4933116.25	4749212.375	4483718	NA	5598913.5	NA	2779239.5	3187660.25	12928814.5	3809356.125	2182678.5	13172119	4168352.375
E7FDC5	0.5625	16	0.592847172	1.508220299	8546712.032	4.43E-06	0.385599403	0.849532303	0.937739651	-5.325493007	median	NA	6905187.773	7952613.895	NA	NA	6137827.111	NA	NA	NA	NA	NA	28584927.74	7078001.018	NA	5715400.478	NA	DNA polymerase zeta catalytic subunit OS=Danio rerio OX=7955 GN=rev3l PE=3 SV=2	NA	NA	NA	NA	NA	NA	NA	NA	NA	6712328.5	8201132	NA	NA	6414693.5	NA	NA	NA	NA	NA	35401272	6319085.5
F1Q5U1	0.25	16	0.592662787	1.508027552	1480877.309	7.68E-07	0.305647104	0.817444203	1.12279286	-4.949457583	median	810635.8316	1201743.747	NA	1904024.182	1381641.899	NA	NA	1973401.135	NA	2085419.717	NA	NA	NA	NA	NA	NA	Regulatory factor X, 5 OS=Danio rerio OX=7955 GN=rfx5 PE=4 SV=1	other biological processes	NA	nucleic acid binding activity;other molecular function	101884332	ENSDARG00000063258	NA	NA	NA	793898.25	1168179.5	NA	2128537.25	1410770.75	NA	NA	1698122.875	NA	2164546.75	NA	NA	NA
Q5XIY4	0.4375	16	0.592036713	1.507373268	2108117.596	1.09E-06	0.447493589	0.867263146	0.805833263	-5.415523677	median	NA	1701814.148	NA	NA	NA	1453036.022	NA	NA	3496963.549	NA	854038.2116	NA	1614619.553	2338772.005	6635120.591	NA	Succinate dehydrogenase assembly factor 3, mitochondrial OS=Danio rerio OX=7955 GN=sdhaf3 PE=2 SV=1	cell organization and biogenesis;other metabolic processes	mitochondrion	NA	NA	NA	sdhaf3	NA	NA	NA	1654283.125	NA	NA	NA	1518579.875	NA	NA	3605807.75	NA	767059.6875	NA	1441497.25
A0A2R8QHQ4	0	16	0.591827911	1.507155121	31851731.13	1.65E-05	0.071305343	0.682736611	1.933198388	-4.507835765	median	30663503.87	53287180.73	32567378.83	19737359.65	16780247.25	10460962.71	35806123.81	31102035.45	38564261.02	20831677.14	35475808.25	41174576.38	69004773.76	54884007.82	30432312.65	40417136.69	EBNA1-binding protein 2 OS=Danio rerio OX=7955 GN=ebna1bp2 PE=1 SV=1	NA	NA	NA	NA	NA	NA	NA	NA	30030380	51798890	33585105	22064691	17134021.5	10932838	33282781	26763478	39764587	21622093	31862816	50993040.5	61605962.5
F1QA15	0	16	0.591074764	1.506368528	3272260.959	1.70E-06	0.036973865	0.625316275	2.291988013	-3.897365012	median	4061122.161	1995037.901	3632583.023	1972919.4	2695609.314	1971820.819	NA	2819761.765	3905830.305	3562211.827	1817896.69	7349267.963	4341341.667	3298575.105	4731693.869	4817776.805	Gamma-tubulin complex component OS=Danio rerio OX=7955 GN=tubgcp3 PE=1 SV=2	cell cycle OR cell proliferation;cell organization and biogenesis;developmental processes	cytosol;cytoskeleton	cytoskeletal activity	563517	ENSDARG00000029133	GCP3	NA	NA	3977270.25	1939317.25	3746100.75	2205556.25	2752440.25	2060766.125	NA	2426421	4027400.625	3697372.75	1632755.125	9101769.875	3875855.5
F1QWN6	0.875	16	0.59012286	1.505374939	294142.5743	1.53E-07	0.379738674	0.846061281	1.146258519	-4.760185359	median	NA	NA	NA	NA	239737.2659	NA	NA	NA	360894.4721	NA	NA	NA	NA	NA	NA	NA	Phosphatidylinositol-4-phosphate 3-kinase OS=Danio rerio OX=7955 GN=pik3c2b PE=1 SV=2	other metabolic processes;signal transduction	plasma membrane;other membranes;other cell component	kinase activity;other molecular function	567938	ENSDARG00000086927	NA	Synthesis of PIPs at the plasma membrane	NA	NA	NA	NA	NA	244791.5938	NA	NA	NA	372127.4375	NA	NA	NA	NA
A0A2R8QFE1	0.125	16	0.58980122	1.505039363	5499689.404	2.85E-06	0.316455163	0.822725694	1.095607698	-5.184060552	median	2293867.314	4422781.611	8880326.093	NA	NA	NA	NA	NA	9537146.028	5953664.252	NA	NA	NA	5409205.809	NA	NA	Nuclear receptor-binding SET domain protein 3 OS=Danio rerio OX=7955 GN=nsd3 PE=1 SV=1	NA	NA	NA	NA	NA	NA	NA	NA	2246504.75	4299255	9157835.078	NA	NA	NA	NA	NA	9833993	6179564	NA	NA	NA
A0A2R8Q6P3	0	16	0.589625389	1.504855944	22163189.71	1.15E-05	0.12499196	0.721276458	1.619958321	-4.977570696	median	27654108.46	11909040.99	26031300.88	49578448.73	5427640.258	9030851.464	24114537.91	22596149.65	34555324.56	27672994.21	27457471.07	16581764.62	28123172.19	25241567.7	30592712.53	31577431.27	Ig-like domain-containing protein OS=Danio rerio OX=7955 PE=4 SV=1	NA	NA	NA	NA	NA	NA	NA	NA	27083121	11576426	26844775.5	55424493	5542070	9438217	22415129	19444115	35630871	28722990	24661097	20535842	25107757
A3KNA6	0.375	16	0.588408229	1.503586877	1468247.919	7.61E-07	0.207265987	0.770989422	1.629193995	-4.465208759	median	NA	NA	NA	1118700.184	NA	NA	NA	NA	NA	NA	1632520.242	NA	1733109.08	NA	NA	NA	Enhancer of polycomb homolog OS=Danio rerio OX=7955 GN=epc1b PE=1 SV=1	cell organization and biogenesis;other biological processes	nucleus;other cell component	NA	566102	ENSDARG00000060054	LOC566102	NA	NA	NA	NA	NA	1250611.75	NA	NA	NA	NA	NA	NA	1466258.125	NA	1547282.125
Q5RHD8	0	16	0.587967396	1.503127508	9745585.989	5.05E-06	0.413540591	0.855033466	0.841304769	-5.827436348	median	15239369.47	13732704.22	6895303.786	16237495.71	531783.4029	NA	14097436.41	10380083.78	10078260.16	16950026.29	8837719.188	18539180.65	33409922.14	2649276.296	9357890.261	16072399.76	Palladin, cytoskeletal-associated protein OS=Danio rerio OX=7955 GN=palld PE=1 SV=2	cell adhesion	NA	NA	NA	ENSDARG00000040009	NA	NA	NA	14924715	13349155	7110781.094	18152140.5	542994.875	NA	13103956.5	8932121	10391949.5	17593160.75	7937652	22960022.25	29827652.47
A0A286YAJ0	0.6875	16	0.587475286	1.502614871	1326224.391	6.88E-07	0.381415778	0.846554757	1.141115854	-4.763582615	median	NA	NA	NA	NA	NA	NA	1081915.069	NA	NA	NA	NA	NA	1625701.672	NA	NA	NA	General transcription factor IIH subunit 4 OS=Danio rerio OX=7955 GN=gtf2h4 PE=1 SV=1	NA	NA	NA	NA	NA	NA	NA	NA	NA	NA	NA	NA	NA	NA	1005669.938	NA	NA	NA	NA	NA	1451391.125
E7F0C1	0	16	0.585840225	1.500912866	26645219.4	1.38E-05	0.229970873	0.787011433	1.248585838	-5.455791873	median	22016249.67	31208464.95	4772089.355	24127375.76	10033841.12	23033313.48	52515653.26	52141757.82	11282704.9	28428246.8	30562494.28	25112549.03	52064547.93	56892076.97	32954192.34	53657305.98	Triadin (Fragment) OS=Danio rerio OX=7955 GN=trdn PE=1 SV=2	NA	NA	NA	NA	NA	NA	NA	NA	21561669.75	30336824.38	4921216.5	26972356	10245382.38	24072305	48814750.13	44868278.5	11633883	29506899.13	27449892.75	31100872	46482097
B3DFL2	0	16	0.585812499	1.500884021	3001319.813	1.56E-06	0.034158348	0.609580524	2.503269736	-3.50741542	median	NA	1993844.572	NA	2993338.635	3030672.501	2328399.805	2412082.981	3194062.608	NA	NA	4219846.18	NA	2844898.713	5073032.726	NA	NA	PAXX non-homologous end joining factor OS=Danio rerio OX=7955 GN=paxx PE=1 SV=1	DNA metabolism;other metabolic processes;stress response	nucleus;other cell component	other molecular function	492631	ENSDARG00000078807	im:7144246	NA	NA	NA	1938157.25	NA	3346298.25	3094567.5	2433429.75	2242097.75	2748509	NA	NA	3790080.875	NA	2539863.75
A0A0R4IWK4	0.4375	16	0.584993244	1.500031965	4164978.163	2.16E-06	0.208222965	0.771883759	1.62456217	-4.468780777	median	NA	NA	NA	3178428.06	NA	NA	NA	NA	4657868.723	NA	NA	4880210.508	NA	NA	NA	NA	C-type lectin domain-containing 14A OS=Danio rerio OX=7955 GN=clec14a PE=4 SV=1	NA	NA	NA	NA	NA	NA	NA	NA	NA	NA	NA	3553212.5	NA	NA	NA	NA	4802846.5	NA	NA	6043942.5	NA
Q805F0	0	16	0.58473865	1.499767275	5499447.656	2.85E-06	0.727410941	0.943101401	0.359860249	-5.82029323	median	27088899.07	NA	1403743.094	NA	1944600.908	NA	NA	NA	1739320.788	2185486.63	NA	NA	65122714.11	1325938.83	68255545.47	2777412.707	Protocadherin 10 OS=Danio rerio OX=7955 GN=pcdh10b PE=2 SV=1	cell adhesion;developmental processes;other biological processes	plasma membrane;other membranes	other molecular function	360138	ENSDARG00000102824	pcdh10	NA	NA	26529581.75	NA	1447609.875	NA	1985598.5	NA	NA	NA	1793457.75	2268410.5	NA	NA	58140144
A0A2R8QNN1	0	16	0.584443782	1.499460774	2702860.573	1.40E-06	0.069345336	0.679160723	1.948236256	-4.483979399	median	1661703.478	2131444.691	2510722.876	3137364.005	2134664.465	2275492.125	1736520.887	2394266.314	6008050.11	2767368.608	1937704.502	2342608.668	7742475.077	2098926.71	5944092.626	1975054.451	Si:ch211-198n5.11 OS=Danio rerio OX=7955 GN=si:ch211-198n5.11 PE=1 SV=1	NA	NA	NA	NA	NA	NA	NA	NA	1627393.5	2071914.25	2589182.625	3507306.375	2179669.125	2378135.5	1614144.125	2060279.75	6195052.75	2872370.813	1740361.25	2901225.688	6912313.5
A0A0R4ISV4	0.1875	16	0.583549227	1.498531309	1353763.466	7.02E-07	0.467347174	0.872592929	0.777314437	-5.219754785	median	NA	NA	NA	NA	NA	966394.8467	NA	NA	718151.7773	2320650.908	NA	1793152.669	914087.9689	NA	NA	2331690.044	Anaphase-promoting complex subunit 2 OS=Danio rerio OX=7955 GN=anapc2 PE=1 SV=1	cell cycle OR cell proliferation;protein metabolism;other metabolic processes;other biological processes	nucleus	other molecular function	100318335	ENSDARG00000105035	si:ch73-203i15.5	NA	NA	NA	NA	NA	NA	NA	1009987.188	NA	NA	740504.5	2408703.313	NA	2220746.75	816077.875
F1QDL1	0	16	0.583372906	1.498348175	366246024.3	1.90E-04	0.17566524	0.756329419	1.417701311	-5.249739194	median	237825291.3	208541707.2	456905166.1	311966485.2	782688027.6	270818034.3	131196340.4	326707733.9	299632382.9	857630888.5	904066379.2	1013831480	258936884.6	180595064.8	497831876	297575090.4	Collagen, type I, alpha 1b OS=Danio rerio OX=7955 GN=col1a1b PE=1 SV=1	NA	NA	NA	NA	NA	NA	NA	NA	232914799.9	202717216.5	471183390.6	348752022.6	799189266.5	283034150.8	121950621.9	281133859	308958544.5	890171957.9	811992794.8	1255589111	231173223.8
F1QSP4	0	16	0.58323179	1.498201623	72100306.56	3.74E-05	0.020720351	0.558928414	2.569071934	-3.417841489	median	47528820.04	64312585.6	102031009.2	36717735.08	57517995.3	40026584.46	68337323.94	80453422.95	88881199.88	128247981.7	75092907.44	83392574.88	101381518.3	114234258.8	90930296	48947152.05	V-type proton ATPase proteolipid subunit OS=Danio rerio OX=7955 GN=atp6v0ca PE=1 SV=1	cell organization and biogenesis;transport;developmental processes;other biological processes	other membranes;ER/Golgi;other cytoplasmic organelle	transporter activity	192336	ENSDARG00000057853	CHUNP6904	NA	NA	46547470	62516359.5	105219464.4	41047307.91	58730634.5	41832112	63521430	69230627	91647658	133114092	67445158	103278316.9	90511216.5
F1QPE9	0	16	0.583208057	1.498176977	7471334.552	3.87E-06	0.249674941	0.794844877	1.210631558	-5.368079077	median	NA	3895916.725	6531376.132	5142709.281	14177254.57	2316069.742	NA	12037869.77	10170079.75	12905696.93	12274577.79	4731848.76	16742377.71	NA	NA	4582664.727	Glutamine amidotransferase-like class 1 domain-containing protein 1 OS=Danio rerio OX=7955 GN=gatd1 PE=1 SV=1	NA	NA	NA	NA	NA	NA	NA	NA	NA	3787105.25	6735480.75	5749112	14476150.5	2420543.5	NA	10358655.25	10486627	13395377.5	11024487.75	5860202.5	14947231
Q4V8U8	0	16	0.582704987	1.497654651	8146448.168	4.22E-06	0.414126616	0.855033466	0.838698792	-5.862536304	median	7296487.339	1054960.715	1308788.899	20242229.53	13275229.64	9604611.908	15125838.35	9803480.381	9602658.189	12716005.88	8806863.195	13634787.48	29457085.29	9819063.781	17766864.98	1295121.877	Small monomeric GTPase OS=Danio rerio OX=7955 GN=rab27a PE=1 SV=1	transport;other biological processes	other membranes;ER/Golgi;other cytoplasmic organelle;other cell component	other molecular function	570907	ENSDARG00000103935	zgc:114135	RAB geranylgeranylation; Neutrophil degranulation	NA	7145833.313	1025496.063	1349688.375	22629092.63	13555108.38	10037858.75	14059884.5	8435950.5	9901544.25	13198489	7909938.5	16886130.5	26298645.63
A0A2R8QL68	0.1875	16	0.582043986	1.496968627	1342231.842	6.96E-07	0.116918392	0.716302251	1.839478891	-4.381581265	median	NA	847012.8087	1266573.136	1230674.817	NA	NA	NA	NA	NA	NA	NA	NA	1831257.89	NA	2108906.158	1146819.044	Uncharacterized protein OS=Danio rerio OX=7955 PE=4 SV=1	NA	NA	NA	NA	NA	NA	NA	NA	NA	823356.0625	1306153.375	1375789.875	NA	NA	NA	NA	NA	NA	NA	NA	1634907.25
F1Q4V7	0	16	0.581483137	1.496386792	3428997.645	1.78E-06	0.650779168	0.923516328	0.46850201	-5.822977688	median	NA	NA	NA	2028779.638	NA	4230588.241	1771969	3711851.756	1513255.765	1822259.788	NA	1370350.653	110301478.3	2785393.969	NA	NA	Wu:fj59g11 OS=Danio rerio OX=7955 GN=wu:fj59g11 PE=1 SV=1	signal transduction	plasma membrane;other membranes;cytosol	NA	557435	ENSDARG00000006301	raph1a	NA	NA	NA	NA	NA	2268003.25	NA	4421422.5	1647094.125	3194069.5	1560356.375	1891401.75	NA	1697123.625	98474762.88
A0A2R8QRG0	0.0625	16	0.58139956	1.496300107	4303843.508	2.23E-06	0.027446327	0.583620574	2.637781284	-3.337920257	median	3545088.367	4000118.028	2875486.439	NA	NA	NA	3030858.302	4879497.164	NA	5102308.234	4744576.892	7545446.48	4599463.989	NA	NA	NA	Uncharacterized protein OS=Danio rerio OX=7955 PE=4 SV=1	NA	NA	NA	NA	NA	NA	NA	NA	3471891.25	3888396.25	2965345	NA	NA	NA	2817266.5	4198835	NA	5295905	4261371	9344729	4106301.5
A0A2R8QCX7	0	16	0.581309777	1.496206991	45089108.25	2.34E-05	0.472378223	0.875406093	0.736203772	-5.941733151	median	36994430.51	26960830.25	25478202.63	23485657.05	61875561.2	45695846.22	39005188.78	51790139.57	21363257.71	37327552.04	2781318654	29033502.8	37832116.5	43267207.83	34340124.13	23652189.25	Aminoadipate aminotransferase OS=Danio rerio OX=7955 GN=aadat PE=1 SV=1	NA	NA	NA	NA	NA	NA	NA	NA	36230589	26207824.5	26274393	26254969	63180070	47757104	36256400.25	44565709	22028196.5	38743870.5	2498058505	35956814	33775691.5
X1WFB0	0.0625	16	0.581138244	1.496029107	2495361.759	1.29E-06	0.074887744	0.685001441	1.915726168	-4.512252336	median	812477.482	1453098.361	1329015.448	2076239.641	3520675.378	3023487.398	2754786.085	3498023.707	2316218.158	2798875.818	2752008.045	4104887.141	4552774.064	2758485.649	2947021.217	NA	DEAD-box helicase 3 X-linked b (Fragment) OS=Danio rerio OX=7955 GN=ddx3xb PE=1 SV=1	NA	NA	NA	NA	NA	NA	NA	NA	795701.875	1412513.875	1370547	2321059.5	3594901	3159871.5	2560649.75	3010069.25	2388311.25	2905073.5	2471733	5083736	4064617.75
B0S6K3	0	16	0.580219427	1.495076625	8536446.49	4.43E-06	0.025088321	0.570535532	2.491283776	-3.55133439	median	9658236.938	9752681.697	5261264.207	6491680.992	6282469.58	NA	6459604.189	5637122.615	9284703.877	16489976.69	14953106.68	5747903.074	7960122.063	14434480.57	7909808.97	10582249.95	Calcyclin-binding protein OS=Danio rerio OX=7955 GN=cacybp PE=1 SV=1	NA	NA	NA	NA	NA	NA	NA	NA	9458818.75	9480293	5425678	7257147.75	6414921.5	NA	6004380.5	4850776	9573693.5	17115655.5	13430225	7118544.5	7106624
F1R0A9	0.1875	16	0.579477418	1.494307873	2908035.098	1.51E-06	0.225856385	0.785929327	1.314598137	-5.078945955	median	2806575.441	4109518.8	925605.8794	NA	3000023.174	NA	NA	NA	NA	4410868.516	3036304.651	NA	3379785.444	NA	3527931.6	NA	Solute carrier family 37 member 4a OS=Danio rerio OX=7955 GN=slc37a4a PE=1 SV=1	transport;other biological processes	other membranes	transporter activity	406465	ENSDARG00000038106	slc37a4	NA	NA	2748626.75	3994741.5	954530.9375	NA	3063272	NA	NA	NA	NA	4578230	2727075.75	NA	3017399
Q6DGL8	0.25	16	0.577248963	1.492001476	9876551.854	5.12E-06	0.246129902	0.794844877	1.289219924	-4.992798486	median	NA	12284866.66	NA	NA	NA	NA	10422635.98	4128707.81	NA	NA	10626339.09	NA	13807943.61	11966227.31	NA	NA	28S ribosomal protein S15, mitochondrial OS=Danio rerio OX=7955 GN=mrps15 PE=2 SV=1	protein metabolism;other metabolic processes	mitochondrion;translational apparatus	other molecular function	436758	NA	mrps15	Mitochondrial translation elongation; Mitochondrial translation termination	NA	NA	11941755	NA	NA	NA	NA	9688128	3552776.5	NA	NA	9544112	NA	12327432
D3XD69	0.625	16	0.576423629	1.491148179	585858.4226	3.04E-07	0.06544154	0.676864684	2.374302293	-3.783160572	median	NA	NA	NA	NA	595423.0155	NA	449116.6981	465552.0576	NA	NA	731914.266	NA	NA	757443.2625	NA	NA	UDP glucuronosyltransferase 1 family polypeptide b7 isoform 1 OS=Danio rerio OX=7955 GN=ugt1b7 PE=2 SV=1	NA	other membranes	other molecular function	795261	ENSDARG00000101176	Ugt1b7	NA	NA	NA	NA	NA	NA	607976.1875	NA	417466.375	400610.1875	NA	NA	657373.3125	NA	NA
E7F211	0.0625	16	0.576358494	1.491080858	222552.9927	1.15E-07	0.067703666	0.677415989	1.982108724	-4.3891653	median	NA	241157.7893	356538.6833	281243.5631	106495.337	236049.4508	104755.9648	104900.365	283795.6678	207713.196	262795.299	303906.7166	NA	313435.8761	229978.5645	322570.3532	Tetratricopeptide repeat protein 17 OS=Danio rerio OX=7955 GN=ttc17 PE=3 SV=1	cell organization and biogenesis;developmental processes	plasma membrane;other membranes;cytoskeleton;other cell component	NA	NA	ENSDARG00000044812	ttc17	NA	NA	NA	234422.3438	367680.4688	314406.4063	108740.5547	246697.2188	97373.5625	90267.35938	292628.9063	215594.4531	236031.2188	376376.125	NA
Q6NWJ4	0	16	0.575685543	1.490385499	30396385.79	1.58E-05	0.264878057	0.796962431	1.155889074	-5.559713111	median	10438806.22	35880127.85	114137163.4	21227715.31	16021037.01	20203895.22	24693565.15	20362750.66	84513253.11	19445642.31	86017535	32535641.88	23359210.61	15858407.7	95456761.39	22108136.06	DnaJ homolog subfamily C member 2 OS=Danio rerio OX=7955 GN=dnajc2 PE=2 SV=1	cell organization and biogenesis;protein metabolism;other metabolic processes;other biological processes	cytosol;nucleus	translation activity;other molecular function	403080	NA	dnajc2	Regulation of HSF1-mediated heat shock response	NA	10223271.25	34878009.5	117703934.3	23730782	16358805	21115256.75	22953350.81	17522262.5	87143757.38	20183467.88	77257179.63	40294071	20854595.63
F1R0C1	0	16	0.575454321	1.490146653	6207543.301	3.22E-06	0.099145905	0.708171597	1.803674955	-4.55146721	median	5027404.704	NA	2481837.66	5586110.601	7666945.97	6936903.817	5799276.58	5985536.5	NA	6573518.39	13838277.59	NA	6083507.166	NA	7406135.642	NA	Sorbin and SH3 domain-containing 3 OS=Danio rerio OX=7955 GN=sorbs3 PE=4 SV=1	NA	NA	NA	541478	ENSDARG00000037476	si:dkey-162f21.1	NA	NA	4923601.5	NA	2559394.75	6244797	7828586.5	7249815.125	5390587.75	5150588.125	NA	6822937.25	12428934.38	NA	5431223
A5WWL8	0.625	16	0.574611439	1.489276302	12697673.23	6.58E-06	0.684074691	0.932153888	0.432413721	-5.558350335	median	9518103.793	10503342.36	NA	NA	NA	NA	NA	NA	NA	NA	6299714.015	NA	NA	88932420.33	5893344.487	NA	Si:ch73-256j6.2 (Fragment) OS=Danio rerio OX=7955 GN=si:ch73-256j6.2 PE=4 SV=1	NA	NA	NA	NA	NA	NA	NA	NA	9321579	10209988	NA	NA	NA	NA	NA	NA	NA	NA	5658127	NA	NA
Q6NSN1	0.4375	16	0.574289129	1.488943623	3744012.664	1.94E-06	0.447329303	0.867263146	0.879801237	-5.044909896	median	NA	2271402.921	NA	4732910.247	NA	NA	NA	NA	NA	NA	NA	NA	NA	NA	NA	4881906.735	Protein LSM12 homolog B OS=Danio rerio OX=7955 GN=lsm12b PE=2 SV=1	NA	NA	nucleic acid binding activity	407986	ENSDARG00000028848; ENSDARG00000115800	lsm12b	NA	NA	NA	2207963.5	NA	5290991.5	NA	NA	NA	NA	NA	NA	NA	NA	NA
A0A0R4IJ74	0.75	16	0.573294191	1.487917144	4968480.348	2.58E-06	0.116533199	0.716302251	1.73987281	-4.563330106	median	NA	NA	NA	3751786.484	NA	4306222.993	NA	3429087.787	4875046.005	5154998.508	10942168.35	5912719.137	6261729.47	NA	3271197.374	NA	Neuroligin 3a OS=Danio rerio OX=7955 GN=nlgn3a PE=3 SV=1	cell adhesion;cell-cell signaling;cell organization and biogenesis;transport;developmental processes;other biological processes	plasma membrane;other membranes;other cell component	signal transduction activity or receptor binding;other molecular function	562702	ENSDARG00000104786	nlgn3b	Neurexins and neuroligins	NA	NA	NA	NA	4194178.5	NA	4500469	NA	2950749.5	5026783.5	5350594.5	9827776	7322662.5	5590336
Q6TEP1	0	16	0.573278832	1.487901304	15098656.23	7.83E-06	0.080914459	0.691965268	1.864441935	-4.615478659	median	7335233.091	13350301.67	17435730.96	18814619.68	8337615.884	10482032.3	12548971.6	15641333.08	23040104.52	37136898.26	34244473.39	14238489.55	11255371.68	12383671.92	24574809.3	9263155.469	Protein FAM91A1 OS=Danio rerio OX=7955 GN=fam91a1 PE=2 SV=2	cell organization and biogenesis;transport	ER/Golgi;other cell component	NA	393413	NA	fam91a1	NA	NA	7183779.063	12977432.81	17980595.19	21033146.13	8513396	10954858	11664615.69	13459455.88	23757235.75	38545982.75	30756885	17633791	10048551.25
B8JM93	0	16	0.572499354	1.487097618	16230036.85	8.42E-06	0.095714291	0.703762634	1.771578508	-4.756959132	median	12287949.61	23883868.63	8992727.729	10156335.85	21320186.71	5860245.807	18921460.37	15535457.69	15176098.67	10964385.57	21683908.31	25411434.49	27494048.46	27140838.03	34029203.55	10113210.4	Immunoglobulin (CD79A)-binding protein 1 OS=Danio rerio OX=7955 GN=igbp1 PE=1 SV=1	NA	NA	NA	NA	NA	NA	NA	NA	12034234.5	23216801.25	9273749.25	11353920.5	21769675.5	6124591	17588020	13368349.5	15648460	11380407	19475536	31471029.5	24546089
Q90ZM2	0.3125	16	0.572078832	1.486664217	66727482.04	3.46E-05	0.030281637	0.596339133	2.724906517	-3.289304273	median	69394729.82	47040355.26	NA	NA	NA	NA	46120609.15	NA	NA	NA	NA	70340244.6	77673019.58	NA	87438223	81896559.37	Protein transport protein Sec61 subunit alpha-like 1 OS=Danio rerio OX=7955 GN=sec61al1 PE=2 SV=3	cell organization and biogenesis;transport;developmental processes;other biological processes	other membranes;ER/Golgi	transporter activity;translation activity;other molecular function	103023094; 192298	ENSAMXG00000001920; ENSAMXG00005018575	LOC103023094; sec61al1	NA	NA	67961904	45726536	NA	NA	NA	NA	42870380	NA	NA	NA	NA	87113536	69344784
G1K2K7	0	16	0.571623151	1.486194722	9136456.657	4.74E-06	0.107748575	0.713342712	1.704958138	-4.855538593	median	5025946.598	6344529.455	5177000.439	7630359.886	7347723.076	6730537.985	7629357.489	20940569.63	6745936.394	20575098.5	20968369.05	6269730.037	19870769.27	9858479.654	7745611.323	8555536.761	Glycine receptor subunit alphaZ1 OS=Danio rerio OX=7955 GN=glra1 PE=3 SV=2	NA	NA	NA	NA	NA	NA	NA	NA	4922173.5	6167329.156	5338781	8530094	7502633.5	7034140.5	7091698.5	18019479	6955906	21355779	18832870	7764806	17740191
Q6GMK7	0	16	0.571434763	1.486000666	12049069.4	6.25E-06	0.049516719	0.653994408	2.126869357	-4.192552987	median	8574067.836	20863294.39	4657054.673	5507219.096	11130533.91	12160695.79	11510790.84	12745560.92	14708465.91	13168215.69	12792594.88	19217071.47	11433714.11	13975601.69	11927032.23	23871167.76	SH3 domain-binding glutamic acid-rich-like protein 2 OS=Danio rerio OX=7955 GN=sh3bgrl2 PE=3 SV=1	NA	nucleus;other cell component	other molecular function	431744	NA	sh3bgrl2	NA	NA	8397035	20280590.5	4802587	6156603	11365196.5	12709243	10699598	10967627.5	15166272	13667857	11489748	23799562.5	10207771.5
Q1LVV3	0	16	0.570870929	1.485420021	5607273.348	2.91E-06	0.078217632	0.690168375	1.882968534	-4.586709433	median	4251111.97	3121127.918	4215397.888	2688594.768	3335972.919	6269938.073	5188632.809	12299854.97	7593265.483	7506542.43	8363769.873	8542419.022	10791305.45	6229806.399	2971279.629	5848808.222	Wiskott-Aldrich syndrome protein family member OS=Danio rerio OX=7955 GN=wasf2 PE=1 SV=1	cell organization and biogenesis;other biological processes	cytoskeleton;other cell component	cytoskeletal activity;other molecular function	394056	ENSDARG00000024209	zgc:56010	NA	NA	4163337.25	3033956	4347128.5	3005620.5	3406304.5	6552763.75	4822977.5	10584095	7829608.5	7791363	7511971.5	10579439	9634243
Q6DRL5	0	16	0.57023635	1.484766794	33796855.11	1.75E-05	0.05194288	0.66016615	2.101818424	-4.234275514	median	51747491.51	24514200.5	32335256.74	29442461.02	17707715.03	25026840.08	19598655.01	33390664.75	64461139.71	24146773.92	21878675.25	43906679.2	30874217.18	64061492.7	59899950.69	46699810.7	Myb-binding protein 1A-like protein OS=Danio rerio OX=7955 GN=mybbp1a PE=1 SV=1	other biological processes	nucleus	nucleic acid binding activity;other molecular function	NA	NA	mybbp1a	NA	NA	50679036.56	23829528.19	33345729.13	32914169.69	18081042.88	26155756.02	18217491.13	28732856.5	66467515	25062974.42	19650467.13	54376638.88	27563830.19
A0A2R8RIC7	0.75	16	0.569418643	1.483925479	1158458.203	6.01E-07	0.490486868	0.882096338	0.789868109	-5.107322022	median	NA	NA	NA	1547113.558	666751.2187	NA	NA	NA	NA	NA	NA	1507145.207	NA	NA	NA	NA	THUMP domain-containing protein OS=Danio rerio OX=7955 GN=thumpd2 PE=3 SV=1	RNA metabolism OR transcription;other metabolic processes	NA	nucleic acid binding activity;other molecular function	NA	ENSDARG00000115274	thumpd2	NA	NA	NA	NA	NA	1729541.5	680808.1875	NA	NA	NA	NA	NA	NA	1866538.125	NA
F8W4S6	0	16	0.569342807	1.483847477	2748275.051	1.43E-06	0.288234196	0.813441863	1.104481694	-5.552096805	median	2138006.941	1013398.652	3822591.412	5985614.131	1334856.515	1115592.735	4030534.622	NA	6668545.827	NA	3754193.725	4529154.183	7002218.274	2021699.807	908537.1622	3231646.522	Zgc:158828 (Fragment) OS=Danio rerio OX=7955 GN=dhx35 PE=1 SV=1	NA	NA	NA	NA	NA	NA	NA	NA	2093862.5	985094.8125	3942046.875	6691408	1362999	1165915.125	3746493.25	NA	6876106.625	NA	3371852.25	5609173.5	6251428.313
Q5RG20	0.0625	16	0.569075642	1.483572717	473680.4335	2.46E-07	0.394408794	0.850685635	0.879022779	-5.765101738	median	408542.8462	425022.4661	NA	551116.6287	4013575.731	272005.8651	118911.8362	108290.2504	680127.0598	NA	413789.5023	440588.0258	1221878.979	631039.286	426934.28	521352.2123	ArfGAP with SH3 domain, ankyrin repeat and PH domain 2a OS=Danio rerio OX=7955 GN=asap2a PE=1 SV=1	NA	other cell component	enzyme regulator activity;other molecular function	570669	ENSDARG00000010181	ddef2a	NA	NA	400107.4688	413151.75	NA	616101.5625	4098193.063	284275.5625	110531.8359	93184.375	701296.25	NA	371647.5938	545650.375	1090867
A0A1D5NSX1	0	16	0.568782305	1.483271099	33820122.66	1.75E-05	0.412376175	0.855033466	0.841916527	-5.859897057	median	51669511.19	44844819.15	7806093.573	50201213.31	41065090.57	32716435.8	41270905.48	7023311.397	53493730.61	44018561.65	6118206.118	50705260.96	300466516.9	48763863.87	54932429.63	14091093.78	Vacuolar protein sorting 13 homolog C OS=Danio rerio OX=7955 GN=vps13c PE=1 SV=1	NA	NA	NA	NA	NA	NA	NA	NA	50602666.34	43592320.38	8050032.938	56120690.88	41930856.81	34192215.63	38362446.5	6043599.313	55158741.5	45688756.94	5495104.563	62796406.25	268249977
A0A0R4IX64	0	16	0.56876684	1.483255199	10380953.73	5.38E-06	0.174179265	0.756329419	1.42289249	-5.243092821	median	8428510.092	19240721.29	17335043.86	9245608.333	10131018.23	6381069.388	2078827.015	7976952.624	17202737.1	16057650.43	18977046.68	11322787.55	19175255.45	12044030.07	9634979.807	4942381.033	Si:ch73-132f6.5 OS=Danio rerio OX=7955 GN=si:ch73-132f6.5 PE=1 SV=1	NA	NA	NA	553501	ENSDARG00000104660	lratb.1	NA	NA	8254482.656	18703335.25	17876761.63	10335804.52	10344608.25	6668908	1932327.125	6864213	17738178.25	16666925.5	17044351.53	14022812.5	17119251.38
A4IGF3	0.0625	16	0.568710597	1.483197376	3675179.591	1.91E-06	0.130247671	0.726106836	1.626152925	-4.844550132	median	2553430.641	5716356.672	NA	2487880.72	NA	NA	2023612.276	2889763.627	6861526.851	3241399.406	6694469.975	NA	2709790.698	5661033.835	5602993.282	2234390.705	Mitochondrial inner membrane protease ATP23 homolog OS=Danio rerio OX=7955 GN=atp23 PE=2 SV=1	cell organization and biogenesis;protein metabolism;other metabolic processes	mitochondrion	other molecular function	100004177	NA	atp23	NA	NA	2500708.75	5556701	NA	2781239.25	NA	NA	1881003.5	2486658	7075094.25	3364387.75	6012679.5	NA	2419242.25
F1QX39	0.875	16	0.568525026	1.483006608	209691.483	1.09E-07	0.393682505	0.850494712	1.104306744	-4.787951771	median	NA	NA	NA	172190.5242	NA	NA	NA	NA	255359.6851	NA	NA	NA	NA	NA	NA	NA	Ankyrin repeat domain 33Bb (Fragment) OS=Danio rerio OX=7955 GN=ankrd33bb PE=4 SV=1	NA	NA	NA	NA	NA	NA	NA	NA	NA	NA	NA	192494.375	NA	NA	NA	NA	263307.8438	NA	NA	NA	NA
A2BEN3	0.125	16	0.568051934	1.482520376	3561124.441	1.85E-06	0.246174087	0.794844877	1.242135525	-5.202284438	median	NA	2323150.46	NA	NA	1716451.066	2121582.704	7924618.754	NA	NA	NA	NA	4041178.956	2630671.669	5994653.326	3925529.149	5491616.89	Phospholipid scramblase OS=Danio rerio OX=7955 GN=plscr3a PE=1 SV=1	cell organization and biogenesis;transport	plasma membrane;other membranes	transporter activity	564882	ENSDARG00000093078	si:ch211-137i24.5	NA	NA	NA	2258265.75	NA	NA	1752638.625	2217283.5	7366152	NA	NA	NA	NA	5004836	2348606.5
A0A2R8QNY3	0.4375	16	0.566634275	1.481064299	658088.5362	3.41E-07	0.487381118	0.881136386	0.767519428	-5.282371367	median	336760.6311	868307.2416	NA	NA	NA	NA	NA	NA	NA	1278310.108	NA	501771.9055	NA	NA	NA	NA	Gem (nuclear organelle)-associated protein 4 OS=Danio rerio OX=7955 GN=gemin4 PE=1 SV=1	NA	NA	NA	NA	NA	NA	NA	NA	329807.375	844055.75	NA	NA	NA	NA	NA	NA	NA	1326813	NA	621424.125	NA
A0A2R8PW30	0	16	0.5660983	1.480514171	3942580.198	2.04E-06	0.488946533	0.882096338	0.712445593	-5.856454696	median	7142770.666	9670835.515	5847206.103	145376.14	NA	3577053.761	4269755.594	4647285.448	5567821.382	NA	3000569.217	5030054.631	NA	4005325.505	6805573.733	5824822.506	X-ray repair-complementing defective repair in Chinese hamster cells 4 OS=Danio rerio OX=7955 GN=xrcc4 PE=1 SV=1	NA	NA	NA	NA	NA	NA	NA	NA	6995290.5	9400732.75	6029930.5	162518.1719	NA	3738408.25	3968855.75	3999015.5	5741121.75	NA	2694979.75	6229518.359	NA
A0A2R8QK55	0	16	0.565803201	1.480211367	25722706.62	1.33E-05	0.037417456	0.625316275	2.271757978	-3.946259821	median	10706115.23	13915146.25	12203717.73	30794690.19	31532877.8	29426291.2	26202808.83	29329435.87	32926560.89	28507988.29	24346470.89	35795199.72	22896610.17	38133509.95	36139212.21	35644937.06	Transmembrane protein 14Ca OS=Danio rerio OX=7955 GN=tmem14ca PE=1 SV=1	NA	other membranes	NA	751728	ENSDARG00000110836	tmem14c	NA	NA	10485061	13526501.5	12585082.25	34425847	32197678.5	30753658.5	24356234.5	25238146	33951411.5	29589666.25	21866933	44330901	20441596
A0A0R4IXD9	0	16	0.564636076	1.479014377	8553549.041	4.44E-06	0.105132724	0.71198063	1.718866231	-4.835166798	median	6717795.503	17916174.19	5136244.676	9573832.476	6810789.074	6153203.031	4740593.002	5092678.792	13987670.55	24730937.96	7300920.606	10130749.77	4567963.306	8048425.909	10073331.26	14469332.93	Tubulin folding cofactor D OS=Danio rerio OX=7955 GN=tbcd PE=1 SV=1	cell organization and biogenesis;protein metabolism;other metabolic processes;developmental processes	plasma membrane;other membranes	enzyme regulator activity;cytoskeletal activity	553265	ENSDARG00000098749	NA	NA	NA	6579090	17415782.25	5296751.625	10702731.22	6954379.438	6430763	4406512.125	4382279	14423041.64	25669303.38	6557366.875	12546522.13	4078178.375
Q6NXA5	0	16	0.563469929	1.477819355	34834766.5	1.81E-05	0.067594639	0.677415989	1.961995262	-4.462055692	median	25384857.16	28337650.83	56185832.85	36792457.74	23878870.05	26897400.44	18239545.72	26094894.15	35399264.63	45709288.74	21994545.83	29777573.23	63167527.63	35878407.9	105419969.2	40844699.01	Paraoxonase OS=Danio rerio OX=7955 GN=pon2 PE=1 SV=1	NA	NA	other molecular function	335176	ENSDARG00000016856	zgc:77556	Atorvastatin ADME; Synthesis of 5-eicosatetraenoic acids	NA	24860724	27546191	57941632.5	41130841.5	24382303	28110694	16954161.5	22454804.5	36501079	47443635.25	19754537	36878315	56394596
A0JMM8	0.0625	16	0.563107546	1.477448196	5133198.923	2.66E-06	0.186756622	0.75914626	1.409506429	-5.096106443	median	1437379.505	5606487.055	8755888.182	4074998.437	6255108.919	3508307.052	NA	NA	5660798.681	7843455.688	NA	8214715.098	5321348.719	NA	5324112.925	NA	Immunoresponsive gene 1,-like OS=Danio rerio OX=7955 GN=irg1l PE=2 SV=1	stress response;other biological processes	mitochondrion	other molecular function	562007	ENSDARG00000062788	zgc:154020	NA	NA	1407701.25	5449900	9029508.5	4555502	6386984	3666560.5	NA	NA	5836993	8141059.75	NA	10173591	4750784.5
Q7ZZJ7	0	16	0.562955931	1.477292937	11166882.06	5.79E-06	0.236630063	0.793469393	1.233380452	-5.441713442	median	8812619.959	14448916.25	37015476.63	13096052.12	4497726.426	2422115.22	NA	7502331.117	13727452.78	17219369.84	12858588.56	22353276.06	13957496.7	7789800.751	15858556.56	8859140.511	Anion exchange protein OS=Danio rerio OX=7955 GN=slc4a1a PE=1 SV=1	transport;developmental processes;other biological processes	plasma membrane;other membranes	transporter activity	84703	ENSDARG00000012881	ae1	NA	NA	8630661.625	14045363.5	38172205.25	14640273.5	4592551	2531372.5	NA	6455798.5	14154724.5	17872724	11549020.63	27683624.5	12460949.75
E7F5Q2	0	16	0.562927006	1.477263318	2858715.565	1.48E-06	0.025536	0.570535532	2.845012528	-3.140175908	median	NA	2635333.103	NA	NA	2277391.507	2210787.342	NA	2578483.286	4176304.574	NA	NA	NA	NA	NA	2848444.71	3833647.367	Ig-like domain-containing protein OS=Danio rerio OX=7955 GN=LOC797620 PE=4 SV=1	NA	other membranes	NA	797620	ENSDARG00000074235	LOC797620	NA	NA	NA	2561729.25	NA	NA	2325405.25	2310512	NA	2218799.5	4306293.5	NA	NA	NA	NA
Q5TZ76	0.125	16	0.56061029	1.474892996	4086052.715	2.12E-06	0.142969508	0.733421193	1.553157371	-5.006381144	median	2767422.022	3046293.83	3902620.15	4432854.347	4049362.191	3866936.184	2968006.215	3024954.775	4591247.822	NA	17802635.07	6416283.895	2168447.577	3026012.849	NA	5125225.445	Cytochrome P450, family 2, subfamily P, polypeptide 6 OS=Danio rerio OX=7955 GN=cyp2p6 PE=1 SV=1	NA	NA	NA	NA	NA	NA	NA	NA	2710281.75	2961212	4024576.5	4955554.5	4134734	4041366.75	2758843.75	2602990.75	4734152	NA	15989546.5	7946307	1935942.875
F1RE91	0.5625	16	0.560233008	1.474507344	7754291.185	4.02E-06	0.231852256	0.790288788	1.517304369	-4.55220972	median	NA	NA	NA	NA	NA	NA	5985643.016	NA	NA	NA	8314652.023	NA	9368529.44	NA	NA	NA	Coronin (Fragment) OS=Danio rerio OX=7955 GN=coro7 PE=3 SV=1	NA	NA	NA	NA	NA	NA	NA	NA	NA	NA	NA	NA	NA	NA	5563820.5	NA	NA	NA	7467856	NA	8364019.5
E7F2L1	0	16	0.559854858	1.474120906	19099447.48	9.90E-06	0.248962544	0.794844877	1.200001059	-5.479317512	median	9523856.573	4128230.408	NA	24170106.65	29928407.61	32530503.74	22802604.32	10321460.99	37403493.93	15399744.59	19838192.55	7319291.456	29950238.95	29435572.86	25214894	40553648.05	AP2-associated kinase 1b OS=Danio rerio OX=7955 GN=aak1b PE=1 SV=1	other metabolic processes;other biological processes	other cell component	kinase activity;other molecular function	100534954	ENSDARG00000077686	NA	NA	NA	9327213	4012930.5	NA	27020125.5	30559381.63	33997896.5	21195650.5	8881675.75	38567690.63	15984056.75	17817795	9064645.188	26738922.5
Q6P3J6	0	16	0.559762674	1.474026717	9045975.975	4.69E-06	0.078346115	0.690168375	1.88207306	-4.588104023	median	6352957.903	10882134.12	10011581.2	3319472.322	4856511.245	9378362.848	7274608.751	12476683.84	11214598.49	12299403.99	16678758.98	17976609.72	12455113.3	7495335.123	10608823.56	5167965.169	Peptidylprolyl isomerase OS=Danio rerio OX=7955 GN=fkbp8 PE=1 SV=1	protein metabolism;other metabolic processes;other biological processes	other membranes;cytosol;mitochondrion;other cell component	other molecular function	393858	ENSDARG00000001734	zgc:77672	Ub-specific processing proteases	NA	6221785.375	10578200.25	10324441.75	3710888	4958900	9801404	6761949.75	10736257.25	11563656.75	12766080	14980130.25	22263301	11119654.5
E7FEV0	0.125	16	0.55955047	1.47380992	2413455.135	1.25E-06	0.420625352	0.855485906	0.830024448	-5.796229234	median	2443259.893	2447362.66	NA	5626280.582	3431994.333	634477.7811	713623.9005	NA	2927218.801	747443.8186	598783.6043	7926604.721	5206239.51	2850814.844	4995441.665	5651576.107	WD repeat-containing protein 81 OS=Danio rerio OX=7955 GN=wdr81 PE=2 SV=1	protein metabolism;other metabolic processes;transport	other membranes;cytosol;mitochondrion;other cytoplasmic organelle	enzyme regulator activity	100333062	NA	wdr81	NA	NA	2392812.75	2379008.75	NA	6289703.625	3504350.313	663097.9375	663333.125	NA	3018329.5	775804.0625	537801.1875	9816778	4648017.5
E7FAY4	0.1875	16	0.558586295	1.47282528	9397067.014	4.87E-06	0.190614385	0.75914626	1.37628473	-5.234218229	median	11544189.79	12199270.11	3648362.707	5093234.144	5034279.75	11887903.41	6508545.446	15816288.56	10899260.43	NA	11996040.41	NA	21016065.4	12511727.98	18211825.06	4147776.262	Disco-interacting protein 2 homolog Ca OS=Danio rerio OX=7955 GN=dip2ca PE=1 SV=2	NA	NA	NA	NA	NA	NA	NA	NA	11305831.44	11858549.13	3762373.547	5693803	5140416.359	12424145.44	6049872.75	13610006.06	11238503.69	NA	10774317.69	NA	18762686.5
B8A483	0	16	0.557595339	1.471813976	3594814.667	1.86E-06	0.263598191	0.795708584	1.165323731	-5.478455961	median	2088778.562	3055950.024	9083201.438	4906607.147	1765490.935	1141928.524	NA	NA	3080341.947	3825014.318	1512604.988	8095967.499	6307067.995	4326331.06	8357948.719	3188853.22	PHD finger protein 3 OS=Danio rerio OX=7955 GN=phf3 PE=1 SV=1	RNA metabolism OR transcription;other metabolic processes	nucleus	other molecular function	553518	ENSDARG00000034768	NA	NA	NA	2045650.563	2970598.5	9367050.25	5485169.875	1802712.391	1193438.875	NA	NA	3176218.656	3970146.75	1358555.5	10026526.92	5630813.25
[truncated: 6,946 more rows]
[truncated: 19 more columns]
