# Supplementary material for: Time-Resolved Proteomic Analysis in Zebrafish Using Bioorthogonal Noncanonical Amino Acid Tagging
Source: J Proteome Res. 2026 Apr 14;25(5):2263–78. doi: 10.1021/acs.jproteome.5c00845 (PMC13140152; doi:10.1021/acs.jproteome.5c00845)
Supplement: Supplementary file 9 [file pr5c00845_si_009.xlsx]

## Sheet: Sheet1
protein	origin.x	origin.y	abundance_raw_ctl_1	abundance_raw_ctl_2	abundance_raw_ctl_3	abundance_raw_ctl_4	abundance_raw_ctl_5	abundance_raw_ctl_6	abundance_raw_ctl_7	abundance_raw_ctl_8	abundance_raw_hsk_1	abundance_raw_hsk_2	abundance_raw_hsk_3	abundance_raw_hsk_4	abundance_raw_hsk_5	abundance_raw_hsk_6	abundance_raw_hsk_7	abundance_raw_hsk_8	abundance_median_ctl_1	abundance_median_ctl_2	abundance_median_ctl_3	abundance_median_ctl_4	abundance_median_ctl_5	abundance_median_ctl_6	abundance_median_ctl_7	abundance_median_ctl_8	Average Normalized Abundance: ctrl	abundance_median_hsk_1	abundance_median_hsk_2	abundance_median_hsk_3	abundance_median_hsk_4	abundance_median_hsk_5	abundance_median_hsk_6	abundance_median_hsk_7	abundance_median_hsk_8	Average Normalized Abundance: heat	abundance_scaled-none_ctl_1	abundance_scaled-none_ctl_2	abundance_scaled-none_ctl_3	abundance_scaled-none_ctl_4	abundance_scaled-none_ctl_5	abundance_scaled-none_ctl_6	abundance_scaled-none_ctl_7	abundance_scaled-none_ctl_8	abundance_scaled-none_hsk_1	abundance_scaled-none_hsk_2	abundance_scaled-none_hsk_3	abundance_scaled-none_hsk_4	abundance_scaled-none_hsk_5
B8A568	raw	median	4.52123e+08	5.35337e+08	6.05969e+08	7.28022e+08	5.06617e+08	7.6168e+08	2.02077e+08	3.4037e+08	3.89536e+08	6.31146e+08	7.1561e+08	4.3568e+08	2.77772e+08	3.09513e+08	3.51539e+08	3.24529e+08	4.46379e+08	5.11615e+08	5.17555e+08	5.77977e+08	5.13136e+08	5.97816e+08	4.23645e+08	4.3108e+08	5.024e+08	4.47307e+08	5.22219e+08	5.44279e+08	4.28063e+08	3.6082e+08	3.73043e+08	4.19027e+08	4.05542e+08	4.37537e+08
G1K2X0	raw	median	9.43118e+07	9.50707e+07	1.22066e+08	1.49438e+08	1.17756e+08	1.47934e+08	4.50776e+07	7.16812e+07	6.94979e+07	9.1696e+07	1.17227e+08	7.90977e+07	6.10853e+07	5.84459e+07	7.34471e+07	6.64042e+07	9.31136e+07	9.08579e+07	1.04256e+08	1.18639e+08	1.19271e+08	1.16108e+08	9.45031e+07	9.07845e+07	1.03442e+08	7.98049e+07	7.58706e+07	8.91608e+07	7.77149e+07	7.93487e+07	7.04424e+07	8.75473e+07	8.29809e+07	8.03588e+07
B8A569	raw	median	2.22213e+07	1.66553e+07	2.53562e+07	3.1219e+07	2.16599e+07	3.07283e+07	7.87175e+06	1.48597e+07	1.75837e+07	2.85261e+07	3.14725e+07	1.98521e+07	1.30917e+07	1.38365e+07	1.51386e+07	1.54651e+07	2.1939e+07	1.59173e+07	2.16566e+07	2.47847e+07	2.19386e+07	2.41176e+07	1.65028e+07	1.88199e+07	2.07096e+07	2.01915e+07	2.36029e+07	2.39374e+07	1.9505e+07	1.70059e+07	1.66766e+07	1.80449e+07	1.93257e+07	1.97862e+07
Q6IQX1	raw	median	2.66746e+07	3.78853e+07	3.88505e+07	4.10826e+07	3.15075e+07	4.13559e+07	1.30183e+07	2.07569e+07	2.46848e+07	3.58349e+07	4.04717e+07	2.55079e+07	1.73378e+07	1.81932e+07	2.25816e+07	2.10457e+07	2.63357e+07	3.62065e+07	3.31821e+07	3.26155e+07	3.19129e+07	3.24588e+07	2.72923e+07	2.62887e+07	3.07866e+07	2.83457e+07	2.96503e+07	3.0782e+07	2.5062e+07	2.25214e+07	2.19275e+07	2.69167e+07	2.62994e+07	2.64381e+07
F1R6C7	raw	median	698175	601290	729993	809657	545597	920690	204214	342960	500560	911479	1.69202e+06	619101	320527	311817	656444	464600	689305	574645	623484	642787	552618	722617	428125	434360	583493	574796	754171	1.28692e+06	608278	416359	375820	782467	580580	672424
F1R7N8	raw	median	5.59112e+07	5.50871e+07	6.988e+07	8.67165e+07	6.70636e+07	8.97514e+07	2.64603e+07	4.17389e+07	3.97332e+07	5.33775e+07	7.29704e+07	4.77817e+07	3.59459e+07	3.4682e+07	4.54507e+07	3.95571e+07	5.52009e+07	5.26461e+07	5.96842e+07	6.88443e+07	6.79265e+07	7.04427e+07	5.54727e+07	5.28625e+07	6.0385e+07	4.56259e+07	4.41653e+07	5.54998e+07	4.69464e+07	4.66931e+07	4.18008e+07	5.41762e+07	4.94319e+07	4.80424e+07
F1QZQ0	raw	median	2.1525e+06	2.72745e+06	3.09281e+06	4.25576e+06	3.14976e+06	3.91255e+06	1.19243e+06	1.7571e+06	2.85003e+06	3.38475e+06	3.95388e+06	2.71988e+06	2.06047e+06	2.06411e+06	2.40014e+06	2.35441e+06	2.12516e+06	2.60659e+06	2.64156e+06	3.37865e+06	3.19029e+06	3.07083e+06	2.49987e+06	2.22538e+06	2.71729e+06	3.2727e+06	2.80059e+06	3.00725e+06	2.67233e+06	2.67652e+06	2.48779e+06	2.86091e+06	2.94215e+06	2.84003e+06
E7FAD0	raw	median	2.10483e+06	2.47956e+06	2.78558e+06	3.37235e+06	2.46091e+06	3.08578e+06	1.03924e+06	1.6119e+06	1.69885e+06	2.8335e+06	2.8433e+06	2.00691e+06	1.40485e+06	1.42933e+06	1.70411e+06	1.60783e+06	2.07809e+06	2.36969e+06	2.37915e+06	2.67731e+06	2.49257e+06	2.42192e+06	2.17872e+06	2.04148e+06	2.32987e+06	1.9508e+06	2.34448e+06	2.16256e+06	1.97183e+06	1.82488e+06	1.72271e+06	2.03126e+06	2.0092e+06	2.00221e+06
B0UY61	raw	median	4.59791e+07	6.54873e+07	7.75996e+07	8.39512e+07	6.48381e+07	7.69913e+07	2.44293e+07	3.75683e+07	5.06202e+07	7.80072e+07	6.54514e+07	4.62607e+07	3.19736e+07	3.66795e+07	3.89999e+07	3.68926e+07	4.5395e+07	6.25854e+07	6.62775e+07	6.66488e+07	6.56723e+07	6.04278e+07	5.12149e+07	4.75804e+07	5.82253e+07	5.81275e+07	6.45443e+07	4.97811e+07	4.5452e+07	4.15332e+07	4.42082e+07	4.6487e+07	4.61023e+07	4.95294e+07
F1QVX3	raw	median	315613	375780	379037	449813	321625	553290	105684	201113	278913	466393	490995	327251	169619	178282	237218	196102	311603	359128	323734	357107	325763	434258	221561	254711	323483	320278	385901	373442	321530	220332	214876	282758	245056	295522
A0A0R4INI3	raw	median	1.36642e+07	1.38111e+07	1.69234e+07	1.8879e+07	1.44178e+07	2.09559e+07	5.20572e+06	9.25114e+06	1.15467e+07	1.70166e+07	2.31895e+07	1.21239e+07	8.48185e+06	9.21807e+06	1.05786e+07	9.92081e+06	1.34906e+07	1.31991e+07	1.44542e+07	1.49881e+07	1.46033e+07	1.64475e+07	1.09135e+07	1.17166e+07	1.37266e+07	1.32592e+07	1.40798e+07	1.76375e+07	1.19119e+07	1.10178e+07	1.11102e+07	1.26095e+07	1.23974e+07	1.30029e+07
Q6IQX2	raw	median	1.47327e+08	1.84266e+08	2.08269e+08	2.54942e+08	2.14843e+08	2.13653e+08	9.9355e+07	1.14061e+08	1.22823e+08	1.44939e+08	1.47454e+08	1.35729e+08	1.71618e+08	1.20561e+08	1.89468e+08	1.76604e+08	1.45455e+08	1.76101e+08	1.77882e+08	2.02399e+08	2.17608e+08	1.67689e+08	2.08293e+08	1.44459e+08	1.79986e+08	1.41038e+08	1.19924e+08	1.12151e+08	1.33356e+08	2.22928e+08	1.45307e+08	2.25841e+08	2.2069e+08	1.65155e+08
A0A2R8QHZ3	raw	median	42554.3		26652.4	51763.2	24039.3	24657.1		24468.1	34761.2	75703.4	88679.2	36402.6	15053.2	21342.1	24654.1	16722	42013.7		22763.7	41094.8	24348.6	19352.5		30988.9	30093.7	39916.5	62638.1	67447.7	35766.2	19553.8	25722.8	29387.2	20896.4	37666.1
A0A2R8QM44	raw	median	3.57751e+06	4.30351e+06	4.40492e+06	5.28588e+06	4.14771e+06	5.34025e+06	1.56387e+06	2.52821e+06	2.91812e+06	4.94718e+06	3.73746e+06	2.84091e+06	2.13411e+06	2.88253e+06	4.10137e+06	2.15217e+06	3.53206e+06	4.11281e+06	3.76222e+06	4.19646e+06	4.20108e+06	4.19137e+06	3.27858e+06	3.20198e+06	3.80957e+06	3.3509e+06	4.09337e+06	2.84264e+06	2.79125e+06	2.77217e+06	3.47419e+06	4.88874e+06	2.68943e+06	3.36283e+06
F1QDL1	raw	median	3.43234e+07	3.90143e+07	4.63107e+07	6.39609e+07	5.24527e+07	5.07805e+07	2.3444e+07	2.75419e+07	4.45069e+07	5.34935e+07	5.37213e+07	4.84633e+07	4.19018e+07	4.6102e+07	4.12488e+07	3.81849e+07	3.38874e+07	3.72855e+07	3.95538e+07	5.07785e+07	5.31276e+07	3.98558e+07	4.91493e+07	3.48819e+07	4.2315e+07	5.11076e+07	4.42613e+07	4.08594e+07	4.76161e+07	5.44296e+07	5.55648e+07	4.91676e+07	4.77172e+07	4.88405e+07
A0A2R8Q9M0	raw	median	517639	541213	547019	682803	484106	518914	150727	286679	382278	548704	422940	410415	348786	415916	303805	314761	511063	517231	467206	542077	490335	407278	315993	363080	451783	438973	454006	321680	403241	453066	501286	362128	393336	415964
F1R9N6	raw	median	9.7592e+07	1.28251e+08	1.32695e+08	1.30636e+08	1.18143e+08	1.52457e+08	5.7919e+07	8.37727e+07	1.01539e+08	1.46873e+08	1.63268e+08	1.13256e+08	9.38293e+07	9.63182e+07	9.60506e+07	9.75894e+07	9.63522e+07	1.22568e+08	1.13334e+08	1.03712e+08	1.19663e+08	1.19658e+08	1.21424e+08	1.06098e+08	1.12851e+08	1.16598e+08	1.21525e+08	1.24178e+08	1.11276e+08	1.21883e+08	1.16088e+08	1.1449e+08	1.21951e+08	1.18499e+08
A0A140LH24	raw	median	2.18797e+08	2.35352e+08	2.72125e+08	2.98524e+08	2.45792e+08	2.98446e+08	1.15956e+08	1.67422e+08	2.11662e+08	2.99287e+08	3.64081e+08	2.54705e+08	2.11259e+08	1.89269e+08	1.80887e+08	1.88507e+08	2.16018e+08	2.24923e+08	2.3242e+08	2.36998e+08	2.48955e+08	2.3424e+08	2.43096e+08	2.12041e+08	2.31086e+08	2.43053e+08	2.47635e+08	2.76913e+08	2.50253e+08	2.74422e+08	2.28118e+08	2.15613e+08	2.35565e+08	2.46446e+08
A0A2R8Q0U0	raw	median	4.94746e+06	8.92942e+06	8.59942e+06	1.03419e+07	8.97141e+06	1.1597e+07	5.34462e+06	5.40064e+06	8.79439e+06	1.34736e+07	1.07058e+07	8.68092e+06	6.59191e+06	6.46941e+06	6.52291e+06	7.83233e+06	4.8846e+06	8.53374e+06	7.34473e+06	8.21046e+06	9.08685e+06	9.10205e+06	1.12048e+07	6.83993e+06	8.15089e+06	1.00987e+07	1.11483e+07	8.14259e+06	8.52916e+06	8.56278e+06	7.7973e+06	7.77516e+06	9.78755e+06	8.98019e+06
E7F5A4	raw	median	1.20802e+07	8.73359e+06	1.36058e+07	1.50515e+07	1.16898e+07	1.93669e+07	4.63235e+06	9.03553e+06	1.12684e+07	1.58383e+07	2.97028e+07	1.48429e+07	8.69299e+06	8.68487e+06	1.15884e+07	1.06763e+07	1.19267e+07	8.34658e+06	1.16207e+07	1.19494e+07	1.18402e+07	1.52004e+07	9.71151e+06	1.14435e+07	1.15049e+07	1.29396e+07	1.31049e+07	2.25914e+07	1.45834e+07	1.1292e+07	1.04675e+07	1.38131e+07	1.33415e+07	1.40167e+07
E7F8J2	raw	median	4.28717e+07	3.43745e+07	5.60345e+07	6.15463e+07	5.12377e+07	7.79449e+07	1.81526e+07	3.60202e+07	4.09319e+07	6.35153e+07	1.11533e+08	5.02387e+07	3.56314e+07	3.1869e+07	4.37635e+07	3.96985e+07	4.23271e+07	3.28512e+07	4.78588e+07	4.88616e+07	5.1897e+07	6.11763e+07	3.8056e+07	4.56197e+07	4.6081e+07	4.70024e+07	5.25535e+07	8.48297e+07	4.93605e+07	4.62845e+07	3.84104e+07	5.21651e+07	4.96086e+07	5.25268e+07
E7FAU1	raw	median	1.61319e+06	2.53468e+06	2727967	2.77906e+06	2.31835e+06	2.98608e+06	1.09483e+06	1.60539e+06	2.26413e+06	3.31613e+06	2.79799e+06	2.54788e+06	1.60704e+06	1.65441e+06	1.99779e+06	2.02414e+06	1.59269e+06	2.42236e+06	2.32994e+06	2.2063e+06	2.34818e+06	2.34367e+06	2.29525e+06	2.03324e+06	2.19645e+06	2.59991e+06	2.74382e+06	2.1281e+06	2.50334e+06	2.08752e+06	1.99399e+06	2.38132e+06	2.52943e+06	2.37093e+06
Q6P271	raw	median	3.46555e+06	2.44467e+06	2.86052e+06	3.31914e+06	2.71645e+06	4.14126e+06	1.17272e+06	1.91691e+06	2.13107e+06	4.2034e+06	3.937e+06	2.6112e+06	1.9058e+06	1.89176e+06	2.18996e+06	2.03126e+06	3.42152e+06	2.33634e+06	2.44316e+06	2.63506e+06	2.75141e+06	3.25033e+06	2.45855e+06	2.42778e+06	2.71552e+06	2.44713e+06	3.47795e+06	2.9944e+06	2.56555e+06	2.4756e+06	2.28006e+06	2.61038e+06	2.53834e+06	2.67368e+06
Q2LDA1	raw	median	2.99508e+08	3.06409e+08	3.6064e+08	4.3196e+08	4.03133e+08	4.20431e+08	2.15483e+08	2.20774e+08	3.18289e+08	3.87941e+08	4.30704e+08	3.97763e+08	3.10986e+08	3.17458e+08	3.15301e+08	2.70024e+08	2.95703e+08	2.92831e+08	3.08021e+08	3.42933e+08	4.08321e+08	3.29982e+08	4.51749e+08	2.7961e+08	3.38644e+08	3.65494e+08	3.20988e+08	3.27585e+08	3.90809e+08	4.03965e+08	3.82619e+08	3.75831e+08	3.37432e+08	3.6309e+08
Q9DGL6	raw	median	8.49265e+06	8.59405e+06	9.75219e+06	1.18681e+07	8.91052e+06	1.20981e+07	4.05218e+06	6.86424e+06	7.2926e+06	1.43051e+07	1.16838e+07	8.07095e+06	6.42546e+06	6.85635e+06	6.83251e+06	6.59969e+06	8.38476e+06	8.21323e+06	8.3293e+06	9.42209e+06	9.02518e+06	9.49535e+06	8.4952e+06	8.69359e+06	8.75734e+06	8.37414e+06	1.18363e+07	8.8865e+06	7.92985e+06	8.34656e+06	8.26367e+06	8.1442e+06	8.2472e+06	8.75355e+06
B0R068	raw	median	489484	365638	435423	659747	505161	685257	194205	345940	400832	685083	663563	467474	322283	407998	374695	383385	483266	349436	371893	523773	511661	537834	407143	438134	452893	460278	566847	504693	459302	418639	491743	446628	479091	478403
A0A0H2UKU2	raw	median	3.30561e+06	3.12988e+06	3.52037e+06	4.99636e+06	4.01495e+06	3.73016e+06	1.39695e+06	2.23078e+06	3.29097e+06	3.79372e+06	7.20943e+06	4.16263e+06	2.96184e+06	3.58183e+06	2.53367e+06	2.9122e+06	3.26362e+06	2.99119e+06	3.00673e+06	3.96661e+06	4.06661e+06	2.92767e+06	2.92865e+06	2.82529e+06	3.24705e+06	3.77904e+06	3.13898e+06	5.48335e+06	4.08986e+06	3.84738e+06	4.31703e+06	3.02008e+06	3.63919e+06	3.91436e+06
Q9DEU2	raw	median	226198	127889	289862	299295	215802	513532	68096.4	129822	147357	261448	630315	197442	108614	98008.2	199101	147892	223324	122222	247570	237611	218579	403053	142761	164420	219942	169211	216326	479405	193991	141088	118125	237324	184811	217535
B8JKS7	raw	median	1.80967e+07	2.2777e+07	2.44868e+07	2.72443e+07	2.29678e+07	2.52377e+07	8.65438e+06	1.51709e+07	1.95915e+07	2.78806e+07	2.44566e+07	2.30388e+07	2.003e+07	1.98245e+07	1.93621e+07	1.70758e+07	1.78668e+07	2.17677e+07	2.09141e+07	2.16293e+07	2.32633e+07	1.98082e+07	1.81435e+07	1.9214e+07	2.03259e+07	2.24971e+07	2.30688e+07	1.86012e+07	2.26361e+07	2.60186e+07	2.38937e+07	2.30792e+07	2.13386e+07	2.26416e+07
B8JLS3	raw	median	606695	496852	667031	779564	552582	649344	180512	385417	477661	735786	603832	538242	393887	462322	395693	497826	598988	474836	569708	618896	559692	509647	378436	488132	524792	548501	608800	459263	528833	511652	557218	471657	622100	538503
F1QUN8	raw	median	1.66481e+07	1.83624e+07	1.92494e+07	1.97017e+07	1.33509e+07	2.48346e+07	7.63335e+06	1.09636e+07	1.591e+07	2.5255e+07	2.63046e+07	1.34135e+07	1.09413e+07	9.14511e+06	1.25245e+07	1.07453e+07	1.64366e+07	1.75487e+07	1.64408e+07	1.56412e+07	1.35227e+07	1.94918e+07	1.6003e+07	1.38854e+07	1.61213e+07	1.82696e+07	2.08964e+07	2.00068e+07	1.3179e+07	1.42125e+07	1.10222e+07	1.4929e+07	1.34277e+07	1.57429e+07
A0A0R4IGI4	raw	median	2.60276e+06	5.58247e+06	6.72978e+06	6.42964e+06	5.65641e+06	5.59931e+06	1.97282e+06	2.93294e+06	7.29565e+06	7.12439e+06	7.51272e+06	6.17392e+06	2.53002e+06	3.74653e+06	3.38067e+06	2.82527e+06	2.56969e+06	5.33509e+06	5.74788e+06	5.10449e+06	5.72919e+06	4.39471e+06	4.13593e+06	3.71458e+06	4.59144e+06	8.37764e+06	5.89483e+06	5.71403e+06	6.06599e+06	3.28646e+06	4.51553e+06	4.02968e+06	3.53055e+06	5.17684e+06
F1QJC9	raw	median	9.20132e+07	9.89393e+07	1.27879e+08	1.6746e+08	1.38991e+08	1.13179e+08	6.19729e+07	6.19724e+07	9.85511e+07	1.26836e+08	1.18271e+08	1.15175e+08	9.21115e+07	1.00841e+08	9.58334e+07	9.13225e+07	9.08443e+07	9.4555e+07	1.09221e+08	1.32947e+08	1.4078e+08	8.88303e+07	1.29923e+08	7.84882e+07	1.08199e+08	1.13167e+08	1.04946e+08	8.99543e+07	1.13162e+08	1.19651e+08	1.21539e+08	1.14231e+08	1.1412e+08	1.11346e+08
Q7ZVF9	raw	median	5.02928e+07	6.86669e+07	6.32136e+07	6.58563e+07	4.73311e+07	7.21677e+07	2.83573e+07	4.27011e+07	4.66954e+07	6.53306e+07	6.55877e+07	5.31301e+07	3.99464e+07	4.15377e+07	4.32333e+07	4.20579e+07	4.96539e+07	6.56242e+07	5.39904e+07	5.22833e+07	4.79401e+07	5.66419e+07	5.94499e+07	5.40811e+07	5.49581e+07	5.36207e+07	5.40555e+07	4.98847e+07	5.22013e+07	5.18897e+07	5.00636e+07	5.15331e+07	5.2557e+07	5.19757e+07
A0A140LGU1	raw	median	1.72162e+07	1.7467e+07	1.98322e+07	2.12394e+07	1.73071e+07	2.25563e+07	8.38402e+06	1.22897e+07	1.59332e+07	2.61192e+07	2.70784e+07	1.78285e+07	1.29563e+07	1.49258e+07	1.56737e+07	1.45884e+07	1.69975e+07	1.6693e+07	1.69386e+07	1.6862e+07	1.75297e+07	1.77036e+07	1.75767e+07	1.55649e+07	1.69832e+07	1.82962e+07	2.16114e+07	2.05953e+07	1.75168e+07	1.68299e+07	1.79894e+07	1.86827e+07	1.82301e+07	1.8719e+07
Q5U3A4	raw	median	1.38162e+07	1.39864e+07	1.50486e+07	1.85252e+07	1.26677e+07	1.84051e+07	5.91702e+06	9.84186e+06	1.21899e+07	2.16418e+07	1.94343e+07	1.36083e+07	9.18044e+06	1.1266e+07	9.66855e+06	9.78022e+06	1.36407e+07	1.33666e+07	1.28529e+07	1.47071e+07	1.28307e+07	1.44456e+07	1.24048e+07	1.24647e+07	1.33391e+07	1.39978e+07	1.79067e+07	1.47814e+07	1.33704e+07	1.19252e+07	1.35784e+07	1.15247e+07	1.22217e+07	1.36633e+07
E7F5L1	raw	median	2.00527e+06	1357611	1.82894e+06	2553224	2.08549e+06	2.38789e+06	531919	1.46961e+06	1.36655e+06	2174487	2.63202e+06	1.80318e+06	1.15831e+06	1.47592e+06	1.22315e+06	1.2672e+06	1.97979e+06	1.29745e+06	1.56209e+06	2.027e+06	2.11232e+06	1.87417e+06	1.11514e+06	1.86126e+06	1.72865e+06	1.56922e+06	1.7992e+06	2.00186e+06	1.77166e+06	1.50462e+06	1.77887e+06	1.45797e+06	1.58353e+06	1.68337e+06
A0A2R8Q860	raw	median	5.84798e+06	5.83475e+06	7.1481e+06	7.67641e+06	5.73534e+06	8.28026e+06	2.78717e+06	4.84634e+06	7.21239e+06	1.13179e+07	1.20572e+07	7.94032e+06	5.15241e+06	5.99263e+06	6.98296e+06	6.16802e+06	5.77369e+06	5.5762e+06	6.10516e+06	6.0943e+06	5.80914e+06	6.49889e+06	5.84317e+06	6.1379e+06	5.9798e+06	8.28203e+06	9.3646e+06	9.17047e+06	7.80151e+06	6.69289e+06	7.22267e+06	8.32353e+06	7.70777e+06	8.07068e+06
F1R314	raw	median	2.66725e+07	3.45376e+07	4.0753e+07	3.9804e+07	3.2982e+07	4.34115e+07	1.37196e+07	2.40277e+07	2.76815e+07	4.3063e+07	3.65508e+07	2.98507e+07	2.57945e+07	2.87248e+07	2.4693e+07	2.31425e+07	2.63337e+07	3.30072e+07	3.4807e+07	3.16004e+07	3.34064e+07	3.40722e+07	2.87626e+07	3.04312e+07	3.15526e+07	3.17868e+07	3.56309e+07	2.77998e+07	2.93288e+07	3.35066e+07	3.46208e+07	2.94336e+07	2.89196e+07	3.13784e+07
B0S5Q5	raw	median	148987	168649	196873	238217	193532	252860	86576.1	150044	163324	271129	238319	170361	152584	145732	171614	142942	147094	161175	168148	189120	196022	198461	181503	190031	178944	187546	224336	181261	167382	198204	175645	204560	178625	189695
F1QSC5	raw	median	196418	198253	314678	258800	211494	225701	67435.9	139372	118595	201904	246971	147592	104919	146336	142749	141216	193923	189468	268765	205461	214216	177145	141376	176515	195858	136183	167058	187841	145012	136288	176373	170154	176468	161922
B3DFZ2	raw	median	47270.3	54901.4	28446.9	65866.2	49152.8	50755.4	14263.2	28814.6	46470	49580.9	32867.8	44277.6	25284.4	47499.1	27786.6	35409.1	46669.8	52468.6	24296.4	52291.2	49785.3	39836.2	29902.2	36493.7	41467.9	53361.8	41023.9	24998.6	43503.6	32844	57248.7	33121	44248.4	41293.8
A9JRS6	raw	median	1.5421e+07	1.63268e+07	1.57638e+07	1.50071e+07	1.34282e+07	1.71476e+07	4.35919e+06	7.18142e+06	1.08951e+07	1.39618e+07	1.41316e+07	1.20199e+07	1.10313e+07	1.21396e+07	5.9913e+07	9.39754e+06	1.52251e+07	1.56033e+07	1.34638e+07	1.19142e+07	1.3601e+07	1.34585e+07	9.13884e+06	9.09529e+06	1.26875e+07	1.2511e+07	1.15522e+07	1.07482e+07	1.18097e+07	1.43294e+07	1.46314e+07	7.1415e+07	1.17435e+07	1.98426e+07
F1QK60	raw	median	56145.3	70029.3	84310.8	60592.9	40605.8	98464	25401.7	30613.6	66428.7	75699.6	39035.3	53268.7		41994.8	31844.2		55432	66926.2	72009.5	48104.7	41128.3	77281	53253.5	38772.2	56613.4	76280.5	62634.9	29689.5	52337.5		50614.6	37957.6		51585.8
B0S758	raw	median	41454.1		40137.9	60022.9	36029.5	45556.4					9697.11						40927.5		34281.6	47652.2	36493.1	35755.6			39022			7375.43						7375.43
Q9I8V0	raw	median	2.50177e+07	2.64953e+07	3.23485e+07	3.7435e+07	1.93373e+07	4.48827e+07	1.39932e+07	1.95057e+07	2.25344e+07	5.07591e+07	3.92829e+07	2.28969e+07	1.48237e+07	1.56074e+07	1.99998e+07	1.24194e+07	2.46998e+07	2.53212e+07	2.76287e+07	2.97196e+07	1.95861e+07	3.52269e+07	2.93361e+07	2.4704e+07	2.70278e+07	2.58764e+07	4.19988e+07	2.98778e+07	2.24966e+07	1.92557e+07	1.8811e+07	2.38393e+07	1.55197e+07	2.47094e+07
B8JL43	raw	median	6.71409e+06	8.24265e+06	7.91095e+06	8.63681e+06	4.9625e+06	9.44371e+06	3.02047e+06	5.20332e+06	4.73655e+06	4.58627e+06	7.84527e+06	5.03137e+06	3.44751e+06	3.89917e+06	4.39747e+06	3.37158e+06	6.62879e+06	7.8774e+06	6.75671e+06	6.85677e+06	5.02636e+06	7.41204e+06	6.33227e+06	6.59002e+06	6.68504e+06	5.43902e+06	3.79475e+06	5.96696e+06	4.94341e+06	4.47825e+06	4.69951e+06	5.24169e+06	4.21324e+06	4.8471e+06
A2RUX5	raw	median	3.57349e+06	5.41702e+06	5.49769e+06	6.15086e+06	5.51345e+06	5.47772e+06	2.0619e+06	2.82948e+06	5.77799e+06	6.02015e+06	8.83864e+06	5.54005e+06	2.24149e+06	2.48908e+06	3.24693e+06	3.17714e+06	3.52809e+06	5.17698e+06	4.69555e+06	4.88317e+06	5.58439e+06	4.29927e+06	4.32268e+06	3.58354e+06	4.50921e+06	6.6349e+06	4.98116e+06	6.7225e+06	5.4432e+06	2.91165e+06	2.99998e+06	3.87027e+06	3.97026e+06	4.69174e+06
Q6NYV3	raw	median	1.13308e+07	1.47065e+07	1.89289e+07	2.04088e+07	1.76402e+07	1.74314e+07	8.10306e+06	8.84642e+06	1.41375e+07	1.97103e+07	1.79069e+07	1.44543e+07	1.09709e+07	1.13673e+07	1.04657e+07	1.00942e+07	1.11869e+07	1.40548e+07	1.61671e+07	1.62026e+07	1.78672e+07	1.36813e+07	1.69877e+07	1.1204e+07	1.46689e+07	1.62342e+07	1.63086e+07	1.36197e+07	1.42016e+07	1.4251e+07	1.37005e+07	1.24749e+07	1.2614e+07	1.41756e+07
F1QV31	raw	median	1.2213e+06	1.46681e+06	1.47358e+06	1.53767e+06	1.11987e+06	1.39643e+06	386652	780178	980289	1.2898e+06	1.3673e+06	1.16782e+06	719910	960444	1.16747e+06	809861	1.20578e+06	1.40181e+06	1.25857e+06	1.22076e+06	1.13428e+06	1.09601e+06	810598	988098	1.13949e+06	1.12567e+06	1.0672e+06	1.03994e+06	1.1474e+06	935151	1.15758e+06	1.39159e+06	1.01203e+06	1.10957e+06
P13104	raw	median	4.57917e+06	5.80139e+06	6.53398e+06	6.16616e+06	4.09123e+06	7.28526e+06	2.52186e+06	4.22811e+06	4.23541e+06	5.98301e+06	8.06046e+06	4.50068e+06	2.98417e+06	3.32809e+06	4.19449e+06	4.02945e+06	4.52099e+06	5.54432e+06	5.58064e+06	4.89532e+06	4.14387e+06	5.71795e+06	5.28696e+06	5.35491e+06	5.13062e+06	4.86356e+06	4.95043e+06	6.13063e+06	4.422e+06	3.87638e+06	4.0112e+06	4.99973e+06	5.03534e+06	4.78616e+06
A3KPR3	raw	median	3.61369e+08	4.07733e+08	4.92813e+08	5.55919e+08	4.58403e+08	5.23026e+08	2.69542e+08	2.706e+08	3.93091e+08	4.83556e+08	4.96061e+08	3.9672e+08	3.39658e+08	3.5044e+08	3.43731e+08	3.54587e+08	3.56778e+08	3.89666e+08	4.2091e+08	4.41344e+08	4.64302e+08	4.10505e+08	5.65081e+08	3.42716e+08	4.23913e+08	4.51389e+08	4.00101e+08	3.77295e+08	3.89785e+08	4.41209e+08	4.22371e+08	4.0972e+08	4.43104e+08	4.16872e+08
A4QN90	raw	median	2.99562e+07	3.20531e+07	3.69268e+07	4.03672e+07	3.34593e+07	4.54811e+07	1.37849e+07	2.18924e+07	2.74183e+07	4.14991e+07	4.72049e+07	3.39563e+07	2.67947e+07	2.62336e+07	2.64642e+07	2.49538e+07	2.95757e+07	3.06328e+07	3.1539e+07	3.20475e+07	3.38898e+07	3.56965e+07	2.88994e+07	2.77268e+07	3.12509e+07	3.14846e+07	3.4337e+07	3.59032e+07	3.33627e+07	3.48058e+07	3.16183e+07	3.15448e+07	3.11831e+07	3.30299e+07
Q9PWD8	raw	median	6.68908e+07	1.9825e+07	8.7325e+06	1.29469e+07	1.27028e+07	3.99029e+07	4.09406e+06	4.93919e+06	1.2109e+07	1.34852e+07	1.0392e+07	1.1585e+07	1.76101e+07	2.04495e+07	6.30209e+07	1.08528e+07	6.6041e+07	1.89465e+07	7.45839e+06	1.02786e+07	1.28663e+07	3.13184e+07	8.583e+06	6.2555e+06	2.02184e+07	1.39048e+07	1.11578e+07	7.90395e+06	1.13825e+07	2.28752e+07	2.46469e+07	7.51195e+07	1.3562e+07	2.25691e+07
F1QSR3	raw	median	120316	146659	156653	120671	126685	134622	62308.5	85588.2	78505.9	91972	118886	108791	60102.5	58097.1	90810.1	82801.9	118788	140161	133796	95800.8	128315	105660	130627	108398	120193	90148.8	76098.9	90422.3	106889	78072.1	70022	108244	103472	90421.1
A0A0R4IAS2	raw	median	3.91859e+06	4.73693e+06	5.58644e+06	5.39849e+06	3.88737e+06	5.44906e+06	2.33376e+06	2.84458e+06	3.69586e+06	5.51395e+06	3.85343e+06	3.23411e+06	2.67169e+06	2.78593e+06	3.01887e+06	2.396e+06	3.86881e+06	4.52703e+06	4.77135e+06	4.28586e+06	3.93739e+06	4.27678e+06	4.89262e+06	3.60267e+06	4.27031e+06	4.24398e+06	4.56232e+06	2.93084e+06	3.17757e+06	3.47048e+06	3.35776e+06	3.59843e+06	2.99413e+06	3.54194e+06
A3KPI6	raw	median	6.62958e+06	6.93618e+06	6.50192e+06	7.02166e+06	7.04522e+06	8.63424e+06	3.99848e+06	5.06837e+06	4.97522e+06	3.51775e+06	5.60554e+06	6.63161e+06	5.82932e+06	5.72005e+06	4.74873e+06	5.02056e+06	6.54536e+06	6.62882e+06	5.55326e+06	5.57449e+06	7.13587e+06	6.77671e+06	8.38263e+06	6.41911e+06	6.62703e+06	5.71308e+06	2.91064e+06	4.26347e+06	6.51568e+06	7.57218e+06	6.89414e+06	5.66038e+06	6.27386e+06	5.72543e+06
Q6IQJ2	raw	median	231849	209143	234864	281958	143589	550656	79671.4	110468	191674	218249	445967	126021	137282	132241	258663	189002	228904	199876	200596	223846	145436	432191	167027	139908	217223	220101	180582	339194	123818	178327	159384	308320	236183	218239
R4GE15	raw	median	83825.7	97497.4	131910	160327	124476	139935	52632.6	74575.1	84148.7	171821	124276	102771	121269	79751.5	114274	81066	82760.8	93177.1	112663	127284	126077	109830	110342	94449.6	107073	96628.6	142167	94522	100974	157527	96121.1	136213	101303	115682
B0S6K5	raw	median	4.56669e+06	4.15935e+06	4.86814e+06	5.64842e+06	4.63665e+06	6.05053e+06	1.85212e+06	3.10688e+06	2.79693e+06	3.51462e+06	5.26083e+06	3.5101e+06	2.2886e+06	2.43349e+06	3.37019e+06	3.11685e+06	4.50868e+06	3.97504e+06	4.15786e+06	4.48428e+06	4.69631e+06	4.74885e+06	3.88288e+06	3.93487e+06	4.2986e+06	3.21174e+06	2.90805e+06	4.00128e+06	3.44874e+06	2.97285e+06	2.93298e+06	4.01719e+06	3.89492e+06	3.42347e+06
R4GE02	raw	median	5.23837e+07	5.34655e+07	6.06385e+07	7.97252e+07	4.97685e+07	8.21409e+07	2.49861e+07	4.47306e+07	5.06651e+07	7.30007e+07	6.80339e+07	5.38361e+07	4.31951e+07	4.54827e+07	4.25124e+07	4.47795e+07	5.17182e+07	5.10963e+07	5.17911e+07	6.32938e+07	5.04089e+07	6.44696e+07	5.23821e+07	5.66514e+07	5.52264e+07	5.8179e+07	6.04018e+07	5.17453e+07	5.28949e+07	5.61097e+07	5.48184e+07	5.06738e+07	5.5958e+07	5.50976e+07
A0A286YBE9	raw	median	3.41142e+06	3.94693e+06	4.29838e+06	4.77888e+06	3.484e+06	4.78471e+06	1.81106e+06	2.53397e+06	2.69017e+06	3.39288e+06	3.7156e+06	2.775e+06	2.20213e+06	2.15919e+06	2.54552e+06	2.04594e+06	3.36808e+06	3.77204e+06	3.67123e+06	3.79395e+06	3.52883e+06	3.75535e+06	3.7968e+06	3.20928e+06	3.61194e+06	3.08914e+06	2.80732e+06	2.82601e+06	2.72649e+06	2.86052e+06	2.60238e+06	3.03421e+06	2.55667e+06	2.81284e+06
Q6P0G6	raw	median	8.78303e+06	1.12183e+07	1.04542e+07	1.20037e+07	8.33987e+06	1.15255e+07	4.05984e+06	6.71163e+06	7.78891e+06	1.40478e+07	1.23338e+07	8.65872e+06	6.05825e+06	6.59567e+06	7.35715e+06	6.78388e+06	8.67145e+06	1.07212e+07	8.92889e+06	9.52971e+06	8.44718e+06	9.04595e+06	8.51126e+06	8.5003e+06	9.04449e+06	8.94406e+06	1.16234e+07	9.38081e+06	8.50735e+06	7.86955e+06	7.94948e+06	8.76955e+06	8.47737e+06	8.9402e+06
E7FG81	raw	median	3.82939e+06	8.12835e+06	4.80955e+06	5.93582e+06	4.53191e+06	5.33067e+06	1.81964e+06	2.72553e+06	2.71769e+06	3.52326e+06	4.38761e+06	3.21831e+06	2.19423e+06	2.40891e+06	2.92042e+06	2.64663e+06	3.78074e+06	7.76816e+06	4.10781e+06	4.71244e+06	4.59022e+06	4.18385e+06	3.8148e+06	3.4519e+06	4.55124e+06	3.12075e+06	2.91519e+06	3.33713e+06	3.16205e+06	2.85027e+06	2.90336e+06	3.48107e+06	3.30732e+06	3.13464e+06
Q1LXJ7	raw	median																									#DIV/0!									#DIV/0!
X1WF98	raw	median	2.85873e+06	3.01478e+06	3.52555e+06	4.33688e+06	3.00728e+06	3.78548e+06	1.2345e+06	2.19245e+06	2.06701e+06	2.50604e+06	3.01265e+06	2.63543e+06	1.80011e+06	2.12978e+06	2.28184e+06	2.26447e+06	2.82241e+06	2.88119e+06	3.01115e+06	3.44305e+06	3.04598e+06	2.97109e+06	2.58807e+06	2.77674e+06	2.94246e+06	2.37356e+06	2.07354e+06	2.29137e+06	2.58936e+06	2.33831e+06	2.56693e+06	2.7199e+06	2.82975e+06	2.47284e+06
A0A0R4IPH2	raw	median	1.6451e+06	1.43772e+06	1.85493e+06	2.17504e+06	1.49798e+06	2.62196e+06	898962	1.13171e+06	1.67465e+06	2.06914e+06	2.89841e+06	1.67323e+06	926873	987882	1.91311e+06	1.60863e+06	1.62421e+06	1.37401e+06	1.58429e+06	1.72677e+06	1.51725e+06	2.05789e+06	1.88463e+06	1.43332e+06	1.6503e+06	1.92301e+06	1.71204e+06	2.20448e+06	1.64397e+06	1.20399e+06	1.19065e+06	2.28039e+06	2.0102e+06	1.77109e+06
Q08BA1	raw	median	6.62038e+06	5.87061e+06	6.87056e+06	7.7122e+06	4.62936e+06	7.49217e+06	2.38333e+06	4.78599e+06	5.22969e+06	8.01002e+06	8.38009e+06	5.72422e+06	3.84343e+06	5.04939e+06	3.86529e+06	3.92894e+06	6.53628e+06	5.61047e+06	5.86811e+06	6.12272e+06	4.68893e+06	5.88035e+06	4.99654e+06	6.06147e+06	5.72061e+06	6.0053e+06	6.62761e+06	6.37374e+06	5.62415e+06	4.99254e+06	6.08582e+06	4.60734e+06	4.90973e+06	5.65328e+06
A0A2R8RK22	raw	median	750911	734820	963390	1.05758e+06	789480	1.34688e+06	412301	562349	565873	990925	2.55986e+06	751564	495878	471502	736108	674518	741372	702259	822827	839610	799638	1.05712e+06	864369	712217	817427	649796	819905	1.94698e+06	738426	644136	568281	877425	842901	885981
F1QZ50	raw	median	4.12311e+06	3.23754e+06	4.93326e+06	6.14947e+06	4.35756e+06	6.02182e+06	1.57625e+06	2.90481e+06	3.98463e+06	4.92503e+06	6.54002e+06	4.38832e+06	2.9987e+06	3.41735e+06	3.44327e+06	3.07863e+06	4.07074e+06	3.09408e+06	4.21347e+06	4.88207e+06	4.41363e+06	4.72632e+06	3.30454e+06	3.67896e+06	4.04797e+06	4.57558e+06	4.07504e+06	4.97421e+06	4.31161e+06	3.89525e+06	4.11878e+06	4.10431e+06	3.84717e+06	4.23774e+06
A2BHA3	raw	median	6.89842e+06	8.73331e+06	1.0238e+07	1.08659e+07	6.44532e+06	1.28707e+07	3.53904e+06	5.4173e+06	6.48581e+06	9.34035e+06	1.15355e+07	5.74531e+06	3.8793e+06	4.20583e+06	5.28699e+06	3.97523e+06	6.81079e+06	8.34632e+06	8.74425e+06	8.62641e+06	6.52826e+06	1.01018e+07	7.41944e+06	6.86103e+06	7.92978e+06	7.4477e+06	7.72834e+06	8.77366e+06	5.64488e+06	5.03914e+06	5.06911e+06	6.30198e+06	4.96759e+06	6.37155e+06
B8A518	raw	median	1.85756e+07	1.742e+07	1.7408e+07	2.16885e+07	1.70689e+07	2.5989e+07	8.63915e+06	1.39033e+07	1.25842e+07	1.04498e+07	2.90356e+07	1.60582e+07	1.60555e+07	1.38475e+07	1.81745e+07	1.52158e+07	1.83396e+07	1.66481e+07	1.48681e+07	1.72185e+07	1.72885e+07	2.03979e+07	1.81116e+07	1.76086e+07	1.75601e+07	1.44506e+07	8.64636e+06	2.20839e+07	1.57775e+07	2.08558e+07	1.66898e+07	2.16636e+07	1.90142e+07	1.73977e+07
A0A140LFP0	raw	median	2.26772e+06	2.64788e+06	3.41429e+06	3.80845e+06	2.84843e+06	4.33755e+06	1.00433e+06	1.73325e+06	2.04709e+06	2.52034e+06	4.06022e+06	2.41805e+06	1.43387e+06	1.4604e+06	1.83657e+06	1.77992e+06	2.23891e+06	2.53055e+06	2.91613e+06	3.02353e+06	2.88508e+06	3.40439e+06	2.10553e+06	2.19516e+06	2.66241e+06	2.35069e+06	2.08536e+06	3.08812e+06	2.37578e+06	1.86257e+06	1.76016e+06	2.18915e+06	2.22425e+06	2.24201e+06
A0A2R8RZT9	raw	median	3.33395e+06	3.35268e+06	4.44221e+06	4.7396e+06	3.80009e+06	5.217e+06	1.52915e+06	2.40892e+06	2.78905e+06	3.72867e+06	5.46689e+06	3.2978e+06	2.53148e+06	2.63962e+06	3.03511e+06	2.9056e+06	3.29159e+06	3.20412e+06	3.79407e+06	3.76277e+06	3.84899e+06	4.09464e+06	3.20578e+06	3.0509e+06	3.53161e+06	3.20268e+06	3.08515e+06	4.15801e+06	3.24015e+06	3.28835e+06	3.18142e+06	3.61778e+06	3.63094e+06	3.42556e+06
F1R1F1	raw	median	7.91826e+06	8.62005e+06	9.30675e+06	1.70222e+07	9.04639e+06	1.07125e+07	3.86684e+06	5.51922e+06	7.923e+06	1.20905e+07	9.60892e+06	1.20268e+07	6.894e+06	9.75565e+06	6.29392e+06	7.17116e+06	7.81767e+06	8.23807e+06	7.94885e+06	1.35139e+07	9.16279e+06	8.40783e+06	8.10665e+06	6.99011e+06	8.77324e+06	9.09804e+06	1.00039e+07	7.30836e+06	1.18166e+07	8.95518e+06	1.17581e+07	7.50222e+06	8.96133e+06	9.42546e+06
Q6NW90	raw	median	300233	183915	265694	304280	220235	406767	99925.6	211587	158829	286280	592299	242479	150632	151802	238897	230245	296419	175765	226928	241568	223069	319257	209489	267976	245059	182384	236872	450491	238240	195668	182961	284760	287722	257387
Q6PE34	raw	median	83736.4		50250.8		27103.7	43886.9	31550.5		64685.8	77435.2	131298	83627.7	55089.5	67510.7		50872.5	82672.6		42919		27452.5	34445.3	66144.1		50726.7	74279.2	64071	99862.6	82165.7	71560.3	81367.9		63572	76697
Q3B732	raw	median	8.29017e+06	1.35008e+07	1.83084e+07	1.7694e+07	1.42962e+07	1.72339e+07	7.22491e+06	7.46481e+06	1.09493e+07	1.23288e+07	1.54606e+07	1.08326e+07	9.99484e+06	9.34281e+06	9.93144e+06	1.00817e+07	8.18485e+06	1.29025e+07	1.56371e+07	1.40473e+07	1.44802e+07	1.35263e+07	1.51467e+07	9.45421e+06	1.29224e+07	1.25732e+07	1.0201e+07	1.1759e+07	1.06432e+07	1.29831e+07	1.12605e+07	1.18381e+07	1.25984e+07	1.17321e+07
F1Q7G3	raw	median	50872.5	53056	40409	45931.6	40423.2	52117.2	18261.1	44292.5	55041.8	56011.7	76904.4	63659.1	49389.7		65767.2	45746.2	50226.2	50704.9	34513.1	36465.1	40943.3	40905	38283.5	56096.6	43517.2	63204.8	46344.9	58492	62546.2	64156.3		78393.1	57166	61471.9
X1WH58	raw	median	7.56912e+06	6.4145e+06	1.0297e+07	1.10231e+07	9.60059e+06	1.13978e+07	5.2747e+06	6.18834e+06	9.58457e+06	1.37898e+07	1.05961e+07	8.82739e+06	6.66474e+06	6.19762e+06	7.30254e+06	6.38775e+06	7.47296e+06	6.13026e+06	8.79465e+06	8.75121e+06	9.72412e+06	8.94571e+06	1.10582e+07	7.83756e+06	8.58933e+06	1.1006e+07	1.14099e+07	8.05917e+06	8.67307e+06	8.65737e+06	7.46973e+06	8.70447e+06	7.98236e+06	8.99526e+06
Q6IMW7	raw	median	7.36176e+06	5.69084e+06	8.82166e+06	9.91241e+06	5.58604e+06	1.34214e+07	3.24336e+06	5.4984e+06	5.88756e+06	1.56196e+07	1.12359e+07	6.84242e+06	3.93257e+06	4.16172e+06	6.15256e+06	3.46323e+06	7.26824e+06	5.43866e+06	7.53454e+06	7.86946e+06	5.65791e+06	1.0534e+07	6.79954e+06	6.96374e+06	7.25826e+06	6.76073e+06	1.29239e+07	8.54584e+06	6.72281e+06	5.10833e+06	5.01595e+06	7.33371e+06	4.32777e+06	7.09238e+06
A0A2R8Q0C8	raw	median	5.57044e+06	7.42987e+06	8.2991e+06	1.03452e+07	7.73257e+06	1.01761e+07	3.60755e+06	3.76883e+06	7.86266e+06	9.98886e+06	9.56574e+06	7.52754e+06	5.50642e+06	5.64518e+06	7.06796e+06	5.04361e+06	5.49967e+06	7.10064e+06	7.08822e+06	8.21308e+06	7.83206e+06	7.9869e+06	7.56307e+06	4.77324e+06	7.00711e+06	9.02875e+06	8.26492e+06	7.27552e+06	7.39595e+06	7.15274e+06	6.80389e+06	8.42485e+06	6.30267e+06	7.58116e+06
F8W4U4	raw	median	1.26809e+06	1.7159e+06	2.09176e+06	2.25363e+06	2.14921e+06	2.21597e+06	747809	1.08295e+06	1.54553e+06	1.90776e+06	1.99984e+06	1.53189e+06	1.01262e+06	1.2065e+06	1.32863e+06	1.21484e+06	1.25198e+06	1.63987e+06	1.78656e+06	1.78916e+06	2.17686e+06	1.73924e+06	1.56775e+06	1.37156e+06	1.66537e+06	1.77474e+06	1.57851e+06	1.52104e+06	1.50511e+06	1.31537e+06	1.45414e+06	1.58369e+06	1.51811e+06	1.53134e+06
Q7SXI1	raw	median	1.46172e+06	1.41272e+06	1.68875e+06	1.93597e+06	1.39044e+06	2.5563e+06	778194	938722	1.47534e+06	5.00663e+06	2.7388e+06	1.74786e+06	1.27362e+06	935756	1.67407e+06	1.00378e+06	1.44315e+06	1.35012e+06	1.44235e+06	1.53697e+06	1.40833e+06	2.00635e+06	1.63145e+06	1.18889e+06	1.50095e+06	1.69414e+06	4.14256e+06	2.08308e+06	1.7173e+06	1.65441e+06	1.12783e+06	1.99546e+06	1.25436e+06	1.95864e+06
A0A0B4J1A6	raw	median	3.44843e+06	2.79632e+06	3.12893e+06	3.51301e+06	2.76769e+06	4.59981e+06	1.66028e+06	2.48274e+06	2.50434e+06	2.04979e+06	4.07704e+06	2.75995e+06	2.62123e+06	2.38512e+06	2.34514e+06	2.36745e+06	3.40463e+06	2.67241e+06	2.67241e+06	2.78898e+06	2.8033e+06	3.61023e+06	3.48071e+06	3.1444e+06	3.07213e+06	2.87575e+06	1.69602e+06	3.10091e+06	2.7117e+06	3.40492e+06	2.87469e+06	2.79536e+06	2.95845e+06	2.80223e+06
E7F244	raw	median	4.33551e+06	4.14625e+06	4.47899e+06	5.10843e+06	3.80952e+06	5.5447e+06	2.3479e+06	3.70497e+06	2.79207e+06	2.48269e+06	4.77916e+06	3.69554e+06	3.55596e+06	3.06902e+06	3.53919e+06	3.37737e+06	4.28043e+06	3.96252e+06	3.82548e+06	4.05558e+06	3.85854e+06	4.35184e+06	4.92226e+06	4.69235e+06	4.24363e+06	3.20615e+06	2.05421e+06	3.63493e+06	3.63093e+06	4.61913e+06	3.69897e+06	4.21864e+06	4.22047e+06	3.66043e+06
A0A2R8QR17	raw	median	2.40129e+07	2.09382e+07	3.13523e+07	5.58827e+07	4.33673e+07	3.66089e+07	1.3237e+07	2.05161e+07	3.11236e+07	3.83592e+07	3.18155e+07	3.38435e+07	2.96599e+07	3.3603e+07	3.12219e+07	2.68179e+07	2.37078e+07	2.00104e+07	2.67778e+07	4.43653e+07	4.39253e+07	2.87331e+07	2.77507e+07	2.59838e+07	3.01568e+07	3.57394e+07	3.17389e+07	2.41983e+07	3.32519e+07	3.85276e+07	4.05002e+07	3.72158e+07	3.35126e+07	3.43356e+07
E7F7J8	raw	median	1.64002e+06	2.74551e+06	3.73139e+06	3.14596e+06	3.28868e+06	3.52169e+06	1.48046e+06	1.38967e+06	3.4893e+06	3.96753e+06	2.6214e+06	3.15975e+06	1.10297e+06	1.32038e+06	1.11058e+06	848975	1.61919e+06	2.62385e+06	3.18696e+06	2.49758e+06	3.33099e+06	2.76405e+06	3.10371e+06	1.76002e+06	2.61079e+06	4.00679e+06	3.28279e+06	1.99378e+06	3.10451e+06	1.43273e+06	1.5914e+06	1.32379e+06	1.06091e+06	2.22459e+06
X1WCD0	raw	median	4.74025e+06	7.11912e+06	9.04945e+06	9.16644e+06	9.44263e+06	1.07448e+07	4.22236e+06	4.83539e+06	7.43172e+06	8.6565e+06	9.49488e+06	6.32e+06	4.8039e+06	4.81282e+06	6.0231e+06	5.61781e+06	4.68003e+06	6.80365e+06	7.72909e+06	7.27724e+06	9.56412e+06	8.43321e+06	8.85199e+06	6.12404e+06	7.43292e+06	8.5339e+06	7.16252e+06	7.22162e+06	6.20952e+06	6.24017e+06	5.80069e+06	7.1794e+06	7.02021e+06	6.921e+06
A0A0R4IQS8	raw	median	129169	125119	97428	151351	97830.9	158739	41350.4	74555.4	100474	161070	176290	119520	63344.1	106693	65283.2	94792.2	127528	119574	83212.8	120157	99089.7	124589	86689.2	94424.7	106908	115374	133272	134083	117430	82282.8	128593	77816.1	118456	113413
A0A2R8RYF6	raw	median	827722	766798	1.00005e+06	1.05369e+06	711722	1.33807e+06	339608	560373	774900	1.05624e+06	2.3827e+06	978851	533555	608622	837785	689006	817207	732819	854135	836521	720879	1.0502e+06	711972	709714	804181	889823	873948	1.81224e+06	961739	693078	733546	998621	861005	978000
Q9I8U7	raw	median	2.11405e+06	3.91225e+06	3.55106e+06	3.06466e+06	2.50183e+06	3.38642e+06	1.49139e+06	2.3948e+06	2.01288e+06	2.50069e+06	3.00103e+06	1.91739e+06	1.5814e+06	1.84302e+06	1.98069e+06	1.84711e+06	2.08719e+06	3.73889e+06	3.03294e+06	2.43303e+06	2.53402e+06	2.65788e+06	3.12662e+06	3.03302e+06	2.83045e+06	2.3114e+06	2.06911e+06	2.28253e+06	1.88387e+06	2.05421e+06	2.22131e+06	2.36094e+06	2.30821e+06	2.18645e+06
A0A0R4IGQ8	raw	median	911938	875021	1.22721e+06	1.39192e+06	953533	1.69278e+06	404064	738705	790400	1.12133e+06	1.80507e+06	850156	542371	559808	780968	645336	900353	836247	1.04815e+06	1.10505e+06	965802	1.3286e+06	847102	935572	995860	907621	927805	1.3729e+06	835294	704530	674714	930897	806434	895024
A0A0R4IZA6	raw	median	2.5712e+06	2.1523e+06	2.23682e+06	3.03392e+06	2.208e+06	2.98168e+06	952544	1.66564e+06	1.82922e+06	1.82081e+06	2.77154e+06	2.01794e+06	1.53243e+06	1.64211e+06	2.07759e+06	1.76581e+06	2.53854e+06	2.05693e+06	1.91045e+06	2.40863e+06	2.23641e+06	2.34022e+06	1.99697e+06	2.10954e+06	2.19971e+06	2.1005e+06	1.50657e+06	2.10798e+06	1.98266e+06	1.9906e+06	1.97917e+06	2.47645e+06	2.20662e+06	2.04382e+06
F1Q4X8	raw	median	5.77326e+06	6.06349e+06	6.54604e+06	7.0584e+06	5.16329e+06	7.59932e+06	3.18618e+06	4.84438e+06	4.18165e+06	4.02219e+06	6.59297e+06	4.71097e+06	4.43521e+06	4.16382e+06	4.66123e+06	4.19678e+06	5.69992e+06	5.7948e+06	5.59094e+06	5.60367e+06	5.22973e+06	5.96444e+06	6.67968e+06	6.13543e+06	5.83733e+06	4.80182e+06	3.32802e+06	5.01449e+06	4.62861e+06	5.76125e+06	5.01848e+06	5.55608e+06	5.24444e+06	4.91915e+06
Q6DC49	raw	median	2.92892e+06	343800	461593	513117	633193	1.37319e+06	263781	400762	410333	438660	884955	615711	760793	614984	1.42657e+06	618835	2.89171e+06	328566	394245	407364	641340	1.07777e+06	553005	507567	850196	471188	362954	673080	604948	988257	741214	1.70044e+06	773317	789425
A5WWJ4	raw	median	2.45792e+06	2.49961e+06	2.737e+06	3.39754e+06	2.3937e+06	2.86789e+06	1.16444e+06	2.04104e+06	1.8422e+06	2.43199e+06	2.95555e+06	4.99043e+06	1.7198e+06	1.76767e+06	1.78258e+06	1.78688e+06	2.42669e+06	2.38885e+06	2.33766e+06	2.6973e+06	2.4245e+06	2.25091e+06	2.4412e+06	2.58498e+06	2.44401e+06	2.11541e+06	2.01226e+06	2.24793e+06	4.90319e+06	2.23399e+06	2.1305e+06	2.1248e+06	2.23295e+06	2.50013e+06
Q9I8U8	raw	median	936989	769307	1.06071e+06	1.18889e+06	927981	1.79901e+06	455267	696118	821161	2.72642e+06	2.6615e+06	1.1572e+06	696573	497379	1.11476e+06	841890	925085	735217	905950	943858	939921	1.41198e+06	954447	881636	962262	942945	2.25588e+06	2.02428e+06	1.13697e+06	904835	599471	1.32877e+06	1.05206e+06	1.28065e+06
E7FA40	raw	median	3.92082e+06	7.03284e+06	3.55941e+06	6.6402e+06	4.6964e+06	4.8485e+06	1.58063e+06	2.17424e+06	3.41365e+06	4.38756e+06	3.43631e+06	4.53037e+06	3.04627e+06	4.20265e+06	3.21303e+06	3.11747e+06	3.87101e+06	6.72119e+06	3.04007e+06	5.27166e+06	4.75682e+06	3.80542e+06	3.31372e+06	2.75368e+06	4.1917e+06	3.91992e+06	3.63033e+06	2.61359e+06	4.45117e+06	3.95705e+06	5.06528e+06	3.82986e+06	3.89569e+06	3.92036e+06
F1R446	raw	median	1.35402e+07	1.62193e+06	1.4937e+07	1.73605e+07	1.58612e+07	1.70866e+07	5.9445e+06	1.05316e+07	1.19843e+07	1.58929e+07	2.58064e+07	1.51146e+07	1.16442e+07	1.27213e+07	1.04425e+07	1.19454e+07	1.33682e+07	1.55006e+06	1.27576e+07	1.37825e+07	1.60652e+07	1.34107e+07	1.24624e+07	1.33383e+07	1.20919e+07	1.37616e+07	1.315e+07	1.96279e+07	1.48504e+07	1.51256e+07	1.53325e+07	1.24473e+07	1.49274e+07	1.49028e+07
Q1LXJ1	raw	median	262547	334826	368054	314290	302574	273371	47407.8	229114	245597	297548	322157	268431	150611	220691	233123	198923	259212	319989	314353	249515	306467	214559	99388.4	290174	256707	282020	246195	245026	263738	195640	265990	277877	248581	253134
Q6DHB6	raw	median	152257	459554	537629	368538	338099	263927	53975.6	211413	256482	267817	221740	207779	190297	186017	200270	150323	150323	439190	459186	292583	342449	207147	113157	267756	283974	294520	221595	168651	204146	247192	224198	238718	187849	223359
B0S610	raw	median	177500	141634	192041	246573	117049	323303	56392.8	108973	626663	882944	1.25093e+06	453033	354213	436043	533364	477539	175245	135358	164022	195754	118555	253749	118225	138015	162365	719602	730561	951432	445113	460116	525545	635758	596749	633109
A0A2R8Q720	raw	median	1.72507e+06	1.69608e+06	2.28222e+06	2.32424e+06	1.96642e+06	2.56201e+06	771333	1.22953e+06	1.45814e+06	1.72479e+06	2.33359e+06	1.57541e+06	1.37875e+06	1.42672e+06	1.58743e+06	1.4273e+06	1.70316e+06	1.62092e+06	1.94923e+06	1.84521e+06	1.99172e+06	2.01083e+06	1.61706e+06	1.5572e+06	1.78692e+06	1.67439e+06	1.42711e+06	1.77488e+06	1.54787e+06	1.79097e+06	1.71957e+06	1.89218e+06	1.7836e+06	1.70132e+06
F1R9V3	raw	median	18959.7	16802.9	19200.5	20872	17918.8	30568.4	6759.49	17300.2	8114.35		31814.4	19883.4	12354.3	16334	25482.6	22414.7	18718.8	16058.4	16399.1	16570.3	18149.3	23992.1	14171	21910.8	18246.2	9317.77		24197.4	19535.8	16048	19686.7	30374.7	28010.2	21024.4
A0A2R8QJH4	raw	median	498797	522483	688252	755479	508647	750675	345062	391059	421762	714281	588908	439140	363335	347063	383390	272313	492461	499331	587833	599775	515192	589178	723407	495277	562807	484312	591006	447912	431463	471966	418301	456992	340292	455281
Q6P043	raw	median	1.21046e+06	932721	1.08305e+06	1.41887e+06	1.03048e+06	1.29207e+06	460068	861993	949858	1.1472e+06	1.82053e+06	1.35158e+06	995308	1.02038e+06	1.04228e+06	898831	1.19508e+06	891390	925024	1.12644e+06	1.04374e+06	1.0141e+06	964510	1.09172e+06	1.0315e+06	1.09073e+06	949206	1.38466e+06	1.32795e+06	1.29289e+06	1.22983e+06	1.24237e+06	1.12321e+06	1.20511e+06
Q804W0	raw	median	169673	126817	199136	147256	75309	291992	36301.6	49007.4	98156.2	261066	1.29451e+06	112591	66081.5	56013.9	110909	69488	167518	121197	170081	116907	76278	229174	76104.6	62068	127416	112713	216010	984579	110622	85838.6	67511.2	132201	86834.6	224539
Q6P3L9	raw	median	3.32768e+06	2.69546e+06	4.01144e+06	4.31315e+06	2.32186e+06	4.10496e+06	1.62932e+06	2.35102e+06	2.43773e+06	3.0957e+06	4.17258e+06	3.00054e+06	2.11227e+06	2.19289e+06	2.61606e+06	2.14922e+06	3.28541e+06	2.57602e+06	3.42615e+06	3.42421e+06	2.35173e+06	3.22184e+06	3.4158e+06	2.97758e+06	3.08484e+06	2.79926e+06	2.56143e+06	3.17358e+06	2.94808e+06	2.7438e+06	2.64299e+06	3.11829e+06	2.68574e+06	2.83415e+06
A0A0R4IVZ0	raw	median	1.91768e+06	2.55782e+06	3.71988e+06	3.83407e+06	3.30168e+06	3.93221e+06	1.34213e+06	1.91729e+06	2.312e+06	1.99363e+06	2.74788e+06	2.12026e+06	1.41511e+06	1.90699e+06	1.98909e+06	1.71201e+06	1.89332e+06	2.44448e+06	3.17713e+06	3.04387e+06	3.34416e+06	3.08625e+06	2.81372e+06	2.42826e+06	2.7789e+06	2.65488e+06	1.64955e+06	2.08998e+06	2.0832e+06	1.8382e+06	2.29841e+06	2.37095e+06	2.13939e+06	2.14057e+06
I3ISS1	raw	median	3.11116e+06	3.09436e+06	2.87105e+06	5.8027e+06	3.16303e+06	4.81267e+06	1.20546e+06	1.75671e+06	3.24506e+06	3.94677e+06	7.03834e+06	4.28421e+06	2.0459e+06	3.30141e+06	2.90895e+06	2.42784e+06	3.07163e+06	2.95724e+06	2.45215e+06	4.60676e+06	3.20373e+06	3.7773e+06	2.5272e+06	2.22488e+06	3.10261e+06	3.72633e+06	3.26561e+06	5.35323e+06	4.20931e+06	2.65759e+06	3.97905e+06	3.4674e+06	3.03391e+06	3.71155e+06
Q5RGB5	raw	median	1.71878e+06	1.11846e+06	1.07972e+06	1.13807e+06	1.20362e+06	2.26019e+06	793620	832544	789972	2.99504e+06	1.97651e+06	1.5012e+06	1.07887e+06	687752	772007	1.16781e+06	1.69694e+06	1.0689e+06	922182	903512	1.21911e+06	1.77395e+06	1.66379e+06	1.05442e+06	1.28785e+06	907131	2.47814e+06	1.50329e+06	1.47495e+06	1.40143e+06	828919	920215	1.45934e+06	1.37168e+06
B0S6K6	raw	median	89357	117999	123110	129138	99348.8	158821	56296.9	96054.7	74534.7	96631.9	122200	65175.9	52943.4	41943.1	85667.3	53992	88221.9	112770	105148	102522	100627	124653	118024	121654	109202	85588.7	79954.6	92942.7	64036.5	68772.6	50552.3	102114	67470.3	76428.9
F1QSJ2	raw	median	5.9432e+07	7.48922e+07	7.63363e+07	1.06498e+08	8.47736e+07	1.03022e+08	4.96067e+07	4.44826e+07	7.55718e+07	8.57402e+07	9.53023e+07	6.32856e+07	5.94889e+07	5.54948e+07	7.32474e+07	6.45063e+07	5.8677e+07	7.15735e+07	6.51984e+07	8.45491e+07	8.58643e+07	8.08585e+07	1.03998e+08	5.63373e+07	7.5882e+07	8.67796e+07	7.09427e+07	7.24851e+07	6.21793e+07	7.7275e+07	6.68856e+07	8.73092e+07	8.06093e+07	7.55582e+07
A0A2R8RVU0	raw	median	572624	591146	626104	766301	508529	830118	296148	522110	441547	373901	817342	532828	474799	460576	536935	523168	565349	564951	534753	608366	515072	651530	620860	661254	590267	507032	309371	621655	523513	616755	555113	640015	653769	553403
Q6P3L3	raw	median	1.08931e+06	774670	930450	1.26331e+06	938108	1.45597e+06	543476	903836	987718	1.12751e+06	1.6452e+06	1.15965e+06	786996	963624	1.13124e+06	896081	1.07547e+06	740342	794693	1.00294e+06	950179	1.14274e+06	1.13937e+06	1.14471e+06	998807	1.1342e+06	932919	1.25131e+06	1.13938e+06	1.02229e+06	1.16142e+06	1.34841e+06	1.11977e+06	1.13871e+06
Q6TNP9	raw	median																									#DIV/0!									#DIV/0!
A0A2R8QC86	raw	median	1.26479e+06	1.62936e+06	1.70927e+06	2.05023e+06	1.85257e+06	1.94386e+06	713377	1.0642e+06	1.60602e+06	1.84824e+06	1.80593e+06	1.78052e+06	1.26595e+06	1.81056e+06	1.39306e+06	1.64187e+06	1.24872e+06	1.55716e+06	1.45988e+06	1.62767e+06	1.8764e+06	1.52567e+06	1.49556e+06	1.34782e+06	1.51736e+06	1.8442e+06	1.52926e+06	1.37356e+06	1.7494e+06	1.64444e+06	2.18219e+06	1.6605e+06	2.05173e+06	1.75441e+06
Q8AY63	raw	median	641894	690082	1.44266e+06	855839	530250	919738	473753	430205	644503	426734	1.36713e+06	601739	382467	466694	447996	706500	633740	659503	1.23217e+06	679451	537073	721870	993201	544856	750232	740087	353086	1.03981e+06	591220	496818	562486	534002	882866	650047
Q90Z10	raw	median	2.61158e+06	2.91445e+06	2.89655e+06	3.53468e+06	2.40742e+06	3.5278e+06	1.59218e+06	2.08628e+06	2.63971e+06	3.87376e+06	3.10159e+06	3.19485e+06	2.6669e+06	2.1519e+06	2.25349e+06	2.30655e+06	2.57841e+06	2.7853e+06	2.47393e+06	2.80618e+06	2.4384e+06	2.76885e+06	3.33793e+06	2.64228e+06	2.72891e+06	3.0312e+06	3.2052e+06	2.35901e+06	3.139e+06	3.46425e+06	2.59359e+06	2.68611e+06	2.88234e+06	2.92009e+06
A0A0R4IDZ8	raw	median	1.20137e+06	1.12084e+06	1.52124e+06	1.84824e+06	1.18986e+06	1.56081e+06	561876	825973	1.00946e+06	1.43434e+06	1.48059e+06	1.20713e+06	888285	957403	1.02731e+06	823488	1.18611e+06	1.07118e+06	1.29928e+06	1.46731e+06	1.20517e+06	1.22502e+06	1.17795e+06	1.0461e+06	1.20977e+06	1.15917e+06	1.18679e+06	1.12611e+06	1.18603e+06	1.15387e+06	1.15392e+06	1.22453e+06	1.02906e+06	1.15243e+06
F1QY27	raw	median	3.92925e+06	4.2987e+06	4.4142e+06	5.26466e+06	4.30516e+06	6.29242e+06	1.75691e+06	2.77627e+06	3.90282e+06	5.10027e+06	8.44118e+06	4.12713e+06	2.98021e+06	3.00342e+06	3.29198e+06	3.21188e+06	3.87934e+06	4.10821e+06	3.77015e+06	4.17962e+06	4.36055e+06	4.9387e+06	3.68327e+06	3.51615e+06	4.0545e+06	4.48164e+06	4.22004e+06	6.4202e+06	4.05498e+06	3.87124e+06	3.61989e+06	3.92397e+06	4.01368e+06	4.3257e+06
E7EYD0	raw	median	1.61512e+06	1.92736e+06	1.88072e+06	2.41327e+06	1.88147e+06	2.45621e+06	809153	1.30604e+06	1.39345e+06	1.67159e+06	2.23618e+06	1.66662e+06	1.3105e+06	1.39399e+06	1.21724e+06	1.34329e+06	1.5946e+06	1.84195e+06	1.60631e+06	1.9159e+06	1.90568e+06	1.92779e+06	1.69635e+06	1.65411e+06	1.76784e+06	1.60011e+06	1.3831e+06	1.7008e+06	1.63749e+06	1.70232e+06	1.68011e+06	1.45092e+06	1.67862e+06	1.60418e+06
Q5NJJ5	raw	median	2.25578e+06	2.28209e+06	2.74632e+06	3.56204e+06	2.59214e+06	3.40054e+06	1.09459e+06	2.07308e+06	1.72593e+06	2.16472e+06	3.1443e+06	2.8147e+06	1.79936e+06	1.96743e+06	2.01007e+06	2.0979e+06	2.22713e+06	2.18096e+06	2.34562e+06	2.8279e+06	2.62549e+06	2.66896e+06	2.29475e+06	2.62557e+06	2.47455e+06	1.9819e+06	1.79112e+06	2.39149e+06	2.76549e+06	2.33734e+06	2.37126e+06	2.39595e+06	2.6216e+06	2.33202e+06
A5PMG2	raw	median		21159.9					9514.51		128168	184683	217320	133556	81771.3	145479	95612.4	153743		20222.2					19946.7		20084.5	147176	152810	165289	131221	106219	175340	113968	192122	148018
Q803Q7	raw	median	1.17551e+07	1.18108e+07	1.41639e+07	1.49873e+07	1.11212e+07	1.60465e+07	5.97799e+06	9.8709e+06	9.85032e+06	1.11823e+07	1.48175e+07	1.23435e+07	9.83145e+06	9.51283e+06	1.02436e+07	9.45442e+06	1.16058e+07	1.12874e+07	1.20973e+07	1.18984e+07	1.12643e+07	1.25943e+07	1.25326e+07	1.25015e+07	1.19727e+07	1.13112e+07	9.25243e+06	1.12699e+07	1.21277e+07	1.27709e+07	1.14654e+07	1.22101e+07	1.18146e+07	1.15278e+07
Q7T306	raw	median	1.50461e+06	2.29687e+06	2.43478e+06	2.43715e+06	1.40727e+06	2.56416e+06	943268	1.3104e+06	1.53786e+06	2.3856e+06	2.1325e+06	1.40338e+06	1.04762e+06	1.04008e+06	1.19729e+06	1.01371e+06	1.4855e+06	2.19509e+06	2.07954e+06	1.93486e+06	1.42538e+06	2.01252e+06	1.97752e+06	1.65963e+06	1.84625e+06	1.76594e+06	1.97388e+06	1.62193e+06	1.37884e+06	1.36084e+06	1.25357e+06	1.42714e+06	1.26676e+06	1.50611e+06
O57521	raw	median	892124	735181	1.00786e+06	1.12187e+06	797617	1.11056e+06	371628	688945	835414	1.01726e+06	1.32718e+06	1.17559e+06	710282	501863	820840	728319	880791	702604	860807	890651	807880	871640	779100	872551	833253	959312	841699	1.00943e+06	1.15504e+06	922643	604875	978424	910133	922694
D1GJ56	raw	median	1.60921e+06	1.61129e+06	1.84091e+06	2.39622e+06	1.85341e+06	2.49399e+06	685519	1.40019e+06	1.35142e+06	2.13758e+06	2.28411e+06	1.6336e+06	1.28106e+06	1.24694e+06	1.5008e+06	1.44536e+06	1.58877e+06	1.53989e+06	1.57231e+06	1.90236e+06	1.87726e+06	1.95745e+06	1.43716e+06	1.77334e+06	1.70607e+06	1.55185e+06	1.76867e+06	1.73725e+06	1.60505e+06	1.66407e+06	1.50289e+06	1.78892e+06	1.80617e+06	1.67811e+06
A0A2R8QH08	raw	median	1.76908e+06	2.1419e+06	1.21771e+06	1.39091e+06	950343	1.6328e+06	916183	1.63093e+06	1.3498e+06	1486586	2.05491e+06	1.45601e+06	1.30904e+06	1.25134e+06	1.34764e+06	1.29118e+06	1.74661e+06	2.04699e+06	1.04004e+06	1.10424e+06	962571	1.28153e+06	1.92074e+06	2.06558e+06	1.52104e+06	1.54999e+06	1.23002e+06	1.56293e+06	1.43056e+06	1.70041e+06	1.50819e+06	1.60636e+06	1.6135e+06	1.52525e+06
A0A0R4IGK4	raw	median	1.52669e+06	1.01961e+06	1.23553e+06	1.56643e+06	1.24228e+06	2.31639e+06	503408	930715	1.07432e+06	1.47139e+06	2.08345e+06	1.42813e+06	1.22879e+06	1.1895e+06	1.2412e+06	1.12331e+06	1.5073e+06	974429	1.05526e+06	1.24359e+06	1.25826e+06	1.81805e+06	1.05537e+06	1.17875e+06	1.26138e+06	1.23364e+06	1.21745e+06	1.58464e+06	1.40316e+06	1.59617e+06	1.43366e+06	1.47949e+06	1.40373e+06	1.41899e+06
F1QKY8	raw	median	33196.6	21717.2	32266.6	54953.8	26870.6	37844.3		19986.9		29775.4	33247.9	34105.4				26037.7	32774.9	20754.9	27558.8	43627.8	27216.3	29702.7		25313.5	29564.1		24636.6	25287.7	33509.2				32537.6	28992.7
Q90474	raw	median	1.79499e+06	1.63297e+06	1.93706e+06	2.22468e+06	1.61322e+06	2.56657e+06	659132	1.62194e+06	3.05825e+06	3.82658e+06	5.48436e+06	3.44685e+06	2.1429e+06	2.89232e+06	3.01801e+06	2.8185e+06	1.77219e+06	1.56061e+06	1.65444e+06	1.76617e+06	1.63398e+06	2.01441e+06	1.38184e+06	2.0542e+06	1.72973e+06	3.51181e+06	3.16617e+06	4.17129e+06	3.38659e+06	2.78359e+06	3.48599e+06	3.59741e+06	3.52209e+06	3.45312e+06
Q7ZTS4	raw	median	457882	544398	461289	491134	290026	626748	206644	330112	360888	369954	570053	429415	340682	359881	595729	446436	452065	520274	393985	389911	293758	491912	433220	418088	424152	414411	306105	433571	421908	442540	433750	710096	557881	465033
A0A2R8Q449	raw	median	1.75036e+06	1.70286e+06	2.6249e+06	3.10704e+06	2.11955e+06	2.95798e+06	862256	1.28252e+06	1.43221e+06	1.86782e+06	2.61665e+06	1.78418e+06	1.14371e+06	1.28066e+06	1.48968e+06	1.46017e+06	1.72812e+06	1.6274e+06	2.24192e+06	2.46668e+06	2.14682e+06	2.32162e+06	1.80768e+06	1.62432e+06	1.99557e+06	1.64461e+06	1.54546e+06	1.99017e+06	1.75299e+06	1.48566e+06	1.54353e+06	1.77567e+06	1.82468e+06	1.69535e+06
F1QYX8	raw	median	1.71248e+06	1.67559e+06	1.77205e+06	1.70947e+06	1.31555e+06	2.34366e+06	809843	1.00481e+06	1.42607e+06	1.12087e+06	2.06661e+06	1.53643e+06	1.12986e+06	1.29566e+06	1.28562e+06	1.11399e+06	1.69073e+06	1.60134e+06	1.5135e+06	1.35715e+06	1.33247e+06	1.83946e+06	1.6978e+06	1.27259e+06	1.53813e+06	1.63757e+06	927425	1.57183e+06	1.50957e+06	1.46767e+06	1.56161e+06	1.53242e+06	1.39207e+06	1.45002e+06
X1WGM1	raw	median	6.17502e+06	2.88685e+06	4.37331e+06	5.95017e+06	3.05998e+06	8.87423e+06	1.46969e+06	2.73538e+06	3.12354e+06	6.32532e+06	1.35567e+07	4.10289e+06	2.35696e+06	2.79073e+06	4.97622e+06	3.22214e+06	6.09658e+06	2.75893e+06	3.73523e+06	4.72384e+06	3.09935e+06	6.96507e+06	3.08114e+06	3.46436e+06	4.24056e+06	3.58678e+06	5.23366e+06	1.0311e+07	4.03116e+06	3.06164e+06	3.36355e+06	5.93154e+06	4.0265e+06	4.94323e+06
Q1LXU2	raw	median	1.47982e+07	1.68895e+07	1.98432e+07	2.4307e+07	1.79887e+07	1.9947e+07	1.1461e+07	1.15157e+07	2.00952e+07	2.52609e+07	2.8454e+07	2.70445e+07	1.95571e+07	1.64123e+07	1.73644e+07	1.64934e+07	1.46102e+07	1.61411e+07	1.6948e+07	1.92974e+07	1.82201e+07	1.56557e+07	2.40275e+07	1.45846e+07	1.74356e+07	2.30754e+07	2.09012e+07	2.16416e+07	2.65717e+07	2.54043e+07	1.97811e+07	2.0698e+07	2.06107e+07	2.23355e+07
Q803M8	raw	median	413241	650649	518396	552441	336919	737321	267121	415354	396850	713091	670932	413444	276017	308388	328819	312433	407992	621818	442760	438583	341254	578698	560007	526047	489645	455706	590022	510298	406216	358541	371687	391945	390428	434355
Q7ZV05	raw	median	4.67964e+06	4.00674e+06	3.75727e+06	5.32978e+06	4.44862e+06	6.27987e+06	2.25151e+06	3.52916e+06	3.86331e+06	3.60177e+06	5.21719e+06	5.40354e+06	5.63465e+06	4.64155e+06	4.08533e+06	4.364e+06	4.62019e+06	3.82919e+06	3.20907e+06	4.23131e+06	4.50586e+06	4.92885e+06	4.72018e+06	4.46969e+06	4.31429e+06	4.43626e+06	2.98016e+06	3.96809e+06	5.30907e+06	7.3193e+06	5.59427e+06	4.86963e+06	5.4534e+06	4.99127e+06
F1RBF6	raw	median	1.1292e+06	1.45622e+06	1.42844e+06	1.18518e+06	902393	1.32535e+06	529771	892496	957625	1.67521e+06	1.31803e+06	1.06133e+06	708504	876701	810443	827219	1.11486e+06	1.39169e+06	1.22002e+06	940917	914004	1.04022e+06	1.11064e+06	1.13035e+06	1.10784e+06	1.09965e+06	1.38609e+06	1.00247e+06	1.04278e+06	920333	1.05665e+06	966029	1.03372e+06	1.06346e+06
B0R197	raw	median	646097	598362	926781	982899	703848	1.1556e+06	401735	579667	586398	905078	1.00775e+06	738737	519458	555866	600841	592537	637889	571847	791560	780324	712905	906992	842220	734150	747236	673365	748875	766475	725823	674766	669963	716190	740455	714489
A0A2R8RTK5	raw	median	3.48591e+06	3.05892e+06	3.51419e+06	4.24222e+06	3.32504e+06	4.57842e+06	2.11007e+06	3.24057e+06	3.76658e+06	5.01509e+06	6.09101e+06	4.22851e+06	2.92178e+06	3.21005e+06	3.33315e+06	3.46636e+06	3.44162e+06	2.92337e+06	3.00145e+06	3.36789e+06	3.36782e+06	3.59345e+06	4.42366e+06	4.10419e+06	3.52793e+06	4.32519e+06	4.14956e+06	4.63271e+06	4.15459e+06	3.79534e+06	3.86894e+06	3.97304e+06	4.33169e+06	4.15388e+06
A0A2R8QI77	raw	median	3.87833e+06	5.08366e+06	4.65689e+06	4.76693e+06	2.11144e+06	5.60253e+06	2.10113e+06	2.74843e+06	1.93197e+06	1.95291e+06	2.54079e+06	1.55382e+06	1.14685e+06	1.74076e+06	1.8258e+06	1.39546e+06	3.82907e+06	4.85839e+06	3.97743e+06	3.78447e+06	2.1386e+06	4.39723e+06	4.40492e+06	3.48089e+06	3.85887e+06	2.2185e+06	1.61586e+06	1.93248e+06	1.52665e+06	1.48973e+06	2.09806e+06	2.17632e+06	1.74382e+06	1.85018e+06
A6H8Q3	raw	median	2.10033e+06	1.98439e+06	2.47097e+06	2.97316e+06	2.3012e+06	2.74202e+06	910422	1.51364e+06	1.80325e+06	2.5455e+06	3.07618e+06	2.20179e+06	1.52263e+06	1.79333e+06	1.59482e+06	1.65961e+06	2.07365e+06	1.89645e+06	2.11044e+06	2.36039e+06	2.33081e+06	2.15211e+06	1.90866e+06	1.91703e+06	2.09369e+06	2.07068e+06	2.10618e+06	2.33968e+06	2.16329e+06	1.97787e+06	2.16142e+06	1.90099e+06	2.0739e+06	2.09925e+06
F1R6L6	raw	median	1.11934e+06	1.46361e+06	1.55867e+06	1.87201e+06	1.38823e+06	1.77617e+06	633560	914913	1.0799e+06	1.36812e+06	2.04267e+06	1.27917e+06	848271	966701	1.01746e+06	1.02683e+06	1.10512e+06	1.39875e+06	1.33125e+06	1.48619e+06	1.4061e+06	1.39405e+06	1.32823e+06	1.15874e+06	1.32605e+06	1.24006e+06	1.13201e+06	1.55361e+06	1.2568e+06	1.10189e+06	1.16512e+06	1.21279e+06	1.28316e+06	1.24318e+06
Q6PGX4	raw	median	15434.7		13638.7	11968.1	10809.6				20595.8	46527	44495.3			13068.6	60414.8		15238.6		11648.8	9501.5	10948.7				11834.4	23650.3	38497.1	33842.3			15751	72013		36750.7
F1QC64	raw	median	671083	1.08759e+06	1.09451e+06	1.11206e+06	868302	1.23262e+06	366351	600094	676846	839149	1.02608e+06	657008	458725	554295	597845	557481	662558	1.0394e+06	934814	882866	879475	967440	768038	760022	861826	777227	694324	780418	645522	595876	668069	712617	696648	696338
Q5TZ35	raw	median	432184	227665	346233	412181	430800	712038	193172	359540	374044	318529	876261	490972	482636	309768	525273	441055	426693	217576	295716	327230	436343	558854	404977	455359	390344	429518	263556	666467	482389	626936	373350	626114	551157	502436
F1QFC0	raw	median	555335	601944	681540	617854	436470	718008	253872	475038	538837	738392	1.19986e+06	622578	403955	443269	500680	595336	548280	575270	582100	490514	442087	563539	532231	601638	541957	618750	610956	912587	611694	524730	534254	596799	743953	644215
F1Q775	raw	median	413453	155166	377680	500311	337895	672890	94329.8	196982	268825	206417	622046	324624	163782	181326	428324	285150	408201	148290	322574	397197	342243	528128	197758	249479	324234	308693	170792	473116	318949	212750	218545	510553	356333	321217
A0A2R8QSR4	raw	median	7.30197e+06	5.86661e+06	6.82638e+06	8.99566e+06	5.96082e+06	6.80889e+06	2.65196e+06	5.03942e+06	5.08239e+06	6.69762e+06	7.94472e+06	6.53914e+06	4.52754e+06	5.86699e+06	4.23997e+06	4.29586e+06	7.20921e+06	5.60665e+06	5.83038e+06	7.14166e+06	6.03752e+06	5.34406e+06	5.55972e+06	6.38244e+06	6.13895e+06	5.83615e+06	5.54171e+06	6.0426e+06	6.42482e+06	5.88119e+06	7.07124e+06	5.05395e+06	5.36825e+06	5.90249e+06
F1QT01	raw	median	6.32446e+06	8.55957e+06	8.28096e+06	8.06603e+06	8.24972e+06	8.0005e+06	4.28019e+06	5442181	7.10194e+06	9.05208e+06	8.79006e+06	8.1668e+06	5.85474e+06	5.57148e+06	5.73171e+06	5.86882e+06	6.24412e+06	8.18028e+06	7.07273e+06	6.40362e+06	8.35587e+06	6.27931e+06	8.97321e+06	6.89254e+06	7.30021e+06	8.15521e+06	7.48982e+06	6.68555e+06	8.02403e+06	7.6052e+06	6.71507e+06	6.83207e+06	7.33388e+06	7.3551e+06
A0A0R4IYT0	raw	median	1.55478e+06	1.27971e+06	1.35168e+06	1.61353e+06	1.132e+06	1.97258e+06	572866	853454	1.25041e+06	910343	2.27792e+06	1.37218e+06	1.21988e+06	1.13172e+06	1.25873e+06	1.1115e+06	1.53503e+06	1.22301e+06	1.15446e+06	1.28098e+06	1.14656e+06	1.54821e+06	1.20099e+06	1.0809e+06	1.27127e+06	1.43586e+06	753231	1.73255e+06	1.34819e+06	1.5846e+06	1.36401e+06	1.50038e+06	1.38897e+06	1.38847e+06
A0A2R9YJL1	raw	median	3.41459e+06	3.19077e+06	3.67938e+06	4.26629e+06	2.45583e+06	4.37375e+06	1.36149e+06	2.51487e+06	2.38641e+06	4.34021e+06	3.08822e+06	2.90152e+06	1.82229e+06	1.9335e+06	2.28576e+06	1.85679e+06	3.37122e+06	3.04938e+06	3.14255e+06	3.38701e+06	2.48743e+06	3.4328e+06	2.8543e+06	3.18509e+06	3.11372e+06	2.74033e+06	3.59115e+06	2.34884e+06	2.8508e+06	2.36712e+06	2.33037e+06	2.72458e+06	2.32031e+06	2.65919e+06
A0A0R4IUQ9	raw	median	1.2736e+06	1.08976e+06	1.58674e+06	1.57157e+06	1.24967e+06	1.55262e+06	600236	973944	1.06157e+06	1.85446e+06	1.86812e+06	1.18429e+06	773353	890933	770200	938876	1.25742e+06	1.04147e+06	1.35523e+06	1.24767e+06	1.26575e+06	1.2186e+06	1.25837e+06	1.2335e+06	1.23475e+06	1.21901e+06	1.53441e+06	1.42086e+06	1.16359e+06	1.00457e+06	1.0738e+06	918061	1.17325e+06	1.18844e+06
A8WHU6	raw	median	887832	931279	1.23858e+06	1.12023e+06	1.16945e+06	1.18777e+06	537975	996032	1.02371e+06	1.09833e+06	1.29534e+06	749226	711421	762841	769370	790958	876553	890012	1.05787e+06	889352	1.1845e+06	932241	1.12784e+06	1.26148e+06	1.02748e+06	1.17554e+06	908773	985210	736129	924122	919421	917072	988408	944334
A0A2R8QLX3	raw	median	65022.5	67755.1	56665.4	84157.5	51997.6	84262.5	26390.3	35206.2	34459.4	69398.7	84028.9	55311.9	38153.1	37311.5	44769.3	34245.5	64196.5	64752.7	48397.7	66812.7	52666.7	66134.7	55326.1	44588.8	57859.5	39570	57421.5	63910.7	54345	49560.2	44970	53364	42794.3	50742
O93548	raw	median	6.27101e+06	7.11874e+06	9.8738e+06	1.22307e+07	6.48289e+06	1.09369e+07	2.72759e+06	4.63734e+06	6.78692e+06	1.42769e+07	1.34563e+07	8.30057e+06	4.53439e+06	4.87845e+06	6.30914e+06	4.41506e+06	6.19135e+06	6.80329e+06	8.43317e+06	9.70992e+06	6.5663e+06	8.58401e+06	5.71827e+06	5.87321e+06	7.23494e+06	7.79347e+06	1.18129e+07	1.02346e+07	8.15546e+06	5.89009e+06	5.8798e+06	7.52036e+06	5.51721e+06	7.85048e+06
A0A0R4IQ11	raw	median	878122	887200	1.10571e+06	1.24907e+06	1.02176e+06	1.09789e+06	382423	664853	643351	938533	1.15623e+06	797589	524800	529416	653148	650707	866967	847886	944379	991637	1.0349e+06	861694	801733	842039	898905	738765	776556	879409	783646	681705	638083	778538	813145	761231
B8JM34	raw	median	1.14154e+07	1.94636e+07	1.85287e+07	1.43713e+07	9.65765e+06	1.16688e+07	4.51304e+06	1.04377e+07	1.07238e+07	8.06442e+06	1.46553e+07	1.07084e+07	6.31281e+06	1.17506e+07	6.28115e+06	8.53053e+06	1.12703e+07	1.86011e+07	1.58253e+07	1.14094e+07	9.78192e+06	9.15844e+06	9.46137e+06	1.32193e+07	1.23409e+07	1.23142e+07	6.67262e+06	1.11466e+07	1.05212e+07	8.20023e+06	1.41625e+07	7.48699e+06	1.066e+07	1.01455e+07
Q8AX99	raw	median	157359	120389	184245	225370	103347	263325	70654.4	242872	276602	219020	316902	142993	100444	97412.6	165804	110042	155360	115054	157363	178921	104677	206675	148124	307598	171721	317624	181221	241030	140493	130475	117407	197635	137513	182925
A0A2R8Q9K6	raw	median	2.18197e+06	1.00322e+06	2.50376e+06	3.27599e+06	2.116e+06	3.19444e+06	926406	1.80623e+06	1.76339e+06	2.44203e+06	2.6674e+06	1.96644e+06	1.3981e+06	1.56369e+06	1.40973e+06	1.50356e+06	2.15425e+06	958763	2.13845e+06	2.60081e+06	2.14322e+06	2.5072e+06	1.94217e+06	2.2876e+06	2.09156e+06	2.02491e+06	2.02057e+06	2.02877e+06	1.93206e+06	1.81611e+06	1.88465e+06	1.68037e+06	1.8789e+06	1.90829e+06
F1R833	raw	median	626733	822845	726312	824716	702691	661887	230076	508373	744768	939878	1.04109e+06	670406	473754	666009	538337	671216	618771	786383	620340	654742	711733	519492	482343	643856	629708	855223	777668	791830	658686	615398	802713	641686	838775	747747
Q6NV11	raw	median	2.22269e+06	3.04362e+06	3.82102e+06	3.64648e+06	2.79676e+06	3.89632e+06	1.94915e+06	1.84337e+06	2.66996e+06	3.4097e+06	3.39897e+06	2.58261e+06	2.38219e+06	2.24742e+06	2.47698e+06	2.24512e+06	2.19445e+06	2.90875e+06	3.26352e+06	2.89494e+06	2.83274e+06	3.05809e+06	4.0863e+06	2.33463e+06	2.94668e+06	3.06594e+06	2.82123e+06	2.58519e+06	2.53746e+06	3.09442e+06	2.70873e+06	2.9525e+06	2.80558e+06	2.82138e+06
A1L223	raw	median	1.26222e+06	1.23549e+06	1.36667e+06	1.54762e+06	1.38885e+06	1.97584e+06	1.01159e+06	1.05576e+06	1.31839e+06	517964	1.88786e+06	1.46992e+06	1.59032e+06	1.31734e+06	1.36408e+06	1.40608e+06	1.24618e+06	1.18074e+06	1.16726e+06	1.22866e+06	1.40672e+06	1.55077e+06	2.12075e+06	1.33712e+06	1.40477e+06	1.51391e+06	428571	1.43587e+06	1.44422e+06	2.0658e+06	1.58774e+06	1.62595e+06	1.75709e+06	1.48239e+06
A0A0R4IR54	raw	median	5.18702e+06	3.22467e+06	4.7325e+06	6.0023e+06	5.1139e+06	5.9895e+06	1.76467e+06	3.13841e+06	3.63365e+06	3.13144e+06	5.68995e+06	4.12135e+06	2.96209e+06	3.29106e+06	4.63043e+06	4.15821e+06	5.12113e+06	3.08177e+06	4.04201e+06	4.76523e+06	5.1797e+06	4.70095e+06	3.69954e+06	3.97481e+06	4.32064e+06	4.17255e+06	2.591e+06	4.32767e+06	4.0493e+06	3.84771e+06	3.96657e+06	5.51937e+06	5.19625e+06	4.2088e+06
Q803B0	raw	median	1.18083e+06	1.59488e+06	1.69634e+06	1.56173e+06	1.05922e+06	1.75591e+06	600000	1.01189e+06	1.34321e+06	1.5761e+06	2.31205e+06	1.41855e+06	951789	1.17945e+06	1.1778e+06	1.23318e+06	1.16583e+06	1.5242e+06	1.44883e+06	1.23986e+06	1.07285e+06	1.37815e+06	1.25787e+06	1.28156e+06	1.29614e+06	1.54242e+06	1.30409e+06	1.7585e+06	1.39375e+06	1.23636e+06	1.42154e+06	1.40391e+06	1.54103e+06	1.4502e+06
A2BGG2	raw	median	467402	555411	678481	645003	518417	611630	239127	359958	669879	823755	894079	576621	301567	352624	449052	420808	461464	530800	579488	512068	525088	480047	501319	455888	505770	769227	681587	680019	566541	391730	425003	535260	525856	571903
A0A140LGX4	raw	median	702434	933249	1.02176e+06	1.30495e+06	974539	1.28482e+06	421251	572415	654505	817909	1.2074e+06	784747	489383	492556	503390	673434	693511	891895	872684	1.036e+06	987079	1.00841e+06	883134	724965	887210	751573	676750	918323	771028	635699	593657	600030	841546	723576
F6PDY7	raw	median	45455			32527.9	29797.3	36418.1				34889.3	43527.4	37655.7	19742.9			22384.3	44877.5			25823.9	30180.8	28583.3			32366.4		28867.9	33106.1	36997.4	25645.6			27972.2	30517.9
A0A0R4IS83	raw	median	4.77607e+06	5.97489e+06	6.22687e+06	6.78891e+06	4.70707e+06	6.66585e+06	2.41114e+06	3.30755e+06	5.05229e+06	4.71502e+06	5.16735e+06	4.42994e+06	3.32561e+06	3.93095e+06	4.48785e+06	4.09946e+06	4.71539e+06	5.71013e+06	5.31834e+06	5.38972e+06	4.76764e+06	5.2318e+06	5.05484e+06	4.18902e+06	5.04711e+06	5.80158e+06	3.90127e+06	3.93019e+06	4.3525e+06	4.3199e+06	4.73781e+06	5.34942e+06	5.12283e+06	4.68944e+06
A2BEN1	raw	median	1.61599e+06	1.15288e+06	1.06315e+06	1.75498e+06	1.60432e+06	2.12876e+06	591953	963135	1.11485e+06	1.18409e+06	1.90949e+06	1.4119e+06	1.25727e+06	1.15182e+06	1.16585e+06	1.05652e+06	1.59546e+06	1.10179e+06	908035	1.39328e+06	1.62496e+06	1.67079e+06	1.241e+06	1.21981e+06	1.34439e+06	1.28019e+06	979731	1.45232e+06	1.38722e+06	1.63317e+06	1.38824e+06	1.38967e+06	1.32026e+06	1.35385e+06
Q9PVK5	raw	median	1.27037e+06	1.56046e+06	1.63305e+06	1.93887e+06	1.23763e+06	1.89954e+06	662151	1.12223e+06	1.44216e+06	1.76755e+06	1.87015e+06	1.44704e+06	929088	1.19948e+06	1.09473e+06	1.00576e+06	1.25423e+06	1.49132e+06	1.39478e+06	1.53927e+06	1.25355e+06	1.49089e+06	1.38817e+06	1.4213e+06	1.40419e+06	1.65604e+06	1.4625e+06	1.4224e+06	1.42175e+06	1.20687e+06	1.44568e+06	1.3049e+06	1.25684e+06	1.39712e+06
A0A286YAP4	raw	median	752880	742605	807634	957379	575468	798353	395861	577699	1103415	1.35866e+06	1.27826e+06	1.23012e+06	869589	852751	902731	986545	743316	709699	689797	760064	582872	626600	829905	731658	709239	1.26706e+06	1.12417e+06	972218	1.20862e+06	1.12958e+06	1.02778e+06	1.07604e+06	1.23282e+06	1.12979e+06
F1QBG4	raw	median	581781	792285	850808	956226	634341	1.02681e+06	371444	537793	597949	759892	983900	804821	448942	543417	506365	536903	574390	757177	726671	759148	642503	805911	778716	681117	715704	686629	628745	748335	790752	583167	654958	603576	670932	670887
Q6NWF6	raw	median	991212	1.03463e+06	858063	899862	585005	750426	269188	591097	698435	693015	828160	618450	468346	468449	641130	654485	978620	988785	732867	714401	592532	588983	564341	748626	738645	802018	573411	629883	607639	608373	564602	764213	817867	671001
Q7ZU99	raw	median	1.65778e+06	1.11778e+06	1.62172e+06	1.92297e+06	1.49481e+06	2.88111e+06	812017	1.29837e+06	1.36263e+06	1.24434e+06	2.70874e+06	1.97086e+06	1.25244e+06	1.24682e+06	1.36045e+06	1.47184e+06	1.63672e+06	1.06825e+06	1.3851e+06	1.52665e+06	1.51405e+06	2.26128e+06	1.70236e+06	1.64438e+06	1.59235e+06	1.56472e+06	1.02958e+06	2.06021e+06	1.9364e+06	1.6269e+06	1.50274e+06	1.62162e+06	1.83926e+06	1.64768e+06
Q7T334	raw	median	1.57444e+06	1.66122e+06	1.82253e+06	1.85537e+06	1.41432e+06	2.3158e+06	637467	1.08947e+06	1.06255e+06	1.64142e+06	2.42246e+06	1.65177e+06	1.08987e+06	1.10866e+06	1.38477e+06	1.20684e+06	1.55444e+06	1.58761e+06	1.55662e+06	1.47297e+06	1.43252e+06	1.81759e+06	1.33642e+06	1.37981e+06	1.51725e+06	1.22014e+06	1.35813e+06	1.84248e+06	1.62289e+06	1.41572e+06	1.33622e+06	1.65061e+06	1.50811e+06	1.49429e+06
A0A0R4IPV5	raw	median	1.9955e+06	1.33232e+06	1.78658e+06	1.96029e+06	1.59241e+06	2.43673e+06	880506	1.44923e+06	1.36967e+06	1.27809e+06	2.48816e+06	1.6121e+06	1.40438e+06	1.25398e+06	1.37599e+06	1.40975e+06	1.97015e+06	1.27329e+06	1.52591e+06	1.55628e+06	1.6129e+06	1.9125e+06	1.84594e+06	1.83545e+06	1.69155e+06	1.5728e+06	1.05751e+06	1.89245e+06	1.58392e+06	1.82426e+06	1.51137e+06	1.64015e+06	1.76168e+06	1.60552e+06
Q5PRD0	raw	median	3.02814e+06	3.8138e+06	2.71855e+06	3.63314e+06	2.5435e+06	3.42452e+06	1.15967e+06	2.20364e+06	2.59374e+06	4.33461e+06	4.26403e+06	3.23369e+06	1.95882e+06	2.86823e+06	2.47944e+06	2.11877e+06	2.98967e+06	3.6448e+06	2.3219e+06	2.88435e+06	2.57622e+06	2.68778e+06	2.43119e+06	2.79091e+06	2.79085e+06	2.97841e+06	3.58652e+06	3.24314e+06	3.17716e+06	2.54448e+06	3.45696e+06	2.95544e+06	2.64769e+06	3.07372e+06
F1R8U0	raw	median	2.55696e+06	42369.6	462450	428771	995872	1.23448e+06	159048	281656	805121	880124	988432	458264	1.49408e+06	780473	3.01885e+06	858641	2.52447e+06	40492.1	394976	340402	1.00869e+06	968897	333437	356719	746010	924526	728227	751782	450253	1.94079e+06	940671	3.5984e+06	1.07299e+06	1.30095e+06
X1WC76	raw	median	2.45345e+07	2.81303e+07	2.53202e+07	3.52621e+07	2.06378e+07	2.96569e+07	9.43238e+06	1.69241e+07	1.55569e+07	2.37473e+07	2.57649e+07	2.10572e+07	1.54561e+07	1.9024e+07	1.40145e+07	1.62601e+07	2.42228e+07	2.68838e+07	2.16259e+07	2.79946e+07	2.09033e+07	2.32766e+07	1.97745e+07	2.14344e+07	2.32645e+07	1.78641e+07	1.96489e+07	1.95962e+07	2.06891e+07	2.00772e+07	2.29289e+07	1.6705e+07	2.03192e+07	1.97286e+07
A0A0R4ISK8	raw	median	3.10377e+06	3.60329e+06	3.72895e+06	4.13511e+06	3.14327e+06	4.28193e+06	1.57899e+06	2.31553e+06	2.74853e+06	4.88037e+06	3.82261e+06	3.11366e+06	2.15407e+06	2.19094e+06	2.39487e+06	2.41066e+06	3.06434e+06	3.44362e+06	3.18488e+06	3.28287e+06	3.18371e+06	3.36074e+06	3.31028e+06	2.93262e+06	3.22038e+06	3.15615e+06	4.03809e+06	2.90741e+06	3.05923e+06	2.7981e+06	2.64065e+06	2.85463e+06	3.01244e+06	3.05834e+06
Q6P3J5	raw	median	3.49758e+06	3.27178e+06	3.91249e+06	5.2038e+06	3.53473e+06	4.4925e+06	1.48485e+06	2.69931e+06	2.70915e+06	3.42113e+06	4.14205e+06	3.54097e+06	2.18513e+06	2.58233e+06	2.76824e+06	2.45362e+06	3.45315e+06	3.1268e+06	3.34164e+06	4.1313e+06	3.58021e+06	3.52601e+06	3.11293e+06	3.41868e+06	3.46134e+06	3.11094e+06	2.83069e+06	3.15037e+06	3.47906e+06	2.83845e+06	3.11238e+06	3.29968e+06	3.06613e+06	3.11096e+06
A0A286Y9C2	raw	median	451418	395878	532350	574011	385292	802829	175951	312040	422360	552938	1.47042e+06	569230	279471	340564	458379	376015	445683	378336	454678	455707	390250	630113	368874	395200	439855	484999	457509	1.11837e+06	559279	363028	410467	546377	469882	551239
F1QEW4	raw	median	457090	542471	606713	455924	417448	589796	244243	353741	377826	526973	693871	472653	282935	358651	276979	241866	451284	518433	518191	361958	422819	462910	512044	448014	461957	433860	436025	527745	464390	367528	432267	330153	302245	411777
Q6YBS2	raw	median	729563	665928	818663	935717	689040	911789	320178	543322	417417	776518	1.17777e+06	699937	473206	497206	560202	532534	720295	636420	699216	742866	697906	715632	671239	688119	696462	479322	642502	895792	687700	614686	599261	667748	665472	656561
B8A4B0	raw	median	302200	237594	291550	250692	186147	286476	121573	168991	145602	161898	194047	160727	129146	123211	165558	122974	298361	227065	249011	199025	188542	224845	254872	214027	231969	167196	133957	147589	157918	167758	148501	197341	153672	159241
A0A2R8QQY8	raw	median	937112	1.27927e+06	1.13942e+06	1.17305e+06	889146	1.09398e+06	442184	612510	979282	1.54896e+06	1.27825e+06	1.21345e+06	831006	847960	727612	735646	925207	1.22258e+06	973177	931286	900587	858625	927018	775746	939278	1.12452e+06	1.28163e+06	972210	1.19224e+06	1.07946e+06	1.02201e+06	867298	919288	1.05733e+06
P62247	raw	median	1.14945e+06	998958	1.2307e+06	1.77512e+06	1.06127e+06	1.8315e+06	406690	590009	840001	2.60127e+06	3.35422e+06	1.24208e+06	701257	585634	1.05676e+06	785773	1.13485e+06	954692	1.05114e+06	1.40927e+06	1.07493e+06	1.43748e+06	852606	747248	1.08278e+06	964579	2.15233e+06	2.55116e+06	1.22036e+06	910920	705840	1.25963e+06	981928	1.34334e+06
Q6DHL6	raw	median	979806	1.05474e+06	1.23586e+06	1.43547e+06	846169	1.37137e+06	466505	765784	792735	1.14961e+06	1.36388e+06	812626	667576	644507	673089	690380	967359	1.008e+06	1.05554e+06	1.13962e+06	857057	1.07634e+06	978005	969867	1.00647e+06	910303	951205	1.03734e+06	798419	867168	776797	802307	862723	875783
A0A2R8RP85	raw	median	448079	873904	663624	600924	437293	605640	317049	502646	470271	540977	482293	468662	355517	356628	390575	397456	442386	835180	566798	477073	442920	475346	664679	636602	567623	540015	447612	366822	460469	461809	429829	465557	496675	458599
Q98TZ8	raw	median	500861	622451	549709	651380	515323	722402	249130	410996	456866	602829	787497	564986	474969	400894	476846	456660	494498	594869	469504	517131	521954	566988	522289	520527	525970	524623	498789	598955	555109	616976	483181	568390	570658	552085
A0A2R8PVJ3	raw	median	897929	746647	1.0777e+06	1.10635e+06	863336	1.33238e+06	364841	646453	685033	967581	996282	775081	649638	562303	644647	689992	886522	713562	920461	878332	874445	1.04574e+06	764872	818735	862833	786628	800590	757753	761531	843868	677720	768405	862238	782342
Q6P0W3	raw	median	93356.9	192746		92825.3	78844.3		113665	151967	96999.1	147120	147343	144931	74918.8	140927	91237.8	85037.5	92171	184205		73694	79858.8		238294	192467	143448	111385	121729	112066	142397	97318.1	169853	108753	106266	121221
Q1LUD3	raw	median	1.13106e+06	681987	833203	1169709	1.19195e+06	1.93404e+06	610945	957718	906348	959065	2.06117e+06	1.24711e+06	1.207e+06	829578	1.21698e+06	1.16371e+06	1.11669e+06	651766	711635	928632	1.20729e+06	1.51796e+06	1.28082e+06	1.21295e+06	1.07847e+06	1.04077e+06	793545	1.56768e+06	1.22531e+06	1.56787e+06	999856	1.45061e+06	1.45422e+06	1.26248e+06
F6NPA4	raw	median	1.1613e+06	1.19521e+06	1.30796e+06	1.57064e+06	1.51296e+06	1.66e+06	543762	862285	1.25532e+06	1.3614e+06	1.26434e+06	1.10588e+06	605792	826943	920536	586581	1.14655e+06	1.14224e+06	1.11712e+06	1.24693e+06	1.53243e+06	1.30288e+06	1.13997e+06	1.09209e+06	1.21503e+06	1.4415e+06	1.12645e+06	961635	1.08654e+06	786912	996679	1.09726e+06	733011	1.02875e+06
Q8JH70	raw	median	3.95225e+06	3.90203e+06	4.31921e+06	5.01942e+06	3.83813e+06	4.8851e+06	1.79885e+06	2.84466e+06	3.10017e+06	3.79208e+06	4.3018e+06	3.61197e+06	3.03447e+06	3.18949e+06	3.17343e+06	3.37611e+06	3.90204e+06	3.72912e+06	3.68901e+06	3.98492e+06	3.88751e+06	3.83415e+06	3.77122e+06	3.60277e+06	3.80009e+06	3.55995e+06	3.13762e+06	3.27187e+06	3.54882e+06	3.94171e+06	3.84416e+06	3.78266e+06	4.2189e+06	3.66321e+06
Q6DGJ6	raw	median	3.32162e+06	2.6917e+06	2.7585e+06	3.34914e+06	2.3265e+06	4.93882e+06	1.29384e+06	2.20392e+06	2.27405e+06	1.96794e+06	3.41505e+06	3.2049e+06	2.39166e+06	2.45862e+06	2.41828e+06	2.39104e+06	3.27942e+06	2.57242e+06	2.35602e+06	2.65888e+06	2.35643e+06	3.87631e+06	2.71248e+06	2.79127e+06	2.8254e+06	2.61131e+06	1.6283e+06	2.59742e+06	3.14887e+06	3.10673e+06	2.96327e+06	2.88253e+06	2.98793e+06	2.74079e+06
Q6TH07	raw	median	962700	859980	999919	793080	680857	1.35665e+06	356791	683053	639103	1.17972e+06	1.16862e+06	844003	606317	597703	845888	780451	950470	821872	854026	629626	689618	1.06479e+06	747997	865089	827936	733887	976115	888830	829248	787594	720386	1.00828e+06	975278	864952
Q5SPJ1	raw	median	548505	415364	438062	386789	314611	466366	249012	319906	220071	249207	247343	263219	216103	229379	254264	190380	541537	396958	374147	307072	318659	366035	522043	405161	403951	252709	206198	188124	258617	280713	276461	303077	237906	250476
A0A0G2L1F5	raw	median	920827	1.03447e+06	993591	1.27386e+06	1.01174e+06	1.4241e+06	405295	760582	923004	1.12716e+06	1.42699e+06	989577	668641	733036	806904	759980	909129	988634	848621	1.01132e+06	1.02476e+06	1.11773e+06	849682	963279	964144	1.05989e+06	932628	1.08534e+06	972278	868552	883498	961811	949697	964212
A0A2R8QDB8	raw	median	2.03271e+06	1.89649e+06	2.05185e+06	2.37088e+06	1.85871e+06	2.51443e+06	898213	1.56596e+06	1.78232e+06	2.02416e+06	2.41785e+06	2.04875e+06	1.60484e+06	1.65725e+06	1.72351e+06	1.84778e+06	2.00689e+06	1.81245e+06	1.75248e+06	1.88225e+06	1.88262e+06	1.97349e+06	1.88306e+06	1.98329e+06	1.89707e+06	2.04665e+06	1.67482e+06	1.83897e+06	2.01293e+06	2.08465e+06	1.99741e+06	2.05439e+06	2.30905e+06	2.00236e+06
Q8JHI0	raw	median	3.34615e+06	2.5898e+06	3.47733e+06	4.19811e+06	3.06311e+06	4.71673e+06	1.26144e+06	2.40931e+06	2.50785e+06	5.70457e+06	6.55774e+06	3.48102e+06	2.29007e+06	2.17017e+06	2.65234e+06	2.50026e+06	3.30364e+06	2.47504e+06	2.96998e+06	3.33288e+06	3.10252e+06	3.702e+06	2.64456e+06	3.05139e+06	3.07275e+06	2.87978e+06	4.72005e+06	4.98769e+06	3.42017e+06	2.97475e+06	2.61561e+06	3.16153e+06	3.12441e+06	3.4855e+06
Q1LXJ9	raw	median	1.07208e+08	8.47048e+06	6.18398e+06	7.21731e+06	7.76741e+06	6.30777e+07	3.26195e+06	2.25831e+06	7.21042e+06	8.86778e+06	9.29618e+06	1.03902e+07	9.21235e+06	1.11184e+07	4.52344e+07	6.19377e+06	1.05846e+08	8.09513e+06	5.28171e+06	5.72982e+06	7.86735e+06	4.95075e+07	6.83853e+06	2.86016e+06	2.40033e+07	8.27977e+06	7.33733e+06	7.07049e+06	1.02086e+07	1.19667e+07	1.34005e+07	5.39184e+07	7.73995e+06	1.49902e+07
Q6P972	raw	median	1.05437e+06	739793	1.15718e+06	1.20945e+06	996473	1.70752e+06	590989	1.25228e+06	1.10223e+06	758974	3.25131e+06	1.5726e+06	1.185e+06	918042	1.14816e+06	1.14598e+06	1.04098e+06	707011	988340	960180	1.00929e+06	1.34017e+06	1.23898e+06	1.58602e+06	1.10887e+06	1.2657e+06	627986	2.47288e+06	1.54511e+06	1.53929e+06	1.10648e+06	1.36858e+06	1.43205e+06	1.41976e+06
B7ZV62	raw	median	640540	838117	932841	1.06582e+06	757669	1.0995e+06	382899	564568	638200	805614	941183	647015	520036	513998	638512	570953	632402	800978	796735	846153	767418	862962	802730	715028	778051	732849	666576	715845	635704	675517	619500	761093	713483	690071
Q5SPJ4	raw	median	4.49777e+06	3.03218e+06	3.55422e+06	3.69739e+06	2.32433e+06	4.16174e+06	1.55629e+06	2.98948e+06	1.95795e+06	2.44018e+06	2.74613e+06	2.47124e+06	1.8299e+06	2.01997e+06	2.21426e+06	1.94818e+06	4.44063e+06	2.89782e+06	3.03564e+06	2.93536e+06	2.35424e+06	3.2664e+06	3.26268e+06	3.78619e+06	3.24737e+06	2.24833e+06	2.01904e+06	2.08866e+06	2.42803e+06	2.377e+06	2.43458e+06	2.63935e+06	2.43451e+06	2.33369e+06
Q6DGX6	raw	median	5.92427e+06	3.19922e+06	4.41306e+06	7.40928e+06	5.14437e+06	5.61257e+06	1.98532e+06	4.03811e+06	4.1293e+06	7.61645e+06	5.06807e+06	6914415	4.40833e+06	5.57961e+06	3.67169e+06	3.75865e+06	5.84901e+06	3.05745e+06	3.76917e+06	5.88223e+06	5.21056e+06	4.40511e+06	4.16213e+06	5.11428e+06	4.68124e+06	4.7417e+06	6.30196e+06	3.85467e+06	6.79354e+06	5.72634e+06	6.72487e+06	4.37657e+06	4.69693e+06	5.40207e+06
Q6NUZ3	raw	median	812674	541560	714474	910948	582494	883109	277794	472335	517061	687350	810100	756186	396966	528473	586804	413180	802350	517562	610229	723202	589989	693122	582382	598213	639631	593745	568723	616146	742967	515651	636946	699457	516324	611245
F6NI63	raw	median	3.17732e+06	1.5568e+06	2.44858e+06	2.53826e+06	2.57676e+06	3.71007e+06	1.22466e+06	2.78549e+06	2.99607e+06	1.81103e+06	3.91962e+06	3.05665e+06	2.45292e+06	2.46602e+06	3.36861e+06	2.21083e+06	3.13696e+06	1.48782e+06	2.09132e+06	2.01513e+06	2.60991e+06	2.91191e+06	2.56745e+06	3.52783e+06	2.54354e+06	3.44041e+06	1.49847e+06	2.98119e+06	3.00322e+06	3.1863e+06	2.97219e+06	4.01531e+06	2.76273e+06	2.98248e+06
Q08BV6	raw	median	53882	66958.2	145895	128852	67952.8	139847	50492.3	77868.5	88422.5	65446	132884	51573.6	37315.6	62129.9	37053	35498.9	53197.5	63991.1	124608	102296	68827.1	109761	105855	98620.8	90894.5	101536	54151	101069	50672	48472.2	74882.5	44166.4	44360.6	64913.7
Q803T5	raw	median	867625	963784	999908	880130	724505	1.09853e+06	339535	629876	530500	613614	910108	630590	449373	553794	607145	525457	856603	921077	854016	698735	733827	862198	711819	797740	804502	609176	507713	692211	619566	583727	667465	723704	656629	632524
A0A2R8QFM8	raw	median	1.51573e+06	1.63821e+06	1.77378e+06	1.83741e+06	1.44645e+06	2.1308e+06	727187	1.17104e+06	1.2049e+06	1.37089e+06	1.91408e+06	1.35472e+06	1.13742e+06	1.13795e+06	1.22185e+06	1.14305e+06	1.49647e+06	1.56561e+06	1.51498e+06	1.45872e+06	1.46506e+06	1.67239e+06	1.52451e+06	1.48312e+06	1.52261e+06	1.3836e+06	1.1343e+06	1.45581e+06	1.33104e+06	1.47749e+06	1.37153e+06	1.45641e+06	1.42839e+06	1.37982e+06
F8W4M7	raw	median	1.18591e+06	533592	1.13501e+06	1.40596e+06	862434	1.50486e+06	417934	917158	828631	1.01877e+06	1.80013e+06	1.15912e+06	826789	894101	859347	838280	1.17085e+06	509947	969408	1.11619e+06	873531	1.18112e+06	876179	1.16158e+06	982350	951523	842947	1.36914e+06	1.13885e+06	1.07398e+06	1.07762e+06	1.02432e+06	1.04754e+06	1.06574e+06
F1QM02	raw	median	946020	904483	1.21111e+06	1.21568e+06	566924	1.06797e+06	438363	597813	948964	1.24589e+06	1.38081e+06	1.07928e+06	733338	831595	751207	931248	934002	864403	1.0344e+06	965126	574219	838216	919007	757132	860814	1.0897e+06	1.03087e+06	1.05022e+06	1.06041e+06	952593	1.00229e+06	895422	1.16372e+06	1.03065e+06
B3DFN3	raw	median	868403	789750	1.08843e+06	1.18548e+06	922224	1.20241e+06	455978	663258	622874	934063	1.07638e+06	760200	637229	643644	745641	672133	857372	754754	929626	941154	934090	943726	955937	840019	894585	715250	772858	818670	746911	827749	775757	888787	839921	798238
F1QP52	raw	median	330282	391881	462738	476192	316351	537648	199345	326789	366455	496797	444225	367407	207747	295058	260871	317572	326086	374515	395223	378049	320422	421981	417917	413880	381009	420803	411057	337869	360984	269860	355621	310953	396849	357999
B8A5L6	raw	median	1.22078e+06	1.18456e+06	1.42314e+06	1.64447e+06	870295	1.68865e+06	448075	722509	971467	1.14372e+06	1.30161e+06	842761	433592	611833	659927	532052	1.20527e+06	1.13207e+06	1.21549e+06	1.30554e+06	881493	1.32536e+06	939368	915060	1.11496e+06	1.11554e+06	946327	989983	828028	563228	737417	786619	664870	829002
D6MUD3	raw	median	733673	1.0391e+06	896342	1.25654e+06	1.05589e+06	1.32272e+06	585354	689667	1.08863e+06	1.27288e+06	1.40943e+06	1.03753e+06	1.12434e+06	1.01119e+06	1.26106e+06	979242	724353	993053	765562	997565	1.06947e+06	1.03815e+06	1.22717e+06	873466	961099	1.25009e+06	1.0532e+06	1.07199e+06	1.01939e+06	1.4605e+06	1.21875e+06	1.50316e+06	1.22369e+06	1.2251e+06
Q4V914	raw	median	915618	791593	1.02233e+06	1.13941e+06	888761	1.42422e+06	425349	713717	738895	974242	1.32957e+06	874060	675567	699744	847420	740436	903986	756515	873165	904579	900197	1.11782e+06	891725	903925	906489	848478	806102	1.01124e+06	858780	877549	843372	1.01011e+06	925275	897613
Q9PVK4	raw	median	1.66586e+06	1.72233e+06	1.65632e+06	2.04329e+06	1.35252e+06	2.05604e+06	679443	1.30191e+06	1.28142e+06	2.09815e+06	2.05394e+06	1.57365e+06	1.01642e+06	1.23587e+06	1.0955e+06	1.04762e+06	1.6447e+06	1.64601e+06	1.41466e+06	1.62217e+06	1.36992e+06	1.61372e+06	1.42442e+06	1.64887e+06	1.54806e+06	1.47146e+06	1.73604e+06	1.56218e+06	1.54614e+06	1.32031e+06	1.48954e+06	1.30582e+06	1.30915e+06	1.46758e+06
F1QB54	raw	median	1.36832e+06	772630	1.39119e+06	1.57336e+06	989867	1.66688e+06	513189	985415	1.10684e+06	1.65328e+06	1.68328e+06	1.38024e+06	854489	913287	1.05383e+06	978204	1.35094e+06	738393	1.18821e+06	1.24909e+06	1.0026e+06	1.30828e+06	1.07588e+06	1.24803e+06	1.14518e+06	1.27099e+06	1.36794e+06	1.28027e+06	1.35611e+06	1.10997e+06	1.10075e+06	1.25615e+06	1.2224e+06	1.24557e+06
F1QGH9	raw	median	931206	806318	816889	916396	742171	1.30486e+06	361405	736708	651159	597379	1.06599e+06	882596	723334	749453	721536	731232	919377	770588	697701	727527	751720	1.02414e+06	757669	933044	822720	747731	494280	810774	867167	939598	903284	860055	913772	817083
Q7ZTT8	raw	median	1.75806e+06	2.47086e+06	2.88301e+06	2.86213e+06	2.07507e+06	2.648e+06	1.22112e+06	1.41261e+06	1.87772e+06	2931572	2.51606e+06	2.08107e+06	1.54595e+06	1.69012e+06	1.65058e+06	1.54981e+06	1.73572e+06	2.36137e+06	2.46237e+06	2.27224e+06	2.10177e+06	2.07832e+06	2.56003e+06	1.78907e+06	2.17011e+06	2.1562e+06	2.42563e+06	1.91367e+06	2.04469e+06	2.00816e+06	2.03703e+06	1.96745e+06	1.93669e+06	2.06119e+06
Q1L8R2	raw	median	205752	209762	230253	252486	177148	247624	85844.7	164244	203030	270841	293692	244109	153704	186318	161410	169471	203138	200467	196658	200448	179428	194351	179969	208015	195309	233141	224098	223376	239842	199658	224561	192397	211776	218606
Q8AWD0	raw	median	925355	1339477	1.20729e+06	1.30988e+06	1.06662e+06	1.48106e+06	493941	813502	948262	1.39975e+06	1.53505e+06	1.08757e+06	700984	752039	957629	1.01772e+06	913599	1.28012e+06	1.03114e+06	1.03991e+06	1.08034e+06	1.16243e+06	1.03552e+06	1.0303e+06	1.07167e+06	1.0889e+06	1.15817e+06	1.16753e+06	1.06856e+06	910566	906401	1.14147e+06	1.27178e+06	1.08917e+06
Q6IQ59	raw	median	811330	790162	961220	1.05412e+06	834594	1.36959e+06	371599	659030	644250	674470	1.27755e+06	820655	664754	584874	639015	628744	801023	755148	820974	836867	845333	1.07494e+06	779040	834663	843499	739797	558066	971680	806308	863503	704924	761691	785700	773959
Q568F0	raw	median	10026.8		11158.4	19758.4		14877.8		7471.83			14266.6	10289.2	8019.56		26038.5	7829.97	9899.42		9530.3	15686.2		11677		9463.1	11251.2			10850.9	10109.3	10417.3		31037.3	9784.59	14439.9
Q7SXA3	raw	median	1.2416e+06	1.12938e+06	1.04752e+06	1.52954e+06	933854	1.56373e+06	453345	795122	935554	1.38751e+06	2.24397e+06	1.2468e+06	781468	1.01341e+06	1.03863e+06	865035	1.22583e+06	1.07933e+06	894681	1.2143e+06	945870	1.22732e+06	950416	1.00702e+06	1.0681e+06	1.0743e+06	1.14804e+06	1.70672e+06	1.225e+06	1.01511e+06	1.22142e+06	1.23803e+06	1.08098e+06	1.2137e+06
E7F5I3	raw	median	4.33473e+06	5.476e+06	6.28978e+06	6.68331e+06	6.60105e+06	8.11568e+06	2.51005e+06	4.0117e+06	896595	889470	1.1164e+06	706901	413444	485078	945314	835824	4.27966e+06	5.23335e+06	5.37207e+06	5.30588e+06	6.68599e+06	6.36971e+06	5.2622e+06	5.08083e+06	5.44871e+06	1.02957e+06	735960	849115	694543	537056	584645	1.12679e+06	1.04447e+06	825269
A8WGA6	raw	median	260113	107202	346350	411675	226673	698600	96730	164157	167254	348370	621807	356349	155740	182571	259382	229179	256809	102452	295816	326829	229590	548307	202790	207906	271312	192059	288247	472934	350120	202304	220045	309178	286390	290160
F1Q6T0	raw	median	310932	528973	617110	569034	589659	664089	165320	290710	706549	891066	546377	515313	199625	317860	277203	266770	306982	505533	527071	451756	597247	521220	346585	368185	453073	811336	737281	415564	506305	259310	383103	330420	333364	472085
Q6P102	raw	median	1.72286e+06	2.0497e+06	1.89528e+06	1.88889e+06	1.41694e+06	1.85348e+06	868737	1.28614e+06	1.14503e+06	1.60978e+06	1.90658e+06	1.57999e+06	1.22827e+06	1.35231e+06	1.40813e+06	1.35744e+06	1.70097e+06	1.95887e+06	1.61875e+06	1.49959e+06	1.43517e+06	1.45473e+06	1.82127e+06	1.6289e+06	1.63978e+06	1.31484e+06	1.33196e+06	1.45011e+06	1.55237e+06	1.5955e+06	1.62989e+06	1.67846e+06	1.6963e+06	1.53118e+06
Q5RGK8	raw	median	364666	354536	331684	415928	217703	408243	169863	292046	254379	363246	364025	293578	214152	221080	256949	229792	360033	338826	283290	330205	220504	320416	356109	369878	322408	292105	300555	276870	288445	278179	266459	306277	287156	287006
A0A0R4IQM9	raw	median	595253	455099	479630	677384	449274	708802	188239	356039	406286	746588	710994	560583	363008	389464	374851	425693	587691	434932	409650	537775	455055	556314	394635	450925	478372	466541	617738	540768	550783	471540	469405	446814	531960	511944
A0A0R4IJT8	raw	median	615536	535211	766970	910909	692586	947684	309269	393478	573472	830764	892707	768364	524092	507609	583499	550492	607716	511495	655066	723171	701498	743804	648367	498341	636182	658522	687386	678976	754931	680786	611800	695518	687914	681979
A7E2K5	raw	median	4.68687e+06	2.54945e+06	3.48035e+06	5.857e+06	3.30728e+06	3.93535e+06	1.08206e+06	2.16561e+06	2.57347e+06	5.14462e+06	4.26349e+06	5.1871e+06	2.81112e+06	3.36079e+06	2.41321e+06	2.5013e+06	4.62733e+06	2.43648e+06	2.97255e+06	4.64987e+06	3.34983e+06	3.08872e+06	2.26849e+06	2.74276e+06	3.267e+06	2.95514e+06	4.25673e+06	3.24273e+06	5.09643e+06	3.65159e+06	4.05062e+06	2.87649e+06	3.12571e+06	3.65693e+06
A0A0R4IA72	raw	median	472699	591828	597727	673632	519551	692104	236147	386366	394960	608831	760415	536635	364895	406635	301803	398202	466694	565602	510516	534797	526236	543209	495070	489334	516432	453535	503755	578357	527254	473991	490100	359743	497607	485543
Q6DH07	raw	median	802672	710006	855271	915333	751266	1.28598e+06	342414	599156	610864	808100	1.52842e+06	764225	658763	457746	684919	602787	792475	678544	730483	726683	760933	1.00932e+06	717854	758833	771891	701459	668633	1.16249e+06	750865	855722	551702	816408	753263	782567
E7FB76	raw	median	590058	707362	804046	932413	870298	879635	322176	471867	703714	762739	964787	740940	615167	666722	734990	657935	582562	676017	686732	740243	881497	690395	675428	597621	691312	808080	631101	733798	727987	799091	803573	876092	822178	775237
F1QF00	raw	median	307901	392341	399911	345414	185464	515567	148243	259607	230159	308640	372558	256563	181562	208355	223888	204261	303990	374955	341562	274224	187851	404651	310784	328793	315851	264293	255373	283361	252078	235846	251121	266870	255251	258024
A0A0R4ID71	raw	median	2.45824e+06	2.11549e+06	2.37789e+06	2.67221e+06	2.19851e+06	2.89826e+06	1.10324e+06	1.78684e+06	1.76628e+06	2.00653e+06	2.49361e+06	2.17475e+06	1.83123e+06	1.90464e+06	1.92894e+06	1.98026e+06	2.42701e+06	2.02175e+06	2.03094e+06	2.12147e+06	2.2268e+06	2.27474e+06	2.31288e+06	2.26304e+06	2.20983e+06	2.02824e+06	1.66023e+06	1.89659e+06	2.13673e+06	2.37873e+06	2.29559e+06	2.29925e+06	2.4746e+06	2.14625e+06
A0A2R8QLR2	raw	median	432057	496444	640744	619039	495509	538074	264691	291277	555797	1.17302e+06	635365	485033	324721	384618	377100	343521	426568	474445	547256	491455	501884	422316	554911	368904	473468	638226	970576	483246	476554	421806	463565	449494	429275	541593
A9JRX1	raw	median	904689	338409	1.23564e+06	1.51458e+06	1.07409e+06	1.24993e+06	459354	675294	853718	1.13715e+06	1.13676e+06	847287	595847	722270	856862	694966	893196	323414	1.05536e+06	1.20242e+06	1.08791e+06	981029	963014	855262	920201	980331	940891	864599	832474	773994	870522	1.02136e+06	868453	894078
A0A0R4IIA7	raw	median	158501	256059	254435	385226	70675.8	119004	34700.5	135320	55864.8	220711	120037	171709	51933.7	50077	67126.4	60021.5	156487	244713	217312	305831	71585.2	93402	72748	171383	166683	64150	182619	91297.6	168707	67460.9	60355.7	80013.2	75004.9	98701.1
E7F354	raw	median	442301	605425	540103	525778	383382	523252	199889	330891	436128	566811	568457	478574	344742	320195	354261	341559	436682	578598	461300	417415	388315	410683	419058	419074	441391	500809	468988	432357	470208	447814	385918	422271	426823	444398
Q1LVF0	raw	median	594069	523173	674322	792521	623041	847609	351983	500135	451553	560477	750466	554578	465399	486316	524079	451104	586523	499990	575935	629183	631058	665259	737916	633423	619911	518521	463747	570790	544883	604545	586136	624691	563716	559629
A0A2R8RNT6	raw	median	636431	775923	599746	835134	716574	868970	261581	539551	537455	634057	872765	709220	607822	710050	580129	599474	628346	741540	512240	663013	725794	682025	548393	683344	648087	617163	524628	663808	696821	789549	855793	691501	749123	698548
B8JKW4	raw	median	772167	748976	665541	615118	418292	542650	202002	505168	360608	336120	442528	720500	356393	368371	513402	447873	762357	715787	568436	488342	423674	425907	423488	639797	555973	414088	278110	336578	707904	462948	443982	611964	559677	476906
A0A2R8QJK1	raw	median									125665					23077.3											#DIV/0!	144302					27814.1			86058.3
Q6PC80	raw	median	2.19657e+06	2.21228e+06	1.72015e+06	2.90189e+06	2.91126e+06	3.09948e+06	1.34785e+06	2.05334e+06	2.13236e+06	2.38385e+06	2.97111e+06	3.10012e+06	2.97675e+06	2.46485e+06	2.23423e+06	2.16458e+06	2.16866e+06	2.11425e+06	1.46918e+06	2.30381e+06	2.94872e+06	2.43267e+06	2.8257e+06	2.60056e+06	2.35794e+06	2.44861e+06	1.97243e+06	2.25977e+06	3.04593e+06	3.86674e+06	2.97079e+06	2.66315e+06	2.70493e+06	2.74154e+06
A0A2R8RQC2	raw	median	753238	922852	768833	807550	595349	779554	301182	481457	592651	693580	681897	693745	441689	553077	514148	589206	743670	881958	656657	641114	603009	611845	631414	609767	672429	680545	573878	518638	681617	573746	666601	612853	736292	630521
A0A286Y8X9	raw	median	764207	592345	746419	919106	598792	909743	249534	524284	543533	814317	933046	715057	436593	468846	646073	515281	754499	566097	637513	729679	606497	714026	523136	664007	649432	624142	673778	709656	702556	567126	565080	770105	643913	657044
I3ISA6	raw	median	730095	777958	856234	942788	774973	1.00024e+06	349707	473939	660447	964973	1.00874e+06	754240	575473	532478	624574	563406	720820	743485	731305	748479	784944	785052	733144	600245	730934	758396	798432	767231	741055	747529	641773	744479	704052	737868
B8A4A6	raw	median	519518	1.04107e+06	755237	635445	464459	612689	336121	440106	550737	755042	665169	528234	324090	460432	424722	382844	512918	994938	645044	504480	470436	480879	704662	557395	608844	632415	624733	505915	519000	420987	554939	506259	478415	530333
Q6PC13	raw	median	440670	988212	1.02236e+06	519493	547874	1.07401e+06	571051	526782	813548	939782	1.34008e+06	678056	692973	617807	666096	555692	435072	944422	873195	412426	554924	842956	1.19718e+06	667172	740918	934203	777589	1.01924e+06	666203	900160	744617	793972	694412	816299
A0A2R8Q1C6	raw	median	2.43537e+06	3.69116e+06	6.25813e+06	5.98096e+06	4.04783e+06	4.61591e+06	2.32878e+06	2.40103e+06	3.40195e+06	5.32603e+06	5.06447e+06	3.04035e+06	2.63967e+06	2.70996e+06	2.807e+06	2.47781e+06	2.40443e+06	3.5276e+06	5.34504e+06	4.74828e+06	4.09992e+06	3.62287e+06	4.88218e+06	3.04091e+06	3.9589e+06	3.90648e+06	4.40683e+06	3.85194e+06	2.9872e+06	3.42889e+06	3.2662e+06	3.34588e+06	3.09635e+06	3.53622e+06
F6P3G4	raw	median	377232	188116	360426	275289	221446	291076	170600	241522	314476	352632	412488	409996	285639	333420	255251	280673	372440	179780	307838	218552	224295	228455	357656	305888	274363	361115	291773	313730	402828	371040	401858	304253	350738	349667
A0A5H1ZRJ2	raw	median	1.483e+06	583170	572167	267589	411785	1.06248e+06	175494	240637	479919	579016	1.00368e+06	469135	384346	233871	974105	460134	1.46416e+06	557329	488685	212439	417083	833907	367914	304768	580786	551095	479087	763381	460934	499258	281875	1.16111e+06	574999	596468
F1RDG4	raw	median	229135	88990.1	360287	390893	266434	259013	100543	262363	259793	285817	402571	306324	179588	265352	229816	253964	226224	85046.8	307720	310330	269862	203290	210783	332283	243192	298323	236489	306188	300969	233281	319818	273935	317362	285796
E7F8M1	raw	median	18513.5	8872.96	15252.8	17585.8	14579.3	31373.5	7992.92		21291.4	38670.9	34709.1	12115			4743.77		18278.3	8479.78	13027.3	13961.4	14766.9	24623.9	16756.8		15699.2	24449.1	31996.9	26399	11903.3			5654.47		20080.5
Q503K1	raw	median	1.72821e+06	1.0063e+06	2.02923e+06	2.37291e+06	1.83302e+06	2.57265e+06	785561	1.61952e+06	1.51057e+06	1.31838e+06	2.81465e+06	1.90042e+06	1.38886e+06	1.2627e+06	1.70233e+06	1.62035e+06	1.70625e+06	961704	1.73316e+06	1.88385e+06	1.85661e+06	2.01919e+06	1.64689e+06	2.05112e+06	1.73235e+06	1.7346e+06	1.09084e+06	2.14077e+06	1.86719e+06	1.80411e+06	1.52188e+06	2.02915e+06	2.02485e+06	1.77667e+06
F1Q7K3	raw	median	4.20889e+06	4.7326e+06	5.58137e+06	5.85356e+06	4.37142e+06	7.05181e+06	2.2539e+06	2.14454e+06	3.91323e+06	6.24915e+06	9.64439e+06	3.88175e+06	2.29771e+06	2.47414e+06	3.89815e+06	2.94015e+06	4.15542e+06	4.52289e+06	4.76702e+06	4.64715e+06	4.42767e+06	5.53472e+06	4.72519e+06	2.71606e+06	4.43702e+06	4.49359e+06	5.17064e+06	7.33534e+06	3.81389e+06	2.98469e+06	2.98198e+06	4.6465e+06	3.67411e+06	4.38759e+06
A0A0R4IHV1	raw	median	624601	731525	866954	965129	483043	629205	142085	357958	559950	642929	812784	652792	422213	612945	525993	448986	616666	699109	740462	766216	489258	493842	297875	453355	569598	642995	531969	618188	641380	548447	738757	626972	561069	613722
Q6DHU3	raw	median	7.05933e+06	4.62547e+06	1.41101e+06	2.35264e+06	2.96792e+06	3.58405e+06	607581	962099	2.77388e+06	2.73322e+06	1.50121e+06	1.61627e+06	4.40504e+06	4.60221e+06	1.12733e+07	2.76671e+06	6.96965e+06	4.4205e+06	1.20514e+06	1.86776e+06	3.00611e+06	2.813e+06	1.27376e+06	1.2185e+06	2.8468e+06	3.18527e+06	2.26151e+06	1.14179e+06	1.58801e+06	5.72207e+06	5.54685e+06	1.34375e+07	3.45738e+06	4.54255e+06
A0A2R8QDC7	raw	median	422648	337965	494153	509357	366906	702812	171473	293704	365285	516125	706340	426381	273799	265507	438221	349681	417278	322989	422054	404379	371627	551613	359484	371977	402675	419459	427049	537228	418927	355660	320005	522350	436973	429706
A0A0R4ILE1	raw	median	1.23014e+06	358035	1.58372e+06	1.73761e+06	1.3712e+06	1.90039e+06	510347	964738	1.22414e+06	1.90582e+06	2.6857e+06	1.08678e+06	655110	686358	1.04849e+06	904094	1.21451e+06	342170	1.35265e+06	1.37949e+06	1.38884e+06	1.49155e+06	1.06992e+06	1.22184e+06	1.18262e+06	1.40569e+06	1.5769e+06	2.04269e+06	1.06778e+06	850976	827239	1.24978e+06	1.12979e+06	1.26886e+06
Q7ZVG7	raw	median	681629	1.08225e+06	877627	900150	417188	571823	354742	558833	296409	408417	412574	419696	202468	299396	375355	382976	672970	1.0343e+06	749577	714629	422556	448804	743699	707764	686787	340368	337930	313796	412359	263002	360849	447414	478580	369287
Q6NX10	raw	median	758307	577551	1.04383e+06	921089	803562	1.74482e+06	313030	452916	524979	1.38914e+06	1.95144e+06	779061	429098	389380	578820	665552	748673	551959	891534	731252	813901	1.36945e+06	656252	573620	792080	602838	1.14939e+06	1.48423e+06	765442	557390	469304	689940	831696	818779
F1QEX9	raw	median	514661	435977	567995	830986	653406	911979	237662	375532	297550	500466	605454	410731	268496	325719	338187	334323	508123	416658	485122	659720	661814	715780	498247	475612	552635	341679	414093	460497	403550	348771	392575	403111	417782	397757
Q7ZUI4	raw	median	180382	321265	195238	200634	95503.2	303057	108464	122336	200880	295953	652337	202216	98460.3	157112	191414	126147	178090	307029	166752	159283	96732.1	237859	227390	154939	191009	230672	244876	496155	198681	127898	189361	228161	157637	234180
Q6PFT0	raw	median	40047.5	31064.2	36518.9	46371.1	33871.5	51209.1	13733.1	20895.7	30543	51170.5	78508.3	52072.4	36507.2	34554.7	52137.6	44514.6	39538.8	29687.7	31190.6	36814	34307.3	40192.2	28790.9	26464.5	33373.3	35072.8	42339.2	59711.9	51162.1	47422.2	41647.4	62146.8	55626.9	49391.2
F1QEY8	raw	median	258787	328341	340721	329419	211874	330289	140735	209421	185362	248017	325374	256195	162269	172087	177832	164042	255499	313792	291009	261526	214600	259232	295044	265232	269492	212852	205213	247473	251716	210784	207410	211971	204992	219051
B8JL29	raw	median	740170	543231	809287	934260	615473	1.14774e+06	292732	626577	581134	874870	1.49188e+06	818302	493630	591810	645950	524499	730767	519160	691208	741709	623393	900823	613700	793561	701790	667320	723880	1.13469e+06	803997	641216	713284	769958	655432	763723
A0A0R4IQN8	raw	median	464411	525308	1.05334e+06	1.16608e+06	839380	782450	330125	346467	732887	865774	927754	673350	481505	499191	507303	538085	458511	502030	899656	925748	850180	614118	692091	438802	672642	841580	716354	705632	661578	625467	601654	604693	672410	678671
F1QZT8	raw	median	175212	267386	283413	259060	253183	319813	109221	163903	223454	287141	275969	212197	177338	202365	219937	192121	172986	255538	242062	205667	256441	251010	228977	207583	227533	256594	237585	209896	208488	230359	243902	262160	240081	236133
F1QET7	raw	median	498594	628873	815319	720013	545184	821305	342195	464410	524762	657820	670925	614865	437791	499430	424640	487038	492260	601006	696360	571619	552199	644614	717396	588177	607954	602588	544290	510293	604116	568682	601943	506161	608619	568336
B8A688	raw	median	3.97638e+06	4.4428e+06	5.87021e+06	5.13688e+06	4.13531e+06	4.34388e+06	2.30144e+06	2.4759e+06	4.6026e+06	1.18079e+07	5.22683e+06	3.4272e+06	2.48714e+06	2.91249e+06	3.05982e+06	2.66911e+06	3.92586e+06	4.24593e+06	5.01372e+06	4.07817e+06	4.18852e+06	3.40936e+06	4.82487e+06	3.13573e+06	4.10277e+06	5.28519e+06	9.77004e+06	3.97543e+06	3.36728e+06	3.23074e+06	3.5103e+06	3.64724e+06	3.33542e+06	4.51521e+06
A0A0R4IGN3	raw	median	454038	476036	631183	705787	498691	662489	200564	378490	310940	404444	598324	392661	258158	294468	437758	320825	448270	454941	539090	560324	505108	519965	420472	479358	490941	357055	334643	455073	385797	335342	354910	521798	400914	393191
Q6TH32	raw	median	290819	1.09708e+06	323789	271959	169328	520530	115681	240157	248514	357255	793488	365323	177414	159773	308838	231777	287125	1.04847e+06	276547	215908	171507	408546	242519	304159	369348	285370	295598	603512	358937	230458	192568	368128	289637	328026
A0A2R8QNE6	raw	median	388228	473612	529821	596762	446238	587371	256829	326629	357208	413942	523073	447827	300852	274936	386684	393373	383296	452625	452518	473769	451980	461007	538430	413676	453413	410184	342502	397839	439999	390801	331369	460919	491572	408148
A0A0R4IA21	raw	median	331950	221886	405838	341150	327503	483555	164819	251441	371788	531469	508274	318057	204182	236168	307525	224238	327733	212053	346625	270839	331717	379525	345536	318450	316560	426927	439745	386583	312496	265229	284644	366563	280215	345300
Q1MTI1	raw	median	605925	466761	368007	513313	313270	528818	175060	337631	339737	1.03205e+06	787209	438346	348674	332771	405550	366136	598228	446078	314313	407519	317301	415051	367005	427611	411638	390123	853934	598736	430683	452922	401075	483407	457536	508552
Q7ZUM0	raw	median	133108	165371	141985	185364	143819	134098	65019.8	114684	93892.4	163547	191375	149335	122793	131015	89582.6	95753	131417	158043	121268	147160	145670	105249	136311	145248	136296	107817	135321	145556	146724	159505	157907	106780	119656	134908
Q5TZ66	raw	median	395250	323815	370878	473597	332198	536721	192287	280087	381419	515795	313815	449407	327936	321080	380435	81000.3	390229	309466	316765	375988	336473	421254	403120	354731	363503	437986	426777	238682	441550	425983	386984	453471	101221	364082
Q5BJJ2	raw	median	2.30953e+06	3500471	3.41186e+06	3.56729e+06	2.7119e+06	3.40499e+06	1.44785e+06	2.15521e+06	2.37595e+06	3.28106e+06	2.99583e+06	2.49374e+06	2.16128e+06	2.08496e+06	2.2025e+06	1.88492e+06	2.28019e+06	3.34536e+06	2.91405e+06	2.83207e+06	2.74679e+06	2.67246e+06	3.03535e+06	2.72958e+06	2.81948e+06	2.72831e+06	2.7148e+06	2.27857e+06	2.45014e+06	2.80747e+06	2.51292e+06	2.62533e+06	2.35546e+06	2.55912e+06
A0A2R8QJ57	raw	median	531960	503538	667446	614828	545263	662194	239384	389941	469768	510071	715983	503543	361603	309202	456738	379230	525203	481225	570063	488112	552279	519733	501858	493862	516542	539437	422040	544563	494741	469715	372668	544422	473899	482686
A0A2R8Q108	raw	median	238674	121960	246385	272776	154781	314216	88080.1	200104	219896	409952	520946	228612	122481	152094	196260	224992	235642	116556	210437	216557	156772	246617	184656	253432	202584	252509	339200	396221	224615	159100	183313	233938	281158	258757
Q1LYB7	raw	median	1.59575e+06	1.42042e+06	2.06195e+06	2.06248e+06	1.28708e+06	1.69099e+06	574364	1.1247e+06	1.195e+06	1.64335e+06	2.05053e+06	1.28097e+06	964092	976228	1.05847e+06	1.15254e+06	1.57548e+06	1.35747e+06	1.7611e+06	1.6374e+06	1.30364e+06	1.3272e+06	1.20413e+06	1.42444e+06	1.44886e+06	1.37222e+06	1.35973e+06	1.5596e+06	1.25858e+06	1.25234e+06	1.17661e+06	1.26168e+06	1.44026e+06	1.33513e+06
A0A2R8Q6T7	raw	median	187097	177581	151918	241009	157321	180013	58448.5	140425	125741	132342	249787	182696	133465	163528	133792	121955	184720	169712	129752	191337	159345	141286	122535	177849	159567	144389	109501	189983	179502	173368	197093	159477	152400	163214
Q804H0	raw	median	461077	406712	422498	502918	388445	648592	221337	359405	390722	869279	800946	547741	387774	309503	401665	360910	455219	388690	360853	399267	393443	509057	464022	455187	428217	448669	719254	609184	538165	503712	373031	478775	451005	515224
Q9DEG7	raw	median	183582	147574	175775	196220	148782	200151	63452.1	135054	134255	204893	200065	194185	117675	139623	153459	124044	181249	141034	150129	155779	150696	157091	133024	171046	155006	154166	169532	152166	190790	152858	168282	182920	155009	165715
A0A2R8RJQ6	raw	median	380222	426629	448474	587515	496505	489383	89643.3	293096	484658	645231	490471	329634	153734	231638	105919	148295	375391	407724	383039	466428	502893	384100	187933	371207	384840	556536	533874	373043	323872	199698	279184	126253	185315	322222
A2AWE1	raw	median	601445	409613	370961	489045	268910	541683	192337	417130	353407	373950	708359	564398	344350	482842	466638	351715	593805	391462	316836	388253	272370	425148	403226	528297	414925	405819	309412	538764	554532	447305	581949	556222	439515	479190
F1R3D3	raw	median	2.72685e+06	2.63823e+06	3.02952e+06	3.14652e+06	2.45474e+06	3.49431e+06	1.40427e+06	1.83876e+06	2.17377e+06	3.32227e+06	2.87665e+06	2.48143e+06	1.77543e+06	1.73854e+06	2.03254e+06	1.93289e+06	2.69221e+06	2.52132e+06	2.5875e+06	2.49802e+06	2.48633e+06	2.74256e+06	2.94399e+06	2.3288e+06	2.60009e+06	2.49616e+06	2.7489e+06	2.18793e+06	2.43805e+06	2.30625e+06	2.09539e+06	2.42274e+06	2.4154e+06	2.38885e+06
Q561Z7	raw	median	1.94644e+06	1.67899e+06	1.28865e+06	1.36446e+06	919412	2.19631e+06	1.01478e+06	1.03951e+06	950668	955710	1.68366e+06	1.11122e+06	1.24956e+06	826175	1.56857e+06	1.11157e+06	1.92171e+06	1.60459e+06	1.10063e+06	1.08324e+06	931243	1.7238e+06	2.12743e+06	1.31654e+06	1.47615e+06	1.09166e+06	790768	1.28056e+06	1.0918e+06	1.62316e+06	995755	1.8697e+06	1.38906e+06	1.26656e+06
F1RAG3	raw	median	244922	180078	265710	320979	255495	355064	98705.4	199006	175397	230914	351014	223317	159721	133643	190474	203355	241810	172099	226941	254826	258783	278678	206931	252042	236514	201410	191062	266975	219413	207475	161074	227041	254119	216071
Q6IQI7	raw	median	1.16417e+06	1.47434e+06	1.40956e+06	1.69577e+06	1.05263e+06	1.895e+06	722899	1.02928e+06	1.28098e+06	1.4857e+06	2.03234e+06	1.6796e+06	1.09009e+06	1.32108e+06	1.22075e+06	1.17078e+06	1.14938e+06	1.40901e+06	1.2039e+06	1.34627e+06	1.06618e+06	1.48732e+06	1.51552e+06	1.30359e+06	1.31015e+06	1.47096e+06	1.22929e+06	1.54576e+06	1.65024e+06	1.41601e+06	1.59224e+06	1.45511e+06	1.46305e+06	1.47783e+06
A0A2R8RZX5	raw	median	892187	1.04561e+06	1.24787e+06	1.34686e+06	1.12485e+06	1.2613e+06	419635	699352	709912	875495	918520	755682	625004	614470	676452	692616	880853	999278	1.0658e+06	1.06927e+06	1.13933e+06	989951	879745	885732	988745	815197	724398	698608	742472	811869	740595	806316	865516	775621
A0A2R8Q2N0	raw	median	317923	283284	397786	296014	119112	334752	141442	253747	182598	231344	349097	233940	175716	151532	258345	173223	313884	270731	339747	235006	120645	262735	296526	321372	270081	209679	191417	265517	229850	228253	182635	307941	216466	228970
A0A2R8PYA0	raw	median	268264	105661	173724	252898	248475	212985	60164.9	140146	169622	386380	251880	206264	178707	219355	144604	197326	264856	100978	148377	200776	251673	167164	126133	177495	179682	194778	319696	191575	202659	232137	264380	172365	246585	228022
A0A2R8Q815	raw	median	758067		352554	745216	409062	517589	126399	358804	371058	660788	726967	731416	368601	508775	342363	412207	748437		301115	591627	414325	406237	264989	454427	454451	426089	546746	552917	718629	478806	613205	408089	515107	532449
Q6DHS3	raw	median	1.25741e+06	1.38416e+06	1.39651e+06	1.6616e+06	978211	1.48327e+06	475433	775537	862106	1.59538e+06	1.26982e+06	1.09025e+06	773202	875290	697610	686290	1.24143e+06	1.32282e+06	1.19275e+06	1.31915e+06	990797	1.16417e+06	996722	982220	1.15126e+06	989963	1.32004e+06	965797	1.07119e+06	1.00437e+06	1.05495e+06	831535	857612	1.01193e+06
X1WD71	raw	median	234092	214573	268712	298605	241599	290646	119426	185595	201267	353168	331598	318573	223771	211407	178821	201686	231119	205064	229506	237062	244707	228118	250370	235057	232625	231117	292216	252207	313004	290675	254800	213151	252034	262400
F1QG80	raw	median	433151	464129	492104	534055	379670	617698	193248	310005	355700	486321	774051	409746	323817	300460	439001	297964	427649	443563	420304	423986	384556	484809	405135	392622	422828	408453	402389	588728	402583	420632	362132	523279	372347	435068
E7F049	raw	median	156918	348228	249085	329464	218327	321747	61885.7	108011	195914	203513	414153	251789	100194	164825	119814	159989	154925	332797	212743	261562	221136	252528	129741	136797	212778	224970	168390	314997	247387	130150	198656	142816	199928	203412
F1QTL9	raw	median	1.7741e+06	1.90363e+06	2.09299e+06	2.13055e+06	1.95356e+06	2.49163e+06	1.06828e+06	1.51992e+06	1.41879e+06	2.77169e+06	2.09528e+06	1.90002e+06	1.52803e+06	1.41728e+06	1.44767e+06	1.40933e+06	1.75156e+06	1.81928e+06	1.78761e+06	1.69144e+06	1.9787e+06	1.95559e+06	2.2396e+06	1.92499e+06	1.8936e+06	1.6292e+06	2.29334e+06	1.59363e+06	1.8668e+06	1.98489e+06	1.70819e+06	1.72559e+06	1.76115e+06	1.82035e+06
Q5XJ10	raw	median	1.00905e+06	1.06057e+06	870094	992689	629460	1.01279e+06	406659	625160	660680	881407	718933	686974	584662	636707	703485	560404	996228	1.01357e+06	743143	788096	637560	794903	852541	791768	827226	758664	729289	546807	674965	759465	767396	838539	700300	721928
Q6NWC1	raw	median	421540	390171	473378	442207	360192	562878	178574	276012	333327	493111	600172	404093	228120	298672	327647	273457	416185	372882	404310	351068	364827	441783	374372	349571	384375	382761	408007	456479	397028	296324	359976	390547	341722	379106
A0A0B4J1A5	raw	median	255060	228271	297732	373184	229434	334550	111461	179616	195233	257725	304660	234059	138803	155568	196759	190323	251819	218155	254292	296271	232386	262576	233672	227485	247082	224187	213246	231719	229967	180302	187500	234532	237834	217411
A0A0R4J8E6	raw	median	656341	260141	775192	882850	722753	899736	299059	467139	500897	582687	917640	508741	365526	371458	461183	403522	648004	248613	662088	700895	732053	706171	626963	591633	614552	575183	482123	697939	499847	474812	447703	549720	504254	528948
A0A0R4IGG3	raw	median	1.29301e+06	1.0727e+06	1.55441e+06	1.52397e+06	1.09179e+06	2.07263e+06	571012	1.03116e+06	1.37352e+06	1.94958e+06	2.44303e+06	1.49862e+06	1.04111e+06	1.01697e+06	1.15019e+06	922382	1.27659e+06	1.02516e+06	1.32762e+06	1.20988e+06	1.10584e+06	1.62673e+06	1.1971e+06	1.30597e+06	1.25936e+06	1.57722e+06	1.61311e+06	1.85812e+06	1.47242e+06	1.35238e+06	1.22572e+06	1.371e+06	1.15264e+06	1.45283e+06
A0A2R8RX09	raw	median	299338	357583	291950	367932	215117	319355	130731	209411	591876	590370	991394	419071	255773	311642	447687	495432	295535	341738	249353	292101	217885	250651	274072	265220	273319	679655	488480	754035	411745	332244	375609	533633	619108	524314
A0A2R8PYN1	raw	median	447239	356617	407768	488960	380979	720579	194181	306110	507716	491162	792295	424914	297298	275936	459590	432983	441558	340815	348273	388185	385882	565557	407092	387689	408131	583014	406395	602604	417486	386184	332574	547821	541071	477144
Q6PBW5	raw	median	416132	282778	405681	476102	341391	788147	149107	316111	293824	437823	603939	397724	244853	281203	365418	394113	410845	270247	346490	377978	345784	618589	312596	400356	385361	337400	362261	459344	390771	318060	338922	435570	492498	391853
E7F0C1	raw	median	453161	791769	795556	869704	806041	805591	241727	475287	660483	692084	778783	622713	394583	573622	457090	571314	447404	756684	679481	690458	816413	632280	506769	601952	641430	758438	572641	592327	611827	512556	691362	544841	713933	624741
F1QAB3	raw	median	547883	333537	481689	544588	395523	741608	213220	377108	340893	419893	549476	357839	263432	318768	434890	318840	540922	318758	411408	432348	400612	582062	447006	477608	451341	391450	347425	417920	351584	342194	384198	518379	398434	393948
E9QF73	raw	median	63812.7		90586.2	72766.9	44080.1	68616.8	25933.7	55678.5	43866.6	81896.1	73743.2	56730.3	37142.6	50410.1	44998.5	44462.8	63002.1		77369.3	57769.7	44647.2	53854.9	54368.9	70517	60218.4	50372.3	67762.1	56087.7	55738.5	48247.6	60757.1	53637.2	55562.2	56020.6
A0A0R4IBX9	raw	median	717093	1.19804e+06	1.03624e+06	1.28302e+06	847609	1.63799e+06	851932	741264	993554	1.21226e+06	1.2367e+06	951594	778143	591044	1.11479e+06	970866	707983	1.14495e+06	885045	1.01859e+06	858515	1.2856e+06	1.78604e+06	938814	1.07819e+06	1.1409e+06	1.00304e+06	940614	934958	1.01079e+06	712361	1.3288e+06	1.21323e+06	1.03559e+06
Q7SYK7	raw	median	445536	486180	581232	632044	398170	535301	207178	316420	398351	639936	519481	496052	315443	345869	340615	295136	439876	464637	496428	501780	403293	420139	434340	400748	445155	457429	529492	395107	487380	409755	416861	406006	368812	433855
F1QR62	raw	median	286176	419220	388036	340481	317008	376209	130746	252942	309627	258719	397298	268200	218717	224017	230385	171808	282541	400643	331420	270308	321087	295273	274103	320352	311966	355547	214068	302177	263511	284109	269998	274614	214697	272340
F6NSX9	raw	median	274454	344172	492353	425895	358827	376441	178231	221947	356069	804734	362401	246216	203166	212186	228925	195485	270968	328921	420517	338118	363445	295455	373652	281097	334022	408877	665849	275635	241912	263909	255739	272873	244284	328635
B2GTW6	raw	median	635297	531459	837104	771269	531601	931606	268496	501317	602848	728173	1.20929e+06	667374	471585	545681	569190	547282	627226	507909	714966	612310	538441	731185	562890	634919	616231	692255	602501	919764	655707	612581	657687	678461	683902	687857
A0A0R4IN46	raw	median	946750	1.18034e+06	1.15168e+06	1.1864e+06	1.14132e+06	1.29766e+06	389109	721108	977824	1.286e+06	1.28759e+06	947921	740037	831904	1.32604e+06	801945	934723	1.12804e+06	983644	941886	1.15601e+06	1.01849e+06	815750	913286	986478	1.12284e+06	1.06405e+06	979313	931350	961295	1.00266e+06	1.58061e+06	1.00214e+06	1.08053e+06
Q9I8L5	raw	median	1.47084e+06	792474	1.08382e+06	838404	40220.8	1.27929e+06	460031	1.11042e+06	931088	1.13421e+06	1.65398e+06	944726	401550	469329	745606	746542	1.45216e+06	757357	925686	665609	40738.4	1.00407e+06	964433	1.40635e+06	902051	1.06918e+06	938465	1.25799e+06	928210	521606	565663	888746	932905	887845
F1R0H8	raw	median	3.96346e+06	3.84501e+06	5.05982e+06	6.48351e+06	5.97631e+06	6.84056e+06	2.24308e+06	3.18539e+06	4.36506e+06	4.86062e+06	7.08921e+06	3.93204e+06	4.14624e+06	4.1872e+06	4.02958e+06	2.76415e+06	3.91311e+06	3.67463e+06	4.32157e+06	5.14726e+06	6.05321e+06	5.36891e+06	4.70251e+06	4.0343e+06	4.65194e+06	5.01243e+06	4.02175e+06	5.39191e+06	3.8633e+06	5.38588e+06	5.04666e+06	4.80316e+06	3.45417e+06	4.62241e+06
A0A2R8QTX4	raw	median	195616	249052	221072	207756	169448	221986	73766	146588	152916	270101	255363	231444	137791	151341	162023	158383	193131	238016	188817	164937	171629	174229	154647	185654	183882	175595	223486	194224	227398	178987	182406	193128	197921	196643
F8W4K6	raw	median	592668	739761	826277	899782	595561	799858	305153	445251	554263	648192	597179	547620	598689	500290	450352	477378	585139	706981	705720	714337	603224	627780	639739	563912	643354	636464	536323	454202	538047	777685	602979	536809	596548	584882
Q1LUT2	raw	median	357842	385815	508371	480737	318750	550080	137107	296461	338830	474862	632820	375979	272942	266396	311254	304543	353296	368719	434197	381657	322852	431738	287439	375469	369421	389081	392908	481311	369407	354547	321076	371008	380568	382488
Q6ZM23	raw	median	250866	123354	256402	258889	220783	971884	123483	128370	186429	550522	1.68894e+06	342773	158237	76292.3	349348	261012	247679	117888	218992	205532	223623	762798	258876	162581	274746	214078	455510	1.28457e+06	336781	205547	91951.9	416415	326170	416378
A2CG95	raw	median	4.24112e+06	4.01965e+06	2.99496e+06	3.15821e+06	2.61987e+06	5.6762e+06	2.1208e+06	2.36469e+06	3.70603e+06	5.92781e+06	4.6251e+06	3.61715e+06	2.26164e+06	2.00544e+06	3.79279e+06	2.85099e+06	4.18724e+06	3.84153e+06	2.55798e+06	2.5073e+06	2.65358e+06	4.45505e+06	4.44616e+06	2.99489e+06	3.45547e+06	4.25566e+06	4.90476e+06	3.51776e+06	3.55392e+06	2.93782e+06	2.41708e+06	4.52092e+06	3.56269e+06	3.70883e+06
F1QQL4	raw	median	248438	233431	247408	297501	212526	277743	101458	233776	229289	315972	381121	217821	177842	281643	228662	230548	245282	223087	211310	236186	215260	217991	212703	296078	232237	263294	261440	289873	214013	231013	339453	272560	288101	269968
F1RD13	raw	median		65039.1	74409.3	106662	97928.7	156994	20720.2	32275.3	108596	134364	207550	56347.9	37482.4	41094.9	69849.2	53402.1		62157.1	63552.7	84679.3	99188.8	123219	43438.9	40876.8	73873.2	124701	111175	157858	55362.8	48689	49529.9	83258.7	66733.1	87163.5
Q7ZW20	raw	median	294898	325594	375716	123720	98082.3	143073	139359	210932	285843	112486	461397	312161	234725	111297	256652	246224	291151	311166	320897	98221.5	99344.3	112293	292160	267145	224047	328236	93072.8	350929	306704	304903	134142	305923	307691	266450
E7FH04	raw	median	418384	440600	615836	631555	644487	719669	280595	359685	447938	489749	603303	470656	425645	388252	401859	389101	413069	421076	525983	501392	652780	564843	588255	455542	515367	514370	405225	458861	462428	552905	467944	479007	486234	478372
E7F8S4	raw	median	940868	1.09639e+06	1.11713e+06	1.48481e+06	1.17493e+06	1.35538e+06	458629	756584	972178	1.10639e+06	1.41745e+06	1.18398e+06	816138	823184	901005	770243	928916	1.04781e+06	954135	1.17879e+06	1.19005e+06	1.06379e+06	961494	958216	1.0354e+06	1.11636e+06	915441	1.07809e+06	1.16329e+06	1.06015e+06	992150	1.07398e+06	962523	1.04525e+06
Q6PC12	raw	median	471518	163473	487204	511361	370277	746358	168512	304031	321643	377050	1.30759e+06	354545	266538	256420	401383	305500	465528	156230	416119	405970	375042	585791	353278	385056	392877	369345	311977	994525	348347	346228	309052	478439	381764	442460
E9QGU4	raw	median	136956	14559.5	134320	185367	68330.2	135301	9131.54	37819.6	87794.7	168511	106772	86502.2	75303.7	6838.45	113097	109560	135216	13914.3	114722	147163	69209.4	106193	19143.9	47898.6	81682.6	100815	139429	81208.6	84990	97818.2	8242.1	134809	136910	98027.7
F1QHK8	raw	median	245894	226107	347114	416629	250651	314342	144828	218069	248414	340198	336049	290121	253732	243014	306039	274559	242770	216088	296469	330762	253876	246717	303626	276185	270812	285255	281485	255592	285049	329593	292894	364791	343099	304720
Q567N5	raw	median	3.45925e+06	3.37441e+06	3.70882e+06	4.37431e+06	2.89296e+06	3.9767e+06	1.45163e+06	2.20691e+06	2.44948e+06	3.75388e+06	6.25261e+06	3.15231e+06	2.19206e+06	2.1577e+06	2.35764e+06	2.32991e+06	3.4153e+06	3.22488e+06	3.16769e+06	3.47276e+06	2.93018e+06	3.12117e+06	3.04328e+06	2.79506e+06	3.14629e+06	2.81276e+06	3.10601e+06	4.75561e+06	3.0972e+06	2.84744e+06	2.60059e+06	2.81025e+06	2.91154e+06	3.11768e+06
F1QQI6	raw	median	197592	209977	189559	286773	248549	324006	95075.2	149958	223641	155503	244837	218638	212050	188800	190337	147915	195082	200673	161902	227669	251747	254301	199321	189923	210077	256808	128666	186218	214816	275449	227553	226878	184840	212653
Q90WX5	raw	median	1.15237e+06	952944	1.18241e+06	1.52212e+06	990075	1.5609e+06	492392	896702	803773	1.19735e+06	1.43021e+06	1.11707e+06	773977	713534	897483	852971	1.13773e+06	910717	1.00989e+06	1.20841e+06	1.00281e+06	1.2251e+06	1.03228e+06	1.13568e+06	1.08283e+06	922978	990705	1.08779e+06	1.09754e+06	1.00538e+06	859992	1.06978e+06	1.0659e+06	1.01251e+06
A0A2R8Q8A0	raw	median	65729.3	24115.2	35697.3	53799.5	38122.9	141309	19854.2	32701.8	43131.5	103055		29104.8	35559.7	26329.4		87622.9	64894.3	23046.6	30488.9	42711.4	38613.5	110908	41623.5	41417	49212.9	49528.2	85269.1		28596	46191.3	31733.7		109497	58469.1
E9QH90	raw	median	291612	337139	456929	469469	367919	392679	145951	204443	1.79888e+06	905891	514060	303860	179957	216618	190857	203728	287908	322199	390261	372711	372653	308200	305980	258928	327355	2.06567e+06	749547	390984	298548	233761	261081	227498	254585	560209
A0A0R4IPN8	raw	median	1.80947e+06	1.13994e+06	1.77748e+06	2.40657e+06	1772709	2.55117e+06	770153	1.5066e+06	1.22303e+06	2.031e+06	1.84365e+06	1.64886e+06	1.29881e+06	1.33364e+06	1.30556e+06	1.26029e+06	1.78649e+06	1.08942e+06	1.51814e+06	1.91058e+06	1.79552e+06	2.00232e+06	1.61459e+06	1.90811e+06	1.70315e+06	1.40442e+06	1.68047e+06	1.40224e+06	1.62003e+06	1.68713e+06	1.60738e+06	1.5562e+06	1.5749e+06	1.5666e+06
Q6PBR5	raw	median	1.01415e+06	550696	655365	849545	624097	960999	402930	546747	645280	705344	1.07108e+06	768305	571812	567821	660608	572558	1.00127e+06	526293	559744	674454	632127	754255	844723	692457	710665	740980	583612	814642	754874	742774	684371	787430	715488	728022
Q6DRD1	raw	median	1.14922e+06	993182	1.60809e+06	1.46047e+06	1.04501e+06	1.60242e+06	507787	915928	881148	1.3523e+06	1.62443e+06	991280	753440	904051	853395	856336	1.13462e+06	949171	1.37347e+06	1.15947e+06	1.05845e+06	1.25768e+06	1.06455e+06	1.16003e+06	1.14468e+06	1.01183e+06	1.11892e+06	1.23551e+06	973951	978705	1.08961e+06	1.01723e+06	1.07011e+06	1.06198e+06
B8A5D4	raw	median	418112	419750	375146	419321	377187	637143	174734	435673	347677	442313	694361	444543	242310	405285	384322	368901	412801	401150	320410	332899	382040	500072	366321	551782	408434	399240	365976	528118	436771	314757	488472	458103	460991	431554
B8JLR8	raw	median	109270	180353	103650	132483	102582	182716	126350	104308	101025	271019	129141	76148.6	115906	80916.1	110350	87833.7	107882	172361	88526.8	105178	103902	143407	264888	132106	139781	116007	224245	98222.2	74817.4	150560	97524.8	131535	109760	125334
F8W3L6	raw	median	200282	269072	280855	299069	239758	270417	73534.8	142279	194452	229136	235245	160920	154659	168459	186309	173894	197738	257149	239877	237431	242843	212241	154162	180197	215205	223291	189591	178923	158107	200899	203036	222076	217304	199153
Q6TNU6	raw	median	336466	476431	539963	495116	392254	515364	171482	307632	324611	395481	392692	364776	225067	297090	280851	276478	332192	455320	461180	393072	397301	404491	359503	389617	399085	372753	327227	298674	358399	292358	358070	334768	345497	335968
Q66I80	raw	median	513374	677635	728256	766657	465624	732335	266608	432689	508631	752122	716673	521646	378249	454615	402534	414266	506852	647608	622000	608649	471616	574784	558931	548002	567305	584065	622317	545087	512527	491339	547928	479811	517680	537594
A2BIB9	raw	median	288924	304585	447085	876734	382776	847873	132202	227760	410700	562054	550658	381302	261541	249691	305339	251781	285254	291088	381853	696039	387701	665466	277156	288459	409127	471609	465052	418820	374636	339737	300942	363958	314634	381173
F1QDQ1	raw	median	321096	268305	401999	374276	309674	414532	116078	216256	277569	459854	431376	339184	220107	256011	230819	235339	317017	256416	343345	297138	313659	325352	243352	273889	296271	318734	380490	328096	333254	285915	308559	275131	294087	315533
Q6AZA0	raw	median	746234	666476	847829	943333	606310	845236	325767	511352	573893	683601	953593	708399	494656	487742	617884	527624	736755	636943	724127	748912	614111	663397	682956	647629	681854	659005	565621	725284	696015	642550	587855	736503	659337	659021
A0A0R4IGP6	raw	median	634370	421517	501495	816109	459471	928045	185489	369087	421988	701549	511889	475162	267324	453076	502497	338699	626311	402838	428325	647909	465383	728391	388868	467450	519434	484572	580472	389333	466855	347248	546073	598965	423250	479596
E7F5V5	raw	median	657135	643361	906254	1.2085e+06	913942	939087	374978	501869	712776	1.02323e+06	1.17554e+06	666429	444903	534769	691435	561844	648787	614852	774028	959427	925702	737057	786124	635619	760199	818485	846636	894091	654778	577921	644534	824175	702099	745340
I3ITC3	raw	median	88645.8	94900.9	180501	202381	172749	205744	40917.3	59635.8	173156	340557	313362	177852	90773.4	74209	91746.6	110176	87519.7	90695.7	154165	160671	174972	161481	85781.2	75528.9	123852	198837	281782	238337	174743	117913	89441	109360	137680	168512
Q24JV3	raw	median	509912	615727	734906	979346	461042	1.1106e+06	208795	279602	547242	701280	1.20193e+06	536840	329721	366409	467910	354353	503434	588443	627679	777503	466974	871671	437729	354117	578444	628402	580249	914162	527455	428302	441618	557738	442812	565092
Q5TZ29	raw	median	257764	124204	248122	313507	133830	299824	126206	198159	178873	173526	231869	283657	206525	135099	253847	188208	254489	118700	211920	248894	135552	235321	264584	250969	215054	205401	143578	176355	278698	268273	162829	302580	235191	221613
Q6IMW5	raw	median	412925	328255	399208	474867	357887	608001	189589	244880	284353	566729	670816	512685	187725	125655	391464	151994	407679	313709	340961	376997	362492	477199	397465	310142	373330	326524	468920	510209	503723	243851	151447	466616	189937	357653
E9QCQ3	raw	median	248814	323106	325152	416331	313196	344833	190377	264960	451396	849415	419462	396871	284318	256604	198614	259339	245653	308788	277710	330525	317226	270648	399117	335573	310655	518341	702818	319035	389933	369324	309275	236744	324079	396193
A0A286YAZ4	raw	median	371287	314500	395004	555575	349133	472269	143940	299234	290274	421056	465223	338615	271408	307542	327302	282647	366570	300563	337371	441071	353626	370667	301764	378981	356327	333323	348388	353840	332696	352554	370667	390136	353206	354351
F1QPJ6	raw	median	375173	324109	411998	463466	281291	542664	170924	277267	241724	273730	480375	337442	239801	230278	289837	247198	370407	309747	351886	367945	284911	425918	358334	351159	352538	277573	226488	365364	331543	311497	277544	345479	308907	305549
Q6NYJ1	raw	median	244141	245546	320049	366804	253175	381150	109576	194670	243553	334126	430101	268901	192023	190055	279293	227164	241040	234666	273352	291205	256433	299151	229720	246550	259015	279674	276461	327127	264201	249434	229065	332911	283872	280343
A0A0R4IPQ7	raw	median	709400	573673	801736	889096	748267	969245	272295	459435	561085	874229	1.01677e+06	714117	473508	534063	562601	553850	700388	548252	684759	705853	757895	760726	570854	581876	663826	644298	723350	773333	701633	615078	643684	670608	692110	683012
F1QGI3	raw	median	840393	1.19398e+06	1.09524e+06	1.16394e+06	819556	1.26434e+06	404655	769923	757327	1.06504e+06	1.32541e+06	858194	615483	650966	819725	663125	829717	1.14107e+06	935441	924054	830102	992333	848340	975110	934521	869643	881230	1.00808e+06	843191	799501	784583	977093	828663	873998
A8KBU6	raw	median	330216	453784	445292	381276	255517	278060	117594	267413	290748	352224	319590	352666	226911	348181	261756	257321	326021	433675	380322	302695	258805	218240	246530	338680	313121	333868	291435	243074	346500	294753	419649	312007	321557	320355
Q9PVF5	raw	median	4.46386e+06	5.59314e+06	5.18688e+06	9.37025e+06	5.3717e+06	5.94566e+06	1.57231e+06	3.84496e+06	4.29461e+06	4.81151e+06	1.68061e+07	5.12854e+06	4.03e+06	5.888e+06	4.29758e+06	4.04762e+06	4.40715e+06	5.3453e+06	4.43009e+06	7.43904e+06	5.44081e+06	4.66654e+06	3.29627e+06	4.86966e+06	4.98686e+06	4.93153e+06	3.98111e+06	1.27824e+07	5.03889e+06	5.2349e+06	7.09656e+06	5.12262e+06	5.05804e+06	6.15576e+06
Q6NWC3	raw	median	1.49833e+06	1.41017e+06	1.52466e+06	1.83073e+06	1.2112e+06	1.56845e+06	593028	1.03231e+06	974750	1.39347e+06	1.45932e+06	1.23292e+06	947126	1.04022e+06	928300	983420	1.47929e+06	1.34768e+06	1.30221e+06	1.45342e+06	1.22679e+06	1.23102e+06	1.24326e+06	1.30742e+06	1.32389e+06	1.11931e+06	1.15298e+06	1.10993e+06	1.21137e+06	1.2303e+06	1.25374e+06	1.10651e+06	1.22891e+06	1.17663e+06
A8WIP5	raw	median	92726.4	127799	161182	117339	111585	144973	60981.5	105308	127869	134601	158754	125283	75259.2	76910.1	107975	90639.8	91548.4	122136	137665	93155.6	113021	113784	127845	133373	116566	146833	111370	120745	123093	97760.3	92696.5	128704	113267	116809
F1Q5F3	raw	median	270803	271307	363877	420227	258329	350668	114343	137410	107110	289185	246043	228930	105320	106435	120756	163034	267363	259285	310786	333618	261653	275227	239714	174030	265210	122995	239276	187135	224928	136809	128281	143938	203733	173387
B8JLJ3	raw	median	55353.6		42338.3	48316.6	28337.1	69246.1	17004.7		42355.4	66909.6	133719	53985.4	23678.4	15627.3	40090.4	36092.8	54650.4		36160.9	38358.6	28701.7	54348.9	35649.5		41311.7	48637	55362	101704	53041.7	30757.8	18835	47786.9	45102.8	50153.4
O42364	raw	median	452148	1.27459e+06	720321	1.02509e+06	347861	618349	293699	600587	382249	267637	346831	905576	260038	459354	253476	331588	446404	1.21811e+06	615223	813821	352337	485321	615725	760645	663448	438939	221447	263793	889745	337785	553640	302138	414363	427731
F1QYE2	raw	median	270748	311318	333945	377267	312343	375900	166154	223397	232483	382214	385607	308392	234051	250698	236033	246093	267309	297523	285221	299512	316362	295031	348335	282933	299028	266962	316249	293285	303001	304028	302155	281346	307526	296819
A0A0R4IWW7	raw	median	186175	212272	274913	217865	189499	150334	53559.8	161090	127096	232296	194198	127604	112130	134028	135730	117108	183810	202866	234802	172963	191937	117992	112286	204021	177584	145946	192205	147703	125373	145655	161538	161787	146342	153319
Q5RH26	raw	median	452124	864600	748789	508342	313817	294499	200067	337973	443498	562962	835860	232976	317281	501322	228622	353354	446380	826287	639537	403572	317855	231142	419432	428044	464031	509272	465803	635739	228903	412143	604222	272512	441564	446270
F1QUE6	raw	median	149691	106468	196994	189522	77103.3	199580	42353.8	129868	140401	121993	140467	137844	79408.5	94393.5	117061	85589.5	147789	101750	168251	150461	78095.4	156643	88792.8	164478	132033	161224	100939	106836	135434	103150	113769	139534	106956	120980
A0A0R4IC33	raw	median	462222	243931	512551	567796	547270	702904	205599	368156	441848	639064	761271	570856	356939	369477	473669	446343	456350	233122	437768	450773	554312	551685	431029	466271	447664	507378	528770	579008	560876	463658	445315	564603	557765	525922
O93409	raw	median	207692	192616	235731	226746	156127	211474	66720.7	137142	135194	245840	353439	189715	108936	147697	125544	149354	205053	184080	201337	180014	158136	165979	139877	173691	176021	155245	203411	268819	186399	141506	178013	149645	186638	183709
A0A2R8RN74	raw	median	758067		352554	745216	409062	517589	126399	358804	371058	660788	726967	731416	368601	508775	342363	412207	748437		301115	591627	414325	406237	264989	454427	454451	426089	546746	552917	718629	478806	613205	408089	515107	532449
Q9I8N9	raw	median	787135	778113	795732	928089	712596	1.08863e+06	339722	583867	589421	1.04306e+06	1.25912e+06	672029	499512	445986	564755	488699	777135	743633	679631	736810	721765	854431	712211	739470	745636	676836	863041	957659	660280	648857	537528	673176	610695	703509
E7FD23	raw	median	281094	322289	343069	313504	177708	411461	159528	226079	244643	223138	384076	276374	210246	175622	296790	255071	277523	308007	293014	248891	179995	322941	334443	286330	281393	280925	184627	292121	271542	273105	211669	353767	318745	273313
A0A2R8RN29	raw	median	241987	277327	264316	344456	236261	315531	118776	198453	211773	304348	325548	272194	194005	226192	225667	210199	238912	265038	225751	273463	239301	247650	249008	251342	248808	243180	251822	247606	267436	252009	272619	268990	262672	258292
E7F569	raw	median	867225	1.18267e+06	1.11991e+06	1.28313e+06	491389	1.1753e+06	492835	666330	1.37083e+06	1.91906e+06	1.48101e+06	1.35388e+06	985062	1.03227e+06	978464	1.03208e+06	856208	1.13026e+06	956512	1.01867e+06	497712	922450	1.0332e+06	843909	907366	1.57414e+06	1.58786e+06	1.12642e+06	1.33021e+06	1.27958e+06	1.24415e+06	1.16631e+06	1.28972e+06	1.3248e+06
Q6Q417	raw	median	453237	404544	416010	548087	393330	528392	187122	277697	288667	386801	541527	383182	269312	292898	301627	285194	447479	386618	355312	435126	398391	414716	392294	351704	397705	331478	320045	411875	376484	349831	353018	359533	356388	357331
E7F1L7	raw	median	218895	154748	241331	288405	216762	326012	76112.7	169869	206366	260187	413847	230461	142887	162647	171540	193818	216115	147891	206120	228965	219551	255875	159567	215140	206153	236972	215282	314764	226432	185608	196032	204472	242201	227720
E7EXT3	raw	median	523706	382830	601505	654593	509035	703295	211077	306830	488816	642380	732560	537531	350196	449207	439568	457613	517053	365866	513743	519681	515585	551992	442514	388602	476879	561311	531515	557171	528134	454899	541411	523955	571849	533781
E7F4R9	raw	median	404244	339938	349788	528542	317999	553469	141607	265794	323608	350598	653691	370485	232473	274713	242964	220485	399108	324874	298752	419609	322091	434398	296873	336629	354042	371602	290090	497185	364009	301978	331101	289608	275526	340137
Q6DHL4	raw	median	755055	914221	950531	1.01748e+06	882938	889043	440646	599486	728096	1.35877e+06	991326	759423	674082	565491	676616	586741	745464	873710	811844	807779	894299	697779	923794	759251	814240	836078	1.12426e+06	753983	746147	875621	681563	806511	733212	819672
Q66I42	raw	median	967214	610517	849316	1.16565e+06	868007	1.31515e+06	394301	726341	688805	615801	945932	877812	659288	673211	693233	727827	954927	583464	725397	925413	879175	1.03222e+06	826634	919913	855892	790959	509522	719457	862466	856403	811393	826318	909517	785755
Q66I73	raw	median	524046	721349	685266	704846	530229	799558	264546	433042	434814	835934	702708	526556	418512	456470	501100	473419	517389	689384	585282	559577	537051	627545	554609	548449	577411	499300	691664	534466	517351	543639	550164	597300	591601	565686
F1QE62	raw	median	127399	165756	190040	176934	140806	189767	59365.3	127635	107073	156240	226462	149808	103942	121848	103151	135652	125781	158411	162313	140468	142618	148942	124457	161651	145580	122953	129276	172243	147189	135019	146859	122953	169515	143251
B8JLR6	raw	median	529887	403586	551166	585470	500664	836677	201819	353756	501669	813920	844100	775237	420482	410050	461032	432723	523156	385702	470748	464805	507106	656678	423103	448033	484917	576070	673449	642006	761685	546198	494216	549540	540746	597989
A2BII1	raw	median	361341	504606	590916	506836	265791	694874	209924	390696	358163	453836	512505	383871	214653	242202	284857	295016	356751	482245	504699	402377	269211	545383	440095	494818	436947	411281	375510	389801	377160	278830	291916	339544	368662	354088
A0A0R4IWN8	raw	median	525192	613015	810472	726805	693685	865292	418415	394805	442392	490358	543674	466959	485684	325973	605492	487026	518520	585851	692221	577010	702610	679138	877187	500022	641570	508001	405730	413508	458795	630894	392882	721733	608605	517519
A0A0R4ICQ1	raw	median	310823	296984	283235	244523	286201	306966	54805.2	106011	330519	329075	313104	270254	244239	330745	237219	251097	306874	283824	241910	194126	289884	240927	114897	134264	225838	379537	272281	238141	265529	317261	398633	282760	313779	308490
Q9PVF8	raw	median	507975	526311	465632	666241	445343	497649	235822	265054	334775	538946	499145	460617	355178	368950	460832	433589	501521	502989	397694	528929	451073	390587	494390	335692	450359	384424	445932	379640	452564	461369	444680	549302	541828	457467
Q52PJ5	raw	median	553141	592905	749509	763425	616964	918396	253881	445116	434501	595436	872683	545941	378279	420412	482490	481871	546114	566632	640152	606083	624903	720817	532250	563741	600087	498940	492672	663746	536397	491377	506705	575117	602162	545890
A0A0R4IP59	raw	median	457254	222694	281521	511056	326341	421980	99501.4	219818	284429	422846	445450	404055	224298	342509	319238	270974	451446	212826	240446	405727	330540	331198	208600	278401	307398	326612	349869	338800	396991	291359	412811	380524	338618	354448
Q7ZWD8	raw	median	2.33079e+06	2.84791e+06	2.95374e+06	2.79353e+06	2.04801e+06	2.92642e+06	1.44086e+06	2.13496e+06	2.262e+06	2.65921e+06	2.70691e+06	2.00857e+06	1.65427e+06	1.81398e+06	1.90752e+06	1.81289e+06	2.30118e+06	2.72171e+06	2.52278e+06	2.21778e+06	2.07437e+06	2.29684e+06	3.0207e+06	2.70394e+06	2.48241e+06	2.59747e+06	2.20027e+06	2.05883e+06	1.97346e+06	2.14887e+06	2.18631e+06	2.27372e+06	2.26545e+06	2.21305e+06
A0A0R4IPW9	raw	median	238580	367514	309520	313085	210895	409198	115975	222310	292777	437168	308231	325341	226474	196973	269779	222702	235549	351229	264360	248558	213609	321165	243135	281556	269895	336198	361719	234434	319654	294186	237404	321571	278297	297933
A3FKT8	raw	median	552302	792543	573805	539826	390270	783371	175543	345733	445819	757298	995675	488883	318090	286077	442064	389279	545286	757423	490085	428568	395292	614841	368018	437872	504673	511937	626600	757291	480336	413193	344796	526930	486457	518442
E9QBV1	raw	median	88600.9	88770.7	72050	77725.1	59384.9	90776.5	34588.4	61660.8	79366.1	74008.9	116126	82533	68278.1	68253.1	86654.9	78138.2	87475.4	84837.1	61537.6	61705.9	60149	71247.3	72513	78093.6	72194.9	91136.6	61236	88323.6	81090.2	88692	82262.6	103291	97644.2	86709.5
Q5TYZ5	raw	median	251328	296511	284005	366061	274860	422270	125993	205743	230458	338868	312321	227286	191057	168098	216855	210975	248135	283372	242567	290616	278397	331425	264138	260574	274903	264636	280384	237545	223313	248180	202602	258487	263642	247349
A0A0R4ILG5	raw	median	246228	220179	306858	305675	223426	430992	144054	237208	227508	233733	433688	263229	189654	155526	258066	251055	243100	210422	262086	242675	226301	338271	302002	300425	265660	261249	193394	329854	258628	246358	187448	307609	313727	262283
Q6IQM2	raw	median	1.05924e+06	263672	1.27087e+06	1.41214e+06	1.07979e+06	1.67777e+06	514104	890243	835280	1.0653e+06	1.50645e+06	1.1277e+06	936044	957808	974980	959716	1.04578e+06	251989	1.08545e+06	1.1211e+06	1.09368e+06	1.31683e+06	1.0778e+06	1.1275e+06	1.01501e+06	959158	881446	1.14578e+06	1.10799e+06	1.2159e+06	1.15441e+06	1.16215e+06	1.19929e+06	1.10327e+06
A0AUR2	raw	median	625404	602359	711803	672558	524102	897276	233662	489022	477794	998049	780660	571484	475031	490448	455762	548935	617459	575667	607947	533944	530845	704241	489862	619348	584914	548654	825800	593755	561493	617056	591117	543258	685968	620888
A0A2R8QGP7	raw	median	25255.8	22188.4	31308	30919.6			10510	15614.5	20089.6	25074.4	20624	29281.6	18749.6	15200	19820.2	18197.2	24934.9	21205.2	26740	24547.1			22033.8	19775.9	23206.1	23069	20746.9	15686.2	28769.7	24355.4	18319.9	23625.2	22739.8	22164
B8JIS1	raw	median	984448	956391	1.03942e+06	1.17799e+06	1.03411e+06	1.24021e+06	665384	843983	877655	2.236e+06	1.26933e+06	1.04202e+06	932533	798449	730668	718814	971942	914011	887766	935204	1.04741e+06	973396	1.39495e+06	1.06891e+06	1.0242e+06	1.00782e+06	1.85009e+06	965426	1.02381e+06	1.21134e+06	962337	870940	898255	1.09875e+06
Q6PC38	raw	median	384674	113428	349126	419644	385058	596612	168955	308501	305168	311786	744995	349287	329899	296883	390956	370456	379787	108402	298187	333155	390013	468260	354206	390718	340341	350426	257976	566629	343180	428533	357821	466011	462934	404189
E7EXW7	raw	median	64680	72993.4	87346.3	81561.1	61459.6	104850	36917.5	67358.3	49875.1	83665.7	76990.1	76441	50460.7	43747.6	56101.2	47511	63858.4	69758.9	74602.1	64751.4	62250.4	82293.3	77395.9	85309.5	72527.5	57271.9	69226.2	58557.2	75104.7	65547.5	52727.1	66871.4	59371.4	63084.7
F1RCB2	raw	median																									#DIV/0!									#DIV/0!
F1R133	raw	median	300822	336698	312929	354747	310352	387732	87951.5	184856	348484	430740	472234	426366	270235	259393	285357	297817	297000	321778	267271	281634	314346	304317	184386	234121	275607	400167	356400	359172	418912	351030	312635	340140	372162	363827
Q6P5L8	raw	median	338623	456430	454223	381843	338034	495644	224245	351673	356370	566373	538258	462984	279075	300881	328278	335968	334321	436204	387949	303145	342383	389014	470119	445395	388566	409222	468625	409388	454891	362514	362639	391300	419837	409802
Q5RHQ7	raw	median	466549	513385	504245	553801	400230	556163	191198	380494	416973	508632	605315	400483	315735	385431	337407	353146	460622	490636	430673	439663	405379	436513	400838	481897	443278	478813	420850	460391	393481	410133	464544	402181	441303	433962
F6NTZ9	raw	median	546510	589609	573520	664798	333784	705538	290833	296612	348848	440177	574465	278591	332255	333150	344172	303408	539567	563482	489841	527783	338079	553752	609718	375660	499735	400585	364208	436927	273721	431594	401532	410246	379149	387245
Q6P981	raw	median	783821	126174	152534	2.20831e+07	129907	1.94035e+06	56264.8	74491.3	102012	865297	364203	143933	540334	108099	747397	91667	773864	120583	130279	1.75318e+07	131578	1.52291e+06	117957	94343.5	2.55291e+06	117141	715959	277006	141417	701884	130287	890881	114550	386141
Q7ZVB2	raw	median	360176	311514	483433	444546	312633	423071	166310	289519	235831	254176	391359	289051	207754	198625	270535	208854	355601	297710	412898	352925	316655	332054	348662	366677	347898	270806	210309	297660	283998	269868	239394	322472	260991	269437
F1RCM3	raw	median	253211	185700	216357	292094	170221	275282	115232	141275	187157	474490	209724	204476	133656	240009	145227	203029	249994	177471	184790	231893	172411	216059	241578	178925	206640	214914	392600	159512	200902	173617	289273	173107	253712	232205
Q6PBH5	raw	median	229426	157198	301017	112673	243672	275939	124818	168080	225390	326325	263854	232814	166141	170479	220130	137765	226512	150232	257097	89450.8	246808	216575	261675	212874	207653	258817	270006	200682	228744	215814	205472	262390	172156	226760
A0A2R8QJH1	raw	median	1.02767e+06	1.00402e+06	1.29427e+06	1.74216e+06	1.29242e+06	1.58554e+06	554062	1.17657e+06	1.04163e+06	547353	1.185e+06	1.1715e+06	1.18588e+06	1.06928e+06	954006	974345	1.01461e+06	959530	1.10543e+06	1.3831e+06	1.30905e+06	1.24444e+06	1.16157e+06	1.49013e+06	1.20848e+06	1.19611e+06	452888	901285	1.15102e+06	1.54043e+06	1.28876e+06	1.13715e+06	1.21758e+06	1.11065e+06
Q803U6	raw	median	345499	223616	377430	365348	340433	477223	116045	201931	229824	357353	538334	324910	285696	242649	289970	234194	341110	213707	322361	290050	344813	374556	243283	255746	298203	263909	295679	409447	319230	371114	292455	345638	292656	323766
F1QH95	raw	median	164349	198534	229283	243669	145305	248109	72648.7	159690	105362	164136	207856	174047	107934	137852	109320	117175	162261	189737	195829	193449	147174	194732	152305	202247	179717	120987	135809	158092	171004	140204	166148	130307	146426	146122
Q6IQD7	raw	median																									#DIV/0!									#DIV/0!
Q5TZ27	raw	median	158589	110823	155249	211230	142316	154874	61334.8	93257.6	114950	160724	277476	143640	89293.3	101453	109046	127898	156574	105912	132597	167696	144147	121555	128586	118111	134397	131998	132985	211043	141129	115990	122277	129981	159825	143153
A0A0R4IMS8	raw	median	215152	139488	232100	260179	230942	343029	109401	175169	160241	182572	277521	200436	187219	142023	204086	187956	212419	133307	198235	206556	233913	269232	229355	221852	213109	184006	151063	211077	196932	243195	171175	243266	234876	204449
A0A0R4IFE2	raw	median	246797	246113	239201	308401	220602	275360	119436	228439	230287	297336	407533	326633	214159	261154	207750	217666	243662	235207	204300	244840	223440	216120	250393	289319	238410	264440	246020	309962	320923	278189	314758	247634	272003	281741
F1QHG3	raw	median	141063	131026	211451	202778	125708	225841	60339	92582.8	145775	149070	144866	137988	110548	120571	78877.8	97879.1	139271	125220	180600	160986	127326	177255	126498	117256	144301	167395	123343	110183	135576	143599	145319	94020.6	122313	130219
B8A4D7	raw	median	223243	249408	283611	299828	230412	294565	103292	202502	227535	323203	244621	250354	155540	175866	172870	181206	220407	238356	242231	238033	233377	231194	216546	256470	234577	261280	267423	186054	245977	202043	211964	206057	226441	225905
A0A0G2KZ18	raw	median	254234	463941	489957	436354	374621	474030	259791	258307	396501	489591	436966	363252	328738	311216	292850	281791	251005	443382	418470	346421	379441	372049	544639	327147	385319	455305	405095	332348	356902	427024	375095	349070	352136	381622
A0A2R8PZB2	raw	median	479081	310302	461058	587216	464937	680316	188034	389103	473167	552397	711825	592489	366447	420572	488791	465778	472995	296552	393788	466191	470920	533956	394205	492801	440176	543341	457061	541401	582131	476008	506898	582628	582053	533940
A0A0R4II89	raw	median	150432	154632	156919	223572	86865.7	196094	68439.4	101658	135959	200947	162367	178087	83067.7	122705	103837	102061	148521	147779	134023	177494	87983.4	153907	143480	128750	140242	156122	166266	123493	174973	107903	147891	123772	127539	140995
Q6IQQ0	raw	median	812764	813455	884166	903181	705726	1.04058e+06	295580	510198	597023	872023	1.32577e+06	725694	682106	604631	588791	600667	802439	777409	755162	717035	714806	816713	619670	646167	731175	685566	721525	1.00836e+06	713007	886044	728737	701826	750613	774459
A1A5X4	raw	median	108626	133861	115740	168846	96824.2	230793	44709.7	89119.6	106248	150801	152635	153351	87337.7	128026	96986.9	109127	107246	127929	98852.9	134047	98070.1	181141	93731.8	112870	119236	122005	124775	116092	150670	113450	154305	115606	136368	129159
F1Q5L6	raw	median	57827.3	80449	66963	70026.9	45998.9	55693.8	26441.3	43005.7	54966.2	55808.6	55218.7	48938	33619.5	42810.4	33747.1	49411	57092.6	76884.1	57192.8	55594.3	46590.8	43712.1	55433	54466.9	55870.8	63118.1	46176.8	41998.3	48082.5	43671.1	51597.6	40225.8	61745.7	49577
Q6NYE1	raw	median	428533	333995	365385	457213	284951	379619	105562	214423	218997	281663	480796	315722	188342	229121	222252	259780	423089	319195	312074	362981	288617	297950	221307	271567	312097	251475	233052	365684	310203	244652	276150	264919	324630	283846
F1R5M2	raw	median	86993.1	86129.6	122930	141641	15227.4	150063	34888.9	68387	86936.8	138892	145947	98291.2	31881.8	51913.2	97536.4	95290.1	85888	82313	104994	112449	15423.4	117779	73142.9	86612.4	84825.2	99830.1	114921	111004	96572.9	41413.9	62568.8	116261	119078	95206.3
Q6NW94	raw	median	179284	214942	289158	302423	227428	260180	121266	150720	166441	215995	229179	195144	146413	178091	165801	161013	177007	205418	246969	240094	230354	204206	254228	190888	218645	191126	178717	174309	191733	190188	214646	197631	201207	192445
E7F071	raw	median	517433	477561	599910	694823	601869	796621	368645	385709	452604	561182	541760	518158	432983	447500	443985	428042	510860	456399	512381	551620	609613	625240	772848	488502	565933	519728	464330	412052	509100	562438	539353	529220	534896	508890
A0A286Y919	raw	median	157315	108137	195094	233717	127917	282809	84252.5	165767	120772	181706	206250	117072	100751	91146.1	101220	110834	155317	103345	166629	185548	129563	221967	176631	209944	168618	138684	150346	156870	115025	130873	109855	120652	138502	132601
Q6NYQ7	raw	median	315112	322276	737821	738838	500770	570422	286587	269561	297693	666210	643081	415075	253907	265057	329843	314049	311109	307995	630170	586563	507214	447704	600817	341400	466621	341843	551231	489115	407819	329821	319462	393166	392446	403113
A0A0R4IFJ4	raw	median	589721	387499	636836	676273	474633	841742	226446	367431	484122	519783	674312	573264	395411	437534	428221	403843	582229	370328	543919	536893	480740	660654	474734	465352	514356	555921	430076	512868	563243	513632	527341	510430	504656	514771
Q642H9	raw	median	463761	308436	581715	532989	374963	435551	167794	316717	343689	662334	753570	582217	304223	367144	302281	272009	457870	294768	496840	423140	379788	341849	351773	401124	393394	394661	548024	573151	572039	395181	442503	360312	339911	453223
Q6PC44	raw	median	221694	145182	208288	177935	131722	253376	79044.9	132691	137118	227872	314722	181648	105793	123988	160721	154548	218878	138749	177898	141262	133417	198866	165714	168054	167855	157454	188544	239371	178473	137424	149438	191576	193129	179426
B0S6P6	raw	median	256203	296321	328265	295877	249852	362252	168811	214005	219776	294288	256106	254311	160243	153038	209912	169682	252949	283190	280369	234896	253067	284319	353905	271038	276717	252371	243498	194789	249865	208153	184450	250210	212041	224422
A7YT47	raw	median	527490	574252	762862	609225	539006	627304	233973	488010	416311	464043	591312	535246	359198	418633	430176	378828	520789	548806	651557	483664	545942	492349	490513	618066	543961	478053	383956	449740	525889	466591	504561	512760	473397	474368
F1RCA1	raw	median	1.23504e+06	1.36686e+06	1.53195e+06	1.78924e+06	1.36615e+06	1.70486e+06	498404	748091	950598	1.22529e+06	1.56159e+06	1.15285e+06	867165	1.02353e+06	1.03157e+06	902881	1.21935e+06	1.30629e+06	1.30843e+06	1.42047e+06	1.38373e+06	1.33809e+06	1.04488e+06	947460	1.24609e+06	1.09158e+06	1.01382e+06	1.18772e+06	1.1327e+06	1.12643e+06	1.23361e+06	1.22961e+06	1.12827e+06	1.14297e+06
B3DFS9	raw	median	197671	277138	359144	308027	227950	339073	89482.4	114708	158083	265258	199160	153819	110062	121957	254825	135680	195160	264857	306743	244542	230883	266127	187596	145278	230148	181528	219478	151477	151130	142968	146990	303746	169551	183359
Q6PHI8	raw	median	919211	997963	1.04359e+06	1.45659e+06	858552	1.2233e+06	440380	832325	779599	940803	967544	1.05949e+06	621516	734976	746227	770127	907534	953741	891324	1.15639e+06	869599	960125	923237	1.05414e+06	964511	895219	778434	735895	1.04097e+06	807338	885836	889486	962377	874444
A0A2R8QUZ1	raw	median	1.18853e+06	1.48616e+06	1.93269e+06	1.62226e+06	1.3539e+06	1.60577e+06	1.06566e+06	835554	1.58258e+06	4.00347e+06	1.46392e+06	974249	815875	909299	940435	754755	1.17343e+06	1.4203e+06	1.6507e+06	1.28791e+06	1.37132e+06	1.26031e+06	2.23411e+06	1.05823e+06	1.43204e+06	1.81728e+06	3.31253e+06	1.11343e+06	957218	1.05981e+06	1.09594e+06	1.12098e+06	943168	1.42754e+06
Q6DRC4	raw	median	144512	201477	165622	300464	227716	260974	141955	138839	230900	132296	277320	229091	203148	184469	187391	183581	142676	192549	141457	238539	230646	204830	297603	175840	203017	265144	109464	210925	225086	263885	222333	223366	229409	218701
A0A0R4IEW8	raw	median	47775.8	70586.3	69081.1	54567.3	56490.9	53544.9	19921	36526	30785.5	36887.3	48079.5	45261.2	30653.3	37712.9	32785.7	34199.8	47168.9	67458.4	59001.8	43321	57217.8	42025.5	41763.4	46260.3	50527.1	35351.2	30521.1	36568.3	44469.9	39818.1	45453.8	39079.8	42737.2	39249.9
F1Q9F6	raw	median	625785	937550	703998	725511	534610	588138	283192	581282	616701	632022	821271	639650	328445	705992	443932	498147	617835	896005	601281	575983	541489	461609	593699	736195	628012	708162	522944	624643	628468	426644	850903	529157	622501	614178
B8A4V2	raw	median	235576	169868	202041	230807	164380	241262	98834.8	185069	181144	244860	312090	231770	124326	177417	150755	194980	232583	162341	172562	183238	166495	189358	207203	234390	193521	208009	202601	237370	227718	161497	213834	179697	243654	209297
Q1RLQ4	raw	median	18321.8	5622.36	13910.7	16455.4	13254.5	22998.3	4445.71	15783.9	16020.2	16031.9	73716.5	20243.1	9829.45	13579.4		15644.4	18089.1	5373.22	11881	13063.9	13425.1	18050.6	9320.23	19990.4	13649.2	18396.1	13265	56067.3	19889.3	12768.3	16366.7		19549.8	22328.9
Q567K2	raw	median	613442	539872	631127	720592	651775	916162	243298	520616	482190	736466	709762	549593	405606	365326	405196	377737	605649	515949	539043	572078	660162	719064	510064	659362	597671	553702	609363	539831	539985	526875	440312	482984	472033	520636
E7FE03	raw	median	223312	233312	205827	303821	213253	271331	108247	186131	251035	322815	361340	307465	190714	215041	213997	243903	220475	222974	175796	241203	215997	212958	226934	235735	219009	288265	267101	274828	302090	247735	259180	255080	304790	274884
F1QQZ1	raw	median	419355	361041	491392	640394	457566	601322	187251	296372	350012	543781	517436	432899	282224	268162	327548	357004	414028	345042	419696	508409	463453	471957	392562	375356	423813	401922	449932	393552	425331	366604	323204	390429	446124	399637
Q6TNV0	raw	median	680202	828521	890456	915592	757328	1.12076e+06	398037	566756	645800	670742	890549	841952	687132	686695	625431	661535	671561	791807	760535	726888	767073	879643	834465	717799	768721	741577	554982	677334	827233	892571	827645	745499	826676	761690
A0A0R4IL29	raw	median	232929	277576	337826	336254	224963	357202	134453	205047	243625	288377	255484	277943	217780	206077	216551	217656	229970	265276	288535	266952	227857	280355	281875	259693	262564	279756	238608	194316	273084	282893	248376	258123	271990	255893
A0A2R8RX62	raw	median	254949	232229	288945	291645	224877	385226	112107	182667	157835	198583	332232	234478	155176	176225	186143	174738	251710	221938	246786	231537	227770	302351	235028	231348	243559	181243	164311	252689	230379	201570	212397	221878	218359	210353
A8WGC6	raw	median	611773	292398	453579	547668	372690	526410	135445	472408	287830	393556	725963	356992	238193	307506	370251	389946	604001	279441	387400	434794	377486	413161	283954	598306	422318	330518	325634	552153	350751	309409	370624	441331	487290	395964
Q5TZG5	raw	median	342795	300440	346072	384600	238034	369739	147096	248103	319119	319737	309014	298384	223998	264184	297450	320810	338440	287127	295579	305334	241097	290195	308381	314224	297547	366447	264555	235030	293168	290970	318409	354554	400896	315503
Q6NWH2	raw	median	98566.1	143218	153097	210913	121838	138715	86122.1	90867	116423	154308	138132	123027	89532.2	115954	110128	127195	97314	136872	130760	167444	123406	108873	180551	115083	132538	133690	127677	105060	120876	116301	139755	131270	158947	129197
E7EYC3	raw	median	212582	281653	365507	313931	242526	452647	142573	199324	266376	323184	277511	186632	138534	136053	110635	188707	209882	269172	312178	249230	245647	355267	298898	252444	274090	305881	267407	211069	183369	179953	163979	131874	235815	209918
B3DKJ0	raw	median	309085	274675	335459	398121	357859	485909	124122	226047	251286	419710	438533	341761	205475	262662	241455	269547	305159	262504	286514	316068	362463	381373	260217	286290	307573	288554	347274	333540	335786	266908	316576	287809	336835	314160
Q6PFU1	raw	median	221069	217371	177266	279121	179269	285783	63923.5	92347.1	81961.5	150520	681666	209530	113124	142211	142900	174280	218261	207739	151402	221594	181576	224301	134013	116958	181980	94116.9	124542	518462	205867	146946	171401	170333	217786	206182
X1WFS0	raw	median	281363	746379	514527	573438	449036	565375	137326	269516	451467	511152	563214	412269	238241	307528	294374	315649	277789	713305	439455	455253	454814	443743	287897	341343	426700	518423	422934	428369	405062	309471	370650	350887	394446	400030
Q6P0B3	raw	median	107605	123252	80230.6	154345	44969	100427	59707.7	96329.5	110147	154572	139478	131978	95432.6	67211.7	31448.2	60651.8	106238	117790	68524.6	122534	45547.6	78822	125174	122002	98329.1	126483	127895	106084	129671	123965	81007.5	37485.5	75792.6	101048
Q6P0V8	raw	median	313763	281439	216597	382185	273031	374316	106726	208018	246516	450481	388158	299417	231124	265846	208911	261299	309777	268968	184994	303417	276544	293787	223746	263456	265586	283076	372735	295225	294183	300225	320413	249017	326528	305175
A5PMV7	raw	median	153172	236264	143899	133172	141688	196195	141402	121429	223367	254087	285963	167511	158601	166923	76871	207707	151226	225794	122903	105725	143511	153986	296443	153791	169173	256494	210236	217498	164583	206019	201185	91628.5	259558	200900
F1QCD4	raw	median	497622	455463	722345	815844	513720	778720	228566	363244	350624	554517	548881	380428	274448	289856	316350	360661	491300	435280	616951	647699	520330	611190	479177	460049	532747	402624	458815	417468	373778	356503	349351	377082	450695	398290
Q6P5L3	raw	median	638319	788125	795520	758808	520444	787995	269589	435134	481224	737096	858610	585756	451016	435943	503444	435865	630210	753202	679450	602418	527141	618470	565182	551098	615896	552593	609884	653042	575516	585862	525424	600094	544672	580886
F1R8N2	raw	median	41656.3	28983.7	41020.9	49592.2	62831.9		77196.1	62701.4	19266.7				16725.5	17272.5	16068	38527.5	41127.1	27699.4	35035.8	39371.2	63640.3		161838	79411.6	64017.7	22124.1				21726.2	20817.8	19152.7	48145.3	26393.2
Q1ECX9	raw	median	122859	122866	130611	157351	77269.1	134537	47907.6	83934	106604	157075	140920	124965	81987.2	91016.8	100755	94327	121298	117422	111554	124921	78263.3	105594	100436	106303	108224	122414	129966	107181	122780	106500	109699	120098	117874	117064
A0A2R8Q5U6	raw	median	542864	513784	486298	655629	432858	644869	197850	369602	402376	628967	525464	615192	325190	458022	375015	379292	535968	491017	415345	520504	438428	506135	414784	468102	473785	462051	520416	399657	604437	422416	552034	447009	473977	485250
F1QCC9	raw	median	125482	123138	137323	140755	116679	115424	72541.1	99870	92039.8	111880	112684	105526	103727	80700.6	92959.1	101457	123888	117681	117287	111745	118180	90592.1	152079	126486	119742	105690	92570.8	85705.4	103682	134739	97265.1	110805	126784	107155
F1QGP8	raw	median	243449	140241	212717	111229	104968	152093	82684.1	94018.3	193527	252014	496463	245301	86783.5	80500.6	100308	81799.2	240356	134026	181681	88304.3	106318	119373	173343	119075	145310	222228	208520	377600	241013	112730	97024	119565	102219	185112
F1R3G4	raw	median	230284	251700	304371	303692	199278	445926	112280	209455	158172	168577	397095	202350	146637	88259.8	264875	198086	227358	240547	259962	241101	201842	349992	235389	265275	252683	181630	139483	302023	198812	190478	106376	315725	247535	210258
A2CEW3	raw	median	294401	481520	370273	649564	370740	419802	134150	323584	261793	298067	386141	297049	203131	294320	207308	257173	290661	460183	316249	515689	375510	329488	281239	409820	372355	300619	246625	293691	291856	263864	354731	247107	321372	289983
Q803P2	raw	median	226878	114653	230316	217064	158395	257234	61348.8	142421	175471	195136	319046	221509	157108	170894	186910	193050	223996	109572	196712	172327	160433	201894	128615	180376	171741	201495	161459	242660	217636	204080	205972	222793	241242	212167
A0A2R8RXS8	raw	median	87039.2	66274.2	85331.3	22295.8	40411.4	134333	60105.5	70859.4	101758	128025	57288.5	111733	51426	92887.3	50078.6	92609.9	85933.5	63337.5	72881.1	17700.6	40931.4	105433	126008	89743.7	75246.1	116850	105930	43572.5	109780	66801.5	111953	59692.6	115729	91288.5
F1RCH5	raw	median	545813	600113	786874	806667	545013	873052	272755	376631	552383	648022	682107	598100	409314	427371	553395	430602	538879	573521	672065	640413	552025	685228	571818	477004	588869	634305	536183	518797	587644	531691	515092	659634	538095	565180
F1R246	raw	median	444579	509018	526566	524610	416283	548224	162060	319381	251594	309784	388667	415120	350596	313075	319734	325181	438932	486462	449737	416488	421640	430282	339751	404498	423474	288907	256320	295612	407863	455417	377336	381116	406357	358616
F1Q8J4	raw	median	429292	328707	508161	640386	348042	585736	157331	365663	547329	647043	575736	547624	290056	461880	381132	466547	423839	314141	434018	508402	352521	459724	329837	463114	410699	628502	535373	437894	538051	376777	556685	454301	583013	513824
F8W429	raw	median	509150	428525	542332	700113	519033	565933	186823	325523	410209	709079	659168	577366	339848	409282	434014	394381	502682	409536	463203	555820	525712	444181	391665	412276	463134	471046	586702	501350	567273	441456	493290	517335	492832	508911
Q29RA2	raw	median	41154.9	14905.7		34419.6	29854	34116.3	7548.34	16708.7	26478.7	23281.7	35888.3	39166.8	20464	33267.6	23958.4	18996.1	40632.1	14245.2		27325.7	30238.2	26776.7	15824.8	21161.7	25172	30405.7	19263.6	27295.9	38482.1	26582.3	40096	28557.8	23738.2	29302.7
E7FAQ8	raw	median	342559	315736	566382	552897	486981	618047	169702	232852	139601	610562	310391	315377	149891	216637	289294	90757.4	338207	301745	483744	438945	493247	485084	355773	294908	398957	160305	505188	236078	309863	194706	261103	344832	113414	265686
Q1MT86	raw	median	208247	238945	149184	274514	153012	236392	78767.6	114180	189550	253890	268447	203249	127071	172279	123123	285352	205602	228357	127418	217937	154980	185536	165133	144609	178696	217661	210072	204175	199696	165063	207641	146760	356585	213457
A0A2R8RXT8	raw	median	411831	328567	533276	663588	432835	706875	212436	350115	381995	535841	646360	377476	274816	339434	304446	231293	406600	314007	455469	526822	438405	554801	445363	443421	448111	438647	443363	491609	370877	356981	409105	362893	289031	395313
F1QYN1	raw	median	5.81202e+06	5.19751e+06	6.9937e+06	7.42377e+06	6.10189e+06	7.63625e+06	2.37313e+06	3.64183e+06	4.43963e+06	5.02248e+06	6.42714e+06	4.69657e+06	4.05197e+06	3.98622e+06	5.49704e+06	4.47821e+06	5.73819e+06	4.9672e+06	5.97329e+06	5.89373e+06	6.1804e+06	5.99343e+06	4.97517e+06	4.61239e+06	5.54172e+06	5.09806e+06	4.15568e+06	4.88836e+06	4.61447e+06	5.26344e+06	4.80442e+06	6.55235e+06	5.59612e+06	5.12161e+06
Q6NX09	raw	median	305277	452452	415568	384431	419276	455193	181759	247506	480537	450724	444906	442419	309652	310914	337520	344002	301399	432403	354935	305200	424671	357265	381050	313467	358799	551804	372936	338386	434685	402232	374731	402317	429876	413371
Q9W6A8	raw	median	439610	530370	571538	457549	447673	601191	241775	323464	358017	387248	550648	350453	387228	287741	386950	293401	434026	506868	488148	363248	453433	471854	506871	409669	454264	411113	320415	418812	344326	503001	346802	461236	366644	396544
Q7ZUW8	raw	median	353862	450649	407786	403930	246264	434307	150055	258376	233857	389764	397351	298951	190431	216333	203167	209913	349366	430680	348288	320680	249432	340873	314584	327235	335142	268539	322497	302217	293725	247367	260738	242171	262314	274946
Q5BJ17	raw	median	576190	657022	621533	776059	538845	737887	234892	425932	602707	836793	803619	735009	578708	623349	516583	488388	568870	627908	530848	616113	545779	579142	492441	539444	562568	692093	692375	611217	722160	751732	751297	615756	610307	680867
A0A0R4ISP1	raw	median	156831	187556	206138	168397	130852	120709	60593.5	61264.1	171511	466228	43738.7	43071.4	19146.9	82550.7	74686.9	92824.5	154838	179245	176062	133691	132536	94740.1	127031	77591.2	134467	196947	385764	33266.8	42318.5	24871.5	99494.9	89025.1	115997	123461
A0A2R8Q9K0	raw	median	214267	25290.7	228124	246015	187919	270698	83327.7	136897	181811	362159	360450	203478	121800	147221	188828	178706	211545	24170	194840	195311	190337	212461	174693	173380	172092	208775	299655	274152	199921	158216	177440	225079	223317	220819
Q7ZW04	raw	median	206864	222627	243502	252860		249838	104152	145566	145345	203425	123546	133434	67727.9	92472.8	95299.4	81462.9	204237	212762	207974	200745		196089	218351	184360	203503	166900	168317	93966.9	131101	87977.3	111454	113595	101799	121889
F1QPC1	raw	median	159212	131599	214195	161475	132324	240324	80180	106006	144635	174438	225840	126256	97777.2	122646	137482	137945	157190	125768	182943	128195	134027	188622	168094	134257	152387	166086	144332	171769	124049	127011	147820	163876	172381	152166
A0A2R8QBA1	raw	median	162418	151563	343378	234639	233174	244837	85093.4	146863	107189	252975	179425	290560	155558	179364	200987	247312	160354	144847	293278	186280	236174	192164	178394	186002	197187	123086	209315	136467	285480	202066	216180	239572	309049	215152
F1R8W3	raw	median	138995	294143	160904	222870	155150	156380	76072.8	124722	144428	174867	185697	221026	126009	181194	114779	128384	137230	281109	137427	176936	157146	122737	159483	157961	166254	165847	144687	141238	217162	163684	218386	136814	160433	168531
Q6TH15	raw	median	139442	93835.7	183976	161560	119620	217294	53655.2	100530	108174	137541	175779	108923	89312.4	84537.1	103763	113437	137671	89677.6	157133	128262	121159	170546	112486	127321	130532	124216	113803	133694	107019	116015	101889	123683	141755	120259
F1R2E0	raw	median	215399	219276	148713	14129.1	148029	62023.6	40216.8	10166.9	251140	325658	119415	202224	165348	244390	116459	51183	212663	209559	127015	11217.1	149933	48680.1	84312.7	12876.4	107032	288386	269454	90825.1	198689	214784	294553	138816	63960	194933
F1QZU7	raw	median	1.88559e+06	2.65081e+06	3.14731e+06	2.75376e+06	2.29182e+06	3.24418e+06	1.24223e+06	1.47233e+06	2.00175e+06	2.7887e+06	3.6142e+06	1.83466e+06	1.50813e+06	1.22649e+06	1.72003e+06	1.74908e+06	1.86164e+06	2.53335e+06	2.6881e+06	2.18621e+06	2.32131e+06	2.54624e+06	2.60428e+06	1.86472e+06	2.32573e+06	2.29863e+06	2.30741e+06	2.74889e+06	1.80259e+06	1.95903e+06	1.47824e+06	2.05024e+06	2.18571e+06	2.10384e+06
Q7SZZ6	raw	median	404592	333983	492257	663778	471187	583948	178094	330618	378468	530162	562529	332242	241359	302027	428374	290485	399453	319184	420434	526973	477250	458320	373366	418729	424214	434598	438663	427849	326434	313521	364021	510612	363001	397337
A0A286YBP4	raw	median	449592	699051	514362	584427	410916	521646	211098	387553	414021	490643	552634	461567	381881	373187	355538	341471	443881	668074	439314	463976	416203	409421	442557	490837	471783	475423	405965	420322	453498	496056	449787	423793	426714	443945
A8E5G1	raw	median	226472	182052	239534	225815	193984	266675	106353	139977	141546	301182	301725	192143	117796	122592	244439	179105	223595	173984	204585	179275	196480	209304	222965	177281	198434	162539	249202	229486	188784	153014	147755	291366	223815	205745
Q6PBY1	raw	median	858977	872101	1.07734e+06	1.49397e+06	951264	1.1169e+06	455957	767968	794805	980732	1.02342e+06	699869	695131	777570	664651	745103	848064	833456	920150	1.18606e+06	963504	876613	955893	972634	944547	912680	811472	778394	687634	902962	937172	792250	931106	844209
Q568B3	raw	median	108076	100553	110866	95374.5	68186.9	85709.6	42131.2	59284.6	48565.5	90267.4	65113.8	88941	83030.3	49827.5	55195.5	54247.4	106703	96097.5	94690.2	75717.9	69064.3	67270.5	88326.2	75084.2	84119.2	55768.1	74688.5	49524.3	87386.1	107855	60055	65791.8	67789.4	71107.3
A0A0R4ISC7	raw	median	225895	149587	238626	317795	183820	339585	104211	187273	143113	515325	299208	210760	137928	170177	215029	168279	223025	142959	203809	252297	186185	266528	218473	237181	216307	164338	426388	227571	207076	179165	205108	256309	210287	234530
F8W3H2	raw	median	830889	1.05463e+06	1.27491e+06	1.35349e+06	858751	1.29006e+06	678119	603449	843619	2.22567e+06	1.01036e+06	734537	671968	500352	624807	635152	820333	1.0079e+06	1.08889e+06	1.07453e+06	869801	1.01252e+06	1.42165e+06	764270	1.00749e+06	968734	1.84156e+06	768458	721696	872875	603053	744756	793708	914354
Q6DHT4	raw	median	485142	381931	559194	542473	400944	637662	188073	360913	335858	409024	488142	396040	267035	265013	287965	336518	478979	365007	477605	430670	406103	500479	394286	457097	438778	385668	338433	371271	389117	346874	319409	343248	420524	364318
Q503C7	raw	median	129459	164670	177274	164881	133436	159355	66493.4	93041.3	108612	178604	190105	138556	90300.8	106964	102852	105322	127814	157373	151409	130899	135153	125072	139400	117837	135620	124720	147780	144590	136134	117299	128919	122597	131614	131707
B8A4A8	raw	median	162766	186120	200046	62230.6	123132	86769.9	50213.6	130814	149998	65538.7	248804	72780.1	145224	125622	152303	139085	160698	177872	170858	49404.9	124717	68102.7	105270	165676	127825	172243	54227.6	189236	71507.8	188643	151407	181542	173805	147826
A0A2R8QEL5	raw	median	984652	1.46022e+06	1.48418e+06	1.5956e+06	1.01777e+06	1.79118e+06	852521	920297	1.06779e+06	1.91596e+06	1.2061e+06	1.13214e+06	840706	786890	889658	771843	972143	1.39551e+06	1.26764e+06	1.26675e+06	1.03086e+06	1.40584e+06	1.78727e+06	1.16556e+06	1.28645e+06	1.22615e+06	1.58529e+06	917340	1.11235e+06	1.09206e+06	948406	1.06045e+06	964521	1.11332e+06
A0A0G2L974	raw	median	140094	149083	236003	222826	152249	202818	56323.6	94209.5	156146	188920	271262	157922	102367	110051	137985	135641	138315	142477	201569	176901	154208	159185	118080	119317	151256	179304	156315	206316	155161	132973	132640	164475	169501	162086
F1Q7F8	raw	median	277437	285864	391872	453876	283613	462939	210342	262649	320524	451595	418481	395796	292591	319142	277110	240704	273912	273197	334696	360332	287262	363345	440973	332645	333295	368060	373656	318288	388877	380071	384649	330309	300791	355588
Q6DGX8	raw	median	413824	415207	465119	498934	343544	505945	180897	323292	364630	453840	589001	429607	324187	380733	293620	342976	408567	396808	397256	396104	347964	397099	379243	409450	391561	418708	375513	447983	422096	421114	458882	349989	428594	415360
P79735	raw	median	844597	934865	1.12239e+06	1.13513e+06	897104	1.40622e+06	433605	711767	650394	970984	1.01903e+06	768496	590660	586982	680664	604465	833867	893439	958624	901180	908647	1.10369e+06	909033	901456	926242	746852	803407	775058	755061	767257	707465	811336	755360	765224
F1QJK2	raw	median	33609	14019.8	28058.7	31507.9	24536.2	37257.7	11935	21918.7	27969.1	33850.4	56752.3	26079.3	19790.1	26965.4	32357.6	24504.7	33182.1	13398.6	23964.8	25014.1	24851.9	29242.3	25021.1	27760	25304.4	32117.1	28008.3	43164.7	25623.4	25706.9	32500.2	38569.5	30621.9	32039
Q5RHR0	raw	median	72167.9	85096.5	84178.4	99921.7	67283.6	105304	38080.2	47866.5	59276	82817.6	80811.7	75946.2	48801	55800	67606.9	55923.3	71251.1	81325.7	71896.4	79327.8	68149.4	82649.7	79833.4	60623.1	74382.1	68067	68524.5	61463.8	74618.5	63391.6	67253.5	80585.9	69883.6	69223.6
F1R9Q3	raw	median	225439	272177	438567	387014	291123	411362	252604	215763	366422	477880	282259	259984	224337	196112	257994	182212	222575	260116	374578	307251	294869	322864	529572	273265	323136	420765	395405	214681	255439	291410	236366	307524	227698	293661
Q7T3G5	raw	median	84339.2	83545	105349	94090.3	76681.8	110192	31039.3	62998.4	43190	42820.8	88477.2	51194.4	22142.1	72527.9	46443.2	45398.9	83267.8	79842.9	89978.4	74698.3	77668.5	86486.2	65072.4	79787.6	79600.3	49595.3	35430.6	67294	50299.5	28762.2	87414.8	55359.2	56732	53861
Q7T368	raw	median	132114	53965.6	128438	80253.7	66658.8	289309	40142	95776.1	90133.5	93595.5	231369	112951	68621.5	75154	55688.7	75882.4	130436	51574.2	109698	63713.4	67516.5	227069	84155.9	121301	106933	103501	77442.2	175975	110977	89138.1	90579.9	66379.7	94825.3	101102
Q6P0G2	raw	median	205451	136344	205322	237121	184465	252192	69563.6	124011	176749	345859	240645	177815	100393	127394	124358	124388	202841	130302	175364	188250	186838	197937	145837	157060	173054	202962	286169	183030	174706	130408	153543	148232	155440	179311
A0A2R8PX12	raw	median	335999	232594	329238	385412	121756	353659	128806	217044	232232	258298	397821	249885	202295	205680	238532	246510	331730	222287	281200	305979	123323	277574	270036	274887	260877	266673	213719	302575	245516	262778	247897	284325	308048	266441
Q7ZUG6	raw	median	1.54207e+06	1.47476e+06	1.50099e+06	1.82225e+06	1.97954e+06	3.09677e+06	686446	1.70634e+06	1.11894e+06	996316	1.61722e+06	1.64838e+06	1.50885e+06	1.30691e+06	1.2399e+06	1.27282e+06	1.52248e+06	1.40941e+06	1.28199e+06	1.44668e+06	2.00502e+06	2.43055e+06	1.4391e+06	2.16108e+06	1.71204e+06	1.28489e+06	824366	1.23003e+06	1.61956e+06	1.95996e+06	1.57516e+06	1.47793e+06	1.59056e+06	1.44531e+06
Q7ZV13	raw	median	320707	399259	348209	477941	327323	350283	152412	283439	194093	414808	362476	343926	217973	335250	210756	315890	316633	381567	297404	379438	331535	274925	319524	358976	332500	222879	343218	275692	337914	283143	404063	251216	394747	314109
A0A0R4IJ49	raw	median	602234	495489	550847	682023	487560	688864	327392	398768	467983	591886	946629	642814	435125	460235	413423	436577	594584	473533	470476	541458	493834	540666	686363	505041	538244	537388	489735	719988	631576	565219	554702	492791	545562	567120
Q6PHK4	raw	median	622425	352721	577925	540528	239909	541170	187018	384349	386574	478281	661993	504523	283712	273520	387823	291497	614517	337091	493603	429125	242996	424746	392074	486779	427617	443906	395737	503499	495703	368537	329663	462277	364265	420448
A0A0R4IRM1	raw	median	37798.7	60307.3	72050.1	85872.7		102082	25192.7	44206.3	54313	54318.1	67815.7	48310.3	37603.8	33068	46529	40459.5	37318.5	57634.9	61537.7	68174.4		80120.8	52815.3	55987.5	59084.2	62368.1	44943.6	51579.3	47465.8	48846.6	39855.5	55461.6	50559.6	50135
F1Q845	raw	median	98778.5	96439.1	35577.8	41911.1	12699.1	110282	43633.4	56787.7	53228.2	58936.3	12034.1	53485		8883.72	28520.2		97523.7	92165.7	30386.8	33273.2	12862.5	86556.4	91475.4	71921.8	64520.7	61122.3	48764.8	9152.91	52550		10707.2	33995.4		36048.8
Q6DGL0	raw	median	332644	264243	372018	485817	259989	446448	103628	179261	208646	312505	856307	234613	155650	219454	191071	191345	328419	252534	317739	385690	263334	350402	217251	227034	292800	239590	258571	651291	230512	202187	264499	227753	239111	289189
Q7ZU48	raw	median	884692	1.20168e+06	1.29583e+06	1.1821e+06	857665	1.05991e+06	507583	807963	784979	931685	812581	848449	633315	560335	586375	637421	873453	1.14843e+06	1.10676e+06	938471	868701	831885	1.06412e+06	1.02329e+06	981890	901397	770890	618033	833617	822665	675349	698946	796544	764680
E9QDI1	raw	median	335609	233162	271390	385755	145383	431566	113495	190978	156296	193870	238873	341184	116444	113225	181951	134226	331345	222830	231793	306251	147254	338721	237937	241874	257251	179476	160410	181682	335219	151259	136466	216881	167734	191141
Q6NXD2	raw	median	292373	294643	413787	378981	329834	414780	199428	296904	404611	677503	440911	396289	322128	334238	294570	350460	288659	281587	353413	300873	334078	325546	418092	376030	334785	464617	560575	335349	389361	418439	402843	351121	437947	420032
F1Q890	raw	median	1.51123e+06	648791	1.36175e+06	1.53187e+06	1.20398e+06	2.20939e+06	537443	1.21469e+06	874884	817076	1.23582e+06	908054	914332	990300	989746	870089	1.49203e+06	620041	1.16306e+06	1.21615e+06	1.21947e+06	1.73407e+06	1.12672e+06	1.53841e+06	1.26375e+06	1.00464e+06	676060	939939	892180	1.1877e+06	1.19357e+06	1.17976e+06	1.08729e+06	1.02014e+06
Q1MTI4	raw	median	186061	139095	159402	159173	116811	168987	66119.2	72351.5	108392	142113	95967.8	92337.3	111540	81830.4	189820	72970.9	183697	132931	136144	126367	118314	132632	138616	91633.4	132542	124467	117587	72991.2	90723.1	144888	98626.8	226261	91186.9	120841
F1QSP8	raw	median	56416.5	54421.2	33040	56958.3	38705	64838.2	15485	26960.4	24198.6	21849.5	44939.7	39625.4	32898.8	34094		28428.7	55699.8	52009.7	28219.3	45219.2	39203	50889.2	32463.6	34145.4	42231.2	27787.5	18078.6	34180.3	38932.7	42735	41092		35525.5	34047.4
O73872	raw	median	179949	207210	211723	243238	70943.4	288203	109060	152409	130411	182597	190550	65187.3	111774	147307	124759	103062	177663	198028	180832	193106	71856.2	226200	228640	193026	183669	149752	151083	144928	64047.7	145193	177543	148709	128790	138756
A0A286Y9H2	raw	median	376646	278086	406186	460647	361915	521115	171794	285949	269164	304923	437591	340360	272902	276433	453712	288680	371861	265763	346922	365708	366572	409005	360159	362155	356018	309083	252298	332823	334410	354494	333173	540814	360745	352230
Q58EG2	raw	median	133623	122575	159411	171236	147910	211980	69092.2	112137	105515	165490	190421	117855	92533.7	64103.2	124832	109768	131925	117143	136152	135944	149813	166375	144849	142022	140528	121164	136929	144830	115795	120200	77260.9	148798	137169	125268
A0A2R8QME7	raw	median	265931	209136	412234	459484	304868	430849	126065	192970	376025	1.06942e+06	319667	292870	157788	159994	204209	141339	262553	199869	352087	364784	308791	338158	264289	244398	291866	431792	884857	243133	287750	204963	192834	243413	176622	333171
A5PL98	raw	median	667879	647760	783201	723416	708038	811980	411083	568494	569611	676100	879949	712140	543035	525992	613586	525713	659394	619057	668929	574320	717149	637295	861817	719999	682245	654088	559415	669272	699690	705392	633956	731380	656949	663768
E7F553	raw	median	262219	286519	280311	277815	192475	289808	113632	144506	151026	207433	268028	240440	96093.9	185598	185811	165320	258887	273822	239412	220558	194952	227460	238225	183017	229542	173424	171633	203857	236237	124824	223694	221483	206590	195218
B0R0V8	raw	median	97195	92347.4	76306	119604	71196.4	132438	24565.3	67162.3	81802.4	103851	117578	103895	61472.9	76059.8	79371.5	71441.8	95960.2	88255.2	65172.6	94954	72112.5	103946	51500.1	85061.3	82120.2	93934.3	85927.8	89427.6	102078	79852.2	91671.7	94609.1	89276.1	90847.1
F1QR17	raw	median	152334	149158	160924	220941	133842	222352	73075.1	113977	106368	175083	228054	157473	83614.9	106360	132029	96759.1	150399	142548	137444	175405	135564	174517	153199	144352	151678	122143	144866	173453	154720	108614	128191	157376	120913	138785
F8W442	raw	median	294422	115759	222738	307184	254078	298289	112559	151978	173979	274820	312091	251024	169139	217814	194738	197486	290681	110630	190240	243873	257347	234116	235975	192481	219418	199781	227390	237371	246636	219709	262522	232123	246785	234040
E7FBI4	raw	median	398516	495323	469424	523722	381378	531766	193601	311184	348613	489870	474900	413238	318559	341530	346832	345799	393454	473374	400933	415783	386285	417365	405876	394115	410898	400315	405325	361199	406013	413803	411632	413415	432122	405478
A5WV25	raw	median	220117	288420	274358	222275	165805	212822	92048.8	189231	199072	244752	316236	215003	146643	193375	176172	164963	217321	275639	234328	176464	167938	167037	192976	239661	208920	228596	202511	240523	211245	190487	233067	209993	206144	215321
Q6NWK4	raw	median	121252	111597	116854	142331	122977	156324	62733	109712	97660.4	120855	148765	127745	88491.2	90006.6	99133.5	111394	119712	106652	99804.1	112996	124559	122693	131517	138951	119611	112144	99997.3	113148	125512	114948	108481	118165	139202	116450
A0A2R8RLW7	raw	median	165933	245532	246766	243417	203993	252059	107645	122451	191814	452867	191511	153775	64493.8	106846	91149.1	99708.3	163825	234652	210762	193249	206618	197833	225672	155085	198462	220262	374709	145660	151086	83776.3	128778	108648	124599	167190
Q6IMW9	raw	median	339239	116977	301441	394556	351552	408377	154589	279331	204964	582170	388877	374600	290568	259807	232290	238579	334929	111793	257459	313238	356076	320521	324088	353773	296485	235362	481696	295772	368051	377442	313134	276885	298136	330810
F1QK93	raw	median	494607	346668	640063	599846	470937	711111	233899	423310	461981	632070	813251	647441	371536	388786	417719	471905	488324	331307	546675	476218	476996	558127	490359	536124	488016	530496	522983	618543	636122	482618	468588	497912	589709	543371
Q7SX92	raw	median	201869	356904	320660	287743	285681	423393	158297	189806	268356	340697	386551	300124	227998	262032	249049	312918	199305	341089	273874	228439	289357	332307	331861	240390	279578	308155	281897	294003	294877	296166	315817	296861	391033	309851
A5D6S3	raw	median	179366	249308	195478	199583	133271	235411	70647.1	127753	207539	252336	317863	246586	135556	137843	176406	150521	177088	238261	166957	158449	134986	184766	148108	161800	171302	238319	208787	241760	242275	176085	166136	210272	188096	208966
A0A2R8Q837	raw	median	138733	96304.2	131820	134144	135269	132709	56409.9	103439	106392	98008.7	177533	154469	105606	105209	103456	104005	136970	92036.7	112587	106497	137009	104159	118261	131005	117316	122171	81093.8	135028	151769	137180	126804	123317	129968	125916
Q7ZUN7	raw	median	411669	126312	447865	492970	327246	460742	77791.9	299372	128688	189243	357286	199208	121237	129804	129866	163514	406439	120715	382519	391369	331456	361621	163087	379156	317045	147773	156583	271745	195725	157485	156448	154797	204333	180611
F1QDA0	raw	median			73857.5	60298.3	65307.5	80412	34210.4	35364	43981.4	126899	37749.8	33707.3	22724	20865.2	27027.4	27595.3			63081.3	47870.9	66147.8	63112.6	71720.5	44788.6	59453.6	50504.2	104998	28711.8	33118	29518	25147.9	32216	34484	42337.3
Q6PH57	raw	median	669212	559851	449187	647227	426697	522735	151787	411090	361550	504179	646566	572618	371510	492310	296524	502617	660710	535042	383649	513834	432187	410277	318214	520646	471820	415170	417165	491766	562607	482585	593360	353450	628088	493024
Q6DHJ2	raw	median	59558.3		64456.2	65753.2	57283.1	97166.4	22941.4	43123.3	48177.6	204286	93464.3	61627	54999.3	47509.7	45065.2	46427.3	58801.6		55051.8	52201.4	58020.2	76262.5	48095.5	54615.9	57578.4	55322.6	169029	71087.1	60549.7	71443	57261.4	53716.7	58017.1	74553.4
B8A4S4	raw	median	26006.6	36387.6	54055.8	46961	28681.3	60324.1	22061.3	20214.9	38525.9	51095	49458.2	37650.9	24859.7	24205.6	26222.5	18252.2	25676.2	34775.2	46168.8	37282.3	29050.3	47346.3	46250.4	25602.2	36519	44239.5	42276.7	37617	36992.7	32292.3	29174	31256.7	22808.6	34582.2
Q6P105	raw	median			13881.9	18238.9		40479.3	5522.36	7327.69	9865.41	13242.2	42220.1	13675.8			18149.1				11856.4	14479.8		31770.8	11577.4	9280.54	15793	11328.5	10956.8	32111.7	13436.7			21633.3		17893.4
Q8JFW7	raw	median	184896	231437	264142	270107	207674	307847	135157	142860	198668	408634	194475	179256	178015	118287	196517	132996	182548	221182	225602	214438	210346	241618	283350	180932	220002	228132	338110	147914	176122	231238	142566	234244	166196	208065
Q5XTN0	raw	median	967609	954350	1.02432e+06	1.30254e+06	929492	1.28812e+06	418423	713325	695614	949583	1.06141e+06	977853	741984	732188	750813	724965	955317	912061	874870	1.03409e+06	941452	1.011e+06	877205	903429	938678	798778	785698	807286	960758	963824	882475	894953	905941	874964
A0A0R4IWM7	raw	median	185406	177816	279835	330637	164819	306677	87723.6	130159	167264	231548	224978	188285	147766	140805	132223	129948	183051	169936	239005	262492	166940	240700	183908	164847	201360	192070	191587	171114	184994	191945	169707	157607	162388	177676
Q8AW82	raw	median	62471.2	72854.7	69075	89313.9	68340	74193	28883.6	52904.2	51856.6	74616.4	60831.6	61872.8	46713.1	50310	42435.5	43975.8	61677.6	69626.3	58996.7	70906.3	69219.3	58231.5	60553.2	67003.3	64526.8	59547.3	61738.7	46267.3	60791.2	60679.4	60636.5	50582.2	54953.6	56899.5
A0A2R8Q2X2	raw	median	178486	45205.1	286153	269205	181531	277383	21994.7	144050	151073	250216	159269	150091	137778	139436	142824	144850	176218	43202	244402	213722	183866	217708	46110.9	182440	163459	173478	207032	121137	147467	178971	168057	170243	181010	168424
A0A0G2L264	raw	median	1.12214e+06	1.16612e+06	1.15835e+06	1.31869e+06	842275	926015	381579	788919	951240	1.05387e+06	1.38523e+06	1.2411e+06	1.1838e+06	1.02388e+06	853334	997491	1.10788e+06	1.11445e+06	989345	1.04691e+06	853113	726797	799963	999168	954703	1.09232e+06	871985	1.05358e+06	1.2194e+06	1.53773e+06	1.23404e+06	1.01715e+06	1.2465e+06	1.15909e+06
A0A286YBN1	raw	median	48414.9	142140	123427	92399.3	79646.5	79799.2	33975.8	50889.8	102255	153301	160769	86866.9	45887.9	63738.1	52237.8	47238.6	47799.9	135842	105419	73355.8	80671.3	62631.6	71228.6	64452.1	80174.9	117420	126843	122278	85348.3	59607.6	76820.9	62266.3	59031	88701.9
Q6PGV1	raw	median	82510.5	52991.4	87662.9	72936.4	64785.8	102109	42084.1	86366.6	91302	142277	129625	72584.4	79889.3	111045	50913.5	64648.6	81462.4	50643.3	74872.5	57904.2	65619.4	80141.9	88227.4	109384	76031.8	104843	117722	98590.4	71315.5	103775	133837	60687.8	80787.1	96444.7
Q6DHP2	raw	median	1.02622e+06	1.05511e+06	1.34953e+06	1.20408e+06	1.02037e+06	1.32462e+06	397359	688848	847794	1.15947e+06	1.669e+06	1.16581e+06	757529	781524	800328	806569	1.01318e+06	1.00836e+06	1.15263e+06	955915	1.0335e+06	1.03965e+06	833045	872429	988589	973528	959366	1.26941e+06	1.14542e+06	984017	941938	953973	1.00792e+06	1.02945e+06
Q5U3I3	raw	median	31796.6	21605.6	34487.3	32628	22884.5	61039.8	7852.26		22819.9	40061.4	102570	31252.9	17298.2		34910.9	25325.2	31392.7	20648.2	29455.4	25903.3	23178.9	47908.1	16461.9		27849.8	26204.3	33147.3	78012.7	30706.6	22470.1		41613	31647.2	37685.9
A2BGW3	raw	median	127922	100605	175551	128093	118084	214953	67176	97924.8	136208	151196	252909	169813	95521.1	85076.8	133151	110743	126297	96146.6	149938	101693	119604	168709	140831	124022	128405	156409	125102	192357	166844	124080	102540	158713	138388	145554
A0A140LH97	raw	median	274707	196347	352568	274042	212852	248693	123140	166712	214777	261183	323405	384030	182902	157166	261938	156229	271217	187646	301127	217562	215591	195191	258157	211142	232204	246630	216106	245976	377316	237586	189425	312224	195229	252562
E7EXE9	raw	median	114274	176626	175016	216649	216756	162714	73062.7	109919	229029	152637	223978	159633	111779	92785.9	117105	77057.1	112822	168799	149480	171998	219545	127708	153173	139213	155342	262996	126294	170353	156842	145199	111831	139586	96293.2	151174
A0A0R4IMF9	raw	median	61239.9	76304.5	60195.5	63238	48094.2	87212.5	24196.1	50134.9	52486.7	68568.4	56964.2	46733	33093	65192.6	34636.7	33835	60461.9	72923.3	51412.7	50204.6	48713	68450.1	50726	63496.1	58298.5	60270.8	56734.5	43325.8	45916	42987.2	78574	41286.2	42281.4	51422
A0A0R4IP12	raw	median	118308	98065.3	137799	142535	102615	181598	51013.9	74912.1	103931	127741	296373	119583	82128.6	86913.8	84151.2	77268.8	116805	93719.8	117693	113158	103936	142530	106948	94876.4	111208	119345	105695	225415	117492	106684	104754	100306	96557.7	122031
A0A2R8QCL7	raw	median	216190	272564	319254	338866	244671	266584	82379.3	138053	195888	322140	260056	248595	172601	138580	191307	141278	213444	260486	272674	269026	247820	209232	172704	174845	227529	224939	266544	197793	244249	224206	167024	228033	176545	216167
A0A0R4IR75	raw	median	128962	134346	141683	178664	116294	168372	58567	67155.1	51178.9	51644.6	121812	108903	50316.3	56485.3	96800.1	93729.8	127324	128392	121011	141841	117790	132149	122783	85052.1	122043	58769	42731.5	92647.7	106999	65360	68079.3	115384	117128	83387.2
E7FE90	raw	median	447761	286122	410024	460829	244752	697118	105726	275991	304236	305801	572877	399129	241049	288911	415801	294167	442073	273444	350200	365852	247901	547143	221650	349543	349726	349357	253024	435719	392152	313118	348213	495625	367601	369351
F1QUV7	raw	median	88116.8	37599.9	94651.5	85725.4	48967.8	155591	44205.6	70168.4	79482.7	83328.2	121426	76033.5	67157.3	61086.3	84814	68275.7	86997.4	35933.7	80841.4	68057.4	49597.9	122118	92674.9	88868.5	78136.1	91270.6	68947	92354.5	74704.3	87236.1	73624.8	101096	85319.7	84319.2
F8W4C1	raw	median	131963	225794	213522	55837.2	144205	173142	59118.8	107136	121820	152583	194435	144023	86908.2	113928	127536	123824	130286	215788	182368	44329.1	146061	135893	123940	135688	139294	139886	126249	147883	141506	112892	137313	152020	154735	139061
A0A0R4IYL8	raw	median	17276.1	51063.7	35574.3	27293.8	20302.5	63533.1		21514.4	24400.1	28482.4	25395.7	24617.2	16200.9		20075.3	15263.1	17056.7	48800.9	30383.8	21668.6	20563.8	49864.9		27248	30798.1	28018.8	23566.7	19315.5	24186.8	21044.7		23929.3	19073.3	22733.6
Q5PR98	raw	median	83907.8	94978.3	95647.9	109428	126584	84693.3	67325	78579.7	62385.1	78453.7	97623.1	83941	45760.4	69994.6	57524.2	58538.7	82841.8	90769.6	81692.4	86874.8	128212	66472.8	141144	99521.5	97191.1	71637.3	64913.7	74250.2	82473.6	59441.9	84361.6	68567.5	73152	72349.7
A0A1L1QZU5	raw	median	163403	244074	221370	281707	193983	259580	130015	135477	175379	163470	248852	177825	155963	149728	146733	192475	161327	233258	189071	223647	196479	203735	272570	171582	206459	201389	135258	189272	174717	202594	180461	174902	240523	187389
Q6IQT8	raw	median	271038	202051	213026	239696	158905	256846	85527.1	157918	138667	192953	251569	189836	156504	151204	149991	158203	267595	193098	181945	190294	160950	201590	179304	200003	196847	159232	159652	191339	186517	203296	182240	178786	197695	182345
B8JIH2	raw	median	2.34214e+06	895419	442612	538492	562191	2.50668e+06	260578	179356	486429	1.44199e+06	365856	477839	767935	610076	2.36979e+06	375589	2.31238e+06	855741	378033	427509	569425	1.96741e+06	546289	227156	910493	558570	1.19312e+06	278263	469485	997533	735299	2.82473e+06	469349	940795
Q7ZVX4	raw	median	250760	227199	228344	305126	248019	335050	114713	182670	207526	181534	339435	260005	154254	225901	223691	226798	247574	217132	195027	242240	251211	262969	240490	231352	235999	238304	150204	258168	255459	200373	272269	266635	283414	240603
Q7ZW95	raw	median	815912	547392	911019	1.1056e+06	740870	964222	450211	645086	624907	1.00333e+06	895279	982476	595207	882022	531736	514670	805547	523136	778097	877734	750402	756784	943846	817003	781569	717585	830167	680932	965300	773162	1.06306e+06	633817	643149	788397
Q6AXJ2	raw	median	136225	117171	87847.6	104845	75826.1	106544	65420.2	74690.9	8998.55	217365		113392	99921.1	69296.5	115992	108848	134495	111979	75030.3	83236.3	76801.7	83622.6	137150	94596.3	99613.9	10333.1	179851		111410	129796	83520.2	138260	136020	112741
Q6VN46	raw	median	245758	181443	134203	185841	136925	246907	53601.3	111891	131947	334017	322729	230268	150325	166110	137402	161031	242636	173402	114622	147540	138687	193788	112373	141710	158095	151515	276371	245462	226243	195269	200205	163780	201230	207509
F1QWB4	raw	median	672082	58651.4	813763	906596	679248	1.00683e+06	293124	558420	622440	1.02079e+06	1.09097e+06	787058	527428	586120	615850	623759	663544	56052.5	695031	719747	687988	790227	614520	707241	616794	714752	844617	829770	773299	685119	706426	734080	779471	758442
E7F3Y3	raw	median	2.96519e+06	2.25025e+06	3.51632e+06	5.09964e+06	4.15586e+06	9.6409e+06	946156	2.3901e+06	3.53093e+06	6.49646e+06	9.36405e+06	4.70609e+06	1.96948e+06	2.92663e+06	6.32412e+06	2.62272e+06	2.92752e+06	2.15054e+06	3.00327e+06	4.04861e+06	4.20933e+06	7.56681e+06	1.98357e+06	3.02706e+06	3.61459e+06	4.05459e+06	5.37526e+06	7.12211e+06	4.62382e+06	2.55832e+06	3.52734e+06	7.53822e+06	3.27744e+06	4.75964e+06
F1Q8J9	raw	median	284964	272897	416073	356997	257750	315647	87344.3	214069	297564	382544	402449	317410	193478	270077	249025	242122	281344	260805	355366	283420	261066	247740	183113	271119	267997	341695	316522	306095	311861	251324	325513	296833	302564	306551
A0A0R4IGM0	raw	median	526902	778128	661659	668719	615819	721277	313645	429622	501505	884407	764554	612649	551713	425667	491242	478676	520208	743647	565120	530896	623743	566105	657542	544118	593923	575882	731771	581505	601939	716666	513039	585550	598170	613065
Q7ZWJ7	raw	median	1.50169e+06	1.31083e+06	2.0141e+06	2.51895e+06	1.34332e+06	1.84734e+06	610900	1.06655e+06	1.13882e+06	1.8949e+06	1.45814e+06	1.54449e+06	1.13976e+06	1.30244e+06	975483	1.08153e+06	1.48261e+06	1.25274e+06	1.72023e+06	1.99979e+06	1.3606e+06	1.44991e+06	1.28072e+06	1.35079e+06	1.48718e+06	1.30771e+06	1.56787e+06	1.10903e+06	1.51749e+06	1.48053e+06	1.56978e+06	1.16275e+06	1.35152e+06	1.38334e+06
Q6P5J0	raw	median	1.3158e+06	731036	1.00604e+06	1.00238e+06	371230	1.64244e+06	518648	547192	699258	723323	1.00918e+06	735653	531354	650184	697418	394173	1.29908e+06	698642	859251	795791	376007	1.28909e+06	1.08732e+06	693020	887276	802963	598488	767565	722793	690219	783639	831307	492572	711193
B8JM11	raw	median	358023	257166	370353	429305	303410	390530	165314	262339	425875	493114	584201	465671	325045	433707	314926	369742	353475	245771	316317	340825	307314	306514	346573	332253	318630	489035	408010	444332	457530	422228	522729	375384	462042	447661
B0UYD3	raw	median																									#DIV/0!									#DIV/0!
Q6PC77	raw	median	132173	186824	138292	131513	114566		29888.5	50683	100288	59397.1	211004	48566.8		51132.6	51186.1		130494	178546	118115	104408	116041		62659.9	64190.2	110636	115162	49146	160486	47717.8		61628	61012.6		82525.3
F1R5C0	raw	median	274952	129841	268244	335906	265712	375936	97476.1	228075	204925	278811	417859	235212	181155	209262	232131	209601	271460	124087	229106	266675	269131	295059	204354	288858	243591	235316	230693	317815	231101	235317	252215	276695	261924	255135
F1QLG5	raw	median	78123.9	74902.5	98357.2	84451.2	60954	85877.1	35987.9	39743.9	76336.4	173538	102951	53321.1	34967	26016.6	49229.4	48086.3	77131.4	71583.4	84006.4	67045.9	61738.3	67402	75447	50335.8	69336.3	87657.6	143588	78302.2	52388.9	45421.5	31356.7	58680.3	60090.3	69685.7
A0A2R8QAA8	raw	median	265899	325148	282043	297185	260446	328825	154565	245526	230764	255263	263208	245467	162315	203512	235706	227782	262521	310740	240892	235935	263798	258083	324037	310960	275871	264987	211208	200191	241175	210845	245285	280957	284645	242412
Q6NYU8	raw	median	291349	369237	399833	377238	288741	374243	172253	229260	261707	359176	304877	292141	215730	205441	232540	214686	287647	352875	341496	299489	292456	293730	361121	290359	314897	300520	297187	231884	287034	280229	247609	277182	268279	273741
E7EYA8	raw	median	36048.6	42734.7	57746.1	50232			20976.8		29119.5	46227.9	47104	46618.6	30352.4	30228	31739.2	21225.9	35590.6	40841	49320.7	39879.2			43976.9		41921.7	33438.2	38249.6	35826.4	45803.6	39427.2	36432.5	37832.4	26524.6	36691.8
B8JKN6	raw	median	491016	419305	522311	566367	378299	699255	215150	406085	321097	503968	883639	408085	259339	286355	341358	305126	484778	400725	446104	449639	383167	548821	451051	514308	459824	368718	416990	672079	400951	336877	345132	406891	381296	416117
Q6DGI3	raw	median	123820	144745	163235	147615	117211	174852	70284.3	104786	135636	165516	111904	124106	125868	116306	95993.4	115839	122247	138331	139418	117192	118719	137235	147348	132711	131650	155752	136950	85111.9	121937	163500	140179	114422	144756	132826
H0WFD2	raw	median	311248	299555	461757	381698	319244	417988	161629	203898	389374	725799	511549	275636	194830	200241	193355	204131	307294	286281	394385	303030	323352	328065	338847	258238	317436	447121	600536	389074	270817	253080	241342	230475	255089	335942
Q6NYL7	raw	median	2.17594e+06	578005	235639	269175	467709	1.42985e+06	92438.7	103809	235467	283486	218934	335689	541780	1.33566e+06	4.77495e+06	236104	2.1483e+06	552392	201258	213698	473727	1.12224e+06	193794	131474	629610	270389	234560	166517	329820	703762	1.60981e+06	5.69164e+06	295044	1.16269e+06
F1QHX0	raw	median	93988.1	110718	93295.8	101611	82057.4	118629	45424.9	62245	69352.2	77635.9	89178.9	89944.8	69733.7	74351	68185.4	64552.3	92794.1	105812	79683.5	80669.3	83113.2	93107.9	95231.2	78833.5	88655.6	79637.6	64237.1	67827.8	88372.4	90582.8	89612.2	81275.5	80666.7	80276.5
Q6PBI0	raw	median	339497	215269	258684	286510	175937	305360	95708.1	191308	130398	166135	361538	269051	147422	202844	175728	168073	335185	205730	220941	227460	178200	239667	200648	242292	231265	149737	137463	274979	264348	191498	244479	209463	210030	210250
A0A0G2KSU4	raw	median	72801	114688	108912	117914	83299	149265	25022.6	44234.1	98495.3	112844	88018.9	104494	59478.5	61609.4	82703.8	67525.5	71876.2	109606	93021	93611.7	84370.8	117153	52458.7	56022.6	84765	113103	93368.9	66945.5	102668	77261.5	74255.2	98581.1	84382.2	88820.6
A0A0R4IHE1	raw	median	158486	232569	171216	181487	190630	218485	118039	139395	171005	114815	137561	105094	125138	123163	79645.7	115965	156473	222264	146234	144083	193083	171482	247464	176544	182203	196366	94999.4	104626	103257	162552	148443	94935.9	144914	131262
A0A0R4IQT3	raw	median	44920.2	68668.6	53941.8	70814.2	47952.5	89825.1	38804	35514.9	45624.4	81641	67793.4	54088.4	45594.9	41742.9		37872.4	44349.5	65625.7	46071.4	56219.4	48569.5	70500.6	81350.7	44979.7	57208.3	52390.8	67550.9	51562.3	53142.8	59226.9	50311		47326.7	54501.6
Q6DRE5	raw	median	291570	207415	297788	270725	180573	273767	83014	162309	254615	318017	266060	371005	188351	169374	150183	200993	287866	198224	254339	214929	182896	214870	174035	205565	216590	292376	263132	202360	364519	244665	204139	179015	251167	250172
X1WGZ7	raw	median	441121	517906	533504	632109	489466	608294	247009	331040	487320	507168	489756	446269	323955	403770	398199	384028	435517	494956	455663	501831	495765	477429	517842	419263	474783	559593	419638	372499	438467	420812	486647	474645	479895	456524
Q1LVZ0	raw	median	189354	179660	222009	246837	180170	256097	113685	159484	208032	235503	356457	241666	136857	162005	224979	195416	186949	171699	189617	195964	182488	201001	238335	201987	196005	238885	194858	271115	237441	177775	195257	268170	244199	228463
Q8JFV8	raw	median	267893	101328	242499	233582	159442	272672	69510.4	152554	176400	227347	404992	258735	145437	138254	209768	214417	264490	96838.1	207117	185441	161494	214011	145725	193210	183541	202562	188110	308029	254212	188920	166631	250038	267942	228306
Q803J3	raw	median	59170.4	43948	64014.5	73572.9	45259.4	100892	18560.3	32962.4	47896.8	94360.6	147085	58741.1	38131.5	33166.2	53047.2	56902.5	58418.7	42000.6	54674.5	58409.6	45841.8	79186.8	38910.8	41747	52398.7	55000.3	78075.3	111870	57714.2	49532.1	39973.9	63231.1	71107.4	65813
Q1LVL3	raw	median	223803	241224	293919	323289	225669	322082	100622	197494	208841	211412	274461	200793	153034	165255	191122	182682	220960	230534	251035	256659	228573	252791	210950	250127	237704	239813	174925	208750	197283	198788	199175	227814	228285	209354
Q6TLG8	raw	median	194659	121422	145220	174989	130438	233488	52827.8	143250	99279.6	191766	287764	134397	75203.1	119999	115081	104058	192186	116042	124032	138924	132117	183257	110751	181427	147342	114003	158670	218868	132048	97687.5	144630	137175	130035	141639
F1RE77	raw	median	86747	131361	104267	146919	92357.7	117694	20841.4	82244.1	74414	96664	119169	101593	81377.7	82148	77116.7	75439.3	85645	125540	89053.8	116639	93546.1	92374.1	43693.1	104162	93831.7	85450.1	79981.2	90638	99816.6	105708	99009.6	91921.4	94271.5	93349.6
Q6P0T0	raw	median	71867.7	55490.2	53547.7	52291.4	44485.3	65339.9	30314.6	46563.1	37192.6	47080.1	103878	53988.7	42826.7	37377.7	44162.8	49445.4	70954.8	53031.3	45734.8	41514.2	45057.7	51283	63553.1	58972.3	53762.6	42708.5	38954.7	79007.3	53044.9	55631.2	45049.7	52641.1	61788.7	53603.3
A0A0R4IMZ8	raw	median	261053	290974	319988	296546	238440	307347	105543	204607	252463	361375	365950	298123	211552	245942	198442	211283	257737	278080	273301	235428	241508	241226	221266	259136	250960	289904	299007	278334	292911	274803	296424	236539	264027	278994
Q1LY51	raw	median	43685.8	59804.7	67023.6	67758.3	49505.6	50916.3	28441.2	45510.2	62260.6	58423.8	62027.3	48238.6	38621.5	35693.8	41504.3	38814.3	43130.8	57154.6	57244.6	53793.3	50142.6	39962.5	59625.6	57638.8	52336.6	71494.3	48340.7	47176.8	47395.3	50168.7	43020.3	49472.2	48503.7	50696.5
E9QIC1	raw	median	193872	215110	234141	232986	168462	222315	58872.3	161076	156717	203064	199706	172998	86074.7	152806	154073	140772	191409	205578	199979	184967	170630	174487	123423	204003	181810	179959	168018	151892	169974	111809	184171	183652	175913	165674
B8A565	raw	median	169406	140945	185745	228056	132136	201207	64780.2	90678.2	108072	86773.6	148145	162194	72914.7	81164.9	152861	112485	167254	134700	158644	181054	133836	157920	135809	114844	148008	124100	71797.8	112676	159358	94714.8	97824.7	182206	140565	122905
Q9DGL3	raw	median	49497.9	50631.2	54052	70716.4	32940	43900.8	24744.4	38774.2	32283.3	43518.1	62577.6	40325.3	38632.3		43037.6	32574.3	48869.1	48387.6	46165.6	56141.7	33363.9	34456.2	51875.5	49107.6	46045.9	37071.1	36007.5	47595.3	39620.4	50182.7		51299.9	40705.9	43211.8
Q1LUN9	raw	median	75577.4	107206	90025.9	87888.3	79450.1	106424	31624.2	55716.7	55919.5	85074.2	84340.9	79365	64499.5	65266.5	68813.8	61688.7	74617.3	102456	76890.7	69774.5	80472.4	83528.7	66298.7	70565.3	78075.4	64212.8	70391.6	64148.1	77977.6	83783.7	78662.9	82024.5	77088.3	74786.2
A8E5J9	raw	median	114929	585601	147980	181938	152486	192976	30420.4	80894.5	70968.4	117830	211327	95722.4	67174.2	69892	91067.4	65507.1	113469	559652	126389	144440	154448	151461	63774.9	102453	177011	81493.5	97494.4	160731	94049	87258.1	84237.9	108550	81859.9	99459.3
X1WED3	raw	median	583051	469734	920155	648298	634370	670201	333078	368512	517999	1.07687e+06	685462	398170	347919	371821	475674	334013	575644	448919	785900	514684	642533	526018	698283	466722	582338	594822	891019	521349	391209	451941	448140	566992	417393	535358
A0A0R4IUY2	raw	median	177129	105415	358862	324361	184256	362620	115662	157065	154254	264557	245673	188428	145814	124474	146311	150792	174878	100744	306502	257510	186627	284608	242480	198923	219034	177131	218898	186854	185134	189409	150024	174399	188435	183786
F1QQA3	raw	median	108136	174881	175766	146723	144704	260265	58105.4	88308.7	150474	160415	192110	115205	76815.2	94334.4	109067	112363	106763	167131	150121	116484	146565	204273	121815	111843	140624	172791	132730	146115	113191	99781.6	113697	130006	140413	131091
A0A0R4IEE5	raw	median	302270	124427	507278	459749	360512	522510	170454	262685	333349	654433	478650	290979	231088	227558	312580	276591	298430	118913	433264	364995	365151	410100	357349	332691	335112	382787	541487	364052	285892	300179	274267	372588	345637	358361
F1QX13	raw	median	833930	973888	868873	1.10045e+06	1.03123e+06	1.18512e+06	361706	580395	804323	704567	806201	780917	460593	675978	760837	616588	823336	930733	742101	873647	1.0445e+06	930159	758299	735072	854731	923610	582969	613180	767265	598301	814728	906901	770510	747183
Q6A3P5	raw	median	116553	91887	81365.6	125103	107798	114359	48348.7	66853.3	85877.8	137173	138312	118305	103688	93250.4	88806.7	94199.5	115073	87815.3	69494	99319	109185	89756	101361	84669.9	94584.1	98614.1	113499	105197	116237	134689	112391	105856	117715	113025
F1QGP1	raw	median	59454.3	68052.7	53960	64760.1	49824.7	65566.5	24657.6	38199.8	30852.1	50126.5	57205.6	46630.8	32282.6	37923.5	48053.8	35199.3	58699	65037.1	46087	51413.1	50465.8	51460.9	51693.5	48380.1	52904.6	35427.6	41475.4	43509.5	45815.6	41934.5	45707.6	57279	43986.3	44391.9
Q6GQM9	raw	median	122564	191907	107366	156957	95942	245352	38488.8	73606.7	100264	121070	171738	122875	65344.4	71623.8	97660.4	84871.7	121007	183403	91701	124608	97176.5	192568	80689.9	93223.1	123047	115134	100175	130620	120727	84881.2	86325.2	116409	106059	107541
A2BGR9	raw	median		20297.9	24306.5		11779.4	33988.3	8619.71	15930.9	22062.9				14109.3	15652.3		27957		19398.5	20760.1		11930.9	26676.3	18070.8	20176.5	19502.2	25334.9				18327.7	18865		34936.1	24365.9
Q802Y1	raw	median	16227.5	34630.2	28056.1	41821.2	26521.9	28782.3	11307.2	22319.2	24519.8	35794.2	28428.7	24743.7	20654.4	22400	13512.4	17476.9	16021.4	33095.7	23962.6	33201.9	26863.2	22590.2	23704.9	28267.4	25963.4	28156.2	29616.6	21622.3	24311.1	26829.7	26997.8	16106.5	21839.7	24435
F1QHE5	raw	median	236545	72049.3	175471	244540	156571	212460	53593.2	176460	208343	455629	402935	312078	147667	217893	145375	200327	233540	68856.6	149869	194141	158585	166752	112356	223487	163448	239241	376994	306465	306623	191816	262617	173284	250336	263422
F1QL44	raw	median	69126.7	7061.15	127396	136951	113757	170602	17380.4	97677.4	103697	149511	189204	122260	72613	84042.6	108220	88122.3	68248.6	6748.26	108809	108725	115220	133900	36437.3	123709	87724.6	119076	123707	143905	120122	94322.9	101293	128996	110121	117693
Q9DDU5	raw	median	697100	449543	849979	876120	328017	1.08424e+06	308919	438725	519855	872834	1.12127e+06	667338	444977	395213	563970	396945	688245	429623	725963	695551	332238	850986	647635	555646	615736	596954	722195	852816	655672	578017	476333	672240	496036	631283
A0A2R8Q8T5	raw	median	268293	194828	268118	393337	211632	400022	91245.8	215564	278099	292087	349496	299739	202671	219961	266264	221678	264884	186194	228999	312271	214355	313964	191293	273012	248121	319343	241677	265820	294499	263266	265110	317380	277016	280514
A0A2R8Q220	raw	median	5.05996e+06	6.06175e+06	6.53096e+06	7.05832e+06	5.21754e+06	8.36181e+06	2.70077e+06	2.90383e+06	4.61993e+06	7.41219e+06	1.17097e+07	4.58017e+06	2.77776e+06	3.01388e+06	4.78204e+06	3.6117e+06	4.99568e+06	5.79314e+06	5.57806e+06	5.6036e+06	5.28468e+06	6.56289e+06	5.66204e+06	3.67771e+06	5.39472e+06	5.30509e+06	6.13295e+06	8.90618e+06	4.5001e+06	3.60826e+06	3.63251e+06	5.70008e+06	4.51331e+06	5.28731e+06
A8KB78	raw	median	155041	63603	151939	188945	144838	440712	42427.1	32783.3	108120	180710	601494	182231	100568	48711.9	123374	97072.5	153071	60784.6	129770	150003	146702	345899	88946.5	41520.2	139587	124155	149522	457484	179045	130637	58710.5	147060	121305	170990
F1QGV3	raw	median	162898	139280	195500	206606	147703	195109	67927.2	124900	177626	214809	226031	197343	122061	148613	15113.8	139993	160829	133108	166976	164025	149603	153134	142406	158186	153533	203969	177736	171915	193894	158555	179117	18015.3	174940	159768
Q7ZUP0	raw	median	952930	502460	805624	1.01793e+06	974792	1.72174e+06	431644	767215	740509	731922	1.3754e+06	1.02341e+06	822502	682443	841050	862983	940824	480194	688080	808132	987335	1.35133e+06	904922	971681	891563	850331	605603	1.0461e+06	1.00552e+06	1.06842e+06	822520	1.00251e+06	1.07841e+06	934927
B7ZD39	raw	median	242864	176231	229912	232080	198391	249633	84212.1	174538	173128	128014	384665	154620	117410	123846	133060	125936	239779	168422	196367	184248	200944	195928	176547	221052	197911	198804	105920	292569	151917	152514	149267	158605	157374	170871
A0A2R8Q7N4	raw	median	395473	240146	427806	505534	399002	529455	210119	301495	181243	337462	334339	205001	157147	145926	185471	162393	390449	229505	365387	401344	404136	415551	440506	381845	378590	208122	279221	254292	201417	204131	175879	221077	202932	218384
Q7ZV82	raw	median	1.32167e+06	1.11881e+06	1.24115e+06	1.43965e+06	807108	1.02918e+06	326539	857939	1.01558e+06	735437	1.64951e+06	1.38937e+06	1.01e+06	1.17254e+06	600119	852655	1.30488e+06	1.06923e+06	1.06006e+06	1.14294e+06	817493	807764	684574	1.08658e+06	996690	1.16619e+06	608511	1.25459e+06	1.36508e+06	1.31197e+06	1.41321e+06	715329	1.06551e+06	1.11255e+06
E7F147	raw	median	83589.4	114189	134129	295521	79916.1	149557	34408.3	81461.7	73603.8	102326	114161	250963	67042.4	56566.5	54235	53343.4	82527.5	109129	114559	234614	80944.4	117382	72135.4	103171	114308	84519.7	84665.8	86828.9	246576	87086.8	68177.2	64646.9	66659.7	98645.1
Q3S344	raw	median	226097	170968	256115	319063	199278	310336	97762.8	151295	206917	250221	293125	212631	152070	144002	172727	166644	223225	163392	218747	253304	201842	243572	204955	191616	212582	237604	207037	222945	208914	197537	173560	205886	208244	207716
Q6DHU2	raw	median	120687	190217	166890	148061	142644	178388	68641.6	118420	140897	185373	151582	134604	87091.5	101069	114667	108156	119154	181788	142540	117546	144480	140011	143904	149979	142425	161793	153380	115290	132251	113130	121815	136681	135156	133687
Q7ZWJ4	raw	median	861377	1.0718e+06	1329831	1.26417e+06	892746	1.00549e+06	452190	634624	730199	1.09199e+06	1.06486e+06	906768	514446	690010	663735	630448	850434	1.0243e+06	1.1358e+06	1.00362e+06	904233	789172	947995	803753	932414	838492	903529	809911	890917	668256	831640	791157	787829	815216
F1QXV8	raw	median	252823	222743	248857	282449	157110	234567	65902.2	171856	174277	239109	453068	242703	110674	162877	181986	127855	249611	212872	212547	224236	159131	184104	138161	217656	199790	200123	197842	344594	238460	143763	196309	216924	159772	212224
Q7ZW40	raw	median	103166	67652.4	77660	63890.7	81694.8	129113	23658.3	75921.3	83906.5	151623	129068	95309	71390.1	70183		68217.2	101855	64654.6	66329.1	50722.8	82746	101337	49598.6	96154.6	76674.7	96350.4	125455	98166.6	93642.8	92734.5	84588.7		85246.5	96597.8
A5PMZ3	raw	median	112197	192946	173038	98139.7	121939	172161	51739.6	108745	138501	140982	162424	114768	77568.9	97724.8	81580.8	77765.1	110772	184396	147791	77913.1	123508	135123	108470	137726	128212	159042	116650	123537	112762	100761	117784	97242.4	97178	115619
A0JMF4	raw	median	229606	312255	359188	432852	243050	303092	174232	215030	250571	316416	279907	252972	196281	199789	233677	219582	226689	298419	306781	343641	246178	237886	365270	272337	287150	287732	261807	212892	248550	254966	240798	278538	274397	257460
A0A0R4IR57	raw	median	70750.9	109316	61241.9	128851	79357.8	137390	24827.8	59540.3	58752.2	53359.5	143258	72498.3	51537.6	39781.1	82368.2	61888.9	69852.1	104472	52306.4	102295	80378.9	107832	52050.4	75407.9	80574.4	67465.5	44150.4	108960	71230.9	66946.4	47946.5	98181.1	77338.5	72777.4
Q7T2P7	raw	median	183540	273707	210143	260167	282212	219456	93236.8	145802	157432	191417	172158	176725	127272	139809	122573	136089	181208	261578	179482	206546	285843	172243	195467	184659	208378	180781	158381	130940	173635	165325	168506	146105	170061	161717
Q802Z5	raw	median	222205	258329	278350	302738	227613	263599	124665	153656	222082	287091	293989	261252	177702	191825	187052	190646	219382	246881	237737	240343	230542	206890	261355	194606	229717	255019	237543	223602	256685	230831	231198	222962	238238	237010
A0A1L1QZF2	raw	median	85311.7	67734.4	103834	111845	63743	149518	36768	87481.1	84137.6	103461	207499	132789	65550.1	63192.8	85425	65399.4	84227.9	64733	88684.2	88794	64563.2	117351	77082.4	110795	87028.9	96615.8	85604.8	157820	130468	85148.3	76163.6	101825	81725.3	101921
Q6P3L6	raw	median	976607	960438	1.07636e+06	1.1662e+06	698456	1.39792e+06	409977	710084	694810	649768	1.08321e+06	721427	553526	574620	609463	564531	964201	917878	919317	925848	707443	1.09718e+06	859499	899324	911336	797855	537627	823866	708815	719020	692565	726467	705457	713959
Q6GMJ1	raw	median	586353	485960	364776	394441	199890	323200	105745	298374	249365	289783	343812	248543	154392	175948	221033	158662	578904	464426	311554	313147	202462	253669	221690	377892	340468	286347	239771	261496	244198	200553	212063	263467	198269	238271
A2CEA9	raw	median	172343	185746	220130	143681	150707	167051	57320.7	123017	103874	195454	299148	172035	158661	132422	105746	108503	170154	177515	188012	114068	152647	131113	120170	155802	151185	119279	161721	227526	169028	206098	159603	126047	135589	163111
A8E5P7	raw	median	130331	80570.4	108802	154954	109300	141552	62470.3	49724.8	177527	191239	271895	190521	159305	123660	130692	158167	128676	77000.2	92927.7	123018	110707	111099	130966	62976.6	104671	203855	158234	206798	187191	206935	149042	155782	197651	183186
Q6DH12	raw	median	1.47195e+06	1.55427e+06	994058	1.3881e+06	1.67649e+06	2.00663e+06	889890	1.41829e+06	1.37063e+06	2.58359e+06	897682	2.24966e+06	1.59367e+06	1.94479e+06	969357	1.03472e+06	1.45325e+06	1.4854e+06	849021	1.10201e+06	1.69806e+06	1.57494e+06	1.86561e+06	1.79627e+06	1.47807e+06	1.5739e+06	2.1377e+06	682760	2.21033e+06	2.07014e+06	2.34398e+06	1.15545e+06	1.29302e+06	1.68341e+06
F6NSR1	raw	median	171151	111546	182284	266346	49763.3	356109	81977.8	165307	214640	281220	194435	140199	124561	154988	171667	121926	168976	106604	155688	211452	50403.6	279498	171863	209362	169231	246473	232685	147883	137748	161802	186800	204624	152364	183797
F8W2D1	raw	median	117693	62093.3	115958	131378	88880.6	174271	50662.5	91946.1	129235	186472	151221	142658	94873.9	101698	114981	150274	116198	59341.8	99039.4	104301	90024.2	136779	106212	116450	103543	148402	154289	115016	140164	123239	122572	137055	187787	141066
Q6NV13	raw	median	419890	305490	359221	417134	366768	582271	171870	312030	281238	181840	406245	360550	412973	345626	328837	319048	414556	291953	306809	331163	371487	457004	360318	395187	366060	322948	150457	308982	354247	536444	416569	391967	398693	360038
F1QM86	raw	median	83655.4	98616.3	73747.9	74184.5	73646.6	118768	47851.4	61886.3	91320.2	57929.4	116123	85943.8	81419.9	89903.2		77719.2	82592.6	94246.4	62987.8	58895.1	74594.3	93217.1	100318	78379.2	80653.8	104864	47931.6	88320.7	84441.3	105763	108357		97120.5	90971
A8KC02	raw	median	127448	79712.3	121210	115573	44115.7	118053	52719.7	80151.3	80061.8	119741	118299	97298.6	54536.3	69381.9	71616.9	37264.7	125829	76180.1	103525	91753.6	44683.3	92655.4	110524	101512	93332.7	91935.6	99075.1	89975.8	95597.7	70841.7	83623.1	85365.8	46567.3	82872.8
Q6P4V5	raw	median	398433	532770	424883	495544	313363	475218	212856	322037	309174	350757	370525	369329	223841	280721	275964	231995	393371	509162	362891	393413	317396	372982	446242	407861	400415	355027	290221	281814	362872	290766	338341	328943	289908	317237
Q6AZC1	raw	median	194147	194550	214545	227095	157063	244051	58014.5	172188	149404	202931	237552	179093	106820	163235	134698	168843	191681	185929	183242	180291	159084	191547	121625	218076	178934	171562	167908	180677	175962	138758	196740	160558	210992	175394
A1L1T3	raw	median	170509	179445	285120	266144	203305	314532	100842	166758	184064	278984	225273	211925	177058	171992	152412	138989	168343	171493	243520	211292	205921	246865	211410	211200	208756	211362	230835	171338	208221	229995	207295	181671	173686	201800
A0A0R4ISJ3	raw	median	151060	110054	164472	183850	132074	174870	55817.3	104407	94081.5	103744	108617	114673	66918.5	85026.3	75824.5	69881.5	149141	105177	140475	145959	133774	137249	117018	132232	132628	108034	85839.7	82612.4	112668	86925.9	102479	90381.2	87326.3	94533.4
Q6PBW3	raw	median	356046	515025	418726	129454	560998	557778	133466	257696	342691	662246	516305	461367	255860	242451	595244	165519	351523	492203	357632	102774	568216	437780	279805	326373	364538	393514	547952	392692	453301	332358	292216	709518	206838	416049
U3JA35	raw	median	119721	113697	164880	144309	112122	154479	69417	104849	187633	391636	137367	135021	96426.4	91851.2	108376	117709	118200	108659	140824	114567	113565	121245	145529	132792	124423	215460	324045	104479	132660	125256	110704	129182	147093	161110
A0A0R4IP01	raw	median	430862	731186	666852	598729	448683	574745	208967	365829	387802	488681	477415	430360	283101	338872	320045	354366	425388	698785	569555	475331	454457	451098	438090	463323	497003	445316	404342	363113	422837	367743	408428	381486	442828	404512
F1Q8B0	raw	median	572214	316884	474578	530013	483849	840906	259079	371702	453667	489740	896571	588995	417516	400995	475481	440459	564944	302843	405335	420778	490075	659998	543147	470762	482235	520949	405218	681914	578698	542345	483302	566763	550413	541200
Q803F6	raw	median	86883.9	47623.4	46500.6	84011.7	60743.6	80414.9	18888.5	38252.7	36983.9	100059	182553	78709.9	51010.3	46709.2	70627.8	36792.2	85780.2	45513.1	39715.9	66696.9	61525.2	63114.8	39598.8	48447.1	56299	42468.9	82790.6	138846	77333.9	66261.4	56296.7	84186.7	45976.8	74270.1
A0A0R4IYX8	raw	median	88954.3	55983.5	70381.5	102782	63970.4	137759	24680.2	52570.1	70891.1	67067.6	185058	90242.4	50077.6	69273.2	76733.9	60488.6	87824.3	53502.7	60112.5	81599	64793.5	108122	51740.9	66580.1	71784.4	81404.8	55492.7	140751	88664.8	65049.9	83492.1	91465.1	75588.6	85238.7
Q6PE25	raw	median	133699	167572	148121	139301	132054	173694	70806.1	124178	120403	130905	157916	139933	107387	107267	108210	91769.9	132000	160146	126509	110591	133753	136326	148442	157271	138130	138260	108313	120108	137487	139494	129285	128983	114679	127076
X1WI01	raw	median	165549	147999	177537	271202	232447	286885	81198.6	108541	169665	233802	311517	200748	135210	145495	123366	156580	163446	141441	151634	215307	235438	225166	170229	137467	180016	194828	193451	236934	197239	175635	175359	147050	195668	189521
F1QHM3	raw	median	59821.9	40171.8	64125.2	54971.4	74698.7	82896.4	39939.6	45908.9	38007.4	46929.2	45039.8	71691.3	34393.2	51666.4	42572.4	48387.2	59061.9	38391.7	54769	43641.8	75659.8	65062.5	83731.5	58143.8	59807.8	43644.2	38829.9	34256.4	70438	44676.2	62271.4	50745.4	60466.3	50666
A0A0R4IPL1	raw	median	165346	203654	267446	219356	163910	288758	132639	142636	178564	263511	234533	182248	143233	128167	166639	139314	163246	194629	228424	174147	166019	226636	278071	180649	201478	205047	218033	178382	179062	186057	154474	198631	174092	186722
E7F1X7	raw	median	125170	156953	147784	145402	159499	144626	76640.9	100875	119546	104935	156638	157102	108314	130301	110787	93762.6	123580	149998	126221	115435	161551	113512	160674	127758	134841	137276	86824.5	119136	154356	140698	157047	132056	117169	130570
Q6DGW9	raw	median	71539.7	101711	135155	129433	55683.5	54204.1	35915.2	71487.8	77781.8	149359	118984	100003	76668.4	70661.4	58962.1	53249.3	70630.9	97203.6	115435	102757	56400	42542.9	75294.7	90539.5	81350.5	89317.4	123581	90497.2	98254.4	99590.8	85165.3	70281.5	66542.1	90403.8
E7F9S1	raw	median	5.54537e+06	6671798	8371684	9871832	7.95072e+06	8.36477e+06	3.37814e+06	4.83863e+06	5889645	6919912	8.32007e+06	6135949	6408837	5219905	7494184	6263126	5.47492e+06	6.37615e+06	7.15022e+06	7.83725e+06	8.05302e+06	6.56522e+06	7.08212e+06	6.12815e+06	6.83338e+06	6.76312e+06	5.72564e+06	6.32809e+06	6.02868e+06	8.32496e+06	6.29133e+06	8.9329e+06	7.82662e+06	7.02767e+06
Q7ZUG5	raw	median	77565.7	66840.5	74065.1	141277	76907	71351.1	46376.8	49779.7	57666.1	84935.2	96034	58302.4	49299.8	46470.8	35669.8	44310.6	76580.3	63878.6	63258.6	112160	77896.6	56001	97226.8	63046.2	76256	66218.3	70276.6	73041.6	57283.2	64039.6	56009.3	42517.6	55372.1	60594.8
A3KPU5	raw	median	199325	224054	210882	176813	109963	164656	167587	93153.3	189025	257008	132983	117931	96815.4	59182.6	146568	108780	196793	214126	180113	140372	111378	129233	351337	117979	180166	217059	212652	101144	115869	125761	71330.3	174706	135935	144307
A0A2R8PX28	raw	median	430351	300239	396760	475646	370849	531467	166146	341249	319057	350865	594137	382024	286387	333309	312246	312643	424884	286935	338871	377615	375621	417130	348316	432193	375196	366375	290311	451889	375346	372011	401723	372191	390690	377567
Q6PH46	raw	median	222599	312919	317885	363436	162941	426500	132469	296950	256354	305584	308270	282502	192658	198343	208321	219797	219771	299053	271504	288532	165038	334745	277715	376089	279056	294373	252845	234464	277563	250259	239055	248314	274666	258942
F1RDQ9	raw	median	246644	300169	231557	288217	203780	320476	96210.8	227809	155445	152456	200734	183549	122990	168094	186552	175994	243511	286868	197771	228815	206402	251530	201701	288521	238140	178498	126144	152674	180340	159762	202596	222366	219928	180289
F1R319	raw	median	307323	211096	476272	462009	301459	414524	167906	321791	269340	340595	407740	534253	213808	292952	255529	241678	303419	201742	406782	366789	305338	325346	352008	407550	333622	309285	281813	310119	524914	277733	353083	304585	302010	332943
A0A2R8Q7Q6	raw	median	201814	196806	214699	221679	54681	258090	88180	148000	115701	111236	123823	131560	61493.2	108293	102024	103758	199250	188085	183373	175991	55384.6	202566	184865	187443	172120	132860	92038.3	94177.6	129260	79878.5	130521	121611	129659	113751
F1QCE3	raw	median	170019	1.02459e+06	239346	249647	204465	217888	74460.1	146766	294408	467665	424273	359576	257860	280076	279353	242768	167860	979188	204424	198195	207096	171013	156102	185880	283720	338071	386953	322694	353290	334956	337564	332982	303372	338735
B8JLJ7	raw	median	170828	148161	221050	228807	200907	205397	71110.8	143490	161899	396172	218986	156563	109799	116655	121675	125120	168658	141596	188798	181650	203492	161209	149081	181731	172027	185909	327798	166556	153826	142627	140599	145034	156354	177338
A0A0R4ILC0	raw	median	82562.8	34890.1	118295	95999.8	83949.5	101330	36860.3	62194.4	68499.9	112032	131522	86003.9	56464	77515.5	69905.4	54166.8	81513.9	33344.1	101035	76214.3	85029.6	79530.5	77276	78769.4	76589.1	78658.9	92696.6	100033	84500.4	73345.7	93426.2	83325.6	67688.6	84209.4
A9C3T0	raw	median	273426	11424.8	462615	357655	337144	436538	161560	286469	184163	300804	360757	262319	282629	184245	199722	281735	269953	10918.5	395117	283942	341482	342623	338702	362814	293194	211476	248889	274385	257733	367130	222063	238064	352065	271476
F1QLV5	raw	median	171954	163496	194093	192268	139420	167273	65223.1	162066	135990	177797	219810	153258	74018.7	150790	112978	133242	169769	156251	165774	152642	141214	131287	136737	205257	157366	156158	147111	167184	150578	96149	181741	134667	166504	150012
F1Q8P7	raw	median	83286.8	115603	113970	109528	100795	118209	49814.5	64560.4	78972.3	92620.9	115921	87952.3	69101	63634.5	75466.9	80767.5	82228.8	110480	97341.1	86954.1	102092	92778.4	104434	81765.9	94759.2	90684.4	76635.9	88167	86414.8	89760.9	76696	89954.9	100930	87405.5
Q6NX89	raw	median	4.0943e+06	2.22799e+06	4.68955e+06	4.81009e+06	3.64945e+06	5.20096e+06	1.72558e+06	2.42423e+06	3.73217e+06	2.83398e+06	5.06087e+06	3.27038e+06	3.45105e+06	3.17365e+06	3.27501e+06	3.60209e+06	4.04229e+06	2.12926e+06	4.00532e+06	3.81873e+06	3.69641e+06	4.08205e+06	3.61761e+06	3.0703e+06	3.55775e+06	4.28567e+06	2.34487e+06	3.8492e+06	3.2132e+06	4.48285e+06	3.82507e+06	3.90374e+06	4.50129e+06	3.80074e+06
A0A140LGY7	raw	median	37658.7	63532.3	62149	80740.1	51122.7	64729.5	21310.3	33261.6	57840.1	65046.6	71584.7	57613.2	30816.5	37798.5	53291.6	39803.2	37180.3	60717.1	53081.2	64099.6	51780.5	50803.9	44676.1	42126	50558.1	66418.2	53820.5	54446	56606	40030.1	45557	63522.4	49739.4	53767.5
Q567K3	raw	median	46240.8	72895	48481.6	49878	56108.1	62434	24691.8	58178.7	65376	84732.9	108352	73897.9	69703.9	69538.2	69802.5	51025.1	45653.4	69664.8	41407.9	39598.1	56830.1	49002.3	51765.2	73683.5	53450.7	75071.7	70109.2	82410.8	72606	90544.1	83811.5	83203	63762.7	77689.9
F1R1C0	raw	median	62158.4	42553.2	81952.2	89210.3	45802.4	83131.7	23489.4	53510.8	42060	51220.4	81837.8	53142.1	34712.4	36822.1	38313.4	37379.1	61368.7	40667.5	69995	70824	46391.8	65247.2	49244.5	67771.6	58938.8	48297.8	42380.5	62244.2	52213.1	45090.7	44380.1	45668.7	46710.2	48373.2
Q7SYB8	raw	median	59393.9	59568.4	85285.5	89544.8	57431.8	92021.5	23979.4	44466.2	67286	67369.1	91245.5	82458.4	47845.4	36743.2	55503.4	49678.2	58639.4	56928.8	72841.9	71089.6	58170.8	72224.5	50271.8	56316.6	62060.4	77264.9	55742.1	69399.6	81016.9	62150.3	44285.1	66158.8	62079.6	64762.2
Q802Z0	raw	median		80932.3		95826.1			35669	42636.8	87381.3	96962.9	73253.7		67568.7	57269.8	65477.5	64226.8		77346		76076.3			74778.4	53999.6	70550.1	100341	80228.5	55715.3		87770.5	69024.8	78047.7	80260	78769.6
Q7T1J9	raw	median	327804	594478	584004	564197	369678	462439	241250	336701	318513	586468	348508	374312	288001	303841	273640	278801	323639	568136	498795	447916	374435	362952	505769	426433	438509	365751	485252	265068	367769	374108	366207	326172	348399	362341
Q561U4	raw	median	104425	107137	121581	124602	51258.3	167056	105606	69268.3	76132.8	85999.2	65932.4	68308.4	40512.8	55437.8	80280.3	51276.3	103099	102389	103842	98921.8	51917.8	131116	221397	87728.5	112551	87423.9	71157	50146.9	67114.3	52625.4	66816.9	95692.3	64076.6	69381.6
Q08C76	raw	median	262301	185149	306171	328066	245527	370284	88007.9	212038	200564	226048	529267	269484	190179	203452	201495	197389	258968	176945	261500	260452	248686	290623	184504	268546	243778	230309	187035	402551	264773	247039	245212	240178	246664	257970
Q6P980	raw	median	158204	62917.6	258573	66489.9	44990.7	72975	93102.9	131707	147824	64219.4	221966	136575	23614.7	108462	121316	100922	156195	60129.6	220846	52786.3	45569.6	57275.5	195186	166807	119349	169748	53136.1	168823	134187	30675	130725	144606	126115	119752
A7MC89	raw	median	719246	389221	295039	563815	303307	597418	146299	254726	381006	913143	761907	729355	354194	538547	434540	488347	710109	371973	251991	447613	307209	468893	306709	322612	398389	437512	755548	579492	716605	460091	649088	517962	610255	590819
A0A2R8QMW2	raw	median		44025.8		63324.4	69728.6	55800.6	29839.1			38456.1	61433.1	35116.7	28338.4		33601.6	36524.2		42074.9		50273.2	70625.8	43795.9	62556.2		53865.2		31819.2	46724.9	34502.8	36811.1		40052.4	45642	39258.7
B8JHR9	raw	median	63190.5	52150.4	75917.1	60497.3	48276.8	72861.8	25201.9	48606.4	46512.4	68915.4	69783.4	57996.3	37516	42202.8	45403.9	46023	62387.8	49839.5	64840.4	48028.8	48898	57186.7	52834.7	61560.2	55697	53410.5	57021.6	53075.9	56982.5	48732.6	50865.3	54120.5	57511.9	53965.1
F1Q5U5	raw	median	159992	67742.6	182739	250846	181327	189674	91847.2	151852	182664	193311	294689	208280	112457	151821	141849	155760	157959	64740.8	156076	199147	183660	148869	192553	192322	161916	209754	159948	224135	204639	146080	182983	169080	194643	186408
Q6DGE9	raw	median	52894.6	98167.5	76121.4	89420.5	42819.4	69065	41101.1	51931.2	88915	111441	118120	87187.2	80694.6	110830	80823.9	99279.5	52222.6	93817.5	65014.9	70990.9	43370.3	54206.7	86166.5	65771	66445.1	102102	92207.9	89839.8	85663.1	104821	133578	96340.3	124063	103577
Q6PBV6	raw	median	26403		55716.1	30837.5	14036.4	97316.5			16974.5	28472.5	36665.3	30577.2	17837.9	26298.8	54933.7	22334.9	26067.6		47586.9	24481.9	14217.1	76380.3			37746.7	19492	23558.6	27886.9	30042.7	23171.2	31696.8	65479.7	27910.4	31154.8
A0A2R8RSL1	raw	median	76056.4	81588	95740.9	77765.5	67818.6	87763.2	31188.1	48747.4	62731.4	82758.1	117220	68003.1	39826.3	35733.9	65202.9	53713.8	75090.2	77972.7	81771.9	61738	68691.2	68882.3	65384.5	61738.8	70158.7	72034.9	68475.3	89155.1	66814.2	51733.6	43068.6	77720.5	67122.6	67015.6
F1Q883	raw	median	94752	10709.4	71048	74731.2	51179.1	72884.6	27563.5	86699.7	72459.8	79135.7	137046	90283.6	49274.6	76780.7	69649	67903.7	93548.3	10234.8	60681.8	59329.1	51837.7	57204.6	57785.6	109805	62553.4	83206.1	65478	104234	88705.3	64006.8	92540.6	83020	84854.8	83255.7
A7MCR1	raw	median																									#DIV/0!									#DIV/0!
F1Q749	raw	median	124452	167363	123094	161668	115360	166417	65400.4	98105.6	106942	155221	140968	131564	98586.6	96891.1	100578	105827	122871	159947	105134	128349	116844	130615	137109	124251	128140	122802	128432	107218	129264	128062	116779	119886	132245	123086
A0A2R8QIN6	raw	median	173466	99777.7	171317	183911	138171	229051	74525.3	155281	155992	144376	290943	184462	128189	170110	164604	117253	171262	95356.4	146321	146007	139949	179774	156239	196664	153946	179126	119458	221286	181237	166515	205026	196205	146523	176922
A0A2R8QIY5	raw	median	69840.4	34556.3	72002	78354.4	55818.6	77859.9	28363.7	58211.9	42045.9	61559	65473.5	51326.4	40191	33552.8	62137.2	51011.9	68953.1	33025	61496.6	62205.6	56536.8	61109.5	59463.1	73725.5	59564.4	48281.6	50934.8	49797.9	50429.1	52207.4	40439.8	74066.2	63746.2	53737.9
Q7ZU46	raw	median	107430	127281	122229	134154	79263.7	59577.2	55062.6	81863.3	169262	106981	102454	156285	101294	145065	118362	141297	106065	121641	104395	106505	80283.6	46760.1	115436	103680	98095.7	194365	88517.6	77924.4	153553	131579	174841	141085	176570	142304
Q6P9Z2	raw	median	146930	153535	169460	186848	149004	198210	61411.4	115541	109764	162152	152637	127218	61924.8	92103.9	123861	68319.5	145063	146731	144735	148339	150921	155568	128746	146333	145805	126043	134167	116093	124994	80439.1	111009	147640	85374.4	115720
A0A2R8Q0U7	raw	median	35861.9	67178.6	117359	115105	106128	119403		52264.2	91224.6	86818.7	130476	109804	40281.1	53843.8	75117.9	73203.8	35406.3	64201.7	100236	91381.5	107494	93715.6		66192.8	79804	104754	71835	99237.2	107884	52324.4	64895.7	89538.9	91478	85243.4
Q6P2B0	raw	median	100238	130387	158402	178051	138416	192205	103934	109850	121880	214653	147095	134509	95927.6	96938.9	120588	65187.2	98964.4	124609	135291	141355	140197	150855	217894	139126	143536	139956	177607	111878	132157	124608	116836	143738	81460.2	128530
Q45QT2	raw	median	24777.2	12741.1	26662	34463.5	20542.7	61318.1	7872.04	10261	17006.7	46323.5	50531.4	38001.3	12068.7	10317.8	31600.5	28683.6	24462.5	12176.5	22771.9	27360.6	20807	48126.5	16503.4	12995.6	23150.5	19528.9	38328.7	38433.2	37337	15677	12435.6	37667.1	35844	29406.4
A0A0R4ISN6	raw	median	119958	53840.1	100674	115091	82912.1	199329	40714.7	68669	101437	154472	262016	141186	62095.2	57519.2	118029	103407	118434	51454.3	85985.5	91371.1	83978.9	156447	85356.5	86969.5	94999.5	116481	127813	199284	138718	80660.5	69325.5	140688	129221	125274
Q9MIY1	raw	median	104006	97916.3	92263.9	120594	85440.2	87307.1	34295.5	73023.5	74387	150599	113491	79407.8	69392.8	87855	51187.3	71058.8	102684	93577.4	78802.1	95739.8	86539.5	68524.3	71899	92484.6	86281.4	85419.2	124608	86319.1	78019.6	90140	105888	61014.1	88797.4	90025.7
Q7ZUE4	raw	median	308149	300350	285874	408769	262551	413150	125975	252930	218663	394492	503485	415855	239473	312254	303763	318763	304234	287041	244163	324522	265929	324267	264101	320337	291824	251093	326409	382941	408585	311071	376346	362079	398337	352107
F1QN07	raw	median	58825.6	75771.9	64802.3	82171.5	48859.3	76985.6	23386.8	32949	64177	60468.2	59551.5	144290	31328.3	56816	46927	49736.3	58078.3	72414.2	55347.3	65236	49487.9	60423.3	49029.3	41730.1	56468.3	73694.9	50032.3	45293.7	141768	40694.9	68478	55935.9	62152.1	67256.2
Q4QRG0	raw	median	81067.3	46199.6	114528	128542	85085.7	127366	30282.1	64898.2	75901.4	94509.3	160836	84364	50914.6	45211.8	79415.4	77593.9	80037.4	44152.4	97817.7	102050	86180.5	99965	63485.1	82193.8	81985.2	87158.1	78198.4	122329	82889.2	66137.1	54491.9	94661.4	96963.9	85353.6
G8JL18	raw	median	123389	193431	158690	155408	105145	183775	54257.9	111204	115096	118725	189415	126685	67762.9	94754.8	106238	110988	121821	184860	135537	123378	106498	144238	113749	140840	133865	132165	98234.8	144065	124470	88022.8	114204	126633	138695	120811
Q7ZVP2	raw	median	75280.2	57825.6	96822.8	116687	70733.4	134181	26319	68130.3	67522.8	103858	229150	108623	62451.5	62552.5	68891.7	64125.8	74323.9	55263.2	82695.9	92637.7	71643.5	105314	55176.5	86287.3	77917.8	77536.9	85933.7	174287	106724	81123.3	75392	82117.4	80133.9	95406
Q7T2A8	raw	median	83805.5	89971.2	88377.8	89922.8	75980.3	132332	42458.2	53862.3	47001.8	74708.2	77275.3	59273.4	44805.8	36936.6	47402.8	44201.5	82740.9	85984.3	75483.1	71389.7	76958	103863	89011.7	68216.7	81705.9	53972.5	61814.7	58774.1	58237.2	58201.9	44518.1	56503.1	55235.7	55907.1
A0A0R4IFU8	raw	median	53967.4	53202.7	41311.2	74866	38434.4	44706.8	22673.5	49252.5	54780.9	83853	73858.7	69276.1	30034.7	55861.8	36963.4	43198.8	53281.9	50845.2	35283.7	59436.1	38928.9	35088.8	47533.9	62378.4	47847.1	62905.3	69381.2	56175.5	68065	39014.5	67327.8	44059.6	53982.7	57614
Q0PWB8	raw	median	211023	55946.3	162726	194252	175643	275852	90578.1	169502	167836	33766.1	155144	231165	184643	147548	162855	158891	208342	53467.2	138983	154216	177903	216507	189893	214675	169248	192728	27938.5	117999	227124	239848	177834	194119	198555	172018
Q6PE26	raw	median																									#DIV/0!									#DIV/0!
Q6PGY7	raw	median	240587	267868	290847	366298	331953	438388	177481	273921	217586	276646	354384	244117	179319	199270	218733	197711	237531	255998	248411	290804	336224	344076	372080	346922	304006	249855	228901	269538	239850	232932	240171	260725	247066	246130
Q6NXA1	raw	median	139541	98031	102743	126227	75122.2	196156	55377.5	78833.7	146242	284924	210178	225501	125664	118556	111290	109001	137768	93687	87752.7	100212	76088.8	153956	116096	99843.1	108175	167931	235750	159857	221559	163235	142891	132655	136211	170011
F1Q6S1	raw	median	503594	440347	497023	659931	505176	741897	172827	381426	511354	741677	900551	641244	371744	461865	447671	464473	497196	420834	424505	523920	511677	582289	362323	483077	475728	587191	613674	684942	630034	482888	556666	533614	580421	583679
B7ZDE9	raw	median																									#DIV/0!									#DIV/0!
Q6P3J9	raw	median	328119	332046	340529	316401	182335	317933	118897	183952	213434	276181	201683	224092	145792	125450	179775	140107	323950	317332	290844	251191	184681	249535	249263	232975	262471	245087	228516	153396	220175	189381	151199	214287	175082	197140
Q6GMG5	raw	median	186167	232677	211842	201189	153872	205477	127580	136989	158934	226881	64962.1	221273	130255	117895	176725	139122	183802	222367	180933	159724	155852	161271	267466	173497	188114	182505	187725	49408.9	217405	169198	142094	210653	173852	166605
A8WFU6	raw	median		44746.7	34880			40697.6	23970.5		35498.5	41683.9	36865.5	33891.5	28053.3	26641.6	26695			42763.8	29790.8			31942.1	50253.1		38687.5	40763.1	34489.9	28039.2	33299.1	36440.7	32110	31819.8		33851.7
F1Q9P4	raw	median	33690		35929.1		24631.2	57533.7	15694.4		39566.8	54833.2	56428.6	44574.9	33181	36143.9	48415	32594.3	33262.1		30686.8		24948.2	45156.2	32902.6		33391.2	45434.8	45369.8	42918.5	43795.7	43101.6	43562.8	57709.7	40730.9	45328
Q8UUT0	raw	median	55397.3	73629.5	63858.2	71858.4	56091.8	86355.8	22650.1	53267.8		63140.4	54221.6	63545.9	65824.3		69948.9	35983.9	54693.6	70366.8	54541	57048.4	56813.5	67777.7	47485	67463.8	59523.7		52243.3	41239.9	62435	85504.6		83377.5	44966.8	61627.8
Q568M0	raw	median	122733	133435	118737	149218	136939	158789	48821.6	110473	104871	101432	164522	135235	114769	140123	90185.4	128684	121174	127522	101413	118465	138701	124628	102352	139914	121771	120424	83926.5	125132	132871	149083	168884	107499	160808	131078
B8JHU4	raw	median	75775.3	10233.4	39297.9	56060.9	23068.8	92294.5	15095.7	12293.1	33896.7	73606	149196	45821.6	17736.3	17281.9	60262.5	28972.4	74812.7	9779.95	33564.2	44506.8	23365.6	72438.8	31647.3	15569.2	38210.6	38923.8	60902.7	113476	45020.5	23039.1	20829.1	71831.6	36204.9	51278.4
Q8JH29	raw	median	467022	440547	327826	336817	157638	194750	129388	248154	285171	266723	277665	209959	89292.2	115788	202544	293694	461089	421025	279995	267399	159666	152852	271257	314287	290946	327464	220691	211187	206289	115989	139554	241428	367010	228701
A9JRE2	raw	median	21162.7	19473.5	26051.1	26046.3	21378.1	40121.1	8792.2	18259.8	17705.4	23200.4	36954.9	24200.8	12904.9	14301.8	19042.2	17787.8	20893.8	18610.6	22250.1	20678.2	21653.2	31489.7	18432.4	23126.1	22141.8	20331.2	19196.3	28107.2	23777.7	16763.2	17237.4	22697.9	22228.2	21292.4
Q568W0	raw	median	44098.4	103810	74642.9	49830.7		46413.9		35850.5	20272.6	29027.5	61391.7	9553.86	17819.6				43538.2	99210.2	63752.2	39560.6		36428.7		45404.8	54649.1	23279.2	24017.8	46693.3	9386.84	23147.4				25304.9
A0A0R4IL09	raw	median	377097	280987	368936	402980	308708	387646	140608	210750	231696	472087	390622	326600	238381	302702	316743	250230	372306	268536	315106	319926	312680	304250	294778	266915	306812	266058	390611	297099	320891	309652	364834	377551	312696	329924
Q1LXK0	raw	median	36394.7	41160.6	41204.9		28625.3		16447.6	29450.4	36711	33052		34974.8	24218.5		22383.4	23414.1	35932.4	39336.7	35192.9		28993.6		34481.6	37299	35206	42155.5	27347.7		34363.4	31459.5		26680.5	29259.1	31877.6
F1QDG9	raw	median	39272.9	25726.9	82284.1	57161.1	47663.4	88887.8	15273	38376.1	35873.7	62736.5	84294.5	42446.5	30821.7	21432.2	52064.1	30842.4	38774	24586.8	70278.5	45380.2	48276.7	69765	32019	48603.5	47210.5	41194	51909.1	64112.8	41704.5	40036.9	25831.4	62059.3	38541.7	45673.7
Q6Q420	raw	median	2.02783e+06	2.86069e+06	2.50908e+06	1.46507e+06	1.28339e+06	1.53596e+06	686807	1.41253e+06	1.08614e+06	907612	1.41964e+06	1.07092e+06	878390	1.34711e+06	621262	1.02451e+06	2.00206e+06	2.73392e+06	2.14299e+06	1.16312e+06	1.2999e+06	1.20552e+06	1.43986e+06	1.78897e+06	1.72204e+06	1.24722e+06	750971	1.07975e+06	1.0522e+06	1.14101e+06	1.62362e+06	740530	1.28027e+06	1.11445e+06
F1QL68	raw	median	56855.9	136657	164990	201008	135292	166212	76715.2	87881.7	102683	164048	130013	109136	51097.9	56061	94613.6	98791.5	56133.6	130601	140917	159580	137033	130454	160830	111302	128356	117912	135735	98885.4	107228	66375.3	67567.9	112777	123453	103742
F1R9Y8	raw	median	66624.9	97845.6	79325.5	82881.1	52950.3	113855	26738.5	64836.6	96243.9	146932	105124	91357.2	48811.3	32813.3	47162.5	42728.7	65778.6	93509.9	67751.5	65799.3	53631.6	89360.5	56056.1	82115.8	71750.4	110518	121573	79955.1	89760.1	63405	39548.5	56216.6	53395.3	76796.4
Q6NYJ9	raw	median	352177	267272	338805	485319	391991	442875	112348	209409	251206	308063	413118	374065	265469	239483	216713	308834	347703	255429	289371	385295	397035	347597	235532	265217	315397	288461	254896	314209	367525	344840	288638	258317	385930	312852
A3KPV0	raw	median	83692.1	105865	126189	108204	69935.7	140348	65324.2	60534.8	158110	276771	99999.9	61505.4	69693.5	67529.9	93035	69708.5	82628.9	101173	107777	85902.8	70835.6	110154	136949	76667.6	96511.1	181559	229005	76058	60430.2	90530.5	81391	110896	87110.1	114622
X1WD79	raw	median	59298	35594.5	49846.6	55648.2	38676.1	58210.3	18355	36745.6	41756.4	49466.8	58256.7	48174.7	23077.8	29803.8	41589.7	45079.8	58544.7	34017.2	42573.8	44179.1	39173.8	45687.2	38480.4	46538.5	43649.3	47949.2	40929.6	44308.9	47332.6	29977.6	35921.3	49574	56333.2	44040.8
Q642H6	raw	median	56408.2	64844.2	75050.3	83742.5	62520.8	77960.7	33679.9	58346.5	51183.5	71861.8	64599.4	57340.7	54008.4	60518.2	42306.3	59640.2	55691.6	61970.8	64100.1	66483.2	63325.3	61188.6	70608.3	73896.1	64658	58774.3	59459.5	49133	56338.2	70156	72940	50428.1	74528.4	61469.7
Q7ZU69	raw	median	245264	186182	344018	302283	210833	326274	116791	202375	207756	302837	368793	258619	184607	190992	194641	207815	242148	177932	293825	239982	213546	256081	244848	256309	240584	238567	250572	280497	254097	239801	230195	232008	259693	248179
Q6DRK9	raw	median	23746.6	35921.3	27330.4	29884.8	24224.2	29749.7	9459.86	17580	23568.1	27833.9	40994.3	19746.8	21533.4	18196	19724.3	20746.2	23445	34329.6	23342.8	23725.5	24535.9	23349.5	19832.2	22265.1	24353.2	27063.4	23030.2	31179.5	19401.6	27971.6	21930.8	23511	25925.1	25001.6
F6NM51	raw	median	52440.4	63414.9	77444.9	64071.9	36076.1	84602.9	15143.7	30305.5	47619.6	59489.9	46656.8	51594.4	29669.3	37786.9	56535.6	40608.4	51774.2	60604.8	66145.3	50866.7	36540.3	66401.9	31748.1	38382.1	50307.9	54682	49222.8	35486.3	50692.5	38539.9	45542.9	67389.2	50745.6	49037.6
A5WWG4	raw	median	70952.2	74072.4	65283.8	61314.8	70880	61008.8	27647.5	47154.4	42708.2	33375.7	106458	65916.9	44936.9	53173.1	39882.8	43847.5	70050.8	70790.1	55758.6	48677.8	71792	47883.6	57961.7	59721.3	60329.5	49042.2	27615.6	80970.2	64764.5	58372.2	64087.3	47539.4	54793.4	55898.1
A0A2R8RLV5	raw	median	180351	292883	257767	290720	237033	284020	105299	176428	216251	216936	290625	228882	165165	205983	258644	172939	178060	279905	220158	230803	240083	222917	220753	223447	227016	248322	179496	221044	224880	214546	248263	308298	216111	232620
F1R2W1	raw	median	160305	138747	121198	127880	116354	156081	72027.6	92388.8	93791.6	176462	148584	123893	106491	99806.3	87238.5	107449	158269	132599	103514	101524	117851	122503	151003	117011	125534	107702	146007	113010	121727	138330	120292	103986	134272	123166
A0A0G2L644	raw	median	180277		231193	241039	175093	262011	66307.1	154154	144228	214815	245887	195289	119378	120844	165000	130770	177987		197461	191361	177346	205643	139010	195236	183435	165618	177741	187017	191875	155070	145648	196676	163415	172883
Q7T358	raw	median	174837	136879	165018	190671	143054	173983	95105.8	137524	184766	130727	202136	60139	59420.2	137755	55464.1	126813	172616	130813	140941	151374	144895	136554	199385	174174	156344	212169	108165	153741	59087.6	77185.7	166030	66111.9	158470	125120
Q1LVK6	raw	median	126657	137541	131995	140828	125248	151394	61957.3	29528.8	124359	133815	271394	155993	133883	107920	120640	112799	125048	131446	112736	111804	126860	118824	129891	37398.3	111751	142803	110720	206417	153266	173912	130071	143800	140957	150243
Q90WX6	raw	median										19796.4	26580														#DIV/0!		16379.8	20216.2						18298
A0A0R4IIR1	raw	median	90782.1	114133	109455	104087	105351	144440	64959.4	84516.1	97718	138769	140398	100396	72633.5	65335.8	77747.4	82478.4	89628.9	109076	93485.2	82635	106706	113366	136184	107040	104765	112210	114820	106784	98641.3	94349.6	78746.5	92673.2	103068	100162
A0A2R8RTM3	raw	median	75511.5	65308.3	109744	49220.7	40119.2	107210	62329.5	53610.7	64978.8	84320.2	108899	43538.8	54992.3	63647.1	51580.3	75758.5	74552.3	62414.3	93731.9	39076.3	40635.4	84145.6	130671	67898.2	74140.6	74615.6	69767.8	82826.3	42777.7	71433.9	76711.2	61482.6	94670.4	71785.7
Q6IQL7	raw	median	1.04654e+06	200139	1.26556e+06	1.25569e+06	1.37185e+06	1.16245e+06	378027	834589	896212	740531	1.52357e+06	974883	808741	889072	1.25051e+06	1.08531e+06	1.03324e+06	191270	1.08091e+06	996891	1.3895e+06	912368	792516	1.05701e+06	931713	1.02913e+06	612726	1.1588e+06	957840	1.05054e+06	1.07156e+06	1.49058e+06	1.35624e+06	1.09093e+06
Q6P0V6	raw	median	129561	108218	107070	222338	103478	121090	40677.9	77182.2	86386.5	150846	107445	137509	103176	128738	64267.6	63095.9	127915	103423	91448.1	176514	104809	95039	85279.3	97751.5	110272	99198.2	124812	81720.7	135105	134024	155162	76605.6	78846.8	110684
F1Q7N1	raw	median	1.05549e+08	6.75831e+06	3.66366e+06	4.95543e+06	6.06209e+06	6.09503e+07	2.54022e+06	1.00294e+06	5.54698e+06	7.03467e+06	6.90698e+06	8.60985e+06	7.78441e+06	9.76118e+06	4.3955e+07	4.91133e+06	1.04208e+08	6.45883e+06	3.12912e+06	3.93412e+06	6.14009e+06	4.78377e+07	5.32546e+06	1.27022e+06	2.22879e+07	6.36963e+06	5.82059e+06	5.25331e+06	8.45933e+06	1.01118e+07	1.17647e+07	5.23934e+07	6.13737e+06	1.32888e+07
Q6NXC1	raw	median	222240	364082	307469	275884	234935	368553	123710	180242	217409	443187	371809				13034.9	181938	219416	347949	262608	219025	237958	289265	259352	228278	257981	249653	366700	282791				15537.3	227356	228407
A0A0R4IJ61	raw	median	69774.4	117413	39791.8	25838	18282.9	92635.9	73238.1	116337	55858	62597.5	91495.9	45653.7	42391.5	15688.8	34064	40927.7	68888	112210	33986	20512.8	18518.1	72706.7	153540	147341	78462.8	64142.1	51794.1	69590	44855.6	55065.7	18909.1	40603.5	51144.6	49513.1
Q52JI6	raw	median	349511	254851	268423	396504	214702	337827	103551	171496	219165	410847	419261	308281	169653	231296	226829	207175	345071	243558	229259	314785	217465	265149	217090	217201	256197	251669	339941	318882	302892	220376	278772	270375	258893	280225
F1QQ04	raw	median	78208.1	15870	147932	118705	76577.9	121064	35000.7		126819	119766	155305	108048	73227	107089	110052	102196	77214.6	15166.8	126348	94239.6	77563.2	95019.3	73377.4		79847	145628	99095.7	118122	106160	95120.5	129071	131180	127708	119010
X1WDQ5	raw	median																									#DIV/0!									#DIV/0!
A0A2R8Q1I4	raw	median	1.30632e+06	694399	809777	1.5745e+06	883077	994841	322830	835131	825682	1.65544e+06	1.13614e+06	1.54006e+06	814647	1.08528e+06	790483	716745	1.28973e+06	663628	691627	1.25e+06	894440	780816	676798	1.0577e+06	913091	948136	1.36973e+06	864123	1.51313e+06	1.05821e+06	1.30804e+06	942239	895669	1.11241e+06
Q4V984	raw	median	111019	138704	183398	170980	161822	165293	86582.1	132903	195635	187590	207754	210892	136388	178333	149202	159130	109609	132558	156639	135741	163904	129733	181515	168322	147253	224649	155214	158014	207205	177166	214937	177845	198854	189236
A5WVI9	raw	median		21072.6	40898.8	45304.3	43062.6	66777.1	12831.9	25684.2	27148.1	35910	73730.6	34971.6	22936.5	20629.8	33389.3			20138.8	34931.4	35967.1	43616.6	52411	26901.4	32529.1	35213.7	31174.4	29712.4	56078	34360.3	29794.1	24864.2	39799.4		35111.8
I3IRW7	raw	median	41548.9	98519.9	97474.3	88329.2	52236.3	107445	37293.1	67803.6	44945.8	55760.3	53314.3	48912.3			32301.3		41021.1	94154.3	83252.4	70124.6	52908.4	84329.7	78183.2	85873.5	73730.9	51611.6	46136.9	40549.8	48057.2			38502.4		44971.6
Q90XR6	raw	median	165052	165474	164505	158367	218272	136353	165984	122092	205058	315143	297951	171015	218446	186471	189697	155863	162955	158142	140503	125727	221080	107019	347978	154630	177255	235470	260754	226616	168025	283757	224746	226115	194772	227532
Q6P0S5	raw	median	115359	59994.7	111679	155877	89408	241017	44284.8	101228	119499	131720	255044	134542	75727.6	76173.8	135204	104228	113894	57336.2	95384.7	123750	90558.5	189166	92841.1	128205	111392	137222	108987	193982	132190	98368.7	91809.1	161160	130247	131746
Q66I16	raw	median	525247	298657	722590	587513	732617	828071	239099	437976	556253	813797	820496	644408	483581	444893	467005	431385	518574	285423	617161	466427	742044	649924	501259	554698	541939	638749	673347	624053	633143	628163	536211	556660	539074	603675
X1WH54	raw	median	128731	154269	165685	167656	126321	161744	76625.4	113201	187973	198831	163259	170412	129273	149009	121214	152819	127096	147433	141511	133102	127946	126948	160642	143369	138506	215850	164516	124172	167433	167923	179594	144485	190968	169368
Q568Q7	raw	median	20869	30769.6	32748.3	29441.9	20655.4	31025.4	19287.3	17822.3	60987.1	69946.5	34204.5	52234.3	19261.7	19397.7	26396.4	24373.5	20603.9	29406.1	27970.2	23373.9	20921.2	24350.8	40434.9	22572	26204.1	70031.9	57874.7	26015.3	51321.2	25020.6	23379.3	31463.9	30458	39445.6
Q503D3	raw	median	106226	132576	106156	108265	86176.4	201564	55015.6	119749	71033.8	84336.7	123072	81512.5	57787.4	68809.9	68728.3	28906.4	104877	126701	90667.4	85951.3	87285.3	158200	115338	151663	115085	81568.6	69781.4	93606.2	80087.5	75064.7	82933.7	81922.7	36122.5	75135.9
F1Q924	raw	median	68316.5	66134.1	78740.8	103938	73794.3	90159.9	29609.7	53488.5	60461.8	62079.8	92900.9	79221.8	44752.3	52715.2	63712.5	41345.3	67448.7	63203.6	67252.2	82516.7	74743.9	70763.4	62075.4	67743.4	69468.4	69428.7	51365.7	70658.6	77836.9	58132.4	63535.5	75943.9	51666.5	64821
Q6DGL9	raw	median	341485	298984	448183	567443	386016	577509	204590	397408	401322	597624	647913	393120	319574	331492	386315	400384	337147	285735	382791	450493	390982	453266	428914	503319	404081	460841	494483	492790	386248	415121	399533	460479	500333	451228
E9QJ40	raw	median	74275.1	77490	64657	67526.3	73992.4	106854	20602	35379.2	65328.4	97510.7	82955.1	69194.1	50463.2	49942.1	59672.4	64580.6	73331.6	74056.3	55223.2	53609.2	74944.5	83866.1	43191.1	44807.9	62878.7	75017.1	80681.7	63094.1	67984.5	65550.8	60193.1	71128.2	80702.1	70543.9
Q6I6N2	raw	median	25007.3	19121.6	20559.2	28091	20205.7	39093.1	10507	19325.9	47064.4	42592.6	90980.1	43603.4	25173.7	20985.1	28236	41921.3	24689.6	18274.3	17559.5	22301.5	20465.7	30682.8	22027.4	24476.3	22559.6	54044.4	35241.7	69197.7	42841.1	32700.1	25292.5	33656.7	52386.3	43170.1
B0UXP9	raw	median	32263.5	25595.4	42642.5	35142.3	29032.2	39630.5	16812.6	25639.4	36268.8	36231.4	31753.3	35303.2	20004.6	29433.4	31323.8	20634.3	31853.6	24461.2	36420.8	27899.5	29405.7	31104.6	35246.8	32472.3	31108.1	41647.7	29978.4	24150.9	34686	25985.6	35474.9	37337.2	25785.3	31880.8
F1QB50	raw	median		11314.8					13890.1	16599.8	24421.5	23385.4	42655.1	18496.5	21189.4	20039.6	28537.7	35657.1		10813.4					29120	21023.6	20319	28043.3	19349.4	32442.6	18173.1	27524.6	24152.9	34016.3	44558.3	28532.6
F1QUV8	raw	median	218941	20394.9	31110.8	35341	35340.1	202614	15159.5	18006.3	33682.2	45988.2	30325.2	49672.3	44025.7	63114	395348	31021.5	216160	19491.2	26571.6	28057.2	35794.9	159025	31781.2	22805.1	67460.7	38677.5	38051.3	23064.8	48804	57188.6	76068.6	471246	38765.5	98983.3
F1QXD5	raw	median	10828	147321	28394.5	370952	26218.4	36915.8		22557.3	20770	25546.6	17720	297291	16565.7	37783.1	11017.2	13818.5	10690.5	140793	24251.6	294499	26555.7	28973.9		28568.9	79190.3	23850.3	21137.6	13477.5	292094	21518.6	45538.4	13132.3	17268.1	56002.1
Q6DGJ1	raw	median	144501	189385	171137	186713	151404	197283	76295.4	144424	139985	171245	165543	155005	133237	123165	131641	125321	142666	180993	146167	148231	153352	154840	159950	182913	158639	160746	141691	125909	152295	173073	148446	156914	156606	151960
Q6PC41	raw	median	847236	706639	800691	1.07976e+06	950330	1.37051e+06	545938	780209	817382	939577	1.00456e+06	965078	915025	866308	785616	929716	836473	675326	683866	857225	962558	1.07567e+06	1.14453e+06	988137	902973	938606	777420	764045	948207	1.1886e+06	1.04412e+06	936436	1.1618e+06	969905
B0S784	raw	median	279558	107757	368560	373482	327134	449979	95168.1	190927	242730	225732	460974	254301	196898	166995	259457	204750	276007	102982	314785	296507	331344	353173	199516	241810	264515	278729	186774	350608	249855	255767	201272	309268	255862	261017
Q6DHP3	raw	median	114596		104994	129904	70529.9	134832	33609.4	78342	90401.5	114329	181934	218303	60664.6	139759	72454.7	86285.7	113140		89675.2	103130	71437.5	105825	70460.6	99220.4	93269.9	103809	94597.3	138375	214487	78802.2	168446	86364.4	107826	124088
F1QY00	raw	median	77316.5	87167.9	101219	70084.1	65984.6	133882	50958.4	75762.9	112593	59389.5	132396	93014.8	64718.4	60368.3	114748	27870	76334.3	83305.3	86450.8	55639.7	66833.6	105079	106832	95954	84553.6	129292	49139.7	100698	91388.7	84068	72759.4	136777	34827.3	87368.6
A0A2R8QHQ4	raw	median	74936.6	53819.3	87961.9	91626.9	65599.4	106643	30879.8	38006.4	61412.1	105727	119768	85007.9	57661.7	55341.1	62153.3	61978.9	73984.6	51434.4	75127.8	72742.6	66443.5	83700.1	64738.1	48135.2	67038.3	70519.9	87480	91092.9	83521.8	74901.5	66700.3	74085.3	77450.9	78219.1
F1Q895	raw	median	175124	129667	214291	187678	84515.1	114607	68099.3	119593	92471.5	232010	245756	147396	136306	124559	137309	145865	172899	123921	183025	148998	85602.6	89951.4	142767	151465	137329	106186	191968	186917	144819	177059	150125	163669	182278	162878
A0A2R9YJG7	raw	median	20461	37738.9	20257.5	22300.2	16398.7	19528.5			16112.5		46140.7			11557.6	16719.2		20201.1	36066.6	17301.8	17704.2	16609.7	15327.2			20535.1	18502.1		35093.7			13929.9	19928.9		21863.7
E7FCE5	raw	median	309536	453647	435691	472294	407484	549740	156889	249512	341201	356184	432509	316234	325045	258233	285437	248958	305604	433545	372121	374955	412727	431471	328910	316008	371918	391803	294712	328958	310705	422228	311238	340235	311106	338873
Q6TNT8	raw	median	95648.6	65615.9	105955	121528	77452.1	140023	33351.7	80638.6	85591.8	118997	178948	98460.6	64811.2	66873.7	91579	90999.6	94433.5	62708.3	90495.3	96480.8	78448.6	109899	69920.3	102129	88064.3	98285.7	98459.7	136104	96739.3	84188.5	80600	109160	113716	102157
A0A2R8QHT3	raw	median																									#DIV/0!									#DIV/0!
A2AR68	raw	median	419563	447879	446162	480832	350778	485384	188804	295458	337446	610864	492129	464303	358009	301386	319493	319259	414233	428033	381065	381732	355292	380961	395819	374198	388917	387491	505438	374304	456186	465047	363248	380828	398957	416437
Q6P6X6	raw	median	107928	120139	155648	140833	112948	156791	58013.1	94883.2	89038.8	133294	170585	103045	69900.5	79625.8	94837.5	83741.8	106557	114815	132938	111807	114401	123060	121622	120170	118171	102244	110290	129743	101244	90799.5	95969.7	113044	104647	105998
E7FGD0	raw	median	47542.1	96650.4	102882	113102	34375.5	125565	48047	85532.9	79462.8	71036.6	54269.8	41330.8	30975.8	61798.8	62314	27336.3	46938.1	92367.6	87871.3	89791.4	34817.8	98551.4	100728	108328	82424.2	91247.7	58776.7	41276.5	40608.3	40237.1	74483.6	74276.9	34160.4	56883.4
F1R9Y1	raw	median	96156.5	89661.7	144320	148695	120268	192597	43703.3	68424.7	117609	115598	217672	109577	76186.8	79752.1	118788	118686	94935	85688.6	123263	118049	121816	151163	91622	86660.1	109150	135051	95647.1	165557	107661	98965.2	96121.9	141592	148314	123614
Q6P5K3	raw	median	88477.4	32287.6	44649	71647.9	47504.3	222036	17262.7	21233.8	117832	92105	438271	66691.4	48868.4	60196.7	87451.2	137197	87353.4	30856.8	38134.5	56881.3	48115.5	174268	36190.4	26892.7	62336.6	135307	76209	333340	65525.6	63479.2	72552.6	104240	171446	127762
Q5U3J4	raw	median	83690.3	36789.8	32978	22769.2	22903	57963.3	7281.54	27088.8	64753.5	104314	273583	62512.2	28502.9	25696.2	64832	63582.3	82627.1	35159.6	28166.3	18076.5	23197.7	45493.4	15265.4	34308	35286.7	74356.9	86310.6	208082	61419.4	37024.8	30970.5	77278.3	79454.6	81862.1
A0A0R4IHE5	raw	median	206674	200074	320582	330031	200695	306550	146636	177083	198609	253853	177349	209285	201378	165017	191805	152313	204049	191208	273808	262012	203277	240600	307417	224277	238331	228064	210042	134888	205626	261586	198888	228627	190336	207257
Q7T1B0	raw	median	103962	111798	109847	179619	75471.2	111890	52526.8	48320.6	92854.6	224944	169198	145481	59253.1	68095.8	65589	51800.6	102641	106844	93820.1	142600	76442.3	87818.2	110120	61198.2	97685.5	106626	186122	128689	142937	76968.6	82073	78180.6	64731.8	108291
Q6IQH4	raw	median	174600	139251	64659.2	95829.8	58851.5	102721	73364	133451	129328	276312	252313	181673	135025	138300	144818	148510	172382	133081	55225.2	76079.3	59608.7	80622.4	153804	169016	112477	148509	228624	191904	178497	175394	166687	172619	185584	180977
F1QX52	raw	median	101912	129750	121790	147854	64942.6	126498	33659.7	75434.1	78625.6	100643	103904	105286	47382.5	58518.8	51246.2	45726.4	100617	124001	104020	117381	65778.2	99283.9	70566.1	95537.6	97148.1	90286.3	83273.4	79027.2	103445	61548.9	70530.2	61084.3	57141.2	75792.1
A2BGE0	raw	median	63187.8	177919	199902	164713	44120.1	158466	94448.1	99965.1	126972	95973.1	57496.5	56621.6	120730	127535	125976	39914.5	62385.1	170035	170735	130766	44687.8	124375	198006	126606	128449	145803	79409.5	43730.7	55631.8	156826	153713	150161	49878.5	104394
X1WDS9	raw	median	398046	430526	395069	317165	300946	315346	130073	160713	352012	546369	396161	328466	334016	336705	371733	292906	392990	411449	337427	251797	304819	247504	272692	203544	302777	404218	452074	301313	322724	433881	405816	443098	366025	391144
E9QJJ0	raw	median	222231		212957	245721	167863	242347	55318.1	161266	167680	207233	206515	214266	137701	168538	151937	162001	219408		181885	195078	170023	190209	115972	204244	182403	192549	171468	157071	210520	178872	203131	181106	202441	187145
Q5RH29	raw	median	49408.5	38592	35961.5	57966.9	34995.1	56224.7	21741.6	34646.5	29586	43970.8	37313.9	46678.9	27362.6	27606.5	36988.6	33788.2	48780.9	36881.9	30714.6	46019.9	35445.4	44128.8	45580.3	43879.9	41429	33973.9	36382.1	28380.2	45862.8	35543.5	33273	44089.6	42222.9	37466
B8JMZ1	raw	median	96090.3	61109.3	65561.1	82894.7	20900.9	81488.7	23038.2	50650.4	32445.1	43138.4	85634.5	43965.6	26703.5	25862.3	59151.2	22306.4	94869.6	58401.4	55995.4	65810.1	21169.8	63957.6	48298.6	64148.8	59081.4	37256.9	35693.4	65131.9	43197	34687.4	31170.8	70506.9	27874.9	43189.9
F1QXF8	raw	median	34195.5	46634.3	43433.3	51827.3	40883.9	40480.6	27912.2	26373.4	33735.5	39924.9	37172.5	30179.8	27663.1	28899.9	30441.2	25972.8	33761.1	44567.8	37096.2	41145.7	41409.9	31771.8	58516.7	33402	40208.9	38738.7	33034.4	28272.7	29652.2	35933.9	34831.8	36285.2	32456.5	33650.7
F1QXB0	raw	median	69367.2	97694.4	82596.6	103858	65738.2	98080.9	42122.5	54024.2	84249.3	92764.8	92925.7	76575.9	51723	86824.5	65739.5	55564	68486	93365.3	70545.4	82452.8	66584.1	76980.3	88307.8	68421.8	76892.9	96744.1	76754.9	70677.4	75237.2	67187.3	104646	78360	69434.7	79880.2
A0A2R8Q8S1	raw	median	204155	281306	238963	259986	227222	297368	110836	165308	222169	307683	335839	237856	191297	205788	208206	212801	201561	268841	204097	206403	230145	233393	232362	209364	223271	255119	254581	255433	233698	248492	248028	248177	265923	251181
Q1LWH1	raw	median	281113	121914	257619	322494	212519	310791	84291	168504	167377	277663	357620	259619	213001	206013	165040	174419	277541	116511	220031	256028	215254	243929	176712	213410	214927	192200	229742	271999	255080	276685	248299	196725	217961	236086
R4GEU9	raw	median																									#DIV/0!									#DIV/0!
B8JIV0	raw	median	206758	223566	269245	272477	249900	295215	111515	164078	202311	208040	274686	218014	221258	210300	193335	197889	204132	213659	229961	216319	253116	231704	233785	207805	223810	232315	172135	208921	214203	287411	253466	230451	247289	230774
A0A0R4IQQ6	raw	median	232641	309004	292702	346547	364955	320593	95041.7	186520	251670	290631	366719	269297	175130	266164	175137	216840	229686	295311	249995	275123	369651	251623	199251	236228	263358	288995	240472	278919	264589	227491	320796	208760	270970	262624
C7DZK3	raw	median	153622	316551	396998	402717	442735	426990	197403	204129	356164	401524	378241	371836	226931	261869	216916	159345	151670	302524	339074	319717	448432	335129	413845	258530	321115	408986	332227	287683	365336	294779	315620	258559	199122	307789
A0A0R4IVW4	raw	median	88423	72429.3					22995.4	43890.7	59167.1	79920	86831.5	36767.1	54065.9	49009.6	49356	43275.7	87299.7	69219.8					48208.8	55587.8	65079	67942	66127	66042.3	36124.4	70230.6	59069.3	58831.3	54078.7	59805.7
F6P2R4	raw	median	169138	205847	153367	201648	155975	228295	54403.4	91762.2	101544	244052	172582	151061	82716.3	117520	103461	89783.4	166990	196725	130990	160088	157982	179181	114054	116217	152778	116604	201932	131263	148420	107447	141642	123324	112196	135353
Q7SX58	raw	median	200411	273121	240458	249172	178381	220381	63793.6	151320	168608	162089	189914	204468	118088	146561	155621	131556	197865	261018	205374	197818	180677	172969	133740	191647	192638	193613	134115	144445	200894	153394	176644	185497	164396	169125
Q7ZUW5	raw	median	12624	11010.2	8058.52	12069	9106.49	19484.6	5582.46	8208.29	12644.1	12038.4	42206	16034.5		8543.64	15119.4	10997.5	12463.6	10522.3	6882.74	9581.6	9223.66	15292.7	11703.4	10395.8	10758.2	14519.3	9960.79	32101.1	15754.2		10297.3	18021.9	13742.9	16342.5
Q6NSM5	raw	median	38647.5		45855.4	51972.3	45564.5	59175.5	16486	35698.8	43888.6	46734.4	82741.9	47571.1	36525.2	38361.2	48956.4	52482.5	38156.5		39164.9	41260.8	46150.8	46444.8	34562.2	45212.6	41564.7	50397.6	38668.7	62931.9	46739.4	47445.5	46235.1	58354.9	65583.9	52044.6
F1QNJ3	raw	median	22733.2	29328.6	31029.5	37281.8		38162.8	14797.5	16206.1	20091.3	26989.1	30092	21543.7	26772.1	19138.3	18149.3	22343.3	22444.4	28028.9	26502.2	29598.1		29952.7	31022.4	20525.1	26867.7	23071	22331.2	22887.4	21167.1	34776.4	23066.6	21633.6	27920.9	24606.8
A7MCL7	raw	median	108705	246837	139200	137926	85633.8	190040	36868.8	83703.3	78936.9	111370	174439	71188.3	66523.3	66486.8	98673.4	89187.3	107324	235899	118890	109499	86735.7	149155	77293.7	106011	123851	90643.8	92149.2	132675	69943.8	86412.5	80133.8	117616	111451	97628.2
F1R9Y5	raw	median	60060.7	44917.2	62059.8	76041.6	32059.5	76307.4	15901.6	36001.1	28696	36024.2	48457	43596	25205.3	30577.6	33385.1	36076.9	59297.7	42926.8	53005	60369.4	32472	59891	33337	45595.5	48361.8	32951.9	29806.9	36855.5	42833.9	32741.2	36853.9	39794.3	45083	37115
F1Q545	raw	median	58359.2	83823.4	88971.5	92746.3	69313.2	95945.1	38817.5	45683.8	45291.8	47624.8	61269.4	57538.6	46397	48511.2	51174.4	50456.2	57617.8	80109	75990.2	73631.3	70205	75304	81379	57858.6	71511.9	52008.9	39405.4	46600.3	56532.8	60268.9	58468.5	60998.7	63051.8	54666.9
Q6IQE2	raw	median	487116	401247	515460	620202	552968	602185	207585	324470	418037	556133	662768	456125	342021	330954	332648	349788	480928	383467	440252	492378	560083	472634	435192	410943	459485	480035	460153	504088	448151	444279	398885	396509	437107	446151
A0A0R4IQH0	raw	median	878384	521247	874638	1.02426e+06	804282	1.14934e+06	286310	632636	673247	1.15762e+06	1.75677e+06	1.01633e+06	701152	608822	839818	751966	867225	498149	747024	813160	814631	902078	600235	801236	755467	773094	957835	1.33616e+06	998561	910783	733788	1.00104e+06	939682	956369
F1QFJ8	raw	median	32683.1		45060.7	47119.5	35998	69809.6	19908.7	31705.2	41746.6	70181.2	101976	51790.3	27329.4	26318.1	34957.9	37716.2	32267.9		38486.1	37408.2	36461.1	54791.2	41737.7	40154.7	40186.7	47937.9	58068.9	77561.1	50884.9	35500.5	31720.1	41669.1	47131.5	48809.2
A0A0R4IQ97	raw	median	104097	93414.1	128766	130718	100457	89492.1	28930.8	103712	80833.6	128319	134949	111399	74886.9	80037.8	62043.2	81050	102775	89274.7	109978	103777	101749	70239.2	60652	131352	96224.7	92821.8	106173	102640	109451	97276.8	96466.2	73954.1	101283	97508.1
A0A2R8RUN5	raw	median	85499.3	77033.1	50225.1	89434.4	38394.6	91827	33638.3	42177.4	32044.6	39666.3		33393.5	24294.1	38980	27320.2		84413.2	73619.6	42897	71002	38888.7	72071.8	70521.2	53417.8	63353.9	36797	32820.5		32809.7	31557.5	46980.9	32565		35588.5
Q6PC14	raw	median	301409	340481	333395	368310	271490	328032	138113	214914	192893	342281	378850	265083	182653	196488	204473	179544	297580	325393	284751	292401	274984	257461	289548	272189	286788	221500	283208	288146	260449	237262	236819	243727	224365	249434
Q1L9E4	raw	median	376552	87413.7	313688	377709	156632	322645	87314.6	268372	163857	240294	978665	188297	205547	280176	248881	313795	371769	83540.2	267919	299864	158648	253233	183051	339894	244740	188158	198823	744354	185005	267002	337684	296660	392129	326227
K4IAH1	raw	median	99419.9	139557	218058	224490	203156	201913	99461.9	126194	131527	213592	258896	190021	140175	136402	127751	160687	98156.9	133373	186242	178222	205770	158474	208517	159826	166073	151033	176729	196912	186699	182084	164399	152276	200800	176367
Q6IQI6	raw	median	331893	230987	306477	354774	227692	383237	116193	233666	223166	293596	550457	323059	219585	212319	251995	248761	327676	220751	261761	281655	230621	300789	243592	295938	270348	256263	242926	418667	317411	285237	255899	300373	310860	298455
A8WHP4	raw	median	41348.3	54972.4	48350.1	44350.4	28907.3	50720.2	21088.4	38136.1	42178.8	39430.9	71787.4	38059.6	23275.8	30957	25878.1	25186.8	40823	52536.5	41295.6	35209.8	29279.2	39808.5	44210.9	48299.5	41432.9	48434.2	32625.7	54600.1	37394.3	30234.8	37311.1	30846.1	31474.3	37865.1
Q6PC53	raw	median	328245	156538	430232	408644	263422	1.00751e+06	81469.9	139500	237362	326072	1.11266e+06	263576	135344	105270	308000	223306	324075	149601	367459	324422	266811	790762	170798	176678	321326	272565	269797	846268	258969	175809	126877	367129	279051	324558
Q6IMW6	raw	median	836710	587863	544688	687264	535101	546217	189585	567566	350436	242622	784002	592619	421384	503751	305704	487451	826081	561814	465216	545619	541986	428707	397457	718824	560713	402408	200749	596297	582259	547370	607150	364392	609136	488720
A0A0N4SU18	raw	median	54903.5	26147.2	54172.9	42862	36426.3	88538.3	18731.8	44660.5	37147.4	63133.9	57351.4	46164.8	22536.8	24125.7	23548.9	29459.8	54206	24988.5	46268.8	34028.2	36895	69490.7	39270.3	56562.7	45213.8	42656.6	52237.9	43620.4	45357.7	29274.9	29077.7	28069.8	36813.9	38388.6
F1RCD5	raw	median	109644	22407.3	104159	116592	98784.6	131524	40458.1	86785	73768.9	108120	127296	122288	105020	84494.1	106076	98322.7	108251	21414.3	88961.5	92562.4	100056	103229	84818.4	109913	88650.7	84709.3	89459.6	96818.8	120151	136418	101837	126440	122867	109838
A0A0G2KSN1	raw	median	92377.4	77840.5	114430	115147	71324.3	120689	43270.3	87503.6	54683.4	59815.9	76722.6	75232.7	49610.5	51091.8	66363.3	59308.7	91203.8	74391.2	97734	91415.1	72242.1	94724.5	90714.2	110824	90406.1	62793.3	49492.5	58353.7	73917.5	64443.1	61578.8	79103.6	74114.2	65474.6
G1K2N0	raw	median	112973	129896	132879	192816	135656	207785	67330.7	96739.8	104657	207806	236855	191968	135505	93391.3	141562	107334	111538	124140	113491	153076	137401	163083	141156	122521	133301	120178	171941	180147	188612	176019	112561	168739	134129	156541
A0A0H2UKP2	raw	median	252407	130134	411729	386621	511890	386923	92543.7	215221	187742	228442	461544	310062	126779	125461	297713	193162	249201	124368	351655	306938	518477	303682	194014	272578	290114	215585	189016	351041	304641	164683	151213	354867	241382	246554
E7FAG7	raw	median				8821.4		15363.4				17259.8	85760.9	6817.2				9126.74				7003.31		12058.2			9530.75		14281	65228.1	6698.02				11405.1	24403.1
E7FD91	raw	median																									#DIV/0!									#DIV/0!
U3JA30	raw	median	66424.8	56560.3	83151.5	88883.1	65278	102409	21854.7	62996.1	60090.9	54909.4	98610.6	57324.9	38497.4	42674.2	58157.9	45423.4	65581	54054	71019.3	70564.3	66118	80377.4	45817.4	79784.7	66664.5	69002.8	45432.8	75001.3	56322.7	50007.4	51433.4	69322.9	56762.6	59160.8
B3DI58	raw	median	296564	283609	248085	301001	203519	180391	121625	123246	217255	179027	306771	166163	114520	124588	48873.3	119044	292797	271042	211888	238965	206137	141582	254982	156092	221686	249475	148129	233324	163258	148759	150161	58255.9	148761	162515
F8W4J1	raw	median	296330	361710	349204	354367	100655	453984	304712	240646	187729	210440	292947	236960	162839	232925	240824	163002	292566	345682	298254	281332	101951	356316	638815	304779	327462	215571	174121	222810	232818	211524	280735	287057	203693	228541
Q6DC92	raw	median	70475.2	70551.1	87649	23305.8	78342.6	90285.3	32379	60509.1	70605	88023.5	95519.9	75267.4	55084.8	65599.9	70981.7	18880.6	69579.9	67424.8	74860.6	18502.5	79350.6	70861.8	67881	76635	65637	81076.3	72831.9	72650.6	73951.6	71554.2	79064.8	84608.6	23593.9	69916.5
A0A140LGP1	raw	median	94795.1	151202	156640	144077	114403	167959	58281.3	96318.9	145659	158429	148791	133932	84619	90259.1	73830.3	68538.9	93590.9	144502	133786	114383	115876	131825	122184	121988	122267	167262	131087	113168	131591	109919	108785	88004.1	85648.6	116933
A0A0R4IMS3	raw	median	243112	218176	260424	318037	189897	419101	85574	132011	222288	439557	682457	245173	147513	145707	192433	164592	240024	208508	222427	252490	192340	328938	179402	167192	223915	255255	363696	519063	240887	191617	175615	229376	205680	272649
F1R8J6	raw	median	27379.4	40784.3	41464.7	34380.9		29760.7	14530.4	41023.1	27664.3	28490.5	40825.1	45809.1	21990.8	29362	25928.4	29137.3	27031.5	38977	35414.8	27295		23358.1	30462.4	51955.9	33499.3	31767.1	23573.5	31050.8	45008.2	28565.6	35388.8	30906.1	36411	32833.9
Q6GQL7	raw	median	48337.9	66276	51802.6	68070.8	48375.4	51634.1	17917	36638.6	39791.9	44098.1	53857.2	38949.6	26079	28713.2	21959.4	23873.2	47723.9	63339.1	44244.3	54041.4	48997.8	40525.8	37562.2	46402.9	47854.7	45693.3	36487.4	40962.7	38268.6	33876.2	34606.8	26175.1	29832.8	35737.9
Q58EB2	raw	median	129144	73771	159522	178556	146338	229777	53746.7	93376.1	109657	114070	143314	121926	86535	118971	100573	116072	127504	70502	136247	141756	148221	180344	112678	118261	129439	125919	94383.3	109002	119795	112407	143391	119881	145048	121228
Q5XJS3	raw	median	50985.5	48207.9	52959.5	60367.2		44646.4	28688.7	36049.8	35499.1	49541.7	68768.8	63507.4	37374.4	45746.1	41431.6	39341.3	50337.8	46071.7	45232.5	47925.5		35041.4	60144.6	45657.3	47201.5	40763.8	40991.5	52304.2	62397.2	48548.6	55135.9	49385.5	49162.2	49836.1
E9QDF1	raw	median	89928.6	100161					56213.5	48974.6	83811.9	214236	80833.1	45557.6	51429.2	54189	68545.3	39328.7	88786.2	95722.8					117849	62026.5	91096.1	96241.8	177262	61480.1	44761.1	66805.5	65311.7	81704.5	49146.4	80339.1
Q5RJ97	raw	median	152526	208135	217784	220736	194142	225725	106304	135330	179437	283231	212862	166788	134162	124997	116610	147602	150588	198912	186008	175242	196640	177164	222861	171396	184852	206048	234350	161899	163872	174273	150653	138997	184448	176818
F1Q4X3	raw	median	426406	506872	366924	593546	375568	426550	122717	247631	365023	530307	347827	399738	188216	402708	221698	264070	420989	484411	313388	471216	380400	334784	257271	313625	372011	419159	438784	264550	392750	244490	485368	264259	329991	354919
Q642H5	raw	median	71989.8	95865.2	43040.8	49236.3	36839.8	106448	48634.3	56830.4	31845.8	102407	108853	59393.8	21883.9	26524.8	47302.3	65782.6	71075.3	91617.2	36760.9	39088.7	37313.8	83547.4	101960	71975.9	66667.4	36568.7	84732.9	82791.8	58355.5	28426.8	31969.2	56383.3	82204.2	57679.1
A0A286Y9F3	raw	median	37377.8	33294.6	34693	36487.7	18653.2	49688.1	6718.18	26243.6	37402.1	23740.3	71944.7	42562.8	11278.3	17895.3	34853	26931.1	36903	31819.3	29631.1	28967.6	18893.2	38998.5	14084.4	33237.5	29066.8	42949.1	19643.1	54719.8	41818.7	14650.3	21568.4	41544.1	33654.1	33818.4
Q6PBJ2	raw	median	76258.8		74301.8	95329.8	86114.7	119731	38714.4	62421.9	63976.7	45120	90147.5	76587.6	77878.9	91046.8	73612.3	81118.6	75290		63460.9	75682.4	87222.8	93972.7	81163.1	79057.6	79407.1	73464.9	37333	68564.4	75248.7	101163	109735	87744.2	101369	81827.7
Q6NV37	raw	median	42263.5	28145.1	78337.1	41471.2	25970.6	111274	13509.2			98595.8	133554				50735.9	37669.5	41726.6	26897.9	66907.4	32924	26304.7	87334.9	28321.4		44345.3		81579.6	101579				60476	47073.1	72676.9
Q4G5V7	raw	median	110794	90296.1	120450	170760	50512.5	52812.8	21760.6	38799.7	40980.4	155746	234335	108144	46344.9	45643.2	120207	108886	109387	86294.9	102876	135567	51162.4	41450.9	45620	49139.9	77687.2	47058	128866	178230	106254	60201.2	55011.8	143284	136067	106872
F6PBQ1	raw	median	52051.8	52091.9	54612	57425.5	38891.6	52934	28766.6	38592.6	31518.1	54665.1	55935.7	44246.2	39624	39524.8	34082	44814.1	51390.6	49783.6	46643.9	45590.1	39392.1	41546	60307.8	48877.6	47941.5	36192.5	45230.7	42543.6	43472.7	51470.8	47637.5	40625	56001.2	45396.8
B0R0D7	raw	median	20925.1	24228.9	25789.5	30971.3	25087.7	35239.7	9434.27	19401.8	21899.4	30078.1	42317	26302	18685.3	19997.8	21428	22012.2	20659.3	23155.3	22026.7	24588.1	25410.5	27658.5	19778.5	24572.4	23481.2	25147.2	24887	32185.5	25842.2	24271.9	24102.5	25541.7	27507.2	26185.7
A0A0R4ITJ5	raw	median	12022598	6570439	10489928	13252744	9577310	1.61231e+07	3271379	8218165	8.88576e+06	15617087	19727725	1.14354e+07	9.1168e+06	8.04768e+06	9224841	8.27552e+06	1.18699e+07	6.27929e+06	8.9594e+06	1.05214e+07	9.70054e+06	1.26545e+07	6.85829e+06	1.04083e+07	9.65644e+06	1.02036e+07	1.29218e+07	1.50045e+07	1.12355e+07	1.18426e+07	9.69953e+06	1.09958e+07	1.03414e+07	1.15306e+07
A0A2R8QPL6	raw	median	194742	228033	303133	252539	176183	288086	98299.9	111815	239313	421028	254216	192198	160157	136065	156984	165441	192269	217928	258905	200491	178450	226109	206081	141614	202731	274805	348365	193352	188838	208041	163993	187121	206741	221407
Q6NVI6	raw	median	133841	166610	186710	187986	120291	165226	50751.4	105921	110125	122094	143646	142657	101209	115933	112899	123523	132141	159227	159469	149242	121839	129680	106398	134149	136518	126457	101023	109255	140163	131468	139730	134573	154359	129628
B7ZD40	raw	median	49389.1	22446.6	30525	36380.5	23336.6	47039.8	9744.14	24114.3	23385.9	36263.6	84735.3	39015.7	18940.2	22751.2	33301.7	26292.4	48761.7	21451.9	26071.3	28882.5	23636.9	36919.9	20428.1	30540.8	29586.6	26854.2	30005.1	64448	38333.6	24603	27421.1	39694.9	32855.9	35527
A0A0G2KMC2	raw	median	13390.8	37684.5	42441.9	37031.9	52616.6	28225.3	16147.6	11830.7	29324.6	47952.1	37314.1	31758.6	11478.4	17532.9	15210.6	9984.26	13220.7	36014.6	36249.4	29399.6	53293.7	22153.1	33852.8	14983.6	29895.9	33673.6	39676.2	28380.4	31203.4	14910.2	21131.6	18130.7	12476.7	24947.9
Q98874	raw	median	31286.4	23096.4	35947.7	36966.7	25425	45862.6	16251.9	23592.2	26204.8	56646.1	49725.5	37067.8	27083.2	24260.3	34398.9	23867.5	30888.9	22072.9	30702.7	29347.9	25752.1	35996	34071.4	29879.6	29838.9	30091.1	46869.8	37820.2	36419.8	35180.6	29240	41002.7	29825.7	35806.2
E7F4R0	raw	median	31236.7	18111.6	50756.3	62507.4	43016.2	67970.6	17332.5	46362.3	48772.2	62194.6	103653	49500.2	28988.1	32569.9	36914.6	22911.7	30839.9	17309	43350.7	49624.6	43569.7	53347.8	36336.7	58718	41637.1	56005.4	51460.7	78836.8	48634.8	37655	39255.1	44001.3	28631.3	48060.1
Q66HW9	raw	median	237981	209821	236457	361746	153209	305312	148227	172110	179662	226851	216854	208983	121688	143037	167183	120780	234957	200524	201957	287190	155180	239629	310752	217978	231021	206308	187699	164935	205329	158071	172397	199279	150931	180619
F1QDR0	raw	median	25693	52343.1	49090.1	59420.1			14683.3	33542.9	65564.4	43072.3	44885.9	67202.6		32822.7	29994.1	39172.6	25366.6	50023.6	41927.6	47173.7			30782.9	42482.2	39626.1	75288.1	35638.7	34139.4	66027.8		39559.8	35752.3	48951.4	47908.2
A0A2R8QB98	raw	median	307929	328913	326810	366956	252581	387355	143975	225357	282339	335022	509624	348808	187291	231361	293653	271851	304017	314338	279127	291326	255831	304022	301836	285416	291989	324212	277202	387610	342710	243287	278850	350028	339714	317952
A0A0R4IG09	raw	median	22175.3	11183.3	17552.5	27088.8	17693.2	26553.7	5985.25	13620.9	12629.2	27520.7	67733.9	19057.4	12640.2	7426.63	28133.6	10176.2	21893.6	10687.7	14991.5	21505.8	17920.9	20841.1	12547.8	17251	17204.9	14502.2	22771	51517.1	18724.2	16419.3	8951.01	33534.6	12716.5	22392
F1QJN9	raw	median	89034.2	81411.2	65681	87200.2	35563.6	79100.2	40038.1	35876.9	53047	55021.5		64126.6	34022.9	42939.5	39521.3	29891.2	87903.2	77803.7	56097.9	69228.2	36021.2	62083	83938.1	45438.2	64814.2	60914.2	45525.5		63005.5	44195.1	51753.1	47108.5	37353.1	49979.3
E9QFU8	raw	median	81836.3	183918	141463	128790	105856	153875	69242.6	133541	78422.9	94722.3	93658.4	130070	83805.3	99402.7	71334.9	101963	80796.7	175768	120823	102246	107218	120771	145164	169130	127740	90053.5	78374.6	71234.8	127796	108862	119806	85029.6	127417	101072
B8JLZ3	raw	median	229582	240358	155577	191769	137747	249856	75936.3	152205	129872	277870	321977	166863	138080	120703	145314	138454	226665	229707	132878	152245	139519	196103	159197	192769	178635	149133	229914	244890	163946	179363	145478	173210	173017	182369
A0A0R4J7C3	raw	median	216606	266964	335349	323672	251119	324641	132038	193120	306242	267936	303388	308917	193389	231179	213186	220429	213854	255134	286420	256963	254351	254799	276811	244587	255365	351660	221694	230751	303517	251209	278630	254113	275456	270879
Q7ZVN5	raw	median	23846.3	30204.5	28047	30393.1			10658.4	19018	31642.9	26515.9	51818.3	26741.5	19221.1	20082.8	22601.5	27978.2	23543.4	28866	23954.8	24129.1			22344.8	24086.4	24487.4	36335.8	21939.6	39412	26274	24967.9	24204.9	26940.5	34962.6	29379.7
Q1LYG2	raw	median	55449.2	219862	55077.8	64830.3	42453.9	90600.2	15259.9	30489.9	39041.4	54615.5	86843.8	58866.1	37065.9	34618.9	46144.2	48327.2	54744.8	210120	47041.7	51468.8	43000.2	71109	31991.6	38615.6	68511.4	44831.5	45189.7	66051.7	57837	48148	41724.8	55002.8	60391.3	52397.1
A0A0R4IY90	raw	median	46798.8	38690.1	84264.2	61836.8	63697.5	96135.6	30556	46943.8	71587.3	112030	82637.7	69641.5	36975.3	50196.2	56388.5	69727.8	46204.3	36975.7	71969.7	49092.3	64517.1	75453.5	64059.3	59454.5	58465.8	82204.2	92695.3	62852.7	68424	48030.2	60499.3	67213.8	87134.3	71131.7
F1R8R5	raw	median		36724.5					16428.3	29186.8	41586.6	115108	20075.7	28586.8			34725.5			35097.1					34441.3	36965.1	35501.2	47754.2	95242.3	15269.2	28087			41392		45548.9
F1R454	raw	median		301213	289018	274356	20843	58264.5	75520.3	111357	34770.6	149997	145497	18405.6		21357.9	114858			287865	246849	217811	21111.2	45729.8	158325	141034	159818	39927.3	124110	110662	18083.9		25741.7	136908		75905.3
E7F5B6	raw	median	86411.8	127576	158865	153342		148600	82927	79679	112402	249399	97258.5	134774	99935.8	105901	85065.5	95524.5	85314	121923	135686	121738		116631	173853	100914	122294	129072	206356	73972.9	132418	129815	127638	101396	119371	127505
A0A0R4IVX3	raw	median	778276	898247	1.02484e+06	1382701	858799	1.33842e+06	271536	550273	574308	1.10277e+06	954971	660706	382130	420713	593948	552984	768389	858444	875308	1.09773e+06	869849	1.05048e+06	569264	696922	848298	659482	912447	726333	649156	496379	507068	707973	691028	668733
F1R4U0	raw	median	117268	112535	105241	103743	92171.5	117356	43068.2	74334.3	74803.7	103566	107926	90396.6	70182.6	81295.2	89867.4	86572.3	115778	107549	89886.1	82361.9	93357.5	92108.8	90290.4	94144.6	95684.5	85897.6	85691.8	82086.4	88816.3	91165.9	97981.7	107120	108184	93367.9
A0A0R4ILY0	raw	median	385236	188016	317397	295914	262932	410176	92051.9	195043	241800	321551	408426	308897	219519	192967	398539	303368	380342	179685	271087	234926	266315	321933	192983	247022	261786	277661	266056	310641	303497	285151	232575	475050	379099	316216
Q68FN5	raw	median	116215	160892	174158	189715	153031	154909	65814.9	110080	96369.8	107576	123273	113571	90173.3	70675.1	81505.9	84176.4	114738	153763	148748	150615	155000	121583	137978	139416	140230	110662	89009.7	93758.9	111586	117133	85181.7	97153.2	105190	101209
Q7T2C6	raw	median	633197	495984	714140	798247	590104	935927	232045	487915	471771	608663	987456	729677	427551	452627	643659	585165	625153	474006	609944	633728	597697	734577	486473	617946	597440	541738	503617	751040	716921	555381	545533	767227	731242	639087
F1QJE0	raw	median	89132.8	74859.3	73988.9	74311.7	59992.8	68312.2	18670.7	53053.1	49232	48401.9	81207.5	59165.9	43829	54866.9	39149.2	51773.8	88000.4	71542.1	63193.6	58996.1	60764.7	53615.9	39142.2	67191.9	62805.9	56533.4	40048.4	61764.9	58131.6	56933.1	66128.8	46665	64698.3	56362.9
Q9PUE4	raw	median	74871.5	87312.6	62360.4	84434.9	44865.3	86622.2	34298.7	50172.6	73499.5	155246	85136.1	97768.5	55422.1	78370.3	85028.4	75674.2	73920.4	83443.5	53261.7	67032.8	45442.6	67986.8	71905.5	63543.7	65817.1	84400	128453	64752.9	96059.4	71992.3	94456.5	101352	94565.1	92003.9
Q1ED17	raw	median	371490	330703	385087	394281	359049	545015	240594	313240	366598	639926	603076	501492	339799	280443	419000	368026	366771	316049	328901	313020	363669	427764	504393	396720	377161	420967	529484	458688	492725	441392	338006	499439	459898	455075
Q6YI49	raw	median	89500.9	111108	100516	124330	80856.4	111227	47649	68889.1	69564.6	101304	102787	65760.8	50035.4	43981.3	52288.3	49217.4	88363.9	106185	85850.3	98705.7	81896.8	87297.8	99894	87248.3	91930.2	79881.6	83820	78177.7	64611.2	64995.1	53008.8	62326.5	61503.7	68540.6
E7F4L5	raw	median	64385.5	18098.1	36326.1				8399.83	12426.8	38769	55623.5	147002	45503.7	20515.9	21626.4	34918.4	30685.2	63567.6	17296.2	31026				17609.8	15738.6	29047.6	44518.7	46023.7	111807	44708.2	26649.8	26065.4	41622	38345.3	47467.5
F1QZL6	raw	median	196385	230533	974877	235640	130077	236011	395694	119046	202071	390596	325339	145918	190199	185672	101747	107823	193890	220317	832638	187075	131751	185237	829554	150772	341404	232039	323185	247447	143367	247065	223783	121281	134739	209113
Q6P3G5	raw	median	343970	413264	392695	542401	436349	427138	139775	267994	252626	299702	429191	337036	233678	296822	331150	299254	339600	394952	335399	430612	441964	335246	293033	339415	363778	290092	247978	326435	331144	303543	357747	394723	373958	328203
B0V234	raw	median	289337	242107	278801	387330	254451	322787	162531	229197	224687	218980	325013	307643	215791	239023	201766	200046	285661	231379	238123	307501	257725	253344	340738	290279	275594	258009	181187	247199	302265	280308	288085	240500	249984	255942
Q6DC04	raw	median	70442.5	28680.2	75418.2	83691.7	50144.5	56015.9	32851	33653.1	39449.5	66205.6	115047	54535.2	29287.4	29970.1	43539.1	62979.9	69547.7	27409.3	64414.3	66442.8	50789.7	43965	68870.6	42621.7	54257.6	45300.1	54779.5	87502.8	53581.8	38043.8	36121.8	51897.7	78701.9	55741.2
F1QFU5	raw	median	49875.2	79644	75471.6	85339.1	71282	103294	46329.5	73347.2	60777	55282.9	69971.2	68001.4	62589.2	47767.2	74421.9	69057.1	49241.7	76114.8	64459.9	67750.7	72199.2	81071.9	97127.6	92894.4	75107.5	69790.7	45741.9	53218.7	66812.6	81302.3	57571.8	88709.3	86296.1	68680.4
B8JLR1	raw	median	144067	84600.5	156088	147710	102409	187489	33366.8	78000.1	125699	147421	155767	159525	61689.2	128851	74486	130106	142236	80851.6	133314	117267	103726	147154	69952	98787.3	111661	144341	121979	118473	156737	80133.1	155299	88785.6	162585	128542
A0A0R4IZ33	raw	median	61717.2		75577.2	53408.1	45417	74143	23431.5	31240.2	55314.3	52152.7	74450.2	81464.7	28525.5	30611.4	45563	54729.5	60933.1		64550.1	42400.7	46001.3	58192.3	49123	39565.8	51538.1	63517.7	43151.9	56625.4	80040.5	37054.2	36894.7	54310.1	68391.9	54998.3
A0A0R4I9S5	raw	median	43764.3	37025.2	41783.8	48601.9	39876.1	52336	18711.5	26800.1	33503.9	66866.6	69389.3	21462.9	26329.2	34426.8	22793.4	25670.2	43208.3	35384.5	35687.3	38585	40389.2	41076.7	39227.7	33942.4	38437.7	38472.7	55326.4	52776.1	21087.7	34201.2	41493.2	27169.3	32078.4	37825.6
A0A0R4IR86	raw	median	115333	159870	194143	186138	206935	195941	45252	93179.2	132949	191360	138878	131383	83428.7	113564	131544	134403	113868	152786	165817	147775	209598	153787	94868.8	118012	144564	152666	158334	105628	129086	108372	136874	156797	167954	139464
Q6PC63	raw	median	67182.2	73018	56251.2	74059.3	63295	93794.5	44967	58773	63644.3	167955	96380.1	90407.6	61808.3	57704.5	62471.2	62145.4	66328.7	69782.4	48043.9	58795.7	64109.4	73616.1	94271.3	74436.2	68673	73083.2	138969	73304.9	88827.1	80287.9	69548.8	74464.2	77659	84518
F1Q750	raw	median																									#DIV/0!									#DIV/0!
A0A2R8Q8M1	raw	median	93297.7	95912.4	107806	118651	76242.4	114477	39417.6	65852.7	72288.9	66571.6	126737	99235.7	72682	65929.4	52630.8	69840.9	92112.4	91662.3	92076.7	94196.7	77223.4	89849.1	82637.1	83402.7	87895.1	83009.8	55082.3	96394	97500.9	94412.6	79461.9	62734.7	87275.6	81984
F1R6N3	raw	median	43325.4	69691.7		52675.4	68177.9	55781.8		36641.9	39053	38151.2	76565.2	55813.8	36940.9	31731.4	38083.7	42963.9	42775.1	66603.5		41819	69055.2	43781.2		46407	51740.2	44844.8	31566.9	58234	54838.1	47985.6	38244.6	45394.9	53689.2	46849.8
O42363	raw	median	23042.4	86599.5	39821.6	71269.6		12573.4		6810.54	48785.6	36866	47112.6	452289		6964.42	6279.65	5303.36	22749.7	82762	34011.4	56581		9868.44		8625.57	35766.3	56020.9	30503.4	35832.9	444382		8393.92	7485.2	6627.25	84177.9
Q804H2	raw	median	168734	202012	228488	298139	214756	100484	97179.2	125892	165861	395843	232064	188277	158849	153006	174560	144587	166590	193060	195150	236693	217519	78866.6	203732	159443	181382	190459	327526	176503	184985	206341	184412	208071	180681	207372
Q5RGU1	raw	median	18784.3		20124.2	19876.6	22592.8	36326.4		16529.6	21799	25472.6	48535.2	24107.7	12997.5	12616.5	26559.9	20868.6	18545.7		17188	15780	22883.5	28511.3		20934.7	20640.5	25032	21076.4	36914.9	23686.3	16883.6	15206.2	31658.8	26078.1	24567
A0A2R8QL83	raw	median	181490	169627	188524	287608	167258	273453	71752.4	146952	152415	262266	212795	169247	128441	139651	130310	147941	179184	162110	161018	228332	169410	214624	150425	186115	181402	175019	217003	161848	166289	166843	168316	155327	184872	174439
F1Q6N0	raw	median	138268	137792	176243	191956	126389	179178	77932.5	96444	113231	188235	186604	166039	75843.8	90707	138756	135881	136512	131686	150528	152393	128016	140631	163382	122147	140662	130024	155749	141927	163136	98519.7	109325	165394	169801	141735
A8KBV1	raw	median	88800.6	62919.6	110325	57864.6	14158.9	76108	34460.2	83521.3	68766.8	94181.6	117298	78387.2	23060.9	28549.8	29149.9	32253.6	87672.5	60131.5	94228.1	45938.7	14341.1	59734.5	72244.2	105780	67508.8	78965.4	77927.2	89214.8	77016.9	29955.7	34409.9	34746	40305.2	57817.6
A0A1L1QZN1	raw	median	115342	105107	115512	154598	82960.9	111993	56723.7	56303.5	96610.6	226620		75492.9	66781.3	80996	58830.8	58470.6	113877	100449	98658.6	122736	84028.4	87899.6	118919	71308.6	99734.4	110939	187509		74173.1	86747.7	97621.1	70125	73066.8	100026
F1QYT2	raw	median	70042.1	84094.4	92210.3	19610.4	66564.6	115345	23292.7	46175.8	136241	195596	273799	78813.8	55026.7	78177.3	43082.8	66672.6	69152.3	80368	78756.4	15568.7	67421.1	90530.4	48832	58481.8	63638.8	156447	161839	208246	77436	71478.6	94223.8	51353.7	83316.3	113043
Q7SZE3	raw	median	62539.5	32221.6	49587.6	79983.8	65529.6	115030	21269.5	79477.2	42500.4	63879.1	53213.9	102008	27637.9	40798.6	60462.2	40603.2	61745	30793.8	42352.6	63499.1	66372.7	90282.8	44590.6	100658	62536.9	48803.5	52854.5	40473.5	100225	35901.1	49172.9	72069.6	50739.1	56279.9
Q3B748	raw	median	89807.8	88401	114933	107594	99173.5	120494	64985.5	65451.4	113112	121775	172637	99745	85077.5	92337.7	116994	99726	88666.9	84483.7	98163.9	85418.6	100450	94571.5	136239	82894.5	96361	129887	100758	131304	98001.3	110514	111291	139454	124621	118229
F1QHM4	raw	median	149690	70971.7	193922	160663	166327	154990	38762.1	166029	101578	80419.2	183575	106904	82861.6	91690.2	135170	114753	147788	67826.8	165628	127551	168467	121646	81262.9	210276	136306	116643	66540	139624	105035	107636	110510	161120	143400	118813
F1QJE5	raw	median	53139.6	66169	78080.2	47711.8	75624.9	115544	21783.2	36171.2		92816.6	39383.2	53771.7	26773	44954.4	42922.8	45005.8	52464.5	63236.9	66687.9	37878.4	76598	90686.3	45667.6	45811	59878.8		76797.8	29954.1	52831.7	34777.6	54181.7	51163	56240.8	50849.5
F1QXP8	raw	median	340145	343967	381374	503651	346233	448402	108031	249606	286913	273268	352769	253267	214518	197080	214053	263767	335824	328725	325730	399849	350688	351935	226481	316127	329420	329464	226106	268309	248839	278655	237533	255146	329613	271708
F1QYH3	raw	median	30553.8	8590.89	18993.5	13527.5		70492.3		10076.7	14404.3	13954.5	86761.9	27575.5			8460.2		30165.7	8210.21	16222.2	10739.5		55326.9		12762.2	22237.8	16540.5	11546.2	65989.4	27093.4			10084.4		26250.8
A0A2R8Q5S0	raw	median	29126.7	31779.8	34635.4	29110.9	31851.4	31976.2	15142.2	29272.2	34401.2	45466.2	32127	28037.7	19272.2	21230.8	15984.5	22076.8	28756.7	30371.6	29581.9	23111.2	32261.2	25097	31744.9	37073.4	29749.7	39503.2	37619.4	24435.2	27547.6	25034.3	25588.6	19053.1	27588	28296.2
Q7ZVF3	raw	median	157666	187806	188821	160133	123266	224960	91209.9	168832	152286	227089	234606	172116	146172	169850	178120	164450	155663	179484	161271	127130	124852	176563	191217	213827	166251	174871	187897	178436	169108	189874	204713	212315	205502	190340
A0A0R4IKJ0	raw	median	79548.7	28616	96407.9	137859	29885.6	142536	12221.5	29711.1	53562.9	131542	158547	81783.5	19164.4	43067	46691.5	28876.4	78538.1	27348	82341.6	109446	30270.1	111871	25621.7	37629.3	62883.2	61506.6	108839	120588	80353.8	24894.3	51906.8	55655.3	36084.9	67478.6
A0A0R4IT88	raw	median	37001.6	28422.5	27505.6	43180	28152.3	47359	17573.5	35792.6	31495.1	33101.8	82448.9	45595.5	17108.6	14658.9	28525.1	29744.7	36531.6	27163.1	23492.4	34280.6	28514.5	37170.5	36842.1	45331.4	33665.8	36166.1	27388.9	62709	44798.4	22223.7	17667.7	34001.3	37170	35265.7
Q6PBJ8	raw	median	20717.4	11196.3	25058.6	50843	13916.2	44838.8	5208.31	8359.87	16387.4	31704.1	45987.1	27762.2	15400.3		25442.6	10933.9	20454.2	10700.1	21402.4	40364.3	14095.3	35192.4	10919	10587.8	20464.4	18817.8	26232.4	34976.9	27276.8	20004.6		30327	13663.4	24471.3
A0JMN6	raw	median	71194.2	86435.9	78463.2	54810.8		92790.9	42979.2	51326.1	126063	59570.9	110165	122062	30018.1	70695.5	45917.2	105253	70289.8	82605.7	67015	43514.3		72828.4	90103.9	65004.7	70194.5	144759	49289.8	83789.5	119928	38993	85206.3	54732.3	131528	88528.2
A2AR69	raw	median	137565	211020	285671	58728.6	251542	210606	65213.1	95770.9	210884	94411.9	215014	281619	24589.7	95401.2		75934.5	135817	201670	243990	46624.7	254779	165297	136716	121294	163274	242160	78117.7	163535	276696	31941.6	114983		94890.4	143189
F1RDV2	raw	median	96036	320430					40057.6	82885.1	58616.4	85416.9	132055	90632.2	60470.2	54125.3	69662.2	84225.1	94816	306231					83978.8	104974	147500	67309.7	70675.1	100438	89047.8	78549.7	65234.9	83035.8	105251	82442.8
Q7ZV68	raw	median	82834.1	112598	86178.5	96047.3	71426.5	84208.3	35535.3	58040.9	74360.4	94232.9	81619.6	88662	73010.1	71676.4	77185.5	67305	81781.8	107608	73604.7	76252	72345.5	66092.2	74498	73509	78211.4	85388.5	77969.6	62078.3	87112	94838.8	86388.6	92003.4	84106.6	83735.7
Q6NZW3	raw	median	63492	84107.5	99864	89107.6	70769.9	115596	48368.8	65611.6	83999.9	118953	83638.5	63278.5	53413.4	55749.3	74292.5	49357.5	62685.4	80380.5	85293.4	70742.6	71680.5	90727.5	101403	83097.3	80751.3	96457.7	98423.6	63613.8	62172.3	69383	67192.3	88555	61678.8	75934.6
E9QDA3	raw	median	257916	277689	288977	320460	300448	318934	120869	188509	189822	267309	521288	238980	182216	180946	167459	176800	254639	265384	246814	254414	304314	250320	253396	238747	258504	217974	221175	396482	234802	236696	218087	199607	220936	243220
F1QGM0	raw	median	157203	178210	293851	209187	115815	137830	68701.8	109393	128722	115549	170569	92012	75431.1	64937.9	68371.8	83503.7	155206	170313	250977	166074	117305	108178	144030	138547	156329	147813	95606.6	129732	90403.5	97983.7	78266.9	81497.7	104349	103206
Q7T2P2	raw	median	223228	232189	232996	243551	188802	238769	96222.3	171158	196604	384132	339456	268854	188396	178225	212400	207727	220392	221901	199001	193355	191232	187402	201726	216773	203973	225762	317836	258183	264154	244723	214807	253175	259582	254778
F1Q740	raw	median	90046.5	93413.9	93979.5	108317	76226.5	99343	34347.1	70648.9	72773.1	80405.4	101464	79108.8	57914.1	62406.4	60929.5	54911.4	88902.5	89274.5	80267.4	85993	77207.3	77970.8	72007.1	89477	82637.5	83565.9	66528.6	77171.9	77725.9	75229.3	75215.8	72626.6	68619.2	74585.4
Q7ZUS9	raw	median	250649	221568	212713	226787	154025	209926	83684.1	139509	151697	230733	284092	174621	137741	157364	196329	166506	247465	211749	181677	180046	156007	164764	175440	176689	186730	174194	190912	216075	171568	178923	189665	234020	208072	195429
B8JLC8	raw	median	397491	262350	343394	512703	333724	389703	108758	251144	347154	511362	810949	455636	290751	333409	377382	375518	392441	250724	293291	407035	338018	305865	228007	318075	316682	398640	423108	616792	447670	377680	401844	449831	469261	448103
B3DFK4	raw	median	482540	401420	518996	591742	489838	544995	280988	338103	378620	406508	524437	404561	320344	349605	281800	335184	476410	383633	443272	469784	496141	427747	589078	428208	464284	434772	336351	398877	397489	416121	421364	335899	418857	394966
Q7T1K0	raw	median	245443	355055	468925	426194	299881	397340	190831	215837	225739	310247	278894	266992	213134	173592	238663	187378	242325	339322	400507	338356	303740	311858	400069	273358	326192	259218	256703	212121	262325	276858	209224	284481	234154	249385
Q6DI16	raw	median	68469.1	158304	145167	174719	126264	95951.6	36283.9	94741.8	46189.2	54237.5	82352.7	57023	55883.6	48834.9	60617.1	59445	67599.3	151290	123986	138710	127888	75309	76067.5	119991	110105	53039.4	44876.9	62635.9	56026.1	72591.8	58858.6	72254.3	74284.5	61820.9
Q6PC69	raw	median	665493	665444	572249	837026	566327	695934	254624	432910	419285	596235	680318	637127	520240	552071	482731	441006	657038	635957	488755	664515	573614	546214	533808	548282	581023	481468	493333	517437	625989	675783	665388	575405	551096	573237
B5DE31	raw	median		26271.3	34455.7	34617	33019	38770.7	17025.1	16703.6	20758.7	52622	72370.1	38700.4	19441.9	18961.9		48876.9		25107.2	29428.4	27482.4	33443.8	30429.8	35692.4	21155.1	28962.7	23837.4	43540.2	55043.3	38023.8	25254.7	22854		61078.3	38518.8
Q6DRM3	raw	median	49964.2	36974.4	56092.4	56693.6	38978.4	95192.8	22470.5	33444.6	40579.4	67256	177498	52385.4	26647.7	25206.7	62588.8	38248.8	49329.5	35336	47908.3	45009.1	39479.9	74713.6	47108.4	42357.7	47655.3	46597.6	55648.6	135001	51469.6	34614.8	30380.6	74604.4	47797	59514.2
Q6PC68	raw	median	30410.3		23019.2	64786.2	29390.7	103636	11596.3	13711.1	45160	89488.7	145945	59555.3			56733.2	37890.5	30024		19660.6	51433.8	29768.8	81339.9	24311.1	17365.2	36271.9	51857.5	74044.3	111003	58514.1			67624.7	47349.2	68398.7
A0A0R4IXN5	raw	median	1.30033e+06	1.53353e+06	1.63813e+06	1.79454e+06	1.59394e+06	1.58037e+06	621745	959340	1.14607e+06	1.31706e+06	1.98867e+06	1291938	1.09704e+06	1346077	1387632	1.2592e+06	1.28381e+06	1.46557e+06	1.39912e+06	1.42469e+06	1.61445e+06	1.24038e+06	1.30346e+06	1.21501e+06	1.36831e+06	1.31604e+06	1.08975e+06	1.51254e+06	1.26935e+06	1.42504e+06	1.62237e+06	1.65403e+06	1.57354e+06	1.43283e+06
A0A2R8RVI8	raw	median	87092.2	61084.9	93427.4	99750.7	79370.5	127957	43249.8	66382.1	62486.2	33331.3	107433	82650.5	80585.1	73484.8	52715.2	64398.8	85985.8	58378.1	79795.9	79192.1	80391.8	100429	90671.3	84073.2	82364.7	71753.4	27578.8	81711.8	81205.6	104679	88568.1	62835.3	80474.9	74850.8
A0A2R8RMG3	raw	median	106707	67071.5	81363.4	191262	92487.2	246677	21009.3		76716.1			76942.6	37679.5	34816.3	71959.6	36424	105351	64099.4	69492.1	151843	93677.2	193608	44045.1		103159	88093.7			75597.5	48944.9	41962.7	85774.3	45516.7	64315
F1QVU3	raw	median	229136	325524	363148	312460	210296	370236	130630	205185	196235	168384	252829	201662	179224	163678	246286	213572	226226	311099	310163	248062	213002	290585	273860	259867	266608	225338	139323	192297	198137	232808	197274	293567	266886	218204
Q6TH14	raw	median	47292.7	212150	64710.7	63574	46676.4	99645.9	27971.1	36223.9	150741	177056	266150	114058	66291.1	141782	107389	28153.3	46691.9	202749	55269.1	50471.4	47277	78208.6	58640.1	45877.7	73148.1	173097	146499	202429	112064	86110.9	170884	128005	35181.3	131784
Q9DGK4	raw	median	256894	329602	298574	299355	231572	272509	118586	206619	222066	270601	343389	280877	180759	213612	192982	229204	253630	314997	255010	237658	234552	213883	248610	261683	252503	255000	223899	261175	275967	234803	257457	230030	286421	253094
A0A2R8Q7A5	raw	median	47521.1	34205.6	42664.2	69753.4	43019	73910.9	21194.3	44568	67367.1	81757.1	85079.1	88418.9	52274.4	68673.3	66068.4	65942.6	46917.4	32689.8	36439.3	55377.2	43572.6	58010.1	44432.9	56445.5	46735.6	77358.1	67647	64709.5	86873.2	67903.5	82769	78752.1	82404.2	76052.1
F1RA51	raw	median	55648.6	49273.3	82764.9	85701.3	66460.5	100820	23222.4	43555.9	30711.8	46728.7	74819.5	54235	42127.4	38592	60376.6	51409.3	54941.6	47089.9	70689.1	68038.2	67315.6	79130.2	48684.8	55163.6	61381.6	35266.6	38664	56906.3	53286.9	54722.7	46513.4	71967.5	64242.8	52696.3
F1QTB5	raw	median	108363	224538	293500	135394	195382	306323	55985.2	84934.8	142497	190160	151710	134841	113722	131167	107946	79169.5	106986	214588	250677	107489	197896	240422	117370	107570	167875	163630	157341	115388	132484	147723	158090	128669	98932.9	137782
A0A2R8QRE7	raw	median	48651.3	38792	54956.2	54807.3	30141.3	77864	19922.7	39673.8	36091.4	52210.2	82712.2	38426.8	23728.3	23741.4	34367.7	34035.3	48033.2	37073.1	46937.8	43511.5	30529.1	61112.8	41767	50247	44901.4	41444.1	43199.5	62909.3	37755	30822.6	28614.6	40965.5	42531.7	41030.3
A2BIM7	raw	median	165775	165509	131697	213563	182971	259141	111325	149158	132500	220158	201003	181923	141361	118516	152499	135861	163669	158175	112482	169548	185326	203390	233387	188909	176861	152150	182162	152879	178743	183626	142842	181775	169776	167994
Q7ZVB1	raw	median	165868	273932	299435	227098	313739	406998	157015	242008	344707	270330	224539	360656	256373	307646	188692	284488	163761	261794	255746	180293	317776	319439	329175	306504	266811	395829	223675	170780	354351	333024	370793	224917	355506	303609
F1QAF8	raw	median	66256.2	63231.1	106626	82775.1	54654.1	82991.9	24926.2	40299.7	59043.7	48583.9	70371.2	59999.9	47396.6	51708.4	46722.6	48931.2	65414.5	60429.2	91068.5	65715.2	55357.4	65137.5	52256.7	51039.7	63302.3	67800.3	40199	53523	58951	61567.4	62322	55692.3	61146.1	57650.1
O42248	raw	median	93820.5	40373.5	84685.6	119892	97418	113690	35090.2	71803.7	96321.4	112256	28175.2	38566.5	67268.7	26889.5	53915.2		92628.7	38584.5	72329.6	95182.3	98671.5	89231.5	73565	90939.6	81391.6	110607	92882.2	21429.5	37892.3	87380.8	32408.8	64265.8		63838
Q6NX98	raw	median	38190.1	19488	34959.4	31382.3	28412.5	59143.7	7680.06	9742.65	28637.6	37518.5	88975.2	49145.6	23999.5	20759.8	85350.3	29590.5	37704.9	18624.5	29858.7	24914.4	28778.1	46419.9	16100.9	12339.1	26842.6	32884.7	31043.3	67672.8	48286.5	31174.9	25021	101736	36977.3	46849.5
B8A4E7	raw	median																									#DIV/0!									#DIV/0!
Q7ZV92	raw	median	362391	258312	338573	328787	308145	562182	208001	228550	210055	200806	358748	277565	268345	219995	281422	253814	357787	246865	289173	261024	312110	441237	436064	289460	329215	241208	166150	272856	272713	348575	265150	335449	317175	277410
Q6NYG0	raw	median	287621	75908.5	268966	186993	58762.2	265406	127444	154107	216011	191768	263678	220498	68451.7	119298	110008	132915	283968	72544.8	229722	148454	59518.3	208308	267179	195177	183109	248047	158672	200548	216643	88917.5	143785	131127	166096	169230
B0S5S6	raw	median	17473.1	19347.8	23760.4	23967.1	18018.2	32181.4	7951.65		13409.2	19193	31462.3	22784.3	14186.3	13433.2	18859.5	9326.08	17251.2	18490.4	20293.7	19027.5	18250.1	25258.1	16670.3		19320.2	15397.9	15880.5	23929.6	22386	18427.8	16190.4	22480.1	11654.2	18293.3
A0A2R8RUW2	raw	median	49304.3	55145.6	36168.2	52470.1	32667.5	69130.5	21006.7	32073.1	31093.8		53761.6	69357.5	35793.1	38138.2	42170.8	28903.2	48677.9	52702	30891.1	41656	33087.8	54258.1	44039.7	40620.7	43241.7	35705.2		40890.1	68145	46494.6	45966.4	50266.6	36118.4	46226.6
B7ZD34	raw	median				12235.9		61188.7						12393.7								9714.05		48024.9			28869.5				12177					12177
Q6PC06	raw	median	163070	162995	205814	267649	156966	220200	75051.8	119625	170018	189836	220711	126966	130351	144117	97723.4	121086	160999	155772	175785	212487	158986	172827	157343	151505	168213	195233	157073	167868	124747	169324	173698	116484	151313	156968
Q6DRF8	raw	median		64837	35474.1	49133.4	38760	54492.1			54322.6	60962.6	44964	35233.8				31014.7		61964	30298.2	39007	39258.8	42769			42659.4	62379	50441.3	34198.7	34617.8				38757	44078.8
F1QE30	raw	median	78347.9	21145.3	26192.1	52598.2	30467	53635.4			28194.4	53401.3	47162.9	46942.4		34458.5	30358.9	36035	77352.6	20208.3	22370.5	41757.7	30859	42096.6			39107.4	32375.9	44185	35871.2	46121.8		41531.4	36187.1	45030.5	40186.1
A0A2R8Q5A6	raw	median	113848	134474	164674	159536	134914	155025	90586.8	92118	164388	164643	186106	127610	90853.8	124587	124848	105887	112401	128515	140647	126656	136650	121674	189911	116668	134140	188768	136228	141548	125379	118017	150160	148816	132319	142655
Q90Y03	raw	median	220878	12902.3	260593	277609	212619	219794	66870.1	159061	137729	246208	212138	220983	145878	219721	165342	184999	218072	12330.6	222572	220394	215355	172509	140190	201451	175359	158155	203716	161348	217119	189493	264821	197083	231181	202865
E7FD35	raw	median	17052.6	8387.82	19651.7	16451.9	19282.8	27560.8	4036.55	8424.34	14674.3	22817	32645.3	20582	11500.5	9935.14	16850.4	17739.5	16836	8016.13	16784.4	13061.1	19530.9	21631.5	8462.43	10669.5	14374	16850.5	18879.1	24829.4	20222.2	14938.9	11974.4	20085.3	22167.9	18743.5
A0A2R8RYF0	raw	median	51230.4	38768.8	47770.3	49101.7	31273.8	75089.5	24291.1	40777.9	56684.7	55854.4	60870.1	62666.6	48894.4	39887.1	42898.7	41763.6	50579.6	37050.8	40800.4	38981.9	31676.2	58935.1	50925.2	51645.3	45074.3	65091.5	46214.7	46296.6	61571.1	63513	48074.3	51134.3	52189.2	54260.6
A0A140LG64	raw	median	239659	223426	361620	305972	268133	351442	191525	213981	190542	207440	286111	244171	194479	212173	209375	226335	236614	213525	308858	242911	271584	275835	401523	271008	277732	218801	171639	217611	239902	252625	255723	249570	282836	236088
A0A0R4IAH2	raw	median	64136.9	65943.9	74089.5	88847.3	71411.7	103794	46666.8	45702.4	63232.1	69462.1	76290	51598.1	49696.7	46834	45504.9	46431.5	63322.1	63021.7	63279.5	70535.9	72330.6	81464.2	97834.8	57882.3	71208.9	72609.9	57474	58024.7	50696.1	64555.1	56447.1	54240.9	58022.4	59008.8
B0S5X0	raw	median	89593	153049	78919.2	231843	96206.8	117341	115716	159956	104459	108498	114476	205745	132854	88026.4	91173	94994.3	88454.9	146267	67404.6	184060	97444.7	92097.1	242593	202584	140113	119951	89772.6	87068.3	202149	172575	106095	108676	118708	125624
A0A1D5NSC5	raw	median	115611	151992	155374	154805	129036	161938	60355.4		88188.8	124175	150332	113751	78235.4	85171	105209	95877.8	114143	145257	132704	122900	130697	127099	126532		128476	101268	102744	114339	111762	101626	102653	125406	119812	109951
Q6P0C5	raw	median	81711.7	144322	90053.2	70736.2	61390	72750.7	39451.8	68930.5	127217			88062.5	68596.5			71609.8	80673.7	137926	76914.1	56157.5	62179.9	57099.5	82709	87300.7	80120.1	146084			86523	89105.6			89486.1	102800
A0MSJ1	raw	median	1.30844e+06	1.2201e+06	1.27676e+06	2.44105e+06	1.943e+06	1.64538e+06	682601	716463	563216	540080	942481	1.92964e+06	1.35139e+06	1.65535e+06	1.35498e+06	1.32868e+06	1.29182e+06	1.16604e+06	1.09047e+06	1.93795e+06	1.968e+06	1.2914e+06	1.43104e+06	907403	1.38551e+06	646745	446870	716832	1.89591e+06	1.75543e+06	1.99513e+06	1.61511e+06	1.66037e+06	1.34155e+06
Q7ZUD3	raw	median	115822	127845	156532	150035	111550	163780	60654	88917.4	100266	115421	147014	106615	89945.5	74505	104539	98658.9	114350	122180	133693	119113	112986	128545	127158	112614	121330	115137	95501.2	111816	104752	116838	89797.8	124608	123288	110217
Q5XJS6	raw	median	105309	328514	93155.3	96303.6	60164.5	132101	31481.8	62632.2	64218.4	150174	122904	116478	96046.8	70506.5	77930.7	72300.3	103971	313957	79563.5	76455.5	60938.7	103681	66000	79323.9	110486	73742.5	124256	93478.1	114442	124763	84978.6	92891.6	90348.9	99862.6
F1QP99	raw	median	61416.6	69607.3	46033.3	97173.5	64213.7	88793.9	35235.2	61782	60140.1	69835.3	58563.8	65358.7	33695.1	62433.6	49609.1	43190.6	60636.4	66522.9	39316.9	77146.1	65040	69691.2	73869	78247.1	66308.7	69059.3	57782.7	44542.5	64216.1	43769.3	75248.7	59132.9	53972.4	58465.5
E7F0A1	raw	median	123493	86633.9	144982	152306	92765.8	228458	46776.5	94623.3	114130	140417	333787	142844	77533	74342.4	109250	120824	121924	82795	123828	120915	93959.5	179309	98064.9	119841	117580	131057	116183	253872	140347	100714	89601.8	130224	150986	139123
F1R0M4	raw	median	188347	191907	182059	212843	176284	228366	68823.3	117854	145039	216412	320739	158084	88771.3	116163	138398	119713	185954	183404	155496	168976	178553	179237	144285	149262	168146	166549	179063	243948	155321	115312	140007	164968	149597	164346
E7F192	raw	median	55555.9	42988.8	110579	99667.5	90031.7	122645	44019.1	64638.5	66422.1	83654.3	126814	89875.8	65833.1	62625.6	72804.8	88736	54850.2	41083.9	94445.4	79126.1	91190.1	96259.9	92284	81864.9	78888.1	76272.9	69216.8	96452.6	88304.6	85515.9	75480	86781.7	110888	86114
A0A0R4IKF0	raw	median	47467		50221.9	55806	31027.6	27304.3	5639.97	17321	34611.3	69097.6	41285.6	367136	21401.6	41478.8	11138.3	11073.2	46864		42894.3	44304.4	31426.8	21430.2	11823.9	21937.1	31525.8	39744.4	57172.3	31401	360718	27800.2	49992.6	13276.6	13837.4	74242.8
A0A0R4IL25	raw	median	11476.5	19021.9	19191.3	36222.3	21086.2	90052	5727.69	13816.7	9773.22	40885	64593.6	11349.5		7174.52	11952		11330.7	18179	16391.2	28756.9	21357.5	70678.7	12007.8	17498.9	24525.1	11222.7	33828.8	49128.7	11151.1		8647.15	14246.5		21370.8
F1RAE8	raw	median	59462.8	57182.8	120148	75316.4	81910.2	71329.7	34203.1	46603.7		98053.9	86242.6	98502.9	58980.1	62075.5	55332.8	56155.7	58707.4	54648.9	102618	59793.7	82964.1	55984.2	71705.3	59023.8	68180.7		81131.2	65594.5	96780.9	76614.1	74817	65955.4	70174	75866.7
R4GDP5	raw	median	52841.4	51634.2	47063.2	66376.4	23057	85570.7	27293	43700.1	49949.3	66523.4	134445	70870.2	13366.5	43168.5	34464.2	18984.3	52170.1	49346.2	40196.5	52696.2	23353.7	67161.5	57218.4	55346.3	49686.1	57357.2	55042.4	102256	69631.3	17362.8	52029.2	41080.6	23723.4	52310.4
P0CH95	raw	median	4.66669e+06	59275.8	5.41187e+06	7.76305e+06	6.50696e+06	5.70607e+06	28456.2	3.07028e+06	4.52374e+06	5.77285e+06	5.15146e+06	5.36546e+06	47949.4	5.39934e+06	54371.1	43512	4.60741e+06	56649.2	4.62226e+06	6.16309e+06	6.59069e+06	4.47849e+06	59657.2	3.88852e+06	3.80835e+06	5.19465e+06	4.77654e+06	3.9181e+06	5.27167e+06	62285.4	6.5076e+06	64809.1	54374.1	3.23125e+06
A0A0R4IDE1	raw	median	18541.9	25973.8	37974	31589.6	39967.8	30494	12229.4	25628.9	24798.8	26735.1	24403.1	28145.5	27446.4		22861.6	18390.5	18306.4	24822.9	32433.4	25079	40482.1	23933.7	25638.5	32459.1	27894.4	28476.6	22121	18560.5	27653.5	35652.4		27250.5	22981.4	26099.4
A0A2R8RUM2	raw	median	260351	224514	198270	332743	270217	391014	172879	231955	176876	190018	357500	261764	226805	179662	231510	232237	257043	214566	169341	264165	273694	306893	362432	293772	267738	203108	157224	271907	257188	294616	216539	275955	290212	245844
A0A2R8PXU3	raw	median	76346.9	119018	116271	138791	87732.4	150475	55043.2	62043.1	73710.7	96313.8	105410	97822.5	87653.8	67516.9	80275.6	71737.4	75377	113744	99306.2	110186	88861.3	118103	115395	78577.7	99943.8	84642.5	79691.5	80172.7	96112.4	113861	81375.2	95686.7	89645.5	90148.4
Q502P6	raw	median	176987		216648	208404	155570	232123	58365.5	144945	129185	172138	260382	205846	132084	153078	131704	141225	174738		185038	165452	157571	182186	122360	183574	167274	148344	142430	198041	202247	171575	184499	156988	176480	172576
Q7SXA1	raw	median	271972	231396	309044	378803	187358	245831	86643.1	173243	166796	232059	263976	196910	162560	95060.2	137541	161335	268517	221142	263953	300732	189769	192944	181643	219413	229764	191533	192009	200775	193468	211162	114572	163945	201610	183634
E7F6D0	raw	median	31751.2	51150.9	47857.4	55920.9	40044.8	57649	21833.1	41432.3	50564.3	68161.3	70965.8	56623.4	46881.6	47500.5	41211.5	47375	31347.9	48884.2	40874.8	44395.6	40560	45246.7	45772.2	52474.1	43694.4	58063.4	56397.6	53975.2	55633.5	60898.3	57250.4	49123.2	59201.4	56317.9
Q7SZY0	raw	median	52245.1	35415.6	44428	56378.5	39852.6	44436	23988.2	31022.8	35151.5	27497.3	60061.8	24825.8	27474.3	31175.6	21362.4	36788.6	51581.4	33846.3	37945.8	44758.9	40365.3	34876.3	50290.1	39290.4	41619.3	40364.7	22751.7	45681.8	24391.8	35688.6	37574.6	25463.5	45972.3	34736.1
A0A0R4IFL5	raw	median	65395.8	24252.2	54094.7	148530	62931.4	93513.2	26256.7	56217.4	119324	169623	228449	137865	86696.8	105272	143007	91809.1	64565.1	23177.6	46202.1	117918	63741.2	73395.3	55046	71199.6	64405.6	137021	140349	173754	135455	112618	126880	170461	114728	138908
Q1LVV8	raw	median	63542.9	95182	80035.8	86834.1	66856.1	84356.7	27932.4	49200.2	55130.6	64515	96907.5	85942.5	46543.4	67232.9	45595.9	61080.9	62735.6	90964.3	68358.2	68937.6	67716.3	66208.7	58559	62312.2	68224	63306.8	53380.6	73706	84440.1	60459	81033	54349.3	76328.8	68375.4
E9QEL2	raw	median		61060.1	28771.2	33453.1	19380.4	29332.6	21852	40578.9	23547.7		9238.05	11220.6	21982.2	9251.37	16906.8	23644.2		58354.4	24573.4	26558.4	19629.7	23022.1	45811.7	51393.3	35620.4	27039.9		7026.28	11024.4	28554.5	11150.3	20152.5	29546.6	19213.5
A0A2R8Q9G6	raw	median	78135.4	94933.6	106225	128617	89981.9	105356	56193.7	73166.9	103124	109244	87246.6	98983.7	70455.4	86768.6	76090	65019.9	77142.8	90726.9	90726.3	102109	91139.7	82690.1	117808	92666.1	93126.1	118418	90390.3	66358.1	97253.3	91520.3	104579	90697.5	81251.1	92558.4
Q08BK6	raw	median	402095					534279	286798						323125		18133.6	305567	396987					419337	601259		472528					419734		21614.8	381847	274399
Q7SYD0	raw	median	24461.3	16522.5	24037.9	23090.9	13921.7	36976.1	6816.3	17738.1	18999.8	21031.6	36140.1	15234.9	11264.6			17385.9	24150.5	15790.4	20530.6	18331.8	14100.9	29021.3	14290.1	22465.4	19835.1	21817.6	17401.9	27487.4	14968.6	14632.5			21726.1	19672.3
F1QSB8	raw	median	105957	65103.6	129176	152987	118517	186975	78361.7	96610.6	99471.4	143161	156274	95511.9	68006.6	70440.5	77327.1	77255.6	104611	62218.7	110328	121456	120042	146750	164282	122358	119006	114224	118454	118859	93842.2	88339.3	84899	92172.2	96541.2	100916
A0A0R4IVA0	raw	median	119503	74505.7	54685.9	92027.5	64531.9	120878	65093.6	63721.7	93403	154627	164711	104307	91486	103309	82611.1	75145.6	117985	71204.2	46707	73060.7	65362.3	94873.1	136466	80703.8	85795.3	107255	127940	125276	102484	118839	124514	98470.6	93904.6	112335
A0A0R4IWL6	raw	median	50303.3	49858	46034.7	50296.1	43219.8	44857.5	22111.8	32728.3	41303.7	55160.3	47305.9	45977.6	30820.2	33235.4	38334.2	34429.8	49664.3	47648.7	39318	39930.1	43776	35207.1	46356.4	41450.5	42918.9	47429.3	45640.5	35980	45173.9	40034.9	40057.3	45693.5	43024.6	42879.2
Q66HU4	raw	median	172071	167525	161700	206493	158710	187882	62306.8	99846.9	149904	235878	223845	174977	110381	129124	142216	132501	169885	160102	138107	163935	160752	147462	130623	126456	149665	172135	195169	170252	171918	143383	155628	169518	165578	167948
Q6DG11	raw	median	813340	53464.2	616484	711076	656306	747733	431937	631907	723194	1.63292e+06	879059	656041	605512	517576	738948	690398	803007	51095	526536	564523	664750	586869	905537	800312	612829	830449	1.3511e+06	668595	644572	786549	623813	880810	862745	831079
Q7T3G4	raw	median	154483	184750	221431	179437	116253	214068	93386.3	112730	148440	176107	133615	131481	110821	82939.9	103622	87289.8	152521	176563	189123	142455	117749	168014	195780	142772	160622	170454	145714	101625	129183	143954	99964	123515	109080	127936
F1R116	raw	median	58815.2	34274	43867.6	64666	24411		8616.26	21449.1	26432.1	102390	50558.4	32913.6	19877.9	14341.6	37790.8	36663.2	58068	32755.2	37467.1	51338.3	24725.1		18063.6	27165.4	35654.7	30352.1	84718.7	38453.8	32338.3	25821	17285.3	45045.7	45815.5	39978.8
A8KBR8	raw	median	60984.9	147467	63900.7	199091	101526	123854	33235.8	117243	62297	143847	128678	120929	111028	104497	118011	91465.4	60210.2	140932	54577.3	158058	102832	97208.9	69677.3	148489	103998	71536	119021	97869.9	118815	144223	125946	140666	114298	116547
P35359	raw	median																									#DIV/0!									#DIV/0!
A2BGP5	raw	median	28928.8	18424.9	26024.2	48675.2		43703.8	14276.9	17239.9	18129.6	29874.4	35644.8	27545.8	9815.91	16664.3	23527.3	10960.4	28561.3	17608.5	22227.1	38643.2		34301.6	29930.9	21834.4	27586.7	20818.4	24718.5	27110.7	27064.3	12750.7	20084.8	28044	13696.4	21786
F1QXP5	raw	median	83516.2	85083.9	90063.2	73905.1	51334.2	132081	27252.4	55858.3	77733.7	163138	153753	81928.6	72599.9		59721.1	52914.1	82455.3	81313.6	76922.5	58673.3	51994.8	103666	57133.4	70744.7	72863	89262.1	134983	116942	80496.4	94305.9		71186.2	66123.3	93328.3
Q1RLY5	raw	median		50812	64986.2				14382	32702.7	45676.2	49008.1	46546.2	51026.4		26786.3	45320.7	33589.9		48560.4	55504.4				30151.1	41418	43908.5	52450.3	40550	35402.1	50134.3		32284.5	54021.2	41975.1	43831.1
F1QNA5	raw	median										165761															#DIV/0!		137153							137153
Q6DRC0	raw	median	43095.6	58845	71763.4	77969.2	43649.8	74909.2	17597.6	34613.1	40403.9	65948.6	52852.5	45817.4	42620.6	51567.3	35965.6	38932.1	42548.1	56237.4	61292.8	61899.8	44211.4	58793.6	36892.5	43837.6	50714.2	46396.1	54566.8	40198.6	45016.4	55363.3	62151.9	42870.1	48650.9	49401.8
Q1LYI5	raw	median	256635	264122	273734	486842	306790	338495	166492	116415	212779	235838	349340	358011	185982	244375	264712	214785	253374	252418	233795	386504	310738	265673	349042	147440	274873	244336	195136	265701	351752	241588	294535	315530	268403	272123
A0A0R4IUF0	raw	median	21737.8			33974.1		28176.1		16059.5	15600.9	21796.7	23757.9	16866.9	13863.7	16018.9	12375.3	19265.1	21461.7			26972		22114.4		20339.4	22721.9	17914.7	18034.9	18069.8	16572	18008.8	19306.9	14751.1	24074.3	18341.6
Q6P0I2	raw	median	58532.9	52149.2	53169.3	59059.4	42597.5	62471	24213.4	46898.6	33964	62392.9	92191.1	53974	47023.4	40814.3	66819.7	39877.8	57789.4	49838.4	45411.7	46887.2	43145.6	49031.3	50762.3	59397.3	50282.9	39001.1	51624.8	70118.7	53030.4	61082.6	49191.8	79647.6	49832.6	56691.2
F1Q5P6	raw	median	64998.7	35736.8	49315.5	51784.8	57963.6	55692.5	16975.8	56130.1	91234.3	52640.3	56476.9	82212.6	35018.7	76081.1	32384.4	50177.5	64172.9	34153.2	42120.2	41112	58709.4	43711.1	35589.1	71088.9	48832.1	104765	43555.3	42955.2	80775.4	45488.6	91697.3	38601.5	62703.6	63817.7
Q5RHX9	raw	median	148704	52885.6	124983	165528	86942.1	130407	40965.4	145624	97769.5	139923	145468	136125	72748.6	90531.3	94131.1	105435	146815	50542.1	106748	131413	88060.8	102352	85882.1	184433	112031	112269	115774	110640	133746	94499.1	109114	112202	131755	115000
Q6PHV5	raw	median	741783	398412	599371	639740	396259	945730	342717	481766	305823	347797	408539	335507	360777	302257	347142	309898	732360	380758	511920	507890	401358	742271	718490	610158	575651	351179	287772	310726	329642	468643	364298	413785	387259	364163
Q502Q3	raw	median	42443.3	52503.7	55840.6	43725.1	35296.6	37903.9	23337.5	40988.3	46661.8	61540.4	60883.6	60422.3	35902	50234.9	34702.1	36970.1	41904.1	50177.1	47693.2	34713.3	35750.7	29749.5	48926	51911.8	42603.2	53582.1	50919.4	46306.9	59366	46636	60546.1	41364.1	46199.2	50615
Q6P3G9	raw	median	25004.6	13593.8		26183.3	16019.1	34889.2	4938.01	15111.6	24114.5	49179.1	68679.8	35383.4	21609.3	18040.9	31505.2	26606.6	24687	12991.4		20787	16225.2	27383.3	10352.3	19138.8	18795	27690.8	40691.5	52236.5	34764.9	28070	21743.9	37553.5	33248.5	34500
F1R9L7	raw	median																									#DIV/0!									#DIV/0!
A0A2R8Q3D1	raw	median	19194.4	13285.9	18901.8	22419.6	17123.9	33664.1	5440.26	7847.21		18483.2	37712.9						18950.5	12697.1	16143.9	17798.9	17344.2	26421.8	11405.3	9938.52	16337.5		15293.3	28683.7						21988.5
A0A0R4IY72	raw	median	58821.5	56898.2	70292.5	65264.8	68663.8	60682.3	17911.2	42866.8	54115	57836.2	85121.8	50234.5	38042.4	40699.8	30247.8	40006.9	58074.3	54376.9	60036.5	51813.7	69547.3	47627.4	37550	54291	54164.6	62140.6	47854.5	64742	49356.3	49416.4	49053.7	36054.7	49994	51076.5
A0A0R4ITI9	raw	median	761122	918470	826030	1.04427e+06	995687	1.12938e+06	341009	547925	768567	667744	777756	702460	433534	642608	712923	588598	751453	877771	705509	829045	1.0085e+06	886411	714909	693949	808443	882551	552501	591546	690180	563153	774509	849788	735532	704970
P83571	raw	median	67334.2	52418.8	73472.3	102730	72226	92723.5	29741.6	50113.2	49874.1	57943.5	97264.1	64138.8	47117.5	53316.2	57901.2	58376.4	66478.8	50096	62752.3	81557	73155.4	72775.4	62351.9	63468.5	66579.4	57270.7	47943.3	73977.2	63017.6	61204.8	64259.8	69017	72949.1	63704.9
A0A2R8Q7R6	raw	median	60511.7	46240.7	78356.3	79863.4	64771.6	68996.9	20110.7	45518.4	49985.3	52417.6	60658.3	51133.5	36274.2	57140	39379.8	57522.3	59743	44191.7	66923.8	63403.6	65605.1	54153.3	42161.2	57649.2	56728.8	57398.5	43371.1	46135.5	50239.6	47119.5	68868.5	46939.8	71881.9	53994.3
A0A2R8Q7Y8	raw	median	6256.97	6450.15	37773.4	50229.4	37583.8	61454.1	4545.46	6398.28	22675.2	82058.9	169983	28934.8	66536.6	17818.1	6528.52	7192.8	6177.48	6164.33	32262.1	39877.1	38067.4	48233.2	9529.36	8103.44	23551.8	26038.1	67896.8	129285	28429	86429.8	21475.4	7781.85	8988.37	47040.6
Q5RGZ9	raw	median	174880	203272	193454	320997	205672	196710	86737.3	120350	142899	225664	192639	161685	117100	150252	102225	115312	172659	194265	165228	254840	208319	154391	181841	152424	185496	164091	186718	146517	158858	152111	181092	121850	144098	156917
B7ZC77	raw	median	18452	21483				31011.4	8723.59	12510.2	3754.13				39504.3		136303	16001.4	18217.6	20531				24339.8	18288.6	15844.2	19444.2	4310.9				51315.4		162470	19995.8	59523.2
F1QEF4	raw	median	185903	120477	149826	194591	130355	128412	47773.8	87835.2	95971.3	164492	163062	156754	112069	132580	109520	121773	183542	115139	127966	154486	132032	100786	100156	111244	128169	110205	136103	124022	154014	145576	159793	130545	152172	139054
Q7T394	raw	median	32539.3	46793.9	36566.6	34434.1	21447.5	62389.8	17731.3	25310.9	23537.2	29438.8	41713.3	25648.6	17669.3	21103.7	47520.3	19262.9	32126	44720.3	31231.3	27337.3	21723.5	48967.6	37172.9	32056.4	34416.9	27027.9	24358.1	31726.3	25200.2	22952.1	25435.4	56643.1	24071.6	29676.9
F1QYH7	raw	median	33047	19871.4	72105.1	21358.2		50298.3	7360.77	14299.9	30364.7	36198.2	96180.2	26875.2			21434.5	11145	32627.2	18990.9	61584.6	16956.3		39477.4	15431.5	18110.9	29025.5	34868	29950.9	73152.8	26405.4			25549.5	13927.2	33975.6
Q32SG7	raw	median	84356.4	107427	96927.3	137070	81767	115345	53516.1	56224.9	58778.6	87050.8	134920	80046.3	69639.8	84497.2	86594.9	77325.5	83284.8	102667	82785.2	108820	82819.1	90530.2	112194	71209	91788.7	67495.9	72027.1	102617	78647	90460.8	101841	103219	96628.6	89117.1
F1QIC0	raw	median	130718	90275.9	124138	131164	67494.9	146823	42567.7	76431	71130.9	92370.1	89999.4	97628	70940.1	80372	76662.5	82608.2	129058	86275.5	106025	104131	68363.4	115236	89241.2	96800.1	99391.3	81680.2	76428.3	68451.8	95921.3	92149.8	96869	91380	103230	88263.8
Q6DI32	raw	median	47297.5	51070.3	46059.7	40163.2	31531.5	37609.5	16418	42638.3	41598.2	73368.6	70263.9	60083.3	37197.1	38461.1	36925.7	33483.9	46696.7	48807.2	39339.4	31885.6	31937.2	29518.4	34419.7	54001.6	39575.7	47767.5	60706.3	53441.4	59033	48318.4	46355.6	44014.6	41842.7	50184.9
E7F981	raw	median	471911	592908	482836	476297	364887	645011	272413	354460	309895	321977	299262	288233	292704	255329	275660	256537	465916	566634	412388	378132	369582	506247	571102	448925	464866	355855	266409	227613	283194	380218	307737	328580	320578	308773
Q7ZVT1	raw	median	126212	133043	125384	131870	105803	115523	47590.9	91872.8	116711	125175	184119	186170	92539.6	122835	72785	97298.4	124608	127148	107090	104692	107165	90669.9	99772	116357	109688	134020	103572	140037	182916	120207	148048	86758.1	121587	129643
B8JLJ8	raw	median	62483.4	78953.6	80005.6	93773.5	87484.8	116463	52408.1	55357.6	30007.3	41270.3	92547	36198.1	25064.2	31201.9	28896.6	26943.8	61689.7	75454.9	68332.4	74446.8	88610.5	91408.1	109871	70110.6	79990.5	34457.6	34147.6	70389.5	35565.3	32557.9	37606.4	34444.1	33669.9	39104.8
Q7ZZ04	raw	median	116373	135591	168039	156667	114359	173009	57598.2	73991.6	113689	117283	155246	129382	89160	102582	95957.2	99830	114895	129583	143521	124378	115830	135789	120752	93710.7	122307	130550	97041.9	118077	127120	115817	123637	114379	124751	118922
A0A2R8QBM8	raw	median																									#DIV/0!									#DIV/0!
E7F453	raw	median	38423.4	45831.8	52841.4	49928.5	48552.9	54617.8	19574.7	38288.6	38887.3	81973	59182.3	40705.1	24999.5	29160.1	36750.6	33000.2	37935.3	43800.9	45131.6	39638.2	49177.7	42867.7	41037.4	48492.6	43510.2	44654.5	67825.6	45012.9	39993.5	32473.9	35145.4	43805.9	41238.2	43768.8
Q803G3	raw	median	71559.2	68507.9	90264.3	87187.3	72510.4	106254	60473.4	62089.2	89601.3	84324.7	99613.4	103982	72919.1	52288.9	61492.2	80062.9	70650.2	65472.2	77094.3	69218	73443.4	83395.1	126780	78636.2	80586.1	102890	69771.5	75764	102164	94720.6	63021.6	73297.3	100049	85209.7
A0A2R8QND3	raw	median	38505.9	39522.7	39502.6	66485.2	34319.6	56322.9	14858.8	24419	24288.1	33747.5	43272.5	35463.1	22060.1	30421.6	26782.3	29935.8	38016.7	37771.4	33739	52782.6	34761.2	44205.9	31150.7	30926.7	37919.3	27890.2	27923.2	32912.2	34843.2	28655.7	36665.9	31923.9	37408.8	32277.9
Q502Q7	raw	median	2196132	259475	708277	910833	1.35695e+06	1.95811e+06	215991	579946	653653	1.26431e+06	1.26355e+06	1.06216e+06	1.89699e+06	1.75529e+06	13782601	1.08754e+06	2.16823e+06	247977	604936	723111	1.37441e+06	1.53685e+06	452815	734503	980354	750594	1.04611e+06	961035	1.04359e+06	2.46415e+06	2.11557e+06	1.64286e+07	1.35902e+06	3.27108e+06
F1QGL7	raw	median	61973.6	57194.8	54908.8	65939.3	64202.9	73922.6	31491.8	47792.1	68964.3	77957.1	55910.3	51336.2	37050.5	44849.6	44689.6	41780	61186.3	54660.4	46897.3	52349.2	65029	58019.3	66021.2	60528.8	58086.4	79192.1	64502.9	42524.3	50438.8	48128	54055.3	53269	52209.7	55540
F1Q5Q3	raw	median	407913	489317	642588	605486	425669	510810	322040	358998	422762	551965	400910	440441	328421	372312	344240	354971	402731	467634	548831	480695	431146	400917	675142	454672	482721	485461	456704	304924	432741	426612	448732	410326	443584	426135
U3JAG5	raw	median	105765	61386.3	123990	103086	85197.2	120049	21877.5	56920.4	52608.1	97762.6	202715	98481.3	51718.6	51421.8	97379.9	93433.5	104422	58666.2	105899	81840.1	86293.5	94222.6	45865.1	72089.8	81162.3	60410.3	80890.2	154181	96759.7	67181.5	61976.6	116075	116758	94279
A0A2R8RRC9	raw	median	141682	46730.3	124616	147018	110231	158197	36216	101781	70305.5	56068.5	124816	101478	58488.8	80106	9557.5	76817.1	139882	44659.6	106434	116717	111649	124163	75925.1	128906	106042	80732.3	46391.9	94932.4	99704	75975.9	96548.4	11392.3	95993.2	75208.8
I3ITP3	raw	median	41000.2		60331.7	59927.6	33846.9	66148.4	15898.7	25777.8	45121.9	64600.1	42828.5	58536.8	22898.7	34179.2	26959.5	27322.4	40479.4		51529.1	47576.5	34282.4	51917.6	33330.9	32647.7	41680.5	51813.8	53451.1	32574.5	57513.5	29745.1	41194.7	32135.1	34143	41571.3
Q502D1	raw	median	114356	120449	185691	198250	105810	186843	95048.1	98856.9	114199	92276.4	152509	106051	101486	93008.7	100175	84983.8	112903	115112	158598	157391	107171	146647	199264	125203	140286	131135	76350.8	115996	104197	131828	112099	119407	106199	112152
A0A0R4IMP0	raw	median	180027	200218	275019	251058	187731	226472	104629	160582	176441	234161	237931	224425	136147	143360	172551	179681	177740	191346	234893	199315	190147	177750	219350	203378	199240	202609	193748	180966	220502	176853	172786	205677	224536	197209
Q6NYA1	raw	median	114199	98523.1	148377	158461	100167	163202	47206.4	87692	88425.6	128435	191322	101991	69756.7	67287.8	100592	88879.4	112748	94157.3	126728	125802	101456	128092	98966	111062	112376	101540	106269	145516	100208	90612.6	81099.2	119904	111067	107027
A7YT77	raw	median	38793.1	46884.9	55255.5	61505.6	31408.6	50946.4	21988.3	28570	78517.8	129749	106727	37260.3	37215.8	27285.9	27689.7	28686.6	38300.3	44807.4	47193.5	48829.3	31812.8	39986	46097.5	36184	41651.3	90162.6	107357	81174.7	36608.9	48342.6	32886.5	33005.5	35847.8	58173.2
A0A0G2L4S8	raw	median	95915.5	59601.1	54749.6	98328.1	37702	81583.5	43147.7	66588	36361.9	57172.5	78311.9	41182.4	57808.2	25345.3	44209.7	37890.2	94697	56960	46761.4	78062.7	38187.1	64032	90457.1	84334	69186.4	41754.6	47305.4	59562.5	40462.5	75091.8	30547.7	52696.9	47348.9	49346.3
F6NXU9	raw	median	1.59182e+06	1.15184e+06	1.36892e+06	1.35282e+06	1.10121e+06	1.37091e+06	404094	636886	1.55617e+06	2.12851e+06	4.71968e+06	1.86997e+06	1.12161e+06	1.0447e+06	1.80219e+06	1.44601e+06	1.5716e+06	1.1008e+06	1.16919e+06	1.07401e+06	1.11538e+06	1.07598e+06	847163	806618	1.09509e+06	1.78696e+06	1.76116e+06	3.5897e+06	1.83728e+06	1.45695e+06	1.25914e+06	2.14817e+06	1.80699e+06	1.95579e+06
A0A0G2KCK6	raw	median	126592	122673	128605	138773	98645.3	149707	44392.6	89314.5	88557.9	69609.1	186336	104939	89651.8	84118	91434.4	92633.5	124984	117237	109841	110172	99914.5	117500	93067	113117	110729	101692	57595.6	141724	103105	116456	101384	108988	115758	105838
B3DIV6	raw	median	16041.2	25497.1	31412.3	55469.3	46813.5	97166	16820.5	26318.1	70596.8	125968	188220	86819	50936.4	48689.1		20808.7	15837.4	24367.3	26829.1	44037.1	47415.8	76262.2	35263.4	33331.9	37918	81066.8	104228	143157	85301.3	66165.5	58683		26003.2	80657.7
Q5BL99	raw	median	270606	339770	300745	343868	240788	431865	203600	378857	247662	346815	342544	289276	223579	228766	260097	182711	267168	324714	256865	272997	243886	338956	426837	479823	326406	284392	286960	260532	284219	290425	275722	310029	228322	277575
Q5NIW0	raw	median		195947		252061				130815						159927	10739.4			187264		200111				165678	184351						192753	12801.1		102777
F1QDJ9	raw	median	49187.3	102461	116138	149042	38710.7	137019	39490.8	76555.7	39796.5	77866.9	39962.1	54771.2	28131.5	119276	64781.1	43646.3	48562.4	97921.1	99193.1	118324	39208.8	107542	82790.7	96958.1	86312.5	45698.6	64428.2	30394.4	53813.7	36542.3	143758	77217.6	54541.9	63299.3
Q5RKM3	raw	median	138207	88929.7	192345	179698	165956	88875.2	71972.6	96178.6	170908	211620	280020	182407	123018	131170	178246	149679	136451	84989	164281	142662	168091	69755.1	150887	121811	129866	196255	175098	212978	179218	159799	158094	212465	187044	185119
F6NLI6	raw	median	83346.4	64406.3	109600	134994	66732.3	79571.8	30492.1	46393.2	60583.3	98692.4	71826.1	72105	58992.6	46953.2	49282.6	60401.9	82287.6	61552.3	93608.4	107172	67590.9	62453.2	63925.3	58757.2	74668.4	69568.2	81659.5	54629.5	70844.4	76630.3	56590.8	58743.7	75480.3	68018.4
Q4VBT1	raw	median		69377.6	75620.9	62948.6	28919.4	80117.8	58614.4	75862.6				37557.9	23478	39199.8	35632.1	23482.5		66303.3	64587.5	49974.9	29291.5	62881.7	122882	96080.2	70285.9				36901.3	30497.5	47245.9	42472.7	29344.5	37292.4
A2BID5	raw	median	60843.2	84710	94029.3	91866.6	73546.4	78087.3	34453.3		56656.9	85093.2			48264.6	49011.1	39798.4		60070.3	80956.3	80310	72932.9	74492.7	61288	72229.8		71754.3	65059.6	70407.3			62694.8	59071.1	47438.8		60934.3
E7F143	raw	median	59700.9	61278.6	86764.5		70126.4	70110.9	48780.4	52143.7	83055.4	69250.5	59762.8	77574.7		57592.1	51080.9	50653.2	58942.4	58563.2	74105.2		71028.7	55027.6	102266	66040.2	69424.8	95373.1	57298.8	45454.4	76218.6		69413.3	60887.2	63298	66849.1
A8E526	raw	median	30685.1	11734.3		20739.2	18105.4	86733.1	6329.43		16111.9	32702.8	249331	47280.5	14835.4	9333.7	24697.6	29788.8	30295.3	11214.3		16464.8	18338.3	68073.8	13269.4		26276	18501.4	27058.7	189636	46454	19270.9	11249.5	29439	37225.1	47354.4
F1QJT6	raw	median	27274.7	27629.4	47436.1	32823.3	38801.4		17960.8	15608.4	18850	59405.5	48363.3	43758.1	29224	29590.4			26928.3	26405.1	40515	26058.4	39300.6		37654	19768.1	30947.1	21645.6	49152.9	36784.2	42993.1	37961.4	35664.1			37366.9
F1QNF2	raw	median	103833	87623.3	92056.2	114610	73083.2	241171	46384	56038.2	74961.7	63391.7	320344	104498	73146.7	66267.5	124502	85821.2	102514	83740.5	78624.7	90988.8	74023.6	189287	97241.9	70972.6	98424	86079.1	52451.2	243648	102672	95016.2	79869.5	148404	107245	114423
A0A2R8QMI5	raw	median	77392.7		74056.6	64255	57591	63501.6	21518.6	60038.8	50166.5	77801.8	107958	75345	42123.7	37666.9	56636.2	55905.8	76409.5		63251.4	51012.1	58332	49840.2	45112.7	76039.3	59999.6	57606.6	64374.4	82111.1	74027.8	54718	45398.4	67509.1	69861.7	64450.9
Q801U8	raw	median	77278		73742	104927	84221.1	71472.8		61321.7			97093.9					55364.1	76296.3		62982.7	83301.2	85304.8	56096.5		77664.1	73607.6			73847.7					69184.9	71516.3
A0A0R4IKT3	raw	median	53209.6	83702	65197.3	59649.4	49353.4	68047.5	25279.3	47266.8	51356.3	56080.5	70542.2	34217.3	35223.2	50011.3	51076.8	51486.8	52533.7	79993	55684.7	47355.6	49988.4	53408.2	52996.8	59863.5	56478	58972.8	46401.8	53653.1	33619.1	45754.2	60276.5	60882.4	64339.6	52987.4
A0A2R8Q954	raw	median	43634.7	115276	51459.1	62395.8	48029.9	93013.9	24316.2	32397.3	33144	55271.3	57779.9	36896.4	30852.9	32725.3	30766.7	24221.1	43080.4	110168	43951	49536.1	48647.9	73003.4	50977.8	41031.2	57549.4	38059.5	45732.3	43946.3	36251.4	40077.4	39442.4	36673.3	30267.6	38806.3
G8JL25	raw	median	39064.3	46478.2	57276	64653.4	56386	59927	31879.3	29862	37522.5	65370.2	50344.6	45694.6	34211.3	32907.5	32950.5	28179.5	38568	44418.7	48919.2	51328.4	57111.5	47034.6	66833.4	37820.3	49004.3	43087.3	54088.3	38291.1	44895.8	44439.9	39662	39276.2	35214	42369.3
F6P497	raw	median	124795	211797	257302	210393	83206.6	153707	35982	79640.1	132350	150863	191748	129969	52966.7	90149.6	74752.9	69202.2	123210	202412	219761	167031	84277.3	120639	75434.6	100864	136704	151979	124826	145840	127697	68802.7	108654	89103.7	86477.5	112922
Q6NXA6	raw	median	279086	298099	304495	460256	305054	433613	145325	248050	255992	267177	329174	252819	207868	207124	218498	208576	275541	284889	260068	365398	308979	340328	304668	314156	306753	293957	221066	250363	248399	270017	249637	260445	260644	256816
Q7T3F3	raw	median	70683.8	55021.1	74984.5	85802.9	54797.6	89828.6	32602.3	54592.1	53984.7	64717.4	63846.5	62378.9	63285.4	49271	50831.5	42654.7	69785.9	52583	64043.9	68118.9	55502.7	70503.3	68349.3	69141.1	64753.5	61991	53548.1	48560.4	61288.4	82206.6	59384.3	60590	53302.7	60108.9
A0A1L1QZP9	raw	median	398933	596200	533442	1.07925e+06	616453	556505	202481	289394	546845	675750	484306	853189	454366	580925	337015	451430	393865	569781	455611	856816	624385	436782	424492	366518	516031	627945	559126	368354	838274	590213	700165	401715	564122	581239
A0A2R8RWG9	raw	median	69298.1	65295	80674.2	153114	65087.9	119279	29344.7	62202.6	43323.7	108502	108624	82241.8	47535.7	58771.4	69233.5	55045.7	68417.7	62401.6	68903.5	121558	65925.4	93618.3	61519.8	78779.7	77640.5	49748.9	89776.4	82617.2	80804.1	61747.9	70834.8	82524.7	68787	73355.1
A0A2R8QHM1	raw	median		48408.2	45751.8	51444.5	38764.8	44355.7	20296.3	32509	31345.7	65923		34133.7	27613.8	42124.1				46263.1	39076.4	40841.8	39263.5	34813.3	42550.2	41172.8	40568.7	35994.5	54545.6		33536.9	35869.8	50770.4			42143.5
A0A286YB96	raw	median		22527.3	34315		21108.3		12556.3		25085.1	23757	23764.3							21529.1	29308.3		21379.9		26323.6		24635.2	28805.4	19656.9	18074.6						22179
F1QEA5	raw	median			21532.7	30857.8	14201.3	17864.9			41991.1	86564		43914.7	35323.1		36822.1				18391	24498	14384.1	14021.6			17823.6	48218.7	71624.3		43147	45884.1		43891.1		50553
B8A5D3	raw	median	17531.6			17554.9	11704.9	20382.8		7609.47	10121.2	16504.4	50360.7				11973.6	10212	17308.9			13936.8	11855.5	15997.8		9637.42	13747.3	11622.2	13656	38303.3				14272.3	12761.2	18123
Q58ER0	raw	median	17337.6		25714.6	29365.5	17773.6	32691	12278.2	16147.1	24758.3	31681.3	26132.5	23074.6	14447.7	16616.5	26600	23214.2	17117.4		21962.7	23313.3	18002.2	25658	25740.8	20450.3	21749.2	28430.1	26213.5	19875.9	22671.2	18767.3	20027.2	31706.6	29009.3	24587.6
Q29RC5	raw	median																									#DIV/0!									#DIV/0!
A3KPX2	raw	median	522005	323582	303191	426565	341557	450030	207609	244930	344520	528437	391248	351300	378078	228314	273167	242079	515373	309243	258954	338650	345951	353213	435242	310205	358354	395614	437236	297576	345158	491116	275178	325609	302510	358750
F8W309	raw	median	29975.2	23969	29588.2	32618.4	18078.1	29024	11759.7		26284.8	61594.7	18946.8	41452.5	20582.5	26250.9	16109	17131.5	29594.4	22906.9	25271.1	25895.8	18310.8	22779.9	24653.6		24201.8	30183.1	50964.4	14410.6	40727.9	26736.3	31639.1	19201.5	21408.1	29408.9
A0A2R8QDF0	raw	median	105341	23423.1	100453	102712	50342.8	145670	42369.4	82231.3	64382.3	82901.5	123515	95455.6	47604.4	74169.4	71010.5	53351	104003	22385.2	85796.7	81542.7	50990.5	114331	88825.4	104146	81502.6	73930.6	68593.9	93942.9	93786.9	61837.3	89393.3	84643	66669.3	79099.6
Q7ZWA3	raw	median	60414.8	43120.8	79389.7	66221.1	53616.7	112687	17602	45594.7	66682.9	98491.1	136201	96114.8	41287.1	51883.1	68930.6	57500.5	59647.3	41210	67806.4	52572.9	54306.6	88444.3	36901.9	57745.8	57329.4	76572.4	81493	103592	94434.5	53631.2	62532.5	82163.7	71854.5	78284.2
Q5RZ65	raw	median	284516	187435	229582	285209	195734	383140	89988.9	199918	187613	134898	329800	247753	83071.4	121839	140415	159404	280902	179129	196085	226427	198253	300714	188658	253197	227920	215438	111617	250839	243422	107908	146848	167372	199196	180330
A2BHI1	raw	median	152774	134460	158669	211142	145503	206013	51465.9	115972	143800	259836	240526	202419	135899	143045	134512	114187	150833	128501	135519	167626	147375	161692	107896	146879	143290	165127	214992	182940	198880	176530	172407	160335	142691	176738
Q498W6	raw	median	135645		128720		147099	129942	43884.7	84985.4	64053.1	64359.4	160208	59346.7	35778.2				133921		109939		148992	101987	92002.2	107634	115746	73552.7	53251.9	121851	58309.2	46475.2				70688.1
Q804G7	raw	median	173950	123114	164517	193616	140951	247245	66073.2	118458	117157	206085	276992	187126	120880	114154	154342	132010	171740	117659	140513	153712	142765	194054	138519	150027	151124	134533	170518	210675	183855	157021	137585	183972	164964	167890
A0A0R4IPW3	raw	median	31852.1		19708.2	33424.1	19291.2	34885.9			19749.5	35294.4	32411.9	31873.6			14753.1	23492.3	31447.5		16832.7	26535.4	19539.4	27380.7			24347.1	22678.5	29203.1	24651.8	31316.4			17585.4	29356.8	25798.7
A0A2R8RRY0	raw	median	63519.4	60604.2	48723.2	132603	45755	63789.8	22546.7	38944.8	40414.4	68750.5	45217.7	80441.9	40386.7	60230.7	29132.7	43786.8	62712.5	57918.7	41614.3	105274	46343.8	50066.4	47268	49323.7	57565.1	46408.2	56885.2	34391.7	79035.6	52461.5	72593.5	34725.5	54717.5	53902.3
Q6ZM34	raw	median	31097.3	86370.3	30827.4	48274.9	29501.4	33512.5	10609.1	23931.4	21450.8	27078.6	21705.9	23777.3	20681	18176.5	24886.1	20525.4	30702.3	82543	26329.6	38325.4	29881	26302.8	22241.4	30309.2	35829.4	24632.2	22405.3	16509.1	23361.7	26864.3	21907.3	29663.7	25649.3	23874.1
Q5U3S7	raw	median		24249.5	47886.4	40720.6	43068.8	62895.1	34792.8		115617	127712	183657	140330	116038	97964.1	106121	81530.4		23175	40899.6	32328.1	43623	49364.2	72941.4		43721.9	132764	105671	139686	137876	150731	118072	126494	101883	126647
A0A2R8PWM9	raw	median	192587	150166	111547	122187	127926	113869	89449.3	56572.5	79225.5	112151	168027	27364.2	94581.5	78762.8	81829.6	73195.8	190140	143511	95272.1	97004.6	129572	89371.5	187526	71649.2	125506	90975.3	92795.2	127798	26885.8	122860	94929.5	97539.1	91468	93156.3
Q92051	raw	median									27422.9	47341.4	81220.5	45506.5	22373.6	22346	42461.4										#DIV/0!	31489.9	39171	61774.7	44710.9	29062.9	26932.7	50613.1		40536.5
A0A2R8QFE1	raw	median			63249.4			22488.6		38766.9					50533.3	40939					54021			17650.5		49098.5	40256.7					65641.8	49342.1			57491.9
A8WGS1	raw	median	36731.1	52749.5	72281.1	57220.8	47113.6	76755.7	29240.1	57365.7	102000	107726	124782	98741	36640.5	62155.3	76994.3	70293.8	36264.5	50412.1	61735	45427.6	47719.8	60242.9	61300.4	72653.8	54469.5	117127	89134.1	94906.7	97014.8	47595.4	74913.2	91775.5	87841.5	87538.5
A5WWI1	raw	median	29336.2	18059.7	34340.4	31360.3	25400.2	48227	9884.98	25806.3	19725.8	49077.4	44770.4	26393.4	21623.3	12393.5	25775.6	21815.5	28963.5	17259.4	29330	24897	25727	37851.7	20723.4	32683.8	27179.5	22651.2	40607.4	34051.5	25932	28088.3	14937.4	30724	27261.4	28031.6
Q6NZZ9	raw	median	29663.8	31095.4	23311.6	51574.3	38345.8		17988.3		40250.2	40595.1	37213.3	33646.2	36749.8		28323.5	38701.3	29286.9	29717.5	19910.3	40944.8	38839.2		37711.6		32735.1	46219.6	33589	28303.7	33058	47737.4		33761	48362.5	38718.7
B0VEQ2	raw	median	111429	99749.7	80456.4	100366	74645	74953.5	25545.3		78671.9	121654	98677.5	103160	81027	115512	60132.8	69505.3	110013	95329.6	68717.4	79680.7	75605.5	58828.4	53554.5		77389.9	90339.5	100658	75052.2	101357	105253	139222	71677	86856.2	96301.8
F1QUS0	raw	median	96891.1	59814.9	141004	99717.1	112683	137600	49662.9	89569.2	94504.4	155512	128434	110871	65061	91759.6	83491.7	84139.5	95660.2	57164.4	120431	79165.4	114133	107997	104116	113440	99013.3	108520	128673	97684.4	108933	84513	110594	99520.2	105144	105448
B0UYD6	raw	median	30569.8		40920.6	40381.5	20202.9	46021.1	16120.1	23057.7	15226	35322.9	55140	27309.2	26339.7	25374	28197	25180	30181.4		34950.1	32058.8	20462.9	36120.4	33795	29202.6	30967.3	17484.2	29226.7	41938.4	26831.8	34214.8	30582.3	33610.2	31465.8	30669.3
A0A1D5NSP9	raw	median	54216.2	88827.1	78980.6	99982.4		79072.8	45894.8	40294		62115.6		48049.3		49233			53527.4	84890.9	67457	79376.1		62061.5	96216.4	51032.4	70651.7		51395.3		47209.4		59338.5			52647.7
Q1LVQ8	raw	median	49582.7	99000.5			32144.1		35200.6	44489.6	55070.4	85170.3			49901.8	51352.3	47376.1		48952.8	94613.5			32557.7		73796.4	56346.3	61253.3	63237.7	70471.1			64821.5	61892.8	56471.3		63378.9
A8E7E7	raw	median	24817.1	39612.4	30698.9	27038.4	39082.1	51667.3		23030.6	25939.8	27758.8		32676.9	29595.7		27168.2	30355	24501.8	37857.1	26219.8	21465.8	39585	40551.9		29168.4	31335.7	29786.9	22968		32105.6	38444.3		32383.9	37932.7	32270.2
A0A0R4ILN2	raw	median	98183.4	76936.3	101790	132702	73428.4	125432	50825.1	65550.5	92901.3	144405	137181	122860	79866.2	101495	88730	89013.5	96936.1	73527.1	86938.3	105353	74373.2	98447	106552	83019.9	90643.3	106679	119483	104337	120712	103745	122328	105764	111234	111785
F1QRM9	raw	median	201594	76492.3	201596	191641	132988	245412	78260.7	145789	149433	211971	279283	139955	110264	123451	332207	103749	199033	73102.8	172182	152144	134700	192616	164070	184643	159061	171595	175388	212417	137509	143231	148790	395984	129649	189320
F8W4Q1	raw	median	537569	225395	266971	321058	217632	460225	114847	148324	227589	186724	240898	239267	176672	266004	511838	165838	530740	215407	228019	254888	220432	361214	240771	187853	279916	261343	154498	183222	235084	229493	320603	610100	207237	275198
A0A0R4IJP7	raw	median	31786.4	47500.2	35898.1	38443.5	44916.5	53425	22056.8	31389.5	66926.1	62052.5	67101.6	57759.8	29029.5	39582.5	40489.3	55743.8	31382.6	45395.4	30660.4	30520.3	45494.5	41931.4	46241	39755	38922.6	76851.7	51343.1	51036.1	56750	37708.8	47707.1	48262.3	69659.3	54914.8
Q90XR8	raw	median	100721	161962	141421	123231	120475	177056	90283.1	104901	129179	130769	116743	131466	128196	112387	109846	88062.5	99441.9	154785	120787	97833.3	122025	138965	189274	132858	131996	148337	108200	88792.1	129168	166525	135456	130934	110046	127182
A7MBY9	raw	median	92223.8	135685					57607.2	87956.9	78531.3	92068.2	104591	96621	62738.8	101874	68281.5	44030.9	91052.2	129673					120771	111398	113223	90178	76178.6	79550	94931.9	81496.5	122785	81390.1	55022.5	85191.5
F1QYG1	raw	median	20228.6	12871.7	35765.4		34475.6	63446.6		33491.2	15326.4	23090.5	28154	18890.3			15201.3	10622.9	19971.6	12301.4	30547		34919.2	49797		42416.7	31658.8	17599.4	19105.4	21413.4	18560.1			18119.7	13274.8	18012.1
F1QAK1	raw	median	30809.8	25456.8	48573.2	46944.4	32415	49605.1	13898.5	32671.5	22385.2	34626	51250.2	40985.6	22299.7	21392.2	31814	35831	30418.4	24328.8	41486.1	37269.2	32832.1	38933.3	29137.6	41378.5	34473	25705.1	28650.1	38979.9	40269.1	28966.9	25783.2	37921.6	44775.7	33881.4
B0UXY9	raw	median	30382.8		30758.4	38200.8	29265.8	36018.7	15817.2	40971.1	25813	15331.2	38166.8			7295.54	31093.1	33132.1	29996.8		26270.6	30327.6	29642.4	28269.8	33160.1	51890	32793.9	29641.3	12685.3	29028.9			8793.01	37062.3	41402.9	26435.6
F1QCT6	raw	median	32026.9	60254	47244.7	36776.9	37171.9	45397.5	21046.7	28253.8	28739.1	41184.9	34666.8	36526.3	24334.1	25810.6	28754.7	23718.6	31620.1	57584	40351.4	29197.2	37650.2	35630.9	44123.5	35783.5	38992.6	33001.3	34077	26366.9	35887.8	31609.6	31108.4	34274.9	29639.6	31995.7
F1Q721	raw	median	33342.7	9828.21	44680.8	42315.4	44091.9	80064.2	15435.9	52554	48617.6	58616.9	96338.1	46537.9	34229.4	20955.2	40612	39460.6	32919.1	9392.69	38161.7	33594.2	44659.2	62839.6	32360.6	66559.8	40060.9	55828	48500.5	73272.9	45724.3	44463.3	25256.4	48408.6	49311.3	48845.7
F1R4U6	raw	median	87855.8	65856.8	93975.9	110767	86185	104288	32331.7	67448.2	88769.2	114330	128028	100614	66925.8	89403.1	66717.3	80299	86739.7	62938.6	80264.4	87938.2	87293.9	81852	67782	85423.4	80029	101934	94598.2	97375.7	98855.3	86935.4	107754	79525.5	100344	95915.3
F1QZA5	raw	median																									#DIV/0!									#DIV/0!
F1RAM4	raw	median	20095.6	17144.9	26659.8	29111.7	12479.8	31318.1	7566.82	11942.7	16281.4	20899	43065.8	21355.5	8301.9	10245.1	19900.3	13207.1	19840.3	16385.2	22770	23111.7	12640.3	24580.5	15863.5	15125.4	18789.6	18696	17292.2	32755	20982.2	10784	12348	23720.7	16504.1	19135.3
H9GXN3	raw	median	154164	78690.1	106339	93402.7	99318	187542	49733.5	69922.9	86577.2	88700.4	107845	99179.4	74457.1	75517.7	107532	70618.7	152205	75203.2	90823.4	74152.4	100596	147196	104264	88557.6	104125	99417.2	73392	82024.4	97445.6	96718.4	91018.4	128176	88247.5	94554.9
B0UX68	raw	median																									#DIV/0!									#DIV/0!
B0UYH4	raw	median																									#DIV/0!									#DIV/0!
Q6DRP3	raw	median	66088.8	80508.1	47109.8	61956.1	36980.4	83183.7	36725.1	50406.6	54591.6	101780	51264.9	67699.6	48391.9	59122.9	47121.8	57998.2	65249.2	76940.6	40236.3	49187	37456.3	65288	76992.4	63840.1	59398.7	62687.9	84214.5	38991.1	66516.1	62860.2	71258.4	56168.1	72476.5	64396.6
A0A0R4IY58	raw	median	22519.2	34609.9	14577.7	81860.2		23994.5			19641.7	37886.5	66564.4	58373.7	32554.4	41068.4	14825.5	17654.2	22233.2	33076.2	12450.7	64988.8		18832.5			30316.3	22554.7	31347.9	50627.6	57353.2	42287.6	49498.1	17671.7	22061.3	36675.3
F1Q632	raw	median	50248.6	33781.1	37925.1	42540.9	42837.9	65683	21577.6	38385.3	29693.4	56834.7	73476.2	44209.1	36060.2	38215.1	53917.2	35949.6	49610.2	32284.2	32391.6	33773.2	43389.1	51552.3	45236.5	48615.2	42106.5	34097.1	47025.8	55884.5	43436.3	46841.5	46059.1	64268.1	44923.9	47817
A0A286Y9N0	raw	median	13256.1	6697.48	12095.4	12676.1		22793.5			14340.1		33630.1	15028		5411.93	11356.1	7916.48	13087.7	6400.7	10330.7	10063.5		17889.8			11554.5	16466.9		25578.4	14765.3		6522.78	13536.2	9892.71	14460.4
A0A2R8Q259	raw	median																									#DIV/0!									#DIV/0!
E7FBP0	raw	median																									#DIV/0!									#DIV/0!
A0A2R8PWG5	raw	median	76817.7	83386.9	75933.1	81344.3	65114.6	86738.1	33127.8	49352.8	56779.1	54311.1	74146.9	67979.5	47976.3	53314.6	58948.5	63268.3	75841.8	79691.8	64854.1	64579.3	65952.5	68077.7	69450.9	62505.5	68869.2	65199.8	44937.8	56394.7	66791.1	62320.4	64257.8	70265.3	79062.3	63653.6
F8W268	raw	median	71862.3	91734	97261.4	96248.2	80164.5	93975	53144.2	56354.7	79953.1	89194.8	65825.1	68243	53746.5	56540.5	58445.9	48627.6	70949.3	87669	83070.5	76411.4	81196	73757.7	111414	71373.5	81980.2	91810.7	73801.1	50065.3	67050	69815.8	68146	69666.2	60766.8	68890.2
E7FCI9	raw	median	49992.2		66055.8	107925	38433.9	50251.4	31107.8	31814.7	27323.8	98655.5	122466	101507	41084.7	59317.7	43562.2	40487	49357.2		56417.9	85681.4	38928.4	39440.6	65216.1	40293.5	53619.3	31376.1	81628.9	93145	99732.8	53368.3	71493.1	51925.2	50593.9	66657.9
Q6IQI2	raw	median	30278.8	36399.2	34087.7	63938.9	56719.4	115473	12084.6	37754.1	26914.8	48658	77016.8	44872.6	19259.2	21349.6	54049.5	28078.7	29894.1	34786.2	29114.1	50761.1	57449.2	90631	25334.7	47815.6	45723.3	30906.5	40260.3	58577.5	44088.1	25017.3	25731.8	64425.8	35088	40511.9
A0A0H2UKW6	raw	median	83415.3	88464.3	89888.8	83439	66943.4	91559.1	18650.5	69071.1	137066	175542	140213	148343	108582	107451	99002.8	29061.6	82355.6	84544.2	76773.6	66242.2	67804.7	71861.5	39099.9	87478.8	72020.1	157394	145246	106643	145750	141046	129506	118009	36316.4	122489
F1QSY7	raw	median			15667.6	21929.1		35651.3													13381.7	17409.5		27981.5			19590.9									#DIV/0!
Q7ZVP4	raw	median	3857778	5.48283e+06	6054658	6.49796e+06	5162123	5.06147e+06	1.88311e+06	2.91303e+06	3.94852e+06	5.64462e+06	5.35223e+06	4.76506e+06	3762263	3.69752e+06	3.92944e+06	3.48909e+06	3.80877e+06	5.23987e+06	5.17126e+06	5.15873e+06	5.22854e+06	3.97257e+06	3.94786e+06	3.68936e+06	4.52712e+06	4.53411e+06	4.67044e+06	4.0708e+06	4.68175e+06	4.88711e+06	4.45647e+06	4.68381e+06	4.36009e+06	4.54307e+06
A0A2R8RIN6	raw	median	53647.1	45552.1	41289.7	67430.4	54189.8	54552	26654.9	37884.8	39737.5	77832.4	51037.3	44248.4	30867.8	44611.8	34147.1	38489.6	52965.6	43533.5	35265.4	53533	54887.1	42816	55880.7	47981.2	48357.8	45630.9	64399.7	38818	43474.8	40096.8	53768.8	40702.6	48097.9	46873.7
B0R138	raw	median	77631	88876.3	117280	105964	45702.3	115601	40286.8	75857.4	81642.2	109776	111188	71646.4	45953.4	52836.1	53961.7	56340.1	76644.8	84938	100168	84124.5	46290.4	90730.9	84459.3	96073.7	82928.7	93750.3	90830	84567.6	70393.9	59692.6	63681.2	64321.1	70404.5	74705.2
A0A0G2KXZ1	raw	median	82012.5	48755.3	80871.7	81947.6	39170.8	102901	20043	44727.9	42826.2	71681.1	88880.6	66979.6	37941.4	30495.1	53803.5	42520.1	80970.6	46594.8	69072.1	65058.2	39674.9	80763.7	42019.3	56648	60100.2	49177.6	59310	67600.9	65808.7	49285.1	36754.4	64132.6	53134.6	55650.5
F1Q8A0	raw	median	36691.9	65721.5	80359.8	74358.5	58987.7	48477	20858.5	40441.2	35505.5		51845.2	78137.1	36222.8	20716	31315.1	42821.4	36225.8	62809.3	68635	59033.2	59746.7	38047.9	43728.8	51219	52430.7	40771.2		39432.5	76771.1	47052.8	24968.1	37326.9	53511.1	45690.5
Q6P2T0	raw	median	131588	58349.1	100935	106529	106128	203858	43342.3	93114.6	72066	159048	340233	158348	92541.2	84468.9	85470	95208.7	129916	55763.6	86207.9	84573.7	107494	160001	90865.2	117930	104094	82753.9	131599	258775	155579	120209	101807	101878	118976	133947
A0A2R8Q802	raw	median																									#DIV/0!									#DIV/0!
P0C8Y2	raw	median	51528	134897	171315	164582		115455	52017.4	53038.9	63770.9	130581	108032	56763.4		53925.7	57166.4	47375.8	50873.4	128919	146320	130662		90616.7	109052	67173.9	103374	73228.6	108045	82167.3	55771.1		64994.4	68141	59202.5	73078.5
Q7ZV08	raw	median	65427.7		66746.8	88558.8		104822	37216.9	58614.8	61457.7	101418	142981	97481.6	70843.4	68569.8		65072.3	64596.5		57008.1	70306.8		82270.9	78023.4	74235.9	71073.6	70572.3	83914.5	108749	95777.4	92024.3	82644.3		81316.5	87856.9
Q803X7	raw	median		12196.8		24275.8	10641.9	21781.1			17978.8	19653.3	67639.8	23996.4	10694.6	10657.5	25026.7			11656.3		19272.6	10778.9	17095.2			14700.7	20645.2	16261.4	51445.5	23576.9	13892.1	12845	29831.3		24071.1
Q800H6	raw	median	22968.8	23475.1	39008.3	33113.4	41131.1	48122.3		29195.7	36958.4	38438.4	55641.1	35486.9	12432.1	25813.2	36375.1	26874.8	22677	22434.9	33316.8	26288.7	41660.3	37769.5		36976.4	31589.1	42439.6	31804.5	42319.6	34866.5	16149.1	31111.6	43358.3	33583.6	34454.1
F1QF30	raw	median	54719.1	40700.5	61310.1	66721.4	40121	69119.4	20291.7	37277.2	43548.8	46505	66140	51888	33480.4	45911.8	36612.1	35912.5	54023.9	38897	52364.7	52970.1	40637.2	54249.4	42540.7	47211.7	47861.8	50007.4	38478.9	50304.8	50980.9	43490.5	55335.6	43640.8	44877.5	47139.5
A0A0R4IM33	raw	median	114927	140811	119690	153443	103218	148550	51250.4	100444	93493.8	114886	189507	94142.2	82997.8	79496.6	89220.3	74433.5	113467	134572	102226	121819	104546	116592	107444	127213	115985	107360	95058.1	144136	92496.4	107813	95813.9	106349	93014.6	105255
Q5XJ36	raw	median	333901	362146	394293	410579	349078	429089	166848	309465	344548	395099	381909	353178	294107	352714	311299	279344	329660	346099	336764	325958	353569	336777	349788	391938	346319	395647	326910	290472	347004	382040	425112	371061	349077	360916
Q6P978	raw	median	19579.9	27188.6	32833.8	30404.5	30845.7	35662.4	18609.2	16461.7	23459.8	37445	29210.7	25109.4	16116.7	16527.2	19694.3	22848.9	19331.1	25983.8	28043.2	24138.1	31242.6	27990.2	39013.4	20848.7	27073.9	26939	30982.6	22217.1	24670.4	20935.4	19919.6	23475.1	28552.7	24711.5
E7F4F9	raw	median	190402	194026	310950	264398	196128	223331	182098	150611	225999	358754	154141	155681	169585	123140	175415	124024	187983	185429	265581	209905	198652	175285	381761	190749	224418	259516	296838	117237	152960	220287	148416	209090	154984	194916
Q504B1	raw	median	30017.2	28339.9	42156.7	44335	35334	31872.1	18778.4	31321.9	31750	72224.4	57584.7	54522	20296.5	32326.5		19881.3	29635.9	27084.1	36005.8	35197.6	35788.6	25015.3	39368.1	39669.3	33470.6	36458.7	59759.5	43797.8	53568.9	26364.8	38961.7		24844.3	40536.5
F1R844	raw	median	2.68116e+06	3.33009e+06	3.74587e+06	4782265	3.61679e+06	5329177	1.37858e+06	2.37873e+06	3.2155e+06	4.27018e+06	5.90548e+06	3177206	2535796	2.36014e+06	3.87837e+06	2.89212e+06	2.6471e+06	3.18252e+06	3.19933e+06	3.79664e+06	3.66333e+06	4.18269e+06	2.89012e+06	3.01268e+06	3.3218e+06	3.69238e+06	3.53321e+06	4.49159e+06	3.12166e+06	3.29395e+06	2.84458e+06	4.62293e+06	3.61409e+06	3.6518e+06
Q7ZVA4	raw	median	258324	180847	276949	331153	220060	305187	84989.5	180962	232886	351403	365528	255734	160169	170335	195404	202391	255042	172833	236541	262902	222892	239530	178177	229189	224638	267425	290756	278014	251263	208056	205298	232918	252915	248330
Q5U373	raw	median	194151	238311	239226	246101	222300	281659	82284.9	163519	155769	211937	263673	172460	125174	157484	120369	143690	191685	227751	204322	195379	225160	221064	172507	207098	205621	178871	175360	200544	169445	162598	189808	143477	179560	174958
A9LDD9	raw	median	15075.5	8381.72	24217.2	17535.1	20204.3	27436.3	6842.56	11452.5		21098.1	35231.5	13206.2		7797.12	11345.6	12348	14883.9	8010.31	20683.8	13921.1	20464.3	21533.8	14345.1	14504.6	16043.4		17456.9	26796.4	12975.3		9397.55	13523.7	15430.5	15930.1
A0A0G2L4R4	raw	median	186690	215015	204277	289200	190125	268132	162966	180031	169985	361572	158012	129752	136301	177680	113628	144070	184318	205487	174472	229596	192572	210447	341651	228010	220819	195195	299170	120181	127484	177053	214151	135442	180035	181089
Q860B9	raw	median	123707	39826.6	133264	119995	96779.9	108758	55794.9	79994.4	104125	162294	210101	140349	91016.8	98293.9	105406	90427.7	122136	38061.8	113820	95263.7	98025.2	85360	116971	101313	96368.9	119567	134284	159799	137895	118229	118470	125641	113002	128361
A0A2R8QBI6	raw	median	184121	227098	275955	283367	166942	228887	87794.3	179809	155348	182074	205437	325811	144492	155132	177516	146228	181782	217035	235692	224965	169090	179646	184057	227729	202499	178387	150651	156251	320115	187693	186975	211595	182731	196800
Q6XG62	raw	median	252239	274746	265935	199268	219295	270114	116125	172582	191303	274195	175772	189618	146267	152922	153031	153738	249035	262572	227134	158199	222117	212003	243450	218576	224136	219675	226873	133689	186304	189998	184311	182409	192116	189422
B7ZV06	raw	median	103945	86587	120792	142043	105591	150600	53156.4	88930.7	127309	154107	172758	185262	106100	123574	100851	131726	102624	82750.1	103168	112768	106950	118201	111440	112631	106316	146190	127510	131397	182023	137821	148939	120213	164609	144838
A0A0R4I9A8	raw	median	144608	131240	128524	139289	93397.9	163855	34631.2	174138	184071	235161	345816	190355	94248	230911	129444	182691	142771	125424	109772	110582	94599.6	128604	72602.8	220547	125613	211370	194576	263021	187027	122426	278308	154294	228297	204915
A7E2K7	raw	median	152386	75133.8	126566	172245	122768	139780	45267.9	104914	115689	167276	115169	195985	114036	124603	87368.1	83888.7	150451	71804.5	108099	136746	124348	109708	94902.1	132874	116117	132847	138407	87595.2	192559	148131	150179	104141	104830	132336
F1QHR0	raw	median		11487.7	31541.2	41901.3		11051.5	3415.54	22030.9				112425						10978.6	26939.2	33265.5		8673.94	7160.52	27902.3	19153.3				110460					110460
F1QJC0	raw	median	50183.5	61482.7	106376	105700	56037.9	87823.3	43513	48740.1	53383	68089.4	64931.9	59639.9	35032.4	38701.7	51365.5	39705.2	49546	58758.2	90855.1	83915	56758.9	68929.5	91223	61729.5	70214.4	61300	56338.1	49385.9	58597.2	45506.5	46645.5	61226.6	49616.9	53577.1
B0UXW0	raw	median																									#DIV/0!									#DIV/0!
Q6ZM24	raw	median	75277.6	92266.8	82156	99944.4	80136.8	73431.6	60225.8	68228.4	83709.9	38356.3	90829.3	72593.2	64783.9	75742.7	25096.7	77899.5	74321.3	88178.2	70169.1	79345.9	81167.9	57633.9	126260	86411.5	82936	96124.7	31736.6	69083	71324.2	84153.1	91289.6	29914.7	97345.9	71371.5
F1QST7	raw	median		44388.3	24959.5	34269.9	32536.1	30581	20587.1	22050.8	29901.4		36275.3	43743.4	31477.3	36548.4	25077	23233.5		42421.3	21317.8	27206.9	32954.8	24002	43159.9	27927.4	31284.3	34336		27590.3	42978.7	40888.5	44050.2	29891.2	29033.4	35538.3
A0A286YAZ1	raw	median	21197.1	30814.2	24851.3	38799	20497.6	40038.7	18088.2	18180.3	20764.9	28425.4	19698.7	22010	20505	14641.1	20488	16629.9	20927.8	29448.7	21225.4	30802.5	20761.3	31425	37921	23025.4	26942.1	23844.5	23519.6	14982.4	21625.2	26635.6	17646.3	24421.2	20781.3	21682
Q4VBU2	raw	median	1633751	1605810	1.29218e+06	1.6914e+06	1.16681e+06	1.68505e+06	686184	1.5347e+06	1.07882e+06	1.82894e+06	2.04598e+06	1.91164e+06	1.03338e+06	1.24912e+06	1.20869e+06	1.10027e+06	1.613e+06	1.53465e+06	1.10365e+06	1.3428e+06	1.18182e+06	1.32254e+06	1.43855e+06	1.94371e+06	1.43509e+06	1.23882e+06	1.51329e+06	1.55613e+06	1.87822e+06	1.34234e+06	1.50551e+06	1.44073e+06	1.37494e+06	1.48125e+06
A8KC22	raw	median	63200.8	41530.4	47646.9	64295.2	40037.2	66028.2	21982	48965.9	40306.8	60666.6	75812.9	44080.9	26461.4	34471.4	47007.6	38862.6	62397.9	39690.1	40695	51043.9	40552.4	51823.2	46084.3	62015.5	49287.8	46284.6	50196.4	57661.9	43310.3	34372.8	41547	56032	48564	47246.1
F1QWY2	raw	median	7107.18	17864	41513.6	25809.9		34356.4			33149.9	10020.8	45499.3	24680.9	11731.5	10476.3	27358.9	5529.31	7016.89	17072.4	35456.6	20490.5		26965.1			21400.3	38066.2	8291.38	34605.9	24249.4	15239.1	12626.6	32611.2	6909.62	21574.9
A0A2R8QPW7	raw	median	13382.8	9274.47		11232			3523.19	13777.6	8686.73	12723.6	47441.3	14387.3	7248.96	8200.36	7112.25	7614.69	13212.8	8863.5		8917.06			7386.2	17449.3	11165.8	9975.04	10527.7	36083	14135.8	9416.26	9883.55	8477.64	9515.57	13501.8
F1R5P7	raw	median																									#DIV/0!									#DIV/0!
E7F6R0	raw	median	90757.3	36639.8	114519	124356	124939	134469	41212.4	70398.2	46960.6	186091	145876	58649.1	38693.2	61966.5	102041	92156.9	89604.4	35016.2	97809.9	98726.6	126547	105540	86399.9	89159.6	91100.4	53925.1	153974	110951	57623.8	50261.8	74685.7	121631	115162	92276.8
A0A2R8QGR0	raw	median	88415.2	158729	254493	205083	193670	167014	68052.6	116378	191618	295557	114615	124150	82880.3	128278	86754.9	112949	87292	151695	217361	162815	196162	131083	142669	147394	154559	220036	244548	87173.9	121980	107660	154608	103410	141144	147570
Q1LUX9	raw	median	31281.1	13538.5	30639.7	25828.4	23551.5	45251.8	13000	19224.5	18836.3	43214.8	43098.7			26761.7	24839.2	27676.4	30883.8	12938.6	26169.2	20505.2	23854.5	35516.6	27253.9	24347.9	25183.7	21629.8	35756.5	32780.1			32254.7	29607.8	34585.3	31102.4
F1RBE6	raw	median	79538.5	72839.1	82826.5	216516	85053.7	93099.9	48837.3	53046.5	76833.5	70098.4	51445.4	67667.2	88019.3	124713	73884.8	59778.3	78528.1	69611.4	70741.7	171892	86148.1	73070.8	102385	67183.5	89945.1	88228.4	58000.4	39128.4	66484.2	114335	150311	88069.1	74701	84907.2
B7ZUU8	raw	median	744349	879252	1.22969e+06	1.30705e+06	932654	1.07399e+06	419919	525375	630240	837210	737132	593780	494286	501935	481652	572677	734893	840290	1.05027e+06	1.03766e+06	944654	842939	880342	665389	874555	723709	692719	560649	583400	642068	604961	574118	715636	637158
F1QAU9	raw	median	83352	97078.8	85541.5	83768.3	87272.8	104406	43958.6	49459.7	78128.7	67820.2	34815.8	56778	24628.4	73920	96217.9	65074.4	82293.1	92777	73060.6	66503.7	88395.8	81944.8	92157.1	62640.9	79971.6	89715.8	56115.4	26480.2	55785.5	31991.9	89092.7	114690	81319.2	68148.8
Q7SX91	raw	median	15192.2		22619.9		37809	40142.4	10059.8	22306.1	34234	30383		26342.4		17462.2	31122.4	23894.6	14999.2		19319.5		38295.5	31506.4	21089.8	28250.8	25576.9	39311.2	25139.3		25881.9		21046.4	37097.2	29859.6	29722.6
A0A0R4IIB1	raw	median	62318.1	75208.8	105235	94913.6	58939.2	105645	26677	68923.5	56980.3	49657.4	45003.4	106405	46653.3	58982.4	49422.7	45918.9	61526.4	71876.1	89881.1	75351.9	59697.6	82917.1	55927	87291.8	73058.6	65430.9	41087.3	34228.7	104545	60601.8	71089.1	58910.8	57381.8	61659.4
A0A2R8QTE7	raw	median																									#DIV/0!									#DIV/0!
A0JMK6	raw	median	24229.2	19023.4	25674.3		20809.7	27895.3	10517.4	24516	24663.7	33590.5	35276.7	34520.3	15231.6	16793.2	19461	23952.1	23921.4	18180.4	21928.3		21077.5	21894.1	22049.3	31049.6	22871.5	28321.5	27793.3	26830.8	33916.8	19785.5	20240.1	23197.1	29931.4	26252.1
E9QCI7	raw	median	20702.3	412969	27698.4	28027.2	20287.7	24677.7	8685.86	19104.9	18470.6	43251.9	35390.4	17805.7	12116.8	22035.2	25125.6	22261.1	20439.3	394670	23657	22250.8	20548.7	19368.7	18209.5	24196.4	67917.5	21209.9	35787.3	26917.2	17494.4	15739.5	26558.1	29949.2	27818.2	25184.2
Q6P3H9	raw	median	89110.7	128785	136389	139705	114841	135773	44196.5	85587.9	97253.3	99228.1	178962	116082	66755.4	65272.4	93859.9	106758	87978.7	123078	116489	110912	116319	106563	92655.9	108397	107799	111677	82102.8	136115	114053	86714	78670.1	111879	133409	106827
A0A0R4IG54	raw	median	23361.2		16193.1	24028.8	24483.3	23604.9	10662.1	16606	24343.6	46565	24385.6	28233.6	28891.5	15925	20748.4	35606.4	23064.4		13830.4	19076.5	24798.3	18526.6	22352.6	21031.6	20382.9	27953.9	38528.5	18547.2	27740	37529.5	19193.7	24731.6	44495	29839.9
A7YY10	raw	median						14251.6					174296											11185.6			11185.6			132566						132566
A0A2R8Q6M9	raw	median	117763	119003	140196	134101	103772	150677	37760.9	93826.7	87137.6	151073	143707	114419	79522	105226	69223.6	78358.9	116267	113729	119741	106463	105107	118261	79164	118832	109696	100061	125000	109300	112419	103298	126825	82512.9	97919.9	107167
F1Q6F9	raw	median	12701	7800.02	19184.9	20259.2	9738.15	21854.4	4424.42	6803.05	15986.3	16576.9	28937.3	16705.9		8843.43	14849.2	13308.2	12539.6	7454.38	16385.7	16083.8	9863.45	17152.8	9275.6	8616.08	12171.4	18357.2	13716	22009.1	16413.8		10658.6	17699.9	16630.4	16497.9
B1H1M3	raw	median	61941.7	30641.5		69613.8		61752.3		47643.6			71030.9	69662.5	52550.8	59737.6			61154.8	29283.7		55266.4		48467.2		60340.8	50902.6			54024.7	68444.7	68262.5	71999.3			65682.8
Q6P025	raw	median	22302.4	39718.1	31264.5	65799.5	44514.6	21694	10729.5	16197.1		33609.2			13880.6	15281.2	19991.7	7998.28	22019.1	37958.1	26702.8	52238.2	45087.3	17026.9	22493.9	20513.7	30505		27808.7			18030.7	18417.8	23829.6	9994.93	19616.3
A0A140TAU4	raw	median	365988	283948	413376	513735	385227	278818	131742	158167	309574	267872	329649	350640	215230	192174	257593	324363	361338	271365	353062	407854	390184	218834	276190	200318	309893	355486	221641	250725	344510	279580	231620	307046	405335	299493
A5PMJ7	raw	median	387399	327862	333455	495571	322764	400391	145790	204584	334170	515849	245087	439541	312204	397184	122596	239835	382477	313334	284803	393434	326917	314253	305642	259107	322496	383730	426821	186408	431857	405548	478709	146131	299706	344864
A9JSW0	raw	median											145137				31534.7	17273.3									#DIV/0!			110388				37588.6	21585.2	56520.7
A0A2R8Q4Z6	raw	median									48084	146950				20316.3											#DIV/0!	55215.2	121589				24486.3			67096.8
Q4G5W3	raw	median	191549	194723	224576	192001	149682	202534	89156.4	129243	119611	559670	248066	219806	138313	162284	143766	144183	189116	186095	191810	152430	151608	158962	186912	163687	172577	137351	463079	188674	215964	179667	195594	171365	180177	216484
A0A0R4J7R2	raw	median	45790.1	30392.2	27444.7	77080.6	58930.3	28330.4	12266.3		20688.8	42613.1	24543.6	37366.4	17958.8	23982.6	18772.6	25843.1	45208.4	29045.5	23440.4	61194.3	59688.5	22235.5	25715.8		38075.5	23757.1	35258.7	18667.4	36713.2	23328.2	28905.3	22376.5	32294.4	27662.6
A5A4L9	raw	median	160997	78664.1	145178	245961	189608	282790	50794.1	187530	196644	134918	270038	154723	117401	111679	92176.9	142509	158952	75178.3	123996	195268	192048	221952	106487	237507	163924	225808	111633	205385	152019	152502	134601	109873	178085	158738
Q8JGS9	raw	median	81054.7	42715.1	36179.1	29458.1	29633.5	28783.4	14029.7	22719.1	26790.4	64495.1	53074.1	27437.9	38528.3				80025	40822.3	30900.4	23386.8	30014.8	22591.1	29412.7	28773.9	35740.9	30763.6	53364.2	40367.1	26958.3	50047.5				40300.1
F1QUS9	raw	median	34983.4		25295.1	43660.9	26241.9	28543.2	10596.9	20150.7	26276.6	44667.7	24234.7	28473.1	23943.6	23679.2	24990.5	20727.4	34538.9		21604.4	34662.4	26579.5	22402.6	22216	25521	26789.3	30173.6	36958.7	18432.4	27975.4	31102.3	28539.5	29788.1	25901.7	28609
Q7ZVN6	raw	median	44114.1	54452.3	69395.7	59332.7	55035.9	76954.2	27514.6	41891.4	45501.1	61801.3	78904.3	45378	44094.9	35659	58085.3	51520.5	43553.7	52039.4	59270.6	47104.2	55744.1	60398.7	57683.1	53055.6	53606.2	52249.3	51135.3	60013	44584.7	57278.4	42978.3	69236.4	64381.8	55232.1
Q7SXL4	raw	median	139134					177168	49402.4	17101.9	21807.9	28405.8	27223.3	23727.9	23278.8		19967.6	19414.8	137367					139053	103570	21659.6	100412	25042.1	23503.3	20705.5	23313.1	30238.8		23800.9	24261.4	24409.3
F1R543	raw	median		38660.5	44820.5		10297.1	12980.1			15634.3	29982.8	33672.6	16360.7	12549	14144.6		21415.3		36947.3	38281		10429.6	10187.6			23961.4	17953	24808.2	25610.8	16074.7	16300.9	17047.9		26761.3	20651
A7E2I7	raw	median	3.96835e+06	1.19898e+06	376128	1.50101e+06	538079	4.08444e+06	363305	328645	1.05267e+06	1.09462e+06	540149	958757	1.08913e+06	1.28739e+06	2.55015e+06	535208	3.91794e+06	1.14585e+06	321249	1.19166e+06	545003	3.20573e+06	761652	416230	1.43816e+06	1.20879e+06	905701	410827	941997	1.41476e+06	1.55164e+06	3.03972e+06	668814	1.26778e+06
X1WFI9	raw	median	22051.4		13367.4	20300.4	15881.5	23785.2	8323.85	14858.6	12074.7	17035.7	52012.6	16797.6	13141.3	12604.5	14153.9	16779	21771.2		11417	16116.5	16085.8	18668.2	17450.6	18818.5	17189.7	13865.5	14095.5	39559.8	16503.9	17070.4	15191.7	16871.1	20967.6	19265.7
B8JMC1	raw	median	47327.5	59604.4					12600.7	31134.8				44628.4		41716.3	24052.3	38350.6	46726.3	56963.2					26416.8	39432.3	42384.7				43848.2		50279	28669.8	47924.2	42680.3
F6NV62	raw	median																									#DIV/0!									#DIV/0!
Q58EF9	raw	median	47680.7	43283.1	77443.7	72804.7	33201.3	68010	28223.7	53812.9	46394.3	73472.6	30456.8	49289.5	16861.5	34826	25359.8	26438.9	47075	41365.1	66144.3	57799.7	33628.5	53378.7	59169.6	68154.3	53339.4	53274.9	60792.3	23164.9	48427.8	21902.8	41974.4	30228.3	33038.9	39100.5
E9QIW2	raw	median	47917.6	66288.3	65144.9	70621.2	58247	66265.2	22624.5	30725.2	42834.9	53465.2	49801.5	46592.8	35732.6	35949.3	30362.1	34734.5	47308.9	63350.9	55639.9	56066.2	58996.5	52009.2	47431.3	38913.6	52464.6	49187.6	44237.9	37878	45778.3	46415.9	43328.1	36191	43405.4	43302.8
Q6DG42	raw	median	158583	234369	184814	194850	152929	195546	64600.3	136265	173584	199385	204640	192654	124255	157483	131361	160410	156568	223984	157849	154692	154897	153477	135432	172580	163685	199328	164974	155645	189287	161406	189808	156579	200453	177185
Q7T1S3	raw	median	198418	185533	207801	211677	155690	216269	90147.1	127999	166040	263358	202938	163134	106246	148152	140508	130237	195898	177311	177482	168051	157693	169742	188989	162111	174660	190665	217906	154351	160282	138011	178561	167483	162749	171251
H9GXL1	raw	median	185638	192928	174930	216538	126212	167952	12993.8	100125	100167	96877.7	150936	132771	76913.2	108874	121817	126386	183280	184379	149407	171909	127836	131820	27241	126809	137835	115022	80158	114799	130450	99908.8	131222	145203	157936	121837
Q6NW62	raw	median	452980	471687	701869	1.17068e+06	761813	821303	249176	345910	405894	603669	315935	501619	310473	441223	335294	404674	447226	450785	599463	929400	771615	644612	522386	438097	600448	466091	499484	240294	492849	403299	531788	399662	505694	442395
Q6NY24	raw	median	137701		160290					95449		146049		165538	132471	125415		121024	135951		136903					120887	131247		120843		162644	172077	151158		151236	151592
B0S7E7	raw	median	16207.3	13374.1		19647.7	12087.7	31990.7	6843.25	10801.4			32190.2	15974.5		11467.7	24066.8	16075.2	16001.4	12781.5		15598.3	12243.2	25108.4	14346.6	13680	15679.9			24483.3	15695.3		13821.5	28687.1	20088.1	20555.1
A4QNV2	raw	median	28750.6	35971.8	39705.6	55157.2	39250.9	53351.9	27489.9	31295.7	45419.7	63742.9	39282.2	40922.1	29324.2	23184.3	24606.8	21518.3	28385.4	34377.8	33912.4	43789.3	39756	41874.1	57631.3	39636.1	39920.3	52155.7	52741.8	29877.3	40206.7	38091.6	27943	29330.8	26890	37154.6
A0A2R8Q5K7	raw	median	240385	521550	423135	432793	324602	451950	186732	238536	199483	461993	265988	228669	217297	219742	249222	240600	237332	498439	361397	343595	328779	354720	391476	302106	352230	229067	382260	202306	224671	282265	264846	297068	300662	272893
B8JI00	raw	median	190847	174639	208629	182553	163921	179102	50718.9	134561	113256	185544	107673	164851	118547	156189	65547.3	96755.5	188423	166900	178189	144929	166031	140571	106330	170422	157724	130052	153522	81893.8	161969	153990	188248	78130.9	120909	133589
E7EZE5	raw	median	86465.2		87588.4	88226.7		70345.9	32518.6	83333.5	66248.1	121693	124610	78347.6	48706.2	53881.5	65079	63412.4	85366.8		74808.9	70043.1		55212	68173.8	105542	76524.5	76073.1	100691	94775.7	76978	63268.4	64941.1	77572.7	79242.3	79192.7
A0A2R8Q5P5	raw	median																									#DIV/0!									#DIV/0!
Q6PH26	raw	median		2.6063e+06		4.92359e+06	3.36629e+06	3128005	1.46732e+06	1.68221e+06	2.745e+06	3.39552e+06	2.77375e+06	3.70741e+06	2464108	3.20773e+06	1.9245e+06	2604750		2.49081e+06		3.90884e+06	3.40961e+06	2.45506e+06	3.07617e+06	2.13052e+06	2.91183e+06	3.15211e+06	2.8095e+06	2.10966e+06	3.6426e+06	3.20083e+06	3.86614e+06	2.29396e+06	3.25498e+06	3.04122e+06
F1QNY5	raw	median	63325.7		52722.8	72471.3	50812.6	70840.8	20819.5	44432.4	40546.2	50198.2	67299.1	69544.9	39805.1	37946.5	66171.4	50501	62521.2		45030.3	57535	51466.5	55600.5	43647.2	56273.7	53153.5	46559.5	41534.7	51186.4	68329.1	51706.1	45735.3	78874.9	63107.8	55879.2
Q6PFT7	raw	median	273947	377170	428864	414435	255572	386811	184736	235701	232213	337284	296606	201184	165325	173923	199649	163397	270467	360456	366290	329020	258860	303594	387290	298516	321812	266651	279074	225593	197667	214755	209622	237977	204187	229441
Q7T3B1	raw	median	115139	146743	85263.9	136932	81451.9	117976	34212.3	101567	84360.1	112853	161192	139137	97056.1	106871	103992	107995	113676	140241	72823.5	108710	82500	92595.2	71724.5	128635	101363	96871.3	93376.2	122600	136705	126074	128808	123956	134954	120418
E7F2R8	raw	median	264178	264972	253301	236072	52232.1	348340	176335	190267	131989	139016	127163	111505	21654.4	61135.8	99045.1	40636.9	260822	253230	216343	187417	52904.1	273400	369679	240973	231846	151564	115024	96717.9	109556	28128.6	73684.4	118060	50781.3	92939.4
E7EXE8	raw	median		17434.4	26761.6	42457.4	22463			30697.7			32566.9	31126.8	22105					16661.8	22857	33707	22752			38878.7	26971.3			24769.8	30582.6	28713.9				28022.1
A0A2R9YJM4	raw	median	55028.3	68022.2	58152.2	73443.2	64763.4	66857.5	35333.9	45402.5	55716.7	85511.7	74940.2	67891.6	42138.1	26007.9	41514.9	54731.2	54329.3	65008	49667.6	58306.5	65596.7	52474.1	74076	57502.4	59620.1	63979.8	70753.7	56998.1	66704.8	54736.6	31346.2	49484.9	68394	57799.8
Q566W6	raw	median	14689.1	35862.7	9379.74	14218.5	7371.6	33109	23901.5	17175.3	31227.6	63738.2	113145	28366.3	18062.9	24657.3	35225.4	23092.3	14502.4	34273.5	8011.19	11288	7466.45	25986.1	50108.5	21752.6	21673.6	35858.9	52737.9	86055.6	27870.4	23463.3	29718.4	41987.9	28856.9	40818.7
A0A0R4IL10	raw	median	20955.8	31017.3	31191.5	23689.1	28779.7	29385.7	18265.9	20576.4	31030.9	22315.7	27577.2	29614	25159.9	28590.3	22796.3	21321.8	20689.6	29642.9	26640.5	18806.8	29150	23063.8	38293.6	26060	26543.4	35632.9	18464.4	20974.7	29096.3	32682.3	34458.7	27172.6	26644.5	28140.8
F1QU59	raw	median	35573.4	45522.8	66576.4	64010.6	28056.1	50325.4	25337.6	30219.7	47868.2	48224.4	39098.1	30019.7	24809.4	26526.8		28439	35121.5	43505.6	56862.6	50818	28417.1	39498.7	53119	38273.4	43202	54967.4	39901.5	29737.2	29494.9	32227	31971.7		35538.4	36262.6
F1R6L3	raw	median	18076.5	59497.3	3907.93	4624.16		19755.5	42801.2	40810.8	37825.7		67452.9	24706.8				7598.63	17846.9	56860.8	3337.75	3671.12		15505.4	89730.8	51687	34091.4	43435.5		51303.4	24274.9				9495.51	32127.3
Q1LV08	raw	median	17780.1		27793.4	28417.6	20243	25915	10917.7	21698.6	23960.7	34013.1	23097.7	19061.8	11360.4	12001.7	15895.1	12781.3	17554.2		23738.2	22560.8	20503.5	20339.8	22888.4	27481.3	22152.3	27514.2	28142.9	17567.6	18728.6	14756.9	14465.1	18946.6	15972	19511.8
Q6TH05	raw	median	122275	62395.5	95471.7	78539.9	70709.1	109149	33007.8	35164.7	68811.7	30396	152254	58581.5	14015.6	83280.4	112365	93290.7	120722	59630.6	81542	62352.8	71618.9	85667.2	69199.2	44536.3	74408.6	79017	25150.1	115801	57557.4	18206	100374	133937	116579	80827.8
F1R2X1	raw	median	63833.8	69723.9	69471.2	68129.2	68198.7	82880.6	29744.5	49933.1	44582.5	67550.1	56686.9	53058	38393.8	45431.8	37895.3	51728.1	63022.9	66634.3	59335	54087.8	69076.2	65050.1	62357.9	63240.4	62850.6	51194.4	55891.9	43115	52130.5	49872.9	54757	45170.4	64641.2	52096.7
F1QPL7	raw	median	10647.2	8374.61	15082.7	16671		22327.5	4057.11	6994.62	9672.27	14813.5	17698.2	8813.12	5145.62	7694.43	6637.13	8994.11	10511.9	8003.51	12882.1	13235.1		17524.1	8505.54	8858.71	11360.1	11106.7	12256.9	13460.9	8659.05	6684.06	9273.77	7911.31	11239.3	10074
Q1LVE8	raw	median	14629.1	22162.1	53147.6	68035	18580.7	68203.6	6189.6	17379.9	19640.1	36456.2	54792.6	31553.8	7321.2	24417.9	22770.4	14283.8	14443.3	21180.1	45393.1	54013	18819.8	53530.6	12976.2	22011.7	30296	22552.9	30164.4	41674.2	31002.1	9510.11	29429.9	27141.8	17849.5	26165.6
F1QUP1	raw	median	32882.3	32278.6		39233.6		30081.5		23908.9	18364.9	49517.1	39975.6	36612.7	25824.5	22281.2	16093.4	24609.4	32464.5	30848.2		31147.5		23609.9		30280.7	29670.2	21088.5	40971.1	30404.7	35972.7	33545.5	26854.6	19183	30752.7	29846.6
Q6NX86	raw	median	319540	136311	354531	397206	228545	460191	78015.8	164626	275404	464298	553582	312267	225889	198795	233901	219653	315480	130271	302804	315342	231486	361188	163556	208500	253578	316248	384167	421044	306808	293425	239599	278805	274486	314323
F1R264	raw	median	8169.24	8067.77	9584.76	10433.2		16823.7	4003.74	5149.11	7840.08		20009.8	9878.54			10142.4	7266.31	8065.46	7710.27	8186.3	8282.88		13204.3	8393.65	6521.37	8623.46	9002.82		15219.1	9705.85			12089.6	9080.23	11019.5
F1Q5S2	raw	median	24605.4	31359.9	27124.9	37819		40731.5	8771.85	14622.2	25287.1	36792.1				21477.4			24292.8	29970.3	23167.3	30024.5		31968.8	18389.8	18519.1	25190.4	29037.3	30442.3				25885.9			28455.2
F1Q884	raw	median	13651.4	5888.91		18169.3		26322.8		5673.71	7376.51	18501.1	34114.5	15001.5				7013.42	13477.9	5627.95		14424.6		20659.8		7185.78	12275.2	8470.5	15308.1	25946.8	14739.3				8764.21	14645.8
F1Q932	raw	median	84617	118787	92474.6	106427	90633.4	114198	59235.7	80289	74061.3	93473	99576	90319.8	58885.7	72970.5	65807	61610.6	83542.1	113523	78982.1	84492.8	91799.5	89630.2	124185	101686	95980.1	85045.1	77340.9	75735.5	88740.9	76491.5	87948.3	78440.5	76990.7	80841.7
A0A0G2KJF1	raw	median																									#DIV/0!									#DIV/0!
E9QCU8	raw	median	201052	229145	216086	218175	176911	239052	91358.2	114629	130924	200479	172533	188266	61690	135593	147868	117448	198498	218991	184558	173209	179188	187624	191528	145178	184847	150341	165879	131225	184975	80134.2	163425	176255	146766	149875
Q7ZVF2	raw	median	70752	111894	75725.1	59065.9	66818.9	85321.7	49382.6	46978	91219.8	122764	89537.3	45683.2	54994.3	42209.2	56041.9	39624.2	69853.2	106936	64676.5	46892.4	67678.6	66966	103528	59497.8	73253.6	104748	101577	68100.3	44884.6	71436.6	50873	66800.7	49515.8	69742
A0A2R8PZ91	raw	median	154301	137951	121015	164926	125711	173080	51902.2	135688	67407.3	75132	424494	149748	118857	124306	106510	136867	152341	131838	103359	130935	127329	135845	108810	171849	132788	77404.3	62165.3	322862	147130	154393	149821	126957	171034	151471
A2BGU8	raw	median	31166.9	14708.7	35823.2	40308.4	27830.8	31966.9	9276.39	15321.7	14551.5	31345.4	38348.2	37249	19435.2	19967.6	23037.2	18833.3	30770.9	14057	30596.5	32000.8	28188.9	25089.7	19447.5	19404.9	24944.5	16709.6	25935.7	29166.9	36597.8	25246	24066.1	27459.8	23534.7	26089.6
Q6NUW5	raw	median	19752.1	9988.12		14619.2	9011.22	48694.4					111927	24928.1			26676.1	17128.7	19501.2	9545.52		11606.2	9127.17	38218.5			17599.7			85129.1	24492.3			31797.3	21404.7	40705.8
Q9IBD1	raw	median	54668.9		63061.9	70652.9	53387	66687.7	26816.2	50715.6	42793.8	56258.4	65684.8	54369.3	38280.6	32031.1	46348.4	38755	53974.4		53860.9	56091.3	54073.9	52340.8	56218.9	64231.4	55827.4	49140.5	46549	49958.6	53418.9	49725.8	38605.8	55246.3	48429.6	48884.3
F1Q7L6	raw	median	98930.6	49444.3	123338		81769.5	75965.4	37325.1	44960.7	101891	141960	121400	48629.7	81499.2	73623.5		72711.3	97673.8	47253.4	105342		82821.7	59622.6	78250.4	56942.9	75415.3	117002	117460	92334.4	47779.5	105866	88735.4		90862.5	94291.4
A3KPW8	raw	median	45143.5	18445	26805.4	47644.2	51416.4	111103	17075.9	55548.4	44707		105140	69290.1	65372.3	30863.1	55608.7	54519.1	44570	17627.6	22894.4	37824.7	52078	87200.8	35798.8	70352.2	46043.3	51337.3		79967.2	68078.8	84917.4	37198.1	66284.4	68128.9	65130.3
Q5BJ10	raw	median	232150	305283	169509	305732	207286	414005		119273			483852				185050	147919	229201	291755	144777	242720	209953	324938		151060	227772			368008				220575	184844	257809
A2AWA1	raw	median	14520.6		16112.6			89278.6	6692.74	11039.2	21511.8	31878.7	142912	19814.5	11181.9		23995	13547.5	14336.1		13761.7			70071.7	14031	13981.1	25236.3	24702.2	26376.9	108696	19468.1	14525.1		28601.5	16929.5	34185.7
F1Q836	raw	median	26059.7	21067.2	39543.1	40889.8	27785.5	28370.8	11263.1	32374.7	20621.7	32797.1	46392.3	24298.5	22776.2	21331.7	24148.9	30733.3	25728.6	20133.7	33773.6	32462.4	28143	22267.2	23612.6	41002.6	28390.5	23680	27136.8	35285.1	23873.7	29585.9	25710.2	28785	38405.4	29057.8
F1QFR5	raw	median	185228	121824	188751	202200	194853	262115	66915.3	128097	124374	145106	214738	164471	141321	111207	133284	125058	182875	116425	161211	160527	197361	205725	140285	162235	165830	142819	120063	163326	161596	183574	134033	158872	156277	152570
B0S766	raw	median	20975.6		24919.9	43392.1	24176.1	35206.6	9110.84	19667.8	17812.2	21468.1	33737.5	19538.5	12981.8	10131.2	20393.6	15691.5	20709.2		21283.9	34449	24487.2	27632.4	19100.4	24909.4	24653.1	20453.9	17763	25660.1	19196.9	16863.1	12210.8	24308.7	19608.6	19508.1
Q6NY93	raw	median	80789.4	82996.8	73587.6	88625.8	66228.3	83939.7	27291.9	80597.6	65727.8	82048.4	143575	75846.4	47991.4	54377.3	47423.8	71250.3	79763.1	79319	62850.9	70360	67080.5	65881.4	57216.2	102077	73068.5	75475.7	67888	109201	74520.4	62340	65538.7	56528.2	89036.8	75066
A0A0R4I9B2	raw	median	125256	46132.4	97068.2	133750	96125.9	123931	34002.9	52976.4	120835	153059	143284	148061	85855.6	83487.2	57815.1	68332	123665	44088.2	82905.5	106184	97362.7	97269.4	71285.6	67094.7	86232	138755	126643	108979	145473	111525	100624	68914.3	85390	110788
Q6PBY0	raw	median																									#DIV/0!									#DIV/0!
A0A2R8QPF0	raw	median	63910.6	31586.9	57181	53900.9	41357.8	85080.1	18850.1	29448.4	54659.5	171046	91120.6	61871.5	32373.9	28525.9	48255	44248.4	63098.7	30187.2	48838.1	42791.9	41890	66776.4	39518.3	37296.5	46299.6	62765.8	141526	69304.6	60789.9	42053.1	34381.1	57518.9	55294.3	65454.2
Q7SXX4	raw	median	42412.8	65473.1	64303.6	70170.5	52422.9	76165	31308	45091.7	60246.4	86364.6	58359.4	71061.6	55882.1	49054.2	40010.3	39070.5	41874	62571.8	54921.4	55708.3	53097.4	59779.3	65635.9	57108.8	56337.1	69181.3	71459.3	44387	69819.3	72589.9	59123	47691.4	48823.9	60384.4
Q6AZB9	raw	median	42869	127729	26361.7	255328	43016.4	51494.5	18745	46409.4	35671.2	49307	46131.5	160201	37018.5	101497	33315.7	40110.4	42324.4	122069	22515.4	202705	43569.9	40416.2	39298.1	58777.7	71459.4	40961.5	40797.3	35086.7	157400	48086.3	122330	39711.6	50123.3	66812.1
F1QGR3	raw	median	1.01395e+06	1.02224e+06	1.06343e+06	1.32737e+06	816982	1.56049e+06	362972	651804	702453	1.03162e+06	753543	725196	522917	565147	597087	513928	1.00107e+06	976939	908269	1.0538e+06	827494	1.22477e+06	760953	825512	947351	806631	853574	573130	712518	679259	681148	711715	642221	707525
A0A2R8QE13	raw	median	150152	200530	484188	407892	140824	345700	142993	135994	284304	699892	104838	266647	142339	148942	71393.4	129554	148245	191644	413543	323826	142636	271328	299779	172237	245405	326468	579101	79737.5	261986	184896	179514	85099.4	161895	232337
Q5RGV4	raw	median	23168.2	25831.6	28889.8	42462.4	34869.3	36088.8	18917.2	20869.2	33217.2	60531	29761.4	27168.6	27847.2	19969.4	17505.8	18780.9	22873.9	24686.9	24674.6	33710.9	35318	28324.8	39659	26430.9	29459.9	38143.5	50084.2	22636	26693.7	36173	24068.3	20866.6	23469.2	30266.8
Q7ZUI0	raw	median	199016	199324	161145	223649	121664	167525	45631	120848	132484	164432	218909	168875	121248	158686	67098.4	105521	196488	190492	137633	177555	123230	131484	95663.2	153054	150700	152133	136054	166498	165922	157499	191258	79979.8	131863	147651
E7FGU0	raw	median	32787.9	45615.5	52482	56274.5	36391.3	52494.4	26368.7	32037	40995.4	59154		47412.6	37833.3	38292.1	40880.3	38565	32371.3	43594.1	44824.6	44676.3	36859.6	41201.1	55280.7	40574.9	42422.8	47075.3	48944.9		46583.8	49144.7	46151.9	48728.4	48192.1	47831.6
Q1LXZ5	raw	median		71409.5	90671.2	73662.7	69397.8	83747.2	46319.9	47686.5	69249.7	73095.7	76263.6	70004.7	56520.4	59266.4	56181.4	46602.6		68245.2	77441.9	58480.8	70290.7	65730.3	97107.5	60395.1	71098.8	79519.9	60480.4	58004.6	68780.9	73418.9	71431.3	66967	58236.3	67104.9
E7F5R3	raw	median	34342.8		44524.8	53401.2	31042.9	46269.3	15382.9	22900.9	29184.9	37305.5	41114.1	29702.6	23678.1	25648.3	18193.9	23372.7	33906.5		38028.4	42395.2	31442.3	36315.2	32249.5	29004	34763	33513.3	30867.1	31270.6	29183.3	30757.4	30912.9	21686.7	29207.3	29674.8
A8E7G6	raw	median	119741	134239	139113	149848	96207.5	153626	42071.6	64311.7	100729	114628	123906	107867	86921.4	65355.7	74815.6	71207.2	118220	128291	118816	118964	97445.4	120575	88201.2	81451	108995	115667	94844.5	94240.4	105981	112909	78770.5	89178.6	88983	97571.8
A0A2R8PY91	raw	median	212116	18779.1	92037.5	111644	125146	267817	37795.2	68087	68491.8	153850	129524	129565	148290	94455.9	218744	91717.4	209421	17946.9	78608.8	88634.3	126756	210200	79235.9	86232.4	112130	78649.6	127297	98513.1	127300	192626	113844	260739	114613	139198
A0A2R8RMN0	raw	median	39953.1	31528.3	6634.08	53000.5		98305.9		15773.5			81400.8				29001.8	19052.1	39445.5	30131.3	5666.14	42077.1		77156.8		19977.2	35742.3			61911.9				34569.6	23808.2	40096.5
F1QK92	raw	median	26181.3	33964.3	29695.6	34505.8	17330.6	34151.7	18595.7	19341	22029.4	38034.3	39347.3	23854.2	17341.8		32866.2		25848.7	32459.3	25362.9	27394.1	17553.6	26804.5	38985.1	24495.4	27362.9	25296.5	31470.1	29926.8	23437.2	22526.6		39175.8		28638.8
F1RAC1	raw	median	16537.8	22336.6					10546.7			89390.9							16327.7	21346.8					22110.6		19928.4		73963.3							73963.3
Q6DGP6	raw	median	63262.2	68616.5	72090.7	80716	59576.2	75455.6	42443.4	40885.8	56777.8	109115	83143.3	76703.9	55425.7	51334.9	44544.9	55197.3	62458.5	65575.9	61572.3	64080.4	60342.8	59222.4	88980.6	51782	64251.9	65198.4	90283.3	63237.2	75362.9	71997	61871.8	53096.5	68976.4	68752.9
A0A0R4IBS6	raw	median	78802.9	34096.2	110012	107613	74121.7	125784	34258.7	75355			53068.7	35165.3	109921		42999.3	31260.2	77801.9	32585.3	93960.5	85433.7	75075.4	98723.3	71821.8	95437.3	78854.9			40363	34550.5	142786		51254.2	39063.9	61603.4
A0A2R8QRA0	raw	median		8686.75	34558	36966		33921.4				8458.28		8948.17		6624.15	9440.19			8301.82	29515.8	29347.3		26623.7			23447.2		6998.5		8791.74		7983.81	11252.5		8756.64
Q9PU58	raw	median	54882.8		52892.3	83345.8	52121	57918.9	30198.1	54356.9	40879.5	76931.1	55546.9	84470.5	35378.2	62417.1	30646.5	38748	54185.5		45175.1	66168.3	52791.7	45458.5	63308.9	68843.2	56561.6	46942.2	63653.9	42247.9	82993.8	45955.7	75228.8	36529.9	48420.9	55246.6
F1QGH8	raw	median	180476	185500	161855	214914	188802	176909	70716.1	117209	159407	176638	159269	151479	102198	154071	145998	130959	178184	177280	138240	170620	191231	138850	148253	148445	161388	183048	146153	121137	148831	132754	185695	174026	163651	156912
A0A0R4IVU8	raw	median	209558	170955	261088	215713	159893	277653	89903.1	154701	126487	383177	191450	114177	217770	127033	177887	190154	206896	163380	222994	171254	161950	217921	188478	195930	191100	145245	317046	145613	112181	282879	153107	212037	237623	200717
F1Q8X6	raw	median	44428.9	50073.9	88619.6	56746.5	37291.9	81758.1	33246.8	47548.8	62978.3	67987.1	87390.6	74529.9	39112.7	44057.5	61019.1	56383.9	43864.5	47855	75689.6	45051.1	37771.7	64169.1	69700.3	60220.7	55540.2	72318.4	56253.5	66467.6	73227	50806.7	53100.7	72733.4	70459.2	64420.8
F1Q7N0	raw	median	45781.7	31591.4	67795.8	60024.4		83497.8	27829	38416.2	25545.1	38664.1		20736.7			37394.6		45200.1	30191.5	57904.1	47653.4		65534.5	58342.2	48654.3	50497.2	29333.6	31991.2		20374.1			44573.5		31568.1
A0A0R4INZ8	raw	median	27242.8	9239.49		16303.9	10275.9	22384.3	5515.28			17222.5		12766.1		12106.3			26896.7	8830.06		12943.7	10408.1	17568.7	11562.5		14701.6		14250.1		12543		14591.2			13794.8
Q7T019	raw	median																									#DIV/0!									#DIV/0!
F1QXX8	raw	median	449609	315504	500204	538358	480096	700791	182593	378041	355664	601232	865843	543768	390388	333039	462836	406470	443897	301523	427222	427402	486273	550027	382797	478791	437242	408411	497468	658543	534262	507106	401398	551690	507938	508352
B0UXI4	raw	median	15654.6	7744.24	11624.7	18193.9	12163.3	25148.5	5244.93	6270.33	9986.47		40166.3	12399.3					15455.7	7401.08	9928.63	14444.1	12319.8	19738.2	10995.8	7941.39	12278.1	11467.5		30549.7	12182.6					18066.6
F1R8T1	raw	median	68154.4		111397	115674	95244.7	102351	59098.3	61920.6	61968.2	62470.8	58640.4	54254.7	46956.2	47142.8	59860.1	59265.9	67288.6		95143.4	91833.5	96470.2	80332.1	123897	78422.7	90483.9	71158.6	51689.2	44600.7	53306.2	60995.2	56819.3	71351.9	74060.8	60497.7
A4IGC8	raw	median	29120.9	62112.2	64854.6	84780.1	66505.3	118495	26508.6	17243.7	49170.9	35100.5	103205	59133.7	41626.4	17352.6	24212.8	24015.6	28750.9	59359.9	55392	67306.9	67361	93002.6	55574.1	21839.2	56073.3	56463.3	29042.7	78496.1	58099.9	54071.9	20914.3	28861.1	30010.8	44495
A0A2R8QAU9	raw	median	193011	62771.1	215584	198282	180454	152638	78077.4	94712.8	139180	348342	148530	117019	84417.8	100997	102570	99566.3	190560	59989.6	184129	157416	182776	119800	163686	119954	147289	159822	288223	112969	114973	109657	121728	122261	124421	144257
B0S6Z1	raw	median	35315.7	13112.6	22850.7	34791.9	19695.3	23159.3	3844.81	15149.9	15559.8	36666	48271.9	32270.4	15302.9	21471	31969.3	15347.8	34867.1	12531.6	19516.7	27621.3	19948.7	18176.9	8060.46	19187.4	19988.8	17867.5	30338	36714.6	31706.3	19878.2	25878.1	38106.7	19179.1	27458.6
A0A2R8QAR1	raw	median																									#DIV/0!									#DIV/0!
A5PLB4	raw	median	20685.2		33448.1		31140.3	39124	15390.1	36213.7	25515.7		43848.8	29190.5	9704.6	26698.3	21448.4	28016.1	20422.5		28567.9		31541	30707.1	32264.7	45864.8	31561.3	29299.9		33350.6	28680.2	12606.1	32178.3	25566	35009.9	28098.7
A0A2R8RVS1	raw	median	58348.2	58889	101768	89590.2	81957.1	83334.3	43423.7	35754.8	59827	67786.1	81149.2	72709.3	66444.3	59521.4	72012	64100.8	57607	56279.5	86920	71125.6	83011.6	65406.2	91035.8	45283.6	69583.7	68699.8	56087.2	61720.5	71438.3	86310	71738.7	85836.7	80102.6	72741.7
A0A2R8RJ32	raw	median																									#DIV/0!									#DIV/0!
E7F6Z2	raw	median	335224	248314	290479	327819	266593	346567	102673	218638	200366	324849	304770	303384	236973	260997	222035	259963	330965	237311	248097	260256	270023	272009	215249	276905	263852	230082	268785	231802	298080	307823	314569	264660	324858	280083
F1RCN0	raw	median	25470.3	25868	22604.5	37194.7	28481.3	38044.2	9892.29	18002.4	18090.2	22921.4	29531.8	19175.1	14011.6	22869.6	18229.5	24300.5	25146.7	24721.7	19306.4	29528.9	28847.8	29859.6	20738.7	22800.1	25118.7	20773.1	18965.5	22461.3	18839.9	18200.8	27563.8	21729.2	30366.8	22362.6
U3JAV8	raw	median	26868.3	83117.2	19652.1	12412.5	20937.5		11808.2	23629.3		19285.4	27284.6	28818.6	15701.4	14493.6	16614.9	15427.1	26527	79434.1	16784.8	9854.31	21206.9		24755.3	29926.6	29784.1		15957	20752.2	28314.8	20395.8	17468.6	19804.6	19278.2	20281.6
Q6NWE0	raw	median	15665			7132.82	5613.11	32317			6214.25		74820.9	8674.31			13125.5	10869.1	15466			5662.75	5685.33	25364.5			13044.6	7135.87		56907.4	8522.67			15645.3	13582.4	20358.7
A0A0R4IVC8	raw	median																									#DIV/0!									#DIV/0!
E7EY66	raw	median																									#DIV/0!									#DIV/0!
Q5U3U0	raw	median	26310.3		26899.5	35887.9	11837.7	32951.1	7763.41	17423.4	24503.2	38358		36423.6		11415.6	16187	10415.8	25976		22974.7	28491.4	11990	25862.2	16275.6	22066.8	21948.1	28137.2	31737.9		35786.9		13758.7	19294.6	13016	23621.9
E9QH31	raw	median	76089.6	56596.7	59249.1	72135.6	47717.6	75775.6	38525.3	55383.7	43082.9	50997.7	71286.1	54460	42527.7	34361.4	51346.2	52743	75122.9	54088.8	50604.4	57268.5	48331.5	59473.6	80766.5	70143.6	61975	49472.4	42196.2	54218.8	53508	55242.7	41414.4	61203.6	65909.5	52895.7
Q7ZUC9	raw	median	37024.4	64268.4	38018.7	47461.3	32072.7	54601.3	33918.3	37451.5	31536.6	47496.2	53499	41467.4	20543.8	30272.6	28454	29534.9	36554.1	61420.5	32471.6	37679.6	32485.4	42854.6	71108.1	47432.5	45250.8	36213.7	39299.1	40690.3	40742.5	26686	36486.3	33916.6	36907.8	36367.8
F1QKH5	raw	median	68780	453057	101651	847643	35935.4	55239.5	38648.4	211345	64626.9	100467	96645.5	158439	63572.5	278746	74405.1	45561.2	67906.3	432981	86819.3	672944	36397.7	43355.5	81024.6	267669	211137	74211.6	83127.7	73506.7	155669	82579.5	335960	88689.2	56934.8	118835
F1QCW4	raw	median	158736		144418	204219	175244	158608	54699.6	120511	160562	166064	442196	174152	136917	191693	127423	141782	156720		123346	162130	177498	124486	114675	152628	144498	184374	137403	336326	171108	177852	231040	151885	177175	195896
Q6AZA2	raw	median	230835	282405	253721	214814	224058	274951	128072	211071	207531	203255	247211	223338	180101	199204	199791	198764	227903	269891	216702	170541	226941	215799	268496	267322	232949	238309	168176	188024	219434	233948	240092	238147	248382	221814
E7FEZ9	raw	median	88449.7	96216.1	87405.9	128212	52810.3	92701	49683.7	93600	81938.1	66410.8	79624.8	68969.9	24927.8	43008.2	37929.8	42406.4	87326.1	91952.6	74653	101788	53489.8	72757.8	104159	118545	88083.9	94090.1	54949.2	60561	67764.2	32380.7	51836	45211.5	52992.5	57473.2
A0A0R4IW47	raw	median	250233	467174	269099	756803	448135	388660	151637	245289	465079	495260	394928	581297	444912	612670	382196	360320	247054	446472	229836	600826	453901	305046	317901	310660	363962	534054	409785	300374	571135	577932	738426	455569	450268	504693
A8WGN9	raw	median	155810	91794.5	127108	320181	143740	582885	38335.4	38008.5	88274.1	133020	369420	171206	58293	113376	96735.6	84686.1	153830	87726.9	108563	254192	145590	457486	80368.5	48137.9	166987	101366	110063	280973	168213	75721.6	136648	115307	105827	136765
A5WWI6	raw	median	290528	328702	324111	325532	240516	344235	133961	222375	218505	290521	298711	235880	165911	201603	200285	203044	286838	314136	276822	258440	243610	270178	280843	281638	276563	250911	240381	227194	231756	215516	242984	238736	253731	237651
Q561Y1	raw	median	31598.9	24668	18758.5	54177.1	19674.1	65126.5	14453.3	21904.9	39157.2	58429.2	88228.5	73727.2	28470.1	48401.1	21168.3	27438.2	31197.5	23574.9	16021.6	43011.2	19927.3	51115.5	30300.7	27742.7	30361.4	44964.4	48345.2	67104.9	72438.4	36982.2	58335.8	25232.2	34287.7	48461.3
A0A1L1QZG0	raw	median	237210	292145	233492	205867	191274	218666	119949	159763	198905	284466	241869	180506	132128	168730	178717	229500	234197	279200	199425	163438	193735	171623	251468	202340	211928	228403	235371	183961	177350	171632	203363	213026	286792	212487
F1RBE0	raw	median	2.03787e+06	2.29732e+06	2.49529e+06	2821915	2.91217e+06	2.3158e+06	1.2061e+06	1.45455e+06	2229511	2.13768e+06	5888114	2.23132e+06	1.90331e+06	2.09319e+06	2.2599e+06	2.38504e+06	2.01198e+06	2.19552e+06	2.13121e+06	2.24032e+06	2.94964e+06	1.81759e+06	2.52854e+06	1.84219e+06	2.21462e+06	2.56016e+06	1.76875e+06	4.47838e+06	2.19231e+06	2.47236e+06	2.52284e+06	2.69375e+06	2.98042e+06	2.70862e+06
A0A2R8QBL5	raw	median	80381.3	51469.6	95286.7	129051	92951.9	169298	30022	62818.7	68022.7	73269.9	115152	85603.2	65265.3	63680.7		63948.7	79360.1	49188.8	81383.9	102454	94147.9	132876	62939.8	79560.1	85238.9	78110.9	60624.6	87582.2	84106.7	84778.5	76751.7		79912.4	78838.1
F6NP92	raw	median		24261.8	26405.7	35667	17536.3	23527.6		19706.5	23629.3	53861.5	19219.9	19452.8			12871.8			23186.7	22553	28316	17761.9	18466		24958.3	22540.3	27133.7	44565.8	14618.3	19112.8			15342.9		24154.7
F1QLY2	raw	median	9730.69		16687.1		16557.5	44720.3				17200.2	45766	15084.1			18252.9	36750.6	9607.07		14252.3		16770.5	35099.4			18932.3		14231.7	34808.7	14820.4			21757	45924.9	26308.5
A0A2R8QCE4	raw	median	25985	12021.9	23418.8	17068.2	8060.04	31155.7			14183.6	19903.9	57494.9	19511.4		11678.3	21037.6		25654.9	11489.2	20001.9	13550.4	8163.75	24453			17218.9	16287.2	16468.8	43729.5	19170.3		14075.4	25076.3		22467.9
F1QQE5	raw	median		42136.3		55389.9		43614.6						31046.4						40269.1		43974		34231.6			39491.6				30503.7					30503.7
Q1L887	raw	median	72088	160108	109309	106965	110387	120612	95824.2	77619.1	88051.5	100183	123202	96723.6	83763.2	73386.3	81636.4	78531.6	71172.2	153014	93360.4	84919.6	111808	94664	200891	98304.8	113517	101110	82892.9	93705.3	95032.7	108807	88449.4	97308.8	98135.7	95680.2
A0A0R4INK2	raw	median	57835.4	54549.3	85010.5	73749.7	52412.5	71231.1	23144.6	37198.5	67609.5	93738	73931.5	87036	62846.8	54230.4	55340.7	71560.6	57100.6	52132.1	72607	58549.9	53086.9	55906.8	48521.5	47112	55627.1	77636.5	77560.2	56230.9	85514.4	81636.9	65361.7	65964.9	89424.6	74916.2
Q6P027	raw	median	63892.7		82551.3	66112.1	65758	97296.8	21625.5	54287.6	53597.2	90318.7	73767.1	52694	49050.1	53061.4	58131.6	64856	63081		70506.7	52486.4	66604.1	76364.9	45336.8	68755.5	63305	61546	74731	56105.8	51772.8	63715.2	63952.7	69291.6	81046.3	65270.2
A0A0G2L009	raw	median	19055.2	6802.46	14030.2	18897.7	13081.5	33957.6	5970.07		8413	16768.8	33617	15645.2	4454.83	5763	14391.3		18813.1	6501.02	11983.1	15002.9	13249.8	26652.1	12516		14959.7	9660.71	13874.7	25568.5	15371.7	5786.74	6945.9	17154.1		13480.3
B8A6I2	raw	median	25804.6		30907	23149.1	16445	30043.9	9491.77		26478.4	32895.4	72015.2	25669.1	14575.7		21891.8	22700.5	25476.7		26397.5	18378.1	16656.6	23580.4	19899.1		21731.4	30405.4	27218.1	54773.4	25220.3	18933.5		26094.6	28367.3	30144.7
B8A4T6	raw	median	6138.18	37977.3	13208.3	115077	9134.63	30340		29787.3	10124.1	15143.9	33387.8	80095	11689.9	56120.1		10481.1	6060.2	36294.4	11281.1	91359.7	9252.17	23812.8		37725.7	30826.6	11625.6	12530.3	25394.1	78694.8	15185	67639.2		13097.5	32023.8
F1QIB2	raw	median	18356.2		18744	25984.8	16879.2	21982.9	7827.23		13385.5	27208.6	27603.6	18794.9	9105.16	13054.2	18169.6	10734.4	18123		16009.2	20629.4	17096.4	17253.6	16409.4		17586.8	15370.6	22512.8	20994.7	18466.3	11827.4	15733.7	21657.7	13414	17497.2
E7FB06	raw	median		21112.9	28704.1		28602.9			17474.8										20177.3	24516.1		28970.9			22131.9	23949									#DIV/0!
A0A0R4INN3	raw	median	32226.3	10464.2	23016	27911.1		48632.8	4950.03	6677.63	13532.3	17448.6	123710						31817	10000.5	19657.8	22158.6		38170.2	10377.5	8457.24	20091.3	15539.2	14437.3	94091.4						41356
A0A0R4IEA9	raw	median																									#DIV/0!									#DIV/0!
A0A0G2KL14	raw	median	196314	178490	216425	274886	132333	175128		63416.5	85203.8	114781	132564	108637	81673.3	121072	62907.2		193820	170580	184848	218232	134035	137452		80317.2	159898	97840.1	94971.5	100826	106738	106092	145923	74984		103911
B0UYQ8	raw	median	36757.8	30153.8	27586.8	25078.1	18604	36486.2	12139.6		24801.6	21387	32814.2	36600.1	29112.8	29988.9	27576.5	23862.9	36290.9	28817.6	23561.8	19909.5	18843.3	28636.8	25450		25930	28479.9	17695.9	24957.8	35960.3	37817	36144.4	32870.6	29819.9	30468.2
A0A0R4IDZ5	raw	median	21395.9		40778.7	48371.8	27388.5	42989.7	14683.8	37619.3	21484.4	48351.9	41159.4	25494.8	18940.4	24452	27299.2	25062.8	21124.1		34828.9	38402.3	27740.9	33741.1	30784	47645	33466.6	24670.7	40007.1	31305	25049.1	24603.3	29470.9	32540	31319.4	29870.7
B8JM56	raw	median	47287.9	11781.1	38376.9	48971.6	25198.5	22022.5		11906.8	61118.7	87702.9	91506.9	90700.5	56185.4	59639.2	61478.8	63007.2	46687.2	11259.1	32777.5	38878.6	25522.8	17284.7		15080	26784.3	70183	72566.7	69598.4	89114.9	72983.9	71880.6	73281.4	78735.9	74793.1
A0A0R4IJL5	raw	median	18398.6	18213.8	24942.5				15366.9					25143.7	18465.5		15049.7		18164.9	17406.7	21303.3				32216.1		22272.7				24704.1	23986.4		17938.9		22209.8
A5PMY0	raw	median	45606.2	45280.6	56915.8	72988.4	34640.2	59779.2	14956	39304.6	25182.5	31286.2	28854.5	37700.9	18201.1	24439.5	32049.3	32180.2	45026.8	43274.1	48611.5	57945.5	35085.9	46918.6	31354.7	49779.4	44749.6	28917.2	25886.6	21946.2	37041.8	23642.9	29455.9	38202.1	40213.4	30663.3
A0A2R8QBE3	raw	median											67428.9		39505.8	36713.9											#DIV/0!			51285.1		51317.3	44249.8			48950.7
E9QG20	raw	median	95535.5	47937.8	119569	95801	93969.8	126821	47073.2	64316.7	55750.4	89142.7	138822	65340.8	62600.3	54971.2	80147.4	69853.4	94321.9	45813.5	102124	76056.4	95178.9	99537.3	98686.9	81457.3	86647	64018.5	73757.9	105586	64198.5	81316.6	66254.5	95534	87291.1	79744.6
A0A2R8PVH1	raw	median	79811.9	70273.2	41782.1	105366	64664.7	77237	22216.5	43878.9	42967.4	41274.7	36182.5	65178.2	27703.4	61843.5	37527.8	41327	78798	67159.2	35685.9	83649.8	65496.8	60620.7	46575.9	55572.7	61694.9	49339.7	34151.3	27519.7	64038.8	35986.2	74537.4	44732.4	51643.7	47743.6
B8A5V6	raw	median		85343		79252		74886.4						48367.2		47904.6	46208.2			81561.2		62918.2		58775.7			67751.7				47521.7		57737.5	55079.2		53446.1
F1QKE3	raw	median	41431.4	57490.6	46003	56013.4	43367.5	41631.5	18873.8	26402	27273.3	49782.1	55241	52706	36297.4	41081.6	34011.9	42814.1	40905.1	54943.1	39291	44469	43925.5	32675.1	39568.1	33438.2	41151.9	31318.2	41190.4	42015.3	51784.6	47149.7	49513.9	40541.4	53502	44626.9
F1R2V0	raw	median	40611.6	15985.3	26015.5	22943.7	15421.3	24389.4	6649.54		18352.6	18342.2	40823.3	26070.9	14134.4	18559.1		8102.11	40095.7	15277	22219.7	18215	15619.8	19142.4	13940.5		20644.3	21074.4	15176.6	31049.4	25615.1	18360.3	22368.5		10124.7	20538.4
E7F3G8	raw	median	30238.8	40896.2	39397	40688.4	30474.1	44376.9	21336.1	29436.7	36359.6	38237.1	27829.5	29332	32809.7	32029	23452.1	26302.5	29854.6	39084	33648.8	32302.5	30866.2	34829.9	44730.1	37281.7	35324.7	41752	31637.9	21166.6	28819.2	42619.2	38603.2	27954.3	32868.5	33177.6
Q8UVG7	raw	median	144102	110818	207002	174360	101796	186621	60080.5	123747	119161	129545	163076	108294	69540.3	98421.9	77796.7	76373	142271	105907	176799	138424	103106	146472	125956	156726	136958	136833	107187	124032	106401	90331.6	118624	92732	95438.3	108947
Q1MT71	raw	median																									#DIV/0!									#DIV/0!
A1L244	raw	median	71326	70251.3	70379.6	46084.5	10583.4	72630.3	23417.1	48295.1	70725.6	211363	19389.9	75814.6	51733	54714.7	48102.8	44381.2	70419.9	67138.3	60110.9	36586.5	10719.6	57005	49092.8	61165.9	51529.9	81214.8	174885	14747.6	74489.3	67200.2	65945.4	57337.5	55460.3	73910
F1QTT5	raw	median					20853.4	28346.5	19610.9	21020.8	31514.5	34017.7	24226	25385.1	20606.6		17944.9	18330.5					21121.7	22248.2	41113.3	26622.9	27776.5	36188.3	28146.8	18425.8	24941.3	26767.6		21389.9	22906.4	25538
A0A2R8QGS9	raw	median	108137	140586	157218	140792	96072.1	154311	91817.6	87812.2	122190	119751	117192	118358	100613	106221	95448.8	99723.1	106763	134356	134279	111775	97308.3	121113	192491	111214	126163	140312	99083.6	89134.1	116289	130694	128023	113773	124617	117741
Q90Z34	raw	median	17971.8		33656.9	36977.9	21677.8	30767.1	9740.47	17597.5	13632.4	13969.2	34868.8	18146.6	14088.9	11105.5	17021.7	16147.7	17743.5		28746.2	29356.8	21956.7	24148	20420.4	22287.3	23522.7	15654.2	11558.3	26520.5	17829.4	18301.2	13385	20289.5	20178.7	17964.6
A0A2R8Q3J6	raw	median	165370	90506.2	183226	240503	172152	259431	54336.4	101597	155320	181347	385159	201575	130385	95491.8	178062	150232	163269	86495.6	156493	190935	174367	203618	113914	128673	152221	178355	150049	292945	198051	169367	115092	212246	187735	187980
C4IXV6	raw	median																									#DIV/0!									#DIV/0!
E7F3H3	raw	median	41392.7		33364.7	57389.9	38997.3	69381.6	17713.3	43839.5		21191	27421.6	36924.7	33325.2	32269.5		31497.3	40866.8		28496.7	45561.9	39499.1	54455.2	37135.2	55522.8	43076.8		17533.7	20856.4	36279.2	43288.8	38893		39360.2	32701.9
Q9PUL9	raw	median	7001.95	57995.4	48680.8	68157.8	48008.5	70169.5	33728.5	39959.6	46002.4	57853.4	58997.8	65852.2	35098.8	48893.6	55946.6	52396.2	6913	55425.5	41578	54110.5	48626.2	55073.6	70710.3	50609	47880.8	52824.9	47868.7	44872.5	64701	45592.6	58929.5	66687.2	65476.1	55869.1
Q7T370	raw	median	38564.9	57348.5	65915.7	38371.2	51347.8	88077	28428.9	59561.1	58643.8	73137.7	99996.2	70350.8	40954.4	61017.4	51408.9	54685.4	38075	54807.2	56298.3	30462.9	52008.5	69128.6	59599.8	75434.3	54476.8	67341	60515.2	76055.2	69120.9	53199	73541.7	61278.3	68336.8	66173.5
Q6ZM62	raw	median	65582.8	56231.7	99476.9	91655.3	59237.8	112213	28843.1	62046.9	65872.2	108393	170540	76179.8	52282.6	47634.9	70776	63563.9	64749.6	53739.9	84962.7	72765.1	60000	88071.9	60468.2	78582.6	70417.5	75641.5	89685.7	129710	74848	67914.2	57412.3	84363.4	79431.6	82375.8
F1Q4X1	raw	median	69073.3	46256.9	124120	94052.5	24915.5	44979.5	40651.9	53372.1	37065.8	108346	218082	70705.5	77879.6	22138.8	84029.9	66994	68195.9	44207.1	106010	74668.3	25236.1	35302.8	85224.9	67596	63305.2	42563	89647	165869	69469.5	101164	26682.9	100162	83718	84909.4
Q6NWK3	raw	median	43646.1	69342.6	61865.6	60473.2	47471.4	99276.3	32746.1	35328.3	56713.7		83942.7	59433.6	50366.3	50548.6		33974.4	43091.7	66269.8	52839.1	48009.7	48082.3	77918.5	68650.6	44743.5	56200.6	65124.8		63845.2	58394.6	65424.9	60924.1		42455.6	59361.5
F1QIB3	raw	median	28971.7	25708.7	26118.1	41144.5		25757.4	9463.75	14423.5	24663.1	42165.8	55254.6	50081.6			22066.2	25241.5	28603.7	24569.5	22307.4	32664.6		20216.1	19840.3	18267.4	23781.3	28320.8	34888.6	42025.6	49206.1			26302.4	31542.6	35381
A0A2R8QK93	raw	median	111994	58380.1	34976.4	114461	43896.9	205714	20347.5	45467.9	62703.1	112213	239016	93922.7	15575.5	55296.9	81605.8	65400.4	110571	55793.2	29873.2	90870.7	44461.8	161457	42657.7	57585.2	74158.8	72002.4	92846.6	181791	92280.8	20232.3	66647	97272.3	81726.6	88099.9
Q6NYV1	raw	median	167653		192300	131510	140226	158807	42391.5	125805	193243	237477	212796	158962	97164.2	110403	118704	124162	165523		164242	104406	142030	124642	88871.7	159332	135578	221902	196492	161849	156183	126215	133065	141492	155157	161544
A0A0R4ILV5	raw	median		27216.8			227888	252597	169264	144785	77937.8				196304		180088	104549		26010.8			230820	198254	354853	183370	198662	89496.6				254995		214661	130647	172450
A0A0R4IAH3	raw	median	33757.5	22733.1	35415.1	43806	22841.3	42913.3	13459.5	25145.6	24023.5	50540.9	50665.9	30825.6	24395.1	19938.6	26849.9	21430.7	33328.6	21725.7	30247.9	34777.6	23135.2	33681.1	28217.3	31847	29620	27586.4	41818.3	38535.5	30286.7	31688.8	24031.2	32004.5	26780.6	31591.5
E9QIF0	raw	median	23855.4	27257.1	22597	24632.9	20926.5	22090.7	13409.6	18398.8	22808.1	28051.6	29796.7	22734.2		15447.8	21540.7	18805.7	23552.3	26049.2	19300	19556	21195.7	17338.3	28112.5	23302.1	22300.8	26190.6	23210.3	22662.8	22336.7		18618.6	25676.1	23500.2	23170.8
Q7ZU42	raw	median	15120.2	13236.9	22456.8	24340.9	14646	35770.2	9208.56	15293.1	16000	23158.6	47380.3	22565.3	14561.9	12389.1	20572.8	14299.9	14928.1	12650.4	19180.2	19324.2	14834.4	28074.8	19305.3	19368.8	18458.3	18373	19161.8	36036.5	22170.9	18915.6	14932	24522.3	17869.7	21497.7
X1WGY3	raw	median	405405	508863	327243	642475	584550	631932	145419	225303	414631	480321	444461	358592	239707	277244	330140	282483	400255	486314	279497	510061	592072	495982	304865	285347	419299	476124	397425	338048	352323	311376	334150	393520	353000	369496
Q6P5J7	raw	median	19057	10045.2	12553	14186	11763.2	32454.4	7436.01	10049.5	12640.8	15669	58483.2		10187.2	7184.06	21812.8	15036.9	18814.9	9600.11	10721.4	11262.2	11914.5	25472.3	15589.2	12727.7	14512.8	14515.6	12964.7	44481.2		13233	8658.65	26000.4	18790.6	19806.3
Q6TGV6	raw	median	114063		135272	143909	105512	142479	45415.2	126453	94376.2	88115.7	186318	108909	78852.2	106454	57728.5	88531.7	112614		115535	114249	106870	111826	95210.8	160153	116637	108373	72908.2	141710	107005	102428	128304	68811.1	110632	105021
F1R230	raw	median			17815.5	12690.4	9645.21	27319.5		19370.4					10794.6	10633.2					15216.1	10074.9	9769.32	21442.1		24532.7	16207					14021.9	12815.8			13418.9
F1R0L7	raw	median	33479	6611.75			11402.7	78863.9					279103	20867.8			20098.2	14543.9	33053.7	6318.77			11549.4	61897.6			28204.9			212280	20503			23956.6	18174.5	68728.5
Q8UUX0	raw	median	62498.4	46105.4	59598.3	58681.5	50916.8	79122.8	24007.1	50693.3	56212.6	53582.8	73977.7	56907.6	17949.6	53236.3	56684	30849.1	61704.5	44062.4	50902.7	46587.2	51571.9	62100.8	50329.8	64203.2	53932.8	64549.3	44335.2	56266	55912.7	23316.2	64163.4	67566	38550.2	51832.4
Q5SPA1	raw	median	62237.2	79795.1	61754.3	34172.1	21881.6	113377	24191.8	39984.5	28607.4	38110.1	46039.9	26594.7	21544.9	30639	35295.8	34172.8	61446.6	76259.2	52744	27129.2	22163.1	88986	50717	50640.5	53760.7	32850.1	31532.9	35017	26129.8	27986.4	36927.9	42071.8	42703.5	34402.4
F1QM50	raw	median	22493.7		23660.4		17846.6	44454.4	7837.19	11622.5	23429.5	31456.9	20887.5	20454.8			35577.6		22207.9		20208.2		18076.2	34890.7	16430.3	14719.9	21088.9	26904.2	26027.9	15886.6	20097.2			42407.8		26264.7
F1QAJ7	raw	median	426360	591374	473810	607116	564142	624272	241647	406011	441460	493633	783688	502182	482079	517352	406875	433351	420943	565169	404679	481989	571400	489969	506601	514214	494371	506932	408439	596058	493403	626211	623543	484985	541530	535138
F1QJX5	raw	median																									#DIV/0!									#DIV/0!
A0A2R8QQM5	raw	median	92269.8	45368.6	114994	145695	77008.6	185810	29892.1	52624.7	75806.4	115412	183918	102478	72716.6	68991.1	145934	64484.7	91097.7	43358.2	98216.2	115667	77999.5	145836	62667.4	66649.3	87686.4	87049	95493.7	139884	100686	94457.6	83152.1	173951	80582.3	106907
F1RBS6	raw	median	284131	306185	364094	329801	210201	324548	112753	260205	247869	389967	487238	297936	189511	190392	50683.9	125849	280522	292618	310971	261829	212906	254727	236381	329550	272438	284629	322665	370584	292728	246172	229472	60414.1	157266	245491
A0A0R4ISL7	raw	median	208816	247150	223877	326822	255255	284931	99107.5	169099	207023	332799	252591	251210	157997	235852	168828	198510	206163	236198	191212	259464	258539	223632	207774	214164	224643	237725	275363	192115	246819	205235	284262	201239	248064	236353
F8W5Q9	raw	median	47509.9	58582.8	55204.8	56711.8	47315.1	52881.8	21021.5	35611.7	45338.5	46549.5	50463.2	48774.5	43396.1	38616.5	42638.8	43663.7	46906.3	55986.8	47150.1	45023.5	47923.9	41505.1	44070.5	45102.3	46708.6	52062.5	38515.7	38381.3	47921.9	56370.8	46542.8	50824.5	54563.7	48147.9
Q6TNS7	raw	median	174495		195941	225142	159577	220320	69911.3	143694	185549	207882	209238	214779	121162	148841	176568	170003	172278		167352	178741	161630	172921	146566	181988	168782	213068	172004	159142	211025	157387	179392	210465	212441	189366
F1R617	raw	median	174387	85405.9	204686	217474	154369	175279	66059.1	102572	93245.3	139408	167523	149886	45606.1	140981	127072	96958.5	172172	81621.4	174821	172652	156356	137570	138490	129908	145449	107074	115348	127415	147266	59241.6	169919	151467	121163	124862
E7F0D3	raw	median	33323.4	36723.7	62093.8	42190	67214.8	47149.2	26900	27751.7	40939.6	54445.7	37095.4	33289	36601.9	34194.7	40901.3	31165.4	32900.1	35096.4	53034	33494.7	68079.7	37005.7	56394.6	35147.6	43894.1	47011.2	45049.2	28214.1	32707	47545.1	41213.5	48753.5	38945.4	41179.9
Q7SXN2	raw	median	68097	57576.7	75851.5	95810.4	72528.1	90468.9	26115.5	47616.1	45196.8	57046.3	95760.1	65268	41665.7	37365.2	52831.3	57641.4	67231.9	55025.4	64784.4	76063.9	73461.3	71005.9	54749.9	60305.9	65328.6	51899.8	47200.9	72833.2	64127	54123	45034.7	62973.8	72030.7	58777.9
F1QQQ5	raw	median	36162.9	51912.2	86545.7	53975.3	35749.4	53608.5	22945.2	43957.1	57111.5	53170	50495.5	71242	27167.1	31480.3	49373.2	36762.1	35703.5	49611.9	73918.2	42851	36209.3	42075.5	48103.5	55671.9	48018.1	65581.5	43993.7	38405.9	69996.6	35289.6	37941.9	58851.8	45939.1	49500
X1WC64	raw	median	217357	139030	254107	234680	216006	230382	119389	148479	188003	407110	238042	187561	129309	154950	154909	137538	214596	132869	217031	186313	218786	180819	250294	188049	198595	215885	336849	181050	184283	167971	186755	184648	171873	203664
A0A0R4IZV6	raw	median																									#DIV/0!									#DIV/0!
Q1L8L9	raw	median	69967.2	87244.2	86873.8	81324.5	59100.8	84595.8	27942.3	56451	51030.5	98864.7	83371.4	60763	65812.4	47319.5	45482.2	56634.8	69078.4	83378.2	74198.5	64563.5	59861.2	66396.3	58579.7	71495.3	68443.9	58598.7	81802.1	63410.6	59700.8	85489.1	57032.2	54213.8	70772.7	66377.5
E7FB64	raw	median	38707.4	26109.3	45708	56464	66823.8	79785.7		14412.7	17805.4	22014.9	19350.6	24666	15392.1	21816.7		17405.8	38215.7	24952.3	39039	44826.8	67683.7	62621.1		18253.7	42227.5	20446	18215.4	14717.7	24234.8	19994.1	26294.8		21750.9	20807.7
K7DYI0	raw	median	350699	238516	472680	470186	604786	413485	220738	263423	371483	450377	397536	344308	311466	353442	355533	295940	346244	227946	403714	373281	612568	324530	462767	333626	385584	426576	372649	302359	338288	404589	425989	423787	369817	383007
A0A0R4IHT0	raw	median				75018.5		85083.6				65607	100488					56104.6				59557.2		66779.2			63168.2		54284.2	76429.5					70110.2	66941.3
A0A2R8PXX5	raw	median	25287.9	23790.1		48036.9					38109.9	70854.7	27015.2	36541.8		27073.5			24966.7	22735.9		38136.5					28613	43761.9	58626.2	20547.3	35903		32630.5			38293.8
A0A0R4IK10	raw	median	30402.3	27290	17727.1	29734		21477.7	11795.8	30414.1	35452.4	40408.4	21587.6	37870.4	34757.4	42129.9	36456.3	23415.2	30016.1	26080.7	15140.6	23605.8		16857.1	24729.3	38519.6	24992.7	40710.2	33434.5	16419.1	37208.4	45149.2	50777.4	43455.1	29260.5	37051.8
Q6NV35	raw	median	58717.9	41852.7	66631.7	49770.6	12612.8	80875.1	19714.4	34621.7	40609.8	26571.8	82412.6	41545.1	12813.6	11237.6	34619.3	20922.6	57971.9	39998.1	56909.8	39512.9	12775.1	63476.1	41330.3	43848.5	44477.8	46632.5	21985.9	62681.4	40818.8	16644.6	13544.2	41265.4	26145.6	33714.8
Q8JHJ1	raw	median	61315.7	34284.8	54066.8	110955	35872.2	68453.5	21539.5	20091.3	36315.9	98780	98772.3	99344.2	60821.6	45825.2	28495.9	36424.6	60536.7	32765.5	46178.2	88087.2	36333.7	53726.8	45156.6	25445.7	48528.8	41701.8	81732	75124.3	97607.5	79006.2	55231.2	33966.4	45517.5	63735.9
F1R7N0	raw	median	121504	169375	200367	161262	142692	157314	70385.9	114394	191129	275367	165372	171863	104269	138811	103884	94096.4	119961	161870	171133	128026	144528	123470	147561	144880	142679	219475	227842	125778	168859	135443	167303	123827	117586	160764
[truncated: 773 more rows]
[truncated: 12 more columns]
