# Supplementary material for: Time-Resolved Proteomic Analysis in Zebrafish Using Bioorthogonal Noncanonical Amino Acid Tagging
Source: J Proteome Res. 2026 Apr 14;25(5):2263–78. doi: 10.1021/acs.jproteome.5c00845 (PMC13140152; doi:10.1021/acs.jproteome.5c00845)
Supplement: Supplementary file 10 [file pr5c00845_si_010.xlsx]

## Sheet: Proteins
Checked	Master	Protein FDR Confidence: Combined	Accession	Description	Coverage [%]	# Peptides	# PSMs	# Unique Peptides	# AAs	MW [kDa]	Biological Process	Cellular Component	Molecular Function	Pfam IDs	Entrez Gene ID	Gene Symbol	Gene ID	WikiPathways	Reactome Pathways	Abundance: F236: Sample, CTL	Abundance: F237: Sample, CTL	Abundance: F238: Sample, CTL	Abundance: F239: Sample, CTL	Abundance: F240: Sample, CTL	Abundance: F241: Sample, CTL	Abundance: F242: Sample, CTL	Abundance: F243: Sample, CTL	Abundance: F228: Sample, HSK	Abundance: F229: Sample, HSK	Abundance: F230: Sample, HSK	Abundance: F231: Sample, HSK	Abundance: F232: Sample, HSK	Abundance: F233: Sample, HSK	Abundance: F234: Sample, HSK	Abundance: F235: Sample, HSK	Found in Sample: F236: Sample, CTL	Found in Sample: F237: Sample, CTL	Found in Sample: F238: Sample, CTL	Found in Sample: F239: Sample, CTL	Found in Sample: F240: Sample, CTL	Found in Sample: F241: Sample, CTL	Found in Sample: F242: Sample, CTL	Found in Sample: F243: Sample, CTL	Found in Sample: F228: Sample, HSK	Found in Sample: F229: Sample, HSK	Found in Sample: F230: Sample, HSK	Found in Sample: F231: Sample, HSK	Found in Sample: F232: Sample, HSK	Found in Sample: F233: Sample, HSK
0	Master Protein	High	B8A568	Myosin, heavy polypeptide 1.1, skeletal muscle OS=Danio rerio OX=7955 GN=myhz1.1 PE=1 SV=1	52	123	3695	6	1937	222	developmental processes;other biological processes	cytoskeleton;other cell component	cytoskeletal activity;other molecular function	Pf00063, Pf01576, Pf02736	58142	cb20	A0A8M1NI19; B8A568; dre:58142			4.52123e+08	5.35337e+08	6.05969e+08	7.28022e+08	5.06617e+08	7.6168e+08	2.02077e+08	3.4037e+08	3.89536e+08	6.31146e+08	7.1561e+08	4.3568e+08	2.77772e+08	3.09513e+08	3.51539e+08	3.24529e+08	High	High	High	High	High	High	High	High	High	High	High	High	High	High
0	Master Protein	High	G1K2X0	Titin, tandem duplicate 1 OS=Danio rerio OX=7955 GN=ttn.1 PE=1 SV=2	16	415	5050	376	29152	3234.3							G1K2X0			9.43118e+07	9.50707e+07	1.22066e+08	1.49438e+08	1.17756e+08	1.47934e+08	4.50776e+07	7.16812e+07	6.94979e+07	9.1696e+07	1.17227e+08	7.90977e+07	6.10853e+07	5.84459e+07	7.34471e+07	6.64042e+07	High	High	High	High	High	High	High	High	High	High	High	High	High	High
0	Master Protein	High	B8A569	Myosin, heavy polypeptide 1.3, skeletal muscle OS=Danio rerio OX=7955 GN=myhz1.3 PE=1 SV=1	50	118	3494	2	1937	222.1	developmental processes;other biological processes	cytoskeleton;other cell component	cytoskeletal activity;other molecular function	Pf00063, Pf01576, Pf02736	100008070	ns:zf-e68	A0A8M1QRD9; B8A569; dre:100008070; E7F1Z4			2.22213e+07	1.66553e+07	2.53562e+07	3.1219e+07	2.16599e+07	3.07283e+07	7.87175e+06	1.48597e+07	1.75837e+07	2.85261e+07	3.14725e+07	1.98521e+07	1.30917e+07	1.38365e+07	1.51386e+07	1.54651e+07	High	High	High	High	High	High	High	High	High	High	High	High	High	High
0	Master Protein	High	Q6IQX1	Myosin, heavy polypeptide 2, fast muscle-specific OS=Danio rerio OX=7955 GN=myhz2 PE=1 SV=1	50	113	3424	5	1935	221.7	developmental processes;other biological processes	cytoskeleton;other cell component	cytoskeletal activity;other molecular function	Pf00063, Pf01576, Pf02736	246275	sb:cb38	A0A8M1P7R3; dre:246275; Q6IQX1			2.66746e+07	3.78853e+07	3.88505e+07	4.10826e+07	3.15075e+07	4.13559e+07	1.30183e+07	2.07569e+07	2.46848e+07	3.58349e+07	4.04717e+07	2.55079e+07	1.73378e+07	1.81932e+07	2.25816e+07	2.10457e+07	High	High	High	High	High	High	High	High	High	High	High	High	High	High
0	Master Protein	High	F1R6C7	Myosin, heavy chain a OS=Danio rerio OX=7955 GN=myha PE=1 SV=2	45	104	3173	2	1933	222.1	developmental processes;other biological processes	cytoskeleton;other cell component	cytoskeletal activity;other molecular function	Pf00063, Pf01576, Pf02736			A0A8M9PYR6; dre:100149148; F1R6C7			698175	601290	729993	809657	545597	920690	204214	342960	500560	911479	1.69202e+06	619101	320527	311817	656444	464600	High	High	High	High	High	High	Peak Found	High	High	High	Medium	Peak Found	High	High
0	Master Protein	High	F1R7N8	Titin, tandem duplicate 2 OS=Danio rerio OX=7955 GN=ttn.2 PE=1 SV=3	16	371	4092	4	26265	2919.2							F1R7N8			5.59112e+07	5.50871e+07	6.988e+07	8.67165e+07	6.70636e+07	8.97514e+07	2.64603e+07	4.17389e+07	3.97332e+07	5.33775e+07	7.29704e+07	4.77817e+07	3.59459e+07	3.4682e+07	4.54507e+07	3.95571e+07	High	High	High	High	High	High	Peak Found	High	High	High	High	High	High	High
0	Master Protein	High	F1QZQ0	Titin, tandem duplicate 2 (Fragment) OS=Danio rerio OX=7955 GN=ttn.2 PE=1 SV=1	18	349	3951	19	22089	2452							F1QZQ0			2.1525e+06	2.72745e+06	3.09281e+06	4.25576e+06	3.14976e+06	3.91255e+06	1.19243e+06	1.7571e+06	2.85003e+06	3.38475e+06	3.95388e+06	2.71988e+06	2.06047e+06	2.06411e+06	2.40014e+06	2.35441e+06	High	High	High	High	High	High	High	High	High	High	High	High	High	High
0	Master Protein	High	E7FAD0	Myosin, heavy polypeptide 1.1, skeletal muscle OS=Danio rerio OX=7955 GN=myhz1.1 PE=1 SV=3	39	78	2120	7	1631	187.2							E7FAD0			2.10483e+06	2.47956e+06	2.78558e+06	3.37235e+06	2.46091e+06	3.08578e+06	1.03924e+06	1.6119e+06	1.69885e+06	2.8335e+06	2.8433e+06	2.00691e+06	1.40485e+06	1.42933e+06	1.70411e+06	1.60783e+06	High	High	High	High	High	High	High	High	High	High	High	High	High	High
0	Master Protein	High	B0UY61	Nebulin OS=Danio rerio OX=7955 GN=neb PE=1 SV=1	30	160	2256	160	6177	709.7							B0UY61			4.59791e+07	6.54873e+07	7.75996e+07	8.39512e+07	6.48381e+07	7.69913e+07	2.44293e+07	3.75683e+07	5.06202e+07	7.80072e+07	6.54514e+07	4.62607e+07	3.19736e+07	3.66795e+07	3.89999e+07	3.68926e+07	High	High	High	High	High	High	High	High	High	High	High	High	High	High
0	Master Protein	High	F1QVX3	Myosin, heavy chain b OS=Danio rerio OX=7955 GN=myhb PE=1 SV=2	28	62	1521	5	1937	222.5	developmental processes;other biological processes	cytoskeleton;other cell component	cytoskeletal activity;other molecular function	Pf00063, Pf01576, Pf02736	100002040		A0A8M1PZA8; dre:100002040; F1QVX3; X1WF87			315613	375780	379037	449813	321625	553290	105684	201113	278913	466393	490995	327251	169619	178282	237218	196102	High	High	High	High	High	High	High	High	High	High	High	High	High	High
0	Master Protein	High	A0A0R4INI3	Slow myosin heavy chain 1 OS=Danio rerio OX=7955 GN=smyhc1 PE=1 SV=1	30	65	1058	17	1938	222.8	cell organization and biogenesis;developmental processes;other biological processes	cytoskeleton;other cell component	cytoskeletal activity;other molecular function	Pf00063, Pf01576, Pf02736	321552	fb18g10	A0A0R4INI3; A0A0R4IVW7; A0A8M2B9W6			1.36642e+07	1.38111e+07	1.69234e+07	1.8879e+07	1.44178e+07	2.09559e+07	5.20572e+06	9.25114e+06	1.15467e+07	1.70166e+07	2.31895e+07	1.21239e+07	8.48185e+06	9.21807e+06	1.05786e+07	9.92081e+06	High	High	High	High	High	High	High	High	High	High	High	High	High	High
0	Master Protein	High	Q6IQX2	Collagen, type I, alpha 2 OS=Danio rerio OX=7955 GN=col1a2 PE=1 SV=1	18	21	793	21	1352	127.1	cell organization and biogenesis;developmental processes;other biological processes	non-structural extracellular;extracellular matrix	extracellular structural activity	Pf01391, Pf01410	336471	alpha2(I)	A0A8M1P8M3; dre:336471; Q1LW91; Q6IQX2		Collagen chain trimerization; ECM proteoglycans; Collagen degradation; Crosslinking of collagen fibrils; GP1b-IX-V activation signalling; Platelet Adhesion to exposed collagen	1.47327e+08	1.84266e+08	2.08269e+08	2.54942e+08	2.14843e+08	2.13653e+08	9.9355e+07	1.14061e+08	1.22823e+08	1.44939e+08	1.47454e+08	1.35729e+08	1.71618e+08	1.20561e+08	1.89468e+08	1.76604e+08	High	High	High	High	High	High	High	High	High	High	High	High	High	High
0	Master Protein	High	A0A2R8QHZ3	Uncharacterized protein OS=Danio rerio OX=7955 GN=LOC100329748 PE=3 SV=1	19	43	790	2	1952	224.6							A0A2R8QHZ3			42554.3		26652.4	51763.2	24039.3	24657.1		24468.1	34761.2	75703.4	88679.2	36402.6	15053.2	21342.1	24654.1	16722	Peak Found	High	Peak Found	High	Peak Found	Peak Found	n/a	Peak Found	Peak Found	High	High	Peak Found	Peak Found	Peak Found
0	Master Protein	High	A0A2R8QM44	Myosin heavy chain 7-like OS=Danio rerio OX=7955 GN=myh7l PE=1 SV=1	14	32	696	2	1963	226.3							A0A2R8QM44			3.57751e+06	4.30351e+06	4.40492e+06	5.28588e+06	4.14771e+06	5.34025e+06	1.56387e+06	2.52821e+06	2.91812e+06	4.94718e+06	3.73746e+06	2.84091e+06	2.13411e+06	2.88253e+06	4.10137e+06	2.15217e+06	Peak Found	High	Medium	High	High	High	High	Medium	High	Medium	High	Medium	High	Medium
0	Master Protein	High	F1QDL1	Collagen, type I, alpha 1b OS=Danio rerio OX=7955 GN=col1a1b PE=1 SV=1	17	21	654	21	1449	136.8							F1QDL1			3.43234e+07	3.90143e+07	4.63107e+07	6.39609e+07	5.24527e+07	5.07805e+07	2.3444e+07	2.75419e+07	4.45069e+07	5.34935e+07	5.37213e+07	4.84633e+07	4.19018e+07	4.6102e+07	4.12488e+07	3.81849e+07	High	High	High	High	High	High	High	High	High	High	High	High	High	High
0	Master Protein	High	A0A2R8Q9M0	Uncharacterized protein OS=Danio rerio OX=7955 GN=LOC100329813 PE=1 SV=1	15	37	728	1	1969	227							A0A2R8Q9M0			517639	541213	547019	682803	484106	518914	150727	286679	382278	548704	422940	410415	348786	415916	303805	314761	High	Medium	High	High	Medium	Medium	High	Peak Found	High	High	Peak Found	Medium	Peak Found	High
0	Master Protein	High	F1R9N6	Si:ch211-113a14.12 OS=Danio rerio OX=7955 GN=si:ch211-113a14.12 PE=3 SV=1	30	8	636	1	201	20.8	cell organization and biogenesis;other biological processes	nucleus;other cell component	nucleic acid binding activity;other molecular function	Pf00538	541350		A0A8N7UY69; dre:541350; F1R9N6			9.7592e+07	1.28251e+08	1.32695e+08	1.30636e+08	1.18143e+08	1.52457e+08	5.7919e+07	8.37727e+07	1.01539e+08	1.46873e+08	1.63268e+08	1.13256e+08	9.38293e+07	9.63182e+07	9.60506e+07	9.75894e+07	High	High	High	High	High	High	High	High	High	High	High	High	High	High
0	Master Protein	High	A0A140LH24	Si:dkey-23a13.17 OS=Danio rerio OX=7955 GN=si:dkey-23a13.17 PE=3 SV=1	35	11	575	5	206	21.1	cell organization and biogenesis;other biological processes	nucleus;other cell component	nucleic acid binding activity;other molecular function	Pf00538	571135		A0A140LH24; A0A8N7URG1			2.18797e+08	2.35352e+08	2.72125e+08	2.98524e+08	2.45792e+08	2.98446e+08	1.15956e+08	1.67422e+08	2.11662e+08	2.99287e+08	3.64081e+08	2.54705e+08	2.11259e+08	1.89269e+08	1.80887e+08	1.88507e+08	High	High	High	High	High	High	High	High	High	High	High	High	High	High
0	Master Protein	High	A0A2R8Q0U0	Si:dkey-108k21.21 OS=Danio rerio OX=7955 GN=si:dkey-108k21.21 PE=3 SV=1	34	9	600	1	206	21.2	cell organization and biogenesis;other biological processes	nucleus;other cell component	nucleic acid binding activity;other molecular function	Pf00538	100332815		A0A2R8Q0U0; dre:100332815			4.94746e+06	8.92942e+06	8.59942e+06	1.03419e+07	8.97141e+06	1.1597e+07	5.34462e+06	5.40064e+06	8.79439e+06	1.34736e+07	1.07058e+07	8.68092e+06	6.59191e+06	6.46941e+06	6.52291e+06	7.83233e+06	High	High	High	High	High	High	High	High	High	High	High	High	High	High
0	Master Protein	High	E7F5A4	Si:dkey-261m9.12 OS=Danio rerio OX=7955 GN=si:dkey-261m9.12 PE=1 SV=1	30	8	590	2	199	20.6	cell organization and biogenesis;other biological processes	nucleus;other cell component	nucleic acid binding activity;other molecular function	Pf00538	560910		A0A8M6YYI1; dre:560910; E7F5A4			1.20802e+07	8.73359e+06	1.36058e+07	1.50515e+07	1.16898e+07	1.93669e+07	4.63235e+06	9.03553e+06	1.12684e+07	1.58383e+07	2.97028e+07	1.48429e+07	8.69299e+06	8.68487e+06	1.15884e+07	1.06763e+07	High	High	High	High	High	High	High	High	High	High	High	High	High	High
0	Master Protein	High	E7F8J2	Si:dkey-108k21.10 OS=Danio rerio OX=7955 GN=si:dkey-108k21.10 PE=3 SV=1	33	9	540	1	206	21.3	cell organization and biogenesis;other biological processes	nucleus;other cell component	nucleic acid binding activity;other molecular function	Pf00538	100333275		A0A8M1RS22; dre:100333275; E7F8J2			4.28717e+07	3.43745e+07	5.60345e+07	6.15463e+07	5.12377e+07	7.79449e+07	1.81526e+07	3.60202e+07	4.09319e+07	6.35153e+07	1.11533e+08	5.02387e+07	3.56314e+07	3.1869e+07	4.37635e+07	3.96985e+07	High	High	High	High	High	High	High	High	High	High	High	High	High	High
0	Master Protein	High	E7FAU1	Si:dkey-108k21.14 OS=Danio rerio OX=7955 GN=si:dkey-108k21.14 PE=1 SV=1	29	8	530	1	204	21							E7FAU1			1.61319e+06	2.53468e+06	2727967	2.77906e+06	2.31835e+06	2.98608e+06	1.09483e+06	1.60539e+06	2.26413e+06	3.31613e+06	2.79799e+06	2.54788e+06	1.60704e+06	1.65441e+06	1.99779e+06	2.02414e+06	High	High	High	High	High	High	High	High	High	High	High	High	High	High
0	Master Protein	High	Q6P271	Sodium/potassium-transporting ATPase subunit alpha OS=Danio rerio OX=7955 GN=atp1a3a PE=1 SV=1	25	24	437	5	1023	112.5	transport;developmental processes;other biological processes	plasma membrane;other membranes	transporter activity;other molecular function	Pf00122, Pf00689, Pf00690, Pf13246	64610	atp[a]3B	dre:64610; F6NKR9; Q1LUA0; Q6P271		Ion transport by P-type ATPases; Ion homeostasis	3.46555e+06	2.44467e+06	2.86052e+06	3.31914e+06	2.71645e+06	4.14126e+06	1.17272e+06	1.91691e+06	2.13107e+06	4.2034e+06	3.937e+06	2.6112e+06	1.9058e+06	1.89176e+06	2.18996e+06	2.03126e+06	High	High	High	High	High	High	High	High	High	High	High	High	High	High
0	Master Protein	High	Q2LDA1	Collagen type II, alpha 1 OS=Danio rerio OX=7955 GN=col2a1a PE=1 SV=1	10	12	529	8	1491	142.1	cell organization and biogenesis;developmental processes	non-structural extracellular;extracellular matrix;other cell component	extracellular structural activity;other molecular function	Pf00093, Pf01391, Pf01410	562496	col2a1	A0A8N1Z184; dre:562496; Q2LDA1		Collagen chain trimerization; ECM proteoglycans; Collagen degradation; Assembly of collagen fibrils and other multimeric structures	2.99508e+08	3.06409e+08	3.6064e+08	4.3196e+08	4.03133e+08	4.20431e+08	2.15483e+08	2.20774e+08	3.18289e+08	3.87941e+08	4.30704e+08	3.97763e+08	3.10986e+08	3.17458e+08	3.15301e+08	2.70024e+08	High	High	High	High	High	High	High	High	High	High	High	High	High	High
0	Master Protein	High	Q9DGL6	Sodium/potassium-transporting ATPase subunit alpha OS=Danio rerio OX=7955 GN=atp1a1a.1 PE=1 SV=1	27	27	423	9	1028	113.3	cell organization and biogenesis;transport;developmental processes;other biological processes	plasma membrane;other membranes	transporter activity;other molecular function	Pf00122, Pf00689, Pf00690, Pf13246	64612	atp1a1	dre:64612; Q6P3M2; Q9DGL6		Ion homeostasis; Ion transport by P-type ATPases	8.49265e+06	8.59405e+06	9.75219e+06	1.18681e+07	8.91052e+06	1.20981e+07	4.05218e+06	6.86424e+06	7.2926e+06	1.43051e+07	1.16838e+07	8.07095e+06	6.42546e+06	6.85635e+06	6.83251e+06	6.59969e+06	High	High	High	High	High	High	High	High	High	High	High	High	High	High
0	Master Protein	High	B0R068	Sodium/potassium-transporting ATPase subunit alpha OS=Danio rerio OX=7955 GN=atp1a1b PE=1 SV=1	25	24	421	5	1025	112.7							B0R068			489484	365638	435423	659747	505161	685257	194205	345940	400832	685083	663563	467474	322283	407998	374695	383385	High	High	High	High	High	High	Medium	High	High	High	High	High	High	High
0	Master Protein	High	A0A0H2UKU2	Collagen, type II, alpha 1b OS=Danio rerio OX=7955 GN=col2a1b PE=4 SV=3	9	9	425	5	1344	127.5							A0A0H2UKU2			3.30561e+06	3.12988e+06	3.52037e+06	4.99636e+06	4.01495e+06	3.73016e+06	1.39695e+06	2.23078e+06	3.29097e+06	3.79372e+06	7.20943e+06	4.16263e+06	2.96184e+06	3.58183e+06	2.53367e+06	2.9122e+06	High	High	High	High	High	High	High	High	High	High	High	High	High	High
0	Master Protein	High	Q9DEU2	Sodium/potassium-transporting ATPase subunit alpha OS=Danio rerio OX=7955 GN=atp1a3b PE=1 SV=1	21	20	364	1	1023	112.6							Q9DEU2			226198	127889	289862	299295	215802	513532	68096.4	129822	147357	261448	630315	197442	108614	98008.2	199101	147892	Peak Found	Peak Found	Peak Found	Peak Found	High	High	Peak Found	Peak Found	Peak Found	High	High	Peak Found	High	Peak Found
0	Master Protein	High	B8JKS7	Sodium/potassium-transporting ATPase subunit alpha OS=Danio rerio OX=7955 GN=atp1a1a.4 PE=1 SV=1	24	23	375	7	1024	112.4							B8JKS7			1.80967e+07	2.2777e+07	2.44868e+07	2.72443e+07	2.29678e+07	2.52377e+07	8.65438e+06	1.51709e+07	1.95915e+07	2.78806e+07	2.44566e+07	2.30388e+07	2.003e+07	1.98245e+07	1.93621e+07	1.70758e+07	High	High	High	High	High	High	High	High	High	High	High	High	High	High
0	Master Protein	High	B8JLS3	Myosin, heavy chain 6, cardiac muscle, alpha OS=Danio rerio OX=7955 GN=myh6 PE=1 SV=1	12	26	482	3	1936	222.7							B8JLS3			606695	496852	667031	779564	552582	649344	180512	385417	477661	735786	603832	538242	393887	462322	395693	497826	Medium	High	Medium	High	High	High	High	High	Medium	High	Medium	High	Medium	Medium
0	Master Protein	High	F1QUN8	Actin alpha 1, skeletal muscle a OS=Danio rerio OX=7955 GN=acta1a PE=3 SV=1	37	13	434	5	377	42	other biological processes	other cell component		Pf00022	379351	MGC75582.L	A0A974I572; F1QUN8; Q7ZWR7; xla:379351			1.66481e+07	1.83624e+07	1.92494e+07	1.97017e+07	1.33509e+07	2.48346e+07	7.63335e+06	1.09636e+07	1.591e+07	2.5255e+07	2.63046e+07	1.34135e+07	1.09413e+07	9.14511e+06	1.25245e+07	1.07453e+07	High	High	High	High	High	High	High	High	High	High	High	High	High	High
0	Master Protein	High	A0A0R4IGI4	Piccolo presynaptic cytomatrix protein b OS=Danio rerio OX=7955 GN=pclob PE=4 SV=2	10	68	549	67	9346	1002	cell organization and biogenesis;developmental processes;other biological processes	other membranes;cytoskeleton;other cell component	other molecular function	Pf00168, Pf05715	565842		A0A0R4IGI4; A0A8M6Z2P9			2.60276e+06	5.58247e+06	6.72978e+06	6.42964e+06	5.65641e+06	5.59931e+06	1.97282e+06	2.93294e+06	7.29565e+06	7.12439e+06	7.51272e+06	6.17392e+06	2.53002e+06	3.74653e+06	3.38067e+06	2.82527e+06	High	High	High	High	High	High	High	High	High	High	High	High	High	High
0	Master Protein	High	F1QJC9	Collagen, type I, alpha 1a OS=Danio rerio OX=7955 GN=col1a1a PE=1 SV=1	11	16	457	2	1447	136.8							F1QJC9			9.20132e+07	9.89393e+07	1.27879e+08	1.6746e+08	1.38991e+08	1.13179e+08	6.19729e+07	6.19724e+07	9.85511e+07	1.26836e+08	1.18271e+08	1.15175e+08	9.21115e+07	1.00841e+08	9.58334e+07	9.13225e+07	High	High	High	High	High	High	High	High	High	High	High	High	High	High
0	Master Protein	High	Q7ZVF9	Actin, cytoplasmic 2 OS=Danio rerio OX=7955 GN=actbb PE=1 SV=2	42	14	401	6	375	41.7	cell organization and biogenesis	plasma membrane;other membranes;cytoskeleton;nucleus;other cell component	cytoskeletal activity;other molecular function	Pf00022	100526698; 103030443; 107591725; 107674630; 107703420; 57935	actb; actb1; actb2; actbb; bactin2; LOC107591725; LOC107674630; LOC109056718; LOC113078077	A0A097A2B8; A0A0C4JN03; A0A2D0PVW4; A0A3B1JGQ4; A0A3N0YTC5; A0A4W4DM97; A0A671RW82; A0A672JTE1; A0A6M8PXR5; A0A6P6NAA8; A0A7J5ZUG3; A0A7J6D991; A0A8B9KTJ5; A0A9J8AHS6; A0A9Q1HN61; A0A9Q9W5K2; A0A9W8C970; A5JPN5; A8IF55; A8WG05; amex:103030443; caua:113049232; caua:113078077; D4P4P4; dre:57935; ipu:100526698; O73815; P12714; P83750; P83751; Q6NWJ6; Q6WG35; Q6Y8J1; Q71TX0; Q7ZVF9; R9WWV5; sanh:1076…		RHO GTPases activate IQGAPs; Platelet degranulation ; RHOF GTPase cycle; VEGFA-VEGFR2 Pathway; Adherens junctions interactions; Regulation of actin dynamics for phagocytic cup formation; EPHB-mediated forward signaling; RHO GTPases Activate WASPs and WAVEs; RHO GTPases Activate Formins	5.02928e+07	6.86669e+07	6.32136e+07	6.58563e+07	4.73311e+07	7.21677e+07	2.83573e+07	4.27011e+07	4.66954e+07	6.53306e+07	6.55877e+07	5.31301e+07	3.99464e+07	4.15377e+07	4.32333e+07	4.20579e+07	High	High	High	High	High	High	High	High	High	High	High	High	High	High
0	Master Protein	High	A0A140LGU1	Heterochromatin protein 1-binding protein 3 OS=Danio rerio OX=7955 GN=hp1bp3 PE=1 SV=2	33	22	316	22	610	66.8							A0A140LGU1			1.72162e+07	1.7467e+07	1.98322e+07	2.12394e+07	1.73071e+07	2.25563e+07	8.38402e+06	1.22897e+07	1.59332e+07	2.61192e+07	2.70784e+07	1.78285e+07	1.29563e+07	1.49258e+07	1.56737e+07	1.45884e+07	High	High	High	High	High	High	High	High	High	High	High	High	High	High
0	Master Protein	High	Q5U3A4	Calcium-transporting ATPase OS=Danio rerio OX=7955 GN=atp2a1 PE=1 SV=1	20	20	371	8	1005	110.1	transport	other membranes;cytosol;ER/Golgi	transporter activity;other molecular function	Pf00122, Pf00689, Pf00690, Pf00702, Pf13246			Q5U3A4			1.38162e+07	1.39864e+07	1.50486e+07	1.85252e+07	1.26677e+07	1.84051e+07	5.91702e+06	9.84186e+06	1.21899e+07	2.16418e+07	1.94343e+07	1.36083e+07	9.18044e+06	1.1266e+07	9.66855e+06	9.78022e+06	High	High	High	High	High	High	High	High	High	High	High	High	High	High
0	Master Protein	High	E7F5L1	Myosin, heavy chain 7B, cardiac muscle, beta b OS=Danio rerio OX=7955 GN=myh7bb PE=1 SV=3	6	16	385	2	1935	224.3							E7F5L1			2.00527e+06	1357611	1.82894e+06	2553224	2.08549e+06	2.38789e+06	531919	1.46961e+06	1.36655e+06	2174487	2.63202e+06	1.80318e+06	1.15831e+06	1.47592e+06	1.22315e+06	1.2672e+06	High	High	High	High	High	High	High	High	High	High	High	High	High	High
0	Master Protein	High	A0A2R8Q860	Heat shock cognate 71 kDa protein OS=Danio rerio OX=7955 GN=hspa8 PE=1 SV=1	33	20	339	7	654	71.7							A0A2R8Q860			5.84798e+06	5.83475e+06	7.1481e+06	7.67641e+06	5.73534e+06	8.28026e+06	2.78717e+06	4.84634e+06	7.21239e+06	1.13179e+07	1.20572e+07	7.94032e+06	5.15241e+06	5.99263e+06	6.98296e+06	6.16802e+06	High	High	High	High	High	High	High	High	High	High	High	High	High	High
0	Master Protein	High	F1R314	Zgc:110425 OS=Danio rerio OX=7955 GN=zgc:110425 PE=1 SV=1	29	8	329	3	195	20.2							F1R314			2.66725e+07	3.45376e+07	4.0753e+07	3.9804e+07	3.2982e+07	4.34115e+07	1.37196e+07	2.40277e+07	2.76815e+07	4.3063e+07	3.65508e+07	2.98507e+07	2.57945e+07	2.87248e+07	2.4693e+07	2.31425e+07	High	High	High	High	High	High	High	High	High	High	High	High	High	High
0	Master Protein	High	B0S5Q5	Sodium/potassium-transporting ATPase subunit alpha OS=Danio rerio OX=7955 GN=atp1a2a PE=1 SV=1	15	14	282	2	1017	112.1							B0S5Q5			148987	168649	196873	238217	193532	252860	86576.1	150044	163324	271129	238319	170361	152584	145732	171614	142942	High	High	High	Medium	Peak Found	High	Medium	Medium	Peak Found	High	Medium	Medium	Peak Found	High
0	Master Protein	High	F1QSC5	Collagen, type I, alpha 1a OS=Danio rerio OX=7955 GN=col1a1a PE=1 SV=2	11	15	399	1	1343	128.4							F1QSC5			196418	198253	314678	258800	211494	225701	67435.9	139372	118595	201904	246971	147592	104919	146336	142749	141216	Peak Found	Peak Found	Peak Found	Medium	Peak Found	High	Peak Found	Medium	Peak Found	Peak Found	Peak Found	Peak Found	Peak Found	Peak Found
0	Master Protein	High	B3DFZ2	Sodium/potassium-transporting ATPase subunit alpha OS=Danio rerio OX=7955 GN=atp1a1a.5 PE=2 SV=1	8	9	249	1	1023	113							B3DFZ2			47270.3	54901.4	28446.9	65866.2	49152.8	50755.4	14263.2	28814.6	46470	49580.9	32867.8	44277.6	25284.4	47499.1	27786.6	35409.1	Medium	High	Medium	High	High	Medium	Peak Found	Medium	Medium	High	Peak Found	High	Medium	Medium
0	Master Protein	High	A9JRS6	Keratin 4 OS=Danio rerio OX=7955 GN=krt4 PE=1 SV=1	41	23	323	1	497	54							A9JRS6			1.5421e+07	1.63268e+07	1.57638e+07	1.50071e+07	1.34282e+07	1.71476e+07	4.35919e+06	7.18142e+06	1.08951e+07	1.39618e+07	1.41316e+07	1.20199e+07	1.10313e+07	1.21396e+07	5.9913e+07	9.39754e+06	Peak Found	Peak Found	Peak Found	Peak Found	Peak Found	High	Peak Found	High	Peak Found	Peak Found	Peak Found	Peak Found	High	Peak Found
0	Master Protein	High	F1QK60	Keratin 4 OS=Danio rerio OX=7955 GN=krt4 PE=1 SV=1	41	23	323	1	497	54	cell organization and biogenesis;other biological processes	cytoskeleton	bone, tooth or skin structural activity	Pf00038, Pf16208	794486	cb59	A0A8M1P5N6; dre:794486; F1QK60			56145.3	70029.3	84310.8	60592.9	40605.8	98464	25401.7	30613.6	66428.7	75699.6	39035.3	53268.7		41994.8	31844.2		Peak Found	Peak Found	Medium	Medium	Peak Found	Peak Found	Peak Found	Peak Found	Peak Found	Peak Found	High	Peak Found	n/a	Peak Found
0	Master Protein	High	B0S758	Titin, tandem duplicate 2 (Fragment) OS=Danio rerio OX=7955 GN=ttn.2 PE=1 SV=1	5	40	378	2	7601	843							B0S758			41454.1		40137.9	60022.9	36029.5	45556.4					9697.11						High	n/a	High	High	High	Peak Found	Medium	Medium	n/a	n/a	Peak Found	n/a	n/a	n/a
0	Master Protein	High	Q9I8V0	Parvalbumin-2 OS=Danio rerio OX=7955 GN=pvalb2 PE=3 SV=3	84	11	282	10	109	11.6		other cell component	other molecular function	Pf13499	58028	pvalb2	dre:58028; Q567L1; Q9I8V0			2.50177e+07	2.64953e+07	3.23485e+07	3.7435e+07	1.93373e+07	4.48827e+07	1.39932e+07	1.95057e+07	2.25344e+07	5.07591e+07	3.92829e+07	2.28969e+07	1.48237e+07	1.56074e+07	1.99998e+07	1.24194e+07	High	High	High	High	High	High	High	High	High	High	High	High	High	High
0	Master Protein	High	B8JL43	Serotransferrin OS=Danio rerio OX=7955 GN=tfa PE=1 SV=1	31	19	295	19	673	73.2	protein metabolism;other metabolic processes;stress response;transport;other biological processes	non-structural extracellular;plasma membrane;other membranes;other cytoplasmic organelle	other molecular function	Pf00405	30255	cb285	A0A8M1P0N7; B8JL43; dre:30255			6.71409e+06	8.24265e+06	7.91095e+06	8.63681e+06	4.9625e+06	9.44371e+06	3.02047e+06	5.20332e+06	4.73655e+06	4.58627e+06	7.84527e+06	5.03137e+06	3.44751e+06	3.89917e+06	4.39747e+06	3.37158e+06	High	High	High	High	High	High	High	High	High	High	High	High	High	High
0	Master Protein	High	A2RUX5	Collagen, type XI, alpha 1a OS=Danio rerio OX=7955 GN=col11a1a PE=1 SV=1	4	7	389	1	1736	172.8	cell organization and biogenesis;developmental processes	non-structural extracellular;extracellular matrix	extracellular structural activity;other molecular function	Pf01391, Pf01410, Pf02210	565402	zgc:158335	A0A8M1NDY0; A2RUX5; dre:565402			3.57349e+06	5.41702e+06	5.49769e+06	6.15086e+06	5.51345e+06	5.47772e+06	2.0619e+06	2.82948e+06	5.77799e+06	6.02015e+06	8.83864e+06	5.54005e+06	2.24149e+06	2.48908e+06	3.24693e+06	3.17714e+06	High	High	High	High	High	High	High	High	High	High	High	High	High	High
0	Master Protein	High	Q6NYV3	H1.0 linker histone OS=Danio rerio OX=7955 GN=h1-0 PE=1 SV=1	20	4	253	3	199	21.2	cell organization and biogenesis;other biological processes	nucleus;other cell component	nucleic acid binding activity;other molecular function	Pf00538	321618	zgc:65861	dre:321618; Q6NYV3; Q6PHD3		Apoptosis induced DNA fragmentation	1.13308e+07	1.47065e+07	1.89289e+07	2.04088e+07	1.76402e+07	1.74314e+07	8.10306e+06	8.84642e+06	1.41375e+07	1.97103e+07	1.79069e+07	1.44543e+07	1.09709e+07	1.13673e+07	1.04657e+07	1.00942e+07	High	High	High	High	High	High	High	High	High	High	High	High	High	High
0	Master Protein	High	F1QV31	Keratin 5 OS=Danio rerio OX=7955 GN=krt5 PE=1 SV=1	29	20	300	4	566	59.1	cell organization and biogenesis;other biological processes	cytoskeleton	bone, tooth or skin structural activity	Pf00038, Pf16208	797351	ckii	A0A8M1PBF5; dre:797351; F1QV31		Neutrophil degranulation; Formation of the cornified envelope	1.2213e+06	1.46681e+06	1.47358e+06	1.53767e+06	1.11987e+06	1.39643e+06	386652	780178	980289	1.2898e+06	1.3673e+06	1.16782e+06	719910	960444	1.16747e+06	809861	High	High	High	High	High	High	Medium	High	High	High	High	High	High	High
0	Master Protein	High	P13104	Tropomyosin alpha-1 chain OS=Danio rerio OX=7955 GN=tpma PE=2 SV=1	54	17	281	4	284	32.7	cell organization and biogenesis;other biological processes	cytoskeleton;other cell component	cytoskeletal activity;other molecular function	Pf00261	30324	tpma	A0A8D8FX50; P13104			4.57917e+06	5.80139e+06	6.53398e+06	6.16616e+06	4.09123e+06	7.28526e+06	2.52186e+06	4.22811e+06	4.23541e+06	5.98301e+06	8.06046e+06	4.50068e+06	2.98417e+06	3.32809e+06	4.19449e+06	4.02945e+06	High	High	High	High	High	High	High	High	High	High	High	High	High	High
0	Master Protein	High	A3KPR3	Histone H1 like OS=Danio rerio OX=7955 GN=histh1l1 PE=1 SV=1	34	11	304	10	201	20.7							A3KPR3			3.61369e+08	4.07733e+08	4.92813e+08	5.55919e+08	4.58403e+08	5.23026e+08	2.69542e+08	2.706e+08	3.93091e+08	4.83556e+08	4.96061e+08	3.9672e+08	3.39658e+08	3.5044e+08	3.43731e+08	3.54587e+08	High	High	High	High	High	High	High	High	High	High	High	High	High	High
0	Master Protein	High	A4QN90	Zgc:163061 OS=Danio rerio OX=7955 GN=zgc:163061 PE=1 SV=1	55	9	308	8	115	11.8	cell organization and biogenesis;other biological processes	nucleus;other cell component	nucleic acid binding activity;other molecular function	Pf00538	100037379		A0A8M1NDA0; A4QN90; dre:100037379			2.99562e+07	3.20531e+07	3.69268e+07	4.03672e+07	3.34593e+07	4.54811e+07	1.37849e+07	2.18924e+07	2.74183e+07	4.14991e+07	4.72049e+07	3.39563e+07	2.67947e+07	2.62336e+07	2.64642e+07	2.49538e+07	High	High	High	High	High	High	High	High	High	High	High	High	High	High
0	Master Protein	High	Q9PWD8	Type I cytokeratin OS=Danio rerio OX=7955 GN=cyt1 PE=1 SV=1	36	16	291	2	429	46.7	developmental processes	cytoskeleton	other molecular function	Pf00038	30327	wu:fa03a08	A0A8M1PAJ8; dre:30327; Q9PWD8			6.68908e+07	1.9825e+07	8.7325e+06	1.29469e+07	1.27028e+07	3.99029e+07	4.09406e+06	4.93919e+06	1.2109e+07	1.34852e+07	1.0392e+07	1.1585e+07	1.76101e+07	2.04495e+07	6.30209e+07	1.08528e+07	High	High	High	High	Peak Found	High	High	n/a	High	High	High	High	High	Peak Found
0	Master Protein	High	F1QSR3	Tenascin N OS=Danio rerio OX=7955 GN=tnn PE=1 SV=2	21	15	253	1	1020	111.9	cell adhesion;cell organization and biogenesis;developmental processes	non-structural extracellular;extracellular matrix	signal transduction activity or receptor binding	Pf00041, Pf00147, Pf18720	30234	tenw	A0A8M2BIJ7; F1QSR3			120316	146659	156653	120671	126685	134622	62308.5	85588.2	78505.9	91972	118886	108791	60102.5	58097.1	90810.1	82801.9	High	High	High	High	High	High	High	High	High	High	High	High	High	High
0	Master Protein	High	A0A0R4IAS2	Periplakin OS=Danio rerio OX=7955 GN=ppl PE=1 SV=1	17	30	287	30	1754	206.9	cell organization and biogenesis;stress response	other membranes;cytoskeleton;other cell component	other molecular function	Pf17902, Pf21097	449936	cb180	A0A0R4IAS2; A0A8M2BBC1			3.91859e+06	4.73693e+06	5.58644e+06	5.39849e+06	3.88737e+06	5.44906e+06	2.33376e+06	2.84458e+06	3.69586e+06	5.51395e+06	3.85343e+06	3.23411e+06	2.67169e+06	2.78593e+06	3.01887e+06	2.396e+06	High	High	High	High	High	High	High	High	High	High	High	High	High	High
0	Master Protein	High	A3KPI6	Si:ch211-288g17.3 OS=Danio rerio OX=7955 GN=si:ch211-288g17.3 PE=1 SV=1	15	9	241	9	378	41.2			nucleic acid binding activity		567638		A0A8N7T8I4; A3KPI6; dre:567638			6.62958e+06	6.93618e+06	6.50192e+06	7.02166e+06	7.04522e+06	8.63424e+06	3.99848e+06	5.06837e+06	4.97522e+06	3.51775e+06	5.60554e+06	6.63161e+06	5.82932e+06	5.72005e+06	4.74873e+06	5.02056e+06	High	High	High	High	High	High	High	High	High	High	High	High	High	High
0	Master Protein	High	Q6IQJ2	Tubulin beta chain OS=Danio rerio OX=7955 GN=zgc:55461 PE=1 SV=1	25	9	220	2	445	49.8	cell organization and biogenesis;other biological processes	cytoskeleton;other cell component	cytoskeletal activity;other molecular function	Pf00091, Pf03953	107691028; 107723351	LOC107723351; tubb4b; zgc:55461	A0A3B3R037; A0A3N0XHU7; A0A671Q9I8; A0A673IQ51; A0A6J2VHK9; A0A7J6D1Z5; A0A8T3CEQ9; A0A9J7ZHY1; A0A9Q1I2I8; A0A9Q9WB45; Q6IQJ2; sanh:107691028; srx:107723351			231849	209143	234864	281958	143589	550656	79671.4	110468	191674	218249	445967	126021	137282	132241	258663	189002	High	High	High	High	High	High	High	High	High	High	High	High	High	High
0	Master Protein	High	R4GE15	Histone H2B OS=Danio rerio OX=7955 GN=si:ch211-113a14.22 PE=3 SV=1	56	8	267	1	124	13.6		nucleus;other cell component	nucleic acid binding activity;other molecular function	Pf00125	560748; 560974; 563490	si:ch211-113a14.29	A0A8N7T7J2; dre:560748; dre:560974; dre:563490; R4GE15		Ub-specific processing proteases; Condensation of Prophase Chromosomes; Oxidative Stress Induced Senescence; Activated PKN1 stimulates transcription of AR (androgen receptor) regulated genes KLK2 and KLK3; PRC2 methylates histones and DNA; HDACs deacetylate histones; NoRC negatively regulates rRNA expression; RNA Polymerase I Promoter Opening; RUNX1 regulates genes involved in megakaryocyte diffe…	83825.7	97497.4	131910	160327	124476	139935	52632.6	74575.1	84148.7	171821	124276	102771	121269	79751.5	114274	81066	Medium	Medium	Peak Found	Medium	High	High	Peak Found	Medium	High	Medium	High	High	Peak Found	High
0	Master Protein	High	B0S6K5	Tenascin N OS=Danio rerio OX=7955 GN=tnn PE=1 SV=1	19	15	248	1	932	102.4	cell adhesion;cell organization and biogenesis;developmental processes	non-structural extracellular;extracellular matrix	signal transduction activity or receptor binding	Pf00041, Pf00147, Pf18720	30234	tnw	A0A8M1P6P9; B0S6K5; dre:30234			4.56669e+06	4.15935e+06	4.86814e+06	5.64842e+06	4.63665e+06	6.05053e+06	1.85212e+06	3.10688e+06	2.79693e+06	3.51462e+06	5.26083e+06	3.5101e+06	2.2886e+06	2.43349e+06	3.37019e+06	3.11685e+06	High	High	High	High	High	High	High	High	Peak Found	Peak Found	High	Peak Found	High	n/a
0	Master Protein	High	R4GE02	Si:ch211-113a14.11 OS=Danio rerio OX=7955 GN=si:ch211-113a14.11 PE=1 SV=1	30	9	268	2	248	27.1							R4GE02			5.23837e+07	5.34655e+07	6.06385e+07	7.97252e+07	4.97685e+07	8.21409e+07	2.49861e+07	4.47306e+07	5.06651e+07	7.30007e+07	6.80339e+07	5.38361e+07	4.31951e+07	4.54827e+07	4.25124e+07	4.47795e+07	High	Medium	High	High	High	Medium	Peak Found	Medium	Peak Found	Peak Found	High	Medium	Peak Found	Medium
0	Master Protein	High	A0A286YBE9	Plectin a OS=Danio rerio OX=7955 GN=pleca PE=1 SV=1	8	43	319	37	4773	543.8	cell organization and biogenesis;stress response;other biological processes	plasma membrane;other membranes;cytoskeleton;other cell component	cytoskeletal activity;other molecular function	Pf00307, Pf00681, Pf17902, Pf18373, Pf21020, Pf21097		fa95h11	A0A286YBE9; A0A8M9PB19			3.41142e+06	3.94693e+06	4.29838e+06	4.77888e+06	3.484e+06	4.78471e+06	1.81106e+06	2.53397e+06	2.69017e+06	3.39288e+06	3.7156e+06	2.775e+06	2.20213e+06	2.15919e+06	2.54552e+06	2.04594e+06	High	High	High	High	High	High	High	High	High	High	High	High	High	High
0	Master Protein	High	Q6P0G6	Myosin, light chain 1, alkali; skeletal, fast OS=Danio rerio OX=7955 GN=myl1 PE=2 SV=1	48	9	224	6	190	20.9	other biological processes	cytoskeleton	other molecular function		336165	myl1	A0A8D8CK24; dre:336165; Q6P0G6			8.78303e+06	1.12183e+07	1.04542e+07	1.20037e+07	8.33987e+06	1.15255e+07	4.05984e+06	6.71163e+06	7.78891e+06	1.40478e+07	1.23338e+07	8.65872e+06	6.05825e+06	6.59567e+06	7.35715e+06	6.78388e+06	High	High	High	High	High	High	High	High	High	High	High	High	High	High
0	Master Protein	High	E7FG81	Collagen, type XII, alpha 1b OS=Danio rerio OX=7955 GN=col12a1b PE=1 SV=1	10	34	295	28	3643	395							E7FG81			3.82939e+06	8.12835e+06	4.80955e+06	5.93582e+06	4.53191e+06	5.33067e+06	1.81964e+06	2.72553e+06	2.71769e+06	3.52326e+06	4.38761e+06	3.21831e+06	2.19423e+06	2.40891e+06	2.92042e+06	2.64663e+06	High	High	High	High	High	High	High	High	High	High	High	High	High	High
0	Master Protein	High	Q1LXJ7	Type I cytokeratin, enveloping layer,-like OS=Danio rerio OX=7955 GN=cyt1l PE=1 SV=1	36	15	265	1	429	46.6		cytoskeleton	other molecular function	Pf00038	792062		B3DI62; dre:792062; Q1LXJ7																			High	n/a	n/a	n/a	n/a	n/a	n/a	n/a	n/a	n/a	n/a	n/a	n/a	n/a
0	Master Protein	High	X1WF98	Collagen, type XII, alpha 1a OS=Danio rerio OX=7955 GN=col12a1a PE=1 SV=1	12	32	302	26	2975	321.7							X1WF98			2.85873e+06	3.01478e+06	3.52555e+06	4.33688e+06	3.00728e+06	3.78548e+06	1.2345e+06	2.19245e+06	2.06701e+06	2.50604e+06	3.01265e+06	2.63543e+06	1.80011e+06	2.12978e+06	2.28184e+06	2.26447e+06	High	High	High	High	High	High	High	High	High	High	High	High	High	High
0	Master Protein	High	A0A0R4IPH2	Tubulin beta chain OS=Danio rerio OX=7955 GN=tubb2b PE=1 SV=1	25	9	191	2	445	49.8	cell organization and biogenesis;other biological processes	cytoskeleton;other cell component	cytoskeletal activity;other molecular function	Pf00091, Pf03953	103024866; 106521931; 108426647; 108878511	LOC109055720; LOC113070987; Nfu_g_1_023491; tubb2b; tubb4b	A0A0R4IPH2; A0A1A8KYI5; A0A1A8MD54; A0A2I4BQZ9; A0A3B4CZ40; A0A3B4X4S2; A0A3N0XMD6; A0A3P8TBI5; A0A3Q1GG69; A0A3Q1I0P9; A0A484DAS6; A0A4W6G6E4; A0A553N025; A0A5N5NNR8; A0A665VWW7; A0A6A5FGE6; A0A6G1Q1B2; A0A6P6MVQ2; A0A8C1YVA5; A0A8P4FVI1; A0A8T2LG85; A0A9D3P1Q0; alim:106521931; amex:103024866; caua:113070987; ccar:109055720; lcf:108878511			1.6451e+06	1.43772e+06	1.85493e+06	2.17504e+06	1.49798e+06	2.62196e+06	898962	1.13171e+06	1.67465e+06	2.06914e+06	2.89841e+06	1.67323e+06	926873	987882	1.91311e+06	1.60863e+06	High	High	High	High	High	Peak Found	High	Peak Found	High	High	High	High	High	High
0	Master Protein	High	Q08BA1	ATP synthase subunit alpha OS=Danio rerio OX=7955 GN=atp5fa1 PE=1 SV=1	33	16	274	16	551	59.7	other metabolic processes;stress response;transport	other membranes;mitochondrion	transporter activity;other molecular function	Pf00006, Pf00306, Pf02874	553755	atp5a1	A0A8M1NBR4; dre:553755; Q08BA1	Oxidative phosphorylation; Electron transport chain	Formation of ATP by chemiosmotic coupling; Cristae formation; Mitochondrial protein degradation	6.62038e+06	5.87061e+06	6.87056e+06	7.7122e+06	4.62936e+06	7.49217e+06	2.38333e+06	4.78599e+06	5.22969e+06	8.01002e+06	8.38009e+06	5.72422e+06	3.84343e+06	5.04939e+06	3.86529e+06	3.92894e+06	High	High	High	High	High	High	High	High	High	High	High	High	High	High
0	Master Protein	High	A0A2R8RK22	Calcium-transporting ATPase OS=Danio rerio OX=7955 GN=atp2a1l PE=1 SV=1	17	16	259	4	993	109	transport;other biological processes	other membranes;cytosol;ER/Golgi	transporter activity;other molecular function	Pf00122, Pf00689, Pf00690, Pf00702, Pf13246	494489	im:7145237	A0A2R8RK22; A0A8M2B2Q3			750911	734820	963390	1.05758e+06	789480	1.34688e+06	412301	562349	565873	990925	2.55986e+06	751564	495878	471502	736108	674518	High	High	High	High	High	High	High	High	High	High	High	High	High	High
0	Master Protein	High	F1QZ50	AHNAK nucleoprotein OS=Danio rerio OX=7955 GN=ahnak PE=1 SV=2	16	41	265	41	6417	684.7	other biological processes	cytoskeleton;nucleus;other cell component	other molecular function		559276		A0A8M2BKH7; dre:559276; F1QZ50			4.12311e+06	3.23754e+06	4.93326e+06	6.14947e+06	4.35756e+06	6.02182e+06	1.57625e+06	2.90481e+06	3.98463e+06	4.92503e+06	6.54002e+06	4.38832e+06	2.9987e+06	3.41735e+06	3.44327e+06	3.07863e+06	High	High	High	High	High	High	High	High	High	High	High	High	High	High
0	Master Protein	High	A2BHA3	Creatine kinase OS=Danio rerio OX=7955 GN=ckma PE=1 SV=1	31	10	206	6	381	42.8	other metabolic processes	non-structural extracellular	kinase activity;other molecular function	Pf00217, Pf02807	30095	CK-M	A0A8D8MMA7; A0A8M1P6D9; A2BHA3; dre:30095		Creatine metabolism	6.89842e+06	8.73331e+06	1.0238e+07	1.08659e+07	6.44532e+06	1.28707e+07	3.53904e+06	5.4173e+06	6.48581e+06	9.34035e+06	1.15355e+07	5.74531e+06	3.8793e+06	4.20583e+06	5.28699e+06	3.97523e+06	High	High	High	High	High	High	High	High	High	High	High	High	High	High
0	Master Protein	High	B8A518	Tubulin alpha chain OS=Danio rerio OX=7955 GN=tuba1c PE=3 SV=1	22	9	220	1	451	50.1	cell cycle OR cell proliferation;cell organization and biogenesis;other biological processes	cytoskeleton;other cell component	cytoskeletal activity;other molecular function	Pf00091, Pf03953	108255063; 108275941; 108431526; 108932567; 573122	LOC108255063; LOC108932567; LOC109046534; LOC113588694; LOC115813648; Tuba1b_1; tuba1l	A0A2D0PMB4; A0A3B1IPQ6; A0A3B4DMR1; A0A498LNT8; A0A4W4HEY6; A0A553QF27; A0A5N5LWP7; A0A6J2VL72; A0A7J6A6X5; A0A7J6BNE8; A0A8C1CGR7; A0A8C1G2L9; A0A8C9WP11; A0A8J7NQ33; A0A8M1NER1; A0A8T3D8J8; A0A9D3LTS0; A0A9D3NCP9; A0A9D3Q428; B8A518; dre:573122; ipu:108255063; ipu:108275941; sfm:108932567			1.85756e+07	1.742e+07	1.7408e+07	2.16885e+07	1.70689e+07	2.5989e+07	8.63915e+06	1.39033e+07	1.25842e+07	1.04498e+07	2.90356e+07	1.60582e+07	1.60555e+07	1.38475e+07	1.81745e+07	1.52158e+07	High	High	High	High	High	High	High	High	High	High	High	High	High	High
0	Master Protein	High	A0A140LFP0	Obscurin, cytoskeletal calmodulin and titin-interacting RhoGEF b (Fragment) OS=Danio rerio OX=7955 GN=obscnb PE=4 SV=1	17	25	236	24	1660	184							A0A140LFP0			2.26772e+06	2.64788e+06	3.41429e+06	3.80845e+06	2.84843e+06	4.33755e+06	1.00433e+06	1.73325e+06	2.04709e+06	2.52034e+06	4.06022e+06	2.41805e+06	1.43387e+06	1.4604e+06	1.83657e+06	1.77992e+06	High	High	High	High	High	High	High	High	High	High	High	High	High	High
0	Master Protein	High	A0A2R8RZT9	Myomesin 2a OS=Danio rerio OX=7955 GN=myom2a PE=1 SV=1	18	24	278	23	1395	153.7							A0A2R8RZT9			3.33395e+06	3.35268e+06	4.44221e+06	4.7396e+06	3.80009e+06	5.217e+06	1.52915e+06	2.40892e+06	2.78905e+06	3.72867e+06	5.46689e+06	3.2978e+06	2.53148e+06	2.63962e+06	3.03511e+06	2.9056e+06	High	High	High	High	High	High	High	High	High	High	High	High	High	High
0	Master Protein	High	F1R1F1	Collagen, type IX, alpha 3 OS=Danio rerio OX=7955 GN=col9a3 PE=1 SV=1	8	6	192	6	679	63.6	cell organization and biogenesis	non-structural extracellular;extracellular matrix;other cell component	extracellular structural activity	Pf01391	567110	cb367	A0A8M1P1U1; dre:567110; F1R1F1			7.91826e+06	8.62005e+06	9.30675e+06	1.70222e+07	9.04639e+06	1.07125e+07	3.86684e+06	5.51922e+06	7.923e+06	1.20905e+07	9.60892e+06	1.20268e+07	6.894e+06	9.75565e+06	6.29392e+06	7.17116e+06	High	High	High	High	High	High	High	High	High	High	High	High	High	High
0	Master Protein	High	Q6NW90	Tubulin beta chain OS=Danio rerio OX=7955 GN=tubb5 PE=1 SV=1	21	8	173	2	444	49.6	cell cycle OR cell proliferation;cell organization and biogenesis;other biological processes	cytoskeleton;other cell component	cytoskeletal activity;other molecular function	Pf00091, Pf03953	103367541; 107379492; 386701	LOC115397002; tubb; Tubb5; TUBB5	A0A1A8CVG5; A0A1A8U0B5; A0A2U9AXP0; A0A3B5BB18; A0A3N0YQL9; A0A484D8H3; A0A4U5V393; A0A672HJP5; A0A6A5FHT5; A0A6G1PPF4; A0A8C4DPT2; dre:386701; F6P5S8; G3P572; nfu:107379492; Q6NW90; Q6TGS4		Neutrophil degranulation	300233	183915	265694	304280	220235	406767	99925.6	211587	158829	286280	592299	242479	150632	151802	238897	230245	High	High	High	High	High	High	High	High	High	High	High	High	High	Peak Found
0	Master Protein	High	Q6PE34	Tubulin beta chain OS=Danio rerio OX=7955 GN=zgc:65894 PE=1 SV=1	18	7	170	1	444	49.6	cell cycle OR cell proliferation;cell organization and biogenesis	cytoskeleton;other cell component	cytoskeletal activity;other molecular function	Pf00091, Pf03953	335798	fj33a08	dre:335798; Q6IQA8; Q6PE34		Aggrephagy	83736.4		50250.8		27103.7	43886.9	31550.5		64685.8	77435.2	131298	83627.7	55089.5	67510.7		50872.5	High	n/a	High	High	Medium	High	Peak Found	Medium	High	High	High	High	High	High
0	Master Protein	High	Q3B732	High mobility group nucleosomal-binding domain 2 OS=Danio rerio OX=7955 GN=hmgn2 PE=1 SV=1	34	6	184	6	76	7.9	cell organization and biogenesis	nucleus;other cell component	nucleic acid binding activity;other molecular function	Pf01101	569904	zgc:123210	A0A8M1NQM9; dre:569904; Q3B732		Formation of TC-NER Pre-Incision Complex; Dual incision in TC-NER	8.29017e+06	1.35008e+07	1.83084e+07	1.7694e+07	1.42962e+07	1.72339e+07	7.22491e+06	7.46481e+06	1.09493e+07	1.23288e+07	1.54606e+07	1.08326e+07	9.99484e+06	9.34281e+06	9.93144e+06	1.00817e+07	High	High	High	High	High	High	High	High	High	High	High	High	High	High
0	Master Protein	High	F1Q7G3	Keratin 92 OS=Danio rerio OX=7955 GN=krt92 PE=1 SV=1	26	12	235	3	431	47.3							F1Q7G3			50872.5	53056	40409	45931.6	40423.2	52117.2	18261.1	44292.5	55041.8	56011.7	76904.4	63659.1	49389.7		65767.2	45746.2	High	High	High	Medium	Medium	Medium	Peak Found	Medium	Peak Found	High	High	High	Medium	Medium
0	Master Protein	High	X1WH58	Zinc finger protein 1035 OS=Danio rerio OX=7955 GN=znf1035 PE=4 SV=1	8	25	317	25	2664	304.8	other biological processes	nucleus	nucleic acid binding activity;other molecular function	Pf00096, Pf12874	504111	im:7152997	A0A8M9PMF7; dre:504111; X1WH58			7.56912e+06	6.4145e+06	1.0297e+07	1.10231e+07	9.60059e+06	1.13978e+07	5.2747e+06	6.18834e+06	9.58457e+06	1.37898e+07	1.05961e+07	8.82739e+06	6.66474e+06	6.19762e+06	7.30254e+06	6.38775e+06	High	High	High	High	High	High	High	High	High	High	High	High	High	High
0	Master Protein	High	Q6IMW7	Parvalbumin 4 OS=Danio rerio OX=7955 GN=pvalb4 PE=1 SV=1	41	5	212	4	109	11.6		other cell component	other molecular function	Pf13499	337731	hm:zehn1044	A0A2R8QFV2; dre:337731; F6P178; Q6IMW7			7.36176e+06	5.69084e+06	8.82166e+06	9.91241e+06	5.58604e+06	1.34214e+07	3.24336e+06	5.4984e+06	5.88756e+06	1.56196e+07	1.12359e+07	6.84242e+06	3.93257e+06	4.16172e+06	6.15256e+06	3.46323e+06	High	High	High	High	High	High	High	High	High	High	High	High	High	High
0	Master Protein	High	A0A2R8Q0C8	Collagen, type IX, alpha 1a OS=Danio rerio OX=7955 GN=col9a1a PE=4 SV=1	14	8	142	8	717	69.1							A0A2R8Q0C8			5.57044e+06	7.42987e+06	8.2991e+06	1.03452e+07	7.73257e+06	1.01761e+07	3.60755e+06	3.76883e+06	7.86266e+06	9.98886e+06	9.56574e+06	7.52754e+06	5.50642e+06	5.64518e+06	7.06796e+06	5.04361e+06	High	High	High	High	High	High	High	High	High	High	High	High	High	High
0	Master Protein	High	F8W4U4	Xin actin-binding repeat-containing 2a OS=Danio rerio OX=7955 GN=xirp2a PE=3 SV=1	8	24	200	24	3315	372.4	cell organization and biogenesis	other cell component	cytoskeletal activity	Pf08043			A0A8M9Q058; F8W4U4			1.26809e+06	1.7159e+06	2.09176e+06	2.25363e+06	2.14921e+06	2.21597e+06	747809	1.08295e+06	1.54553e+06	1.90776e+06	1.99984e+06	1.53189e+06	1.01262e+06	1.2065e+06	1.32863e+06	1.21484e+06	High	High	High	High	High	High	High	High	High	High	High	High	High	High
0	Master Protein	High	Q7SXI1	Cox7a2l protein OS=Danio rerio OX=7955 GN=cox7a2l PE=1 SV=1	58	5	143	5	115	12.6	cell organization and biogenesis;other metabolic processes;other biological processes	other membranes;mitochondrion		Pf02238	335751	D244	A0A2R8PWG4; dre:335751; F6NLG7; Q7SXI1	Electron transport chain	TP53 Regulates Metabolic Genes; Respiratory electron transport; Cytoprotection by HMOX1	1.46172e+06	1.41272e+06	1.68875e+06	1.93597e+06	1.39044e+06	2.5563e+06	778194	938722	1.47534e+06	5.00663e+06	2.7388e+06	1.74786e+06	1.27362e+06	935756	1.67407e+06	1.00378e+06	High	High	High	High	High	High	High	High	High	High	High	High	High	High
0	Master Protein	High	A0A0B4J1A6	IGF-II mRNA-binding protein 1 OS=Danio rerio OX=7955 GN=igf2bp1 PE=1 SV=1	26	14	195	13	598	65.5	transport	nucleus;other cell component	nucleic acid binding activity	Pf00013, Pf00076	558182	CRDBP	A0A0B4J1A6; A0A8M1NAV6; dre:558182			3.44843e+06	2.79632e+06	3.12893e+06	3.51301e+06	2.76769e+06	4.59981e+06	1.66028e+06	2.48274e+06	2.50434e+06	2.04979e+06	4.07704e+06	2.75995e+06	2.62123e+06	2.38512e+06	2.34514e+06	2.36745e+06	High	High	High	High	High	High	High	High	High	High	High	High	High	High
0	Master Protein	High	E7F244	Tubulin alpha chain OS=Danio rerio OX=7955 GN=si:ch211-114n24.6 PE=3 SV=1	22	9	179	1	451	50.1	cell cycle OR cell proliferation;cell organization and biogenesis;other biological processes	cytoskeleton;other cell component	cytoskeletal activity;other molecular function	Pf00091, Pf03953	795591	LOC109052332; LOC113091416	A0A6P6NVC4; A0A8C2B2Y6; A0A8M1P8U9; caua:113091416; dre:795591; E7F244			4.33551e+06	4.14625e+06	4.47899e+06	5.10843e+06	3.80952e+06	5.5447e+06	2.3479e+06	3.70497e+06	2.79207e+06	2.48269e+06	4.77916e+06	3.69554e+06	3.55596e+06	3.06902e+06	3.53919e+06	3.37737e+06	High	High	High	High	High	High	High	High	High	High	High	High	High	High
0	Master Protein	High	A0A2R8QR17	Plectin b OS=Danio rerio OX=7955 GN=plecb PE=1 SV=1	6	32	230	26	4535	519.3							A0A2R8QR17			2.40129e+07	2.09382e+07	3.13523e+07	5.58827e+07	4.33673e+07	3.66089e+07	1.3237e+07	2.05161e+07	3.11236e+07	3.83592e+07	3.18155e+07	3.38435e+07	2.96599e+07	3.3603e+07	3.12219e+07	2.68179e+07	High	High	High	High	High	High	High	High	High	High	High	High	High	High
0	Master Protein	High	E7F7J8	Collagen, type XI, alpha 2 (Fragment) OS=Danio rerio OX=7955 GN=col11a2 PE=4 SV=3	24	10	164	7	423	45.4							E7F7J8			1.64002e+06	2.74551e+06	3.73139e+06	3.14596e+06	3.28868e+06	3.52169e+06	1.48046e+06	1.38967e+06	3.4893e+06	3.96753e+06	2.6214e+06	3.15975e+06	1.10297e+06	1.32038e+06	1.11058e+06	848975	High	High	High	High	High	High	High	High	High	High	High	High	Medium	High
0	Master Protein	High	X1WCD0	Triadin OS=Danio rerio OX=7955 GN=si:ch211-266g18.10 PE=4 SV=1	11	23	192	20	2046	229.3							X1WCD0			4.74025e+06	7.11912e+06	9.04945e+06	9.16644e+06	9.44263e+06	1.07448e+07	4.22236e+06	4.83539e+06	7.43172e+06	8.6565e+06	9.49488e+06	6.32e+06	4.8039e+06	4.81282e+06	6.0231e+06	5.61781e+06	High	High	High	High	High	High	High	High	High	High	High	High	High	High
0	Master Protein	High	A0A0R4IQS8	Calcium-transporting ATPase OS=Danio rerio OX=7955 GN=atp2a2b PE=1 SV=1	10	11	178	3	1041	114.2	transport;developmental processes;other biological processes	other membranes;cytosol;ER/Golgi	transporter activity;other molecular function	Pf00122, Pf00689, Pf00690, Pf00702, Pf13246	568265	SERCA2	A0A0R4IQS8; A0A8M2B848			129169	125119	97428	151351	97830.9	158739	41350.4	74555.4	100474	161070	176290	119520	63344.1	106693	65283.2	94792.2	High	Peak Found	Peak Found	High	Peak Found	High	Peak Found	Peak Found	Peak Found	High	High	High	High	Medium
0	Master Protein	High	A0A2R8RYF6	Tropomyosin 1 (alpha) OS=Danio rerio OX=7955 GN=tpm1 PE=1 SV=1	39	12	131	2	284	32.7							A0A2R8RYF6			827722	766798	1.00005e+06	1.05369e+06	711722	1.33807e+06	339608	560373	774900	1.05624e+06	2.3827e+06	978851	533555	608622	837785	689006	High	High	High	Medium	Peak Found	Peak Found	Peak Found	Medium	High	Peak Found	High	Peak Found	Medium	Medium
0	Master Protein	High	Q9I8U7	Fast skeletal muscle myosin light polypeptide 3 OS=Danio rerio OX=7955 GN=mylz3 PE=1 SV=1	62	9	165	6	151	16.8		cytoskeleton	other molecular function		58143	zgc:109832	B2GPC1; dre:58143; F6P165; Q9I8U7			2.11405e+06	3.91225e+06	3.55106e+06	3.06466e+06	2.50183e+06	3.38642e+06	1.49139e+06	2.3948e+06	2.01288e+06	2.50069e+06	3.00103e+06	1.91739e+06	1.5814e+06	1.84302e+06	1.98069e+06	1.84711e+06	High	High	High	High	High	High	High	High	High	High	High	High	High	High
0	Master Protein	High	A0A0R4IGQ8	Myomesin 1b OS=Danio rerio OX=7955 GN=myom1b PE=1 SV=2	12	17	179	15	1632	181.1							A0A0R4IGQ8			911938	875021	1.22721e+06	1.39192e+06	953533	1.69278e+06	404064	738705	790400	1.12133e+06	1.80507e+06	850156	542371	559808	780968	645336	High	High	High	High	High	High	High	High	High	High	High	High	High	High
0	Master Protein	High	A0A0R4IZA6	Heparan sulfate proteoglycan 2 OS=Danio rerio OX=7955 GN=hspg2 PE=1 SV=1	6	19	187	19	3462	376.6							A0A0R4IZA6			2.5712e+06	2.1523e+06	2.23682e+06	3.03392e+06	2.208e+06	2.98168e+06	952544	1.66564e+06	1.82922e+06	1.82081e+06	2.77154e+06	2.01794e+06	1.53243e+06	1.64211e+06	2.07759e+06	1.76581e+06	High	High	High	High	High	High	High	High	High	High	High	High	High	High
0	Master Protein	High	F1Q4X8	Envoplakin a OS=Danio rerio OX=7955 GN=evpla PE=1 SV=1	12	24	188	24	1975	229	cell organization and biogenesis;stress response	other membranes;cytoskeleton;other cell component	other molecular function	Pf00681, Pf17902, Pf21020	373136	evpl	A0A8M1NG87; dre:373136; F1Q4X8			5.77326e+06	6.06349e+06	6.54604e+06	7.0584e+06	5.16329e+06	7.59932e+06	3.18618e+06	4.84438e+06	4.18165e+06	4.02219e+06	6.59297e+06	4.71097e+06	4.43521e+06	4.16382e+06	4.66123e+06	4.19678e+06	High	High	High	High	High	High	High	High	High	High	High	High	High	High
0	Master Protein	High	Q6DC49	Tubulin alpha chain OS=Danio rerio OX=7955 GN=tuba8l3 PE=2 SV=1	19	8	156	1	450	50	cell cycle OR cell proliferation;cell organization and biogenesis;developmental processes	cytoskeleton;other cell component	cytoskeletal activity;other molecular function	Pf00091, Pf03953	445164	zgc:101117	A8E5F9; dre:445164; F6P853; Q6DC49			2.92892e+06	343800	461593	513117	633193	1.37319e+06	263781	400762	410333	438660	884955	615711	760793	614984	1.42657e+06	618835	High	High	High	High	Peak Found	High	Peak Found	High	Peak Found	Peak Found	Peak Found	Peak Found	Peak Found	High
0	Master Protein	High	A5WWJ4	Matrilin 1 OS=Danio rerio OX=7955 GN=matn1 PE=1 SV=1	19	10	144	9	489	53.3	developmental processes	extracellular matrix	other molecular function	Pf00092, Pf10393, Pf14670	403023		A0A8M1NDX4; A5WWJ4; dre:403023			2.45792e+06	2.49961e+06	2.737e+06	3.39754e+06	2.3937e+06	2.86789e+06	1.16444e+06	2.04104e+06	1.8422e+06	2.43199e+06	2.95555e+06	4.99043e+06	1.7198e+06	1.76767e+06	1.78258e+06	1.78688e+06	High	High	High	High	High	High	High	High	High	High	High	High	High	High
0	Master Protein	High	Q9I8U8	Fast skeletal muscle troponin C OS=Danio rerio OX=7955 GN=tnnc2 PE=1 SV=1	36	5	126	4	160	18.2	other biological processes	cytoskeleton	other molecular function	Pf13405, Pf13499, Pf13833	107712710; 58082	LOC107712710; LOC109064228; LOC113094749; tnnc	A0A673LAE2; A0A6P6P5C4; A0A8C0YAG7; A0A8C2GM60; A0A8D8G4X4; A7MCM5; caua:113069168; caua:113094749; ccar:109104752; dre:58082; Q9I8U8; srx:107712710			936989	769307	1.06071e+06	1.18889e+06	927981	1.79901e+06	455267	696118	821161	2.72642e+06	2.6615e+06	1.1572e+06	696573	497379	1.11476e+06	841890	High	High	High	High	High	High	High	High	High	High	High	High	High	High
0	Master Protein	High	E7FA40	Collagen, type VII, alpha 1 OS=Danio rerio OX=7955 GN=col7a1 PE=1 SV=3	7	20	192	20	3093	312.9							E7FA40			3.92082e+06	7.03284e+06	3.55941e+06	6.6402e+06	4.6964e+06	4.8485e+06	1.58063e+06	2.17424e+06	3.41365e+06	4.38756e+06	3.43631e+06	4.53037e+06	3.04627e+06	4.20265e+06	3.21303e+06	3.11747e+06	High	High	High	High	High	High	High	High	High	High	High	High	High	High
0	Master Protein	High	F1R446	Spectrin alpha, non-erythrocytic 1 OS=Danio rerio OX=7955 GN=sptan1 PE=1 SV=1	10	23	171	23	2480	284.8							F1R446			1.35402e+07	1.62193e+06	1.4937e+07	1.73605e+07	1.58612e+07	1.70866e+07	5.9445e+06	1.05316e+07	1.19843e+07	1.58929e+07	2.58064e+07	1.51146e+07	1.16442e+07	1.27213e+07	1.04425e+07	1.19454e+07	High	High	High	High	High	High	High	High	High	High	High	High	High	High
0	Master Protein	High	Q1LXJ1	Keratin 17 OS=Danio rerio OX=7955 GN=krt17 PE=1 SV=1	29	11	172	3	423	46.3	other biological processes	cytoskeleton	other molecular function	Pf00038	100034647	si:dkeyp-113d7.7	A8E594; dre:100034647; Q1LXJ1			262547	334826	368054	314290	302574	273371	47407.8	229114	245597	297548	322157	268431	150611	220691	233123	198923	High	High	High	Medium	Medium	High	Medium	High	High	High	High	High	High	High
0	Master Protein	High	Q6DHB6	Keratin 91 OS=Danio rerio OX=7955 GN=krt91 PE=1 SV=1	24	12	193	4	466	50		cytoskeleton	other molecular function	Pf00038	445051	fa97a07	A8E5G0; dre:445051; Q6DHB6			152257	459554	537629	368538	338099	263927	53975.6	211413	256482	267817	221740	207779	190297	186017	200270	150323	High	High	High	High	High	High	High	High	High	High	High	High	High	High
0	Master Protein	High	B0S610	Heat shock cognate 70-kd protein,-like OS=Danio rerio OX=7955 GN=hsp70l PE=3 SV=1	23	13	161	4	643	70.5							B0S610			177500	141634	192041	246573	117049	323303	56392.8	108973	626663	882944	1.25093e+06	453033	354213	436043	533364	477539	High	High	High	High	Peak Found	High	High	High	High	High	High	High	High	High
0	Master Protein	High	A0A2R8Q720	Uncharacterized protein OS=Danio rerio OX=7955 GN=flna PE=1 SV=1	11	21	152	17	2545	271.6							A0A2R8Q720			1.72507e+06	1.69608e+06	2.28222e+06	2.32424e+06	1.96642e+06	2.56201e+06	771333	1.22953e+06	1.45814e+06	1.72479e+06	2.33359e+06	1.57541e+06	1.37875e+06	1.42672e+06	1.58743e+06	1.4273e+06	High	High	High	High	High	High	High	High	High	High	High	High	High	High
0	Master Protein	High	F1R9V3	Heat shock protein family A (Hsp70) member 8b OS=Danio rerio OX=7955 GN=hspa8b PE=1 SV=1	17	12	183	1	647	71	protein metabolism;other metabolic processes	plasma membrane;other membranes;cytosol;nucleus;other cell component	other molecular function	Pf00012	562935	si:dkey-4p15.3	A0A8M1NWK9; dre:562935; F1R9V3			18959.7	16802.9	19200.5	20872	17918.8	30568.4	6759.49	17300.2	8114.35		31814.4	19883.4	12354.3	16334	25482.6	22414.7	Peak Found	Medium	High	High	Peak Found	Peak Found	Peak Found	Medium	Peak Found	n/a	High	Medium	Medium	Peak Found
0	Master Protein	High	A0A2R8QJH4	Calcium-transporting ATPase OS=Danio rerio OX=7955 GN=atp2a3 PE=1 SV=1	8	8	148	1	1005	110.7	transport;other biological processes	other membranes;cytosol;ER/Golgi	transporter activity;other molecular function	Pf00122, Pf00689, Pf00690, Pf00702, Pf13246	568671		A0A2R8QJH4; A0A8N7TFK9			498797	522483	688252	755479	508647	750675	345062	391059	421762	714281	588908	439140	363335	347063	383390	272313	High	Peak Found	Peak Found	High	High	Peak Found	Peak Found	High	Medium	High	Medium	Medium	Medium	High
0	Master Protein	High	Q6P043	Fructose-bisphosphate aldolase OS=Danio rerio OX=7955 GN=aldoab PE=1 SV=1	32	10	144	3	364	39.5	other metabolic processes	cytosol	other molecular function	Pf00274	406496	hm:zeh0036	A0A8M1PGK6; dre:406496; Q6P043			1.21046e+06	932721	1.08305e+06	1.41887e+06	1.03048e+06	1.29207e+06	460068	861993	949858	1.1472e+06	1.82053e+06	1.35158e+06	995308	1.02038e+06	1.04228e+06	898831	High	High	High	High	High	High	High	High	High	High	High	High	High	High
0	Master Protein	High	Q804W0	Parvalbumin 1 OS=Danio rerio OX=7955 GN=pvalb1 PE=1 SV=1	29	4	128	2	109	11.4		other cell component	other molecular function	Pf13499	402805	zgc:86939	A0A0R4INM7; A0A8D8KME8; A0A8N7XJB0; dre:402805; Q6IQ58; Q804W0			169673	126817	199136	147256	75309	291992	36301.6	49007.4	98156.2	261066	1.29451e+06	112591	66081.5	56013.9	110909	69488	High	High	High	High	High	High	High	Peak Found	High	High	High	High	High	High
0	Master Protein	High	Q6P3L9	Glutamate dehydrogenase (NAD(P)(+)) OS=Danio rerio OX=7955 GN=glud1b PE=1 SV=1	18	9	154	6	542	59.9	other metabolic processes	mitochondrion	other molecular function	Pf00208, Pf02812	373092	wu:fj43f02	A0A0R4IMI7; A0A8D8NZ29; dre:373092; Q6P3L9; Q6PUR2		Glutamate and glutamine metabolism; Transcriptional activation of mitochondrial biogenesis	3.32768e+06	2.69546e+06	4.01144e+06	4.31315e+06	2.32186e+06	4.10496e+06	1.62932e+06	2.35102e+06	2.43773e+06	3.0957e+06	4.17258e+06	3.00054e+06	2.11227e+06	2.19289e+06	2.61606e+06	2.14922e+06	High	High	High	High	High	High	High	High	High	High	High	High	High	High
0	Master Protein	High	A0A0R4IVZ0	Nucleoporin 153 OS=Danio rerio OX=7955 GN=nup153 PE=1 SV=1	14	16	147	16	1436	146.2	transport;developmental processes	nucleus	other molecular function	Pf00641, Pf08604	571621	fd23d09	A0A0R4IVZ0; A0A8M1P8X2; dre:571621			1.91768e+06	2.55782e+06	3.71988e+06	3.83407e+06	3.30168e+06	3.93221e+06	1.34213e+06	1.91729e+06	2.312e+06	1.99363e+06	2.74788e+06	2.12026e+06	1.41511e+06	1.90699e+06	1.98909e+06	1.71201e+06	High	High	High	High	High	High	High	High	High	High	High	High	High	High
0	Master Protein	High	I3ISS1	Collagen, type XI, alpha 2 OS=Danio rerio OX=7955 GN=col11a2 PE=1 SV=1	9	11	144	8	1803	180.5	cell organization and biogenesis;developmental processes;other biological processes	non-structural extracellular;extracellular matrix;other cell component	extracellular structural activity;other molecular function	Pf01391, Pf01410, Pf02210	561679	col11a1	A0A8M1P8Y1; I3ISS1			3.11116e+06	3.09436e+06	2.87105e+06	5.8027e+06	3.16303e+06	4.81267e+06	1.20546e+06	1.75671e+06	3.24506e+06	3.94677e+06	7.03834e+06	4.28421e+06	2.0459e+06	3.30141e+06	2.90895e+06	2.42784e+06	High	High	High	High	High	High	Medium	High	High	High	High	High	High	High
0	Master Protein	High	Q5RGB5	Ras-related protein Rab-3 OS=Danio rerio OX=7955 GN=rab3ab PE=1 SV=1	35	7	145	4	220	24.9	cell-cell signaling;cell organization and biogenesis;transport;developmental processes;other biological processes	plasma membrane;other membranes;ER/Golgi;other cytoplasmic organelle;other cell component	cytoskeletal activity;other molecular function	Pf00071	550457	si:ch211-255d18.4	B2GPE8; dre:550457; Q5RGB5		Neutrophil degranulation; RAB geranylgeranylation; Glutamate Neurotransmitter Release Cycle; Acetylcholine Neurotransmitter Release Cycle	1.71878e+06	1.11846e+06	1.07972e+06	1.13807e+06	1.20362e+06	2.26019e+06	793620	832544	789972	2.99504e+06	1.97651e+06	1.5012e+06	1.07887e+06	687752	772007	1.16781e+06	High	High	High	High	High	High	High	High	High	High	High	High	High	High
0	Master Protein	High	B0S6K6	Tenascin N OS=Danio rerio OX=7955 GN=tnn PE=1 SV=1	13	10	140	1	844	92.8	cell adhesion;cell organization and biogenesis;developmental processes	non-structural extracellular;extracellular matrix	signal transduction activity or receptor binding	Pf00041, Pf00147, Pf18720	30234	tnw	A0A8M2BIP3; B0S6K6			89357	117999	123110	129138	99348.8	158821	56296.9	96054.7	74534.7	96631.9	122200	65175.9	52943.4	41943.1	85667.3	53992	High	High	High	High	High	High	High	High	High	High	High	High	High	High
0	Master Protein	High	F1QSJ2	Collagen, type XI, alpha 1a OS=Danio rerio OX=7955 GN=col11a1a PE=1 SV=2	5	8	198	2	1813	180.6	cell organization and biogenesis;developmental processes	non-structural extracellular;extracellular matrix	extracellular structural activity;other molecular function	Pf01391, Pf01410, Pf02210	565402	wu:fb34e11	A0A8M2B9R6; F1QSJ2			5.9432e+07	7.48922e+07	7.63363e+07	1.06498e+08	8.47736e+07	1.03022e+08	4.96067e+07	4.44826e+07	7.55718e+07	8.57402e+07	9.53023e+07	6.32856e+07	5.94889e+07	5.54948e+07	7.32474e+07	6.45063e+07	High	High	High	High	High	High	High	High	High	High	High	High	High	High
0	Master Protein	High	A0A2R8RVU0	Tubulin alpha chain OS=Danio rerio OX=7955 GN=tuba4l PE=1 SV=1	16	7	132	1	456	51.1							A0A2R8RVU0			572624	591146	626104	766301	508529	830118	296148	522110	441547	373901	817342	532828	474799	460576	536935	523168	n/a	n/a	n/a	n/a	n/a	n/a	n/a	n/a	n/a	n/a	High	n/a	n/a	n/a
0	Master Protein	High	Q6P3L3	78 kDa glucose-regulated protein OS=Danio rerio OX=7955 GN=hspa5 PE=1 SV=1	17	9	121	7	650	71.9							Q6P3L3			1.08931e+06	774670	930450	1.26331e+06	938108	1.45597e+06	543476	903836	987718	1.12751e+06	1.6452e+06	1.15965e+06	786996	963624	1.13124e+06	896081	High	High	High	High	High	High	High	High	High	High	High	High	High	High
0	Master Protein	High	Q6TNP9	Tubulin alpha chain OS=Danio rerio OX=7955 GN=tuba5 PE=1 SV=1	16	7	131	1	449	50							Q6TNP9																			n/a	n/a	n/a	n/a	n/a	n/a	n/a	n/a	n/a	n/a	High	n/a	n/a	n/a
0	Master Protein	High	A0A2R8QC86	Piccolo presynaptic cytomatrix protein a OS=Danio rerio OX=7955 GN=pcloa PE=4 SV=1	3	14	127	13	4836	520.7							A0A2R8QC86			1.26479e+06	1.62936e+06	1.70927e+06	2.05023e+06	1.85257e+06	1.94386e+06	713377	1.0642e+06	1.60602e+06	1.84824e+06	1.80593e+06	1.78052e+06	1.26595e+06	1.81056e+06	1.39306e+06	1.64187e+06	High	High	High	High	High	High	High	High	High	High	High	High	High	High
0	Master Protein	High	Q8AY63	Creatine kinase OS=Danio rerio OX=7955 GN=ckbb PE=1 SV=1	18	6	109	5	381	42.9	other metabolic processes		kinase activity;other molecular function	Pf00217, Pf02807	140744	ckb	dre:140744; F6NHN4; Q6P2V2; Q8AY63		RND3 GTPase cycle; Creatine metabolism	641894	690082	1.44266e+06	855839	530250	919738	473753	430205	644503	426734	1.36713e+06	601739	382467	466694	447996	706500	High	High	High	High	High	High	High	High	High	High	High	High	High	High
0	Master Protein	High	Q90Z10	60S ribosomal protein L13 OS=Danio rerio OX=7955 GN=rpl13 PE=2 SV=3	35	8	117	8	211	24.4	protein metabolism;other metabolic processes;developmental processes;other biological processes	cytosol;translational apparatus;other cell component	nucleic acid binding activity;other molecular function	Pf01294	378961	rpl13	A0A8D8GAM7; dre:378961; Q90Z10	Cytoplasmic ribosomal proteins	Nonsense Mediated Decay (NMD) enhanced by the Exon Junction Complex (EJC); L13a-mediated translational silencing of Ceruloplasmin expression; SRP-dependent cotranslational protein targeting to membrane; Formation of a pool of free 40S subunits; Nonsense Mediated Decay (NMD) independent of the Exon Junction Complex (EJC)	2.61158e+06	2.91445e+06	2.89655e+06	3.53468e+06	2.40742e+06	3.5278e+06	1.59218e+06	2.08628e+06	2.63971e+06	3.87376e+06	3.10159e+06	3.19485e+06	2.6669e+06	2.1519e+06	2.25349e+06	2.30655e+06	High	High	High	High	High	High	High	High	High	High	High	High	High	High
0	Master Protein	High	A0A0R4IDZ8	Talin 1 OS=Danio rerio OX=7955 GN=tln1 PE=1 SV=1	7	17	133	13	2544	271.3							A0A0R4IDZ8			1.20137e+06	1.12084e+06	1.52124e+06	1.84824e+06	1.18986e+06	1.56081e+06	561876	825973	1.00946e+06	1.43434e+06	1.48059e+06	1.20713e+06	888285	957403	1.02731e+06	823488	High	High	High	High	High	High	High	High	High	High	High	High	High	High
0	Master Protein	High	F1QY27	H1.10 linker histone OS=Danio rerio OX=7955 GN=h1-10 PE=1 SV=1	32	7	199	7	192	20.7							F1QY27			3.92925e+06	4.2987e+06	4.4142e+06	5.26466e+06	4.30516e+06	6.29242e+06	1.75691e+06	2.77627e+06	3.90282e+06	5.10027e+06	8.44118e+06	4.12713e+06	2.98021e+06	3.00342e+06	3.29198e+06	3.21188e+06	High	High	High	High	High	High	High	High	High	High	High	High	High	High
0	Master Protein	High	E7EYD0	Myomesin 1a (skelemin) OS=Danio rerio OX=7955 GN=myom1a PE=1 SV=1	15	21	182	19	1483	166.2			other molecular function	Pf00041, Pf07679	558671	im:7139709	A0A8M1NUG4; dre:558671; E7EYD0; F1QNU3			1.61512e+06	1.92736e+06	1.88072e+06	2.41327e+06	1.88147e+06	2.45621e+06	809153	1.30604e+06	1.39345e+06	1.67159e+06	2.23618e+06	1.66662e+06	1.3105e+06	1.39399e+06	1.21724e+06	1.34329e+06	High	High	High	High	High	High	Medium	High	High	High	High	High	High	High
0	Master Protein	High	Q5NJJ5	Matrilin-4 OS=Danio rerio OX=7955 GN=matn4 PE=1 SV=1	12	10	139	9	944	104.6		extracellular matrix	other molecular function	Pf00092, Pf07645, Pf10393, Pf12661, Pf12662, Pf14670	497348	im:7137546	A0A8M2B2R5; Q5NJJ5		ECM proteoglycans	2.25578e+06	2.28209e+06	2.74632e+06	3.56204e+06	2.59214e+06	3.40054e+06	1.09459e+06	2.07308e+06	1.72593e+06	2.16472e+06	3.1443e+06	2.8147e+06	1.79936e+06	1.96743e+06	2.01007e+06	2.0979e+06	High	High	High	High	High	High	High	High	High	High	High	High	High	High
0	Master Protein	High	A5PMG2	Heat shock protein family A (Hsp70) member 1B OS=Danio rerio OX=7955 GN=hspa1b PE=1 SV=1	18	10	145	3	639	70.6	protein metabolism;other metabolic processes	other cell component	other molecular function	Pf00012	798846	si:ch211-199o1.2	A0A8M1NE33; A5PMG2; dre:798846				21159.9					9514.51		128168	184683	217320	133556	81771.3	145479	95612.4	153743	n/a	Peak Found	n/a	n/a	n/a	n/a	Peak Found	n/a	High	High	High	High	High	High
0	Master Protein	High	Q803Q7	Fructose-bisphosphate aldolase OS=Danio rerio OX=7955 GN=aldoaa PE=1 SV=1	35	12	171	5	364	39.7	cell organization and biogenesis;other metabolic processes;developmental processes;other biological processes	cytosol	other molecular function	Pf00274	336425	aldoa	B2GP31; dre:336425; Q803Q7		Neutrophil degranulation; Gluconeogenesis; Platelet degranulation ; Glycolysis	1.17551e+07	1.18108e+07	1.41639e+07	1.49873e+07	1.11212e+07	1.60465e+07	5.97799e+06	9.8709e+06	9.85032e+06	1.11823e+07	1.48175e+07	1.23435e+07	9.83145e+06	9.51283e+06	1.02436e+07	9.45442e+06	High	High	High	High	High	High	High	High	High	High	High	High	High	High
0	Master Protein	High	Q7T306	Creatine kinase OS=Danio rerio OX=7955 GN=ckmb PE=1 SV=1	27	8	114	4	380	42.8	other metabolic processes	non-structural extracellular	kinase activity;other molecular function	Pf00217, Pf02807	794752	zgc:64204	A0A0R4IA56; A0A8N7XJ25; F6P1F4; Q7T306			1.50461e+06	2.29687e+06	2.43478e+06	2.43715e+06	1.40727e+06	2.56416e+06	943268	1.3104e+06	1.53786e+06	2.3856e+06	2.1325e+06	1.40338e+06	1.04762e+06	1.04008e+06	1.19729e+06	1.01371e+06	High	High	High	High	High	High	High	High	High	High	High	High	High	High
0	Master Protein	High	O57521	Heat shock protein HSP 90-beta OS=Danio rerio OX=7955 GN=hsp90ab1 PE=1 SV=2	14	10	145	6	725	83.3	protein metabolism;other metabolic processes;stress response;developmental processes;other biological processes	non-structural extracellular;plasma membrane;other membranes;cytosol;nucleus;other cell component	other molecular function	Pf00183, Pf13589	30573	hsp90ab1	dre:30573; O57521; Q6P0Y9; Q90475		Neutrophil degranulation; Sema3A PAK dependent Axon repulsion; The NLRP3 inflammasome; Regulation of actin dynamics for phagocytic cup formation; HSP90 chaperone cycle for steroid hormone receptors (SHR) in the presence of ligand; Aryl hydrocarbon receptor signalling; ESR-mediated signaling	892124	735181	1.00786e+06	1.12187e+06	797617	1.11056e+06	371628	688945	835414	1.01726e+06	1.32718e+06	1.17559e+06	710282	501863	820840	728319	High	High	High	High	High	High	High	High	High	High	High	High	High	High
0	Master Protein	High	D1GJ56	Actinin alpha 3a OS=Danio rerio OX=7955 GN=actn3a PE=1 SV=1	14	11	127	4	896	103.5							D1GJ56			1.60921e+06	1.61129e+06	1.84091e+06	2.39622e+06	1.85341e+06	2.49399e+06	685519	1.40019e+06	1.35142e+06	2.13758e+06	2.28411e+06	1.6336e+06	1.28106e+06	1.24694e+06	1.5008e+06	1.44536e+06	High	High	High	High	High	High	High	High	High	High	High	High	High	High
0	Master Protein	High	A0A2R8QH08	Fructose-bisphosphate aldolase OS=Danio rerio OX=7955 GN=aldob PE=1 SV=1	13	5	106	4	368	39.7							A0A2R8QH08			1.76908e+06	2.1419e+06	1.21771e+06	1.39091e+06	950343	1.6328e+06	916183	1.63093e+06	1.3498e+06	1486586	2.05491e+06	1.45601e+06	1.30904e+06	1.25134e+06	1.34764e+06	1.29118e+06	High	High	High	High	High	High	High	High	High	High	High	High	High	High
0	Master Protein	High	A0A0R4IGK4	Stomatin OS=Danio rerio OX=7955 GN=stom PE=1 SV=1	32	8	105	8	305	34		plasma membrane;other membranes		Pf01145	81534	band7.2	A0A0R4IGK4; A0A8M6Z3Q4			1.52669e+06	1.01961e+06	1.23553e+06	1.56643e+06	1.24228e+06	2.31639e+06	503408	930715	1.07432e+06	1.47139e+06	2.08345e+06	1.42813e+06	1.22879e+06	1.1895e+06	1.2412e+06	1.12331e+06	High	High	High	High	High	High	High	High	High	High	High	High	High	High
0	Master Protein	High	F1QKY8	Tubulin beta chain OS=Danio rerio OX=7955 GN=tubb2 PE=1 SV=1	11	4	106	1	449	50.5							F1QKY8			33196.6	21717.2	32266.6	54953.8	26870.6	37844.3		19986.9		29775.4	33247.9	34105.4				26037.7	High	Peak Found	High	High	Medium	High	n/a	Peak Found	n/a	High	High	Peak Found	n/a	n/a
0	Master Protein	High	Q90474	Heat shock protein HSP 90-alpha 1 OS=Danio rerio OX=7955 GN=hsp90a.1 PE=1 SV=3	17	12	153	8	725	83.3	cell organization and biogenesis;protein metabolism;other metabolic processes;stress response;other biological processes	plasma membrane;other membranes;cytosol;cytoskeleton;nucleus;other cell component	enzyme regulator activity;other molecular function	Pf00183, Pf13589	30591	hsp90a.1	dre:30591; Q5RG13; Q6DI33; Q90474			1.79499e+06	1.63297e+06	1.93706e+06	2.22468e+06	1.61322e+06	2.56657e+06	659132	1.62194e+06	3.05825e+06	3.82658e+06	5.48436e+06	3.44685e+06	2.1429e+06	2.89232e+06	3.01801e+06	2.8185e+06	High	High	High	High	High	High	High	High	High	High	High	High	High	High
0	Master Protein	High	Q7ZTS4	Keratin, type I cytoskeletal 18 OS=Danio rerio OX=7955 GN=krt18 PE=1 SV=2	15	8	160	4	431	48.6	cell organization and biogenesis	cytoskeleton	other molecular function	Pf00038	352912	krt18	dre:352912; Q6P042; Q7ZT44; Q7ZTS4			457882	544398	461289	491134	290026	626748	206644	330112	360888	369954	570053	429415	340682	359881	595729	446436	High	High	High	High	High	High	High	High	High	High	High	High	High	High
0	Master Protein	High	A0A2R8Q449	Uncharacterized protein OS=Danio rerio OX=7955 PE=1 SV=1	18	17	156	16	1093	121.6							A0A2R8Q449			1.75036e+06	1.70286e+06	2.6249e+06	3.10704e+06	2.11955e+06	2.95798e+06	862256	1.28252e+06	1.43221e+06	1.86782e+06	2.61665e+06	1.78418e+06	1.14371e+06	1.28066e+06	1.48968e+06	1.46017e+06	High	High	High	High	High	High	High	High	High	High	High	High	High	High
0	Master Protein	High	F1QYX8	Enoyl-CoA hydratase OS=Danio rerio OX=7955 GN=hadhab PE=1 SV=1	21	14	123	12	763	82.8							F1QYX8			1.71248e+06	1.67559e+06	1.77205e+06	1.70947e+06	1.31555e+06	2.34366e+06	809843	1.00481e+06	1.42607e+06	1.12087e+06	2.06661e+06	1.53643e+06	1.12986e+06	1.29566e+06	1.28562e+06	1.11399e+06	High	High	High	High	High	High	High	High	High	High	High	High	High	High
0	Master Protein	High	X1WGM1	Histone H4 (Fragment) OS=Danio rerio OX=7955 GN=zgc:163040 PE=3 SV=1	51	6	114	6	104	11.5							X1WGM1			6.17502e+06	2.88685e+06	4.37331e+06	5.95017e+06	3.05998e+06	8.87423e+06	1.46969e+06	2.73538e+06	3.12354e+06	6.32532e+06	1.35567e+07	4.10289e+06	2.35696e+06	2.79073e+06	4.97622e+06	3.22214e+06	High	High	High	High	High	High	High	High	High	High	High	High	High	High
0	Master Protein	High	Q1LXU2	Procollagen, type IX, alpha 2 OS=Danio rerio OX=7955 GN=col9a2 PE=1 SV=1	6	4	108	4	691	65.5	cell organization and biogenesis	non-structural extracellular;extracellular matrix;other cell component	extracellular structural activity	Pf01391	321212	cb343	A0A8M1PHJ8; dre:321212; Q1LXU2			1.47982e+07	1.68895e+07	1.98432e+07	2.4307e+07	1.79887e+07	1.9947e+07	1.1461e+07	1.15157e+07	2.00952e+07	2.52609e+07	2.8454e+07	2.70445e+07	1.95571e+07	1.64123e+07	1.73644e+07	1.64934e+07	High	High	High	High	High	High	High	High	High	High	High	High	High	High
0	Master Protein	High	Q803M8	14-3-3 protein theta OS=Danio rerio OX=7955 GN=ywhaqb PE=1 SV=1	28	8	108	4	245	27.8	signal transduction	other cell component	other molecular function	Pf00244	335195	ywhaz	A0A2R8QKG9; dre:335195; F6P3J2; Q803M8		TP53 Regulates Metabolic Genes; Regulation of localization of FOXO transcription factors; Activation of BAD and translocation to mitochondria ; TP53 Regulates Transcription of Genes Involved in G2 Cell Cycle Arrest	413241	650649	518396	552441	336919	737321	267121	415354	396850	713091	670932	413444	276017	308388	328819	312433	High	High	High	High	High	High	High	High	High	High	High	High	High	High
0	Master Protein	High	Q7ZV05	40S ribosomal protein S11 OS=Danio rerio OX=7955 GN=rps11 PE=1 SV=1	30	6	110	6	159	18.4	protein metabolism;other metabolic processes	cytosol;translational apparatus	other molecular function	Pf00366, Pf16205	406686	wu:fa91c09	B0JZI8; dre:406686; Q7ZV05	Cytoplasmic ribosomal proteins	Nonsense Mediated Decay (NMD) enhanced by the Exon Junction Complex (EJC); L13a-mediated translational silencing of Ceruloplasmin expression; SRP-dependent cotranslational protein targeting to membrane; Formation of a pool of free 40S subunits; Nonsense Mediated Decay (NMD) independent of the Exon Junction Complex (EJC); Formation of the ternary complex, and subsequently, the 43S complex; Ribosom…	4.67964e+06	4.00674e+06	3.75727e+06	5.32978e+06	4.44862e+06	6.27987e+06	2.25151e+06	3.52916e+06	3.86331e+06	3.60177e+06	5.21719e+06	5.40354e+06	5.63465e+06	4.64155e+06	4.08533e+06	4.364e+06	High	High	High	High	High	High	High	High	High	High	High	High	High	High
0	Master Protein	High	F1RBF6	14-3-3 protein beta/alpha-B OS=Danio rerio OX=7955 GN=ywhabb PE=1 SV=1	43	11	123	5	242	27.4							F1RBF6			1.1292e+06	1.45622e+06	1.42844e+06	1.18518e+06	902393	1.32535e+06	529771	892496	957625	1.67521e+06	1.31803e+06	1.06133e+06	708504	876701	810443	827219	High	High	High	High	High	High	High	High	High	High	High	High	High	High
0	Master Protein	High	B0R197	Voltage-dependent anion-selective channel protein 3 OS=Danio rerio OX=7955 GN=vdac3 PE=1 SV=1	18	5	84	5	318	33.9	transport;other biological processes	other membranes;mitochondrion	transporter activity	Pf01459	406529	wu:fb01e12	A0A8M2BE54; B0R197			646097	598362	926781	982899	703848	1.1556e+06	401735	579667	586398	905078	1.00775e+06	738737	519458	555866	600841	592537	High	High	High	High	High	High	High	High	High	High	High	High	High	High
0	Master Protein	High	A0A2R8RTK5	Calmodulin OS=Danio rerio OX=7955 GN=calm2b PE=1 SV=1	31	6	118	2	161	17.9							A0A2R8RTK5			3.48591e+06	3.05892e+06	3.51419e+06	4.24222e+06	3.32504e+06	4.57842e+06	2.11007e+06	3.24057e+06	3.76658e+06	5.01509e+06	6.09101e+06	4.22851e+06	2.92178e+06	3.21005e+06	3.33315e+06	3.46636e+06	High	High	High	High	High	High	High	High	High	High	High	High	High	High
0	Master Protein	High	A0A2R8QI77	Periaxin OS=Danio rerio OX=7955 GN=prx PE=4 SV=1	16	23	173	23	4197	445.1							A0A2R8QI77			3.87833e+06	5.08366e+06	4.65689e+06	4.76693e+06	2.11144e+06	5.60253e+06	2.10113e+06	2.74843e+06	1.93197e+06	1.95291e+06	2.54079e+06	1.55382e+06	1.14685e+06	1.74076e+06	1.8258e+06	1.39546e+06	High	High	High	High	High	High	High	High	High	High	High	High	High	High
0	Master Protein	High	A6H8Q3	Myosin-binding protein Hb OS=Danio rerio OX=7955 GN=mybphb PE=1 SV=1	20	11	128	9	529	57.1				Pf00041, Pf07679	321053	cb36	A0A8M1NDT3; A6H8Q3; dre:321053			2.10033e+06	1.98439e+06	2.47097e+06	2.97316e+06	2.3012e+06	2.74202e+06	910422	1.51364e+06	1.80325e+06	2.5455e+06	3.07618e+06	2.20179e+06	1.52263e+06	1.79333e+06	1.59482e+06	1.65961e+06	High	High	High	High	High	High	High	High	High	High	High	High	High	High
0	Master Protein	High	F1R6L6	Nucleolin OS=Danio rerio OX=7955 GN=ncl PE=1 SV=1	12	8	98	8	705	75	RNA metabolism OR transcription;other metabolic processes;developmental processes;other biological processes	nucleus;other cell component	nucleic acid binding activity	Pf00076	767714	fa12d03	A0A8M1NB67; dre:767714; F1R6L6			1.11934e+06	1.46361e+06	1.55867e+06	1.87201e+06	1.38823e+06	1.77617e+06	633560	914913	1.0799e+06	1.36812e+06	2.04267e+06	1.27917e+06	848271	966701	1.01746e+06	1.02683e+06	High	High	High	High	High	High	High	High	High	High	High	High	High	High
0	Master Protein	High	Q6PGX4	Heat shock cognate 70 OS=Danio rerio OX=7955 GN=hsc70 PE=1 SV=1	18	11	127	1	647	70.9	protein metabolism;other metabolic processes	plasma membrane;other membranes;cytosol;nucleus;other cell component	other molecular function	Pf00012	393586	zgc:63663	A0A8M1PEQ4; dre:393586; Q6PGX4	MAPK signaling pathway		15434.7		13638.7	11968.1	10809.6				20595.8	46527	44495.3			13068.6	60414.8		Medium	Medium	Medium	High	Peak Found	Medium	n/a	High	Peak Found	High	Medium	Medium	n/a	Medium
0	Master Protein	High	F1QC64	Myosin, heavy chain 9b, non-muscle OS=Danio rerio OX=7955 GN=myh9b PE=1 SV=4	7	11	92	6	1749	203.3							F1QC64			671083	1.08759e+06	1.09451e+06	1.11206e+06	868302	1.23262e+06	366351	600094	676846	839149	1.02608e+06	657008	458725	554295	597845	557481	High	High	High	High	High	High	High	High	High	High	High	High	High	High
0	Master Protein	High	Q5TZ35	Visinin-like protein 1 OS=Danio rerio OX=7955 GN=vsnl1b PE=1 SV=2	40	7	145	1	191	22.2			other molecular function	Pf00036, Pf13499	561162	im:7159195	A0A8M1P415; dre:561162; E7FCW3; Q5TZ35			432184	227665	346233	412181	430800	712038	193172	359540	374044	318529	876261	490972	482636	309768	525273	441055	High	High	High	High	High	High	High	High	High	High	High	High	High	High
0	Master Protein	High	F1QFC0	75 kDa glucose-regulated protein OS=Danio rerio OX=7955 GN=hspa9 PE=1 SV=1	22	13	123	12	682	73.9							F1QFC0			555335	601944	681540	617854	436470	718008	253872	475038	538837	738392	1.19986e+06	622578	403955	443269	500680	595336	High	High	High	High	High	High	High	High	High	High	High	High	High	High
0	Master Protein	High	F1Q775	Cartilage intermediate layer protein, nucleotide pyrophosphohydrolase OS=Danio rerio OX=7955 GN=cilp PE=1 SV=1	3	3	87	3	1171	130.8		non-structural extracellular		Pf00090, Pf13330, Pf13927	553329	im:7137994	A0A8M1NUZ8; dre:553329; F1Q775			413453	155166	377680	500311	337895	672890	94329.8	196982	268825	206417	622046	324624	163782	181326	428324	285150	High	High	High	High	High	High	High	High	High	High	High	High	High	High
0	Master Protein	High	A0A2R8QSR4	Elongation factor 1-alpha OS=Danio rerio OX=7955 GN=eef1a1l1 PE=1 SV=1	24	10	135	5	462	50							A0A2R8QSR4			7.30197e+06	5.86661e+06	6.82638e+06	8.99566e+06	5.96082e+06	6.80889e+06	2.65196e+06	5.03942e+06	5.08239e+06	6.69762e+06	7.94472e+06	6.53914e+06	4.52754e+06	5.86699e+06	4.23997e+06	4.29586e+06	High	High	High	High	High	High	High	High	High	High	High	High	High	High
0	Master Protein	High	F1QT01	Beta-B1 crystallin (Fragment) OS=Danio rerio OX=7955 GN=crybb1 PE=1 SV=1	17	4	112	4	253	29.1							F1QT01			6.32446e+06	8.55957e+06	8.28096e+06	8.06603e+06	8.24972e+06	8.0005e+06	4.28019e+06	5442181	7.10194e+06	9.05208e+06	8.79006e+06	8.1668e+06	5.85474e+06	5.57148e+06	5.73171e+06	5.86882e+06	High	High	High	High	High	High	High	High	High	High	High	High	High	High
0	Master Protein	High	A0A0R4IYT0	Insulin-like growth factor 2 mRNA-binding protein 3 OS=Danio rerio OX=7955 GN=igf2bp3 PE=1 SV=1	17	9	106	8	607	65.9	transport		nucleic acid binding activity	Pf00013, Pf00076	30967	dvr1rbp	A0A0R4IYT0; A0A8M3AKY0			1.55478e+06	1.27971e+06	1.35168e+06	1.61353e+06	1.132e+06	1.97258e+06	572866	853454	1.25041e+06	910343	2.27792e+06	1.37218e+06	1.21988e+06	1.13172e+06	1.25873e+06	1.1115e+06	High	High	High	High	High	High	High	High	High	High	High	High	High	High
0	Master Protein	High	A0A2R9YJL1	Malate dehydrogenase OS=Danio rerio OX=7955 GN=mdh1aa PE=1 SV=1	20	7	110	7	350	38.1	other metabolic processes	cytosol	other molecular function	Pf00056, Pf02866	399662	MDH1	A0A2R9YJL1; A0A8M1P7P1; dre:399662	TCA cycle		3.41459e+06	3.19077e+06	3.67938e+06	4.26629e+06	2.45583e+06	4.37375e+06	1.36149e+06	2.51487e+06	2.38641e+06	4.34021e+06	3.08822e+06	2.90152e+06	1.82229e+06	1.9335e+06	2.28576e+06	1.85679e+06	High	High	High	High	High	High	High	High	High	High	High	High	High	High
0	Master Protein	High	A0A0R4IUQ9	Interleukin enhancer-binding factor 3b OS=Danio rerio OX=7955 GN=ilf3b PE=1 SV=1	13	9	108	9	833	90.4							A0A0R4IUQ9			1.2736e+06	1.08976e+06	1.58674e+06	1.57157e+06	1.24967e+06	1.55262e+06	600236	973944	1.06157e+06	1.85446e+06	1.86812e+06	1.18429e+06	773353	890933	770200	938876	High	High	High	High	High	High	High	High	High	High	High	High	High	High
0	Master Protein	High	A8WHU6	Sciellin OS=Danio rerio OX=7955 GN=scel PE=4 SV=1	20	14	135	14	612	67.2	other biological processes	other cell component	other molecular function		368684	si:by173d22.2	A0A8M2BFF4; A8WHU6; F1QC88			887832	931279	1.23858e+06	1.12023e+06	1.16945e+06	1.18777e+06	537975	996032	1.02371e+06	1.09833e+06	1.29534e+06	749226	711421	762841	769370	790958	High	High	High	High	High	High	High	High	High	High	High	High	High	High
0	Master Protein	High	A0A2R8QLX3	Calcium-transporting ATPase OS=Danio rerio OX=7955 GN=atp2b4 PE=1 SV=1	7	7	82	2	1197	131.2							A0A2R8QLX3			65022.5	67755.1	56665.4	84157.5	51997.6	84262.5	26390.3	35206.2	34459.4	69398.7	84028.9	55311.9	38153.1	37311.5	44769.3	34245.5	Medium	High	Peak Found	Medium	High	High	High	High	Peak Found	Medium	High	Peak Found	Medium	Peak Found
0	Master Protein	High	O93548	Embryonic 1 beta-globin OS=Danio rerio OX=7955 GN=hbbe1.3 PE=1 SV=1	44	5	100	5	147	16.2	other metabolic processes;transport;other biological processes	cytosol;other cell component	other molecular function	Pf00042	573653; 793447; 81538	hbbe1.3	A0A8D8PGG1; A5PL87; dre:793447; dre:81538; O93548		Neutrophil degranulation; Cytoprotection by HMOX1; Scavenging of heme from plasma; Erythrocytes take up carbon dioxide and release oxygen; Erythrocytes take up oxygen and release carbon dioxide; Heme signaling	6.27101e+06	7.11874e+06	9.8738e+06	1.22307e+07	6.48289e+06	1.09369e+07	2.72759e+06	4.63734e+06	6.78692e+06	1.42769e+07	1.34563e+07	8.30057e+06	4.53439e+06	4.87845e+06	6.30914e+06	4.41506e+06	High	High	High	High	High	High	High	High	High	High	High	High	High	High
0	Master Protein	High	A0A0R4IQ11	Actin-depolymerizing factor OS=Danio rerio OX=7955 GN=scinla PE=1 SV=1	13	9	97	9	720	79.9							A0A0R4IQ11			878122	887200	1.10571e+06	1.24907e+06	1.02176e+06	1.09789e+06	382423	664853	643351	938533	1.15623e+06	797589	524800	529416	653148	650707	High	High	High	High	High	High	High	High	High	High	High	High	High	High
0	Master Protein	High	B8JM34	ATP synthase-coupling factor 6, mitochondrial OS=Danio rerio OX=7955 GN=atp5pf PE=1 SV=1	52	8	115	8	109	12	other metabolic processes;transport	other membranes;mitochondrion	transporter activity	Pf05511	406599	atp5j	A0A8M6YX34; B8JM34	Oxidative phosphorylation		1.14154e+07	1.94636e+07	1.85287e+07	1.43713e+07	9.65765e+06	1.16688e+07	4.51304e+06	1.04377e+07	1.07238e+07	8.06442e+06	1.46553e+07	1.07084e+07	6.31281e+06	1.17506e+07	6.28115e+06	8.53053e+06	High	High	High	High	High	High	High	High	High	High	High	High	High	High
0	Master Protein	High	Q8AX99	Actinin alpha 3b OS=Danio rerio OX=7955 GN=actn3b PE=1 SV=1	13	10	98	3	898	103.8	cell organization and biogenesis;other biological processes	plasma membrane;other membranes;cytoskeleton;other cell component	cytoskeletal activity;other molecular function	Pf00307, Pf00435, Pf08726	323320	fb95c03	D1GJ57; dre:323320; F6NIM1; Q8AX99			157359	120389	184245	225370	103347	263325	70654.4	242872	276602	219020	316902	142993	100444	97412.6	165804	110042	High	High	High	High	High	High	High	High	Medium	High	High	High	High	High
0	Master Protein	High	A0A2R8Q9K6	60S ribosomal protein L7a OS=Danio rerio OX=7955 GN=rpl7a PE=1 SV=1	18	5	107	5	266	30							A0A2R8Q9K6			2.18197e+06	1.00322e+06	2.50376e+06	3.27599e+06	2.116e+06	3.19444e+06	926406	1.80623e+06	1.76339e+06	2.44203e+06	2.6674e+06	1.96644e+06	1.3981e+06	1.56369e+06	1.40973e+06	1.50356e+06	High	High	High	High	High	High	High	High	High	High	High	High	High	High
0	Master Protein	High	F1R833	Nebulin-related-anchoring protein OS=Danio rerio OX=7955 GN=nrap PE=4 SV=1	7	12	107	12	1861	211.6	cell organization and biogenesis;developmental processes;other biological processes	cytoskeleton	cytoskeletal activity;other molecular function	Pf00412, Pf00880	724004	zgc:136406	A0A8M1P8V4; dre:724004; F1R833			626733	822845	726312	824716	702691	661887	230076	508373	744768	939878	1.04109e+06	670406	473754	666009	538337	671216	High	High	High	High	High	High	High	High	High	High	High	High	High	High
0	Master Protein	High	Q6NV11	High mobility group AT-hook 1a OS=Danio rerio OX=7955 GN=hmga1a PE=1 SV=1	23	2	63	2	101	11	other biological processes	nucleus;other cell component	nucleic acid binding activity;other molecular function	Pf02178	406447	zgc:85677	A0A8D8FJI6; F6NK50; F6NKA5; Q6NV11			2.22269e+06	3.04362e+06	3.82102e+06	3.64648e+06	2.79676e+06	3.89632e+06	1.94915e+06	1.84337e+06	2.66996e+06	3.4097e+06	3.39897e+06	2.58261e+06	2.38219e+06	2.24742e+06	2.47698e+06	2.24512e+06	High	High	High	High	High	High	High	High	High	High	High	High	High	High
0	Master Protein	High	A1L223	Cbx5 protein OS=Danio rerio OX=7955 GN=cbx5 PE=1 SV=1	22	5	97	5	204	22.9	cell organization and biogenesis;other biological processes	nucleus;other cell component	other molecular function	Pf00385, Pf01393	563396	id:ibd2026	A1L223; B2GPC7; dre:563396		Factors involved in megakaryocyte development and platelet production	1.26222e+06	1.23549e+06	1.36667e+06	1.54762e+06	1.38885e+06	1.97584e+06	1.01159e+06	1.05576e+06	1.31839e+06	517964	1.88786e+06	1.46992e+06	1.59032e+06	1.31734e+06	1.36408e+06	1.40608e+06	High	High	High	High	High	High	High	High	High	High	High	High	High	High
0	Master Protein	High	A0A0R4IR54	Collagen, type XXII, alpha 1 OS=Danio rerio OX=7955 GN=col22a1 PE=1 SV=1	7	10	106	10	1622	161.8							A0A0R4IR54			5.18702e+06	3.22467e+06	4.7325e+06	6.0023e+06	5.1139e+06	5.9895e+06	1.76467e+06	3.13841e+06	3.63365e+06	3.13144e+06	5.68995e+06	4.12135e+06	2.96209e+06	3.29106e+06	4.63043e+06	4.15821e+06	High	High	High	High	High	High	High	High	High	High	High	High	High	High
0	Master Protein	High	Q803B0	60 kDa chaperonin OS=Danio rerio OX=7955 GN=hspd1 PE=1 SV=1	19	10	87	10	575	61.2	cell organization and biogenesis;protein metabolism;other metabolic processes;stress response;transport;other biological processes	other membranes;mitochondrion	other molecular function	Pf00118	282676	cb863	dre:282676; F6NVJ3; F6P3L9; Q803B0			1.18083e+06	1.59488e+06	1.69634e+06	1.56173e+06	1.05922e+06	1.75591e+06	600000	1.01189e+06	1.34321e+06	1.5761e+06	2.31205e+06	1.41855e+06	951789	1.17945e+06	1.1778e+06	1.23318e+06	High	High	High	High	High	High	High	High	High	High	High	High	High	High
0	Master Protein	High	A2BGG2	Zinc finger RNA-binding protein OS=Danio rerio OX=7955 GN=zfr PE=1 SV=1	9	7	85	7	1074	116.4			nucleic acid binding activity;other molecular function	Pf07528, Pf12874, Pf20965	321659	hnrpa1	A0A8M1PD13; A2BGG2; dre:321659	Exercise-induced circadian regulation		467402	555411	678481	645003	518417	611630	239127	359958	669879	823755	894079	576621	301567	352624	449052	420808	High	High	High	High	High	High	High	High	High	High	High	High	High	High
0	Master Protein	High	A0A140LGX4	Obscurin, cytoskeletal calmodulin and titin-interacting RhoGEF b (Fragment) OS=Danio rerio OX=7955 GN=obscnb PE=4 SV=1	14	14	110	13	1010	112.4							A0A140LGX4			702434	933249	1.02176e+06	1.30495e+06	974539	1.28482e+06	421251	572415	654505	817909	1.2074e+06	784747	489383	492556	503390	673434	High	High	High	High	High	High	High	High	High	High	High	High	High	High
0	Master Protein	High	F6PDY7	Calcium-transporting ATPase OS=Danio rerio OX=7955 GN=atp2b1a PE=1 SV=1	7	7	74	1	1228	135.6	transport;developmental processes;other biological processes	plasma membrane;other membranes;other cell component	transporter activity;other molecular function	Pf00122, Pf00689, Pf00690, Pf00702, Pf12424, Pf13246	378746	wu:fi41d01	B7ZVL0; dre:378746; F6PDY7			45455			32527.9	29797.3	36418.1				34889.3	43527.4	37655.7	19742.9			22384.3	High	High	High	High	High	High	High	High	High	High	High	High	High	High
0	Master Protein	High	A0A0R4IS83	Periostin, osteoblast-specific factor b OS=Danio rerio OX=7955 GN=postnb PE=1 SV=1	10	7	132	7	797	87.5	cell adhesion;cell organization and biogenesis;other biological processes	non-structural extracellular;extracellular matrix	other molecular function	Pf02469	337176	fa99h07	A0A0R4IS83; A0A8M3AHK2			4.77607e+06	5.97489e+06	6.22687e+06	6.78891e+06	4.70707e+06	6.66585e+06	2.41114e+06	3.30755e+06	5.05229e+06	4.71502e+06	5.16735e+06	4.42994e+06	3.32561e+06	3.93095e+06	4.48785e+06	4.09946e+06	High	High	High	High	High	High	High	High	High	High	High	High	High	High
0	Master Protein	High	A2BEN1	H(+)-transporting two-sector ATPase OS=Danio rerio OX=7955 GN=atp6v1aa PE=1 SV=1	16	9	104	9	617	68.3							A2BEN1			1.61599e+06	1.15288e+06	1.06315e+06	1.75498e+06	1.60432e+06	2.12876e+06	591953	963135	1.11485e+06	1.18409e+06	1.90949e+06	1.4119e+06	1.25727e+06	1.15182e+06	1.16585e+06	1.05652e+06	High	High	High	High	High	High	High	High	High	High	High	High	High	High
0	Master Protein	High	Q9PVK5	L-lactate dehydrogenase A chain OS=Danio rerio OX=7955 GN=ldha PE=2 SV=3	23	7	101	5	333	36.2	other metabolic processes;stress response	mitochondrion	other molecular function	Pf00056, Pf02866	30496	ldha	dre:30496; Q9PVK5	Glycolysis and gluconeogenesis	Pyruvate metabolism	1.27037e+06	1.56046e+06	1.63305e+06	1.93887e+06	1.23763e+06	1.89954e+06	662151	1.12223e+06	1.44216e+06	1.76755e+06	1.87015e+06	1.44704e+06	929088	1.19948e+06	1.09473e+06	1.00576e+06	High	High	High	High	High	High	High	High	High	High	High	High	High	High
0	Master Protein	High	A0A286YAP4	Heat shock protein 90, beta (grp94), member 1 OS=Danio rerio OX=7955 GN=hsp90b1 PE=1 SV=2	13	11	116	11	823	94.7							A0A286YAP4			752880	742605	807634	957379	575468	798353	395861	577699	1103415	1.35866e+06	1.27826e+06	1.23012e+06	869589	852751	902731	986545	High	High	High	High	High	High	High	High	High	High	High	High	High	High
0	Master Protein	High	F1QBG4	Calcium-transporting ATPase OS=Danio rerio OX=7955 GN=atp2b1b PE=3 SV=1	7	7	72	1	1240	137.9	transport;other biological processes	plasma membrane;other membranes;other cell component	transporter activity;other molecular function	Pf00122, Pf00689, Pf00690, Pf00702, Pf12424, Pf13246	561190		A0A8M3APN2; F1QBG4			581781	792285	850808	956226	634341	1.02681e+06	371444	537793	597949	759892	983900	804821	448942	543417	506365	536903	n/a	n/a	n/a	Peak Found	Medium	n/a	n/a	n/a	Peak Found	Peak Found	High	Peak Found	n/a	Peak Found
0	Master Protein	High	Q6NWF6	Keratin, type II cytoskeletal 8 OS=Danio rerio OX=7955 GN=krt8 PE=1 SV=1	22	13	115	5	520	57.7	cell organization and biogenesis;other biological processes	cytoskeleton;nucleus;other cell component	bone, tooth or skin structural activity	Pf00038, Pf16208	797433	krt8	dre:797433; Q6NWF6; Q7ZT78		Neutrophil degranulation; Formation of the cornified envelope	991212	1.03463e+06	858063	899862	585005	750426	269188	591097	698435	693015	828160	618450	468346	468449	641130	654485	High	High	Peak Found	High	High	High	Peak Found	High	Peak Found	Peak Found	High	Peak Found	Peak Found	Medium
0	Master Protein	High	Q7ZU99	Transitional endoplasmic reticulum ATPase OS=Danio rerio OX=7955 GN=vcp PE=1 SV=1	12	11	107	5	806	89.4	cell cycle OR cell proliferation;cell organization and biogenesis;protein metabolism;DNA metabolism;other metabolic processes;stress response;transport;developmental processes;other biological processes	other membranes;cytosol;ER/Golgi;nucleus;other cell component	other molecular function	Pf00004, Pf02359, Pf02933, Pf09336, Pf17862	327197	vcp	dre:327197; Q76KA4; Q7ZU99		Neddylation; Neutrophil degranulation; Translesion Synthesis by POLH; Hedgehog ligand biogenesis; KEAP1-NFE2L2 pathway; Ovarian tumor domain proteases; N-glycan trimming in the ER and Calnexin/Calreticulin cycle; ABC-family proteins mediated transport	1.65778e+06	1.11778e+06	1.62172e+06	1.92297e+06	1.49481e+06	2.88111e+06	812017	1.29837e+06	1.36263e+06	1.24434e+06	2.70874e+06	1.97086e+06	1.25244e+06	1.24682e+06	1.36045e+06	1.47184e+06	High	High	High	High	High	High	High	High	High	High	High	High	High	High
0	Master Protein	High	Q7T334	Malate dehydrogenase OS=Danio rerio OX=7955 GN=mdh2 PE=1 SV=1	29	9	107	9	337	35.4	other metabolic processes	mitochondrion;other cell component	other molecular function	Pf00056, Pf02866	406405	zgc:64133	A0A8D8HSX2; A0A8M1PNU6; dre:406405; Q7T334	Glycolysis and gluconeogenesis; TCA cycle	Gluconeogenesis; Citric acid cycle (TCA cycle)	1.57444e+06	1.66122e+06	1.82253e+06	1.85537e+06	1.41432e+06	2.3158e+06	637467	1.08947e+06	1.06255e+06	1.64142e+06	2.42246e+06	1.65177e+06	1.08987e+06	1.10866e+06	1.38477e+06	1.20684e+06	High	High	High	High	High	High	High	High	High	High	High	High	High	High
0	Master Protein	High	A0A0R4IPV5	Protein disulfide-isomerase OS=Danio rerio OX=7955 GN=p4hb PE=1 SV=2	20	11	122	11	509	56.6	protein metabolism;other metabolic processes;stress response	ER/Golgi	other molecular function	Pf00085, Pf13848	406673	psmb3	A0A0R4IPV5; A0A0R4ISX6; A0A8M1PGX7; dre:406673		Collagen biosynthesis and modifying enzymes; Insulin processing; Detoxification of Reactive Oxygen Species; Hedgehog ligand biogenesis; LDL remodeling; Interleukin-12 signaling	1.9955e+06	1.33232e+06	1.78658e+06	1.96029e+06	1.59241e+06	2.43673e+06	880506	1.44923e+06	1.36967e+06	1.27809e+06	2.48816e+06	1.6121e+06	1.40438e+06	1.25398e+06	1.37599e+06	1.40975e+06	High	High	High	High	High	High	High	High	High	High	High	High	High	High
0	Master Protein	High	Q5PRD0	14-3-3 protein beta/alpha-A OS=Danio rerio OX=7955 GN=ywhaba PE=2 SV=2	38	11	109	6	244	27.6	cell organization and biogenesis;transport;signal transduction	other cell component		Pf00244	323055	ywhaba	A3KNI9; dre:323055; Q5PRD0			3.02814e+06	3.8138e+06	2.71855e+06	3.63314e+06	2.5435e+06	3.42452e+06	1.15967e+06	2.20364e+06	2.59374e+06	4.33461e+06	4.26403e+06	3.23369e+06	1.95882e+06	2.86823e+06	2.47944e+06	2.11877e+06	High	High	High	High	High	High	High	High	High	High	High	High	High	High
0	Master Protein	High	F1R8U0	Keratin 94 OS=Danio rerio OX=7955 GN=krt94 PE=1 SV=1	8	5	122	2	431	47.8							F1R8U0			2.55696e+06	42369.6	462450	428771	995872	1.23448e+06	159048	281656	805121	880124	988432	458264	1.49408e+06	780473	3.01885e+06	858641	High	Medium	Medium	High	Medium	High	Peak Found	High	Peak Found	High	Peak Found	Medium	Medium	High
0	Master Protein	High	X1WC76	Si:dkey-108k21.24 (Fragment) OS=Danio rerio OX=7955 GN=si:dkey-108k21.24 PE=3 SV=1	19	5	119	5	151	17							X1WC76			2.45345e+07	2.81303e+07	2.53202e+07	3.52621e+07	2.06378e+07	2.96569e+07	9.43238e+06	1.69241e+07	1.55569e+07	2.37473e+07	2.57649e+07	2.10572e+07	1.54561e+07	1.9024e+07	1.40145e+07	1.62601e+07	High	High	High	High	High	High	High	High	High	High	High	High	High	High
0	Master Protein	High	A0A0R4ISK8	KH domain-containing, RNA-binding, signal transduction-associated 1a OS=Danio rerio OX=7955 GN=khdrbs1a PE=1 SV=1	12	6	89	6	395	43.4							A0A0R4ISK8			3.10377e+06	3.60329e+06	3.72895e+06	4.13511e+06	3.14327e+06	4.28193e+06	1.57899e+06	2.31553e+06	2.74853e+06	4.88037e+06	3.82261e+06	3.11366e+06	2.15407e+06	2.19094e+06	2.39487e+06	2.41066e+06	High	High	High	High	High	High	High	High	High	High	High	High	High	High
0	Master Protein	High	Q6P3J5	Eukaryotic translation elongation factor 2 OS=Danio rerio OX=7955 GN=eef2b PE=1 SV=1	11	10	106	5	858	95.4	protein metabolism;other metabolic processes;developmental processes;other biological processes	cytosol;nucleus;other cell component	translation activity;nucleic acid binding activity;other molecular function	Pf00009, Pf00679, Pf03144, Pf03764, Pf14492	326929	eef2b	A0A0R4IA71; dre:326929; Q6P3J5; Q6TNU5		Neutrophil degranulation; Protein methylation; Synthesis of diphthamide-EEF2; Peptide chain elongation	3.49758e+06	3.27178e+06	3.91249e+06	5.2038e+06	3.53473e+06	4.4925e+06	1.48485e+06	2.69931e+06	2.70915e+06	3.42113e+06	4.14205e+06	3.54097e+06	2.18513e+06	2.58233e+06	2.76824e+06	2.45362e+06	High	High	High	High	High	High	High	High	High	High	High	High	High	High
0	Master Protein	High	A0A286Y9C2	Tropomyosin 4b OS=Danio rerio OX=7955 GN=tpm4b PE=3 SV=2	27	7	82	1	250	28.8							A0A286Y9C2			451418	395878	532350	574011	385292	802829	175951	312040	422360	552938	1.47042e+06	569230	279471	340564	458379	376015	High	Peak Found	High	Medium	High	High	Peak Found	Peak Found	Peak Found	Peak Found	Medium	High	Medium	Medium
0	Master Protein	High	F1QEW4	Flotillin OS=Danio rerio OX=7955 GN=flot1a PE=1 SV=2	19	7	75	5	423	47.3	signal transduction;other biological processes	plasma membrane;other membranes;other cytoplasmic organelle;other cell component		Pf01145, Pf15975	561345	flot1	A0A8M2B653; F1QEW4			457090	542471	606713	455924	417448	589796	244243	353741	377826	526973	693871	472653	282935	358651	276979	241866	High	High	High	High	High	High	High	High	High	High	High	High	High	High
0	Master Protein	High	Q6YBS2	Adenylyl cyclase-associated protein OS=Danio rerio OX=7955 GN=cap1 PE=1 SV=1	20	8	100	8	463	49.4	cell organization and biogenesis;developmental processes;signal transduction;other biological processes	plasma membrane;other membranes;other cell component	cytoskeletal activity;other molecular function	Pf01213, Pf08603	334527	fj98f01	A0A8N7UZX2; dre:334527; Q6YBS2	Insulin signaling; Non-canonical Wnt pathway	Neutrophil degranulation	729563	665928	818663	935717	689040	911789	320178	543322	417417	776518	1.17777e+06	699937	473206	497206	560202	532534	High	High	High	High	High	High	High	High	High	High	High	High	High	High
0	Master Protein	High	B8A4B0	Glutamate dehydrogenase (NAD(P)(+)) OS=Danio rerio OX=7955 GN=glud1a PE=1 SV=1	10	5	101	2	544	60.1							B8A4B0			302200	237594	291550	250692	186147	286476	121573	168991	145602	161898	194047	160727	129146	123211	165558	122974	High	High	High	High	High	High	High	High	High	High	High	High	High	High
0	Master Protein	High	A0A2R8QQY8	Annexin OS=Danio rerio OX=7955 GN=anxa2a PE=1 SV=1	14	5	88	5	348	39.4							A0A2R8QQY8			937112	1.27927e+06	1.13942e+06	1.17305e+06	889146	1.09398e+06	442184	612510	979282	1.54896e+06	1.27825e+06	1.21345e+06	831006	847960	727612	735646	High	High	High	High	High	High	High	High	High	High	High	High	High	High
0	Master Protein	High	P62247	40S ribosomal protein S8 OS=Danio rerio OX=7955 GN=rps8 PE=2 SV=2	25	5	75	5	208	24.1	protein metabolism;RNA metabolism OR transcription;other metabolic processes;developmental processes;other biological processes	other membranes;cytosol;translational apparatus;nucleus;other cell component	other molecular function	Pf01201	407690	rps8	dre:407690; P62247	Cytoplasmic ribosomal proteins		1.14945e+06	998958	1.2307e+06	1.77512e+06	1.06127e+06	1.8315e+06	406690	590009	840001	2.60127e+06	3.35422e+06	1.24208e+06	701257	585634	1.05676e+06	785773	High	High	High	High	High	High	High	High	High	High	High	High	High	High
0	Master Protein	High	Q6DHL6	40S ribosomal protein S6 OS=Danio rerio OX=7955 GN=rps6 PE=1 SV=1	14	3	89	3	249	28.7	protein metabolism;other metabolic processes	translational apparatus;other cell component	other molecular function	Pf01092	445028	wu:fa92e06	A8KBP3; dre:445028; F6NS62; Q6DHL6	Cytoplasmic ribosomal proteins	mTORC1-mediated signalling; Nonsense Mediated Decay (NMD) enhanced by the Exon Junction Complex (EJC); Protein hydroxylation; L13a-mediated translational silencing of Ceruloplasmin expression; SRP-dependent cotranslational protein targeting to membrane; Formation of a pool of free 40S subunits; Nonsense Mediated Decay (NMD) independent of the Exon Junction Complex (EJC); Formation of the ternary …	979806	1.05474e+06	1.23586e+06	1.43547e+06	846169	1.37137e+06	466505	765784	792735	1.14961e+06	1.36388e+06	812626	667576	644507	673089	690380	High	High	High	High	High	High	High	High	High	High	High	High	High	High
0	Master Protein	High	A0A2R8RP85	Synuclein, gamma b (breast cancer-specific protein 1) OS=Danio rerio OX=7955 GN=sncgb PE=1 SV=1	35	4	84	3	114	11.4							A0A2R8RP85			448079	873904	663624	600924	437293	605640	317049	502646	470271	540977	482293	468662	355517	356628	390575	397456	High	High	High	High	High	High	High	High	High	High	High	High	High	High
0	Master Protein	High	Q98TZ8	Flotillin-2a OS=Danio rerio OX=7955 GN=flot2a PE=2 SV=2	22	9	92	6	428	46.9	cell adhesion;other biological processes	plasma membrane;other membranes;other cytoplasmic organelle;other cell component		Pf01145, Pf15975	245698	flot2a	B5DDN8; dre:245698; Q803F9; Q98TZ8		RHOA GTPase cycle; RND3 GTPase cycle; RND1 GTPase cycle; Synaptic adhesion-like molecules	500861	622451	549709	651380	515323	722402	249130	410996	456866	602829	787497	564986	474969	400894	476846	456660	High	High	High	High	High	High	Medium	Medium	High	High	High	High	High	High
0	Master Protein	High	A0A2R8PVJ3	WD repeat domain 1 OS=Danio rerio OX=7955 PE=1 SV=1	11	6	85	6	606	66.8							A0A2R8PVJ3			897929	746647	1.0777e+06	1.10635e+06	863336	1.33238e+06	364841	646453	685033	967581	996282	775081	649638	562303	644647	689992	High	High	High	High	High	High	High	High	High	High	High	High	High	High
0	Master Protein	High	Q6P0W3	Tropomyosin 3 OS=Danio rerio OX=7955 GN=tpm3 PE=1 SV=1	40	11	73	1	284	32.9	cell organization and biogenesis;other biological processes	cytoskeleton	cytoskeletal activity	Pf00261	373076	zgc:77592	A0A8M1PD40; Q6P0W3		RHOV GTPase cycle	93356.9	192746		92825.3	78844.3		113665	151967	96999.1	147120	147343	144931	74918.8	140927	91237.8	85037.5	n/a	Medium	n/a	n/a	n/a	n/a	n/a	n/a	n/a	n/a	High	n/a	n/a	n/a
0	Master Protein	High	Q1LUD3	Recoverin 3 OS=Danio rerio OX=7955 GN=rcvrn3 PE=1 SV=1	28	5	78	5	191	21.9	other biological processes		other molecular function	Pf13202, Pf13499	572207	rcv2b	A0A8M1PFV1; dre:572207; Q1LUD3			1.13106e+06	681987	833203	1169709	1.19195e+06	1.93404e+06	610945	957718	906348	959065	2.06117e+06	1.24711e+06	1.207e+06	829578	1.21698e+06	1.16371e+06	High	High	High	High	High	High	High	High	High	High	High	High	High	High
0	Master Protein	High	F6NPA4	Procollagen, type V, alpha 1 (Fragment) OS=Danio rerio OX=7955 GN=col5a1 PE=1 SV=1	5	7	97	5	2011	198.9							F6NPA4			1.1613e+06	1.19521e+06	1.30796e+06	1.57064e+06	1.51296e+06	1.66e+06	543762	862285	1.25532e+06	1.3614e+06	1.26434e+06	1.10588e+06	605792	826943	920536	586581	High	High	High	High	High	High	High	High	High	High	High	High	High	High
0	Master Protein	High	Q8JH70	Fructose-bisphosphate aldolase C-B OS=Danio rerio OX=7955 GN=aldocb PE=2 SV=1	22	7	66	6	363	39.2	other metabolic processes	cytosol	other molecular function	Pf00274	369193	aldoc; aldocb	B2GP30; dre:369193; Q8JH70	Glycolysis and gluconeogenesis	Neutrophil degranulation; Gluconeogenesis; Glycolysis	3.95225e+06	3.90203e+06	4.31921e+06	5.01942e+06	3.83813e+06	4.8851e+06	1.79885e+06	2.84466e+06	3.10017e+06	3.79208e+06	4.3018e+06	3.61197e+06	3.03447e+06	3.18949e+06	3.17343e+06	3.37611e+06	High	High	High	High	High	High	High	High	High	High	High	High	High	High
0	Master Protein	High	Q6DGJ6	Peroxiredoxin-1 OS=Danio rerio OX=7955 GN=prdx2 PE=1 SV=1	27	6	95	3	197	21.8	other metabolic processes;stress response;other biological processes	cytosol	other molecular function	Pf00578, Pf10417	791455	cb58	A0A8M1N0L1; dre:791455; Q6DGJ6		TP53 Regulates Metabolic Genes; Detoxification of Reactive Oxygen Species	3.32162e+06	2.6917e+06	2.7585e+06	3.34914e+06	2.3265e+06	4.93882e+06	1.29384e+06	2.20392e+06	2.27405e+06	1.96794e+06	3.41505e+06	3.2049e+06	2.39166e+06	2.45862e+06	2.41828e+06	2.39104e+06	High	High	High	High	High	High	High	High	High	High	High	High	High	High
0	Master Protein	High	Q6TH07	Flotillin OS=Danio rerio OX=7955 GN=flot1b PE=1 SV=1	21	8	81	6	425	47.2	signal transduction;other biological processes	plasma membrane;other membranes;other cytoplasmic organelle;other cell component		Pf01145, Pf15975	245697	FLOT1	A0A8N7V054; dre:245697; Q6TH07	Insulin signaling		962700	859980	999919	793080	680857	1.35665e+06	356791	683053	639103	1.17972e+06	1.16862e+06	844003	606317	597703	845888	780451	High	High	High	High	High	High	High	High	High	High	High	High	High	High
0	Master Protein	High	Q5SPJ1	Serine (or cysteine) proteinase inhibitor, clade A (alpha-1 antiproteinase, antitrypsin), member 1,-like OS=Danio rerio OX=7955 GN=serpina1l PE=1 SV=1	10	5	94	1	429	47.8							Q5SPJ1			548505	415364	438062	386789	314611	466366	249012	319906	220071	249207	247343	263219	216103	229379	254264	190380	High	High	High	High	High	High	Medium	High	High	High	High	High	High	High
0	Master Protein	High	A0A0G2L1F5	Spectrin beta chain OS=Danio rerio OX=7955 GN=sptbn1 PE=1 SV=1	4	11	105	9	2272	262.5							A0A0G2L1F5			920827	1.03447e+06	993591	1.27386e+06	1.01174e+06	1.4241e+06	405295	760582	923004	1.12716e+06	1.42699e+06	989577	668641	733036	806904	759980	High	High	High	High	High	High	High	High	High	High	High	High	High	High
0	Master Protein	High	A0A2R8QDB8	Junction plakoglobin OS=Danio rerio OX=7955 GN=jupa PE=1 SV=1	9	7	99	4	729	79.9							A0A2R8QDB8			2.03271e+06	1.89649e+06	2.05185e+06	2.37088e+06	1.85871e+06	2.51443e+06	898213	1.56596e+06	1.78232e+06	2.02416e+06	2.41785e+06	2.04875e+06	1.60484e+06	1.65725e+06	1.72351e+06	1.84778e+06	High	High	High	High	High	High	High	High	High	High	High	High	High	High
0	Master Protein	High	Q8JHI0	ADP/ATP translocase OS=Danio rerio OX=7955 GN=slc25a5 PE=1 SV=1	20	7	106	4	298	32.7	cell organization and biogenesis;transport	other membranes;mitochondrion	transporter activity	Pf00153	192321	SLC25A5	A0A8D8H1H5; A7MCM1; dre:192321; F6P6T8; Q8JHI0		Transport of nucleosides and free purine and pyrimidine bases across the plasma membrane	3.34615e+06	2.5898e+06	3.47733e+06	4.19811e+06	3.06311e+06	4.71673e+06	1.26144e+06	2.40931e+06	2.50785e+06	5.70457e+06	6.55774e+06	3.48102e+06	2.29007e+06	2.17017e+06	2.65234e+06	2.50026e+06	High	High	High	High	High	High	High	High	High	High	High	High	High	High
0	Master Protein	High	Q1LXJ9	Keratin type 1 c19e OS=Danio rerio OX=7955 GN=krtt1c19e PE=1 SV=1	21	9	98	6	473	49.9		cytoskeleton	other molecular function	Pf00038	553371	im:6905469	A0A8M1NFX8; dre:553371; Q1LXJ9			1.07208e+08	8.47048e+06	6.18398e+06	7.21731e+06	7.76741e+06	6.30777e+07	3.26195e+06	2.25831e+06	7.21042e+06	8.86778e+06	9.29618e+06	1.03902e+07	9.21235e+06	1.11184e+07	4.52344e+07	6.19377e+06	High	High	High	High	High	High	High	High	High	High	High	High	High	High
0	Master Protein	High	Q6P972	Tubulin alpha chain OS=Danio rerio OX=7955 GN=tuba2 PE=1 SV=1	22	9	94	3	451	50	cell cycle OR cell proliferation;cell organization and biogenesis	cytoskeleton;other cell component	cytoskeletal activity;other molecular function	Pf00091, Pf03953	406303	zgc:73108	A0A8M1PEG3; dre:406303; Q6P972		Aggrephagy	1.05437e+06	739793	1.15718e+06	1.20945e+06	996473	1.70752e+06	590989	1.25228e+06	1.10223e+06	758974	3.25131e+06	1.5726e+06	1.185e+06	918042	1.14816e+06	1.14598e+06	High	High	High	High	High	High	Medium	High	High	High	High	High	High	High
0	Master Protein	High	B7ZV62	Vesicle-fusing ATPase OS=Danio rerio OX=7955 GN=nsfa PE=1 SV=1	13	9	97	9	744	82.5	cell organization and biogenesis;transport;developmental processes;other biological processes	ER/Golgi	other molecular function	Pf00004, Pf02359, Pf02933, Pf17862	368483	nsf	B7ZV62; B7ZVV4; dre:368483			640540	838117	932841	1.06582e+06	757669	1.0995e+06	382899	564568	638200	805614	941183	647015	520036	513998	638512	570953	High	High	High	High	High	High	High	High	High	High	High	High	High	High
0	Master Protein	High	Q5SPJ4	Serine (Or cysteine) proteinase inhibitor, clade A (Alpha-1 antiproteinase, antitrypsin), member 1 OS=Danio rerio OX=7955 GN=serpina1 PE=1 SV=1	13	6	101	2	429	47.6		non-structural extracellular	enzyme regulator activity	Pf00079	322701	wu:fb61c07	A0A8N7XJD3; dre:322701; Q5SPJ4; X1WF94			4.49777e+06	3.03218e+06	3.55422e+06	3.69739e+06	2.32433e+06	4.16174e+06	1.55629e+06	2.98948e+06	1.95795e+06	2.44018e+06	2.74613e+06	2.47124e+06	1.8299e+06	2.01997e+06	2.21426e+06	1.94818e+06	High	High	High	High	High	High	High	High	High	Peak Found	High	Medium	High	High
0	Master Protein	High	Q6DGX6	Crystallin gamma EM2-8 OS=Danio rerio OX=7955 GN=crygm2d8 PE=1 SV=2	15	3	134	1	175	21.6	developmental processes;other biological processes		other molecular function	Pf00030	436854	crygEM2-8	dre:436854; F6NGJ3; Q15I81; Q6DGX6			5.92427e+06	3.19922e+06	4.41306e+06	7.40928e+06	5.14437e+06	5.61257e+06	1.98532e+06	4.03811e+06	4.1293e+06	7.61645e+06	5.06807e+06	6914415	4.40833e+06	5.57961e+06	3.67169e+06	3.75865e+06	High	High	High	High	High	High	High	High	High	High	High	High	High	High
0	Master Protein	High	Q6NUZ3	Synaptotagmin-binding, cytoplasmic RNA-interacting protein OS=Danio rerio OX=7955 GN=syncrip PE=1 SV=1	12	9	92	9	630	69.9	other biological processes	nucleus;other cell component	nucleic acid binding activity	Pf00076, Pf18360	326663	nsap1	dre:326663; F6PC60; Q6NUZ3; Q6PH16			812674	541560	714474	910948	582494	883109	277794	472335	517061	687350	810100	756186	396966	528473	586804	413180	High	High	High	High	High	High	High	High	High	High	High	High	High	High
0	Master Protein	High	F6NI63	Visinin-like protein 1 OS=Danio rerio OX=7955 GN=vsnl1a PE=1 SV=1	42	8	118	2	191	22.2			other molecular function	Pf00036, Pf13499	492494	LOC115574010; si:dkey-30j22.11	A0A4Z2BU07; A0A671VHX9; B2GR47; dre:492494; F6NI63			3.17732e+06	1.5568e+06	2.44858e+06	2.53826e+06	2.57676e+06	3.71007e+06	1.22466e+06	2.78549e+06	2.99607e+06	1.81103e+06	3.91962e+06	3.05665e+06	2.45292e+06	2.46602e+06	3.36861e+06	2.21083e+06	Peak Found	High	High	Peak Found	Peak Found	High	Peak Found	Peak Found	High	Peak Found	High	Peak Found	High	Medium
0	Master Protein	High	Q08BV6	Creatine kinase OS=Danio rerio OX=7955 GN=ckba PE=1 SV=1	9	3	56	2	381	42.8	other metabolic processes		kinase activity;other molecular function	Pf00217, Pf02807	564694	zgc:154095	A0A0R4IGD0; A0A0R4IU65; A0A8M1NB79; dre:564694; Q08BV6			53882	66958.2	145895	128852	67952.8	139847	50492.3	77868.5	88422.5	65446	132884	51573.6	37315.6	62129.9	37053	35498.9	Peak Found	Peak Found	Medium	Medium	Peak Found	High	Peak Found	High	Peak Found	High	High	Medium	High	Peak Found
0	Master Protein	High	Q803T5	Adenosylhomocysteinase OS=Danio rerio OX=7955 GN=ahcy PE=1 SV=1	11	4	62	4	433	47.9	other metabolic processes	cytosol	other molecular function	Pf00670, Pf05221	387530	D150	A0A8D8GEU8; B2GPY3; dre:387530; F6NTZ3; Q803T5	One-carbon metabolism	Methylation; Sulfur amino acid metabolism	867625	963784	999908	880130	724505	1.09853e+06	339535	629876	530500	613614	910108	630590	449373	553794	607145	525457	High	High	High	High	High	High	High	High	High	High	High	High	High	High
0	Master Protein	High	A0A2R8QFM8	Dihydropyrimidinase-related protein 2 OS=Danio rerio OX=7955 GN=dpysl2b PE=1 SV=1	12	6	87	2	568	61.8							A0A2R8QFM8			1.51573e+06	1.63821e+06	1.77378e+06	1.83741e+06	1.44645e+06	2.1308e+06	727187	1.17104e+06	1.2049e+06	1.37089e+06	1.91408e+06	1.35472e+06	1.13742e+06	1.13795e+06	1.22185e+06	1.14305e+06	High	High	High	High	High	High	High	Medium	High	High	High	High	High	High
0	Master Protein	High	F8W4M7	Aconitate hydratase, mitochondrial (Fragment) OS=Danio rerio OX=7955 GN=aco2 PE=1 SV=2	18	12	94	12	790	85.5							F8W4M7			1.18591e+06	533592	1.13501e+06	1.40596e+06	862434	1.50486e+06	417934	917158	828631	1.01877e+06	1.80013e+06	1.15912e+06	826789	894101	859347	838280	High	High	High	High	High	High	Medium	High	High	High	High	High	High	High
0	Master Protein	High	F1QM02	ELAV-like protein OS=Danio rerio OX=7955 GN=elavl1a PE=1 SV=1	16	6	71	5	340	37.9	other biological processes	nucleus;other cell component	nucleic acid binding activity	Pf00076	30736	elavl1	A0A8M2BIL8; F1QM02			946020	904483	1.21111e+06	1.21568e+06	566924	1.06797e+06	438363	597813	948964	1.24589e+06	1.38081e+06	1.07928e+06	733338	831595	751207	931248	High	High	High	High	High	High	High	High	High	High	High	High	High	High
0	Master Protein	High	B3DFN3	Lamin B2 OS=Danio rerio OX=7955 GN=lmnb2 PE=1 SV=1	14	9	81	8	583	65.9	cell organization and biogenesis;transport;other biological processes	cytoskeleton;nucleus	cytoskeletal activity	Pf00038, Pf00932	30196	fc15d06	A0A8M1P6M8; B3DFN3; dre:30196			868403	789750	1.08843e+06	1.18548e+06	922224	1.20241e+06	455978	663258	622874	934063	1.07638e+06	760200	637229	643644	745641	672133	High	High	High	High	High	High	High	High	High	High	High	High	High	High
0	Master Protein	High	F1QP52	Xin actin-binding repeat-containing 2b OS=Danio rerio OX=7955 GN=xirp2b PE=3 SV=3	3	9	84	9	3250	366.2	cell organization and biogenesis	other cell component	cytoskeletal activity	Pf08043			A0A8M9QG77; dre:100535904; F1QP52			330282	391881	462738	476192	316351	537648	199345	326789	366455	496797	444225	367407	207747	295058	260871	317572	High	High	High	High	High	High	High	High	High	High	High	High	High	High
0	Master Protein	High	B8A5L6	Fibrinopeptide A OS=Danio rerio OX=7955 GN=fga PE=1 SV=1	13	9	80	9	684	75.2	cell adhesion;cell organization and biogenesis;protein metabolism;other metabolic processes;stress response;other biological processes	non-structural extracellular	signal transduction activity or receptor binding	Pf00147, Pf08702	378986	sb:cb892	A0A8M1NUN6; B8A5L6; dre:378986			1.22078e+06	1.18456e+06	1.42314e+06	1.64447e+06	870295	1.68865e+06	448075	722509	971467	1.14372e+06	1.30161e+06	842761	433592	611833	659927	532052	High	High	High	High	High	High	High	High	High	High	High	High	High	High
0	Master Protein	High	D6MUD3	Collagen type XI alpha-1b OS=Danio rerio OX=7955 GN=col11a1b PE=2 SV=1	4	6	104	4	1815	180.8	cell organization and biogenesis;developmental processes	non-structural extracellular;extracellular matrix	extracellular structural activity;other molecular function	Pf01391, Pf01410, Pf02210	555202	COL11A1b	A0A8M1NUN5; D6MUD3; dre:555202		Collagen biosynthesis and modifying enzymes; Assembly of collagen fibrils and other multimeric structures	733673	1.0391e+06	896342	1.25654e+06	1.05589e+06	1.32272e+06	585354	689667	1.08863e+06	1.27288e+06	1.40943e+06	1.03753e+06	1.12434e+06	1.01119e+06	1.26106e+06	979242	High	High	High	High	High	High	High	High	High	High	High	High	High	High
0	Master Protein	High	Q4V914	Core histone macro-H2A OS=Danio rerio OX=7955 GN=macroh2a2 PE=1 SV=1	26	9	75	9	367	39.8	cell organization and biogenesis;developmental processes	nucleus;other cell component	nucleic acid binding activity;other molecular function	Pf00125, Pf01661, Pf16211	558711	zgc:114051	A0A8M3BEG6; D4P8I2; dre:558711; Q4V914			915618	791593	1.02233e+06	1.13941e+06	888761	1.42422e+06	425349	713717	738895	974242	1.32957e+06	874060	675567	699744	847420	740436	High	High	High	High	High	High	High	High	High	High	High	High	High	High
0	Master Protein	High	Q9PVK4	L-lactate dehydrogenase B-A chain OS=Danio rerio OX=7955 GN=ldhba PE=2 SV=4	22	7	84	5	334	36.2	other metabolic processes	mitochondrion	other molecular function	Pf00056, Pf02866	30497	ldhba	dre:30497; Q803U5; Q9PVK4	Glycolysis and gluconeogenesis	Pyruvate metabolism	1.66586e+06	1.72233e+06	1.65632e+06	2.04329e+06	1.35252e+06	2.05604e+06	679443	1.30191e+06	1.28142e+06	2.09815e+06	2.05394e+06	1.57365e+06	1.01642e+06	1.23587e+06	1.0955e+06	1.04762e+06	High	High	High	High	High	High	High	High	Medium	High	High	High	High	High
0	Master Protein	High	F1QB54	Polyadenylate-binding protein 1A OS=Danio rerio OX=7955 GN=pabpc1a PE=1 SV=1	10	7	96	6	634	70.7	protein metabolism;RNA metabolism OR transcription;other metabolic processes;developmental processes;other biological processes	cytosol;nucleus;other cell component	nucleic acid binding activity	Pf00076, Pf00658	606498	pabpc1a	A0A8D8BWN0; dre:606498; F1QB54; Q499B6; Q6P5M4		Nonsense Mediated Decay (NMD) enhanced by the Exon Junction Complex (EJC); AUF1 (hnRNP D0) binds and destabilizes mRNA; L13a-mediated translational silencing of Ceruloplasmin expression; Nonsense Mediated Decay (NMD) independent of the Exon Junction Complex (EJC)	1.36832e+06	772630	1.39119e+06	1.57336e+06	989867	1.66688e+06	513189	985415	1.10684e+06	1.65328e+06	1.68328e+06	1.38024e+06	854489	913287	1.05383e+06	978204	High	High	High	High	High	High	High	High	High	High	High	High	High	High
0	Master Protein	High	F1QGH9	26S proteasome non-ATPase regulatory subunit 11B OS=Danio rerio OX=7955 GN=psmd11b PE=2 SV=1	17	8	83	3	422	47.5	cell organization and biogenesis;protein metabolism;other metabolic processes;other biological processes	cytosol;nucleus;other cell component	other molecular function	Pf01399, Pf18055, Pf18503	322265	psmd11b	dre:322265; F1QGH9; Q7ZTZ8		Ub-specific processing proteases; Neutrophil degranulation; Cross-presentation of soluble exogenous antigens (endosomes); Antigen processing: Ubiquitination & Proteasome degradation; Hedgehog ligand biogenesis; MAPK6/MAPK4 signaling; Neddylation; KEAP1-NFE2L2 pathway; Asymmetric localization of PCP proteins; Regulation of ornithine decarboxylase (ODC); Activation of NF-kappaB in B cells; FBXL7 do…	931206	806318	816889	916396	742171	1.30486e+06	361405	736708	651159	597379	1.06599e+06	882596	723334	749453	721536	731232	High	High	High	High	High	High	Peak Found	High	High	High	High	High	High	High
0	Master Protein	High	Q7ZTT8	NADH dehydrogenase (Ubiquinone) 1 alpha subcomplex 4, like OS=Danio rerio OX=7955 GN=ndufa4a PE=1 SV=1	40	4	79	3	82	9.4		other membranes;mitochondrion		Pf06522	406726	ndufa4l	A0A8N1TQF2; dre:406726; Q7ZTT8	Electron transport chain	Respiratory electron transport; Cytoprotection by HMOX1; TP53 Regulates Metabolic Genes	1.75806e+06	2.47086e+06	2.88301e+06	2.86213e+06	2.07507e+06	2.648e+06	1.22112e+06	1.41261e+06	1.87772e+06	2931572	2.51606e+06	2.08107e+06	1.54595e+06	1.69012e+06	1.65058e+06	1.54981e+06	High	High	High	High	High	High	High	High	High	High	High	High	High	High
0	Master Protein	High	Q1L8R2	Splicing factor proline/glutamine-rich OS=Danio rerio OX=7955 GN=sfpq PE=1 SV=1	9	5	64	5	638	71.9							Q1L8R2			205752	209762	230253	252486	177148	247624	85844.7	164244	203030	270841	293692	244109	153704	186318	161410	169471	High	High	High	High	High	High	High	High	High	High	High	High	High	High
0	Master Protein	High	Q8AWD0	Voltage-dependent anion-selective channel protein 2 OS=Danio rerio OX=7955 GN=vdac2 PE=1 SV=1	18	5	68	5	283	30.3	transport;other biological processes	plasma membrane;other membranes;mitochondrion	transporter activity;other molecular function	Pf01459	322126	wu:fa01a08	A0A8D8KQB0; B2GQ84; dre:322126; F6NZC5; Q8AWD0		Ub-specific processing proteases	925355	1339477	1.20729e+06	1.30988e+06	1.06662e+06	1.48106e+06	493941	813502	948262	1.39975e+06	1.53505e+06	1.08757e+06	700984	752039	957629	1.01772e+06	High	High	High	High	High	High	High	High	High	High	High	High	High	High
0	Master Protein	High	Q6IQ59	Ubiquinol-cytochrome c reductase core protein 2b OS=Danio rerio OX=7955 GN=uqcrc2b PE=1 SV=1	19	7	70	7	454	48.1	protein metabolism	mitochondrion	other molecular function	Pf00675, Pf05193	322549	uqcrc2	A0A8M1MZM2; dre:322549; Q6IQ59		Respiratory electron transport	811330	790162	961220	1.05412e+06	834594	1.36959e+06	371599	659030	644250	674470	1.27755e+06	820655	664754	584874	639015	628744	High	High	High	High	High	High	High	High	High	High	High	High	High	High
0	Master Protein	High	Q568F0	Elongation factor 1-alpha OS=Danio rerio OX=7955 GN=eef1a1b PE=1 SV=1	13	6	88	1	462	50.3	protein metabolism;other metabolic processes		nucleic acid binding activity;other molecular function	Pf00009, Pf03143, Pf03144	100004503	eef1a1l2	A0A8N7XJC3; A0A8N7XJC4; dre:100004503; E7FD96; F1QI74; Q568F0			10026.8		11158.4	19758.4		14877.8		7471.83			14266.6	10289.2	8019.56		26038.5	7829.97	Peak Found	n/a	Peak Found	Peak Found	n/a	Peak Found	n/a	Peak Found	n/a	n/a	Peak Found	Peak Found	Peak Found	n/a
0	Master Protein	High	Q7SXA3	40S ribosomal protein S27a OS=Danio rerio OX=7955 GN=rps27a PE=1 SV=1	31	5	67	5	156	18	protein metabolism;other metabolic processes;other biological processes	cytosol;translational apparatus;nucleus;other cell component	other molecular function	Pf00240, Pf01599	100305059; 100697017; 101064235; 101469089; 102213415; 102235094; 102300686; 102798988; 103044043; 103155344; 103362072; 103386952; 103477385; 104963893; 105010516; 105890926; 105921978; 106510952; 106577118; 106906423; 106938606; 107373867; 107567735; 107579327; 107672676; 107678226; 107752103; 107753896; 108246246; 108412990; 108895696; 109510116; 337810	LOC107567735; LOC107672676; LOC107753896; LOC108895696; LOC112253134; LOC113050948; LOC114795326; LOC120017705; rps27a; rpS27a; Rps27a; RPS27A; UBIQ; zgc:66168	A0A060YFT4; A0A087Y571; A0A1A7XYW5; A0A1A8B1J4; A0A1A8C5I8; A0A1A8GP65; A0A1A8KMP5; A0A1A8L153; A0A1A8RGM1; A0A2I4AI00; A0A2R8QES5; A0A3B1J2Z8; A0A3B3VL35; A0A3B3YQE7; A0A3B4CB12; A0A3B4GZ29; A0A3B4TDV8; A0A3B5BMS1; A0A3B5LAC1; A0A3P8NH81; A0A3P8SPZ3; A0A3P8UJ39; A0A3P8ZI10; A0A3P9B7H8; A0A3P9P9E3; A0A3Q1ANC9; A0A3Q1GPY6; A0A3Q2SNM2; A0A3Q2UWF1; A0A3Q2YDF0; A0A3Q3A087; A0A3Q3E1B8; A0A3Q3JLY0; A0A…	Cytoplasmic ribosomal proteins	Neddylation; UCH proteinases; Synthesis of active ubiquitin: roles of E1 and E2 enzymes; Aggrephagy; Nonsense Mediated Decay (NMD) enhanced by the Exon Junction Complex (EJC); L13a-mediated translational silencing of Ceruloplasmin expression; SRP-dependent cotranslational protein targeting to membrane; Formation of a pool of free 40S subunits; Nonsense Mediated Decay (NMD) independent of the Exon…	1.2416e+06	1.12938e+06	1.04752e+06	1.52954e+06	933854	1.56373e+06	453345	795122	935554	1.38751e+06	2.24397e+06	1.2468e+06	781468	1.01341e+06	1.03863e+06	865035	High	High	High	High	High	High	High	High	High	High	High	High	High	High
0	Master Protein	High	E7F5I3	Periostin, osteoblast-specific factor a OS=Danio rerio OX=7955 GN=postna PE=1 SV=2	13	12	70	12	882	97.1							E7F5I3			4.33473e+06	5.476e+06	6.28978e+06	6.68331e+06	6.60105e+06	8.11568e+06	2.51005e+06	4.0117e+06	896595	889470	1.1164e+06	706901	413444	485078	945314	835824	High	High	High	High	High	High	High	High	High	High	High	High	Peak Found	High
0	Master Protein	High	A8WGA6	Tnnt3b protein OS=Danio rerio OX=7955 GN=tnnt3b PE=1 SV=1	11	2	46	2	284	33.6	cell organization and biogenesis;other biological processes	cytoskeleton	cytoskeletal activity	Pf00992	100003572	b44	A0A8M1NGK1; A8WGA6; dre:100003572			260113	107202	346350	411675	226673	698600	96730	164157	167254	348370	621807	356349	155740	182571	259382	229179	High	High	High	High	High	High	High	High	High	High	High	High	High	High
0	Master Protein	High	F1Q6T0	Bassoon (presynaptic cytomatrix protein) b (Fragment) OS=Danio rerio OX=7955 GN=bsnb PE=1 SV=3	4	11	77	11	3380	367							F1Q6T0			310932	528973	617110	569034	589659	664089	165320	290710	706549	891066	546377	515313	199625	317860	277203	266770	High	High	High	High	High	High	Medium	High	High	High	High	High	Medium	High
0	Master Protein	High	Q6P102	Tyrosine 3-monooxygenase/tryptophan 5-monooxygenase activation protein, beta polypeptide-like OS=Danio rerio OX=7955 GN=ywhabl PE=1 SV=1	29	7	90	3	245	27.9	signal transduction	other cell component	other molecular function	Pf00244	321729	hm:zehn0976	A0A8M2B4D9; F1R1X5; Q6P102		TP53 Regulates Metabolic Genes; Deactivation of the beta-catenin transactivating complex; Regulation of localization of FOXO transcription factors; GP1b-IX-V activation signalling; KSRP (KHSRP) binds and destabilizes mRNA; Rap1 signalling; Activation of BAD and translocation to mitochondria	1.72286e+06	2.0497e+06	1.89528e+06	1.88889e+06	1.41694e+06	1.85348e+06	868737	1.28614e+06	1.14503e+06	1.60978e+06	1.90658e+06	1.57999e+06	1.22827e+06	1.35231e+06	1.40813e+06	1.35744e+06	High	High	High	High	High	High	High	High	High	High	High	High	High	High
0	Master Protein	High	Q5RGK8	Staphylococcal nuclease domain-containing protein OS=Danio rerio OX=7955 GN=snd1 PE=1 SV=2	7	6	70	6	913	102.5	other biological processes	other cell component	nucleic acid binding activity;other molecular function	Pf00565, Pf00567	324404	SN4TDR	A0A8N7UZV3; Q5RGK8			364666	354536	331684	415928	217703	408243	169863	292046	254379	363246	364025	293578	214152	221080	256949	229792	High	High	High	High	High	High	High	High	High	High	High	High	High	High
0	Master Protein	High	A0A0R4IQM9	Syntaxin-binding protein 1a OS=Danio rerio OX=7955 GN=stxbp1a PE=1 SV=1	11	6	71	5	603	68.7	cell-cell signaling;transport	plasma membrane;other membranes;other cell component	other molecular function	Pf00995	574003	fj43h10	A0A0R4IQM9; A0A8M2B819	Insulin signaling		595253	455099	479630	677384	449274	708802	188239	356039	406286	746588	710994	560583	363008	389464	374851	425693	High	High	High	High	High	High	High	High	High	High	High	High	High	High
0	Master Protein	High	A0A0R4IJT8	CCT-theta OS=Danio rerio OX=7955 GN=cct8 PE=1 SV=1	11	6	68	6	558	60.7	protein metabolism;other metabolic processes;other biological processes	cytosol	other molecular function	Pf00118	394037	fa22h09	A0A0R4IJT8; A0A8M2B296			615536	535211	766970	910909	692586	947684	309269	393478	573472	830764	892707	768364	524092	507609	583499	550492	High	High	High	High	High	High	High	High	High	High	High	High	High	High
0	Master Protein	High	A7E2K5	Crystallin, beta B1,-like 2 OS=Danio rerio OX=7955 GN=crybb1l2 PE=1 SV=1	18	5	74	3	221	25.9	developmental processes;other biological processes		other molecular function	Pf00030	560055		A0A8D8G139; A0A8M1NFE9; A7E2K5; dre:560055			4.68687e+06	2.54945e+06	3.48035e+06	5.857e+06	3.30728e+06	3.93535e+06	1.08206e+06	2.16561e+06	2.57347e+06	5.14462e+06	4.26349e+06	5.1871e+06	2.81112e+06	3.36079e+06	2.41321e+06	2.5013e+06	Medium	High	Peak Found	High	Medium	Medium	Medium	High	Medium	High	Medium	High	Medium	High
0	Master Protein	High	A0A0R4IA72	Ryanodine receptor 3 OS=Danio rerio OX=7955 GN=ryr3 PE=1 SV=2	3	13	92	13	4987	563.2							A0A0R4IA72			472699	591828	597727	673632	519551	692104	236147	386366	394960	608831	760415	536635	364895	406635	301803	398202	High	High	High	High	High	High	High	High	High	High	High	High	High	High
0	Master Protein	High	Q6DH07	Arrestin-C OS=Danio rerio OX=7955 GN=arr3a PE=1 SV=1	22	6	72	6	357	39.5	transport;signal transduction;other biological processes		signal transduction activity or receptor binding	Pf00339, Pf02752	436678	arr3l	A0A8M1N0I0; dre:436678; Q6DH07			802672	710006	855271	915333	751266	1.28598e+06	342414	599156	610864	808100	1.52842e+06	764225	658763	457746	684919	602787	High	High	High	High	High	High	High	High	High	High	High	High	High	High
0	Master Protein	High	E7FB76	Collagen, type XXI, alpha 1 OS=Danio rerio OX=7955 GN=col21a1 PE=4 SV=3	9	6	63	6	717	77.6							E7FB76			590058	707362	804046	932413	870298	879635	322176	471867	703714	762739	964787	740940	615167	666722	734990	657935	High	High	High	High	High	High	Medium	High	High	High	High	High	High	High
0	Master Protein	High	F1QF00	Phosphoglucomutase 1 OS=Danio rerio OX=7955 GN=pgm1 PE=1 SV=1	12	5	57	5	561	61.2							F1QF00			307901	392341	399911	345414	185464	515567	148243	259607	230159	308640	372558	256563	181562	208355	223888	204261	High	High	High	High	High	High	High	High	High	High	High	High	High	High
0	Master Protein	High	A0A0R4ID71	Envoplakin b OS=Danio rerio OX=7955 GN=evplb PE=1 SV=1	8	14	103	14	1668	192.4							A0A0R4ID71			2.45824e+06	2.11549e+06	2.37789e+06	2.67221e+06	2.19851e+06	2.89826e+06	1.10324e+06	1.78684e+06	1.76628e+06	2.00653e+06	2.49361e+06	2.17475e+06	1.83123e+06	1.90464e+06	1.92894e+06	1.98026e+06	High	High	High	High	High	High	High	High	High	High	High	High	High	High
0	Master Protein	High	A0A2R8QLR2	Si:ch211-216l23.1 OS=Danio rerio OX=7955 GN=znf423 PE=1 SV=1	7	7	56	7	1379	152.9							A0A2R8QLR2			432057	496444	640744	619039	495509	538074	264691	291277	555797	1.17302e+06	635365	485033	324721	384618	377100	343521	High	High	High	High	High	High	High	High	High	High	High	High	High	High
0	Master Protein	High	A9JRX1	Actinodin2 OS=Danio rerio OX=7955 GN=and2 PE=1 SV=1	11	5	85	5	508	56.5	developmental processes				566702		A0A8M1NEY0; A9JRX1; dre:566702; F6NZL0			904689	338409	1.23564e+06	1.51458e+06	1.07409e+06	1.24993e+06	459354	675294	853718	1.13715e+06	1.13676e+06	847287	595847	722270	856862	694966	High	High	High	High	High	High	High	High	High	High	High	Medium	High	High
0	Master Protein	High	A0A0R4IIA7	Talin 2a OS=Danio rerio OX=7955 GN=tln2a PE=1 SV=2	4	9	61	3	2543	271	cell adhesion;cell organization and biogenesis	plasma membrane;other membranes;cytoskeleton;other cell component	signal transduction activity or receptor binding;cytoskeletal activity	Pf00373, Pf01608, Pf08913, Pf09141, Pf16511, Pf21692	556842	si:busm1-132m23.1	A0A0R4IIA7; A0A8N7V044; dre:556842			158501	256059	254435	385226	70675.8	119004	34700.5	135320	55864.8	220711	120037	171709	51933.7	50077	67126.4	60021.5	Peak Found	Medium	High	Peak Found	Medium	High	Peak Found	Peak Found	Peak Found	Peak Found	High	Peak Found	Peak Found	Peak Found
0	Master Protein	High	E7F354	3-monooxygenase/tryptophan 5-monooxygenase activation protein, gamma polypeptide 2 OS=Danio rerio OX=7955 GN=ywhag2 PE=1 SV=1	29	7	67	3	247	28.3	signal transduction	other cell component	other molecular function	Pf00244	560560		A0A8M9PNI4; dre:560560; E7F354	Cell cycle	TP53 Regulates Metabolic Genes; Regulation of localization of FOXO transcription factors; Activation of BAD and translocation to mitochondria	442301	605425	540103	525778	383382	523252	199889	330891	436128	566811	568457	478574	344742	320195	354261	341559	Peak Found	High	High	High	High	High	High	High	High	High	High	High	High	High
0	Master Protein	High	Q1LVF0	Laminin subunit gamma-1 OS=Danio rerio OX=7955 GN=lamc1 PE=2 SV=2	6	10	78	10	1593	176.1	cell adhesion;cell organization and biogenesis;developmental processes;other biological processes	non-structural extracellular;extracellular matrix		Pf00052, Pf00053, Pf00055	286832	lamc1	dre:286832; Q1LVF0; Q8JHV8			594069	523173	674322	792521	623041	847609	351983	500135	451553	560477	750466	554578	465399	486316	524079	451104	High	High	High	High	High	High	High	High	High	High	High	High	High	High
0	Master Protein	High	A0A2R8RNT6	NADH-ubiquinone oxidoreductase 75 kDa subunit, mitochondrial OS=Danio rerio OX=7955 GN=ino80db PE=1 SV=1	10	8	70	8	766	83.4							A0A2R8RNT6			636431	775923	599746	835134	716574	868970	261581	539551	537455	634057	872765	709220	607822	710050	580129	599474	High	High	High	High	High	High	High	High	High	High	High	High	High	High
0	Master Protein	High	B8JKW4	Complement component c3a, duplicate 1 OS=Danio rerio OX=7955 GN=c3a.1 PE=1 SV=1	6	9	66	8	1643	183.1							B8JKW4			772167	748976	665541	615118	418292	542650	202002	505168	360608	336120	442528	720500	356393	368371	513402	447873	High	High	High	High	High	High	High	High	High	High	High	High	Peak Found	High
0	Master Protein	High	A0A2R8QJK1	Calmodulin OS=Danio rerio OX=7955 GN=calm2a PE=3 SV=1	36	5	76	1	90	10.1							A0A2R8QJK1											125665					23077.3			n/a	n/a	n/a	n/a	n/a	n/a	n/a	n/a	High	n/a	n/a	n/a	n/a	Peak Found
0	Master Protein	High	Q6PC80	Ribosomal protein S5 OS=Danio rerio OX=7955 GN=rps5 PE=1 SV=1	18	3	66	3	204	22.9	cell organization and biogenesis;protein metabolism;other metabolic processes	cytosol;translational apparatus	nucleic acid binding activity;other molecular function	Pf00177		chunp6933	A0A3N0XCT7; A0A8M9QPQ6; Q6PC80		Nonsense Mediated Decay (NMD) enhanced by the Exon Junction Complex (EJC); L13a-mediated translational silencing of Ceruloplasmin expression; Nonsense Mediated Decay (NMD) independent of the Exon Junction Complex (EJC); SRP-dependent cotranslational protein targeting to membrane; Formation of a pool of free 40S subunits; Formation of the ternary complex, and subsequently, the 43S complex; Ribosom…	2.19657e+06	2.21228e+06	1.72015e+06	2.90189e+06	2.91126e+06	3.09948e+06	1.34785e+06	2.05334e+06	2.13236e+06	2.38385e+06	2.97111e+06	3.10012e+06	2.97675e+06	2.46485e+06	2.23423e+06	2.16458e+06	High	High	High	High	High	High	High	High	High	High	High	High	High	High
0	Master Protein	High	A0A2R8RQC2	Far upstream element (FUSE)-binding protein 1 OS=Danio rerio OX=7955 GN=fubp1 PE=1 SV=1	13	7	57	7	670	69.8							A0A2R8RQC2			753238	922852	768833	807550	595349	779554	301182	481457	592651	693580	681897	693745	441689	553077	514148	589206	High	High	High	High	High	High	High	High	High	High	High	High	High	High
0	Master Protein	High	A0A286Y8X9	Eukaryotic translation elongation factor 2b OS=Danio rerio OX=7955 GN=eef2b PE=3 SV=2	8	7	76	2	860	95.7							A0A286Y8X9			764207	592345	746419	919106	598792	909743	249534	524284	543533	814317	933046	715057	436593	468846	646073	515281	High	High	Peak Found	High	High	Peak Found	Medium	High	High	Medium	High	High	High	High
0	Master Protein	High	I3ISA6	Epiplakin 1 OS=Danio rerio OX=7955 GN=eppk1 PE=1 SV=1	12	8	78	8	5476	611.3	cell organization and biogenesis;stress response	other membranes;cytoskeleton;other cell component	other molecular function	Pf00681	101885652	cb159	A0A8M1P2Q9; dre:101885652; I3ISA6			730095	777958	856234	942788	774973	1.00024e+06	349707	473939	660447	964973	1.00874e+06	754240	575473	532478	624574	563406	High	High	High	High	High	High	High	High	High	High	High	High	High	High
0	Master Protein	High	B8A4A6	Gamma-synuclein OS=Danio rerio OX=7955 GN=sncga PE=1 SV=1	34	4	49	3	118	12.1							B8A4A6			519518	1.04107e+06	755237	635445	464459	612689	336121	440106	550737	755042	665169	528234	324090	460432	424722	382844	High	High	High	High	High	High	High	High	High	High	High	High	High	High
0	Master Protein	High	Q6PC13	Prohibitin OS=Danio rerio OX=7955 GN=phb2a PE=1 SV=1	31	10	79	10	302	33.3	cell organization and biogenesis	plasma membrane;other membranes;mitochondrion		Pf01145	324421	phb2	A0A8M6Z8E5; dre:324421; Q6PC13		Cellular response to mitochondrial stress	440670	988212	1.02236e+06	519493	547874	1.07401e+06	571051	526782	813548	939782	1.34008e+06	678056	692973	617807	666096	555692	High	High	High	High	High	High	High	High	High	High	High	High	High	High
0	Master Protein	High	A0A2R8Q1C6	60S ribosomal protein L36a OS=Danio rerio OX=7955 GN=rpl36a PE=1 SV=1	11	3	63	3	165	19.6							A0A2R8Q1C6			2.43537e+06	3.69116e+06	6.25813e+06	5.98096e+06	4.04783e+06	4.61591e+06	2.32878e+06	2.40103e+06	3.40195e+06	5.32603e+06	5.06447e+06	3.04035e+06	2.63967e+06	2.70996e+06	2.807e+06	2.47781e+06	High	High	High	High	High	High	High	High	High	High	High	High	High	High
0	Master Protein	High	F6P3G4	26S proteasome non-ATPase regulatory subunit 11A OS=Danio rerio OX=7955 GN=psmd11a PE=2 SV=1	19	8	68	3	421	47.3	cell organization and biogenesis;protein metabolism;other metabolic processes;other biological processes	cytosol;nucleus;other cell component	other molecular function	Pf01399, Pf18055, Pf18503	503934	psmd11a	A0AUR6; dre:503934; F6P3G4			377232	188116	360426	275289	221446	291076	170600	241522	314476	352632	412488	409996	285639	333420	255251	280673	High	High	High	High	High	High	Peak Found	Peak Found	High	High	High	High	High	High
0	Master Protein	High	A0A5H1ZRJ2	Catenin beta-1 OS=Danio rerio OX=7955 GN=ctnnb1 PE=1 SV=1	7	6	64	4	789	86.5	cell adhesion	other membranes	other molecular function	Pf00514	30265	ctnnb	A0A5H1ZRJ2; A0A8M2B4T6	Adipogenesis; Wnt Signaling Pathway and Pluripotency; Wnt signaling pathway; Non-canonical Wnt pathway		1.483e+06	583170	572167	267589	411785	1.06248e+06	175494	240637	479919	579016	1.00368e+06	469135	384346	233871	974105	460134	High	High	High	High	High	High	High	High	High	High	High	High	High	High
0	Master Protein	High	F1RDG4	Si:dkey-222f2.1 OS=Danio rerio OX=7955 GN=si:dkey-222f2.1 PE=1 SV=1	11	5	70	2	438	50	cell organization and biogenesis;other biological processes	cytoskeleton	bone, tooth or skin structural activity	Pf00038, Pf16208	568321		A0A8N7TBR8; F1RDG4			229135	88990.1	360287	390893	266434	259013	100543	262363	259793	285817	402571	306324	179588	265352	229816	253964	Medium	Medium	Medium	High	Peak Found	Peak Found	Medium	Medium	Medium	High	Medium	Medium	Medium	Medium
0	Master Protein	High	E7F8M1	Crystallin, beta B1,-like 1 OS=Danio rerio OX=7955 GN=crybb1l1 PE=1 SV=2	14	3	58	1	219	25.6	developmental processes;other biological processes		other molecular function	Pf00030	553473		A0A8M2BHG5; dre:553473; E7F8M1			18513.5	8872.96	15252.8	17585.8	14579.3	31373.5	7992.92		21291.4	38670.9	34709.1	12115			4743.77		Medium	Peak Found	Peak Found	Peak Found	Peak Found	Peak Found	Peak Found	n/a	Peak Found	High	High	Peak Found	n/a	n/a
0	Master Protein	High	Q503K1	Transforming growth factor-beta-induced protein ig-h3 OS=Danio rerio OX=7955 GN=tgfbi PE=1 SV=1	14	9	103	9	677	74.1							Q503K1			1.72821e+06	1.0063e+06	2.02923e+06	2.37291e+06	1.83302e+06	2.57265e+06	785561	1.61952e+06	1.51057e+06	1.31838e+06	2.81465e+06	1.90042e+06	1.38886e+06	1.2627e+06	1.70233e+06	1.62035e+06	High	High	High	High	High	High	High	High	High	High	High	High	High	High
0	Master Protein	High	F1Q7K3	Si:ch73-386h18.1 OS=Danio rerio OX=7955 GN=si:ch73-386h18.1 PE=4 SV=2	0	1	39	1	3356	372.4	other biological processes	nucleus	nucleic acid binding activity;other molecular function	Pf00046, Pf00096	563768	si:ch73-386h18.1	A0A8N7T7C1; dre:563768; F1Q7K3; F1QZY8		RUNX3 regulates CDKN1A transcription	4.20889e+06	4.7326e+06	5.58137e+06	5.85356e+06	4.37142e+06	7.05181e+06	2.2539e+06	2.14454e+06	3.91323e+06	6.24915e+06	9.64439e+06	3.88175e+06	2.29771e+06	2.47414e+06	3.89815e+06	2.94015e+06	High	High	High	High	High	High	Medium	Medium	High	High	High	High	High	High
0	Master Protein	High	A0A0R4IHV1	Pyruvate kinase OS=Danio rerio OX=7955 GN=pkmb PE=1 SV=1	13	6	72	5	530	58.3							A0A0R4IHV1			624601	731525	866954	965129	483043	629205	142085	357958	559950	642929	812784	652792	422213	612945	525993	448986	High	High	High	High	High	High	High	High	High	High	High	High	Medium	Medium
0	Master Protein	High	Q6DHU3	Keratin 97 OS=Danio rerio OX=7955 GN=krt97 PE=1 SV=1	12	6	92	5	438	49.8		cytoskeleton	other molecular function	Pf00038	436656	cb112	A0A8D8IBX1; A0A8M1N0G0; dre:436656; Q6DHU3		Formation of the cornified envelope	7.05933e+06	4.62547e+06	1.41101e+06	2.35264e+06	2.96792e+06	3.58405e+06	607581	962099	2.77388e+06	2.73322e+06	1.50121e+06	1.61627e+06	4.40504e+06	4.60221e+06	1.12733e+07	2.76671e+06	High	High	High	High	High	High	High	High	High	High	High	High	High	High
0	Master Protein	High	A0A2R8QDC7	Actinin, alpha 4 OS=Danio rerio OX=7955 GN=actn4 PE=1 SV=1	12	9	70	7	923	106.1			cytoskeletal activity;other molecular function	Pf00307, Pf00435, Pf08726, Pf13833		wu:fb53f05	A0A2R8QDC7; A0A8M9QH30			422648	337965	494153	509357	366906	702812	171473	293704	365285	516125	706340	426381	273799	265507	438221	349681	High	High	High	High	High	High	Medium	High	High	High	High	High	High	High
0	Master Protein	High	A0A0R4ILE1	Si:ch73-347e22.4 OS=Danio rerio OX=7955 GN=si:ch73-347e22.4 PE=1 SV=1	3	6	53	6	2461	274.9	other biological processes	nucleus	nucleic acid binding activity;other molecular function	Pf00096	100536830		A0A0R4ILE1; A0A8M1RJA9; dre:100536830			1.23014e+06	358035	1.58372e+06	1.73761e+06	1.3712e+06	1.90039e+06	510347	964738	1.22414e+06	1.90582e+06	2.6857e+06	1.08678e+06	655110	686358	1.04849e+06	904094	High	High	High	High	High	High	High	High	High	High	High	High	High	High
0	Master Protein	High	Q7ZVG7	Fgg protein OS=Danio rerio OX=7955 GN=fgg PE=1 SV=1	15	7	66	7	431	48.8	cell adhesion;cell organization and biogenesis;protein metabolism;other metabolic processes;stress response	non-structural extracellular;extracellular matrix	signal transduction activity or receptor binding	Pf00147, Pf08702	406327	fb60h05	A0A8N7XJ66; dre:406327; F1RCB0; F6NMZ1; Q7ZVG7			681629	1.08225e+06	877627	900150	417188	571823	354742	558833	296409	408417	412574	419696	202468	299396	375355	382976	High	High	High	High	High	High	High	High	High	High	High	High	High	High
0	Master Protein	High	Q6NX10	ADP/ATP translocase OS=Danio rerio OX=7955 GN=slc25a4 PE=1 SV=1	22	7	85	3	298	32.7	cell organization and biogenesis;transport	other membranes;mitochondrion	transporter activity	Pf00153	327067	fa22e07	A0A8D8F9M1; A0A8M1PQQ4; dre:327067; Q6NX10	Electron transport chain	Transport of nucleosides and free purine and pyrimidine bases across the plasma membrane	758307	577551	1.04383e+06	921089	803562	1.74482e+06	313030	452916	524979	1.38914e+06	1.95144e+06	779061	429098	389380	578820	665552	High	Medium	High	High	High	High	High	High	High	High	High	High	High	High
0	Master Protein	High	F1QEX9	Ryanodine receptor 1 OS=Danio rerio OX=7955 GN=ryr1b PE=1 SV=3	2	12	64	12	5078	574.8							F1QEX9			514661	435977	567995	830986	653406	911979	237662	375532	297550	500466	605454	410731	268496	325719	338187	334323	High	High	High	High	High	High	High	High	High	High	High	High	High	High
0	Master Protein	High	Q7ZUI4	Thioredoxin OS=Danio rerio OX=7955 GN=zgc:56493 PE=1 SV=1	37	3	42	3	108	12			other molecular function	Pf00085	336637	TXN	A0A8D8KK99; A0A8N1TYA0; dre:336637; Q7ZUI4		TP53 Regulates Metabolic Genes; Detoxification of Reactive Oxygen Species; The NLRP3 inflammasome; Interconversion of nucleotide di- and triphosphates; Protein repair	180382	321265	195238	200634	95503.2	303057	108464	122336	200880	295953	652337	202216	98460.3	157112	191414	126147	High	High	High	High	High	High	High	High	High	High	High	High	High	High
0	Master Protein	High	Q6PFT0	Flotillin OS=Danio rerio OX=7955 GN=flot2b PE=1 SV=1	13	5	53	2	428	46.9	other biological processes	plasma membrane;other membranes;other cytoplasmic organelle;other cell component		Pf01145, Pf15975	393612	zgc:64103	A0A8M1PFI1; dre:393612; Q6PFT0	Insulin signaling		40047.5	31064.2	36518.9	46371.1	33871.5	51209.1	13733.1	20895.7	30543	51170.5	78508.3	52072.4	36507.2	34554.7	52137.6	44514.6	High	Peak Found	Peak Found	High	Peak Found	Medium	Peak Found	Peak Found	Peak Found	Medium	Peak Found	Peak Found	Peak Found	Peak Found
0	Master Protein	High	F1QEY8	D-3-phosphoglycerate dehydrogenase OS=Danio rerio OX=7955 GN=phgdh PE=1 SV=1	5	2	36	2	528	55.6	other metabolic processes		other molecular function	Pf00389, Pf02826, Pf19304	321928	fb38f06	A0A8M1PFH7; dre:321928; F1QEY8			258787	328341	340721	329419	211874	330289	140735	209421	185362	248017	325374	256195	162269	172087	177832	164042	High	High	High	High	High	High	High	High	High	High	High	High	High	High
0	Master Protein	High	B8JL29	High mobility group box 2a OS=Danio rerio OX=7955 GN=hmgb2a PE=1 SV=1	16	4	44	4	213	24.1							B8JL29			740170	543231	809287	934260	615473	1.14774e+06	292732	626577	581134	874870	1.49188e+06	818302	493630	591810	645950	524499	High	High	High	High	High	High	High	High	High	High	High	High	High	High
0	Master Protein	High	A0A0R4IQN8	Nascent polypeptide-associated complex subunit alpha OS=Danio rerio OX=7955 GN=naca PE=1 SV=1	12	12	72	12	1030	104.6		translational apparatus		Pf01849, Pf19026	195823		A0A0R4IQN8	Nodal signaling pathway		464411	525308	1.05334e+06	1.16608e+06	839380	782450	330125	346467	732887	865774	927754	673350	481505	499191	507303	538085	High	High	High	High	High	High	Medium	High	High	High	High	High	High	High
0	Master Protein	High	F1QZT8	Calpain inhibitor OS=Danio rerio OX=7955 GN=cast PE=1 SV=3	5	4	45	4	839	87.3		other cell component	enzyme regulator activity	Pf00748	563084	sb:cb966	A0A8M2B7Y1; F1QZT8	Exercise-induced circadian regulation		175212	267386	283413	259060	253183	319813	109221	163903	223454	287141	275969	212197	177338	202365	219937	192121	High	High	High	High	High	High	High	High	High	High	High	High	High	High
0	Master Protein	High	F1QET7	Fascin OS=Danio rerio OX=7955 GN=fscn1a PE=1 SV=1	12	6	62	6	491	54.7							F1QET7			498594	628873	815319	720013	545184	821305	342195	464410	524762	657820	670925	614865	437791	499430	424640	487038	High	High	High	High	High	High	High	High	High	High	High	High	High	High
0	Master Protein	High	B8A688	Si:ch211-198a12.6 OS=Danio rerio OX=7955 GN=si:ch211-198a12.6 PE=1 SV=1	9	5	71	5	524	59.3	other biological processes		nucleic acid binding activity;other molecular function	Pf00096	563253	fa08f12	A0A8N1Z0T1; B8A688; dre:563253			3.97638e+06	4.4428e+06	5.87021e+06	5.13688e+06	4.13531e+06	4.34388e+06	2.30144e+06	2.4759e+06	4.6026e+06	1.18079e+07	5.22683e+06	3.4272e+06	2.48714e+06	2.91249e+06	3.05982e+06	2.66911e+06	High	High	High	High	High	High	High	High	High	High	High	High	High	High
0	Master Protein	High	A0A0R4IGN3	Protein disulfide-isomerase (Fragment) OS=Danio rerio OX=7955 GN=pdia3 PE=1 SV=1	17	7	60	7	459	51.1							A0A0R4IGN3			454038	476036	631183	705787	498691	662489	200564	378490	310940	404444	598324	392661	258158	294468	437758	320825	High	High	High	High	High	High	High	High	High	High	High	High	High	High
0	Master Protein	High	Q6TH32	Cofilin 1 OS=Danio rerio OX=7955 GN=cfl1 PE=1 SV=1	21	3	66	2	165	18.8	cell adhesion;cell organization and biogenesis;developmental processes;other biological processes	cytoskeleton;other cell component	cytoskeletal activity	Pf00241	321496	CFL2	A0A8D8LAE9; A0A8M1PHD2; dre:321496; Q6TH32	Non-canonical Wnt pathway		290819	1.09708e+06	323789	271959	169328	520530	115681	240157	248514	357255	793488	365323	177414	159773	308838	231777	High	High	High	High	High	High	High	High	High	High	High	High	High	High
0	Master Protein	High	A0A2R8QNE6	Protein RCC2 homolog OS=Danio rerio OX=7955 GN=rcc2 PE=1 SV=1	13	5	56	5	516	56.6							A0A2R8QNE6			388228	473612	529821	596762	446238	587371	256829	326629	357208	413942	523073	447827	300852	274936	386684	393373	High	High	High	High	High	High	High	High	High	High	High	High	High	High
0	Master Protein	High	A0A0R4IA21	Zinc finger protein 236 OS=Danio rerio OX=7955 GN=znf236 PE=4 SV=1	4	5	50	5	1782	197.6							A0A0R4IA21			331950	221886	405838	341150	327503	483555	164819	251441	371788	531469	508274	318057	204182	236168	307525	224238	High	High	High	High	High	High	High	High	High	High	High	High	High	High
0	Master Protein	High	Q1MTI1	Syntaxin 1B OS=Danio rerio OX=7955 GN=stx1b PE=1 SV=1	27	7	63	7	288	33.3	cell organization and biogenesis;transport	other membranes	other molecular function	Pf00804, Pf05739		LOC122148769	A0A7J6C4L0; A0A8C2JDX1; A0A9J8AZ30; Q1MTI1			605925	466761	368007	513313	313270	528818	175060	337631	339737	1.03205e+06	787209	438346	348674	332771	405550	366136	High	High	High	High	High	High	High	High	High	High	High	High	High	Medium
0	Master Protein	High	Q7ZUM0	Tyrosine 3-monooxygenase/tryptophan 5-monooxygenase activation protein, theta polypeptide a OS=Danio rerio OX=7955 GN=ywhaqa PE=1 SV=1	18	5	60	1	245	27.7	signal transduction	other cell component	other molecular function	Pf00244	399487	ywhaq	A8KC01; dre:399487; F6NNX8; Q7ZUM0		TP53 Regulates Metabolic Genes; Regulation of localization of FOXO transcription factors; Activation of BAD and translocation to mitochondria ; TP53 Regulates Transcription of Genes Involved in G2 Cell Cycle Arrest	133108	165371	141985	185364	143819	134098	65019.8	114684	93892.4	163547	191375	149335	122793	131015	89582.6	95753	High	High	Peak Found	Peak Found	Peak Found	High	Medium	High	High	Medium	High	Medium	High	High
0	Master Protein	High	Q5TZ66	Synaptosomal-associated protein 25-A OS=Danio rerio OX=7955 GN=snap25a PE=2 SV=1	20	3	37	3	204	22.8	cell-cell signaling;cell cycle OR cell proliferation;cell organization and biogenesis;transport;other biological processes	plasma membrane;other membranes;other cell component	transporter activity;other molecular function	Pf00835	30712	snap25a	dre:30712; O93578; Q5TZ65; Q5TZ66; Q6P3L7		Neutrophil degranulation	395250	323815	370878	473597	332198	536721	192287	280087	381419	515795	313815	449407	327936	321080	380435	81000.3	High	High	High	High	High	High	High	High	High	High	High	High	High	High
0	Master Protein	High	Q5BJJ2	Ribosomal protein L3 OS=Danio rerio OX=7955 GN=rpl3 PE=1 SV=1	7	3	59	3	403	46.2	protein metabolism;other metabolic processes;developmental processes	cytosol;translational apparatus	nucleic acid binding activity;other molecular function	Pf00297			A0A2R8Q924; Q5BJJ2			2.30953e+06	3500471	3.41186e+06	3.56729e+06	2.7119e+06	3.40499e+06	1.44785e+06	2.15521e+06	2.37595e+06	3.28106e+06	2.99583e+06	2.49374e+06	2.16128e+06	2.08496e+06	2.2025e+06	1.88492e+06	High	High	High	High	High	High	High	High	High	High	High	High	High	High
0	Master Protein	High	A0A2R8QJ57	Si:ch1073-55a19.2 OS=Danio rerio OX=7955 GN=ranbp2 PE=1 SV=1	4	10	71	10	2953	326.5							A0A2R8QJ57			531960	503538	667446	614828	545263	662194	239384	389941	469768	510071	715983	503543	361603	309202	456738	379230	High	High	High	High	High	High	High	High	High	High	High	High	High	High
0	Master Protein	High	A0A2R8Q108	Dolichyl-diphosphooligosaccharide--protein glycosyltransferase subunit 2 OS=Danio rerio OX=7955 GN=rpn2 PE=1 SV=1	8	4	44	4	643	70.7							A0A2R8Q108			238674	121960	246385	272776	154781	314216	88080.1	200104	219896	409952	520946	228612	122481	152094	196260	224992	High	High	High	High	High	High	High	High	High	High	High	High	High	High
0	Master Protein	High	Q1LYB7	60S ribosomal protein L13a OS=Danio rerio OX=7955 GN=rpl13a PE=1 SV=1	20	5	73	5	205	23.7	protein metabolism;other metabolic processes;other biological processes	cytosol;translational apparatus	nucleic acid binding activity;other molecular function	Pf00572			Q1LYB7			1.59575e+06	1.42042e+06	2.06195e+06	2.06248e+06	1.28708e+06	1.69099e+06	574364	1.1247e+06	1.195e+06	1.64335e+06	2.05053e+06	1.28097e+06	964092	976228	1.05847e+06	1.15254e+06	High	High	High	High	High	High	High	High	High	High	High	High	High	High
0	Master Protein	High	A0A2R8Q6T7	Dihydropyrimidinase-related protein 2 OS=Danio rerio OX=7955 GN=dpysl2a PE=1 SV=1	7	4	63	1	575	62.9							A0A2R8Q6T7			187097	177581	151918	241009	157321	180013	58448.5	140425	125741	132342	249787	182696	133465	163528	133792	121955	High	High	High	High	High	High	Medium	High	Peak Found	Peak Found	Peak Found	Peak Found	Peak Found	High
0	Master Protein	High	Q804H0	Annexin OS=Danio rerio OX=7955 GN=anxa1c PE=1 SV=1	17	5	49	4	341	37.6	cell-cell signaling;cell organization and biogenesis;stress response;transport;developmental processes;signal transduction;other biological processes	non-structural extracellular;plasma membrane;other membranes;other cell component	enzyme regulator activity;other molecular function	Pf00191	494158	ANX Ic	A0A8M1PAK9; dre:494158; Q804H0			461077	406712	422498	502918	388445	648592	221337	359405	390722	869279	800946	547741	387774	309503	401665	360910	High	High	High	High	High	High	High	High	High	High	High	High	High	High
0	Master Protein	High	Q9DEG7	C-terminal-binding protein 1 OS=Danio rerio OX=7955 GN=ctbp1 PE=1 SV=1	6	3	46	1	449	48.4							Q9DEG7			183582	147574	175775	196220	148782	200151	63452.1	135054	134255	204893	200065	194185	117675	139623	153459	124044	High	High	High	High	High	High	High	High	High	High	High	High	High	High
0	Master Protein	High	A0A2R8RJQ6	Uncharacterized protein OS=Danio rerio OX=7955 PE=4 SV=1	2	5	40	5	2355	262.2							A0A2R8RJQ6			380222	426629	448474	587515	496505	489383	89643.3	293096	484658	645231	490471	329634	153734	231638	105919	148295	High	High	High	High	High	High	High	High	High	High	High	High	High	High
0	Master Protein	High	A2AWE1	Peroxiredoxin-1 OS=Danio rerio OX=7955 GN=prdx1 PE=1 SV=2	25	5	58	2	199	22	other metabolic processes;stress response;other biological processes	cytosol;other cell component	other molecular function	Pf00578, Pf10417	541344	hm:zehl0637	A0A0R4IYJ8; A0A8M1N4M2; A2AWE1; dre:541344; F1RA95		TP53 Regulates Metabolic Genes; Detoxification of Reactive Oxygen Species; NFE2L2 regulating anti-oxidant/detoxification enzymes	601445	409613	370961	489045	268910	541683	192337	417130	353407	373950	708359	564398	344350	482842	466638	351715	High	Peak Found	High	High	Medium	High	Peak Found	Peak Found	Peak Found	Peak Found	Peak Found	Peak Found	Peak Found	Peak Found
0	Master Protein	High	F1R3D3	Glyceraldehyde-3-phosphate dehydrogenase OS=Danio rerio OX=7955 GN=gapdhs PE=1 SV=1	10	4	104	3	335	36.1							F1R3D3			2.72685e+06	2.63823e+06	3.02952e+06	3.14652e+06	2.45474e+06	3.49431e+06	1.40427e+06	1.83876e+06	2.17377e+06	3.32227e+06	2.87665e+06	2.48143e+06	1.77543e+06	1.73854e+06	2.03254e+06	1.93289e+06	High	High	High	High	High	High	High	High	High	High	High	High	High	High
0	Master Protein	High	Q561Z7	Serine protease 1 OS=Danio rerio OX=7955 GN=prss1 PE=1 SV=1	5	1	39	1	247	26.5	protein metabolism	non-structural extracellular	other molecular function	Pf00089	65223	try	B2GTK8; dre:65223; Q561Z7		Neutrophil degranulation; Collagen degradation; Activation of Matrix Metalloproteinases	1.94644e+06	1.67899e+06	1.28865e+06	1.36446e+06	919412	2.19631e+06	1.01478e+06	1.03951e+06	950668	955710	1.68366e+06	1.11122e+06	1.24956e+06	826175	1.56857e+06	1.11157e+06	High	High	High	High	High	High	High	High	High	High	High	High	High	High
0	Master Protein	High	F1RAG3	Nidogen 1a OS=Danio rerio OX=7955 GN=nid1a PE=1 SV=2	6	5	50	5	1175	130	cell adhesion;cell-cell signaling;signal transduction	extracellular matrix;other membranes	other molecular function	Pf00058, Pf00086, Pf06119, Pf07474, Pf07645, Pf12662, Pf12947	562690		A0A8N7UUY5; F1RAG3			244922	180078	265710	320979	255495	355064	98705.4	199006	175397	230914	351014	223317	159721	133643	190474	203355	High	High	High	High	High	High	High	High	High	High	High	High	High	High
0	Master Protein	High	Q6IQI7	Heat shock 10 protein 1 OS=Danio rerio OX=7955 GN=hspe1 PE=1 SV=1	42	4	57	4	100	11	protein metabolism;other metabolic processes	mitochondrion	other molecular function	Pf00166	58041	cpn10	A0A8M1PA86; dre:58041; Q6IQI7		RHOG GTPase cycle	1.16417e+06	1.47434e+06	1.40956e+06	1.69577e+06	1.05263e+06	1.895e+06	722899	1.02928e+06	1.28098e+06	1.4857e+06	2.03234e+06	1.6796e+06	1.09009e+06	1.32108e+06	1.22075e+06	1.17078e+06	High	High	High	High	High	High	High	High	High	High	High	High	High	High
0	Master Protein	High	A0A2R8RZX5	ATP-dependent 6-phosphofructokinase OS=Danio rerio OX=7955 GN=pfkmb PE=1 SV=1	3	2	34	2	805	87.6							A0A2R8RZX5			892187	1.04561e+06	1.24787e+06	1.34686e+06	1.12485e+06	1.2613e+06	419635	699352	709912	875495	918520	755682	625004	614470	676452	692616	High	High	High	High	High	High	High	High	High	High	High	High	High	High
0	Master Protein	High	A0A2R8Q2N0	10-formyltetrahydrofolate dehydrogenase OS=Danio rerio OX=7955 GN=aldh1l1 PE=1 SV=1	8	7	54	6	903	100.1							A0A2R8Q2N0			317923	283284	397786	296014	119112	334752	141442	253747	182598	231344	349097	233940	175716	151532	258345	173223	High	High	High	High	Peak Found	High	High	High	Medium	High	High	Medium	Medium	Medium
0	Master Protein	High	A0A2R8PYA0	Proteasome subunit beta OS=Danio rerio OX=7955 GN=psmb5 PE=1 SV=1	13	3	49	3	269	29.5							A0A2R8PYA0			268264	105661	173724	252898	248475	212985	60164.9	140146	169622	386380	251880	206264	178707	219355	144604	197326	High	High	High	High	High	High	High	High	High	High	High	High	High	High
0	Master Protein	High	A0A2R8Q815	Uncharacterized protein OS=Danio rerio OX=7955 PE=3 SV=1	10	2	74	1	172	21.1							A0A2R8Q815			758067		352554	745216	409062	517589	126399	358804	371058	660788	726967	731416	368601	508775	342363	412207	High	n/a	High	High	Peak Found	High	Medium	High	Peak Found	High	High	Peak Found	Medium	High
0	Master Protein	High	Q6DHS3	Ribosomal protein L15 OS=Danio rerio OX=7955 GN=rpl15 PE=1 SV=1	23	5	55	5	204	24	protein metabolism;other metabolic processes	cytosol;translational apparatus;other cell component	nucleic acid binding activity;other molecular function	Pf00827	445053	rpl15; wu:fa92b05	A0A8D8CWB1; dre:445053; F6P056; F6P4T5; Q6DHS3; Q7T3N8	BMP signaling pathway; Cytoplasmic ribosomal proteins	Nonsense Mediated Decay (NMD) enhanced by the Exon Junction Complex (EJC); L13a-mediated translational silencing of Ceruloplasmin expression; SRP-dependent cotranslational protein targeting to membrane; Formation of a pool of free 40S subunits; Nonsense Mediated Decay (NMD) independent of the Exon Junction Complex (EJC)	1.25741e+06	1.38416e+06	1.39651e+06	1.6616e+06	978211	1.48327e+06	475433	775537	862106	1.59538e+06	1.26982e+06	1.09025e+06	773202	875290	697610	686290	High	High	High	High	High	High	High	High	High	High	High	High	High	High
0	Master Protein	High	X1WD71	AP-2 complex subunit alpha OS=Danio rerio OX=7955 GN=ap2a1 PE=1 SV=1	5	5	48	5	959	106							X1WD71			234092	214573	268712	298605	241599	290646	119426	185595	201267	353168	331598	318573	223771	211407	178821	201686	Medium	High	High	High	High	High	Medium	High	High	High	High	High	High	High
0	Master Protein	High	F1QG80	Ribosomal protein L22 OS=Danio rerio OX=7955 GN=rpl22 PE=1 SV=1	17	2	43	2	141	16.3	protein metabolism;other metabolic processes;other biological processes	translational apparatus;nucleus;other cell component	nucleic acid binding activity;other molecular function	Pf01776			F1QG80			433151	464129	492104	534055	379670	617698	193248	310005	355700	486321	774051	409746	323817	300460	439001	297964	High	High	High	High	High	High	High	High	High	High	High	High	High	High
0	Master Protein	High	E7F049	Kinectin 1 OS=Danio rerio OX=7955 GN=ktn1 PE=1 SV=2	8	9	49	9	1262	142.1	transport;other biological processes	other membranes;ER/Golgi	cytoskeletal activity	Pf05104	368207	cb213	A0A8M1P1K0; dre:368207; E7F049			156918	348228	249085	329464	218327	321747	61885.7	108011	195914	203513	414153	251789	100194	164825	119814	159989	High	High	High	High	High	High	High	High	High	High	High	High	High	High
0	Master Protein	High	F1QTL9	Heterogeneous nuclear ribonucleoprotein A0b OS=Danio rerio OX=7955 GN=hnrnpa0b PE=1 SV=1	15	5	57	5	314	32.5							F1QTL9			1.7741e+06	1.90363e+06	2.09299e+06	2.13055e+06	1.95356e+06	2.49163e+06	1.06828e+06	1.51992e+06	1.41879e+06	2.77169e+06	2.09528e+06	1.90002e+06	1.52803e+06	1.41728e+06	1.44767e+06	1.40933e+06	High	High	High	High	High	High	High	High	High	High	High	High	High	High
0	Master Protein	High	Q5XJ10	Glyceraldehyde-3-phosphate dehydrogenase OS=Danio rerio OX=7955 GN=gapdh PE=2 SV=2	9	3	102	2	333	35.8	cell organization and biogenesis;protein metabolism;other metabolic processes;other biological processes	cytosol;cytoskeleton;nucleus;other cell component	cytoskeletal activity;other molecular function	Pf00044, Pf02800	317743	gapdh	dre:317743; Q1RM54; Q5XJ10	Glycolysis and gluconeogenesis	Gluconeogenesis; Glycolysis	1.00905e+06	1.06057e+06	870094	992689	629460	1.01279e+06	406659	625160	660680	881407	718933	686974	584662	636707	703485	560404	High	High	High	High	High	High	High	High	High	High	High	High	High	High
0	Master Protein	High	Q6NWC1	Voltage-dependent anion-selective channel protein 1 OS=Danio rerio OX=7955 GN=vdac1 PE=1 SV=1	23	6	66	6	283	30.6	transport	other membranes;mitochondrion	transporter activity	Pf01459	334582	VDAC1	B1H1L7; dre:334582; Q6NWC1		Ub-specific processing proteases; Pyruvate metabolism	421540	390171	473378	442207	360192	562878	178574	276012	333327	493111	600172	404093	228120	298672	327647	273457	High	High	High	High	High	High	High	High	High	High	High	High	High	Medium
0	Master Protein	High	A0A0B4J1A5	EWS RNA-binding protein 1a OS=Danio rerio OX=7955 GN=ewsr1a PE=1 SV=1	6	3	45	3	626	64.9	cell cycle OR cell proliferation;cell organization and biogenesis;developmental processes;other biological processes	nucleus	nucleic acid binding activity;other molecular function	Pf00076, Pf00641	323597	EWSR1	A0A0B4J1A5; A0A8N1TRE3; dre:323597			255060	228271	297732	373184	229434	334550	111461	179616	195233	257725	304660	234059	138803	155568	196759	190323	High	High	High	High	High	High	High	High	High	High	High	High	High	High
0	Master Protein	High	A0A0R4J8E6	Pre-mRNA-processing factor 8 OS=Danio rerio OX=7955 GN=prpf8 PE=1 SV=1	3	7	57	7	2342	274.2	cell organization and biogenesis;RNA metabolism OR transcription;other metabolic processes	nucleus	nucleic acid binding activity;other molecular function	Pf01398, Pf08082, Pf08083, Pf08084, Pf10596, Pf10597, Pf10598, Pf12134	393951	id:ibd1257	A0A0R4J8E6; A0A8M2B4I2; dre:393951	mRNA processing		656341	260141	775192	882850	722753	899736	299059	467139	500897	582687	917640	508741	365526	371458	461183	403522	High	High	High	High	High	High	High	High	High	High	High	High	Medium	High
0	Master Protein	High	A0A0R4IGG3	Triosephosphate isomerase OS=Danio rerio OX=7955 GN=tpi1b PE=1 SV=2	30	6	44	3	248	26.8	other metabolic processes		other molecular function	Pf00121	560753		A0A0R4I9C4; A0A0R4IGG3; dre:560753	Glycolysis and gluconeogenesis		1.29301e+06	1.0727e+06	1.55441e+06	1.52397e+06	1.09179e+06	2.07263e+06	571012	1.03116e+06	1.37352e+06	1.94958e+06	2.44303e+06	1.49862e+06	1.04111e+06	1.01697e+06	1.15019e+06	922382	High	High	High	High	High	High	Peak Found	High	High	High	High	High	Medium	Medium
0	Master Protein	High	A0A2R8RX09	Troponin I type 2a (skeletal, fast), tandem duplicate 4 OS=Danio rerio OX=7955 GN=tnni2a.4 PE=1 SV=1	11	2	34	2	208	23.8							A0A2R8RX09			299338	357583	291950	367932	215117	319355	130731	209411	591876	590370	991394	419071	255773	311642	447687	495432	High	Medium	High	High	High	High	High	High	High	High	High	High	High	High
0	Master Protein	High	A0A2R8PYN1	RNA helicase OS=Danio rerio OX=7955 GN=eif4a1b PE=1 SV=1	10	4	43	4	412	46.9							A0A2R8PYN1			447239	356617	407768	488960	380979	720579	194181	306110	507716	491162	792295	424914	297298	275936	459590	432983	High	High	High	High	High	High	High	High	High	High	High	High	High	High
0	Master Protein	High	Q6PBW5	Retinoid isomerohydrolase OS=Danio rerio OX=7955 GN=rpe65a PE=2 SV=1	6	3	52	3	531	60.8	other metabolic processes;other biological processes	plasma membrane;other membranes;ER/Golgi	other molecular function	Pf03055	393724	rpe65a	dre:393724; Q6PBW5	Nodal signaling pathway	The canonical retinoid cycle in rods (twilight vision)	416132	282778	405681	476102	341391	788147	149107	316111	293824	437823	603939	397724	244853	281203	365418	394113	High	High	High	High	High	High	High	High	High	High	High	High	High	High
0	Master Protein	High	E7F0C1	Triadin (Fragment) OS=Danio rerio OX=7955 GN=trdn PE=1 SV=2	4	3	50	3	785	88.7							E7F0C1			453161	791769	795556	869704	806041	805591	241727	475287	660483	692084	778783	622713	394583	573622	457090	571314	High	High	High	High	High	High	High	High	High	High	High	High	High	High
0	Master Protein	High	F1QAB3	Collagen, type XXVIII, alpha 2a OS=Danio rerio OX=7955 GN=col28a2a PE=1 SV=1	6	7	60	7	1208	125	cell adhesion;cell organization and biogenesis	non-structural extracellular;extracellular matrix;other cell component	enzyme regulator activity;extracellular structural activity	Pf00014, Pf00092, Pf01391	100294690	si:dkey-211m23.2	A0A8M1NUC2; dre:100294690; F1QAB3			547883	333537	481689	544588	395523	741608	213220	377108	340893	419893	549476	357839	263432	318768	434890	318840	High	High	High	High	High	High	High	High	High	High	High	High	High	High
0	Master Protein	High	E9QF73	Zgc:153867 (Fragment) OS=Danio rerio OX=7955 GN=zgc:153867 PE=4 SV=1	14	2	43	1	180	20							E9QF73			63812.7		90586.2	72766.9	44080.1	68616.8	25933.7	55678.5	43866.6	81896.1	73743.2	56730.3	37142.6	50410.1	44998.5	44462.8	Peak Found	High	High	High	High	Medium	Peak Found	Peak Found	Medium	High	Medium	Peak Found	Peak Found	Peak Found
0	Master Protein	High	A0A0R4IBX9	Si:ch73-1a9.3 OS=Danio rerio OX=7955 GN=si:ch73-1a9.3 PE=3 SV=1	13	1	42	1	87	9.6	cell organization and biogenesis;developmental processes	nucleus;other cell component	nucleic acid binding activity;other molecular function	Pf01101	556254	hmgn1b	A0A0R4IBX9; A0A8M2BGK7			717093	1.19804e+06	1.03624e+06	1.28302e+06	847609	1.63799e+06	851932	741264	993554	1.21226e+06	1.2367e+06	951594	778143	591044	1.11479e+06	970866	High	High	High	High	High	High	High	High	High	High	High	High	High	High
0	Master Protein	High	Q7SYK7	Aspartate aminotransferase, mitochondrial OS=Danio rerio OX=7955 GN=got2a PE=2 SV=1	16	7	66	4	428	47.6	other metabolic processes	plasma membrane;other membranes;mitochondrion	other molecular function	Pf00155	406688	got2a	dre:406688; Q7SYK7			445536	486180	581232	632044	398170	535301	207178	316420	398351	639936	519481	496052	315443	345869	340615	295136	High	High	High	High	High	High	High	High	High	High	High	High	Medium	High
0	Master Protein	High	F1QR62	Collapsin response mediator protein 1 OS=Danio rerio OX=7955 GN=crmp1 PE=1 SV=1	11	5	64	3	575	62.6							F1QR62			286176	419220	388036	340481	317008	376209	130746	252942	309627	258719	397298	268200	218717	224017	230385	171808	High	High	High	High	High	High	High	High	High	High	High	High	High	High
0	Master Protein	High	F6NSX9	Zinc finger protein 687b OS=Danio rerio OX=7955 GN=znf687b PE=2 SV=1	4	6	49	6	1431	152.4		nucleus	nucleic acid binding activity;other molecular function	Pf00096, Pf16622		znf687b	F6NSX9			274454	344172	492353	425895	358827	376441	178231	221947	356069	804734	362401	246216	203166	212186	228925	195485	High	High	High	High	High	High	High	High	High	High	High	High	High	High
0	Master Protein	High	B2GTW6	Citrate synthase OS=Danio rerio OX=7955 GN=cs PE=1 SV=1	14	6	62	6	468	51.8							B2GTW6			635297	531459	837104	771269	531601	931606	268496	501317	602848	728173	1.20929e+06	667374	471585	545681	569190	547282	High	High	High	High	High	High	Peak Found	High	High	High	High	High	High	High
0	Master Protein	High	A0A0R4IN46	Transglutaminase 1-like 1 (Fragment) OS=Danio rerio OX=7955 GN=tgm1l1 PE=1 SV=1	5	5	61	5	816	90.7							A0A0R4IN46			946750	1.18034e+06	1.15168e+06	1.1864e+06	1.14132e+06	1.29766e+06	389109	721108	977824	1.286e+06	1.28759e+06	947921	740037	831904	1.32604e+06	801945	High	High	High	High	High	High	High	High	High	High	High	High	Medium	High
0	Master Protein	High	Q9I8L5	Fatty acid-binding protein 10-A, liver basic OS=Danio rerio OX=7955 GN=fabp10a PE=1 SV=1	40	4	52	4	126	14	transport	cytosol;nucleus	other molecular function	Pf14651	171481	fabp10; fabp10a	B2GQZ3; dre:171481; Q8JHE8; Q9I8L5			1.47084e+06	792474	1.08382e+06	838404	40220.8	1.27929e+06	460031	1.11042e+06	931088	1.13421e+06	1.65398e+06	944726	401550	469329	745606	746542	High	High	High	High	Peak Found	High	High	High	High	High	High	High	Medium	High
0	Master Protein	High	F1R0H8	Dystrophin OS=Danio rerio OX=7955 GN=dmd PE=1 SV=1	3	9	46	9	3633	416.8							F1R0H8			3.96346e+06	3.84501e+06	5.05982e+06	6.48351e+06	5.97631e+06	6.84056e+06	2.24308e+06	3.18539e+06	4.36506e+06	4.86062e+06	7.08921e+06	3.93204e+06	4.14624e+06	4.1872e+06	4.02958e+06	2.76415e+06	High	High	High	High	High	High	High	Medium	High	High	High	Peak Found	Medium	High
0	Master Protein	High	A0A2R8QTX4	ELAV-like protein OS=Danio rerio OX=7955 GN=elavl1b PE=1 SV=1	16	5	48	3	360	39.9		other cell component	nucleic acid binding activity	Pf00076	30065	fb72d01	A0A2R8QTX4; A0A8N7UZD7			195616	249052	221072	207756	169448	221986	73766	146588	152916	270101	255363	231444	137791	151341	162023	158383	High	High	High	High	High	High	High	High	High	High	High	High	High	Medium
0	Master Protein	High	F8W4K6	Myosin VAa OS=Danio rerio OX=7955 GN=myo5aa PE=1 SV=1	4	8	52	6	1890	218.6							F8W4K6			592668	739761	826277	899782	595561	799858	305153	445251	554263	648192	597179	547620	598689	500290	450352	477378	High	High	Medium	High	High	High	Medium	High	High	High	High	High	High	Peak Found
0	Master Protein	High	Q1LUT2	DNA topoisomerase 2 OS=Danio rerio OX=7955 GN=top2b PE=1 SV=1	4	7	63	6	1618	182.4	cell cycle OR cell proliferation;cell organization and biogenesis;DNA metabolism;other metabolic processes;developmental processes	nucleus	nucleic acid binding activity;other molecular function	Pf00204, Pf00521, Pf01751, Pf02518, Pf08070, Pf16898	569877	im:7138121	A0A8N7UYB5; dre:569877; E7F9S9; Q1LUT2			357842	385815	508371	480737	318750	550080	137107	296461	338830	474862	632820	375979	272942	266396	311254	304543	High	High	High	High	High	High	Peak Found	High	High	High	High	Medium	Medium	Medium
0	Master Protein	High	Q6ZM23	Cytochrome c oxidase subunit 6C OS=Danio rerio OX=7955 GN=cox6c PE=1 SV=1	17	1	33	1	76	8.5	other metabolic processes;transport	other membranes;mitochondrion		Pf02937	494577	si:ch211-239j9.2	A0A8M1P2M7; dre:494577; Q6ZM23	Electron transport chain		250866	123354	256402	258889	220783	971884	123483	128370	186429	550522	1.68894e+06	342773	158237	76292.3	349348	261012	High	High	High	High	High	High	High	High	High	High	High	High	High	High
0	Master Protein	High	A2CG95	Medium-chain specific acyl-CoA dehydrogenase, mitochondrial OS=Danio rerio OX=7955 GN=acadm PE=1 SV=1	19	8	60	8	426	46.3	other metabolic processes	mitochondrion;other cell component	other molecular function	Pf00441, Pf02770, Pf02771	406283	MCAD	A0A8M1PII2; A2CG95; dre:406283	Mitochondrial long chain fatty acid beta-oxidation		4.24112e+06	4.01965e+06	2.99496e+06	3.15821e+06	2.61987e+06	5.6762e+06	2.1208e+06	2.36469e+06	3.70603e+06	5.92781e+06	4.6251e+06	3.61715e+06	2.26164e+06	2.00544e+06	3.79279e+06	2.85099e+06	High	High	High	High	High	High	High	High	High	Medium	High	High	High	High
0	Master Protein	High	F1QQL4	Si:ch211-125o16.4 OS=Danio rerio OX=7955 GN=si:ch211-125o16.4 PE=4 SV=2	5	7	46	7	1594	168.5	other biological processes	cytoskeleton;nucleus;other cell component			566639		A0A8M2B557; dre:566639; F1QQL4			248438	233431	247408	297501	212526	277743	101458	233776	229289	315972	381121	217821	177842	281643	228662	230548	High	High	High	High	High	High	Medium	High	High	High	High	High	High	High
0	Master Protein	High	F1RD13	Triadin (Fragment) OS=Danio rerio OX=7955 GN=si:ch211-266g18.10 PE=4 SV=2	13	6	45	3	579	64							F1RD13				65039.1	74409.3	106662	97928.7	156994	20720.2	32275.3	108596	134364	207550	56347.9	37482.4	41094.9	69849.2	53402.1	n/a	High	Peak Found	High	High	High	High	Peak Found	High	High	High	Peak Found	Peak Found	Peak Found
0	Master Protein	High	Q7ZW20	Tyrosine 3-monooxygenase/tryptophan 5-monooxygenase activation protein, epsilon polypeptide 1 OS=Danio rerio OX=7955 GN=ywhae1 PE=1 SV=1	15	4	51	2	255	29.1	signal transduction;other biological processes	other cell component	other molecular function	Pf00244	107743675; 322060	fe38c12; LOC107743675; ywhae	A0A2R8QM74; A0A673KTM1; A0A6P6QX15; caua:113115032; dre:322060; F6NZM7; Q7ZW20; srx:107743675		TP53 Regulates Metabolic Genes; Signaling by Hippo; Activation of BAD and translocation to mitochondria	294898	325594	375716	123720	98082.3	143073	139359	210932	285843	112486	461397	312161	234725	111297	256652	246224	High	High	Medium	High	High	High	Peak Found	High	Medium	High	High	High	High	High
0	Master Protein	High	E7FH04	Microtubule-associated protein (Fragment) OS=Danio rerio OX=7955 GN=mapta PE=4 SV=2	7	3	36	3	406	42.5							E7FH04			418384	440600	615836	631555	644487	719669	280595	359685	447938	489749	603303	470656	425645	388252	401859	389101	High	High	High	High	High	High	High	High	High	High	High	High	High	High
0	Master Protein	High	E7F8S4	Transketolase a OS=Danio rerio OX=7955 GN=tkta PE=1 SV=1	10	6	68	6	628	69.3	other metabolic processes	other membranes;ER/Golgi	other molecular function	Pf00456, Pf02779, Pf02780	557518		A0A8N7TEC8; dre:557518; E7F8S4			940868	1.09639e+06	1.11713e+06	1.48481e+06	1.17493e+06	1.35538e+06	458629	756584	972178	1.10639e+06	1.41745e+06	1.18398e+06	816138	823184	901005	770243	High	High	High	High	High	High	Medium	High	High	High	High	High	High	High
0	Master Protein	High	Q6PC12	2-phospho-D-glycerate hydro-lyase OS=Danio rerio OX=7955 GN=eno1a PE=1 SV=1	25	7	43	7	432	47							Q6PC12			471518	163473	487204	511361	370277	746358	168512	304031	321643	377050	1.30759e+06	354545	266538	256420	401383	305500	High	High	High	High	High	High	High	High	High	High	High	High	High	High
0	Master Protein	High	E9QGU4	Chaperonin-containing TCP1, subunit 6A (zeta 1) OS=Danio rerio OX=7955 GN=cct6a PE=1 SV=1	11	5	39	5	531	57.6							E9QGU4			136956	14559.5	134320	185367	68330.2	135301	9131.54	37819.6	87794.7	168511	106772	86502.2	75303.7	6838.45	113097	109560	High	High	High	High	Peak Found	High	High	Medium	High	High	High	High	High	High
0	Master Protein	High	F1QHK8	Lipoprotein lipase OS=Danio rerio OX=7955 GN=lpl PE=3 SV=1	6	3	46	3	511	58.3							F1QHK8			245894	226107	347114	416629	250651	314342	144828	218069	248414	340198	336049	290121	253732	243014	306039	274559	High	High	High	High	High	High	High	High	High	High	High	High	High	High
0	Master Protein	High	Q567N5	60S ribosomal protein L6 OS=Danio rerio OX=7955 GN=rpl6 PE=1 SV=1	20	6	86	6	265	30.5	cell organization and biogenesis;protein metabolism;other metabolic processes;developmental processes;other biological processes	cytosol;translational apparatus;other cell component	nucleic acid binding activity;other molecular function	Pf01159, Pf03868	336727	wu:fa93h05	A0A0R4ILG7; A0A8D8ICE0; A0A8N7XJI3; dre:336727; F6NWV4; Q567N5	Cytoplasmic ribosomal proteins	Nonsense Mediated Decay (NMD) enhanced by the Exon Junction Complex (EJC); L13a-mediated translational silencing of Ceruloplasmin expression; SRP-dependent cotranslational protein targeting to membrane; Formation of a pool of free 40S subunits; Nonsense Mediated Decay (NMD) independent of the Exon Junction Complex (EJC)	3.45925e+06	3.37441e+06	3.70882e+06	4.37431e+06	2.89296e+06	3.9767e+06	1.45163e+06	2.20691e+06	2.44948e+06	3.75388e+06	6.25261e+06	3.15231e+06	2.19206e+06	2.1577e+06	2.35764e+06	2.32991e+06	High	High	High	High	High	High	High	High	High	High	High	High	High	High
0	Master Protein	High	F1QQI6	Translocase of outer mitochondrial membrane 70 homolog A (S. cerevisiae) OS=Danio rerio OX=7955 GN=tomm70a PE=1 SV=1	7	4	55	4	579	65.2							F1QQI6			197592	209977	189559	286773	248549	324006	95075.2	149958	223641	155503	244837	218638	212050	188800	190337	147915	High	High	High	High	High	High	High	High	High	High	High	High	High	High
0	Master Protein	High	Q90WX5	Cone transducin alpha subunit OS=Danio rerio OX=7955 GN=gnat2 PE=1 SV=1	11	4	48	3	354	40.2	signal transduction;other biological processes	plasma membrane;other membranes;other cell component	signal transduction activity or receptor binding;other molecular function	Pf00503	140429		dre:140429; F6NNY3; Q6PC25; Q90WX5		G alpha (i) signalling events; ADP signalling through P2Y purinoceptor 12; Extra-nuclear estrogen signaling; Sensory perception of sweet, bitter, and umami (glutamate) taste; Adenylate cyclase inhibitory pathway	1.15237e+06	952944	1.18241e+06	1.52212e+06	990075	1.5609e+06	492392	896702	803773	1.19735e+06	1.43021e+06	1.11707e+06	773977	713534	897483	852971	High	Medium	High	High	High	High	Peak Found	Peak Found	Medium	High	High	High	High	Medium
0	Master Protein	High	A0A2R8Q8A0	ADP/ATP translocase OS=Danio rerio OX=7955 GN=slc25a6 PE=1 SV=1	14	4	49	1	298	32.7							A0A2R8Q8A0			65729.3	24115.2	35697.3	53799.5	38122.9	141309	19854.2	32701.8	43131.5	103055		29104.8	35559.7	26329.4		87622.9	Peak Found	Peak Found	High	High	High	High	Peak Found	Medium	High	High	High	High	High	High
0	Master Protein	High	E9QH90	Zinc finger protein 770 OS=Danio rerio OX=7955 GN=znf770 PE=4 SV=2	6	7	54	7	1207	135.9	other biological processes		nucleic acid binding activity;other molecular function	Pf00096	100535231		A0A8M2B7J3; dre:100535231; E9QH90; F1QMN3			291612	337139	456929	469469	367919	392679	145951	204443	1.79888e+06	905891	514060	303860	179957	216618	190857	203728	High	High	High	High	High	High	High	High	High	High	High	High	High	High
0	Master Protein	High	A0A0R4IPN8	Histone H2A OS=Danio rerio OX=7955 GN=h2az2b PE=3 SV=1	13	2	43	2	128	13.6							A0A0R4IPN8			1.80947e+06	1.13994e+06	1.77748e+06	2.40657e+06	1772709	2.55117e+06	770153	1.5066e+06	1.22303e+06	2.031e+06	1.84365e+06	1.64886e+06	1.29881e+06	1.33364e+06	1.30556e+06	1.26029e+06	High	High	High	High	High	High	High	High	High	High	High	High	High	High
0	Master Protein	High	Q6PBR5	V-type proton ATPase subunit G OS=Danio rerio OX=7955 GN=atp6v1g1 PE=1 SV=1	29	3	41	3	118	13.3	transport	other membranes;other cytoplasmic organelle	transporter activity	Pf03179	335025	wu:fa12a02	A0A2R8PZ13; A0A8D8NZF8; dre:335025; F6NPY8; Q6PBR5		Insulin receptor recycling; Amino acids regulate mTORC1; ROS and RNS production in phagocytes; Transferrin endocytosis and recycling	1.01415e+06	550696	655365	849545	624097	960999	402930	546747	645280	705344	1.07108e+06	768305	571812	567821	660608	572558	High	High	High	High	High	High	High	High	High	High	High	High	High	High
0	Master Protein	High	Q6DRD1	ATP synthase subunit O, mitochondrial OS=Danio rerio OX=7955 GN=atp5po PE=1 SV=1	24	5	78	5	209	22.5	other metabolic processes;transport	other membranes;mitochondrion	transporter activity	Pf00213	335191	atp5o	B2GPD4; dre:335191; F6NWT7; Q6DRD1	Oxidative phosphorylation; Electron transport chain	Formation of ATP by chemiosmotic coupling; Cristae formation	1.14922e+06	993182	1.60809e+06	1.46047e+06	1.04501e+06	1.60242e+06	507787	915928	881148	1.3523e+06	1.62443e+06	991280	753440	904051	853395	856336	High	High	High	High	High	High	High	High	High	High	High	High	High	High
0	Master Protein	High	B8A5D4	Thioredoxin-like 1 OS=Danio rerio OX=7955 GN=txnl1 PE=1 SV=2	19	4	39	4	291	32.3							B8A5D4			418112	419750	375146	419321	377187	637143	174734	435673	347677	442313	694361	444543	242310	405285	384322	368901	High	High	High	High	High	High	High	High	High	High	High	High	High	High
0	Master Protein	High	B8JLR8	RAB35, member RAS oncogene family b OS=Danio rerio OX=7955 GN=rab35b PE=1 SV=1	21	4	40	1	201	22.9							B8JLR8			109270	180353	103650	132483	102582	182716	126350	104308	101025	271019	129141	76148.6	115906	80916.1	110350	87833.7	Peak Found	High	High	High	High	High	Peak Found	Medium	High	High	High	High	Medium	High
0	Master Protein	High	F8W3L6	Myosin, heavy chain 9a, non-muscle (Fragment) OS=Danio rerio OX=7955 GN=myh9a PE=1 SV=1	5	10	49	6	1964	227.6							F8W3L6			200282	269072	280855	299069	239758	270417	73534.8	142279	194452	229136	235245	160920	154659	168459	186309	173894	High	High	High	High	High	High	Medium	High	High	High	High	Medium	Medium	Medium
0	Master Protein	High	Q6TNU6	Dihydrolipoyl dehydrogenase OS=Danio rerio OX=7955 GN=dldh PE=1 SV=1	4	2	33	2	507	53.6							Q6TNU6			336466	476431	539963	495116	392254	515364	171482	307632	324611	395481	392692	364776	225067	297090	280851	276478	High	High	High	High	High	High	High	High	High	High	High	High	High	High
0	Master Protein	High	Q66I80	Fatty acid binding protein 11a OS=Danio rerio OX=7955 GN=fabp4a PE=1 SV=1	49	6	45	6	134	15.1	transport;developmental processes	cytosol;nucleus	other molecular function	Pf00061	447944	fabp11	A0A8N7XJ48; dre:447944; Q4VU75; Q66I80		Triglyceride catabolism	513374	677635	728256	766657	465624	732335	266608	432689	508631	752122	716673	521646	378249	454615	402534	414266	High	High	High	High	High	High	High	High	High	High	High	High	High	High
0	Master Protein	High	A2BIB9	Ankyrin 2b, neuronal OS=Danio rerio OX=7955 GN=ank2b PE=4 SV=1	4	12	56	11	3538	388.4							A2BIB9			288924	304585	447085	876734	382776	847873	132202	227760	410700	562054	550658	381302	261541	249691	305339	251781	High	High	High	High	High	High	Peak Found	High	High	High	High	High	High	High
0	Master Protein	High	F1QDQ1	Coatomer subunit alpha OS=Danio rerio OX=7955 GN=copa PE=1 SV=1	5	6	47	6	1224	138							F1QDQ1			321096	268305	401999	374276	309674	414532	116078	216256	277569	459854	431376	339184	220107	256011	230819	235339	High	High	High	High	High	High	High	High	High	High	High	High	High	High
0	Master Protein	High	Q6AZA0	Acetyl-CoA acetyltransferase, mitochondrial OS=Danio rerio OX=7955 GN=acat1 PE=2 SV=1	13	5	54	5	420	44.3	other metabolic processes	mitochondrion	other molecular function	Pf00108, Pf02803	445290	acat1	dre:445290; Q6AZA0		Branched-chain amino acid catabolism; Utilization of Ketone Bodies; Synthesis of Ketone Bodies	746234	666476	847829	943333	606310	845236	325767	511352	573893	683601	953593	708399	494656	487742	617884	527624	High	High	High	High	High	High	High	High	High	High	High	High	High	High
0	Master Protein	High	A0A0R4IGP6	Pyruvate kinase OS=Danio rerio OX=7955 GN=pkma PE=1 SV=1	11	6	58	5	532	58.1	other metabolic processes;developmental processes	other cell component	kinase activity;other molecular function	Pf00224, Pf02887	335817	cb1029	A0A0R4IGP6; A0A8M3ARR1	Glycolysis and gluconeogenesis		634370	421517	501495	816109	459471	928045	185489	369087	421988	701549	511889	475162	267324	453076	502497	338699	High	Medium	High	High	High	High	High	High	Medium	High	High	High	High	High
0	Master Protein	High	E7F5V5	Actinodin1 OS=Danio rerio OX=7955 GN=and1 PE=1 SV=2	10	6	76	6	570	64.2	developmental processes				794315	fa96a05	A0A8M1NW68; dre:794315; E7F5V5			657135	643361	906254	1.2085e+06	913942	939087	374978	501869	712776	1.02323e+06	1.17554e+06	666429	444903	534769	691435	561844	High	High	High	High	High	High	High	High	High	High	High	High	High	High
0	Master Protein	High	I3ITC3	Si:dkey-217d24.6 OS=Danio rerio OX=7955 GN=si:dkey-217d24.6 PE=1 SV=1	12	8	53	8	995	107.6	other biological processes	nucleus	nucleic acid binding activity;other molecular function		556689	si:dkey-217d24.6	A0A8M3AT47; I3ITC3			88645.8	94900.9	180501	202381	172749	205744	40917.3	59635.8	173156	340557	313362	177852	90773.4	74209	91746.6	110176	High	High	High	High	High	High	Medium	Medium	High	High	High	High	Medium	High
0	Master Protein	High	Q24JV3	60S ribosomal protein L31 OS=Danio rerio OX=7955 GN=rpl31 PE=1 SV=1	27	3	38	3	123	14.3	protein metabolism;other metabolic processes	cytosol;translational apparatus	other molecular function	Pf01198	677758	zgc:136896	A0A8M1N8J6; dre:677758; Q24JV3	Cytoplasmic ribosomal proteins	Nonsense Mediated Decay (NMD) enhanced by the Exon Junction Complex (EJC); L13a-mediated translational silencing of Ceruloplasmin expression; SRP-dependent cotranslational protein targeting to membrane; Formation of a pool of free 40S subunits; Nonsense Mediated Decay (NMD) independent of the Exon Junction Complex (EJC)	509912	615727	734906	979346	461042	1.1106e+06	208795	279602	547242	701280	1.20193e+06	536840	329721	366409	467910	354353	High	High	High	High	High	High	High	High	High	High	High	High	High	High
0	Master Protein	High	Q5TZ29	Apolipoprotein Bb, tandem duplicate 1 OS=Danio rerio OX=7955 GN=apobb.1 PE=1 SV=1	3	9	47	9	3730	412.3	cell organization and biogenesis;other metabolic processes;transport;other biological processes	non-structural extracellular	signal transduction activity or receptor binding;transporter activity	Pf01347, Pf06448, Pf09172	321166	apobb	A0A8M1N7D8; dre:321166; Q5TZ29			257764	124204	248122	313507	133830	299824	126206	198159	178873	173526	231869	283657	206525	135099	253847	188208	Medium	High	High	High	Medium	High	Peak Found	High	High	High	High	High	High	Peak Found
0	Master Protein	High	Q6IMW5	Fatty acid-binding protein 6, ileal (gastrotropin) OS=Danio rerio OX=7955 GN=fabp6 PE=1 SV=1	38	4	49	4	131	14.4	transport	cytosol;nucleus	other molecular function	Pf14651	415166	zgc:92421	A0A8M1MZU7; dre:415166; Q6IMW5		Recycling of bile acids and salts; Triglyceride catabolism	412925	328255	399208	474867	357887	608001	189589	244880	284353	566729	670816	512685	187725	125655	391464	151994	High	High	High	High	High	High	High	High	High	High	High	High	High	High
0	Master Protein	High	E9QCQ3	Zinc finger protein 142 OS=Danio rerio OX=7955 GN=znf142 PE=4 SV=1	4	6	45	6	1535	175.6	other biological processes	nucleus		Pf00096	561536		A0A8N7UVU4; dre:561536; E9QCQ3			248814	323106	325152	416331	313196	344833	190377	264960	451396	849415	419462	396871	284318	256604	198614	259339	High	High	High	High	High	High	High	High	High	High	High	High	High	Medium
0	Master Protein	High	A0A286YAZ4	Clathrin heavy chain OS=Danio rerio OX=7955 GN=cltca PE=1 SV=2	4	7	57	2	1684	192.2	cell cycle OR cell proliferation;cell organization and biogenesis;transport	plasma membrane;other membranes;cytoskeleton;ER/Golgi;other cell component	other molecular function	Pf00637, Pf01394, Pf09268, Pf13838	323579	cb1033	A0A286YAZ4; A0A8M3B689			371287	314500	395004	555575	349133	472269	143940	299234	290274	421056	465223	338615	271408	307542	327302	282647	Medium	High	High	High	High	High	Peak Found	High	High	High	High	Medium	High	High
0	Master Protein	High	F1QPJ6	Zgc:152830 OS=Danio rerio OX=7955 GN=zgc:152830 PE=1 SV=3	9	4	38	4	512	55.6							F1QPJ6			375173	324109	411998	463466	281291	542664	170924	277267	241724	273730	480375	337442	239801	230278	289837	247198	High	High	High	High	High	High	High	High	High	High	High	High	High	High
0	Master Protein	High	Q6NYJ1	LIM and SH3 domain protein 1 OS=Danio rerio OX=7955 GN=lasp1 PE=1 SV=1	16	4	41	4	234	26.7	transport;other biological processes	cytoskeleton;other cell component	cytoskeletal activity;other molecular function	Pf00018, Pf00412, Pf00880	323216	fb92f05	A9JT31; dre:323216; F6P5I6; Q6NYJ1			244141	245546	320049	366804	253175	381150	109576	194670	243553	334126	430101	268901	192023	190055	279293	227164	High	Peak Found	High	High	High	High	High	High	High	High	High	High	Medium	High
0	Master Protein	High	A0A0R4IPQ7	Septin OS=Danio rerio OX=7955 GN=sept6 PE=1 SV=2	9	4	68	2	432	49.6							A0A0R4IPQ7			709400	573673	801736	889096	748267	969245	272295	459435	561085	874229	1.01677e+06	714117	473508	534063	562601	553850	High	High	High	High	Peak Found	High	High	High	High	High	High	High	Medium	Peak Found
0	Master Protein	High	F1QGI3	Ribosomal protein L23a OS=Danio rerio OX=7955 GN=rpl23a PE=1 SV=1	14	3	45	3	155	17.6	cell organization and biogenesis;protein metabolism;other metabolic processes;other biological processes	cytosol;translational apparatus	nucleic acid binding activity;other molecular function	Pf00276, Pf03939			F1QGI3			840393	1.19398e+06	1.09524e+06	1.16394e+06	819556	1.26434e+06	404655	769923	757327	1.06504e+06	1.32541e+06	858194	615483	650966	819725	663125	High	High	High	High	High	High	High	High	High	High	High	High	High	High
0	Master Protein	High	A8KBU6	Zgc:158846 OS=Danio rerio OX=7955 GN=zgc:158846 PE=2 SV=1	10	5	48	2	486	55.2							A8KBU6			330216	453784	445292	381276	255517	278060	117594	267413	290748	352224	319590	352666	226911	348181	261756	257321	High	High	Peak Found	Peak Found	Medium	Peak Found	Peak Found	Peak Found	High	High	Medium	High	High	High
0	Master Protein	High	Q9PVF5	Calymmin OS=Danio rerio OX=7955 GN=cmn PE=2 SV=1	14	11	53	11	1207	122.1	developmental processes	extracellular matrix			30208	wu:fd07b03	A0A8M1P6P1; dre:30208; Q9PVF5			4.46386e+06	5.59314e+06	5.18688e+06	9.37025e+06	5.3717e+06	5.94566e+06	1.57231e+06	3.84496e+06	4.29461e+06	4.81151e+06	1.68061e+07	5.12854e+06	4.03e+06	5.888e+06	4.29758e+06	4.04762e+06	Medium	High	High	High	High	High	High	High	Peak Found	High	Medium	Peak Found	Peak Found	High
0	Master Protein	High	Q6NWC3	40S ribosomal protein S2 OS=Danio rerio OX=7955 GN=rps2 PE=1 SV=1	16	5	52	5	280	30.3	protein metabolism;other metabolic processes	cytosol;translational apparatus	nucleic acid binding activity;other molecular function	Pf00333, Pf03719	406565	fc94f01	A0A8M2BB52; dre:406565; Q6NWC3	Cytoplasmic ribosomal proteins	Nonsense Mediated Decay (NMD) enhanced by the Exon Junction Complex (EJC); L13a-mediated translational silencing of Ceruloplasmin expression; SRP-dependent cotranslational protein targeting to membrane; Formation of a pool of free 40S subunits; Nonsense Mediated Decay (NMD) independent of the Exon Junction Complex (EJC); Protein methylation; RMTs methylate histone arginines; Formation of the tern…	1.49833e+06	1.41017e+06	1.52466e+06	1.83073e+06	1.2112e+06	1.56845e+06	593028	1.03231e+06	974750	1.39347e+06	1.45932e+06	1.23292e+06	947126	1.04022e+06	928300	983420	High	High	High	High	High	High	High	High	High	High	High	High	High	High
0	Master Protein	High	A8WIP5	Host cell factor C1b OS=Danio rerio OX=7955 GN=hcfc1b PE=1 SV=1	2	4	40	3	1993	203.7	cell organization and biogenesis;developmental processes;other biological processes	nucleus	other molecular function	Pf01344, Pf13415, Pf13854	565206	fc07b09	A0A8M9PQY4; A8WIP5; dre:565206			92726.4	127799	161182	117339	111585	144973	60981.5	105308	127869	134601	158754	125283	75259.2	76910.1	107975	90639.8	High	High	High	High	High	High	High	High	High	High	High	High	High	High
0	Master Protein	High	F1Q5F3	Lamin B1 OS=Danio rerio OX=7955 GN=lmnb1 PE=1 SV=1	8	5	52	4	603	68.3							F1Q5F3			270803	271307	363877	420227	258329	350668	114343	137410	107110	289185	246043	228930	105320	106435	120756	163034	High	High	High	High	High	High	Medium	High	High	High	High	High	Medium	High
0	Master Protein	High	B8JLJ3	Tyrosine 3-monooxygenase/tryptophan 5-monooxygenase activation protein, zeta polypeptide OS=Danio rerio OX=7955 GN=ywhaz PE=1 SV=1	16	4	53	1	244	27.9	signal transduction	other cell component		Pf00244	336610	fb14h09	A0A8M1PI77; B8JLJ3; dre:336610			55353.6		42338.3	48316.6	28337.1	69246.1	17004.7		42355.4	66909.6	133719	53985.4	23678.4	15627.3	40090.4	36092.8	High	High	High	Medium	High	High	High	n/a	High	High	High	High	High	Peak Found
0	Master Protein	High	O42364	Apolipoprotein Eb OS=Danio rerio OX=7955 GN=apoeb PE=2 SV=1	17	5	51	5	281	31.7	cell organization and biogenesis;protein metabolism;other metabolic processes;transport;other biological processes	non-structural extracellular;extracellular matrix	signal transduction activity or receptor binding;other molecular function	Pf01442	30314	apoeb	dre:30314; O42364			452148	1.27459e+06	720321	1.02509e+06	347861	618349	293699	600587	382249	267637	346831	905576	260038	459354	253476	331588	High	High	High	High	High	High	High	High	High	High	High	High	Medium	High
0	Master Protein	High	F1QYE2	Tenascin C OS=Danio rerio OX=7955 GN=tnc PE=1 SV=1	2	5	54	5	1811	197.3	cell organization and biogenesis;stress response;developmental processes;other biological processes	non-structural extracellular;extracellular matrix		Pf00041, Pf00147, Pf07974, Pf18720	30037	tenc	A0A8M1P7N6; dre:30037; F1QYE2; F1R5T0		Integrin cell surface interactions; ECM proteoglycans	270748	311318	333945	377267	312343	375900	166154	223397	232483	382214	385607	308392	234051	250698	236033	246093	High	High	Medium	High	High	High	High	Medium	Peak Found	Medium	High	High	Medium	Medium
0	Master Protein	High	A0A0R4IWW7	Thyroid hormone receptor-associated protein 3b OS=Danio rerio OX=7955 GN=thrap3b PE=1 SV=2	6	4	37	4	880	99.9	other biological processes	nucleus	nucleic acid binding activity;other molecular function	Pf15440		zgc:85716	A0A0R4IWW7; A0A8M9PAX1			186175	212272	274913	217865	189499	150334	53559.8	161090	127096	232296	194198	127604	112130	134028	135730	117108	High	High	High	High	High	High	High	High	High	High	High	High	High	High
0	Master Protein	High	Q5RH26	ATP synthase subunit gamma OS=Danio rerio OX=7955 GN=atp5f1c PE=1 SV=1	14	4	40	4	292	32.1	other metabolic processes;transport	other membranes;mitochondrion	transporter activity	Pf00231	336957	atp5c1	A0A8M1P9B7; dre:336957; Q5RH26	Electron transport chain		452124	864600	748789	508342	313817	294499	200067	337973	443498	562962	835860	232976	317281	501322	228622	353354	High	High	High	High	High	High	High	High	High	High	High	High	High	High
0	Master Protein	High	F1QUE6	Dihydropyrimidine dehydrogenase [NADP(+)] OS=Danio rerio OX=7955 GN=dpydb PE=1 SV=2	2	2	35	2	1022	111							F1QUE6			149691	106468	196994	189522	77103.3	199580	42353.8	129868	140401	121993	140467	137844	79408.5	94393.5	117061	85589.5	High	High	High	High	Peak Found	High	High	High	High	High	High	High	Peak Found	High
0	Master Protein	High	A0A0R4IC33	ELAV-like protein OS=Danio rerio OX=7955 GN=elavl3 PE=1 SV=2	14	5	49	1	358	39.1	other biological processes	other cell component	nucleic acid binding activity	Pf00076	30732	HuC	A0A0R4IC33; A0A553QH15; A0A8M2BBP9			462222	243931	512551	567796	547270	702904	205599	368156	441848	639064	761271	570856	356939	369477	473669	446343	High	High	High	High	High	High	High	High	High	High	High	High	High	Medium
0	Master Protein	High	O93409	Mylz2 protein OS=Danio rerio OX=7955 GN=mylpfa PE=1 SV=1	18	4	45	3	169	18.9	other biological processes	cytoskeleton;other cell component	other molecular function		30429	mylpfa	dre:30429; O93409			207692	192616	235731	226746	156127	211474	66720.7	137142	135194	245840	353439	189715	108936	147697	125544	149354	High	Medium	High	Medium	High	High	Peak Found	Medium	Medium	Medium	High	Medium	Medium	Medium
0	Master Protein	High	A0A2R8RN74	Crystallin, gamma M2d7 OS=Danio rerio OX=7955 GN=crygm2d7 PE=3 SV=1	9	2	67	1	175	21.3							A0A2R8RN74			758067		352554	745216	409062	517589	126399	358804	371058	660788	726967	731416	368601	508775	342363	412207	Peak Found	n/a	Peak Found	Peak Found	Medium	Peak Found	Peak Found	Peak Found	High	Peak Found	Peak Found	High	Peak Found	Peak Found
0	Master Protein	High	Q9I8N9	Brain-type fatty acid-binding protein OS=Danio rerio OX=7955 GN=fabp7a PE=1 SV=1	43	5	59	5	132	14.9	transport	cytosol;nucleus	other molecular function	Pf00061	58128	FABP7	B2GR01; dre:58128; Q9I8N9		Triglyceride catabolism	787135	778113	795732	928089	712596	1.08863e+06	339722	583867	589421	1.04306e+06	1.25912e+06	672029	499512	445986	564755	488699	High	High	High	High	High	High	High	High	High	High	High	High	High	High
0	Master Protein	High	E7FD23	Si:dkey-276j7.1 OS=Danio rerio OX=7955 GN=si:dkey-276j7.1 PE=1 SV=1	15	3	42	3	220	23.8				Pf17662	561769	wu:fq41a10	A0A8M1P8T0; dre:561769; E7FD23			281094	322289	343069	313504	177708	411461	159528	226079	244643	223138	384076	276374	210246	175622	296790	255071	High	High	High	High	High	High	High	High	High	High	High	High	High	High
0	Master Protein	High	A0A2R8RN29	Heterogeneous nuclear ribonucleoprotein L OS=Danio rerio OX=7955 GN=hnrnpl PE=1 SV=1	6	3	33	3	538	59.4							A0A2R8RN29			241987	277327	264316	344456	236261	315531	118776	198453	211773	304348	325548	272194	194005	226192	225667	210199	High	High	High	High	High	High	High	High	High	High	High	High	High	High
0	Master Protein	High	E7F569	Si:ch211-153b23.5 OS=Danio rerio OX=7955 GN=si:ch211-153b23.5 PE=1 SV=1	15	4	65	4	225	24.1	other metabolic processes			Pf01965	321177		A0A8M1RJ15; E7F569			867225	1.18267e+06	1.11991e+06	1.28313e+06	491389	1.1753e+06	492835	666330	1.37083e+06	1.91906e+06	1.48101e+06	1.35388e+06	985062	1.03227e+06	978464	1.03208e+06	High	High	High	High	High	High	High	High	High	High	High	High	High	High
0	Master Protein	High	Q6Q417	Ribosomal protein L7 OS=Danio rerio OX=7955 GN=rpl7 PE=1 SV=1	16	4	44	4	246	28.4	RNA metabolism OR transcription;other metabolic processes;other biological processes	cytosol;translational apparatus	nucleic acid binding activity;other molecular function	Pf00327, Pf08079	336710	bb02h10	A0A8M1PFF6; dre:336710; Q6Q417	Cytoplasmic ribosomal proteins	Nonsense Mediated Decay (NMD) enhanced by the Exon Junction Complex (EJC); L13a-mediated translational silencing of Ceruloplasmin expression; SRP-dependent cotranslational protein targeting to membrane; Formation of a pool of free 40S subunits; Nonsense Mediated Decay (NMD) independent of the Exon Junction Complex (EJC)	453237	404544	416010	548087	393330	528392	187122	277697	288667	386801	541527	383182	269312	292898	301627	285194	High	High	High	High	High	High	Medium	High	High	High	High	High	High	High
0	Master Protein	High	E7F1L7	Filamin C, gamma a (actin-binding protein 280) OS=Danio rerio OX=7955 GN=flnca PE=1 SV=1	5	11	64	9	2719	291.5							E7F1L7			218895	154748	241331	288405	216762	326012	76112.7	169869	206366	260187	413847	230461	142887	162647	171540	193818	High	High	High	High	High	High	High	Medium	High	High	High	High	Peak Found	Peak Found
0	Master Protein	High	E7EXT3	Alpha-1,4 glucan phosphorylase OS=Danio rerio OX=7955 GN=pygmb PE=1 SV=1	11	8	52	4	842	96.8	other metabolic processes;other biological processes	other cell component	other molecular function	Pf00343	393444	zgc:63642	A0A8M1P9E8; dre:393444; E7EXT3		Glycogen breakdown (glycogenolysis)	523706	382830	601505	654593	509035	703295	211077	306830	488816	642380	732560	537531	350196	449207	439568	457613	High	Medium	High	High	High	High	Medium	Medium	Medium	High	High	High	High	Medium
0	Master Protein	High	E7F4R9	IDP OS=Danio rerio OX=7955 GN=idh2 PE=1 SV=2	23	6	41	6	225	25.3							E7F4R9			404244	339938	349788	528542	317999	553469	141607	265794	323608	350598	653691	370485	232473	274713	242964	220485	Medium	Medium	High	High	High	High	Medium	Medium	High	High	High	High	High	Medium
0	Master Protein	High	Q6DHL4	Small ubiquitin-related modifier 2 OS=Danio rerio OX=7955 GN=sumo2 PE=3 SV=1	13	1	30	1	96	11	protein metabolism;other metabolic processes;developmental processes;other biological processes	nucleus	other molecular function	Pf11976	445027	sumo2	dre:445027; Q6DHL4		Vitamin D (calciferol) metabolism; SUMOylation of intracellular receptors; SUMOylation of RNA binding proteins; SUMOylation of DNA damage response and repair proteins; SUMOylation of transcription cofactors	755055	914221	950531	1.01748e+06	882938	889043	440646	599486	728096	1.35877e+06	991326	759423	674082	565491	676616	586741	High	High	High	High	High	High	High	High	High	High	High	High	High	High
0	Master Protein	High	Q66I42	Moesin a OS=Danio rerio OX=7955 GN=msna PE=1 SV=1	9	6	55	4	579	68	developmental processes;other biological processes	plasma membrane;other membranes;cytoskeleton;other cell component	cytoskeletal activity;other molecular function	Pf00373, Pf00769, Pf09379, Pf09380, Pf20492	286739	rdx	A0A8M1N247; A2CF04; dre:286739; Q66I42			967214	610517	849316	1.16565e+06	868007	1.31515e+06	394301	726341	688805	615801	945932	877812	659288	673211	693233	727827	High	High	High	High	High	High	Medium	High	High	High	High	High	High	High
0	Master Protein	High	Q66I73	Myosin light chain, phosphorylatable, fast skeletal muscle b OS=Danio rerio OX=7955 GN=mylpfb PE=1 SV=1	22	4	36	3	170	19.1	other biological processes	cytoskeleton;other cell component	other molecular function	Pf13405	447930	mylpfb	A0A8D8ADX0; dre:447930; Q66I73			524046	721349	685266	704846	530229	799558	264546	433042	434814	835934	702708	526556	418512	456470	501100	473419	Medium	High	Medium	Medium	Peak Found	Medium	Peak Found	High	High	High	High	High	Medium	Peak Found
0	Master Protein	High	F1QE62	3-hydroxyisobutyrate dehydrogenase OS=Danio rerio OX=7955 GN=hibadhb PE=1 SV=1	20	4	35	4	329	34.6							F1QE62			127399	165756	190040	176934	140806	189767	59365.3	127635	107073	156240	226462	149808	103942	121848	103151	135652	High	High	High	Peak Found	High	High	High	High	High	High	High	High	High	Medium
0	Master Protein	High	B8JLR6	Glutamate receptor OS=Danio rerio OX=7955 GN=si:ch211-251b21.1 PE=1 SV=1	15	5	35	5	458	50.2	cell-cell signaling;transport;signal transduction;other biological processes	plasma membrane;other membranes;other cell component	transporter activity	Pf00060, Pf10613	571720	wu:fq25a07	A0A8M1NR42; B8JLR6; dre:571720			529887	403586	551166	585470	500664	836677	201819	353756	501669	813920	844100	775237	420482	410050	461032	432723	High	Medium	High	High	Peak Found	High	High	High	High	High	High	High	Peak Found	Peak Found
0	Master Protein	High	A2BII1	Alanine aminotransferase 2-like (Fragment) OS=Danio rerio OX=7955 GN=gpt PE=1 SV=1	8	4	37	4	562	62.5							A2BII1			361341	504606	590916	506836	265791	694874	209924	390696	358163	453836	512505	383871	214653	242202	284857	295016	High	High	High	High	High	High	Medium	High	High	High	High	High	Medium	High
0	Master Protein	High	A0A0R4IWN8	Si:ch73-281n10.2 OS=Danio rerio OX=7955 GN=si:ch73-281n10.2 PE=3 SV=1	12	1	36	1	93	10.1	cell organization and biogenesis	nucleus;other cell component	nucleic acid binding activity;other molecular function	Pf01101	561719	hmgn1a	A0A0R4IWN8; A0A8M1P7Q0; dre:561719			525192	613015	810472	726805	693685	865292	418415	394805	442392	490358	543674	466959	485684	325973	605492	487026	High	High	High	High	High	High	High	High	High	High	High	High	High	High
0	Master Protein	High	A0A0R4ICQ1	NDRG family member 4 OS=Danio rerio OX=7955 GN=ndrg4 PE=1 SV=1	13	4	48	4	352	38.6	cell cycle OR cell proliferation;cell organization and biogenesis;developmental processes;signal transduction;other biological processes	other cell component		Pf03096	692305	si:ch211-194m7.2	A0A0R4ICQ1; A0A8M1NA46; dre:692305			310823	296984	283235	244523	286201	306966	54805.2	106011	330519	329075	313104	270254	244239	330745	237219	251097	High	High	High	High	High	Medium	Medium	High	High	High	High	High	High	High
0	Master Protein	High	Q9PVF8	Catenin (Cadherin-associated protein), alpha OS=Danio rerio OX=7955 GN=ctnna1 PE=1 SV=1	10	8	56	7	907	100.5	cell adhesion;other biological processes	plasma membrane;other membranes;cytoskeleton;other cell component	cytoskeletal activity;other molecular function	Pf01044	30741	ctnna	A0A0R4IH88; dre:30741; Q6NYB2; Q9PVF8		VEGFR2 mediated vascular permeability; RHO GTPases activate IQGAPs; Myogenesis	507975	526311	465632	666241	445343	497649	235822	265054	334775	538946	499145	460617	355178	368950	460832	433589	Peak Found	High	High	High	High	High	High	High	High	High	High	Medium	Medium	High
0	Master Protein	High	Q52PJ5	Dihydropyrimidinase-related protein 3 OS=Danio rerio OX=7955 GN=dpysl3 PE=2 SV=1	6	3	34	3	567	61.5	cell organization and biogenesis;developmental processes;other biological processes	cytosol;other cell component	other molecular function	Pf01979	553166	dpysl3	dre:553166; Q52PJ5		CRMPs in Sema3A signaling	553141	592905	749509	763425	616964	918396	253881	445116	434501	595436	872683	545941	378279	420412	482490	481871	High	High	High	High	High	High	High	High	High	High	High	High	Medium	High
0	Master Protein	High	A0A0R4IP59	Collagen, type XIV, alpha 1b (Fragment) OS=Danio rerio OX=7955 GN=col14a1b PE=4 SV=1	5	3	28	3	776	84.5							A0A0R4IP59			457254	222694	281521	511056	326341	421980	99501.4	219818	284429	422846	445450	404055	224298	342509	319238	270974	High	High	Peak Found	Medium	Peak Found	High	High	High	High	High	High	High	High	High
0	Master Protein	High	Q7ZWD8	Cfl1 protein OS=Danio rerio OX=7955 GN=cfl1l PE=1 SV=1	15	3	61	2	163	18.4	cell organization and biogenesis;other biological processes	cytoskeleton;other cell component	cytoskeletal activity	Pf00241	406738	CFL1	dre:406738; F6NX91; Q6TH33; Q7ZWD8			2.33079e+06	2.84791e+06	2.95374e+06	2.79353e+06	2.04801e+06	2.92642e+06	1.44086e+06	2.13496e+06	2.262e+06	2.65921e+06	2.70691e+06	2.00857e+06	1.65427e+06	1.81398e+06	1.90752e+06	1.81289e+06	High	High	High	High	High	High	High	High	High	High	High	High	High	High
0	Master Protein	High	A0A0R4IPW9	Myosin VB OS=Danio rerio OX=7955 GN=myo5b PE=3 SV=1	4	6	38	4	1839	212.8							A0A0R4IPW9			238580	367514	309520	313085	210895	409198	115975	222310	292777	437168	308231	325341	226474	196973	269779	222702	Medium	High	Peak Found	High	Medium	High	Peak Found	Peak Found	Medium	High	Peak Found	Medium	Peak Found	Peak Found
0	Master Protein	High	A3FKT8	Protein S100 OS=Danio rerio OX=7955 GN=icn2 PE=1 SV=1	42	4	36	2	97	10.7		other cell component	other molecular function	Pf01023	100005083	Icn2	A3FKT8; A7E2G6; dre:100005083			552302	792543	573805	539826	390270	783371	175543	345733	445819	757298	995675	488883	318090	286077	442064	389279	Peak Found	High	High	High	High	High	Medium	High	High	Medium	High	High	High	High
0	Master Protein	High	E9QBV1	Clathrin heavy chain OS=Danio rerio OX=7955 GN=cltcb PE=1 SV=1	4	7	55	2	1677	191.5	cell cycle OR cell proliferation;cell organization and biogenesis;transport	plasma membrane;other membranes;cytoskeleton;ER/Golgi;other cell component	other molecular function	Pf00637, Pf01394, Pf09268, Pf13838	503600	fd07f11	A0A8M1NX73; dre:503600; E9QBV1			88600.9	88770.7	72050	77725.1	59384.9	90776.5	34588.4	61660.8	79366.1	74008.9	116126	82533	68278.1	68253.1	86654.9	78138.2	High	Medium	Medium	High	High	Medium	Peak Found	Medium	Medium	Peak Found	Medium	High	Medium	Peak Found
0	Master Protein	High	Q5TYZ5	Cullin-associated and neddylation-dissociated 1 OS=Danio rerio OX=7955 GN=cand1 PE=1 SV=1	5	6	46	6	1230	136.1							Q5TYZ5			251328	296511	284005	366061	274860	422270	125993	205743	230458	338868	312321	227286	191057	168098	216855	210975	High	High	High	High	High	High	High	High	High	High	High	High	High	High
0	Master Protein	High	A0A0R4ILG5	Complex I-20kD OS=Danio rerio OX=7955 GN=ndufs7 PE=1 SV=1	9	2	35	2	246	27.8							A0A0R4ILG5			246228	220179	306858	305675	223426	430992	144054	237208	227508	233733	433688	263229	189654	155526	258066	251055	High	High	High	High	High	High	High	High	High	High	High	High	High	High
0	Master Protein	High	Q6IQM2	Cytochrome c OS=Danio rerio OX=7955 GN=cyc PE=3 SV=3	28	3	35	3	104	11.4	other metabolic processes	other membranes;mitochondrion	other molecular function	Pf00034	415158	cyc	A0A8D8NEV3; dre:415158; Q6IQM2		Respiratory electron transport; TP53 Regulates Metabolic Genes; Detoxification of Reactive Oxygen Species; Cytoprotection by HMOX1; Activation of caspases through apoptosome-mediated cleavage; Regulation of the apoptosome activity; Release of apoptotic factors from the mitochondria; Transcriptional activation of mitochondrial biogenesis; Pyroptosis	1.05924e+06	263672	1.27087e+06	1.41214e+06	1.07979e+06	1.67777e+06	514104	890243	835280	1.0653e+06	1.50645e+06	1.1277e+06	936044	957808	974980	959716	High	High	High	High	High	High	High	High	High	High	High	High	High	High
0	Master Protein	High	A0AUR2	Sarcalumenin OS=Danio rerio OX=7955 GN=srl PE=1 SV=1	13	7	41	7	482	55	transport	plasma membrane;other membranes;other cell component	other molecular function	Pf00350, Pf16880	449670	im:6899248	A0A8M1NBQ9; A0AUR2; dre:449670			625404	602359	711803	672558	524102	897276	233662	489022	477794	998049	780660	571484	475031	490448	455762	548935	High	High	High	High	High	High	High	High	High	High	High	High	High	High
0	Master Protein	High	A0A2R8QGP7	Talin 2b OS=Danio rerio OX=7955 GN=tln2b PE=1 SV=1	4	5	39	1	1537	162.2							A0A2R8QGP7			25255.8	22188.4	31308	30919.6			10510	15614.5	20089.6	25074.4	20624	29281.6	18749.6	15200	19820.2	18197.2	High	Peak Found	Peak Found	Peak Found	n/a	n/a	Peak Found	Peak Found	Peak Found	Peak Found	Peak Found	Peak Found	High	Peak Found
0	Master Protein	High	B8JIS1	ATP synthase subunit b OS=Danio rerio OX=7955 GN=atp5pb PE=1 SV=1	12	4	49	4	252	28.2	other metabolic processes;transport	other membranes;mitochondrion	transporter activity	Pf05405			B8JIS1			984448	956391	1.03942e+06	1.17799e+06	1.03411e+06	1.24021e+06	665384	843983	877655	2.236e+06	1.26933e+06	1.04202e+06	932533	798449	730668	718814	High	High	Medium	High	High	High	High	High	Peak Found	High	High	High	High	Medium
0	Master Protein	High	Q6PC38	Recoverin OS=Danio rerio OX=7955 GN=rcvrn2 PE=1 SV=1	18	3	38	3	193	22.6	other biological processes		other molecular function	Pf13499, Pf13833	335650	rcv2a	A0A0K2CJH9; dre:335650; F6P0K4; Q6PC38			384674	113428	349126	419644	385058	596612	168955	308501	305168	311786	744995	349287	329899	296883	390956	370456	High	High	High	High	High	High	High	High	High	High	High	High	High	High
0	Master Protein	High	E7EXW7	10-formyltetrahydrofolate dehydrogenase OS=Danio rerio OX=7955 GN=aldh1l2 PE=1 SV=2	4	3	37	2	915	100.6							E7EXW7			64680	72993.4	87346.3	81561.1	61459.6	104850	36917.5	67358.3	49875.1	83665.7	76990.1	76441	50460.7	43747.6	56101.2	47511	High	High	High	High	High	High	Peak Found	High	Medium	High	High	High	Medium	Medium
0	Master Protein	High	F1RCB2	RNA helicase OS=Danio rerio OX=7955 GN=ddx3xb PE=1 SV=1	5	3	38	1	688	75.8							F1RCB2																			n/a	n/a	Medium	High	n/a	n/a	n/a	n/a	Medium	n/a	n/a	n/a	n/a	n/a
0	Master Protein	High	F1R133	ELAV-like protein OS=Danio rerio OX=7955 GN=elavl4 PE=1 SV=1	14	5	41	1	408	45		other cell component	nucleic acid binding activity	Pf00076		elavl4	A0A7J6CS97; A0A8M9Q398; F1R133			300822	336698	312929	354747	310352	387732	87951.5	184856	348484	430740	472234	426366	270235	259393	285357	297817	High	High	High	High	High	High	High	High	High	High	High	High	High	High
0	Master Protein	High	Q6P5L8	Hydroxysteroid dehydrogenase-like protein 2 OS=Danio rerio OX=7955 GN=hsdl2 PE=2 SV=1	15	5	41	5	415	44.4		mitochondrion;other cytoplasmic organelle	other molecular function	Pf00106, Pf02036	322347	hsdl2	dre:322347; Q6P5L8			338623	456430	454223	381843	338034	495644	224245	351673	356370	566373	538258	462984	279075	300881	328278	335968	High	High	High	High	High	High	High	High	High	High	High	High	High	High
0	Master Protein	High	Q5RHQ7	Heterogeneous nuclear ribonucleoprotein Ub OS=Danio rerio OX=7955 GN=hnrnpub PE=1 SV=1	3	2	42	2	796	88.5	other biological processes	cytoskeleton;nucleus;other cell component	nucleic acid binding activity;other molecular function	Pf00622, Pf02037, Pf13671	334490	hnrnpu	A0A8M1N7S5; dre:334490; Q5RHQ7	mRNA processing		466549	513385	504245	553801	400230	556163	191198	380494	416973	508632	605315	400483	315735	385431	337407	353146	High	High	High	High	High	High	High	High	High	High	High	High	High	High
0	Master Protein	High	F6NTZ9	Alpha-2-macroglobulin-like (Fragment) OS=Danio rerio OX=7955 GN=a2ml PE=1 SV=1	5	8	46	2	1448	160.4							F6NTZ9			546510	589609	573520	664798	333784	705538	290833	296612	348848	440177	574465	278591	332255	333150	344172	303408	Medium	High	High	High	Peak Found	High	Medium	Medium	Peak Found	Peak Found	Peak Found	High	Medium	Peak Found
0	Master Protein	High	Q6P981	Opn1sw1 protein OS=Danio rerio OX=7955 GN=opn1sw1 PE=1 SV=1	10	3	27	3	336	37.2							Q6P981			783821	126174	152534	2.20831e+07	129907	1.94035e+06	56264.8	74491.3	102012	865297	364203	143933	540334	108099	747397	91667	High	High	High	High	High	High	High	High	High	High	High	High	High	High
0	Master Protein	High	Q7ZVB2	4-trimethylaminobutyraldehyde dehydrogenase A OS=Danio rerio OX=7955 GN=aldh9a1a PE=2 SV=1	10	5	50	5	508	55.2	cell organization and biogenesis;other metabolic processes	cytosol	other molecular function	Pf00171	100005587	aldh9a1a	B0S7W4; dre:100005587; Q6NYB3; Q7ZVB2		Carnitine synthesis	360176	311514	483433	444546	312633	423071	166310	289519	235831	254176	391359	289051	207754	198625	270535	208854	High	High	High	High	High	High	High	High	High	High	High	High	High	High
0	Master Protein	High	F1RCM3	Proteasome subunit beta OS=Danio rerio OX=7955 GN=psmb6 PE=1 SV=1	25	5	36	5	232	25							F1RCM3			253211	185700	216357	292094	170221	275282	115232	141275	187157	474490	209724	204476	133656	240009	145227	203029	High	High	High	High	High	High	High	High	High	High	High	High	High	High
0	Master Protein	High	Q6PBH5	Cytochrome c oxidase subunit NDUFA4 OS=Danio rerio OX=7955 GN=ndufa4 PE=3 SV=1	32	3	52	2	82	9.4	other biological processes	other membranes;mitochondrion		Pf06522	406298	ndufa4	dre:406298; Q6PBH5	Oxidative phosphorylation	Respiratory electron transport; TP53 Regulates Metabolic Genes; Cytoprotection by HMOX1	229426	157198	301017	112673	243672	275939	124818	168080	225390	326325	263854	232814	166141	170479	220130	137765	High	High	High	High	High	High	High	Peak Found	High	High	High	High	Medium	Medium
0	Master Protein	High	A0A2R8QJH1	Metadherin a OS=Danio rerio OX=7955 GN=mtdha PE=1 SV=1	8	4	46	4	543	58	other biological processes	other membranes;nucleus	other molecular function	Pf15686	368910	lyric	A0A2R8QJH1; A0A8M2B6A1			1.02767e+06	1.00402e+06	1.29427e+06	1.74216e+06	1.29242e+06	1.58554e+06	554062	1.17657e+06	1.04163e+06	547353	1.185e+06	1.1715e+06	1.18588e+06	1.06928e+06	954006	974345	High	High	High	High	High	High	High	High	High	High	High	High	High	High
0	Master Protein	High	Q803U6	Aquaglyceroporin-3 OS=Danio rerio OX=7955 GN=aqp3a PE=2 SV=1	7	2	47	2	296	32.2	transport;other biological processes	plasma membrane;other membranes	transporter activity	Pf00230	406777	aqp3	B2GP75; dre:406777; Q803U6		Vasopressin regulates renal water homeostasis via Aquaporins; Passive transport by Aquaporins	345499	223616	377430	365348	340433	477223	116045	201931	229824	357353	538334	324910	285696	242649	289970	234194	High	High	High	High	High	High	Medium	High	High	Medium	High	High	High	High
0	Master Protein	High	F1QH95	Matrilin 3a OS=Danio rerio OX=7955 GN=matn3a PE=1 SV=2	5	2	32	2	460	50.7							F1QH95			164349	198534	229283	243669	145305	248109	72648.7	159690	105362	164136	207856	174047	107934	137852	109320	117175	High	High	High	High	High	High	High	High	High	High	High	High	High	High
0	Master Protein	High	Q6IQD7	Tropomyosin 2 (beta) OS=Danio rerio OX=7955 GN=tpm2 PE=1 SV=1	26	7	33	1	284	32.6	cell organization and biogenesis;other biological processes	cytoskeleton	cytoskeletal activity	Pf00261	415209	fj63f03	A8E5G9; dre:415209; Q6IQD7																			n/a	n/a	n/a	n/a	n/a	n/a	n/a	n/a	n/a	n/a	High	n/a	n/a	n/a
0	Master Protein	High	Q5TZ27	Synaptotagmin OS=Danio rerio OX=7955 GN=syt1a PE=1 SV=1	7	3	34	2	419	47.4	cell-cell signaling;transport;other biological processes	plasma membrane;other membranes;ER/Golgi;other cell component	other molecular function	Pf00168	436736	syt1	A0A8M2BC70; dre:436736; Q5TZ27		Glutamate Neurotransmitter Release Cycle; Cargo recognition for clathrin-mediated endocytosis; Acetylcholine Neurotransmitter Release Cycle	158589	110823	155249	211230	142316	154874	61334.8	93257.6	114950	160724	277476	143640	89293.3	101453	109046	127898	High	Peak Found	High	High	High	High	High	Peak Found	Medium	High	High	High	High	High
0	Master Protein	High	A0A0R4IMS8	Arrestin-C OS=Danio rerio OX=7955 GN=arr3b PE=1 SV=2	10	3	37	3	364	40.5							A0A0R4IMS8			215152	139488	232100	260179	230942	343029	109401	175169	160241	182572	277521	200436	187219	142023	204086	187956	High	High	High	High	High	High	High	High	High	High	High	High	High	High
0	Master Protein	High	A0A0R4IFE2	Proteasome 26S subunit, ATPase 1a OS=Danio rerio OX=7955 GN=psmc1a PE=1 SV=2	7	3	41	3	483	54.3							A0A0R4IFE2			246797	246113	239201	308401	220602	275360	119436	228439	230287	297336	407533	326633	214159	261154	207750	217666	High	High	High	High	High	High	High	High	High	High	High	High	High	High
0	Master Protein	High	F1QHG3	Zgc:173729 OS=Danio rerio OX=7955 GN=zgc:173729 PE=3 SV=1	6	2	34	2	439	48.6							F1QHG3			141063	131026	211451	202778	125708	225841	60339	92582.8	145775	149070	144866	137988	110548	120571	78877.8	97879.1	High	High	High	High	High	High	High	High	High	High	High	High	High	High
0	Master Protein	High	B8A4D7	Ribosome-binding protein 1a OS=Danio rerio OX=7955 GN=rrbp1a PE=1 SV=1	6	7	40	7	1336	145.4		other membranes			553448	cb360	A0A8M1NQ07; B8A4D7; dre:553448			223243	249408	283611	299828	230412	294565	103292	202502	227535	323203	244621	250354	155540	175866	172870	181206	Medium	High	High	High	Medium	High	Medium	High	High	High	High	High	High	High
0	Master Protein	High	A0A0G2KZ18	Microtubule-associated protein OS=Danio rerio OX=7955 GN=LOC100001114 PE=1 SV=2	5	6	44	6	1216	129.6							A0A0G2KZ18			254234	463941	489957	436354	374621	474030	259791	258307	396501	489591	436966	363252	328738	311216	292850	281791	High	High	High	High	High	High	High	High	High	High	High	Medium	High	Peak Found
0	Master Protein	High	A0A2R8PZB2	Si:dkey-156n14.5 OS=Danio rerio OX=7955 GN=ddx17 PE=1 SV=1	7	5	49	1	678	75.6							A0A2R8PZB2			479081	310302	461058	587216	464937	680316	188034	389103	473167	552397	711825	592489	366447	420572	488791	465778	n/a	n/a	n/a	High	n/a	High	n/a	n/a	n/a	n/a	n/a	High	n/a	n/a
0	Master Protein	High	A0A0R4II89	Catalase OS=Danio rerio OX=7955 GN=cat PE=1 SV=1	8	3	27	3	526	59.7	other metabolic processes;stress response;other biological processes	other cytoplasmic organelle	other molecular function	Pf00199, Pf06628	30068	fb68a12	A0A0R4II89; A0A8M1PAV5; dre:30068	Oxidative stress response		150432	154632	156919	223572	86865.7	196094	68439.4	101658	135959	200947	162367	178087	83067.7	122705	103837	102061	High	High	High	High	High	High	High	High	High	High	High	High	High	High
0	Master Protein	High	Q6IQQ0	60S ribosomal protein L21 OS=Danio rerio OX=7955 GN=rpl21 PE=1 SV=1	29	4	33	4	160	18.5	protein metabolism;other metabolic processes	cytosol;translational apparatus	other molecular function	Pf01157	336568	wu:fb13h07	A0A8D8PKM0; A0A8M1MZZ4; dre:336568; Q6IQQ0	Cytoplasmic ribosomal proteins	Nonsense Mediated Decay (NMD) enhanced by the Exon Junction Complex (EJC); L13a-mediated translational silencing of Ceruloplasmin expression; SRP-dependent cotranslational protein targeting to membrane; Formation of a pool of free 40S subunits; Nonsense Mediated Decay (NMD) independent of the Exon Junction Complex (EJC)	812764	813455	884166	903181	705726	1.04058e+06	295580	510198	597023	872023	1.32577e+06	725694	682106	604631	588791	600667	High	High	High	High	High	High	High	Peak Found	High	High	High	Medium	High	Peak Found
0	Master Protein	High	A1A5X4	adducin 1 (Alpha) OS=Danio rerio OX=7955 GN=add1 PE=1 SV=1	5	3	32	2	741	81.7	cell organization and biogenesis;other biological processes	plasma membrane;other membranes;cytoskeleton;other cell component	cytoskeletal activity	Pf00596	555511	bZ1H20.1	A0A8N7UYH2; A1A5X4; dre:555511			108626	133861	115740	168846	96824.2	230793	44709.7	89119.6	106248	150801	152635	153351	87337.7	128026	96986.9	109127	Medium	Peak Found	Medium	High	Medium	High	Peak Found	High	High	High	High	High	High	Medium
0	Master Protein	High	F1Q5L6	RNA helicase OS=Danio rerio OX=7955 GN=ddx5 PE=1 SV=1	8	5	48	1	617	69.4	RNA metabolism OR transcription;other metabolic processes;other biological processes	nucleus;other cell component	nucleic acid binding activity;other molecular function	Pf00270, Pf00271	322206	wu:fa56a07	A0A8M1PKV3; F1Q5L6			57827.3	80449	66963	70026.9	45998.9	55693.8	26441.3	43005.7	54966.2	55808.6	55218.7	48938	33619.5	42810.4	33747.1	49411	Peak Found	Peak Found	High	Peak Found	Peak Found	Peak Found	Peak Found	Peak Found	Peak Found	Peak Found	Peak Found	Peak Found	Peak Found	Medium
0	Master Protein	High	Q6NYE1	Fibrinogen beta chain OS=Danio rerio OX=7955 GN=fgb PE=1 SV=1	10	5	39	5	485	54.4	cell adhesion;cell organization and biogenesis;protein metabolism;other metabolic processes;stress response	non-structural extracellular;extracellular matrix	signal transduction activity or receptor binding	Pf00147, Pf08702	337315	wu:fa55c11	A0A8M1PI99; dre:337315; Q6NYE1			428533	333995	365385	457213	284951	379619	105562	214423	218997	281663	480796	315722	188342	229121	222252	259780	High	High	High	High	Medium	High	Peak Found	High	High	High	High	Medium	Medium	High
0	Master Protein	High	F1R5M2	Kinesin-like protein OS=Danio rerio OX=7955 GN=kif5ba PE=1 SV=1	3	3	34	1	968	110.1	cell organization and biogenesis;transport;developmental processes;other biological processes	cytoskeleton;other cell component	cytoskeletal activity;other molecular function	Pf00225	563459		A0A8N7UUZ8; F1R5M2			86993.1	86129.6	122930	141641	15227.4	150063	34888.9	68387	86936.8	138892	145947	98291.2	31881.8	51913.2	97536.4	95290.1	High	High	High	High	High	Peak Found	High	High	High	High	High	High	Medium	High
0	Master Protein	High	Q6NW94	Myosin-binding protein Ha OS=Danio rerio OX=7955 GN=mybpha PE=1 SV=1	5	3	37	1	516	55.9				Pf00041, Pf07679	393530	zgc:66097	A0A8M1PEL2; Q6NW94			179284	214942	289158	302423	227428	260180	121266	150720	166441	215995	229179	195144	146413	178091	165801	161013	High	High	High	High	High	High	High	High	High	High	High	High	High	High
0	Master Protein	High	E7F071	Heterogeneous nuclear ribonucleoprotein U-like 1 like OS=Danio rerio OX=7955 GN=hnrnpul1l PE=1 SV=2	4	3	36	3	846	96.4							E7F071			517433	477561	599910	694823	601869	796621	368645	385709	452604	561182	541760	518158	432983	447500	443985	428042	High	High	High	High	High	High	High	High	High	Medium	High	High	High	High
0	Master Protein	High	A0A286Y919	Myozenin 1b OS=Danio rerio OX=7955 GN=myoz1b PE=1 SV=1	13	3	33	3	251	28.9		cytoskeleton	cytoskeletal activity	Pf05556	436720	zgc:92347	A0A286Y919; A0A8M6Z1X3			157315	108137	195094	233717	127917	282809	84252.5	165767	120772	181706	206250	117072	100751	91146.1	101220	110834	High	Medium	High	High	High	High	Medium	High	High	High	High	High	High	High
0	Master Protein	High	Q6NYQ7	Proton-translocating NAD(P)(+) transhydrogenase OS=Danio rerio OX=7955 GN=nnt PE=1 SV=1	8	8	40	8	1079	112.7	other metabolic processes;transport	other membranes	other molecular function	Pf01262, Pf02233, Pf05222, Pf12769	406619	wu:fa20d10	A9JRP9; dre:406619; Q6NYQ7		Citric acid cycle (TCA cycle)	315112	322276	737821	738838	500770	570422	286587	269561	297693	666210	643081	415075	253907	265057	329843	314049	High	High	High	High	High	High	High	High	Medium	High	High	High	High	Peak Found
0	Master Protein	High	A0A0R4IFJ4	Pyruvate carboxylase OS=Danio rerio OX=7955 GN=pcxa PE=1 SV=1	6	8	41	8	1181	129.8	other metabolic processes;other biological processes	other cell component	other molecular function	Pf00289, Pf00364, Pf00682, Pf02436, Pf02785, Pf02786	553283	PYCa	A0A0R4IFJ4; A0A8M1P3R3; dre:553283		Biotin transport and metabolism; Gluconeogenesis	589721	387499	636836	676273	474633	841742	226446	367431	484122	519783	674312	573264	395411	437534	428221	403843	High	High	High	Medium	High	High	Medium	High	High	High	High	High	Medium	Medium
0	Master Protein	High	Q642H9	40S ribosomal protein S4, X isoform OS=Danio rerio OX=7955 GN=rps4x PE=2 SV=3	7	2	37	2	263	29.7	protein metabolism;other metabolic processes;developmental processes;other biological processes	cytosol;translational apparatus;nucleus;other cell component	nucleic acid binding activity;other molecular function	Pf00467, Pf00900, Pf08071, Pf16121	449547	rps4x	dre:449547; Q642H9	Cytoplasmic ribosomal proteins	Nonsense Mediated Decay (NMD) enhanced by the Exon Junction Complex (EJC); L13a-mediated translational silencing of Ceruloplasmin expression; SRP-dependent cotranslational protein targeting to membrane; Formation of a pool of free 40S subunits; Nonsense Mediated Decay (NMD) independent of the Exon Junction Complex (EJC); Formation of the ternary complex, and subsequently, the 43S complex; Ribosom…	463761	308436	581715	532989	374963	435551	167794	316717	343689	662334	753570	582217	304223	367144	302281	272009	High	High	High	High	High	High	High	High	High	High	High	High	High	High
0	Master Protein	High	Q6PC44	Calretinin OS=Danio rerio OX=7955 GN=calb2a PE=1 SV=1	12	3	33	3	271	31.1	other biological processes	cytosol;nucleus;other cell component	other molecular function	Pf00036, Pf13499	393691	calb2l	A0A8M1PHP6; dre:393691; Q6PC44			221694	145182	208288	177935	131722	253376	79044.9	132691	137118	227872	314722	181648	105793	123988	160721	154548	High	High	High	Medium	High	High	High	High	High	High	High	High	High	Peak Found
0	Master Protein	High	B0S6P6	RNA helicase OS=Danio rerio OX=7955 GN=ddx3xa PE=1 SV=1	4	3	45	1	709	78.3	other biological processes	nucleus;other cell component	nucleic acid binding activity;other molecular function	Pf00270, Pf00271	566947	ddx3	A0A8M1NJ99; B0S6P6; dre:566947			256203	296321	328265	295877	249852	362252	168811	214005	219776	294288	256106	254311	160243	153038	209912	169682	Peak Found	Medium	Peak Found	Peak Found	High	High	Peak Found	Medium	Medium	Peak Found	Medium	Medium	Peak Found	Medium
0	Master Protein	High	A7YT47	Enoyl-CoA hydratase OS=Danio rerio OX=7955 GN=hadhaa PE=1 SV=1	6	5	48	3	761	81.8	other metabolic processes;other biological processes	mitochondrion	other molecular function	Pf00378, Pf00725, Pf02737	553401	hadha	A0A8M1NEM2; A7YT47; dre:553401	Mitochondrial long chain fatty acid beta-oxidation		527490	574252	762862	609225	539006	627304	233973	488010	416311	464043	591312	535246	359198	418633	430176	378828	High	High	High	High	High	High	High	High	High	High	High	High	High	High
0	Master Protein	High	F1RCA1	Ubiquitin-like modifier-activating enzyme 1 OS=Danio rerio OX=7955 GN=uba1 PE=1 SV=1	5	6	41	6	1058	118.2	cell organization and biogenesis;protein metabolism;other metabolic processes;stress response;developmental processes;other biological processes	nucleus;other cell component	other molecular function	Pf00899, Pf09358, Pf10585, Pf16190, Pf16191	406335	ube1	A0A8M2B975; F1RCA1			1.23504e+06	1.36686e+06	1.53195e+06	1.78924e+06	1.36615e+06	1.70486e+06	498404	748091	950598	1.22529e+06	1.56159e+06	1.15285e+06	867165	1.02353e+06	1.03157e+06	902881	High	High	High	High	High	High	Peak Found	High	High	High	High	High	Medium	High
0	Master Protein	High	B3DFS9	Myosin, heavy chain 11a, smooth muscle OS=Danio rerio OX=7955 GN=myh11a PE=1 SV=1	3	6	39	4	1974	227.6							B3DFS9			197671	277138	359144	308027	227950	339073	89482.4	114708	158083	265258	199160	153819	110062	121957	254825	135680	High	High	High	High	High	High	High	High	Medium	Peak Found	High	High	Medium	High
0	Master Protein	High	Q6PHI8	Tkt protein OS=Danio rerio OX=7955 GN=tktb PE=1 SV=1	6	4	44	4	625	67.8			other molecular function	Pf00456, Pf02779, Pf02780	378713	TKT	dre:378713; Q6PHI8; Q6TEQ6			919211	997963	1.04359e+06	1.45659e+06	858552	1.2233e+06	440380	832325	779599	940803	967544	1.05949e+06	621516	734976	746227	770127	High	High	High	High	High	Medium	High	High	High	High	High	High	Medium	High
0	Master Protein	High	A0A2R8QUZ1	CCCTC-binding factor (zinc finger protein) OS=Danio rerio OX=7955 GN=ctcf PE=1 SV=1	4	4	47	4	809	91.1							A0A2R8QUZ1			1.18853e+06	1.48616e+06	1.93269e+06	1.62226e+06	1.3539e+06	1.60577e+06	1.06566e+06	835554	1.58258e+06	4.00347e+06	1.46392e+06	974249	815875	909299	940435	754755	High	High	High	High	High	High	High	High	High	High	High	High	High	High
0	Master Protein	High	Q6DRC4	Eukaryotic translation initiation factor 3 subunit G OS=Danio rerio OX=7955 GN=eif3g PE=1 SV=1	12	3	33	3	293	32.8	cell organization and biogenesis;protein metabolism;other metabolic processes	translational apparatus;other cell component	nucleic acid binding activity	Pf00076, Pf12353	393974	eif3g	A8E573; dre:393974; Q6DRC4; Q7ZUH3		L13a-mediated translational silencing of Ceruloplasmin expression; Formation of a pool of free 40S subunits; Formation of the ternary complex, and subsequently, the 43S complex; Ribosomal scanning and start codon recognition	144512	201477	165622	300464	227716	260974	141955	138839	230900	132296	277320	229091	203148	184469	187391	183581	High	High	High	High	High	High	Medium	Medium	High	High	High	High	High	High
0	Master Protein	High	A0A0R4IEW8	ELAV-like protein 4 OS=Danio rerio OX=7955 GN=elavl4 PE=1 SV=2	15	5	39	1	411	45.2	cell organization and biogenesis;RNA metabolism OR transcription;other metabolic processes;developmental processes	other cell component	nucleic acid binding activity	Pf00076	30737	elavl4	A0A0R4IEW8; dre:30737; Q6NZU5; Q90409			47775.8	70586.3	69081.1	54567.3	56490.9	53544.9	19921	36526	30785.5	36887.3	48079.5	45261.2	30653.3	37712.9	32785.7	34199.8	High	High	High	High	High	High	Peak Found	High	High	High	Peak Found	High	High	High
0	Master Protein	Low	F1Q9F6	LUC7-like 3 pre-mRNA-splicing factor OS=Danio rerio OX=7955 GN=luc7l3 PE=1 SV=1	2	1	32	1	462	55.4							F1Q9F6			625785	937550	703998	725511	534610	588138	283192	581282	616701	632022	821271	639650	328445	705992	443932	498147	Medium	High	Medium	High	Medium	High	High	High	Medium	High	High	Medium	High	High
0	Master Protein	High	B8A4V2	Annexin OS=Danio rerio OX=7955 GN=anxa11a PE=1 SV=1	6	3	46	3	526	55.7	cell cycle OR cell proliferation;transport	other cell component	other molecular function	Pf00191	368215	ANX-XIa	A0A8N7UZU9; B8A4V2; dre:368215			235576	169868	202041	230807	164380	241262	98834.8	185069	181144	244860	312090	231770	124326	177417	150755	194980	High	High	High	High	Medium	High	High	High	High	High	High	High	High	High
0	Master Protein	High	Q1RLQ4	Zgc:136929 OS=Danio rerio OX=7955 GN=zgc:136929 PE=1 SV=1	7	3	33	1	440	48.1	other biological processes	nucleus	other molecular function	Pf00389, Pf02826	678649	fa96d06	A0A8M1N975; dre:678649; Q1RLQ4	Wnt Signaling Pathway and Pluripotency	SUMOylation of transcription cofactors	18321.8	5622.36	13910.7	16455.4	13254.5	22998.3	4445.71	15783.9	16020.2	16031.9	73716.5	20243.1	9829.45	13579.4		15644.4	Peak Found	Peak Found	Peak Found	Medium	Medium	Peak Found	Peak Found	Peak Found	Peak Found	Peak Found	High	Medium	Peak Found	Peak Found
0	Master Protein	High	Q567K2	S-formylglutathione hydrolase OS=Danio rerio OX=7955 GN=esd PE=1 SV=1	26	6	37	6	282	31.2	other metabolic processes	cytosol	other molecular function	Pf00756	550494	fb58f05	A0A0R4IXM0; A0A8N7XJL5; dre:550494; F6NNG0; Q567K2		Glutathione conjugation	613442	539872	631127	720592	651775	916162	243298	520616	482190	736466	709762	549593	405606	365326	405196	377737	High	High	High	High	High	High	High	High	High	High	High	High	High	High
0	Master Protein	High	E7FE03	N-ethylmaleimide-sensitive factor attachment protein, beta a OS=Danio rerio OX=7955 GN=napba PE=1 SV=2	13	3	32	3	295	33.1							E7FE03			223312	233312	205827	303821	213253	271331	108247	186131	251035	322815	361340	307465	190714	215041	213997	243903	High	High	High	High	High	High	High	High	High	High	High	High	High	High
0	Master Protein	High	F1QQZ1	Splicing factor 3b, subunit 1 OS=Danio rerio OX=7955 GN=sf3b1 PE=1 SV=2	3	3	33	3	1315	147.1	cell organization and biogenesis;RNA metabolism OR transcription;other metabolic processes;other biological processes	nucleus	nucleic acid binding activity	Pf08920	446117		A0A8N7TAM0; F1QQZ1	mRNA processing		419355	361041	491392	640394	457566	601322	187251	296372	350012	543781	517436	432899	282224	268162	327548	357004	High	High	High	High	High	High	High	High	High	High	High	High	High	High
0	Master Protein	High	Q6TNV0	Cytochrome c oxidase subunit 4 OS=Danio rerio OX=7955 GN=cox4i1 PE=1 SV=1	12	2	30	2	169	19.4	other metabolic processes;stress response	other membranes;mitochondrion		Pf02936	326975	COX4I1	A0A8M1PHH2; dre:326975; Q6TNV0	Electron transport chain	TP53 Regulates Metabolic Genes; Respiratory electron transport; Cytoprotection by HMOX1	680202	828521	890456	915592	757328	1.12076e+06	398037	566756	645800	670742	890549	841952	687132	686695	625431	661535	High	High	High	High	High	High	High	High	High	High	High	High	High	High
0	Master Protein	High	A0A0R4IL29	Calreticulin OS=Danio rerio OX=7955 GN=calr3b PE=1 SV=1	7	3	31	2	417	48.3	protein metabolism;other metabolic processes	other membranes;ER/Golgi	other molecular function	Pf00262	321315	calr3	A0A0R4IL29; A0A8M1PCH6; dre:321315			232929	277576	337826	336254	224963	357202	134453	205047	243625	288377	255484	277943	217780	206077	216551	217656	High	High	High	High	Peak Found	High	High	High	High	High	High	High	Peak Found	High
0	Master Protein	High	A0A2R8RX62	Solute carrier family 12 member 5b OS=Danio rerio OX=7955 GN=slc12a5b PE=1 SV=1	3	4	45	3	1146	126.5							A0A2R8RX62			254949	232229	288945	291645	224877	385226	112107	182667	157835	198583	332232	234478	155176	176225	186143	174738	High	High	High	High	High	High	High	High	High	High	High	High	High	High
0	Master Protein	High	A8WGC6	ATP synthase subunit beta OS=Danio rerio OX=7955 GN=atp5f1b PE=1 SV=1	21	7	41	7	517	55.1	other metabolic processes;transport	other membranes;mitochondrion	transporter activity;other molecular function	Pf00006, Pf02874	554135	atp5b	A0A8M1N6U2; A8WGC6; dre:554135; F1R2V7	Electron transport chain	Mitochondrial protein import; Formation of ATP by chemiosmotic coupling; Cristae formation	611773	292398	453579	547668	372690	526410	135445	472408	287830	393556	725963	356992	238193	307506	370251	389946	High	High	High	High	High	High	High	High	High	High	High	High	High	High
0	Master Protein	High	Q5TZG5	Ezrin OS=Danio rerio OX=7955 GN=ezrb PE=1 SV=1	6	4	40	2	583	68.7	cell organization and biogenesis;developmental processes;other biological processes	plasma membrane;other membranes;cytoskeleton;other cell component	cytoskeletal activity;other molecular function	Pf00373, Pf00769, Pf09379, Pf09380, Pf20492	561589	ezr	A0A8N7XJK2; dre:561589; F1R321; Q5TZG5		Netrin-1 signaling	342795	300440	346072	384600	238034	369739	147096	248103	319119	319737	309014	298384	223998	264184	297450	320810	High	Medium	High	High	Medium	High	Peak Found	Peak Found	High	Medium	High	High	Medium	High
0	Master Protein	High	Q6NWH2	MARCKS-related protein 1-B OS=Danio rerio OX=7955 GN=marcksl1b PE=2 SV=1	13	2	33	2	207	21	cell organization and biogenesis;developmental processes	plasma membrane;other membranes;cytoskeleton;other cell component	cytoskeletal activity;other molecular function	Pf02063	406504	marcksl1b	dre:406504; Q6NWH2			98566.1	143218	153097	210913	121838	138715	86122.1	90867	116423	154308	138132	123027	89532.2	115954	110128	127195	High	High	High	High	High	High	Medium	Medium	High	High	High	High	High	High
0	Master Protein	High	E7EYC3	Zinc finger protein 318 OS=Danio rerio OX=7955 GN=znf318 PE=1 SV=1	3	7	44	7	2230	249.3			nucleic acid binding activity;other molecular function		100330539		A0A8M1RKK4; dre:100330539; E7EYC3			212582	281653	365507	313931	242526	452647	142573	199324	266376	323184	277511	186632	138534	136053	110635	188707	Medium	High	High	High	High	High	High	Medium	High	High	High	High	Peak Found	Medium
0	Master Protein	High	B3DKJ0	T-complex protein 1 subunit eta OS=Danio rerio OX=7955 GN=cct7 PE=1 SV=1	9	5	37	5	547	59.7							B3DKJ0			309085	274675	335459	398121	357859	485909	124122	226047	251286	419710	438533	341761	205475	262662	241455	269547	High	High	High	High	High	High	High	Medium	High	High	High	High	High	High
0	Master Protein	High	Q6PFU1	Tetraspanin OS=Danio rerio OX=7955 GN=cd81a PE=1 SV=1	16	4	36	4	236	26.2		other membranes		Pf00335	58031	cd81	A0A8M1PC71; dre:58031; Q6PFU1			221069	217371	177266	279121	179269	285783	63923.5	92347.1	81961.5	150520	681666	209530	113124	142211	142900	174280	High	High	High	High	High	High	High	Medium	High	High	High	Medium	High	Medium
0	Master Protein	High	X1WFS0	Obscurin, cytoskeletal calmodulin and titin-interacting RhoGEF b (Fragment) OS=Danio rerio OX=7955 GN=obscnb PE=3 SV=2	5	6	45	6	1480	164.2							X1WFS0			281363	746379	514527	573438	449036	565375	137326	269516	451467	511152	563214	412269	238241	307528	294374	315649	High	High	High	High	High	High	Medium	Medium	High	High	High	High	Medium	High
0	Master Protein	High	Q6P0B3	Secretory carrier-associated membrane protein OS=Danio rerio OX=7955 GN=scamp1 PE=1 SV=1	11	3	28	3	338	37.6	transport	other membranes;ER/Golgi;other cytoplasmic organelle		Pf04144	402992	zgc:77214	A0A8M1PH32; dre:402992; Q6P0B3		Neutrophil degranulation	107605	123252	80230.6	154345	44969	100427	59707.7	96329.5	110147	154572	139478	131978	95432.6	67211.7	31448.2	60651.8	High	High	High	High	High	High	High	High	High	High	High	High	High	Peak Found
0	Master Protein	High	Q6P0V8	Annexin OS=Danio rerio OX=7955 GN=anxa5b PE=1 SV=1	13	4	25	4	317	35.1							Q6P0V8			313763	281439	216597	382185	273031	374316	106726	208018	246516	450481	388158	299417	231124	265846	208911	261299	High	High	High	High	High	High	High	High	High	High	High	High	High	High
0	Master Protein	High	A5PMV7	Protein phosphatase 2, regulatory subunit A, beta a OS=Danio rerio OX=7955 GN=ppp2r1ba PE=1 SV=1	6	4	33	3	589	65.4		other cell component	enzyme regulator activity	Pf02985	406685	ppp2r1a	A0A8M1P1V9; A5PMV7; dre:406685	Glycogen metabolism		153172	236264	143899	133172	141688	196195	141402	121429	223367	254087	285963	167511	158601	166923	76871	207707	High	High	High	High	High	High	High	High	High	High	High	High	Medium	High
0	Master Protein	High	F1QCD4	Aspartate aminotransferase OS=Danio rerio OX=7955 GN=got2b PE=1 SV=1	13	6	63	3	428	47.4							F1QCD4			497622	455463	722345	815844	513720	778720	228566	363244	350624	554517	548881	380428	274448	289856	316350	360661	High	High	Medium	High	High	High	Peak Found	High	High	High	High	High	High	Medium
0	Master Protein	High	Q6P5L3	60S ribosomal protein L19 OS=Danio rerio OX=7955 GN=rpl19 PE=2 SV=1	13	2	26	2	196	23.4	protein metabolism;other metabolic processes;other biological processes	cytosol;translational apparatus	nucleic acid binding activity;other molecular function	Pf01280	406489	rpl19	A0A8D8G5S4; Q6DRK1; Q6P5L3	Cytoplasmic ribosomal proteins	Nonsense Mediated Decay (NMD) enhanced by the Exon Junction Complex (EJC); L13a-mediated translational silencing of Ceruloplasmin expression; SRP-dependent cotranslational protein targeting to membrane; Formation of a pool of free 40S subunits; Nonsense Mediated Decay (NMD) independent of the Exon Junction Complex (EJC)	638319	788125	795520	758808	520444	787995	269589	435134	481224	737096	858610	585756	451016	435943	503444	435865	High	High	High	High	High	High	High	High	High	High	High	High	High	High
0	Master Protein	High	F1R8N2	Sb:cb37 (Fragment) OS=Danio rerio OX=7955 GN=sb:cb37 PE=1 SV=2	6	7	40	1	1448	160.2							F1R8N2			41656.3	28983.7	41020.9	49592.2	62831.9		77196.1	62701.4	19266.7				16725.5	17272.5	16068	38527.5	Medium	Peak Found	Peak Found	Peak Found	High	Medium	Peak Found	Peak Found	High	n/a	n/a	n/a	Peak Found	Medium
0	Master Protein	High	Q1ECX9	Protein disulfide-isomerase A4 OS=Danio rerio OX=7955 GN=pdia4 PE=1 SV=1	5	3	31	3	642	72.4	protein metabolism;other metabolic processes;stress response	ER/Golgi;other cell component	other molecular function	Pf00085, Pf13848	554998	cai	A0A8M1PEJ6; dre:554998; Q1ECX9			122859	122866	130611	157351	77269.1	134537	47907.6	83934	106604	157075	140920	124965	81987.2	91016.8	100755	94327	High	High	High	High	High	High	High	High	High	High	High	High	High	High
0	Master Protein	High	A0A2R8Q5U6	Ubiquinol-cytochrome c reductase core protein 1 OS=Danio rerio OX=7955 GN=uqcrc1 PE=1 SV=1	3	2	37	2	503	55.4							A0A2R8Q5U6			542864	513784	486298	655629	432858	644869	197850	369602	402376	628967	525464	615192	325190	458022	375015	379292	High	High	High	High	High	High	High	High	High	High	High	High	High	High
0	Master Protein	High	F1QCC9	Synaptotagmin Vb OS=Danio rerio OX=7955 GN=syt5b PE=4 SV=1	7	3	33	2	446	50.9	cell-cell signaling;transport;other biological processes	plasma membrane;other membranes;ER/Golgi;other cell component	other molecular function	Pf00168	553567	zgc:109988	A0A8M1N6C4; dre:553567; F1QCC9			125482	123138	137323	140755	116679	115424	72541.1	99870	92039.8	111880	112684	105526	103727	80700.6	92959.1	101457	Medium	High	Medium	High	Medium	High	High	High	High	High	High	High	High	High
0	Master Protein	High	F1QGP8	High mobility group box 3a OS=Danio rerio OX=7955 GN=hmgb3a PE=1 SV=1	6	1	39	1	213	24.5	other biological processes	nucleus	nucleic acid binding activity	Pf00505, Pf09011	561025	wu:fb17a03	A0A8N7UYU2; dre:561025; F1QGP8			243449	140241	212717	111229	104968	152093	82684.1	94018.3	193527	252014	496463	245301	86783.5	80500.6	100308	81799.2	High	High	High	High	High	High	High	High	High	High	High	Medium	High	Medium
0	Master Protein	High	F1R3G4	Myosin, heavy chain 10, non-muscle OS=Danio rerio OX=7955 GN=myh10 PE=1 SV=1	4	7	37	5	1992	231	cell cycle OR cell proliferation;cell organization and biogenesis;developmental processes;other biological processes	cytoskeleton;other cell component	cytoskeletal activity;other molecular function	Pf00063, Pf00612, Pf01576, Pf02736	555454		A0A8M3B073; F1R3G4			230284	251700	304371	303692	199278	445926	112280	209455	158172	168577	397095	202350	146637	88259.8	264875	198086	Medium	High	High	High	High	High	Medium	High	Medium	Medium	High	Medium	Peak Found	Peak Found
0	Master Protein	High	A2CEW3	Fibronectin OS=Danio rerio OX=7955 GN=fn1b PE=1 SV=2	3	7	40	7	2500	275.6	cell adhesion;cell organization and biogenesis;stress response;developmental processes;other biological processes	non-structural extracellular	signal transduction activity or receptor binding;other molecular function	Pf00039, Pf00040, Pf00041	334613	cb1057	A0A8M3BD92; A2CEW3			294401	481520	370273	649564	370740	419802	134150	323584	261793	298067	386141	297049	203131	294320	207308	257173	Medium	High	Medium	High	High	High	Medium	High	High	Medium	High	High	Medium	High
0	Master Protein	High	Q803P2	CCT-alpha OS=Danio rerio OX=7955 GN=tcp1 PE=1 SV=1	10	5	27	5	558	60.2							Q803P2			226878	114653	230316	217064	158395	257234	61348.8	142421	175471	195136	319046	221509	157108	170894	186910	193050	High	Peak Found	High	High	High	High	Medium	High	High	Peak Found	High	High	High	High
0	Master Protein	High	A0A2R8RXS8	Synaptosomal-associated protein OS=Danio rerio OX=7955 GN=snap23.1 PE=1 SV=1	23	4	25	4	237	26.1	cell-cell signaling;cell organization and biogenesis;transport	plasma membrane;other membranes;other cell component	other molecular function	Pf00835	393159	zgc:56072	A0A2R8RXS8; A0A8M2B5L7	Insulin signaling		87039.2	66274.2	85331.3	22295.8	40411.4	134333	60105.5	70859.4	101758	128025	57288.5	111733	51426	92887.3	50078.6	92609.9	Medium	High	High	High	High	High	High	High	High	High	High	High	High	Peak Found
0	Master Protein	High	F1RCH5	Cytochrome c oxidase polypeptide Vb OS=Danio rerio OX=7955 GN=cox5ba PE=1 SV=1	19	2	27	2	126	13.6							F1RCH5			545813	600113	786874	806667	545013	873052	272755	376631	552383	648022	682107	598100	409314	427371	553395	430602	High	Medium	High	High	High	High	Medium	Medium	Peak Found	High	High	Medium	High	Medium
0	Master Protein	High	F1R246	Aspartate--tRNA ligase, cytoplasmic OS=Danio rerio OX=7955 GN=dars1 PE=1 SV=1	7	4	33	4	531	60.5							F1R246			444579	509018	526566	524610	416283	548224	162060	319381	251594	309784	388667	415120	350596	313075	319734	325181	High	High	High	High	High	High	Peak Found	High	High	High	High	High	High	High
0	Master Protein	High	F1Q8J4	Acyl-CoA dehydrogenase very long chain OS=Danio rerio OX=7955 GN=acadvl PE=1 SV=1	8	5	43	5	659	71							F1Q8J4			429292	328707	508161	640386	348042	585736	157331	365663	547329	647043	575736	547624	290056	461880	381132	466547	High	High	High	High	Medium	High	Medium	High	High	High	High	High	High	High
0	Master Protein	High	F8W429	Dynamin GTPase OS=Danio rerio OX=7955 GN=dnm1a PE=1 SV=1	6	6	50	4	852	95.8							F8W429			509150	428525	542332	700113	519033	565933	186823	325523	410209	709079	659168	577366	339848	409282	434014	394381	High	High	High	High	High	High	Peak Found	High	Peak Found	High	High	Medium	High	Medium
0	Master Protein	High	Q29RA2	Transitional endoplasmic reticulum ATPase OS=Danio rerio OX=7955 GN=zgc:136908 PE=1 SV=1	8	7	43	1	805	89.4	cell cycle OR cell proliferation;cell organization and biogenesis;protein metabolism;other metabolic processes;stress response;transport	other membranes;cytosol;ER/Golgi;nucleus	other molecular function	Pf00004, Pf02359, Pf02933, Pf17862	563679		A0A8M1N8H2; dre:563679; Q29RA2			41154.9	14905.7		34419.6	29854	34116.3	7548.34	16708.7	26478.7	23281.7	35888.3	39166.8	20464	33267.6	23958.4	18996.1	Peak Found	Peak Found	n/a	High	Peak Found	Peak Found	Peak Found	Peak Found	Peak Found	Peak Found	Peak Found	Peak Found	Peak Found	Medium
0	Master Protein	High	E7FAQ8	Heterogeneous nuclear ribonucleoprotein A1a OS=Danio rerio OX=7955 GN=hnrnpa1a PE=1 SV=1	6	2	25	2	388	38.5							E7FAQ8			342559	315736	566382	552897	486981	618047	169702	232852	139601	610562	310391	315377	149891	216637	289294	90757.4	High	High	High	High	High	High	High	High	High	High	High	High	High	High
0	Master Protein	High	Q1MT86	Ubiquitin carboxyl-terminal hydrolase OS=Danio rerio OX=7955 GN=usp5 PE=1 SV=1	5	4	30	4	853	94.7	protein metabolism;developmental processes;other biological processes	cytosol;nucleus;other cell component	other molecular function	Pf00443, Pf00627, Pf02148, Pf17807	406618	wu:fa06b05	A0A8M2BL57; Q1MT86		Ub-specific processing proteases	208247	238945	149184	274514	153012	236392	78767.6	114180	189550	253890	268447	203249	127071	172279	123123	285352	High	High	High	High	High	High	High	High	High	High	High	High	Medium	Medium
0	Master Protein	High	A0A2R8RXT8	Adenylate kinase isoenzyme 1 OS=Danio rerio OX=7955 GN=ak1 PE=1 SV=1	10	2	28	2	194	21.5							A0A2R8RXT8			411831	328567	533276	663588	432835	706875	212436	350115	381995	535841	646360	377476	274816	339434	304446	231293	High	High	High	High	High	High	Peak Found	High	High	High	High	High	Medium	High
0	Master Protein	High	F1QYN1	Collagen, type IV, alpha 6 OS=Danio rerio OX=7955 GN=col4a6 PE=1 SV=3	1	2	36	2	1714	168.4							F1QYN1			5.81202e+06	5.19751e+06	6.9937e+06	7.42377e+06	6.10189e+06	7.63625e+06	2.37313e+06	3.64183e+06	4.43963e+06	5.02248e+06	6.42714e+06	4.69657e+06	4.05197e+06	3.98622e+06	5.49704e+06	4.47821e+06	High	High	High	High	High	High	High	High	High	High	High	High	High	High
0	Master Protein	High	Q6NX09	Hexokinase OS=Danio rerio OX=7955 GN=hk1 PE=1 SV=1	3	3	31	3	918	102.7							Q6NX09			305277	452452	415568	384431	419276	455193	181759	247506	480537	450724	444906	442419	309652	310914	337520	344002	High	High	High	High	High	High	High	High	High	High	High	High	High	High
0	Master Protein	High	Q9W6A8	Opsin-1, short-wave-sensitive 2 OS=Danio rerio OX=7955 GN=opn1sw2 PE=1 SV=1	9	2	29	2	354	39.5	signal transduction;other biological processes	other membranes;other cell component	other molecular function	Pf00001	30435	opn1sw2; sws2	A8E5J4; dre:30435; Q9W6A8			439610	530370	571538	457549	447673	601191	241775	323464	358017	387248	550648	350453	387228	287741	386950	293401	High	High	High	High	High	High	High	High	High	High	High	High	High	High
0	Master Protein	High	Q7ZUW8	Aspartate aminotransferase OS=Danio rerio OX=7955 GN=got1 PE=1 SV=1	11	4	33	4	410	46	other metabolic processes	cytosol	other molecular function	Pf00155	406330	wu:fj63b09	A0A0R4IBN7; A9JSX1; dre:406330; Q7ZUW8	Glycolysis and gluconeogenesis	Gluconeogenesis; Aspartate and asparagine metabolism	353862	450649	407786	403930	246264	434307	150055	258376	233857	389764	397351	298951	190431	216333	203167	209913	High	High	High	High	High	High	Medium	High	High	High	High	High	High	High
0	Master Protein	High	Q5BJ17	Elongation factor Tu OS=Danio rerio OX=7955 GN=tufm PE=1 SV=1	9	4	37	4	448	49.2	protein metabolism;other metabolic processes	mitochondrion	nucleic acid binding activity;other molecular function	Pf00009, Pf03143, Pf03144	541378	zgc:110766	B2GSN2; dre:541378; Q5BJ17			576190	657022	621533	776059	538845	737887	234892	425932	602707	836793	803619	735009	578708	623349	516583	488388	High	High	High	High	High	High	High	Medium	High	High	High	High	High	High
0	Master Protein	High	A0A0R4ISP1	Zinc finger homeobox 3 OS=Danio rerio OX=7955 GN=zfhx3 PE=1 SV=1	2	4	28	4	3838	418.8	other biological processes	nucleus	nucleic acid binding activity;other molecular function	Pf00046, Pf00096		zfhx3	A0A0R4ISP1; A0A8M9QI68			156831	187556	206138	168397	130852	120709	60593.5	61264.1	171511	466228	43738.7	43071.4	19146.9	82550.7	74686.9	92824.5	High	Medium	High	High	High	High	High	Medium	High	High	High	High	Peak Found	Medium
0	Master Protein	Medium	A0A2R8Q9K0	Coiled-coil domain-containing 92 OS=Danio rerio OX=7955 GN=ccdc92 PE=4 SV=1	3	1	30	1	350	38.5							A0A2R8Q9K0			214267	25290.7	228124	246015	187919	270698	83327.7	136897	181811	362159	360450	203478	121800	147221	188828	178706	High	Medium	Medium	High	High	Medium	Peak Found	Medium	High	High	High	Medium	High	High
0	Master Protein	High	Q7ZW04	S-adenosylmethionine synthase OS=Danio rerio OX=7955 GN=mat1a PE=1 SV=1	6	2	26	2	390	43.3	other metabolic processes	cytosol	other molecular function	Pf00438, Pf02772, Pf02773	334195	zgc:55442	A0A0R4IXB6; A0A8N7XJ85; B2GPU4; dre:334195; Q7ZW04	One-carbon metabolism	Metabolism of ingested SeMet, Sec, MeSec into H2Se; Methylation; Sulfur amino acid metabolism	206864	222627	243502	252860		249838	104152	145566	145345	203425	123546	133434	67727.9	92472.8	95299.4	81462.9	High	High	High	High	Medium	High	High	High	High	High	Medium	High	Medium	High
0	Master Protein	High	F1QPC1	Cytochrome P450, family 3, subfamily c, polypeptide 1 OS=Danio rerio OX=7955 GN=cyp3c1 PE=1 SV=1	6	3	34	3	505	57.5							F1QPC1			159212	131599	214195	161475	132324	240324	80180	106006	144635	174438	225840	126256	97777.2	122646	137482	137945	High	High	Medium	High	High	High	High	High	High	High	High	High	High	High
0	Master Protein	High	A0A2R8QBA1	C-terminal-binding protein 2a OS=Danio rerio OX=7955 GN=ctbp2a PE=1 SV=1	2	3	31	2	1200	131.3							A0A2R8QBA1			162418	151563	343378	234639	233174	244837	85093.4	146863	107189	252975	179425	290560	155558	179364	200987	247312	Peak Found	High	High	High	High	High	High	High	Peak Found	Peak Found	Peak Found	Peak Found	Peak Found	High
0	Master Protein	High	F1R8W3	Desmin a OS=Danio rerio OX=7955 GN=desma PE=1 SV=1	8	4	29	3	488	55.7	cell organization and biogenesis;signal transduction;other biological processes	plasma membrane;other membranes;cytoskeleton;other cell component		Pf00038, Pf04732	30148	cb290	A0A8M1PA74; dre:30148; F1R8W3			138995	294143	160904	222870	155150	156380	76072.8	124722	144428	174867	185697	221026	126009	181194	114779	128384	High	High	High	High	High	High	High	High	High	High	High	Peak Found	High	High
0	Master Protein	High	Q6TH15	Eukaryotic translation initiation factor 3 subunit D OS=Danio rerio OX=7955 GN=eif3d PE=2 SV=1	9	5	33	5	552	64	cell organization and biogenesis;protein metabolism;other metabolic processes	translational apparatus;other cell component	nucleic acid binding activity	Pf05091	336498	eif3d	A2BHH8; dre:336498; Q6TH15; Q7T353		L13a-mediated translational silencing of Ceruloplasmin expression; Formation of a pool of free 40S subunits; Formation of the ternary complex, and subsequently, the 43S complex; Ribosomal scanning and start codon recognition	139442	93835.7	183976	161560	119620	217294	53655.2	100530	108174	137541	175779	108923	89312.4	84537.1	103763	113437	High	High	High	High	High	High	Medium	High	Medium	High	High	High	High	High
0	Master Protein	High	F1R2E0	Heterogeneous nuclear ribonucleoprotein M OS=Danio rerio OX=7955 GN=hnrnpm PE=1 SV=2	10	6	44	6	715	74.1		nucleus;other cell component	nucleic acid binding activity	Pf00076	555643	si:ch211-197g15.1	A0A0R4IS10; A0A8M2BHR5; F1R2E0	mRNA processing		215399	219276	148713	14129.1	148029	62023.6	40216.8	10166.9	251140	325658	119415	202224	165348	244390	116459	51183	High	High	High	High	High	High	Medium	High	High	High	High	High	High	High
0	Master Protein	High	F1QZU7	Aldehyde dehydrogenase 2 family member, tandem duplicate 2 OS=Danio rerio OX=7955 GN=aldh2.2 PE=1 SV=2	9	4	29	1	516	56.5							F1QZU7			1.88559e+06	2.65081e+06	3.14731e+06	2.75376e+06	2.29182e+06	3.24418e+06	1.24223e+06	1.47233e+06	2.00175e+06	2.7887e+06	3.6142e+06	1.83466e+06	1.50813e+06	1.22649e+06	1.72003e+06	1.74908e+06	n/a	n/a	Medium	High	Peak Found	Peak Found	Medium	High	n/a	n/a	Peak Found	Medium	Peak Found	n/a
0	Master Protein	High	Q7SZZ6	Actinodin3 OS=Danio rerio OX=7955 GN=and3 PE=4 SV=1	10	3	35	3	295	33.1					561047	si:ch211-237l4.2	A0A8M1N6X2; dre:561047; Q7SZZ6			404592	333983	492257	663778	471187	583948	178094	330618	378468	530162	562529	332242	241359	302027	428374	290485	High	High	High	High	High	High	Medium	Medium	High	High	High	High	High	High
0	Master Protein	High	A0A286YBP4	60S ribosomal protein L28 OS=Danio rerio OX=7955 GN=rpl28 PE=1 SV=1	13	2	31	2	151	17.4	protein metabolism;other metabolic processes;developmental processes	cytosol;translational apparatus	other molecular function	Pf01778			A0A286YBP4			449592	699051	514362	584427	410916	521646	211098	387553	414021	490643	552634	461567	381881	373187	355538	341471	High	High	High	High	High	High	High	High	High	High	High	Medium	High	High
0	Master Protein	High	A8E5G1	Annexin OS=Danio rerio OX=7955 GN=anxa2b PE=1 SV=1	12	4	37	4	338	38.5	transport	non-structural extracellular;extracellular matrix;plasma membrane;other membranes;nucleus;other cell component	transporter activity;enzyme regulator activity;cytoskeletal activity;other molecular function	Pf00191	799806	anx2b	A0A8M1NEN1; A8E5G1; dre:799806			226472	182052	239534	225815	193984	266675	106353	139977	141546	301182	301725	192143	117796	122592	244439	179105	High	High	High	High	High	High	High	Medium	High	High	High	High	Medium	High
0	Master Protein	High	Q6PBY1	40S ribosomal protein S3a OS=Danio rerio OX=7955 GN=rps3a PE=2 SV=3	16	6	46	6	267	30.2	protein metabolism;other metabolic processes;developmental processes;other biological processes	cytosol;translational apparatus;nucleus;other cell component	other molecular function	Pf01015	337240	rps3a	dre:337240; Q6PBY1	Cytoplasmic ribosomal proteins	L13a-mediated translational silencing of Ceruloplasmin expression; Formation of a pool of free 40S subunits; Formation of the ternary complex, and subsequently, the 43S complex; Ribosomal scanning and start codon recognition; Nonsense Mediated Decay (NMD) enhanced by the Exon Junction Complex (EJC); SRP-dependent cotranslational protein targeting to membrane; Nonsense Mediated Decay (NMD) indepen…	858977	872101	1.07734e+06	1.49397e+06	951264	1.1169e+06	455957	767968	794805	980732	1.02342e+06	699869	695131	777570	664651	745103	High	High	High	High	High	High	High	High	High	High	High	High	Peak Found	High
0	Master Protein	High	Q568B3	Septin OS=Danio rerio OX=7955 GN=sept10 PE=1 SV=1	5	2	37	1	429	49.6	cell cycle OR cell proliferation	cytoskeleton;other cell component	other molecular function	Pf00735	550129	sept10	A0A8M1N4W8; dre:550129; Q568B3			108076	100553	110866	95374.5	68186.9	85709.6	42131.2	59284.6	48565.5	90267.4	65113.8	88941	83030.3	49827.5	55195.5	54247.4	High	High	Medium	High	Medium	High	High	Medium	High	High	High	High	Medium	Peak Found
0	Master Protein	High	A0A0R4ISC7	Proteasome subunit alpha type OS=Danio rerio OX=7955 GN=psma6b PE=1 SV=1	12	3	26	3	276	30.4							A0A0R4ISC7			225895	149587	238626	317795	183820	339585	104211	187273	143113	515325	299208	210760	137928	170177	215029	168279	High	High	High	High	High	High	High	High	High	High	High	High	High	High
0	Master Protein	High	F8W3H2	ATP synthase F1 subunit epsilon OS=Danio rerio OX=7955 GN=atp5f1e PE=1 SV=1	29	2	35	2	51	5.7	other metabolic processes;transport	other membranes;mitochondrion	transporter activity	Pf04627	798291	atp5e	A0A8M1P1M4; dre:798291; F8W3H2	Electron transport chain		830889	1.05463e+06	1.27491e+06	1.35349e+06	858751	1.29006e+06	678119	603449	843619	2.22567e+06	1.01036e+06	734537	671968	500352	624807	635152	High	High	High	High	High	High	High	High	High	High	High	High	High	High
0	Master Protein	High	Q6DHT4	Aldehyde dehydrogenase 6 family, member A1 OS=Danio rerio OX=7955 GN=aldh6a1 PE=1 SV=1	7	3	31	3	525	57.1	other metabolic processes	mitochondrion	other molecular function	Pf00171	436647	zgc:92082	A0A8M1N0E4; dre:436647; Q6DHT4		Branched-chain amino acid catabolism	485142	381931	559194	542473	400944	637662	188073	360913	335858	409024	488142	396040	267035	265013	287965	336518	High	High	High	High	Peak Found	High	Medium	Medium	High	High	High	High	Medium	High
0	Master Protein	High	Q503C7	Alpha-1,4 glucan phosphorylase OS=Danio rerio OX=7955 GN=pygma PE=1 SV=1	7	6	37	2	842	96.9	other metabolic processes;other biological processes	other cell component	other molecular function	Pf00343	553655	im:7150327	A0A8M1N673; dre:553655; Q503C7	Glycogen metabolism		129459	164670	177274	164881	133436	159355	66493.4	93041.3	108612	178604	190105	138556	90300.8	106964	102852	105322	Peak Found	Medium	High	High	High	High	Peak Found	Peak Found	High	High	High	High	Peak Found	Medium
0	Master Protein	High	B8A4A8	Zgc:193505 OS=Danio rerio OX=7955 GN=zgc:193505 PE=1 SV=1	9	1	21	1	141	15					559113	wu:fk82c03	A0A8M1NHU3; B8A4A8; dre:559113			162766	186120	200046	62230.6	123132	86769.9	50213.6	130814	149998	65538.7	248804	72780.1	145224	125622	152303	139085	High	High	High	High	High	High	High	High	High	High	High	High	High	Medium
0	Master Protein	High	A0A2R8QEL5	TAR DNA-binding protein 43 OS=Danio rerio OX=7955 GN=tardbpa PE=1 SV=1	4	2	35	2	402	44							A0A2R8QEL5			984652	1.46022e+06	1.48418e+06	1.5956e+06	1.01777e+06	1.79118e+06	852521	920297	1.06779e+06	1.91596e+06	1.2061e+06	1.13214e+06	840706	786890	889658	771843	High	High	High	High	High	High	High	High	High	High	High	High	High	High
0	Master Protein	High	A0A0G2L974	Filamin B OS=Danio rerio OX=7955 PE=1 SV=2	4	7	28	7	1992	213.7							A0A0G2L974			140094	149083	236003	222826	152249	202818	56323.6	94209.5	156146	188920	271262	157922	102367	110051	137985	135641	High	High	High	Medium	Peak Found	High	Peak Found	High	High	High	High	High	High	High
0	Master Protein	High	F1Q7F8	RNA-binding motif protein 4.2 OS=Danio rerio OX=7955 GN=rbm4.2 PE=1 SV=1	10	4	31	4	384	42.3	RNA metabolism OR transcription;other metabolic processes	nucleus	nucleic acid binding activity;other molecular function	Pf00076, Pf00098	557528	Rbm4	A0A8M2BK49; F1Q7F8			277437	285864	391872	453876	283613	462939	210342	262649	320524	451595	418481	395796	292591	319142	277110	240704	High	High	High	High	High	High	High	Peak Found	High	High	High	High	High	High
0	Master Protein	High	Q6DGX8	Proteasome subunit alpha type OS=Danio rerio OX=7955 GN=psma1 PE=1 SV=1	10	3	42	3	262	29.2	protein metabolism;other metabolic processes	nucleus;other cell component		Pf00227, Pf10584	445033	zgc:92726	A0A8M1N146; dre:445033; Q6DGX8		Ub-specific processing proteases; Cross-presentation of soluble exogenous antigens (endosomes); Antigen processing: Ubiquitination & Proteasome degradation; Hedgehog ligand biogenesis; MAPK6/MAPK4 signaling; Neddylation; KEAP1-NFE2L2 pathway; Asymmetric localization of PCP proteins; Regulation of ornithine decarboxylase (ODC); Activation of NF-kappaB in B cells; FBXL7 down-regulates AURKA during …	413824	415207	465119	498934	343544	505945	180897	323292	364630	453840	589001	429607	324187	380733	293620	342976	High	High	High	High	High	High	High	High	High	High	High	High	High	High
0	Master Protein	High	P79735	GTP-binding nuclear protein Ran OS=Danio rerio OX=7955 GN=ran PE=2 SV=1	15	3	35	3	215	24.4	cell cycle OR cell proliferation;cell organization and biogenesis;other metabolic processes;transport;developmental processes	cytosol;nucleus;other cell component	other molecular function	Pf00071	30572	ran	dre:30572; P79735; Q6GTE7; Q7ZU75		Postmitotic nuclear pore complex (NPC) reformation	844597	934865	1.12239e+06	1.13513e+06	897104	1.40622e+06	433605	711767	650394	970984	1.01903e+06	768496	590660	586982	680664	604465	High	High	High	High	High	High	High	High	High	High	High	High	High	High
0	Master Protein	High	F1QJK2	Septin OS=Danio rerio OX=7955 GN=sept8a PE=1 SV=1	9	4	56	2	420	49							F1QJK2			33609	14019.8	28058.7	31507.9	24536.2	37257.7	11935	21918.7	27969.1	33850.4	56752.3	26079.3	19790.1	26965.4	32357.6	24504.7	Peak Found	Peak Found	Medium	Peak Found	Peak Found	High	Peak Found	Peak Found	Peak Found	Peak Found	High	Peak Found	Peak Found	Peak Found
0	Master Protein	High	Q5RHR0	Poly [ADP-ribose] polymerase OS=Danio rerio OX=7955 GN=parp1 PE=1 SV=1	4	4	30	4	1013	112.7	protein metabolism;DNA metabolism;other metabolic processes;stress response;other biological processes	cytosol;nucleus;other cell component	nucleic acid binding activity;other molecular function	Pf00533, Pf00644, Pf00645, Pf02877, Pf05406, Pf08063, Pf21728	560788	parp1	A0A8N1TQ38; dre:560788; Q499A8; Q5RHR0		POLB-Dependent Long Patch Base Excision Repair; DNA Damage Recognition in GG-NER; Formation of Incision Complex in GG-NER; Dual Incision in GG-NER; SUMOylation of DNA damage response and repair proteins	72167.9	85096.5	84178.4	99921.7	67283.6	105304	38080.2	47866.5	59276	82817.6	80811.7	75946.2	48801	55800	67606.9	55923.3	Medium	High	High	High	High	High	High	High	High	High	High	High	High	Peak Found
0	Master Protein	High	F1R9Q3	Zinc finger protein 1007 (Fragment) OS=Danio rerio OX=7955 GN=znf1007 PE=4 SV=2	2	2	33	2	2205	254.3							F1R9Q3			225439	272177	438567	387014	291123	411362	252604	215763	366422	477880	282259	259984	224337	196112	257994	182212	High	High	High	High	High	High	High	Peak Found	High	High	High	High	High	High
0	Master Protein	High	Q7T3G5	Polyadenylate-binding protein OS=Danio rerio OX=7955 GN=pabpc4 PE=1 SV=1	6	4	35	3	637	70.6		cytosol;nucleus;other cell component	nucleic acid binding activity	Pf00076, Pf00658	321035	cb12	A0A8M1PJ34; dre:321035; Q7T3G5			84339.2	83545	105349	94090.3	76681.8	110192	31039.3	62998.4	43190	42820.8	88477.2	51194.4	22142.1	72527.9	46443.2	45398.9	High	High	High	High	High	High	Peak Found	Peak Found	Peak Found	Peak Found	High	Medium	Medium	High
0	Master Protein	High	Q7T368	Pyruvate dehydrogenase E1 component subunit beta OS=Danio rerio OX=7955 GN=pdhb PE=1 SV=1	13	4	29	4	359	39.3	other metabolic processes;other biological processes	mitochondrion	other molecular function	Pf02779, Pf02780	406428	wu:fc76a05	A0A8M1PEP2; dre:406428; Q7T368	Glycolysis and gluconeogenesis; TCA cycle		132114	53965.6	128438	80253.7	66658.8	289309	40142	95776.1	90133.5	93595.5	231369	112951	68621.5	75154	55688.7	75882.4	High	High	Medium	High	Peak Found	High	Peak Found	High	High	High	High	High	Peak Found	Peak Found
0	Master Protein	High	Q6P0G2	Zgc:77262 OS=Danio rerio OX=7955 GN=zgc:77262 PE=1 SV=1	9	3	32	3	331	37.2	RNA metabolism OR transcription;other metabolic processes	nucleus	nucleic acid binding activity	Pf00076	402952		A0A8M1PD30; dre:402952; Q6P0G2		RUNX2 regulates bone development	205451	136344	205322	237121	184465	252192	69563.6	124011	176749	345859	240645	177815	100393	127394	124358	124388	High	High	High	High	High	High	Medium	Medium	High	High	High	High	High	High
0	Master Protein	High	A0A2R8PX12	Transglutaminase 2b OS=Danio rerio OX=7955 GN=tgm2b PE=1 SV=1	4	3	30	3	681	76							A0A2R8PX12			335999	232594	329238	385412	121756	353659	128806	217044	232232	258298	397821	249885	202295	205680	238532	246510	High	High	High	High	High	High	High	High	High	Peak Found	High	High	High	High
0	Master Protein	High	Q7ZUG6	60S ribosomal protein L30 OS=Danio rerio OX=7955 GN=rpl30 PE=1 SV=1	26	3	37	3	117	13		cytosol;translational apparatus	nucleic acid binding activity;other molecular function	Pf01248	336713	fa93d05	A0A2R8RWR1; A0A8D8JHK3; dre:336713; F6P7T5; Q7ZUG6	Selenium metabolism selenoproteins; Cytoplasmic ribosomal proteins	Nonsense Mediated Decay (NMD) enhanced by the Exon Junction Complex (EJC); L13a-mediated translational silencing of Ceruloplasmin expression; SRP-dependent cotranslational protein targeting to membrane; Formation of a pool of free 40S subunits; Nonsense Mediated Decay (NMD) independent of the Exon Junction Complex (EJC)	1.54207e+06	1.47476e+06	1.50099e+06	1.82225e+06	1.97954e+06	3.09677e+06	686446	1.70634e+06	1.11894e+06	996316	1.61722e+06	1.64838e+06	1.50885e+06	1.30691e+06	1.2399e+06	1.27282e+06	Medium	High	High	High	High	High	High	High	High	High	High	High	High	High
0	Master Protein	High	Q7ZV13	Serine/arginine-rich splicing factor 2 OS=Danio rerio OX=7955 GN=srsf2a PE=1 SV=1	7	2	27	2	225	26.2	RNA metabolism OR transcription;other metabolic processes	nucleus	nucleic acid binding activity	Pf00076	406691	sfrs2	A0A8M1PGY9; dre:406691; Q7ZV13		mRNA Splicing - Major Pathway	320707	399259	348209	477941	327323	350283	152412	283439	194093	414808	362476	343926	217973	335250	210756	315890	Peak Found	High	High	High	High	High	High	High	High	High	High	High	High	High
0	Master Protein	High	A0A0R4IJ49	40S ribosomal protein S19 OS=Danio rerio OX=7955 GN=rps19 PE=1 SV=1	34	6	39	6	152	16.7	cell organization and biogenesis;protein metabolism;other metabolic processes;developmental processes;signal transduction;other biological processes	cytosol;translational apparatus	nucleic acid binding activity;other molecular function	Pf01090			A0A0R4IJ49			602234	495489	550847	682023	487560	688864	327392	398768	467983	591886	946629	642814	435125	460235	413423	436577	High	High	High	High	Medium	High	High	High	High	High	High	High	High	High
0	Master Protein	High	Q6PHK4	Serine--pyruvate aminotransferase OS=Danio rerio OX=7955 GN=agxtb PE=1 SV=1	5	2	31	2	423	46.2	other metabolic processes;other biological processes	other cytoplasmic organelle	other molecular function	Pf00266	79378	agxt	A0A8M1PGG6; dre:79378; Q6PHK4		Glyoxylate metabolism and glycine degradation	622425	352721	577925	540528	239909	541170	187018	384349	386574	478281	661993	504523	283712	273520	387823	291497	High	High	High	High	Peak Found	High	High	High	High	High	High	High	Peak Found	Medium
0	Master Protein	High	A0A0R4IRM1	Kinesin-like protein OS=Danio rerio OX=7955 GN=kif5ba PE=1 SV=1	3	3	27	1	959	109	cell organization and biogenesis;transport;developmental processes;other biological processes	cytoskeleton;other cell component	cytoskeletal activity;other molecular function	Pf00225	334108	kif5bb	A0A0R4IRM1; A0A8M1RHK3; dre:334108	Insulin signaling		37798.7	60307.3	72050.1	85872.7		102082	25192.7	44206.3	54313	54318.1	67815.7	48310.3	37603.8	33068	46529	40459.5	Medium	High	Peak Found	Peak Found	n/a	High	Peak Found	Peak Found	High	High	Peak Found	Medium	Medium	High
0	Master Protein	High	F1Q845	Metalloendopeptidase OS=Danio rerio OX=7955 GN=c6ast4 PE=1 SV=1	9	2	19	2	265	30.3							F1Q845			98778.5	96439.1	35577.8	41911.1	12699.1	110282	43633.4	56787.7	53228.2	58936.3	12034.1	53485		8883.72	28520.2		High	High	High	High	Peak Found	High	High	High	High	High	High	High	n/a	Peak Found
0	Master Protein	High	Q6DGL0	Ribosomal protein L18 OS=Danio rerio OX=7955 GN=rpl18 PE=1 SV=1	18	3	32	3	182	21	protein metabolism;other metabolic processes;other biological processes	cytosol;translational apparatus	nucleic acid binding activity;other molecular function	Pf17135	445038	zgc:92872	A0A2R8RXC9; dre:445038; F6P8V3; Q6DGL0	Cytoplasmic ribosomal proteins	Nonsense Mediated Decay (NMD) enhanced by the Exon Junction Complex (EJC); L13a-mediated translational silencing of Ceruloplasmin expression; SRP-dependent cotranslational protein targeting to membrane; Formation of a pool of free 40S subunits; Nonsense Mediated Decay (NMD) independent of the Exon Junction Complex (EJC)	332644	264243	372018	485817	259989	446448	103628	179261	208646	312505	856307	234613	155650	219454	191071	191345	High	Medium	High	High	High	High	Medium	High	High	High	High	High	Medium	High
0	Master Protein	High	Q7ZU48	Heterogeneous nuclear ribonucleoprotein A0,-like OS=Danio rerio OX=7955 GN=hnrnpa0l PE=1 SV=2	6	2	28	2	302	32	RNA metabolism OR transcription;other metabolic processes	nucleus	nucleic acid binding activity	Pf00076	321899	hnrpa0l	A0A8M1P603; dre:321899; Q7ZU48			884692	1.20168e+06	1.29583e+06	1.1821e+06	857665	1.05991e+06	507583	807963	784979	931685	812581	848449	633315	560335	586375	637421	High	High	High	High	High	High	High	High	Medium	High	High	High	Medium	High
0	Master Protein	High	E9QDI1	Apolipoprotein C-I OS=Danio rerio OX=7955 GN=apoc1 PE=1 SV=1	27	2	24	2	85	9.9	protein metabolism;other metabolic processes;developmental processes;other biological processes	non-structural extracellular	enzyme regulator activity;other molecular function	Pf04691	570638	apoc1l	A0A8M1P660; dre:570638; E9QDI1			335609	233162	271390	385755	145383	431566	113495	190978	156296	193870	238873	341184	116444	113225	181951	134226	High	High	High	High	High	High	Medium	High	High	High	High	High	High	High
0	Master Protein	High	Q6NXD2	Charged multivesicular body protein 2b OS=Danio rerio OX=7955 GN=chmp2b PE=2 SV=1	17	4	47	4	214	24	transport	other membranes;cytosol;other cytoplasmic organelle		Pf03357	405840	chmp2b	A2AVM3; dre:405840; Q6NXD2			292373	294643	413787	378981	329834	414780	199428	296904	404611	677503	440911	396289	322128	334238	294570	350460	High	High	Medium	High	High	High	High	High	High	High	High	High	High	High
0	Master Protein	High	F1Q890	Plasminogen OS=Danio rerio OX=7955 GN=plg PE=1 SV=1	7	7	57	7	818	91.6	protein metabolism;stress response;other biological processes	non-structural extracellular	signal transduction activity or receptor binding;other molecular function	Pf00024, Pf00051, Pf00089	322691	wu:fb70e09	A0A8M1PG22; dre:322691; F1Q890			1.51123e+06	648791	1.36175e+06	1.53187e+06	1.20398e+06	2.20939e+06	537443	1.21469e+06	874884	817076	1.23582e+06	908054	914332	990300	989746	870089	High	High	High	High	High	High	Medium	High	Medium	Medium	High	Medium	High	Medium
0	Master Protein	High	Q1MTI4	Triosephosphate isomerase A OS=Danio rerio OX=7955 GN=tpi1a PE=2 SV=1	20	4	28	1	248	26.8	other metabolic processes	cytosol	other molecular function	Pf00121	192309	tpi1a	dre:192309; Q1MTI4; Q7ZWB0; Q90XF9			186061	139095	159402	159173	116811	168987	66119.2	72351.5	108392	142113	95967.8	92337.3	111540	81830.4	189820	72970.9	Medium	High	Peak Found	Peak Found	Peak Found	Medium	Peak Found	High	Peak Found	Peak Found	Peak Found	Medium	Medium	Peak Found
0	Master Protein	High	F1QSP8	Peroxiredoxin 4 OS=Danio rerio OX=7955 GN=prdx4 PE=1 SV=1	14	4	39	2	260	29.1							F1QSP8			56416.5	54421.2	33040	56958.3	38705	64838.2	15485	26960.4	24198.6	21849.5	44939.7	39625.4	32898.8	34094		28428.7	High	High	High	High	Medium	High	Medium	Medium	High	Peak Found	Peak Found	High	High	High
0	Master Protein	High	O73872	Superoxide dismutase [Cu-Zn] OS=Danio rerio OX=7955 GN=sod1 PE=2 SV=1	13	2	22	2	154	15.9	other metabolic processes;stress response;other biological processes	cytosol;mitochondrion;nucleus;other cytoplasmic organelle	other molecular function	Pf00080	30553	sod1	B2GRH9; dre:30553; O73872	Oxidative stress response	Detoxification of Reactive Oxygen Species; Platelet degranulation	179949	207210	211723	243238	70943.4	288203	109060	152409	130411	182597	190550	65187.3	111774	147307	124759	103062	High	High	High	High	High	High	High	High	High	High	High	High	High	High
0	Master Protein	High	A0A286Y9H2	Myosin Ic, paralog b OS=Danio rerio OX=7955 GN=myo1cb PE=1 SV=2	3	4	40	4	1069	122.7	cell organization and biogenesis;transport;developmental processes	plasma membrane;other membranes;cytoskeleton;other cell component	cytoskeletal activity;other molecular function	Pf00063, Pf06017	566459		A0A286Y9H2	Insulin signaling		376646	278086	406186	460647	361915	521115	171794	285949	269164	304923	437591	340360	272902	276433	453712	288680	High	High	High	Medium	High	High	High	High	High	High	High	High	High	High
0	Master Protein	High	Q58EG2	Erlin-1 OS=Danio rerio OX=7955 GN=erlin1 PE=2 SV=1	15	5	26	5	342	38.3	other metabolic processes;stress response;signal transduction	other membranes;ER/Golgi	other molecular function	Pf01145	541490	erlin1	dre:541490; Q58EG2		ABC-family proteins mediated transport	133623	122575	159411	171236	147910	211980	69092.2	112137	105515	165490	190421	117855	92533.7	64103.2	124832	109768	High	High	High	High	High	High	High	High	High	High	High	High	Peak Found	High
0	Master Protein	High	A0A2R8QME7	Zinc finger protein 462 OS=Danio rerio OX=7955 PE=1 SV=1	5	6	36	6	1342	153.6							A0A2R8QME7			265931	209136	412234	459484	304868	430849	126065	192970	376025	1.06942e+06	319667	292870	157788	159994	204209	141339	High	High	High	High	Medium	High	High	High	High	High	High	High	Peak Found	High
0	Master Protein	High	A5PL98	Succinate dehydrogenase [ubiquinone] iron-sulfur subunit, mitochondrial OS=Danio rerio OX=7955 GN=sdhb PE=2 SV=1	8	2	40	2	280	31.7	other metabolic processes	other membranes;mitochondrion	other molecular function	Pf13085, Pf13534	562149	sdhb	A5PL98; dre:562149	TCA cycle	Citric acid cycle (TCA cycle)	667879	647760	783201	723416	708038	811980	411083	568494	569611	676100	879949	712140	543035	525992	613586	525713	High	Medium	High	High	High	High	Medium	High	High	High	High	High	High	High
0	Master Protein	High	E7F553	UDP-glucuronosyltransferase OS=Danio rerio OX=7955 GN=ugt2a7 PE=3 SV=2	6	3	25	3	527	60.9							E7F553			262219	286519	280311	277815	192475	289808	113632	144506	151026	207433	268028	240440	96093.9	185598	185811	165320	High	High	High	High	High	High	High	High	High	High	Peak Found	High	High	High
0	Master Protein	High	B0R0V8	V-type proton ATPase subunit H OS=Danio rerio OX=7955 GN=atp6v1h PE=1 SV=1	5	2	28	2	481	55.1	transport;developmental processes;other biological processes	other membranes;other cytoplasmic organelle	transporter activity	Pf03224, Pf11698	286779	chunp6890	A0A8M1P5K1; B0R0V8; dre:286779	Nodal signaling pathway	Amino acids regulate mTORC1; Insulin receptor recycling; ROS and RNS production in phagocytes; Transferrin endocytosis and recycling	97195	92347.4	76306	119604	71196.4	132438	24565.3	67162.3	81802.4	103851	117578	103895	61472.9	76059.8	79371.5	71441.8	High	High	High	High	High	High	Peak Found	High	High	High	High	High	High	High
0	Master Protein	High	F1QR17	Aldehyde dehydrogenase (NAD(+)) OS=Danio rerio OX=7955 GN=aldh7a1 PE=1 SV=1	4	2	25	2	541	59							F1QR17			152334	149158	160924	220941	133842	222352	73075.1	113977	106368	175083	228054	157473	83614.9	106360	132029	96759.1	High	High	High	High	High	High	High	High	High	High	High	High	High	High
0	Master Protein	High	F8W442	Guanine nucleotide-binding protein (G protein), alpha-activating activity polypeptide O, a OS=Danio rerio OX=7955 GN=gnao1a PE=4 SV=1	12	4	43	3	354	40.2	signal transduction	plasma membrane;other membranes	signal transduction activity or receptor binding;other molecular function	Pf00503	393760	gnao1	A0A8M2B616; F8W442			294422	115759	222738	307184	254078	298289	112559	151978	173979	274820	312091	251024	169139	217814	194738	197486	High	Peak Found	High	High	High	High	Medium	Peak Found	Peak Found	High	High	High	Medium	High
0	Master Protein	High	E7FBI4	Small monomeric GTPase OS=Danio rerio OX=7955 GN=rap1ab PE=1 SV=1	10	2	38	2	185	21	signal transduction;other biological processes	plasma membrane;other membranes	other molecular function	Pf00071	102235995; 103135492; 106515116; 106903419; 107103249; 107385357; 406714	LOC101167529; rap1a; RAP1A; zgc:56630	A0A087XDA1; A0A1A7WM85; A0A1A8CYL2; A0A1A8GFE6; A0A2I4AXH6; A0A3B3CDA8; A0A3B3Z1N2; A0A3P9MEE4; A0A3Q2CNQ3; A0A3Q2TG54; A0A8C8E1G0; A0A8M1PJC7; A0A9D2XU96; alim:106515116; cvg:107103249; dre:406714; E7FBI4; H2LMP0; M3ZUW3; nfu:107385357; pfor:103135492; pmei:106903419; xma:102235995			398516	495323	469424	523722	381378	531766	193601	311184	348613	489870	474900	413238	318559	341530	346832	345799	High	High	High	High	High	High	High	High	High	High	High	High	High	High
0	Master Protein	High	A5WV25	55 kDa erythrocyte membrane protein OS=Danio rerio OX=7955 GN=mpp1 PE=3 SV=1	7	3	27	3	468	52.4							A5WV25			220117	288420	274358	222275	165805	212822	92048.8	189231	199072	244752	316236	215003	146643	193375	176172	164963	High	High	High	High	High	High	High	High	High	High	High	High	High	High
0	Master Protein	High	Q6NWK4	ATPase H+-transporting V1 subunit E1b OS=Danio rerio OX=7955 GN=atp6v1e1b PE=1 SV=1	10	2	26	2	226	25.9							Q6NWK4			121252	111597	116854	142331	122977	156324	62733	109712	97660.4	120855	148765	127745	88491.2	90006.6	99133.5	111394	High	High	High	High	High	High	High	High	Medium	High	High	High	Peak Found	High
0	Master Protein	High	A0A2R8RLW7	Activity-dependent neuroprotector homeobox b OS=Danio rerio OX=7955 GN=adnpb PE=1 SV=1	4	3	30	3	1003	111.4							A0A2R8RLW7			165933	245532	246766	243417	203993	252059	107645	122451	191814	452867	191511	153775	64493.8	106846	91149.1	99708.3	High	High	High	High	High	High	High	High	High	High	High	High	High	High
0	Master Protein	High	Q6IMW9	LSM6 homolog, U6 small nuclear RNA and mRNA degradation-associated OS=Danio rerio OX=7955 GN=lsm6 PE=1 SV=1	33	3	38	3	80	9.1	RNA metabolism OR transcription;other metabolic processes	nucleus;other cell component	nucleic acid binding activity	Pf01423	102692072; 103021323; 105020935; 106610200; 106610231; 107552484; 107598735; 107655220; 107684454; 107734584; 108429587; 108924439; 109105020; 415167	LOC107598735; LOC107655220; LOC109901303; LOC113114229; LOC115191792; lsm6; LSM6; zgc:92379	A0A3B1IR64; A0A3B3T7C6; A0A3B4E6P8; A0A3P8YC68; A0A4W4GI65; A0A4W5LWX5; A0A553NL76; A0A5A9PMM3; A0A671KNS0; A0A672KQC8; A0A673MTX3; A0A673VSD4; A0A6J2WK86; A0A6P6QTX2; A0A7J6DH78; A0A8B9GNZ6; A0A8C2HS78; A0A8C4BHR7; A0A8C4RG14; A0A8C7D3J2; A0A8C9RXD3; A0A8T2NSX8; A0A8U0Q6I8; A0A9D3MIB8; A0A9D3PF04; A0A9J8DCP6; A0A9Q1DJ70; A0A9Q1EBH4; A0A9W7T5S3; amex:103021323; B2GP69; B9EL52; C1BYP5; caua:113095…			339239	116977	301441	394556	351552	408377	154589	279331	204964	582170	388877	374600	290568	259807	232290	238579	High	High	High	High	High	High	High	High	High	High	High	High	High	High
0	Master Protein	High	F1QK93	26S proteasome non-ATPase regulatory subunit 1 OS=Danio rerio OX=7955 GN=psmd1 PE=1 SV=2	6	6	42	6	964	107	protein metabolism;other metabolic processes;other biological processes	other membranes;nucleus;other cell component	enzyme regulator activity	Pf01851, Pf13646, Pf18004, Pf21505	554967	zgc:55818	A0A0R4IJ38; A0A8M1PFS1; dre:554967; F1QK93		Ub-specific processing proteases; Neutrophil degranulation; Cross-presentation of soluble exogenous antigens (endosomes); Antigen processing: Ubiquitination & Proteasome degradation; Hedgehog ligand biogenesis; MAPK6/MAPK4 signaling; Neddylation; KEAP1-NFE2L2 pathway; Asymmetric localization of PCP proteins; Regulation of ornithine decarboxylase (ODC); Activation of NF-kappaB in B cells; FBXL7 do…	494607	346668	640063	599846	470937	711111	233899	423310	461981	632070	813251	647441	371536	388786	417719	471905	High	High	High	High	Peak Found	High	Medium	High	High	High	High	High	Medium	High
0	Master Protein	High	Q7SX92	Beta-synuclein OS=Danio rerio OX=7955 GN=sncb PE=1 SV=1	41	4	25	4	127	13.3	cell-cell signaling;cell organization and biogenesis;transport;developmental processes;other biological processes	other cell component	other molecular function	Pf01387	393944	zgc:66343	A0A0R4INP0; B3DII6; dre:393944; Q7SX92			201869	356904	320660	287743	285681	423393	158297	189806	268356	340697	386551	300124	227998	262032	249049	312918	Peak Found	Medium	High	High	High	High	High	High	High	High	High	Medium	High	Peak Found
0	Master Protein	High	A5D6S3	Methylmalonyl-CoA isomerase OS=Danio rerio OX=7955 GN=mut PE=1 SV=1	4	3	32	3	757	83.5	other metabolic processes	mitochondrion;other cell component	other molecular function	Pf01642, Pf02310	569581	mut	A0A8M1NEZ5; A5D6S3; dre:569581		Propionyl-CoA catabolism; Cobalamin (Cbl) metabolism	179366	249308	195478	199583	133271	235411	70647.1	127753	207539	252336	317863	246586	135556	137843	176406	150521	High	High	High	High	High	High	High	High	High	High	High	High	High	High
0	Master Protein	High	A0A2R8Q837	Integrin beta OS=Danio rerio OX=7955 PE=1 SV=1	15	3	28	3	268	29.8							A0A2R8Q837			138733	96304.2	131820	134144	135269	132709	56409.9	103439	106392	98008.7	177533	154469	105606	105209	103456	104005	Medium	High	High	High	High	High	Peak Found	High	High	Peak Found	High	High	High	High
0	Master Protein	High	Q7ZUN7	Creatine kinase OS=Danio rerio OX=7955 GN=ckmt1 PE=1 SV=1	7	3	32	2	417	46.7	other metabolic processes	mitochondrion	kinase activity;other molecular function	Pf00217, Pf02807	321892	fb37h03	A0A2R8PZ48; B2GSL6; dre:321892; Q7ZUN7		Creatine metabolism	411669	126312	447865	492970	327246	460742	77791.9	299372	128688	189243	357286	199208	121237	129804	129866	163514	High	Medium	High	High	Medium	High	Medium	High	Medium	High	High	Medium	Medium	High
0	Master Protein	High	F1QDA0	Zgc:66448 OS=Danio rerio OX=7955 GN=zgc:66448 PE=1 SV=1	3	4	21	4	1356	152.3							F1QDA0					73857.5	60298.3	65307.5	80412	34210.4	35364	43981.4	126899	37749.8	33707.3	22724	20865.2	27027.4	27595.3	n/a	High	High	High	High	High	High	Peak Found	Medium	High	Peak Found	Peak Found	Peak Found	Peak Found
0	Master Protein	High	Q6PH57	Guanine nucleotide-binding protein G(I)/G(S)/G(T) subunit beta-1 OS=Danio rerio OX=7955 GN=gnb1 PE=2 SV=1	11	3	33	3	340	37.3	developmental processes;signal transduction;other biological processes	plasma membrane;other membranes;other cell component	other molecular function	Pf00400	322104	gnb1	dre:322104; Q6PH57	Estrogen signaling		669212	559851	449187	647227	426697	522735	151787	411090	361550	504179	646566	572618	371510	492310	296524	502617	High	High	High	High	High	High	High	High	High	High	High	High	High	High
0	Master Protein	High	Q6DHJ2	Ras-related protein Rab-3 OS=Danio rerio OX=7955 GN=rab3aa PE=1 SV=1	16	4	40	1	220	25.1	cell-cell signaling;cell organization and biogenesis;transport;developmental processes;other biological processes	plasma membrane;other membranes;ER/Golgi;other cytoplasmic organelle;other cell component	cytoskeletal activity;other molecular function	Pf00071	445024	rab3a	A0A8M1N152; B8A665; dre:445024; Q6DHJ2			59558.3		64456.2	65753.2	57283.1	97166.4	22941.4	43123.3	48177.6	204286	93464.3	61627	54999.3	47509.7	45065.2	46427.3	Medium	n/a	Peak Found	Peak Found	Peak Found	Peak Found	Medium	Peak Found	Medium	High	High	High	Peak Found	Peak Found
0	Master Protein	High	B8A4S4	Collagen, type XVII, alpha 1a OS=Danio rerio OX=7955 GN=col17a1a PE=4 SV=1	1	1	16	1	1408	139.2	cell organization and biogenesis;other biological processes	non-structural extracellular;extracellular matrix;other membranes;other cell component	extracellular structural activity	Pf01391	557257	si:ch211-281g13.3	A0A8N7UZ91; B8A4S4; dre:557257			26006.6	36387.6	54055.8	46961	28681.3	60324.1	22061.3	20214.9	38525.9	51095	49458.2	37650.9	24859.7	24205.6	26222.5	18252.2	High	High	High	High	High	High	High	High	High	High	High	High	High	High
0	Master Protein	High	Q6P105	ELAV-like protein OS=Danio rerio OX=7955 GN=elavl3 PE=1 SV=1	14	5	34	1	359	39.2	other biological processes	other cell component	nucleic acid binding activity	Pf00076	30732	HuC	A0A8M2BBG3; Q6P105					13881.9	18238.9		40479.3	5522.36	7327.69	9865.41	13242.2	42220.1	13675.8			18149.1		n/a	n/a	Peak Found	Peak Found	n/a	High	Peak Found	Peak Found	Peak Found	Peak Found	Medium	Peak Found	n/a	n/a
0	Master Protein	High	Q8JFW7	Endoplasmic reticulum transmembrane protein OS=Danio rerio OX=7955 GN=bcap31 PE=1 SV=1	4	1	16	1	247	28							Q8JFW7			184896	231437	264142	270107	207674	307847	135157	142860	198668	408634	194475	179256	178015	118287	196517	132996	High	High	High	High	High	High	High	High	High	High	High	High	High	High
0	Master Protein	High	Q5XTN0	Crygmx protein OS=Danio rerio OX=7955 GN=crygmx PE=1 SV=1	18	3	33	3	175	20.6	developmental processes;other biological processes		other molecular function	Pf00030	335789	zgc:109980	A7MCD4; dre:335789; F6PA05; Q5XTN0			967609	954350	1.02432e+06	1.30254e+06	929492	1.28812e+06	418423	713325	695614	949583	1.06141e+06	977853	741984	732188	750813	724965	High	High	Medium	High	High	High	Medium	Medium	Medium	High	High	High	Medium	High
0	Master Protein	High	A0A0R4IWM7	Dmx-like 2 OS=Danio rerio OX=7955 GN=dmxl2 PE=1 SV=2	1	4	35	4	3049	337.2							A0A0R4IWM7			185406	177816	279835	330637	164819	306677	87723.6	130159	167264	231548	224978	188285	147766	140805	132223	129948	Medium	High	High	High	High	High	High	High	High	High	High	Peak Found	High	High
0	Master Protein	High	Q8AW82	Novel protein similar to human proliferation-associated 2G4 protein (PA2G4) OS=Danio rerio OX=7955 GN=pa2g4a PE=1 SV=1	3	1	20	1	392	43.3	other biological processes			Pf00557	368737	pa2g4	dre:368737; F6NHL1; Q6IQJ8; Q8AW82		Neutrophil degranulation	62471.2	72854.7	69075	89313.9	68340	74193	28883.6	52904.2	51856.6	74616.4	60831.6	61872.8	46713.1	50310	42435.5	43975.8	High	High	High	High	Medium	High	High	High	High	High	High	High	High	High
0	Master Protein	High	A0A2R8Q2X2	Sarcolemma-associated protein b OS=Danio rerio OX=7955 GN=slmapb PE=1 SV=1	5	2	23	2	377	43.7							A0A2R8Q2X2			178486	45205.1	286153	269205	181531	277383	21994.7	144050	151073	250216	159269	150091	137778	139436	142824	144850	Medium	High	High	High	High	High	High	High	Medium	High	High	Medium	High	Peak Found
0	Master Protein	High	A0A0G2L264	Uncharacterized protein OS=Danio rerio OX=7955 GN=rab35a PE=4 SV=1	19	4	27	1	195	22.1	transport	plasma membrane;other membranes;other cytoplasmic organelle	other molecular function	Pf00071	796454	rab35a	A0A0G2L264; A0A8M1PRX4			1.12214e+06	1.16612e+06	1.15835e+06	1.31869e+06	842275	926015	381579	788919	951240	1.05387e+06	1.38523e+06	1.2411e+06	1.1838e+06	1.02388e+06	853334	997491	High	Peak Found	Peak Found	Peak Found	Peak Found	Peak Found	Peak Found	Peak Found	Peak Found	Peak Found	Peak Found	Peak Found	Peak Found	Peak Found
0	Master Protein	High	A0A286YBN1	Proline-rich coiled-coil 2C OS=Danio rerio OX=7955 GN=prrc2c PE=1 SV=2	1	2	28	2	2814	306.3	other biological processes			Pf07001	407633		A0A286YBN1; A0A8M3AKQ3; dre:407633			48414.9	142140	123427	92399.3	79646.5	79799.2	33975.8	50889.8	102255	153301	160769	86866.9	45887.9	63738.1	52237.8	47238.6	High	High	High	High	High	High	High	High	High	High	High	High	High	High
0	Master Protein	High	Q6PGV1	V-type proton ATPase subunit d 1 OS=Danio rerio OX=7955 GN=atp6v0d1 PE=1 SV=1	6	2	23	2	350	40.2	cell organization and biogenesis;transport;developmental processes;other biological processes	plasma membrane;other membranes;other cytoplasmic organelle	transporter activity	Pf01992	322811	atp6v0d1	dre:322811; Q6PGV1		Amino acids regulate mTORC1; Insulin receptor recycling; ROS and RNS production in phagocytes; Transferrin endocytosis and recycling	82510.5	52991.4	87662.9	72936.4	64785.8	102109	42084.1	86366.6	91302	142277	129625	72584.4	79889.3	111045	50913.5	64648.6	High	High	High	High	High	High	High	High	Medium	High	High	High	High	High
0	Master Protein	High	Q6DHP2	Troponin I type 2b (skeletal, fast), tandem duplicate 2 OS=Danio rerio OX=7955 GN=tnni2b.2 PE=1 SV=1	26	5	32	5	176	20.1	other biological processes	cytoskeleton		Pf00992	445029	zgc:92191	A0A8M1N1C9; dre:445029; Q6DHP2			1.02622e+06	1.05511e+06	1.34953e+06	1.20408e+06	1.02037e+06	1.32462e+06	397359	688848	847794	1.15947e+06	1.669e+06	1.16581e+06	757529	781524	800328	806569	High	High	High	High	High	High	Peak Found	High	High	High	High	High	Medium	High
0	Master Protein	High	Q5U3I3	Secretory carrier-associated membrane protein OS=Danio rerio OX=7955 GN=scamp3 PE=1 SV=1	11	2	19	2	341	37.7	transport	other membranes;ER/Golgi;other cytoplasmic organelle		Pf04144	492473		B2GPK5; dre:492473; Q5U3I3			31796.6	21605.6	34487.3	32628	22884.5	61039.8	7852.26		22819.9	40061.4	102570	31252.9	17298.2		34910.9	25325.2	High	High	High	High	High	High	High	High	High	High	High	High	High	Medium
0	Master Protein	High	A2BGW3	Calcium/calmodulin-dependent protein kinase OS=Danio rerio OX=7955 GN=camk2b1 PE=1 SV=1	6	4	28	3	618	68.4							A2BGW3			127922	100605	175551	128093	118084	214953	67176	97924.8	136208	151196	252909	169813	95521.1	85076.8	133151	110743	High	High	High	High	High	High	Peak Found	High	High	High	High	High	High	High
0	Master Protein	High	A0A140LH97	Zgc:112265 (Fragment) OS=Danio rerio OX=7955 GN=itih3b.2 PE=1 SV=1	6	5	30	5	919	102.4							A0A140LH97			274707	196347	352568	274042	212852	248693	123140	166712	214777	261183	323405	384030	182902	157166	261938	156229	High	High	High	High	High	High	High	High	High	Medium	High	High	High	High
0	Master Protein	High	E7EXE9	Retinoblastoma-binding protein 6 OS=Danio rerio OX=7955 GN=rbbp6 PE=1 SV=4	2	3	21	3	1766	198	protein metabolism;RNA metabolism OR transcription;other metabolic processes	nucleus	nucleic acid binding activity;other molecular function	Pf04564, Pf08783, Pf13696	445396	im:7158869	A0A8M1NUN3; E7EXE9			114274	176626	175016	216649	216756	162714	73062.7	109919	229029	152637	223978	159633	111779	92785.9	117105	77057.1	High	Peak Found	High	High	High	High	High	Medium	High	High	High	Peak Found	High	Medium
0	Master Protein	High	A0A0R4IMF9	Glyoxylate reductase 1 homolog OS=Danio rerio OX=7955 GN=glyr1 PE=1 SV=1	6	2	18	2	462	50.6							A0A0R4IMF9			61239.9	76304.5	60195.5	63238	48094.2	87212.5	24196.1	50134.9	52486.7	68568.4	56964.2	46733	33093	65192.6	34636.7	33835	High	High	High	High	High	High	High	High	High	High	High	High	High	High
0	Master Protein	High	A0A0R4IP12	PDS5 cohesin-associated factor B OS=Danio rerio OX=7955 GN=pds5b PE=1 SV=1	3	3	27	3	1408	159.7	cell cycle OR cell proliferation;cell organization and biogenesis;other biological processes	nucleus;other cell component	nucleic acid binding activity	Pf20168	565592		A0A0R4IP12; A0A8N7UVY5; dre:565592			118308	98065.3	137799	142535	102615	181598	51013.9	74912.1	103931	127741	296373	119583	82128.6	86913.8	84151.2	77268.8	High	High	Peak Found	High	High	High	Peak Found	High	High	High	High	High	High	Peak Found
0	Master Protein	High	A0A2R8QCL7	Structural maintenance of chromosomes protein OS=Danio rerio OX=7955 GN=smc1al PE=1 SV=1	4	5	26	5	1251	145.2							A0A2R8QCL7			216190	272564	319254	338866	244671	266584	82379.3	138053	195888	322140	260056	248595	172601	138580	191307	141278	High	High	High	High	High	High	High	High	High	High	Medium	Peak Found	Peak Found	Peak Found
0	Master Protein	High	A0A0R4IR75	Dolichyl-diphosphooligosaccharide--protein glycotransferase OS=Danio rerio OX=7955 GN=stt3a PE=1 SV=1	3	2	31	2	702	80.1							A0A0R4IR75			128962	134346	141683	178664	116294	168372	58567	67155.1	51178.9	51644.6	121812	108903	50316.3	56485.3	96800.1	93729.8	High	High	High	High	High	High	High	Medium	High	Medium	High	High	High	High
0	Master Protein	High	E7FE90	Fetuin B OS=Danio rerio OX=7955 GN=fetub PE=1 SV=1	6	3	30	3	499	56.7		non-structural extracellular	enzyme regulator activity	Pf00031	569489		A0A8M1QV98; E7FE90			447761	286122	410024	460829	244752	697118	105726	275991	304236	305801	572877	399129	241049	288911	415801	294167	High	Medium	High	High	Medium	High	Medium	High	Peak Found	High	High	High	High	High
0	Master Protein	High	F1QUV7	Diadenosine tetraphosphate synthetase OS=Danio rerio OX=7955 GN=gars1 PE=1 SV=2	5	3	20	3	690	78.2							F1QUV7			88116.8	37599.9	94651.5	85725.4	48967.8	155591	44205.6	70168.4	79482.7	83328.2	121426	76033.5	67157.3	61086.3	84814	68275.7	High	Medium	High	High	High	High	High	High	High	Medium	High	High	Peak Found	Medium
0	Master Protein	High	F8W4C1	Myelin basic protein OS=Danio rerio OX=7955 GN=mbpb PE=1 SV=1	16	2	25	2	121	13.1		plasma membrane;other membranes;other cell component	other molecular function	Pf01669	368319	sb:cb183	A0A8M1NZT7; F8W4C1			131963	225794	213522	55837.2	144205	173142	59118.8	107136	121820	152583	194435	144023	86908.2	113928	127536	123824	Peak Found	High	Medium	High	High	Medium	Peak Found	Medium	High	High	High	High	High	High
0	Master Protein	High	A0A0R4IYL8	Nucleoprotein TPR OS=Danio rerio OX=7955 GN=tpra PE=1 SV=1	2	4	20	4	2363	267.3							A0A0R4IYL8			17276.1	51063.7	35574.3	27293.8	20302.5	63533.1		21514.4	24400.1	28482.4	25395.7	24617.2	16200.9		20075.3	15263.1	Medium	High	High	High	High	High	High	High	High	High	High	Medium	Peak Found	Medium
0	Master Protein	High	Q5PR98	Protein NDRG2 OS=Danio rerio OX=7955 GN=ndrg2 PE=2 SV=1	7	2	22	2	368	40.4	cell-cell signaling;developmental processes;signal transduction;other biological processes	other cell component		Pf03096	494050	ndrg2	dre:494050; Q5PR98			83907.8	94978.3	95647.9	109428	126584	84693.3	67325	78579.7	62385.1	78453.7	97623.1	83941	45760.4	69994.6	57524.2	58538.7	High	High	High	High	High	High	High	High	High	High	High	High	Medium	High
0	Master Protein	High	A0A1L1QZU5	Myosin-binding protein C3 OS=Danio rerio OX=7955 GN=mybpc3 PE=1 SV=1	2	3	23	3	1287	144.7	developmental processes;other biological processes		cytoskeletal activity	Pf00041, Pf07679, Pf18362	556489	hm:zehn0716	A0A1L1QZU5; A0A8M3BB11			163403	244074	221370	281707	193983	259580	130015	135477	175379	163470	248852	177825	155963	149728	146733	192475	High	High	High	High	High	High	High	Medium	High	High	High	High	Medium	High
0	Master Protein	High	Q6IQT8	RuvB-like helicase OS=Danio rerio OX=7955 GN=ruvbl1 PE=1 SV=1	7	3	30	3	456	50.3	DNA metabolism;other metabolic processes;stress response	nucleus;other cell component	other molecular function	Pf06068, Pf17856	317679	TIP49	A0A8M1PE33; dre:317679; Q6IQT8			271038	202051	213026	239696	158905	256846	85527.1	157918	138667	192953	251569	189836	156504	151204	149991	158203	High	High	High	High	High	High	High	High	High	High	High	High	High	High
0	Master Protein	High	B8JIH2	Metavinculin OS=Danio rerio OX=7955 GN=vcla PE=1 SV=1	2	2	20	1	1131	124							B8JIH2			2.34214e+06	895419	442612	538492	562191	2.50668e+06	260578	179356	486429	1.44199e+06	365856	477839	767935	610076	2.36979e+06	375589	High	High	Medium	High	High	High	High	High	Peak Found	Medium	High	High	High	High
0	Master Protein	High	Q7ZVX4	Ras-related protein Rab-14 OS=Danio rerio OX=7955 GN=rab14 PE=1 SV=1	21	4	30	3	215	23.9	cell organization and biogenesis;stress response;transport	other membranes;cytosol;ER/Golgi;other cytoplasmic organelle;other cell component	other molecular function	Pf00071	103026976; 107688628; 107731032; 373104	cb731; LOC103026976; LOC107688628; LOC107731032; LOC109063244; LOC113080184	A0A3B1KBI8; A0A553R144; A0A671SI60; A0A673MBK0; A0A6P6NID6; A0A8B9GS42; A0A8C2H1U6; A0A9W7X3M7; A8E577; amex:103026976; caua:113080184; dre:373104; F6NKF4; Q7ZVX4; sanh:107688628; srx:107731032		Neutrophil degranulation; RAB geranylgeranylation; RAB GEFs exchange GTP for GDP on RABs	250760	227199	228344	305126	248019	335050	114713	182670	207526	181534	339435	260005	154254	225901	223691	226798	High	High	High	High	High	High	High	High	Peak Found	High	High	High	Medium	Peak Found
0	Master Protein	High	Q7ZW95	Ribosomal protein L4 OS=Danio rerio OX=7955 GN=rpl4 PE=1 SV=1	7	4	37	4	375	42.5	protein metabolism;other metabolic processes	cytosol;translational apparatus;other cell component	nucleic acid binding activity;other molecular function	Pf00573, Pf14374	337090	zgc:56659	A0A8D8MEY2; dre:337090; F6PAP4; Q1LUY4; Q7ZW95	Cytoplasmic ribosomal proteins	Nonsense Mediated Decay (NMD) enhanced by the Exon Junction Complex (EJC); L13a-mediated translational silencing of Ceruloplasmin expression; SRP-dependent cotranslational protein targeting to membrane; Formation of a pool of free 40S subunits; Nonsense Mediated Decay (NMD) independent of the Exon Junction Complex (EJC)	815912	547392	911019	1.1056e+06	740870	964222	450211	645086	624907	1.00333e+06	895279	982476	595207	882022	531736	514670	High	High	High	High	High	High	High	High	High	Medium	High	Medium	High	High
0	Master Protein	High	Q6AXJ2	Eukaryotic translation initiation factor 3 subunit H-A OS=Danio rerio OX=7955 GN=eif3ha PE=2 SV=1	7	2	21	2	335	38.6	cell organization and biogenesis;protein metabolism;other metabolic processes;developmental processes;other biological processes	translational apparatus;other cell component	nucleic acid binding activity;other molecular function	Pf01398, Pf19445	445306	eif3ha	dre:445306; Q6AXJ2			136225	117171	87847.6	104845	75826.1	106544	65420.2	74690.9	8998.55	217365		113392	99921.1	69296.5	115992	108848	High	High	High	High	High	High	High	Peak Found	Peak Found	High	Medium	Medium	High	High
0	Master Protein	High	Q6VN46	Myoglobin OS=Danio rerio OX=7955 GN=mb PE=2 SV=3	23	3	32	3	147	15.6	stress response;transport;developmental processes;other biological processes		other molecular function	Pf00042	393558	mb	dre:393558; Q6P028; Q6VN46		Intracellular oxygen transport	245758	181443	134203	185841	136925	246907	53601.3	111891	131947	334017	322729	230268	150325	166110	137402	161031	Medium	High	High	High	High	High	High	High	High	High	High	High	High	High
0	Master Protein	High	F1QWB4	Heterogeneous nuclear ribonucleoprotein K OS=Danio rerio OX=7955 GN=hnrnpk PE=1 SV=1	8	3	31	2	429	47.6	other biological processes	nucleus;other cell component	nucleic acid binding activity	Pf00013, Pf08067	406267	hnrpk	A0A8M3B580; dre:406267; F1QWB4	mRNA processing		672082	58651.4	813763	906596	679248	1.00683e+06	293124	558420	622440	1.02079e+06	1.09097e+06	787058	527428	586120	615850	623759	High	High	High	High	High	High	Peak Found	High	Peak Found	High	High	High	High	High
0	Master Protein	Medium	E7F3Y3	FinTRIM family, member 61 OS=Danio rerio OX=7955 GN=ftr61 PE=4 SV=3	2	1	23	1	547	63			other molecular function	Pf00622, Pf00643, Pf13765, Pf15227	570050		A0A8M1RFW3; dre:570050; E7F3Y3			2.96519e+06	2.25025e+06	3.51632e+06	5.09964e+06	4.15586e+06	9.6409e+06	946156	2.3901e+06	3.53093e+06	6.49646e+06	9.36405e+06	4.70609e+06	1.96948e+06	2.92663e+06	6.32412e+06	2.62272e+06	High	Medium	Peak Found	Medium	High	Peak Found	Medium	Medium	Medium	High	High	High	Medium	High
0	Master Protein	High	F1Q8J9	Plakophilin 3a OS=Danio rerio OX=7955 GN=pkp3a PE=1 SV=1	6	5	28	5	869	95.4	cell adhesion;cell organization and biogenesis	plasma membrane;other membranes;nucleus;other cell component	other molecular function	Pf00514	368397	pkp3	A0A8M3AZQ3; F1Q8J9		Formation of the cornified envelope	284964	272897	416073	356997	257750	315647	87344.3	214069	297564	382544	402449	317410	193478	270077	249025	242122	High	High	High	Medium	High	High	Peak Found	Medium	Medium	High	High	High	High	High
0	Master Protein	High	A0A0R4IGM0	Amino acid transporter (Fragment) OS=Danio rerio OX=7955 GN=slc1a2b PE=1 SV=1	3	2	19	2	564	61.7							A0A0R4IGM0			526902	778128	661659	668719	615819	721277	313645	429622	501505	884407	764554	612649	551713	425667	491242	478676	High	High	High	High	High	High	High	High	High	High	High	High	High	High
0	Master Protein	High	Q7ZWJ7	60S ribosomal protein L34 OS=Danio rerio OX=7955 GN=rpl34 PE=3 SV=3	21	3	43	3	117	13.4	protein metabolism;other metabolic processes	cytosol;ER/Golgi;translational apparatus;other cell component	other molecular function	Pf01199	394097	rpl34	A0A8D8IHK0; dre:394097; Q7ZWJ7	Cytoplasmic ribosomal proteins	L13a-mediated translational silencing of Ceruloplasmin expression; Formation of a pool of free 40S subunits; Nonsense Mediated Decay (NMD) enhanced by the Exon Junction Complex (EJC); SRP-dependent cotranslational protein targeting to membrane; Nonsense Mediated Decay (NMD) independent of the Exon Junction Complex (EJC)	1.50169e+06	1.31083e+06	2.0141e+06	2.51895e+06	1.34332e+06	1.84734e+06	610900	1.06655e+06	1.13882e+06	1.8949e+06	1.45814e+06	1.54449e+06	1.13976e+06	1.30244e+06	975483	1.08153e+06	High	High	High	High	High	High	High	High	High	High	High	High	High	High
0	Master Protein	High	Q6P5J0	Alpha-amylase OS=Danio rerio OX=7955 GN=amy2a PE=1 SV=1	10	5	43	3	512	56.9	other metabolic processes	non-structural extracellular	other molecular function	Pf00128, Pf02806	406539	amy3	A0A8M1PG48; dre:406539; Q6P5J0		Digestion of dietary carbohydrate	1.3158e+06	731036	1.00604e+06	1.00238e+06	371230	1.64244e+06	518648	547192	699258	723323	1.00918e+06	735653	531354	650184	697418	394173	High	High	High	High	Peak Found	High	High	Medium	Peak Found	High	High	High	High	Medium
0	Master Protein	High	B8JM11	Epithelial cell adhesion molecule OS=Danio rerio OX=7955 GN=epcam PE=1 SV=1	9	4	30	4	303	34.2							B8JM11			358023	257166	370353	429305	303410	390530	165314	262339	425875	493114	584201	465671	325045	433707	314926	369742	High	High	High	High	High	High	Medium	Peak Found	High	High	High	High	High	High
0	Master Protein	High	B0UYD3	Solute carrier family 35 member 2 OS=Danio rerio OX=7955 GN=slc35a2 PE=1 SV=1	4	1	16	1	374	40.9	transport	other membranes;ER/Golgi	transporter activity	Pf04142	555288	si:bz30i22.3	A0A8M1NI28; B0UYD3; dre:555288																			High	High	High	High	High	High	High	High	High	High	High	High	High	High
0	Master Protein	High	Q6PC77	ATP synthase subunit d, mitochondrial OS=Danio rerio OX=7955 GN=atp5pd PE=1 SV=1	12	2	19	2	161	18.2	other metabolic processes;transport	other membranes;mitochondrion	transporter activity	Pf05873	393675	atp5h	A0A0R4ILR5; A7E2P8; dre:393675; Q6PC77	Oxidative phosphorylation; Electron transport chain	Formation of ATP by chemiosmotic coupling; Cristae formation	132173	186824	138292	131513	114566		29888.5	50683	100288	59397.1	211004	48566.8		51132.6	51186.1		Peak Found	High	High	High	Peak Found	n/a	High	Medium	High	High	High	High	High	Medium
0	Master Protein	High	F1R5C0	Synaptotagmin OS=Danio rerio OX=7955 GN=syt2a PE=1 SV=1	9	4	26	3	430	48.1	cell-cell signaling;transport;other biological processes	plasma membrane;other membranes;ER/Golgi;other cell component	other molecular function	Pf00168	567877		A0A8N7TFA7; F1R5C0		Cargo recognition for clathrin-mediated endocytosis	274952	129841	268244	335906	265712	375936	97476.1	228075	204925	278811	417859	235212	181155	209262	232131	209601	Peak Found	Medium	Peak Found	High	Peak Found	High	Peak Found	Medium	Medium	Peak Found	High	Medium	Peak Found	Medium
0	Master Protein	High	F1QLG5	Activity-dependent neuroprotector homeobox a OS=Danio rerio OX=7955 GN=adnpa PE=1 SV=1	4	3	22	3	969	108.1	cell-cell signaling;developmental processes;signal transduction;other biological processes	nucleus;other cell component	nucleic acid binding activity;other molecular function	Pf00046, Pf19627	564637	adnpa	A0A8N7UYI5; dre:564637; F1QLG5			78123.9	74902.5	98357.2	84451.2	60954	85877.1	35987.9	39743.9	76336.4	173538	102951	53321.1	34967	26016.6	49229.4	48086.3	Medium	Medium	High	High	Medium	High	High	High	Medium	High	High	Peak Found	Peak Found	Peak Found
0	Master Protein	High	A0A2R8QAA8	Pyruvate dehydrogenase E1 component subunit alpha OS=Danio rerio OX=7955 GN=pdha1a PE=1 SV=1	4	2	20	2	410	45.5							A0A2R8QAA8			265899	325148	282043	297185	260446	328825	154565	245526	230764	255263	263208	245467	162315	203512	235706	227782	High	High	High	High	High	High	High	High	High	High	High	High	High	High
0	Master Protein	High	Q6NYU8	Heterogeneous nuclear ribonucleoprotein A/B OS=Danio rerio OX=7955 GN=hnrnpaba PE=1 SV=1	3	1	16	1	340	37.1	other biological processes	nucleus;other cell component	nucleic acid binding activity	Pf00076, Pf08143	321466	hnrpab	A0A8N7XJ29; dre:321466; F8W4E3; Q4QRD8; Q6NYU8	mRNA processing		291349	369237	399833	377238	288741	374243	172253	229260	261707	359176	304877	292141	215730	205441	232540	214686	High	High	High	High	High	High	High	High	High	High	High	High	High	High
0	Master Protein	High	E7EYA8	Far upstream element (FUSE)-binding protein 3 OS=Danio rerio OX=7955 GN=fubp3 PE=1 SV=3	4	2	21	1	571	62							E7EYA8			36048.6	42734.7	57746.1	50232			20976.8		29119.5	46227.9	47104	46618.6	30352.4	30228	31739.2	21225.9	High	High	High	High	High	n/a	Medium	n/a	Peak Found	High	High	High	Medium	Peak Found
0	Master Protein	High	B8JKN6	Peptidyl-prolyl cis-trans isomerase OS=Danio rerio OX=7955 GN=ppiaa PE=1 SV=1	20	3	24	3	164	17.4							B8JKN6			491016	419305	522311	566367	378299	699255	215150	406085	321097	503968	883639	408085	259339	286355	341358	305126	High	High	High	High	High	High	High	High	High	Peak Found	High	High	High	High
0	Master Protein	High	Q6DGI3	Nucleolar protein 16 OS=Danio rerio OX=7955 GN=nop16 PE=2 SV=1	12	2	20	2	171	20.2	other biological processes	nucleus		Pf09420	436807	nop16	dre:436807; Q6DGI3			123820	144745	163235	147615	117211	174852	70284.3	104786	135636	165516	111904	124106	125868	116306	95993.4	115839	High	High	High	High	High	High	Peak Found	High	High	High	High	High	Medium	High
0	Master Protein	High	H0WFD2	Si:dkey-89b17.4 OS=Danio rerio OX=7955 GN=si:dkey-89b17.4 PE=1 SV=1	3	4	43	4	1533	170.1	other biological processes	nucleus	nucleic acid binding activity;other molecular function	Pf00096, Pf12874, Pf13912	336271		A0A8M3AKR9; H0WFD2			311248	299555	461757	381698	319244	417988	161629	203898	389374	725799	511549	275636	194830	200241	193355	204131	High	High	High	High	High	High	Medium	High	High	High	High	High	Medium	High
0	Master Protein	High	Q6NYL7	Keratin 18b OS=Danio rerio OX=7955 GN=krt18b PE=1 SV=1	6	3	27	2	405	44.8							Q6NYL7			2.17594e+06	578005	235639	269175	467709	1.42985e+06	92438.7	103809	235467	283486	218934	335689	541780	1.33566e+06	4.77495e+06	236104	Peak Found	High	Peak Found	High	Medium	Peak Found	Peak Found	Medium	Peak Found	Peak Found	Peak Found	Peak Found	High	High
0	Master Protein	High	F1QHX0	LanC lantibiotic synthetase component C-like 2 (bacterial) OS=Danio rerio OX=7955 GN=lancl2 PE=1 SV=2	4	2	21	2	435	48.9	other metabolic processes	plasma membrane;other membranes		Pf05147		zgc:158293	A0A8M9PU40; F1QF03; F1QHX0			93988.1	110718	93295.8	101611	82057.4	118629	45424.9	62245	69352.2	77635.9	89178.9	89944.8	69733.7	74351	68185.4	64552.3	High	High	High	High	High	High	High	Medium	High	High	High	High	Medium	High
0	Master Protein	High	Q6PBI0	Succinate--CoA ligase [ADP-forming] subunit beta, mitochondrial OS=Danio rerio OX=7955 GN=sucla2 PE=1 SV=1	6	3	32	3	466	50	other metabolic processes	mitochondrion;other cell component	other molecular function	Pf00549, Pf08442	406299	wu:fb18c11	A0A8M1PIK4; dre:406299; Q6PBI0	TCA cycle	Citric acid cycle (TCA cycle)	339497	215269	258684	286510	175937	305360	95708.1	191308	130398	166135	361538	269051	147422	202844	175728	168073	High	High	High	High	High	High	High	High	High	High	High	High	Medium	Medium
0	Master Protein	High	A0A0G2KSU4	Zinc finger protein 609b OS=Danio rerio OX=7955 GN=znf609b PE=1 SV=1	3	3	22	3	1376	148.6							A0A0G2KSU4			72801	114688	108912	117914	83299	149265	25022.6	44234.1	98495.3	112844	88018.9	104494	59478.5	61609.4	82703.8	67525.5	Medium	High	High	High	High	High	Medium	Medium	High	High	High	Peak Found	High	Peak Found
0	Master Protein	High	A0A0R4IHE1	SUMO-activating enzyme subunit 2 OS=Danio rerio OX=7955 GN=uba2 PE=1 SV=2	4	3	25	3	652	72							A0A0R4IHE1			158486	232569	171216	181487	190630	218485	118039	139395	171005	114815	137561	105094	125138	123163	79645.7	115965	Medium	High	High	High	High	High	High	High	High	Medium	High	High	Medium	High
0	Master Protein	High	A0A0R4IQT3	Calcium/calmodulin-dependent protein kinase OS=Danio rerio OX=7955 GN=camk2g2 PE=1 SV=1	3	2	21	1	637	70.3	other metabolic processes	other cell component	kinase activity;other molecular function	Pf00069, Pf08332		camk2g2	A0A0R4IQT3; A0A8M9QK76			44920.2	68668.6	53941.8	70814.2	47952.5	89825.1	38804	35514.9	45624.4	81641	67793.4	54088.4	45594.9	41742.9		37872.4	Medium	High	High	High	High	High	High	Peak Found	High	High	High	High	Medium	Peak Found
0	Master Protein	High	Q6DRE5	NOP56 OS=Danio rerio OX=7955 GN=nop56 PE=1 SV=1	8	4	23	4	548	60.6	RNA metabolism OR transcription;other metabolic processes;developmental processes;other biological processes	nucleus;other cell component	nucleic acid binding activity	Pf01798, Pf08156	394196	nol5a	A0A8M1PCD0; Q6DRE5			291570	207415	297788	270725	180573	273767	83014	162309	254615	318017	266060	371005	188351	169374	150183	200993	High	High	High	High	High	High	High	High	Peak Found	High	High	High	High	High
0	Master Protein	High	X1WGZ7	Glutamyl-tRNA synthetase OS=Danio rerio OX=7955 GN=eprs1 PE=1 SV=1	2	4	25	4	1598	177.7							X1WGZ7			441121	517906	533504	632109	489466	608294	247009	331040	487320	507168	489756	446269	323955	403770	398199	384028	Medium	High	Peak Found	High	Medium	High	High	Medium	Medium	High	High	High	Peak Found	High
0	Master Protein	High	Q1LVZ0	RAB11B, member RAS oncogene family, a OS=Danio rerio OX=7955 GN=rab11ba PE=1 SV=1	10	2	24	2	218	24.5							Q1LVZ0			189354	179660	222009	246837	180170	256097	113685	159484	208032	235503	356457	241666	136857	162005	224979	195416	High	High	Medium	Medium	High	High	High	High	High	High	High	High	High	Medium
0	Master Protein	High	Q8JFV8	Synaptic vesicle membrane protein VAT-1 homolog OS=Danio rerio OX=7955 GN=vat1 PE=2 SV=1	12	5	30	5	484	53.5	other biological processes	other membranes;mitochondrion	other molecular function	Pf08240, Pf13602		vat1	Q5SF06; Q6NYU0; Q8JFV8		Neutrophil degranulation	267893	101328	242499	233582	159442	272672	69510.4	152554	176400	227347	404992	258735	145437	138254	209768	214417	High	High	High	High	Medium	High	High	High	High	High	High	High	Peak Found	High
0	Master Protein	High	Q803J3	RAB2A, member RAS oncogene family OS=Danio rerio OX=7955 GN=rab2a PE=1 SV=1	18	3	18	3	212	23.5	transport	other membranes;ER/Golgi	other molecular function	Pf00071	107585574; 107663548; 107688426; 107718106; 107722573; 140617	cb75; LOC107663548; LOC107722573; LOC113117049; rab2a	A0A498LL52; A0A671P281; A0A672T0J4; A0A673FNC9; A0A6P6R6W4; A0A7J6DCX8; A0A8C2L5B4; A0A9J8AFI7; A0A9W8C7P0; B2GRI6; caua:113117049; ccar:109062466; dre:140617; Q803J3; sanh:107663548; sanh:107688426; srx:107718106; srx:107722573		RAB geranylgeranylation; Golgi Cisternae Pericentriolar Stack Reorganization	59170.4	43948	64014.5	73572.9	45259.4	100892	18560.3	32962.4	47896.8	94360.6	147085	58741.1	38131.5	33166.2	53047.2	56902.5	High	High	High	High	High	High	Peak Found	High	High	High	High	High	High	Peak Found
0	Master Protein	High	Q1LVL3	Alanine--tRNA ligase OS=Danio rerio OX=7955 GN=aars1 PE=1 SV=1	5	5	30	5	991	109.6	protein metabolism;RNA metabolism OR transcription;other metabolic processes	mitochondrion	nucleic acid binding activity;other molecular function	Pf01411, Pf02272, Pf07973	324940	aars	A0A8M1N8X4; Q1LVL3			223803	241224	293919	323289	225669	322082	100622	197494	208841	211412	274461	200793	153034	165255	191122	182682	High	High	High	High	Medium	High	High	Peak Found	Medium	High	High	High	High	High
0	Master Protein	High	Q6TLG8	DNA-(apurinic or apyrimidinic site) lyase OS=Danio rerio OX=7955 GN=rps3 PE=1 SV=1	15	3	23	3	245	26.9							Q6TLG8			194659	121422	145220	174989	130438	233488	52827.8	143250	99279.6	191766	287764	134397	75203.1	119999	115081	104058	High	Medium	High	High	Medium	Peak Found	High	Peak Found	Medium	High	High	Medium	Peak Found	High
0	Master Protein	High	F1RE77	VRK serine/threonine kinase 3 OS=Danio rerio OX=7955 GN=vrk3 PE=1 SV=1	4	2	16	2	512	56.9							F1RE77			86747	131361	104267	146919	92357.7	117694	20841.4	82244.1	74414	96664	119169	101593	81377.7	82148	77116.7	75439.3	High	Medium	High	High	High	High	Peak Found	High	High	High	High	High	High	High
0	Master Protein	High	Q6P0T0	Complex I-23kD OS=Danio rerio OX=7955 GN=ndufs8a PE=1 SV=1	11	2	17	2	210	23.7	cell organization and biogenesis;other metabolic processes	other membranes;mitochondrion	other molecular function	Pf12838	406413	ndufs8	dre:406413; F6P2X1; Q6P0T0; Q6PE39	Oxidative phosphorylation; Electron transport chain	Complex I biogenesis	71867.7	55490.2	53547.7	52291.4	44485.3	65339.9	30314.6	46563.1	37192.6	47080.1	103878	53988.7	42826.7	37377.7	44162.8	49445.4	High	High	High	High	High	High	High	High	High	High	High	High	High	High
0	Master Protein	High	A0A0R4IMZ8	Karyopherin (importin) beta 1 OS=Danio rerio OX=7955 GN=kpnb1 PE=1 SV=1	3	3	22	3	876	97.4	transport	nucleus;other cell component	other molecular function	Pf03810, Pf13513	570700	wu:fc12b10	A0A0R4IMZ8; A0A8M1N881; dre:570700			261053	290974	319988	296546	238440	307347	105543	204607	252463	361375	365950	298123	211552	245942	198442	211283	Medium	High	High	High	High	High	Peak Found	High	Medium	High	Medium	Medium	Peak Found	High
0	Master Protein	High	Q1LY51	Zinc finger protein 704 OS=Danio rerio OX=7955 GN=znf704 PE=3 SV=2	4	2	16	2	501	54.3	other biological processes	nucleus	nucleic acid binding activity;other molecular function	Pf15997	560056	znf704	dre:560056; Q1LY51			43685.8	59804.7	67023.6	67758.3	49505.6	50916.3	28441.2	45510.2	62260.6	58423.8	62027.3	48238.6	38621.5	35693.8	41504.3	38814.3	High	High	High	High	High	High	High	High	High	High	High	High	Peak Found	High
0	Master Protein	High	E9QIC1	CDC5 cell division cycle 5-like (S. pombe) OS=Danio rerio OX=7955 GN=cdc5l PE=1 SV=2	3	3	20	3	800	91.7	RNA metabolism OR transcription;other metabolic processes;other biological processes	nucleus;other cell component	nucleic acid binding activity;other molecular function	Pf11831, Pf13921	394059	zgc:55853	A0A8M1PE04; dre:394059; E9QIC1			193872	215110	234141	232986	168462	222315	58872.3	161076	156717	203064	199706	172998	86074.7	152806	154073	140772	High	High	High	High	High	High	Medium	High	High	Peak Found	Peak Found	High	Medium	Peak Found
0	Master Protein	High	B8A565	Complement component C9 OS=Danio rerio OX=7955 GN=c9 PE=1 SV=1	5	3	19	3	673	72.7	stress response;other biological processes	non-structural extracellular;plasma membrane;other membranes		Pf00057, Pf00090, Pf01823	554141	wu:fb60b05	A0A8M1P382; B8A565; dre:554141			169406	140945	185745	228056	132136	201207	64780.2	90678.2	108072	86773.6	148145	162194	72914.7	81164.9	152861	112485	High	High	High	High	High	High	High	High	High	High	High	High	High	High
0	Master Protein	High	Q9DGL3	Sodium/potassium-transporting ATPase subunit beta OS=Danio rerio OX=7955 GN=atp1b1a PE=1 SV=1	8	2	19	2	306	35.2							Q9DGL3			49497.9	50631.2	54052	70716.4	32940	43900.8	24744.4	38774.2	32283.3	43518.1	62577.6	40325.3	38632.3		43037.6	32574.3	High	High	High	High	High	High	High	High	High	High	High	High	High	High
0	Master Protein	High	Q1LUN9	Gamma-aminobutyric acid (GABA) B receptor, 2 OS=Danio rerio OX=7955 GN=gabbr2 PE=3 SV=2	1	1	16	1	935	106.3	cell-cell signaling;signal transduction	plasma membrane;other membranes	other molecular function	Pf00003, Pf01094, Pf18455	560267	si:dkey-190l1.2	A0A8N7UZ79; dre:560267; Q1LUN9			75577.4	107206	90025.9	87888.3	79450.1	106424	31624.2	55716.7	55919.5	85074.2	84340.9	79365	64499.5	65266.5	68813.8	61688.7	High	High	High	High	High	High	High	High	High	High	High	High	High	High
0	Master Protein	High	A8E5J9	Creatine kinase OS=Danio rerio OX=7955 GN=ckmt2b PE=1 SV=1	5	2	24	1	413	46.3	other metabolic processes	mitochondrion	kinase activity;other molecular function	Pf00217, Pf02807	799492	ckmt2	A0A8M3ASP0; A8E5J9			114929	585601	147980	181938	152486	192976	30420.4	80894.5	70968.4	117830	211327	95722.4	67174.2	69892	91067.4	65507.1	High	Medium	High	High	High	High	High	Peak Found	Peak Found	Medium	High	Medium	Peak Found	Medium
0	Master Protein	High	X1WED3	Si:dkey-111k8.2 OS=Danio rerio OX=7955 GN=si:dkey-111k8.2 PE=4 SV=1	8	5	44	5	612	70.8							X1WED3			583051	469734	920155	648298	634370	670201	333078	368512	517999	1.07687e+06	685462	398170	347919	371821	475674	334013	High	High	High	High	High	High	High	High	High	High	High	Medium	Medium	High
0	Master Protein	High	A0A0R4IUY2	Phosphodiesterase OS=Danio rerio OX=7955 GN=pde6c PE=1 SV=1	5	4	25	4	852	98.2							A0A0R4IUY2			177129	105415	358862	324361	184256	362620	115662	157065	154254	264557	245673	188428	145814	124474	146311	150792	Peak Found	High	High	High	High	High	Medium	Medium	High	Medium	High	High	Peak Found	Peak Found
0	Master Protein	High	F1QQA3	Death inducer-obliterator 1 OS=Danio rerio OX=7955 GN=dido1 PE=1 SV=3	1	3	24	3	2779	308.7							F1QQA3			108136	174881	175766	146723	144704	260265	58105.4	88308.7	150474	160415	192110	115205	76815.2	94334.4	109067	112363	High	High	High	High	High	High	Peak Found	High	High	High	High	Medium	Peak Found	High
0	Master Protein	High	A0A0R4IEE5	Si:ch211-261d7.6 OS=Danio rerio OX=7955 GN=si:ch211-261d7.6 PE=4 SV=1	3	4	25	4	1481	167.5	other biological processes		nucleic acid binding activity;other molecular function	Pf00096, Pf13912	108179605		A0A0R4IEE5; A0A8M6YTM6; dre:108179605			302270	124427	507278	459749	360512	522510	170454	262685	333349	654433	478650	290979	231088	227558	312580	276591	Medium	High	High	High	High	High	Medium	Peak Found	High	High	High	High	High	Peak Found
0	Master Protein	High	F1QX13	Complement component c3a, duplicate 3 OS=Danio rerio OX=7955 GN=c3a.3 PE=1 SV=1	2	4	27	3	1651	184.6	stress response;other biological processes	non-structural extracellular	enzyme regulator activity	Pf00207, Pf01759, Pf01821, Pf01835, Pf07677, Pf07678, Pf07703, Pf17789, Pf17790, Pf17791, Pf21308	565074	C3-3	A0A8M1N7W7; dre:565074; F1QX13			833930	973888	868873	1.10045e+06	1.03123e+06	1.18512e+06	361706	580395	804323	704567	806201	780917	460593	675978	760837	616588	High	Medium	Medium	Medium	Medium	Peak Found	Peak Found	Medium	High	Peak Found	Peak Found	High	Peak Found	Peak Found
0	Master Protein	High	Q6A3P5	N-myc downstream regulated gene 1 protein, ndrg1 OS=Danio rerio OX=7955 GN=ndrg1a PE=1 SV=1	4	1	14	1	392	43.6	signal transduction	other cell component		Pf03096	792085	ndrg1a-2	A0A146JRC8; Q6A3P5			116553	91887	81365.6	125103	107798	114359	48348.7	66853.3	85877.8	137173	138312	118305	103688	93250.4	88806.7	94199.5	High	Peak Found	High	High	High	High	High	High	High	High	High	High	High	High
0	Master Protein	High	F1QGP1	Aldehyde dehydrogenase 16 family, member A1 OS=Danio rerio OX=7955 GN=aldh16a1 PE=1 SV=1	2	1	16	1	795	84.9			other molecular function	Pf00171	492710	im:7151472	A0A8N1TQ55; dre:492710; F1QGP1			59454.3	68052.7	53960	64760.1	49824.7	65566.5	24657.6	38199.8	30852.1	50126.5	57205.6	46630.8	32282.6	37923.5	48053.8	35199.3	High	High	High	High	High	High	High	High	High	Peak Found	High	High	High	High
0	Master Protein	High	Q6GQM9	2-phospho-D-glycerate hydro-lyase OS=Danio rerio OX=7955 GN=eno2 PE=1 SV=1	8	3	24	3	434	46.8	other metabolic processes	cytosol	other molecular function	Pf00113, Pf03952	402874	eno3	A0A2R8QDG2; dre:402874; F6P177; Q6GQM9	Glycolysis and gluconeogenesis	Gluconeogenesis; Glycolysis	122564	191907	107366	156957	95942	245352	38488.8	73606.7	100264	121070	171738	122875	65344.4	71623.8	97660.4	84871.7	High	Medium	High	High	High	High	Medium	High	High	High	High	High	Medium	Medium
0	Master Protein	High	A2BGR9	Aldehyde dehydrogenase 2 family member, tandem duplicate 1 OS=Danio rerio OX=7955 GN=aldh2.1 PE=1 SV=1	7	3	21	1	516	56.5							A2BGR9				20297.9	24306.5		11779.4	33988.3	8619.71	15930.9	22062.9				14109.3	15652.3		27957	n/a	Peak Found	Peak Found	n/a	Peak Found	High	Peak Found	Peak Found	Peak Found	n/a	n/a	n/a	Peak Found	Peak Found
0	Master Protein	High	Q802Y1	Serine and arginine-rich-splicing factor 4 OS=Danio rerio OX=7955 GN=srsf4 PE=1 SV=1	6	2	23	1	366	41.6		nucleus;other cell component	nucleic acid binding activity	Pf00076	321872	zgc:55809	B2GPN5; dre:321872; Q802Y1	mRNA processing		16227.5	34630.2	28056.1	41821.2	26521.9	28782.3	11307.2	22319.2	24519.8	35794.2	28428.7	24743.7	20654.4	22400	13512.4	17476.9	Peak Found	High	High	High	Peak Found	High	Peak Found	Peak Found	High	High	High	Medium	Medium	High
0	Master Protein	High	F1QHE5	26S proteasome regulatory subunit RPN11 OS=Danio rerio OX=7955 GN=psmd14 PE=1 SV=1	6	2	19	2	310	34.6		other cell component	other molecular function	Pf01398			A0A553QDY0; F1QHE5			236545	72049.3	175471	244540	156571	212460	53593.2	176460	208343	455629	402935	312078	147667	217893	145375	200327	High	High	High	High	High	High	High	Medium	High	High	High	High	High	High
0	Master Protein	High	F1QL44	Filamin C, gamma b (actin-binding protein 280) OS=Danio rerio OX=7955 GN=flncb PE=1 SV=2	3	8	38	4	2773	297.7	cell organization and biogenesis;developmental processes;other biological processes	other cell component	cytoskeletal activity	Pf00307, Pf00630	570288		A0A8M9PHR9; dre:570288; F1QL44			69126.7	7061.15	127396	136951	113757	170602	17380.4	97677.4	103697	149511	189204	122260	72613	84042.6	108220	88122.3	High	High	High	Medium	High	High	Peak Found	Peak Found	High	Peak Found	High	High	Medium	Medium
0	Master Protein	High	Q9DDU5	GST class-pi OS=Danio rerio OX=7955 GN=gstp1 PE=1 SV=1	11	2	20	2	208	23.5	other metabolic processes;other biological processes	cytosol;mitochondrion;nucleus	other molecular function	Pf02798, Pf14497	79381	gstp1	A0A0R4IS32; B3DGD4; dre:79381; Q9DDU5	Exercise-induced circadian regulation	Neutrophil degranulation; Detoxification of Reactive Oxygen Species; Paracetamol ADME; Glutathione conjugation	697100	449543	849979	876120	328017	1.08424e+06	308919	438725	519855	872834	1.12127e+06	667338	444977	395213	563970	396945	High	High	High	High	High	High	Peak Found	Medium	High	High	High	High	High	High
0	Master Protein	High	A0A2R8Q8T5	TAR DNA-binding protein 43 OS=Danio rerio OX=7955 GN=tardbpb PE=1 SV=1	9	4	30	4	415	44.7							A0A2R8Q8T5			268293	194828	268118	393337	211632	400022	91245.8	215564	278099	292087	349496	299739	202671	219961	266264	221678	High	High	High	High	High	High	High	High	High	High	High	High	High	High
0	Master Protein	High	A0A2R8Q220	Replication timing regulatory factor 1 OS=Danio rerio OX=7955 GN=rif1 PE=1 SV=1	1	1	15	1	2400	262.8							A0A2R8Q220			5.05996e+06	6.06175e+06	6.53096e+06	7.05832e+06	5.21754e+06	8.36181e+06	2.70077e+06	2.90383e+06	4.61993e+06	7.41219e+06	1.17097e+07	4.58017e+06	2.77776e+06	3.01388e+06	4.78204e+06	3.6117e+06	High	Medium	Medium	Medium	Medium	High	Peak Found	Peak Found	Peak Found	Medium	High	Medium	Medium	Peak Found
0	Master Protein	High	A8KB78	40S ribosomal protein S23 OS=Danio rerio OX=7955 GN=rps23 PE=1 SV=1	8	1	16	1	143	15.8	protein metabolism;other metabolic processes	cytosol;ER/Golgi;translational apparatus	other molecular function	Pf00164	100000341; 100690746; 101162362; 101465735; 102216189; 102220978; 102307907; 102682768; 102797790; 103154457; 103375236; 103464330; 105904832; 105938256; 106525055; 106931659; 106950021; 107385087; 107557416; 107597218; 107657958; 107712994; 108244892; 109510324	LOC107557416; LOC107657958; LOC107712994; LOC113110805; LOC122138948; rps23; rpS23; RPS23; Rps23_1; RS23	A0A087Y197; A0A0E9XA32; A0A0S7IWW2; A0A1A7WQV3; A0A2I4C3P7; A0A2U9BEB2; A0A3B3DWU1; A0A3B3QXD1; A0A3B3TKG6; A0A3B3Y915; A0A3B4G6Z9; A0A3B4VCW1; A0A3B4ZR10; A0A3B5RAJ1; A0A3P8PCT1; A0A3P8RN32; A0A3P9CGU2; A0A3P9H6G5; A0A3P9QHY2; A0A3Q1CK60; A0A3Q1G490; A0A3Q1HAQ9; A0A3Q2UM36; A0A3Q2W6L1; A0A3Q2Y2C4; A0A3Q3B7E7; A0A3Q4HEP0; A0A498LR94; A0A5C6N5H6; A0A665VKX4; A0A667Y340; A0A668U891; A0A669B911; A0A…	Cytoplasmic ribosomal proteins	Nonsense Mediated Decay (NMD) enhanced by the Exon Junction Complex (EJC); L13a-mediated translational silencing of Ceruloplasmin expression; SRP-dependent cotranslational protein targeting to membrane; Formation of a pool of free 40S subunits; Nonsense Mediated Decay (NMD) independent of the Exon Junction Complex (EJC); Formation of the ternary complex, and subsequently, the 43S complex; Ribosom…	155041	63603	151939	188945	144838	440712	42427.1	32783.3	108120	180710	601494	182231	100568	48711.9	123374	97072.5	High	High	High	High	High	High	Peak Found	Medium	High	High	High	High	High	High
0	Master Protein	High	F1QGV3	RNA-binding motif, single stranded-interacting protein OS=Danio rerio OX=7955 GN=rbms3 PE=4 SV=1	5	2	27	1	415	45	other biological processes	cytosol;nucleus;other cell component	nucleic acid binding activity	Pf00076	767747	zgc:153698	A0A8M2B543; F1QGV3			162898	139280	195500	206606	147703	195109	67927.2	124900	177626	214809	226031	197343	122061	148613	15113.8	139993	Medium	High	Peak Found	High	High	High	n/a	Peak Found	High	High	High	High	Peak Found	Medium
0	Master Protein	High	Q7ZUP0	Acidic leucine-rich nuclear phosphoprotein 32 family member A OS=Danio rerio OX=7955 GN=anp32a PE=2 SV=1	9	2	25	2	254	29.1	transport;other biological processes	ER/Golgi;nucleus;other cell component	other molecular function	Pf14580	335907	anp32a	B2GSB4; dre:335907; Q7ZUP0			952930	502460	805624	1.01793e+06	974792	1.72174e+06	431644	767215	740509	731922	1.3754e+06	1.02341e+06	822502	682443	841050	862983	High	High	High	High	Medium	High	High	High	High	High	High	High	High	High
0	Master Protein	High	B7ZD39	Inorganic diphosphatase OS=Danio rerio OX=7955 GN=ppa1b PE=1 SV=1	9	3	21	3	291	32.6							B7ZD39			242864	176231	229912	232080	198391	249633	84212.1	174538	173128	128014	384665	154620	117410	123846	133060	125936	High	High	High	High	High	High	High	High	High	High	High	High	High	High
0	Master Protein	High	A0A2R8Q7N4	60S ribosomal protein L12 OS=Danio rerio OX=7955 GN=rpl12 PE=1 SV=1	18	3	34	3	182	19.6							A0A2R8Q7N4			395473	240146	427806	505534	399002	529455	210119	301495	181243	337462	334339	205001	157147	145926	185471	162393	High	Medium	Medium	High	High	High	Peak Found	High	High	High	High	High	High	Medium
0	Master Protein	High	Q7ZV82	60S ribosomal protein L27 OS=Danio rerio OX=7955 GN=rpl27 PE=2 SV=3	18	3	34	3	136	15.8	protein metabolism;other metabolic processes;other biological processes	other membranes;cytosol;ER/Golgi;translational apparatus;other cell component	other molecular function	Pf00467, Pf01777	325618	rpl27	A0A8D8PHS1; B2GP62; dre:325618; Q7ZV82	Cytoplasmic ribosomal proteins	Nonsense Mediated Decay (NMD) enhanced by the Exon Junction Complex (EJC); L13a-mediated translational silencing of Ceruloplasmin expression; SRP-dependent cotranslational protein targeting to membrane; Formation of a pool of free 40S subunits; Nonsense Mediated Decay (NMD) independent of the Exon Junction Complex (EJC)	1.32167e+06	1.11881e+06	1.24115e+06	1.43965e+06	807108	1.02918e+06	326539	857939	1.01558e+06	735437	1.64951e+06	1.38937e+06	1.01e+06	1.17254e+06	600119	852655	High	High	High	High	High	High	Medium	High	High	High	High	High	High	High
0	Master Protein	High	E7F147	Plac8 onzin-related protein 1 OS=Danio rerio OX=7955 GN=ponzr1 PE=1 SV=1	21	2	19	2	125	14	developmental processes			Pf04749	567858	gb:eh433777	A0A8M1P986; dre:567858; E7F147			83589.4	114189	134129	295521	79916.1	149557	34408.3	81461.7	73603.8	102326	114161	250963	67042.4	56566.5	54235	53343.4	High	High	High	High	High	High	Peak Found	High	High	High	High	High	High	High
0	Master Protein	High	Q3S344	Glutamine--fructose-6-phosphate transaminase (isomerizing) OS=Danio rerio OX=7955 GN=gfpt1 PE=1 SV=1	2	2	17	2	682	76.7	cell organization and biogenesis;protein metabolism;other metabolic processes;developmental processes;other biological processes		other molecular function	Pf01380, Pf13522	567861	hmn	A0A8N7XJK7; B3DIU5; dre:567861; F1QDD9; Q3S344		Synthesis of UDP-N-acetyl-glucosamine	226097	170968	256115	319063	199278	310336	97762.8	151295	206917	250221	293125	212631	152070	144002	172727	166644	High	High	High	High	High	High	High	High	High	High	High	High	High	High
0	Master Protein	High	Q6DHU2	RNA-binding motif protein 34 OS=Danio rerio OX=7955 GN=rbm34 PE=1 SV=1	6	2	20	2	411	46	RNA metabolism OR transcription;other metabolic processes	nucleus	nucleic acid binding activity	Pf00076	436655	zgc:92062	A0A8M1N0F8; dre:436655; Q6DHU2			120687	190217	166890	148061	142644	178388	68641.6	118420	140897	185373	151582	134604	87091.5	101069	114667	108156	Medium	High	High	High	High	High	Medium	Medium	High	High	Medium	High	Medium	High
0	Master Protein	High	Q7ZWJ4	60S ribosomal protein L18a OS=Danio rerio OX=7955 GN=rpl18a PE=2 SV=1	5	1	16	1	176	20.7	protein metabolism;other metabolic processes	cytosol;translational apparatus;other cell component	other molecular function	Pf01775	394035	rpl18a	A0A8D8DQZ2; dre:394035; Q1LVB1; Q7ZWJ4	Cytoplasmic ribosomal proteins	Nonsense Mediated Decay (NMD) enhanced by the Exon Junction Complex (EJC); L13a-mediated translational silencing of Ceruloplasmin expression; SRP-dependent cotranslational protein targeting to membrane; Formation of a pool of free 40S subunits; Nonsense Mediated Decay (NMD) independent of the Exon Junction Complex (EJC)	861377	1.0718e+06	1329831	1.26417e+06	892746	1.00549e+06	452190	634624	730199	1.09199e+06	1.06486e+06	906768	514446	690010	663735	630448	High	High	High	High	High	High	High	High	High	High	High	High	High	High
0	Master Protein	High	F1QXV8	Phosphoglycerate kinase OS=Danio rerio OX=7955 GN=pgk1 PE=1 SV=1	12	5	21	5	417	44.7							F1QXV8			252823	222743	248857	282449	157110	234567	65902.2	171856	174277	239109	453068	242703	110674	162877	181986	127855	Medium	High	Medium	Medium	Medium	High	High	High	Peak Found	Medium	High	Peak Found	Peak Found	High
0	Master Protein	High	Q7ZW40	General vesicular transport factor p115 OS=Danio rerio OX=7955 GN=uso1 PE=1 SV=1	4	3	24	3	956	107.3	cell organization and biogenesis;transport	other membranes;ER/Golgi		Pf04869, Pf04871, Pf18770	393124	vdp	B2GSX0; dre:393124; Q7ZW40		COPI-mediated anterograde transport	103166	67652.4	77660	63890.7	81694.8	129113	23658.3	75921.3	83906.5	151623	129068	95309	71390.1	70183		68217.2	High	High	High	Peak Found	High	High	Medium	High	High	Medium	High	High	High	High
0	Master Protein	High	A5PMZ3	Actin-depolymerizing factor OS=Danio rerio OX=7955 GN=scinlb PE=1 SV=1	6	4	32	4	720	79.4	cell organization and biogenesis;developmental processes;other biological processes	non-structural extracellular;cytoskeleton;other cell component	cytoskeletal activity;other molecular function	Pf00626	406363	wu:fe16f08	A0A8M1PEJ5; A5PMZ3; dre:406363			112197	192946	173038	98139.7	121939	172161	51739.6	108745	138501	140982	162424	114768	77568.9	97724.8	81580.8	77765.1	High	High	High	High	High	High	Medium	High	Medium	High	High	High	Peak Found	Peak Found
0	Master Protein	High	A0JMF4	Septin OS=Danio rerio OX=7955 GN=sept15 PE=1 SV=1	4	2	25	2	429	49.7	cell cycle OR cell proliferation;cell organization and biogenesis;stress response;developmental processes;other biological processes	plasma membrane;other membranes;cytoskeleton;other cell component	other molecular function	Pf00735	792259	sept15; sept7b	A0A8C1H9Y4; A0A8N7UYE8; A0A9Q9XYI9; A0JMF4; dre:792259			229606	312255	359188	432852	243050	303092	174232	215030	250571	316416	279907	252972	196281	199789	233677	219582	Medium	High	High	High	High	High	Medium	Medium	High	Medium	High	High	Peak Found	High
0	Master Protein	High	A0A0R4IR57	Integrin beta OS=Danio rerio OX=7955 GN=itgb1b PE=1 SV=2	3	1	14	1	521	57.4							A0A0R4IR57			70750.9	109316	61241.9	128851	79357.8	137390	24827.8	59540.3	58752.2	53359.5	143258	72498.3	51537.6	39781.1	82368.2	61888.9	High	High	Peak Found	High	High	Peak Found	High	Medium	High	High	High	High	High	High
0	Master Protein	High	Q7T2P7	Glutamine synthetase OS=Danio rerio OX=7955 GN=glula PE=1 SV=1	3	1	16	1	371	41.6	other metabolic processes	other cell component	other molecular function	Pf00120, Pf03951	100000775	cb195	B7ZUV7; dre:100000775; Q7T2P7		Astrocytic Glutamate-Glutamine Uptake And Metabolism; Glutamate and glutamine metabolism	183540	273707	210143	260167	282212	219456	93236.8	145802	157432	191417	172158	176725	127272	139809	122573	136089	High	High	High	High	High	High	High	High	High	High	High	High	High	High
0	Master Protein	High	Q802Z5	Non-POU domain-containing, octamer-binding OS=Danio rerio OX=7955 GN=nono PE=1 SV=1	4	3	31	3	441	50.4	developmental processes;other biological processes	nucleus	nucleic acid binding activity	Pf00076, Pf08075	321994	wu:fb40d10	A0A8M2BCB1; dre:321994; Q802Z5	mRNA processing		222205	258329	278350	302738	227613	263599	124665	153656	222082	287091	293989	261252	177702	191825	187052	190646	High	High	Peak Found	High	High	High	High	Medium	High	High	High	High	High	High
0	Master Protein	High	A0A1L1QZF2	Transaldolase OS=Danio rerio OX=7955 GN=taldo1 PE=1 SV=1	7	2	19	2	286	31.9							A0A1L1QZF2			85311.7	67734.4	103834	111845	63743	149518	36768	87481.1	84137.6	103461	207499	132789	65550.1	63192.8	85425	65399.4	High	High	High	High	High	High	Medium	High	Peak Found	High	High	High	High	High
0	Master Protein	High	Q6P3L6	Very-long-chain 3-oxoacyl-CoA reductase-A OS=Danio rerio OX=7955 GN=hsd17b12a PE=2 SV=1	11	3	19	3	319	35.5	other metabolic processes	other membranes;ER/Golgi	other molecular function	Pf00106	327417	hsd17b12a	dre:327417; Q6P3L6; Q7ZUN4		Synthesis of very long-chain fatty acyl-CoAs; Androgen biosynthesis	976607	960438	1.07636e+06	1.1662e+06	698456	1.39792e+06	409977	710084	694810	649768	1.08321e+06	721427	553526	574620	609463	564531	Peak Found	Peak Found	Peak Found	High	Peak Found	High	High	High	High	High	High	High	High	Medium
0	Master Protein	High	Q6GMJ1	Carboxylic ester hydrolase (Fragment) OS=Danio rerio OX=7955 GN=ces2a PE=1 SV=1	5	2	18	2	555	60.6							Q6GMJ1			586353	485960	364776	394441	199890	323200	105745	298374	249365	289783	343812	248543	154392	175948	221033	158662	High	High	Medium	High	High	High	Peak Found	High	High	High	High	Peak Found	Medium	High
0	Master Protein	High	A2CEA9	Bri3-binding protein OS=Danio rerio OX=7955 GN=bri3bp PE=1 SV=1	8	2	18	2	234	26.3		other membranes;mitochondrion		Pf14965	327046	fa20c12	A0A8M1NE18; A2CEA9; dre:327046			172343	185746	220130	143681	150707	167051	57320.7	123017	103874	195454	299148	172035	158661	132422	105746	108503	High	High	High	High	High	High	High	High	High	High	High	High	High	High
0	Master Protein	High	A8E5P7	Zgc:174917 OS=Danio rerio OX=7955 GN=zgc:174917 PE=2 SV=1	4	1	17	1	280	31.6	other metabolic processes		other molecular function	Pf05721	565650		A0A8M1NET4; A8E5P7; dre:565650			130331	80570.4	108802	154954	109300	141552	62470.3	49724.8	177527	191239	271895	190521	159305	123660	130692	158167	High	High	High	High	High	High	Medium	High	High	High	High	Medium	High	High
0	Master Protein	High	Q6DH12	Crystallin, gamma M2d13 OS=Danio rerio OX=7955 GN=crygm2d13 PE=1 SV=1	15	3	42	1	173	21.2	developmental processes;other biological processes		other molecular function	Pf00030	436681		A7YYK2; dre:436681; Q6DH12			1.47195e+06	1.55427e+06	994058	1.3881e+06	1.67649e+06	2.00663e+06	889890	1.41829e+06	1.37063e+06	2.58359e+06	897682	2.24966e+06	1.59367e+06	1.94479e+06	969357	1.03472e+06	High	Medium	High	High	High	Medium	Peak Found	High	Peak Found	High	Peak Found	High	Peak Found	High
0	Master Protein	High	F6NSR1	Selenoprotein W, 1 OS=Danio rerio OX=7955 GN=selenow1 PE=1 SV=3	25	2	27	1	88	9.6							F6NSR1			171151	111546	182284	266346	49763.3	356109	81977.8	165307	214640	281220	194435	140199	124561	154988	171667	121926	High	High	High	Peak Found	n/a	Peak Found	Peak Found	Peak Found	Medium	High	High	High	High	Peak Found
0	Master Protein	High	F8W2D1	Peptidylprolyl isomerase OS=Danio rerio OX=7955 GN=fkbp4 PE=1 SV=1	6	3	24	3	450	50.6	protein metabolism;other metabolic processes	other cell component	other molecular function	Pf00254, Pf13174, Pf13181	321795	wu:fb34f09	A0A8M2BKV5; F8W2D1			117693	62093.3	115958	131378	88880.6	174271	50662.5	91946.1	129235	186472	151221	142658	94873.9	101698	114981	150274	Medium	Medium	High	High	High	Medium	Medium	Medium	High	High	Medium	High	Medium	Medium
0	Master Protein	High	Q6NV13	Nuclear distribution protein C homolog OS=Danio rerio OX=7955 GN=nudc PE=1 SV=1	5	2	19	2	333	38.3							Q6NV13			419890	305490	359221	417134	366768	582271	171870	312030	281238	181840	406245	360550	412973	345626	328837	319048	High	High	High	High	High	High	High	High	High	High	High	High	High	High
0	Master Protein	High	F1QM86	Chromobox homolog 1a (HP1 beta homolog Drosophila) OS=Danio rerio OX=7955 GN=cbx1a PE=1 SV=1	13	2	19	1	212	24.2	cell organization and biogenesis;other biological processes	nucleus;other cell component	other molecular function	Pf00385, Pf01393	326746	cbx1	A0A8M1PFU2; dre:326746; F1QM86			83655.4	98616.3	73747.9	74184.5	73646.6	118768	47851.4	61886.3	91320.2	57929.4	116123	85943.8	81419.9	89903.2		77719.2	High	High	High	Medium	High	High	High	High	High	Peak Found	High	Peak Found	Medium	High
0	Master Protein	High	A8KC02	Carbonyl reductase 1-like OS=Danio rerio OX=7955 GN=cbr1l PE=1 SV=1	10	3	22	3	277	30							A8KC02			127448	79712.3	121210	115573	44115.7	118053	52719.7	80151.3	80061.8	119741	118299	97298.6	54536.3	69381.9	71616.9	37264.7	Peak Found	Medium	High	High	Medium	High	Peak Found	High	High	High	High	High	High	High
0	Master Protein	High	Q6P4V5	Acetyl-CoA C-myristoyltransferase OS=Danio rerio OX=7955 GN=scp2a PE=1 SV=1	7	4	32	3	538	57.9	transport	mitochondrion;other cytoplasmic organelle	other molecular function	Pf00108, Pf02036, Pf02803	393839	scp2	A0A8M1PDK4; dre:393839; Q6P4V5	Mitochondrial long chain fatty acid beta-oxidation	alpha-linolenic acid (ALA) metabolism; Synthesis of bile acids and bile salts via 7alpha-hydroxycholesterol; Beta-oxidation of pristanoyl-CoA	398433	532770	424883	495544	313363	475218	212856	322037	309174	350757	370525	369329	223841	280721	275964	231995	High	High	High	Medium	Medium	High	High	High	High	High	High	High	Peak Found	Medium
0	Master Protein	High	Q6AZC1	Proteasome (Prosome, macropain) 26S subunit, ATPase, 5 OS=Danio rerio OX=7955 GN=psmc5 PE=1 SV=1	10	4	24	3	406	45.6	protein metabolism;other metabolic processes;other biological processes	nucleus;other cell component	signal transduction activity or receptor binding;other molecular function	Pf00004, Pf16450, Pf17862	445285	wu:fa14g03	B2GTC2; dre:445285; Q6AZC1		Ub-specific processing proteases; Cross-presentation of soluble exogenous antigens (endosomes); Antigen processing: Ubiquitination & Proteasome degradation; Hedgehog ligand biogenesis; MAPK6/MAPK4 signaling; Neddylation; KEAP1-NFE2L2 pathway; Asymmetric localization of PCP proteins; Regulation of ornithine decarboxylase (ODC); Activation of NF-kappaB in B cells; FBXL7 down-regulates AURKA during …	194147	194550	214545	227095	157063	244051	58014.5	172188	149404	202931	237552	179093	106820	163235	134698	168843	High	High	Medium	Medium	Medium	Medium	Peak Found	Medium	Medium	Medium	High	Medium	Peak Found	High
0	Master Protein	High	A1L1T3	Solute carrier family 32 (GABA vesicular transporter), member 1 OS=Danio rerio OX=7955 GN=slc32a1 PE=1 SV=1	4	2	18	2	530	58.1	transport	other membranes;other cell component	transporter activity	Pf01490	798575	zgc:158324	A0A8M1NBM3; A1L1T3; dre:798575		Transport of inorganic cations/anions and amino acids/oligopeptides; GABA synthesis, release, reuptake and degradation	170509	179445	285120	266144	203305	314532	100842	166758	184064	278984	225273	211925	177058	171992	152412	138989	Medium	High	Peak Found	High	High	High	High	High	High	High	High	High	Medium	High
0	Master Protein	High	A0A0R4ISJ3	5'-3' exoribonuclease OS=Danio rerio OX=7955 GN=xrn2 PE=1 SV=1	3	3	24	3	952	109.2	RNA metabolism OR transcription;other metabolic processes	nucleus	nucleic acid binding activity;other molecular function	Pf03159, Pf17846	321940	wu:fb38g12	A0A0R4ISJ3; A0A8M1MZQ7; dre:321940	mRNA processing		151060	110054	164472	183850	132074	174870	55817.3	104407	94081.5	103744	108617	114673	66918.5	85026.3	75824.5	69881.5	High	High	High	High	High	High	Medium	Peak Found	High	High	Medium	High	High	High
0	Master Protein	High	Q6PBW3	Ribosomal protein S14 OS=Danio rerio OX=7955 GN=rps14 PE=1 SV=1	18	2	19	2	151	16.2	cell organization and biogenesis;protein metabolism;other metabolic processes;developmental processes;other biological processes	cytosol;translational apparatus	other molecular function	Pf00411	336687	fa92e08	A0A8M1PGB4; dre:336687; Q6PBW3	Cytoplasmic ribosomal proteins	L13a-mediated translational silencing of Ceruloplasmin expression; Formation of a pool of free 40S subunits; Formation of the ternary complex, and subsequently, the 43S complex; Ribosomal scanning and start codon recognition; Nonsense Mediated Decay (NMD) enhanced by the Exon Junction Complex (EJC); SRP-dependent cotranslational protein targeting to membrane; Nonsense Mediated Decay (NMD) indepen…	356046	515025	418726	129454	560998	557778	133466	257696	342691	662246	516305	461367	255860	242451	595244	165519	High	High	Medium	Medium	Peak Found	High	Peak Found	High	Peak Found	High	High	High	High	Peak Found
0	Master Protein	High	U3JA35	Zinc finger protein 646 OS=Danio rerio OX=7955 GN=znf646 PE=4 SV=1	2	4	27	4	1549	175.7				Pf00096, Pf12874	561201		A0A8N7TEY3; dre:561201; U3JA35			119721	113697	164880	144309	112122	154479	69417	104849	187633	391636	137367	135021	96426.4	91851.2	108376	117709	Medium	High	High	High	High	High	Medium	Peak Found	High	High	High	High	High	Medium
0	Master Protein	High	A0A0R4IP01	Oxoglutarate dehydrogenase (succinyl-transferring) OS=Danio rerio OX=7955 GN=ogdha PE=1 SV=1	5	4	20	4	1022	115.6	other metabolic processes;other biological processes	mitochondrion;other cell component	other molecular function	Pf00676, Pf02779, Pf16078, Pf16870	564552	im:7045267	A0A0R4IP01; A0A8M1PDE6; dre:564552	TCA cycle		430862	731186	666852	598729	448683	574745	208967	365829	387802	488681	477415	430360	283101	338872	320045	354366	Medium	High	High	High	Medium	High	High	Medium	Peak Found	Peak Found	High	High	High	High
0	Master Protein	High	F1Q8B0	Ag1 OS=Danio rerio OX=7955 GN=agr1 PE=1 SV=1	11	2	24	2	168	19.4	other biological processes	ER/Golgi		Pf13899	335309	ag1	dre:335309; F1Q8B0; M1FZZ1			572214	316884	474578	530013	483849	840906	259079	371702	453667	489740	896571	588995	417516	400995	475481	440459	High	Medium	High	High	Medium	Medium	Medium	High	Peak Found	Medium	High	High	Medium	Medium
0	Master Protein	High	Q803F6	40S ribosomal protein SA OS=Danio rerio OX=7955 GN=rpsa PE=2 SV=1	10	2	16	2	308	34	cell adhesion;cell organization and biogenesis;protein metabolism;other metabolic processes	plasma membrane;other membranes;cytosol;translational apparatus;nucleus;other cell component	other molecular function	Pf00318, Pf16122	394027	rpsa; RPSA	A0A8D8N7P4; B2GNT1; dre:394027; Q803F6	Cytoplasmic ribosomal proteins	Nonsense Mediated Decay (NMD) enhanced by the Exon Junction Complex (EJC); L13a-mediated translational silencing of Ceruloplasmin expression; SRP-dependent cotranslational protein targeting to membrane; Formation of a pool of free 40S subunits; Nonsense Mediated Decay (NMD) independent of the Exon Junction Complex (EJC); Formation of the ternary complex, and subsequently, the 43S complex; Ribosom…	86883.9	47623.4	46500.6	84011.7	60743.6	80414.9	18888.5	38252.7	36983.9	100059	182553	78709.9	51010.3	46709.2	70627.8	36792.2	High	High	High	High	High	High	High	High	High	High	High	High	High	High
0	Master Protein	High	A0A0R4IYX8	Dihydropyrimidinase-like 4 OS=Danio rerio OX=7955 GN=dpysl4 PE=1 SV=2	7	3	35	2	574	62.6		cytosol	other molecular function	Pf01979	553411	CRMP-3	A0A0R4IYX8; A0A8M2BK77			88954.3	55983.5	70381.5	102782	63970.4	137759	24680.2	52570.1	70891.1	67067.6	185058	90242.4	50077.6	69273.2	76733.9	60488.6	Peak Found	High	High	High	High	High	Medium	Peak Found	Medium	Medium	High	High	Peak Found	High
0	Master Protein	High	Q6PE25	Elongation factor 1-gamma OS=Danio rerio OX=7955 GN=eef1g PE=2 SV=1	2	1	17	1	442	50.4	protein metabolism;other metabolic processes	nucleus;other cell component	nucleic acid binding activity	Pf00043, Pf00647, Pf02798		eef1g	Q6PE25			133699	167572	148121	139301	132054	173694	70806.1	124178	120403	130905	157916	139933	107387	107267	108210	91769.9	High	High	High	High	High	High	High	High	Medium	High	High	High	High	High
0	Master Protein	High	X1WI01	Immunoglobulin-like and fibronectin type III domain-containing 1, tandem duplicate 3 OS=Danio rerio OX=7955 GN=igfn1.3 PE=4 SV=1	5	5	30	5	1355	152.3							X1WI01			165549	147999	177537	271202	232447	286885	81198.6	108541	169665	233802	311517	200748	135210	145495	123366	156580	High	Medium	High	High	High	High	Peak Found	High	High	High	High	High	Medium	High
0	Master Protein	High	F1QHM3	Transglutaminase 1-like 3 OS=Danio rerio OX=7955 GN=tgm1l3 PE=3 SV=3	2	1	16	1	642	70.6							F1QHM3			59821.9	40171.8	64125.2	54971.4	74698.7	82896.4	39939.6	45908.9	38007.4	46929.2	45039.8	71691.3	34393.2	51666.4	42572.4	48387.2	High	Medium	High	High	High	High	High	High	High	High	High	High	High	High
0	Master Protein	High	A0A0R4IPL1	Profilin OS=Danio rerio OX=7955 GN=pfn2 PE=1 SV=1	10	1	16	1	140	15	cell organization and biogenesis;other biological processes	other cell component	cytoskeletal activity	Pf00235	394235	pfn2	A0A0R4IPL1; A0A8M2BLC7	Non-canonical Wnt pathway		165346	203654	267446	219356	163910	288758	132639	142636	178564	263511	234533	182248	143233	128167	166639	139314	High	High	High	High	High	High	High	High	High	Peak Found	High	High	High	High
0	Master Protein	High	E7F1X7	Serine/arginine repetitive matrix 1 OS=Danio rerio OX=7955 GN=srrm1 PE=1 SV=1	1	1	16	1	929	104.8	RNA metabolism OR transcription;other metabolic processes;other biological processes	nucleus		Pf01480	406751	fc64f01	A0A8M2B5D0; E7F1X7	mRNA processing		125170	156953	147784	145402	159499	144626	76640.9	100875	119546	104935	156638	157102	108314	130301	110787	93762.6	High	High	High	High	High	High	High	High	High	High	High	High	High	High
0	Master Protein	High	Q6DGW9	Calcium load-activated calcium channel OS=Danio rerio OX=7955 GN=tmco1 PE=2 SV=1	12	2	18	2	188	21.3	cell organization and biogenesis;stress response;transport;signal transduction;other biological processes	other membranes;cytosol;ER/Golgi	transporter activity;translation activity	Pf01956	107585891; 107668083; 107695270; 107731247; 107745794; 378980	LOC107549116; LOC107668102; LOC107745794; LOC109095162; LOC113069934; tmco1	A0A3N0Y8Y1; A0A671KLW3; A0A672M624; A0A673ML60; A0A6P6MQB1; A0A8C1ALG6; A0A9J7XWE3; A8E529; B0S7X3; caua:113069934; ccar:109095162; ccar:109104872; dre:378980; Q568F9; Q6DGW9; sanh:107668083; sanh:107695270; sgh:107585891; srx:107731247; srx:107745794			71539.7	101711	135155	129433	55683.5	54204.1	35915.2	71487.8	77781.8	149359	118984	100003	76668.4	70661.4	58962.1	53249.3	High	High	High	Peak Found	High	High	Peak Found	Medium	High	Medium	High	High	Peak Found	Peak Found
0	Master Protein	High	E7F9S1	DEAH (Asp-Glu-Ala-His) box polypeptide 32a OS=Danio rerio OX=7955 GN=dhx32a PE=4 SV=2	2	1	15	1	728	81.7							E7F9S1			5.54537e+06	6671798	8371684	9871832	7.95072e+06	8.36477e+06	3.37814e+06	4.83863e+06	5889645	6919912	8.32007e+06	6135949	6408837	5219905	7494184	6263126	Medium	Peak Found	High	Peak Found	Peak Found	Medium	Medium	Peak Found	High	High	Medium	Medium	Peak Found	Medium
0	Master Protein	High	Q7ZUG5	40S ribosomal protein S21 OS=Danio rerio OX=7955 GN=rps21 PE=3 SV=1	12	1	16	1	81	8.9	protein metabolism;RNA metabolism OR transcription;other metabolic processes	cytosol;ER/Golgi;translational apparatus	other molecular function	Pf01249	394166	rps21	dre:394166; Q7ZUG5	Cytoplasmic ribosomal proteins	Nonsense Mediated Decay (NMD) enhanced by the Exon Junction Complex (EJC); L13a-mediated translational silencing of Ceruloplasmin expression; SRP-dependent cotranslational protein targeting to membrane; Formation of a pool of free 40S subunits; Nonsense Mediated Decay (NMD) independent of the Exon Junction Complex (EJC); Formation of the ternary complex, and subsequently, the 43S complex; Ribosom…	77565.7	66840.5	74065.1	141277	76907	71351.1	46376.8	49779.7	57666.1	84935.2	96034	58302.4	49299.8	46470.8	35669.8	44310.6	High	High	High	High	High	High	High	High	High	High	High	High	High	High
0	Master Protein	High	A3KPU5	Si:dkey-20i20.3 (Fragment) OS=Danio rerio OX=7955 GN=si:dkey-20i20.3 PE=4 SV=1	5	1	16	1	228	26.4							A3KPU5			199325	224054	210882	176813	109963	164656	167587	93153.3	189025	257008	132983	117931	96815.4	59182.6	146568	108780	High	High	High	High	High	High	High	High	High	High	High	High	High	Medium
0	Master Protein	High	A0A2R8PX28	Si:ch211-107o10.3 OS=Danio rerio OX=7955 GN=si:ch211-107o10.3 PE=1 SV=1	12	4	20	3	327	36.6							A0A2R8PX28			430351	300239	396760	475646	370849	531467	166146	341249	319057	350865	594137	382024	286387	333309	312246	312643	High	High	Medium	High	High	High	High	High	High	High	High	Peak Found	High	High
0	Master Protein	High	Q6PH46	T-complex protein 1 subunit delta OS=Danio rerio OX=7955 GN=cct4 PE=1 SV=1	8	3	26	3	533	56.9	protein metabolism;other metabolic processes;stress response	cytosol	other molecular function	Pf00118	393555	zgc:65789	A0A8M1PEN3; dre:393555; Q6PH46		Cooperation of PDCL (PhLP1) and TRiC/CCT in G-protein beta folding	222599	312919	317885	363436	162941	426500	132469	296950	256354	305584	308270	282502	192658	198343	208321	219797	High	High	High	High	High	High	High	High	High	High	High	High	High	Medium
0	Master Protein	High	F1RDQ9	Cathepsin X OS=Danio rerio OX=7955 GN=ctsz PE=1 SV=1	6	2	21	2	301	33.6							F1RDQ9			246644	300169	231557	288217	203780	320476	96210.8	227809	155445	152456	200734	183549	122990	168094	186552	175994	High	High	High	High	High	High	High	High	High	High	High	High	Peak Found	Medium
0	Master Protein	High	F1R319	Solute carrier family 25 member 11 OS=Danio rerio OX=7955 GN=slc25a11 PE=1 SV=1	11	3	22	3	308	33.8							F1R319			307323	211096	476272	462009	301459	414524	167906	321791	269340	340595	407740	534253	213808	292952	255529	241678	High	High	High	Medium	High	High	Peak Found	Peak Found	Peak Found	High	High	Medium	Peak Found	Peak Found
0	Master Protein	High	A0A2R8Q7Q6	Fumarylacetoacetase OS=Danio rerio OX=7955 GN=fah PE=1 SV=1	9	3	25	3	348	38.7							A0A2R8Q7Q6			201814	196806	214699	221679	54681	258090	88180	148000	115701	111236	123823	131560	61493.2	108293	102024	103758	High	High	High	High	Peak Found	High	Medium	High	Medium	Medium	Peak Found	High	Medium	Medium
0	Master Protein	High	F1QCE3	Peroxiredoxin-5 OS=Danio rerio OX=7955 GN=prdx5 PE=1 SV=1	12	2	19	2	190	20.2							F1QCE3			170019	1.02459e+06	239346	249647	204465	217888	74460.1	146766	294408	467665	424273	359576	257860	280076	279353	242768	High	Medium	High	High	Medium	High	Peak Found	Medium	Medium	Medium	Medium	High	Medium	High
0	Master Protein	High	B8JLJ7	Guanine nucleotide-binding protein (G protein), q polypeptide OS=Danio rerio OX=7955 GN=gnaq PE=3 SV=1	5	2	20	2	359	42.1	signal transduction;other biological processes	plasma membrane;other membranes	signal transduction activity or receptor binding;enzyme regulator activity;other molecular function	Pf00503	570108	si:ch73-270f14.2	A0A8M1NSX8; B8JLJ7; dre:570108			170828	148161	221050	228807	200907	205397	71110.8	143490	161899	396172	218986	156563	109799	116655	121675	125120	Medium	Medium	High	High	High	High	Peak Found	High	Medium	High	Medium	High	Peak Found	High
0	Master Protein	High	A0A0R4ILC0	Polymerase (DNA-directed), delta-interacting protein 3 (Fragment) OS=Danio rerio OX=7955 GN=poldip3 PE=1 SV=1	8	3	21	3	490	51.4							A0A0R4ILC0			82562.8	34890.1	118295	95999.8	83949.5	101330	36860.3	62194.4	68499.9	112032	131522	86003.9	56464	77515.5	69905.4	54166.8	High	High	High	High	High	High	Peak Found	High	High	Peak Found	Peak Found	High	High	High
0	Master Protein	High	A9C3T0	Protein kinase, cAMP-dependent, regulatory, type II, alpha A OS=Danio rerio OX=7955 GN=prkar2aa PE=1 SV=1	7	3	25	3	397	44.7	other biological processes	plasma membrane;other membranes;cytosol;other cell component	enzyme regulator activity;other molecular function	Pf00027, Pf02197	556042	wu:fb55f12	A0A8M1NA89; A9C3T0; dre:556042			273426	11424.8	462615	357655	337144	436538	161560	286469	184163	300804	360757	262319	282629	184245	199722	281735	High	High	High	High	High	High	High	High	High	Peak Found	High	High	High	High
0	Master Protein	High	F1QLV5	NAD(P)H dehydrogenase, quinone 1 (Fragment) OS=Danio rerio OX=7955 GN=nqo1 PE=1 SV=1	6	2	23	2	293	33							F1QLV5			171954	163496	194093	192268	139420	167273	65223.1	162066	135990	177797	219810	153258	74018.7	150790	112978	133242	Peak Found	High	High	High	High	Peak Found	High	High	High	High	High	High	High	High
0	Master Protein	High	F1Q8P7	Eukaryotic translation initiation factor 2, subunit 2 beta OS=Danio rerio OX=7955 GN=eif2s2 PE=1 SV=1	7	2	17	2	327	37.4							F1Q8P7			83286.8	115603	113970	109528	100795	118209	49814.5	64560.4	78972.3	92620.9	115921	87952.3	69101	63634.5	75466.9	80767.5	High	High	High	High	High	High	Medium	High	High	High	High	High	High	High
0	Master Protein	High	Q6NX89	Eukaryotic translation initiation factor 5A OS=Danio rerio OX=7955 GN=eif5a PE=1 SV=1	10	2	33	2	155	16.9	protein metabolism;other metabolic processes;other biological processes	other membranes;ER/Golgi;nucleus	translation activity;nucleic acid binding activity	Pf01287, Pf21485	406464	eif5a	A0A8D8GZZ2; dre:406464; F6NH52; F6NKL5; Q6NX89		Hypusine synthesis from eIF5A-lysine	4.0943e+06	2.22799e+06	4.68955e+06	4.81009e+06	3.64945e+06	5.20096e+06	1.72558e+06	2.42423e+06	3.73217e+06	2.83398e+06	5.06087e+06	3.27038e+06	3.45105e+06	3.17365e+06	3.27501e+06	3.60209e+06	High	High	High	High	High	High	High	High	High	High	High	High	High	High
0	Master Protein	High	A0A140LGY7	Microtubule-associated protein 1Aa OS=Danio rerio OX=7955 GN=map1aa PE=1 SV=2	1	3	17	3	2583	286.2							A0A140LGY7			37658.7	63532.3	62149	80740.1	51122.7	64729.5	21310.3	33261.6	57840.1	65046.6	71584.7	57613.2	30816.5	37798.5	53291.6	39803.2	High	High	High	High	High	High	Peak Found	High	High	High	High	High	Medium	High
0	Master Protein	High	Q567K3	Zgc:111983 OS=Danio rerio OX=7955 GN=zgc:111983 PE=1 SV=1	2	1	16	1	437	45				Pf01390	550501	wu:fi32a11	A0A8M1N5G3; dre:550501; Q567K3			46240.8	72895	48481.6	49878	56108.1	62434	24691.8	58178.7	65376	84732.9	108352	73897.9	69703.9	69538.2	69802.5	51025.1	Medium	High	High	High	High	High	Medium	High	High	High	High	High	High	High
0	Master Protein	High	F1R1C0	Medium-chain acyl-CoA ligase ACSF2, mitochondrial OS=Danio rerio OX=7955 GN=acsf2 PE=1 SV=1	2	1	16	1	606	67.5	other metabolic processes		other molecular function	Pf00501, Pf13193	751707	im:7145554	A0A8M1NJK7; dre:751707; F1R1C0			62158.4	42553.2	81952.2	89210.3	45802.4	83131.7	23489.4	53510.8	42060	51220.4	81837.8	53142.1	34712.4	36822.1	38313.4	37379.1	High	High	High	High	High	High	High	High	High	Medium	High	High	High	High
0	Master Protein	High	Q7SYB8	Glycogen [starch] synthase OS=Danio rerio OX=7955 GN=gys1 PE=1 SV=1	3	2	17	2	700	80.4	other metabolic processes	other cell component	other molecular function	Pf05693	394155	zgc:63701	A0A8M1PE68; dre:394155; Q7SYB8	Insulin signaling	Glycogen synthesis	59393.9	59568.4	85285.5	89544.8	57431.8	92021.5	23979.4	44466.2	67286	67369.1	91245.5	82458.4	47845.4	36743.2	55503.4	49678.2	Medium	High	Peak Found	High	High	High	High	High	High	High	High	High	High	High
0	Master Protein	High	Q802Z0	YTH N(6)-methyladenosine RNA-binding protein 1 OS=Danio rerio OX=7955 GN=ythdf1 PE=1 SV=1	2	1	15	1	614	65.8	other biological processes	other cell component	nucleic acid binding activity;other molecular function	Pf04146	327606	fb49c02	A0A8N7V0A6; dre:327606; Q802Z0				80932.3		95826.1			35669	42636.8	87381.3	96962.9	73253.7		67568.7	57269.8	65477.5	64226.8	n/a	High	High	High	High	High	Medium	High	High	High	High	Medium	High	High
0	Master Protein	High	Q7T1J9	Ribosomal protein S10 OS=Danio rerio OX=7955 GN=rps10 PE=1 SV=1	5	1	16	1	166	18.9	other biological processes	cytosol;translational apparatus	nucleic acid binding activity;other molecular function	Pf03501	394121	zgc:65936	A0A5N5PWF6; A0A8T0BYH1; dre:394121; Q6NWB0; Q7T1J9	Cytoplasmic ribosomal proteins	Nonsense Mediated Decay (NMD) enhanced by the Exon Junction Complex (EJC); L13a-mediated translational silencing of Ceruloplasmin expression; SRP-dependent cotranslational protein targeting to membrane; Formation of a pool of free 40S subunits; Nonsense Mediated Decay (NMD) independent of the Exon Junction Complex (EJC); Formation of the ternary complex, and subsequently, the 43S complex; Ribosom…	327804	594478	584004	564197	369678	462439	241250	336701	318513	586468	348508	374312	288001	303841	273640	278801	High	High	High	High	High	High	High	High	High	High	High	High	High	High
0	Master Protein	High	Q561U4	Zgc:112160 OS=Danio rerio OX=7955 GN=zgc:112160 PE=1 SV=1	4	1	16	1	265	28.6	protein metabolism		other molecular function	Pf00089	550419		A0A8M1N583; dre:550419; Q561U4		Activation of Matrix Metalloproteinases	104425	107137	121581	124602	51258.3	167056	105606	69268.3	76132.8	85999.2	65932.4	68308.4	40512.8	55437.8	80280.3	51276.3	High	High	High	High	High	High	High	High	High	High	High	High	Medium	Medium
0	Master Protein	High	Q08C76	Protein SSUH2 homolog OS=Danio rerio OX=7955 GN=ssuh2 PE=2 SV=2	15	4	20	4	361	39.5	other biological processes	nucleus;other cell component			767720	ssuh2	A0A0R4IG68; dre:767720; F1QCJ3; Q08C76			262301	185149	306171	328066	245527	370284	88007.9	212038	200564	226048	529267	269484	190179	203452	201495	197389	High	High	High	High	High	High	High	High	High	High	High	High	Medium	High
0	Master Protein	High	Q6P980	Superoxide dismutase OS=Danio rerio OX=7955 GN=sod2 PE=1 SV=1	9	2	21	2	224	25	other metabolic processes;stress response;other biological processes	mitochondrion	other molecular function	Pf00081, Pf02777	335799	cb463	A0A8M1PC95; dre:335799; Q6P980	Oxidative stress response	Detoxification of Reactive Oxygen Species	158204	62917.6	258573	66489.9	44990.7	72975	93102.9	131707	147824	64219.4	221966	136575	23614.7	108462	121316	100922	Medium	High	High	High	High	High	High	High	High	High	High	High	Peak Found	High
0	Master Protein	High	A7MC89	Crystallin, gamma M2d16 OS=Danio rerio OX=7955 GN=crygm2d16 PE=2 SV=1	15	3	37	1	175	21.5	developmental processes;other biological processes		other molecular function	Pf00030	798701	si:ch211-55g3.6	A0A8M1NEM3; A7MC89; dre:798701			719246	389221	295039	563815	303307	597418	146299	254726	381006	913143	761907	729355	354194	538547	434540	488347	High	High	High	High	High	High	High	High	High	High	High	High	High	Medium
0	Master Protein	High	A0A2R8QMW2	Protein kinase C OS=Danio rerio OX=7955 GN=prkcbb PE=1 SV=1	2	1	15	1	670	76.3	other metabolic processes;other biological processes	other membranes;other cell component	kinase activity;other molecular function	Pf00069, Pf00130, Pf00168, Pf00433	393953	PKC-B	A0A2R8QMW2; A0A8M2BB79	Insulin signaling; Wnt Signaling Pathway and Pluripotency; Wnt signaling pathway; Non-canonical Wnt pathway			44025.8		63324.4	69728.6	55800.6	29839.1			38456.1	61433.1	35116.7	28338.4		33601.6	36524.2	High	Medium	High	High	High	Medium	Medium	Medium	High	Peak Found	High	High	Medium	Medium
0	Master Protein	High	B8JHR9	Karyopherin (importin) beta 3 OS=Danio rerio OX=7955 GN=kpnb3 PE=1 SV=2	1	1	15	1	1093	122.7	transport	nucleus;other cell component	other molecular function	Pf02985, Pf13513, Pf18808, Pf18816, Pf18829	569455	cb273	A0A8M3AWW3; B8JHR9			63190.5	52150.4	75917.1	60497.3	48276.8	72861.8	25201.9	48606.4	46512.4	68915.4	69783.4	57996.3	37516	42202.8	45403.9	46023	High	High	High	Medium	Peak Found	High	Peak Found	Medium	Medium	High	Peak Found	High	Medium	Medium
0	Master Protein	High	F1Q5U5	Glutamate decarboxylase 1b OS=Danio rerio OX=7955 GN=gad1b PE=1 SV=1	4	3	26	3	613	69.1							F1Q5U5			159992	67742.6	182739	250846	181327	189674	91847.2	151852	182664	193311	294689	208280	112457	151821	141849	155760	Medium	High	High	High	High	High	Medium	High	High	Medium	High	Medium	High	Peak Found
0	Master Protein	High	Q6DGE9	Protein unc-45 homolog B OS=Danio rerio OX=7955 GN=unc45b PE=1 SV=2	3	3	22	3	934	103.8	cell organization and biogenesis;protein metabolism;other metabolic processes;developmental processes;other biological processes	cytoskeleton;other cell component	other molecular function	Pf11701	266640	unc45b	dre:266640; Q6DGE9; Q8UVX6			52894.6	98167.5	76121.4	89420.5	42819.4	69065	41101.1	51931.2	88915	111441	118120	87187.2	80694.6	110830	80823.9	99279.5	Medium	High	Peak Found	Medium	Medium	High	High	Medium	Peak Found	High	High	High	High	High
0	Master Protein	High	Q6PBV6	H/ACA ribonucleoprotein complex subunit 2-like protein OS=Danio rerio OX=7955 GN=nhp2 PE=2 SV=1	14	2	17	2	150	16.7	cell organization and biogenesis;DNA metabolism;RNA metabolism OR transcription;other metabolic processes	cytosol;translational apparatus;nucleus;other cell component	nucleic acid binding activity	Pf01248	100003787	nhp2	dre:100003787; Q6PBV6			26403		55716.1	30837.5	14036.4	97316.5			16974.5	28472.5	36665.3	30577.2	17837.9	26298.8	54933.7	22334.9	Medium	High	High	High	Medium	High	n/a	n/a	Medium	High	High	Medium	High	Peak Found
0	Master Protein	High	A0A2R8RSL1	Zinc finger protein 346 OS=Danio rerio OX=7955 GN=znf346 PE=1 SV=1	5	1	16	1	309	34.6							A0A2R8RSL1			76056.4	81588	95740.9	77765.5	67818.6	87763.2	31188.1	48747.4	62731.4	82758.1	117220	68003.1	39826.3	35733.9	65202.9	53713.8	High	High	High	High	High	High	Peak Found	Peak Found	High	High	High	Medium	Medium	Peak Found
0	Master Protein	High	F1Q883	6-phosphogluconate dehydrogenase, decarboxylating OS=Danio rerio OX=7955 GN=pgd PE=1 SV=1	5	2	14	2	511	56.4	other metabolic processes	cytosol	other molecular function	Pf00393, Pf03446	406762	fi03d03	A0A8M1PF85; dre:406762; F1Q883		Pentose phosphate pathway	94752	10709.4	71048	74731.2	51179.1	72884.6	27563.5	86699.7	72459.8	79135.7	137046	90283.6	49274.6	76780.7	69649	67903.7	High	High	Peak Found	High	Peak Found	High	Peak Found	Peak Found	High	High	High	High	High	High
0	Master Protein	High	A7MCR1	Cytochrome b-c1 complex subunit Rieske, mitochondrial OS=Danio rerio OX=7955 GN=uqcrfs1 PE=1 SV=1	3	1	15	1	273	29.7	other metabolic processes;transport	other membranes;mitochondrion	transporter activity;other molecular function	Pf00355, Pf02921, Pf09165	406359	fb78f10	A0A8M1NE61; A7MCR1; dre:406359	Electron transport chain	Respiratory electron transport																	High	High	High	High	n/a	High	High	High	High	High	High	High	High	High
0	Master Protein	High	F1Q749	Dyskeratosis congenita 1, dyskerin OS=Danio rerio OX=7955 GN=dkc1 PE=1 SV=1	3	2	18	2	506	56.6	RNA metabolism OR transcription;other metabolic processes;other biological processes	nucleus	nucleic acid binding activity;other molecular function	Pf01472, Pf01509, Pf08068, Pf16198	613144	fc87a02	A0A8M1N7N6; dre:613144; F1Q749			124452	167363	123094	161668	115360	166417	65400.4	98105.6	106942	155221	140968	131564	98586.6	96891.1	100578	105827	High	High	High	High	Medium	High	Medium	Peak Found	High	Peak Found	High	High	High	High
0	Master Protein	High	A0A2R8QIN6	UBC core domain-containing protein OS=Danio rerio OX=7955 PE=3 SV=1	13	2	18	1	157	17.6							A0A2R8QIN6			173466	99777.7	171317	183911	138171	229051	74525.3	155281	155992	144376	290943	184462	128189	170110	164604	117253	High	Peak Found	High	High	High	High	High	High	High	High	High	High	High	Peak Found
0	Master Protein	High	A0A2R8QIY5	Protein kinase C OS=Danio rerio OX=7955 GN=prkcaa PE=1 SV=1	4	2	17	2	670	76.2	other metabolic processes;stress response;signal transduction;other biological processes	plasma membrane;other membranes;mitochondrion;nucleus	kinase activity;other molecular function	Pf00069, Pf00130, Pf00168, Pf00433	497384	im:7139045	A0A2R8QIY5; A0A8M1NZE8; dre:497384	Wnt Signaling Pathway and Pluripotency		69840.4	34556.3	72002	78354.4	55818.6	77859.9	28363.7	58211.9	42045.9	61559	65473.5	51326.4	40191	33552.8	62137.2	51011.9	High	High	Peak Found	High	Medium	High	Peak Found	High	High	Medium	High	Medium	Medium	Peak Found
0	Master Protein	High	Q7ZU46	Heat shock protein 4, like OS=Danio rerio OX=7955 GN=hspa4a PE=1 SV=1	4	4	21	4	833	93.3	protein metabolism;other metabolic processes	cytosol;nucleus	other molecular function	Pf00012	335865	hspa4l	B2GS41; dre:335865; F6NRR7; Q7ZU46		Regulation of HSF1-mediated heat shock response	107430	127281	122229	134154	79263.7	59577.2	55062.6	81863.3	169262	106981	102454	156285	101294	145065	118362	141297	Peak Found	High	Medium	High	Medium	Medium	Peak Found	Medium	High	High	High	Medium	Medium	High
0	Master Protein	High	Q6P9Z2	RNA helicase OS=Danio rerio OX=7955 GN=ddx23 PE=1 SV=1	4	3	18	3	807	94.2	RNA metabolism OR transcription;other metabolic processes	nucleus	nucleic acid binding activity;other molecular function	Pf00270, Pf00271	334283	wu:fi39b12	A0A8M1PG28; dre:334283; Q6P9Z2			146930	153535	169460	186848	149004	198210	61411.4	115541	109764	162152	152637	127218	61924.8	92103.9	123861	68319.5	High	High	High	High	High	High	Medium	Peak Found	Medium	High	High	High	Peak Found	High
0	Master Protein	High	A0A2R8Q0U7	Choline transporter-like protein 2 OS=Danio rerio OX=7955 GN=slc44a2 PE=3 SV=1	2	2	17	2	726	81.8							A0A2R8Q0U7			35861.9	67178.6	117359	115105	106128	119403		52264.2	91224.6	86818.7	130476	109804	40281.1	53843.8	75117.9	73203.8	Peak Found	Medium	Medium	High	High	High	Medium	Peak Found	Peak Found	Medium	High	Medium	High	Medium
0	Master Protein	High	Q6P2B0	VAMP (vesicle-associated membrane protein)-associated protein B and C OS=Danio rerio OX=7955 GN=vapb PE=1 SV=1	9	2	27	2	243	27.4	cell organization and biogenesis;other biological processes	plasma membrane;other membranes;ER/Golgi	other molecular function	Pf00635	323628	fc05d09	A0A2R8QTI7; dre:323628; F6NWL2; Q6P2B0		Sphingolipid de novo biosynthesis	100238	130387	158402	178051	138416	192205	103934	109850	121880	214653	147095	134509	95927.6	96938.9	120588	65187.2	High	Medium	High	High	High	High	High	Medium	Medium	High	High	High	High	High
0	Master Protein	High	Q45QT2	Thymosin beta OS=Danio rerio OX=7955 GN=tmsb4x PE=1 SV=1	34	1	14	1	44	5	cell organization and biogenesis;developmental processes;other biological processes	cytoskeleton;other cell component	cytoskeletal activity	Pf01290	109113719; 793949	LOC109113719; Tbeta11	A0A2R8QKL5; A0A3Q8AEM2; A0A9Q9VKN1; ccar:109113719; dre:793949; F6NHP1; Q45QT2	Non-canonical Wnt pathway	Platelet degranulation	24777.2	12741.1	26662	34463.5	20542.7	61318.1	7872.04	10261	17006.7	46323.5	50531.4	38001.3	12068.7	10317.8	31600.5	28683.6	High	Medium	Peak Found	High	High	High	Peak Found	High	Peak Found	High	High	Medium	Peak Found	Peak Found
0	Master Protein	High	A0A0R4ISN6	Glutaryl-CoA dehydrogenase b (Fragment) OS=Danio rerio OX=7955 GN=gcdhb PE=1 SV=1	8	1	14	1	154	17							A0A0R4ISN6			119958	53840.1	100674	115091	82912.1	199329	40714.7	68669	101437	154472	262016	141186	62095.2	57519.2	118029	103407	High	High	High	High	Peak Found	High	Peak Found	High	High	High	High	High	High	High
0	Master Protein	High	Q9MIY1	NADH-ubiquinone oxidoreductase chain 4 OS=Danio rerio OX=7955 GN=mt-nd4 PE=3 SV=1	2	1	16	1	460	51.5	cell organization and biogenesis;other metabolic processes;transport	other membranes;mitochondrion	transporter activity;other molecular function	Pf00361, Pf01059	140534; 25194112	mt-nd4; ND4	A0A0K0WVT4; dre:140534; Q9MIY1	Oxidative phosphorylation	Complex I biogenesis	104006	97916.3	92263.9	120594	85440.2	87307.1	34295.5	73023.5	74387	150599	113491	79407.8	69392.8	87855	51187.3	71058.8	High	High	High	High	High	High	High	Medium	High	Medium	High	High	High	High
0	Master Protein	High	Q7ZUE4	PRP40 pre-mRNA processing factor 40 homolog A (Yeast) OS=Danio rerio OX=7955 GN=prpf40a PE=1 SV=1	6	5	17	5	851	97.6	RNA metabolism OR transcription;other metabolic processes	nucleus	nucleic acid binding activity	Pf00397, Pf01846	321555	fb18h07	A0A8M1PDP4; dre:321555; Q7ZUE4	mRNA processing		308149	300350	285874	408769	262551	413150	125975	252930	218663	394492	503485	415855	239473	312254	303763	318763	High	High	High	High	High	High	Peak Found	Medium	Peak Found	Medium	High	High	Peak Found	Peak Found
0	Master Protein	High	F1QN07	LIM domain-binding 3a OS=Danio rerio OX=7955 GN=ldb3a PE=1 SV=3	6	3	15	3	641	69.3							F1QN07			58825.6	75771.9	64802.3	82171.5	48859.3	76985.6	23386.8	32949	64177	60468.2	59551.5	144290	31328.3	56816	46927	49736.3	High	Peak Found	High	Peak Found	High	High	Peak Found	Medium	High	High	High	Peak Found	Medium	Peak Found
0	Master Protein	High	Q4QRG0	EWS RNA-binding protein 1b OS=Danio rerio OX=7955 GN=ewsr1b PE=1 SV=1	4	2	18	2	579	60.7	cell cycle OR cell proliferation;developmental processes	nucleus	nucleic acid binding activity;other molecular function	Pf00076, Pf00641	322880	fb40b11	A0A8M2BCA1; Q4QRG0			81067.3	46199.6	114528	128542	85085.7	127366	30282.1	64898.2	75901.4	94509.3	160836	84364	50914.6	45211.8	79415.4	77593.9	High	High	High	High	High	High	Medium	High	Medium	High	High	Medium	Medium	High
0	Master Protein	High	G8JL18	Anamorsin OS=Danio rerio OX=7955 GN=ciapin1 PE=1 SV=1	3	1	15	1	349	37.5							G8JL18			123389	193431	158690	155408	105145	183775	54257.9	111204	115096	118725	189415	126685	67762.9	94754.8	106238	110988	Peak Found	High	Medium	High	High	High	High	High	High	High	High	High	High	High
0	Master Protein	High	Q7ZVP2	RAB5C, member RAS oncogene family OS=Danio rerio OX=7955 GN=rab5c PE=1 SV=1	11	2	17	1	221	23.6	cell adhesion;cell cycle OR cell proliferation;cell organization and biogenesis;transport;developmental processes;other biological processes	other cytoplasmic organelle;other cell component	other molecular function	Pf00071	386807	wu:fb98b08	A0A2R8QTE3; dre:386807; F6NHM9; Q7ZVP2		Neutrophil degranulation; RAB geranylgeranylation; RAB GEFs exchange GTP for GDP on RABs	75280.2	57825.6	96822.8	116687	70733.4	134181	26319	68130.3	67522.8	103858	229150	108623	62451.5	62552.5	68891.7	64125.8	High	Medium	Peak Found	Medium	Peak Found	High	Peak Found	High	Peak Found	Medium	High	High	Peak Found	High
0	Master Protein	High	Q7T2A8	SH3 domain-binding glutamic acid-rich-like protein OS=Danio rerio OX=7955 GN=sh3bgrl PE=1 SV=1	11	1	15	1	115	12.9		other cell component		Pf04908	394184		dre:394184; Q6TLE2; Q7T2A8			83805.5	89971.2	88377.8	89922.8	75980.3	132332	42458.2	53862.3	47001.8	74708.2	77275.3	59273.4	44805.8	36936.6	47402.8	44201.5	Medium	Medium	High	Medium	High	High	Medium	Peak Found	High	Medium	High	High	High	Medium
0	Master Protein	Medium	A0A0R4IFU8	cAMP-responsive element-binding protein 1b OS=Danio rerio OX=7955 GN=creb1b PE=1 SV=2	3	1	16	1	324	34.5	other biological processes	nucleus	nucleic acid binding activity;other molecular function	Pf00170, Pf02173	550516	zgc:110211	A0A0R4IFU8; A0A8M2BF48	FGF signaling pathway		53967.4	53202.7	41311.2	74866	38434.4	44706.8	22673.5	49252.5	54780.9	83853	73858.7	69276.1	30034.7	55861.8	36963.4	43198.8	High	Peak Found	High	Medium	Medium	Medium	Medium	Peak Found	High	Medium	Medium	High	Medium	Medium
0	Master Protein	High	Q0PWB8	PDZ and LIM domain 3b OS=Danio rerio OX=7955 GN=pdlim3b PE=2 SV=1	6	2	19	2	315	34.7	cell organization and biogenesis;developmental processes;other biological processes	cytoskeleton;other cell component	cytoskeletal activity;other molecular function	Pf00412, Pf00595, Pf15936	561865	pdlim3	B3DKF3; dre:561865; Q0PWB8			211023	55946.3	162726	194252	175643	275852	90578.1	169502	167836	33766.1	155144	231165	184643	147548	162855	158891	Peak Found	High	Medium	High	High	High	High	High	Peak Found	High	High	High	High	High
0	Master Protein	High	Q6PE26	Calreticulin OS=Danio rerio OX=7955 GN=calr3a PE=1 SV=1	4	2	19	1	418	48.5	protein metabolism;other metabolic processes	other membranes;ER/Golgi	other molecular function	Pf00262	30248	calr	A0A8M1PB70; dre:30248; Q6PE26		Antigen Presentation: Folding, assembly and peptide loading of class I MHC; Calnexin/calreticulin cycle																	n/a	n/a	n/a	n/a	n/a	Medium	n/a	n/a	n/a	n/a	n/a	n/a	n/a	n/a
0	Master Protein	Low	Q6PGY7	CDGSH iron sulfur domain 1 OS=Danio rerio OX=7955 GN=cisd1 PE=1 SV=1	7	1	17	1	107	11.8	other biological processes	other membranes;mitochondrion	other molecular function	Pf09360	393577	zgc:63561	A0A8M1PD45; dre:393577; Q6PGY7			240587	267868	290847	366298	331953	438388	177481	273921	217586	276646	354384	244117	179319	199270	218733	197711	High	Medium	Medium	High	High	High	Peak Found	Peak Found	High	Medium	High	Medium	Medium	Medium
0	Master Protein	High	Q6NXA1	Small glutamine-rich tetratricopeptide repeat (TPR)-containing, alpha OS=Danio rerio OX=7955 GN=sgta PE=1 SV=1	9	3	22	3	320	34.2	other biological processes	other membranes;cytosol	other molecular function	Pf00515, Pf13181, Pf16546	336867	fk20d10	A0A8M3B6S6; dre:336867; F1QI71; Q6NXA1		Insertion of tail-anchored proteins into the endoplasmic reticulum membrane	139541	98031	102743	126227	75122.2	196156	55377.5	78833.7	146242	284924	210178	225501	125664	118556	111290	109001	Medium	High	Peak Found	High	Peak Found	Medium	Peak Found	High	High	High	High	High	Medium	High
0	Master Protein	High	F1Q6S1	Aminopeptidase-like 1 OS=Danio rerio OX=7955 GN=npepl1 PE=1 SV=1	7	4	25	4	525	55.7							F1Q6S1			503594	440347	497023	659931	505176	741897	172827	381426	511354	741677	900551	641244	371744	461865	447671	464473	High	High	High	High	Medium	High	Medium	High	High	High	High	High	High	Medium
0	Master Protein	High	B7ZDE9	Huntingtin OS=Danio rerio OX=7955 GN=htt PE=1 SV=1	0	1	16	1	3121	346.4							B7ZDE9																			High	High	Medium	High	High	High	Medium	High	High	High	Medium	Medium	Medium	High
0	Master Protein	High	Q6P3J9	Adenosine kinase OS=Danio rerio OX=7955 GN=adka PE=1 SV=1	5	2	25	2	359	40.2	other metabolic processes	cytosol;nucleus	kinase activity;other molecular function	Pf00294	368220	adk	A0A8M1PHW6; Q6P3J9		Purine salvage; Ribavirin ADME	328119	332046	340529	316401	182335	317933	118897	183952	213434	276181	201683	224092	145792	125450	179775	140107	High	High	High	High	Medium	High	Medium	Peak Found	High	Medium	Medium	Medium	High	High
0	Master Protein	High	Q6GMG5	Inosine-5'-monophosphate dehydrogenase 1a OS=Danio rerio OX=7955 GN=impdh1a PE=2 SV=1	4	2	15	2	544	58.7	other metabolic processes;developmental processes;other biological processes	nucleus;other cell component	other molecular function	Pf00478, Pf00571	431724	impdh1a; zgc:91911	B2GRR5; dre:431724; Q6GMG5		Neutrophil degranulation; Purine ribonucleoside monophosphate biosynthesis; Azathioprine ADME	186167	232677	211842	201189	153872	205477	127580	136989	158934	226881	64962.1	221273	130255	117895	176725	139122	High	High	High	High	High	High	High	Peak Found	High	Peak Found	High	Medium	High	Medium
0	Master Protein	High	A8WFU6	Collagen-binding protein OS=Danio rerio OX=7955 GN=serpinh1a PE=1 SV=1	6	3	29	1	403	44.9	cell organization and biogenesis	non-structural extracellular;ER/Golgi	enzyme regulator activity	Pf00079	555328	wu:fa97d12	A0A8M1NGC0; A8WFU6; dre:555328				44746.7	34880			40697.6	23970.5		35498.5	41683.9	36865.5	33891.5	28053.3	26641.6	26695		n/a	Peak Found	High	n/a	n/a	Peak Found	Peak Found	n/a	Peak Found	Peak Found	Peak Found	Peak Found	Peak Found	Peak Found
0	Master Protein	High	F1Q9P4	N-ethylmaleimide-sensitive factor attachment protein, beta b OS=Danio rerio OX=7955 GN=napbb PE=1 SV=1	4	1	13	1	295	33.1	cell-cell signaling;cell organization and biogenesis;transport;other biological processes	other membranes;other cell component	other molecular function	Pf14938		beta-snap1	A0A8M1NBU3; dre:568195; F1Q9P4			33690		35929.1		24631.2	57533.7	15694.4		39566.8	54833.2	56428.6	44574.9	33181	36143.9	48415	32594.3	High	High	Peak Found	High	Peak Found	High	High	High	High	High	High	Medium	Peak Found	High
0	Master Protein	High	Q8UUT0	DMgamma1 OS=Danio rerio OX=7955 GN=gpm6ba PE=1 SV=1	4	1	10	1	289	31.6	cell organization and biogenesis;developmental processes	plasma membrane;other membranes;other cell component	other molecular function	Pf01275	368225	zgc:136505	A0A2R8Q5Y1; dre:368225; F6NZC9; Q8UUT0			55397.3	73629.5	63858.2	71858.4	56091.8	86355.8	22650.1	53267.8		63140.4	54221.6	63545.9	65824.3		69948.9	35983.9	High	High	High	High	Medium	High	Peak Found	High	n/a	High	High	Peak Found	Peak Found	n/a
0	Master Protein	High	Q568M0	Small monomeric GTPase OS=Danio rerio OX=7955 GN=rras2 PE=1 SV=1	5	1	16	1	202	23.2	signal transduction	plasma membrane;other membranes	other molecular function	Pf00071	550513	wu:fc47b08	A0A286YA25; A0A8N7XJ34; dre:550513; F6P073; Q568M0	MAPK signaling pathway; ERK1-ERK2 MAPK cascade	RND1 GTPase cycle	122733	133435	118737	149218	136939	158789	48821.6	110473	104871	101432	164522	135235	114769	140123	90185.4	128684	High	Medium	High	High	High	High	Medium	Medium	High	Medium	High	High	High	Medium
0	Master Protein	High	B8JHU4	Actinin, alpha 1 OS=Danio rerio OX=7955 GN=actn1 PE=1 SV=1	6	5	24	2	902	104.1	cell organization and biogenesis;other biological processes	plasma membrane;other membranes;cytoskeleton;other cell component	cytoskeletal activity;other molecular function	Pf00307, Pf00435, Pf08726, Pf13405	560400		B8JHU4; dre:560400; F6NZE7			75775.3	10233.4	39297.9	56060.9	23068.8	92294.5	15095.7	12293.1	33896.7	73606	149196	45821.6	17736.3	17281.9	60262.5	28972.4	Peak Found	High	High	Peak Found	Peak Found	Medium	Peak Found	Peak Found	Peak Found	High	Peak Found	Peak Found	Peak Found	Peak Found
0	Master Protein	High	Q8JH29	Angiotensin 1-10 OS=Danio rerio OX=7955 GN=agt PE=2 SV=1	8	4	21	4	454	51	other biological processes	non-structural extracellular	enzyme regulator activity	Pf00079	322485	wu:fb62f06	A0A8M1P922; dre:322485; Q6ZM81; Q8JH29	Adipogenesis; ACE inhibitor pathway	G alpha (i) signalling events; Peptide ligand-binding receptors; G alpha (q) signalling events; Metabolism of Angiotensinogen to Angiotensins	467022	440547	327826	336817	157638	194750	129388	248154	285171	266723	277665	209959	89292.2	115788	202544	293694	High	High	High	High	High	Medium	Medium	Medium	High	Peak Found	High	Peak Found	Peak Found	Medium
0	Master Protein	High	A9JRE2	Methylthioribose-1-phosphate isomerase OS=Danio rerio OX=7955 GN=mri1 PE=2 SV=1	3	1	15	1	353	38	other metabolic processes	nucleus;other cell component	other molecular function	Pf01008	100002302	mri1	A9JRE2; dre:100002302		Methionine salvage pathway	21162.7	19473.5	26051.1	26046.3	21378.1	40121.1	8792.2	18259.8	17705.4	23200.4	36954.9	24200.8	12904.9	14301.8	19042.2	17787.8	Medium	High	High	High	High	High	Medium	Medium	High	High	High	High	Medium	Medium
0	Master Protein	High	Q568W0	Selenoprotein W OS=Danio rerio OX=7955 GN=selenow PE=3 SV=3	26	2	23	1	86	9.5	other biological processes	other cell component	other molecular function	Pf10262		selenow	Q568W0			44098.4	103810	74642.9	49830.7		46413.9		35850.5	20272.6	29027.5	61391.7	9553.86	17819.6				Medium	Medium	Peak Found	Peak Found	Medium	High	n/a	High	Peak Found	Peak Found	High	Peak Found	Peak Found	n/a
0	Master Protein	High	A0A0R4IL09	AP-2 complex subunit mu OS=Danio rerio OX=7955 GN=ap2m1a PE=3 SV=2	7	4	24	4	441	50							A0A0R4IL09			377097	280987	368936	402980	308708	387646	140608	210750	231696	472087	390622	326600	238381	302702	316743	250230	High	High	Medium	Medium	Medium	High	Peak Found	Medium	Peak Found	Medium	High	Medium	High	High
0	Master Protein	High	Q1LXK0	Keratin, type 1, gene 19d OS=Danio rerio OX=7955 GN=krt1-19d PE=1 SV=1	8	3	18	2	423	47.1		cytoskeleton	other molecular function	Pf00038	664718		A0A8M1PV49; dre:664718; Q1LXK0			36394.7	41160.6	41204.9		28625.3		16447.6	29450.4	36711	33052		34974.8	24218.5		22383.4	23414.1	Peak Found	Medium	Peak Found	Medium	Peak Found	Medium	Peak Found	Peak Found	Peak Found	Peak Found	High	Medium	Peak Found	n/a
0	Master Protein	High	F1QDG9	SET and MYND domain-containing 1a OS=Danio rerio OX=7955 GN=smyd1a PE=1 SV=2	3	1	17	1	465	52							F1QDG9			39272.9	25726.9	82284.1	57161.1	47663.4	88887.8	15273	38376.1	35873.7	62736.5	84294.5	42446.5	30821.7	21432.2	52064.1	30842.4	High	Peak Found	High	High	High	High	Peak Found	Peak Found	High	High	High	High	High	Peak Found
0	Master Protein	High	Q6Q420	40S ribosomal protein S15a OS=Danio rerio OX=7955 GN=rps15a PE=2 SV=1	24	4	32	4	130	14.8	protein metabolism;other metabolic processes;developmental processes;other biological processes	cytosol;translational apparatus;nucleus;other cell component	other molecular function	Pf00410	105899981; 107690270; 336764	LOC107690270; LOC113046961; rps15a	A0A4W4F875; A0A671PRR9; A0A6P3VW84; A0A6P6JVM7; A0A8C1RI26; caua:113046961; char:105899981; dre:336764; Q6Q420; sanh:107690270	Cytoplasmic ribosomal proteins	Nonsense Mediated Decay (NMD) enhanced by the Exon Junction Complex (EJC); L13a-mediated translational silencing of Ceruloplasmin expression; SRP-dependent cotranslational protein targeting to membrane; Formation of a pool of free 40S subunits; Nonsense Mediated Decay (NMD) independent of the Exon Junction Complex (EJC); Formation of the ternary complex, and subsequently, the 43S complex; Ribosom…	2.02783e+06	2.86069e+06	2.50908e+06	1.46507e+06	1.28339e+06	1.53596e+06	686807	1.41253e+06	1.08614e+06	907612	1.41964e+06	1.07092e+06	878390	1.34711e+06	621262	1.02451e+06	High	High	High	High	High	High	Peak Found	Medium	High	Medium	High	High	Peak Found	High
0	Master Protein	High	F1QL68	HECT-type E3 ubiquitin transferase (Fragment) OS=Danio rerio OX=7955 GN=huwe1 PE=1 SV=1	0	2	22	2	4474	487.9							F1QL68			56855.9	136657	164990	201008	135292	166212	76715.2	87881.7	102683	164048	130013	109136	51097.9	56061	94613.6	98791.5	High	Medium	High	High	High	High	Medium	Medium	High	High	High	High	High	Peak Found
0	Master Protein	High	F1R9Y8	High density lipoprotein-binding protein a OS=Danio rerio OX=7955 GN=hdlbpa PE=1 SV=1	3	4	18	4	1272	141.3	other biological processes	nucleus;other cell component	nucleic acid binding activity	Pf00013	794178	HBP	A0A8M2BDG6; F1R9Y8			66624.9	97845.6	79325.5	82881.1	52950.3	113855	26738.5	64836.6	96243.9	146932	105124	91357.2	48811.3	32813.3	47162.5	42728.7	High	High	Peak Found	High	Medium	High	Peak Found	Medium	Medium	High	High	High	High	Peak Found
0	Master Protein	High	Q6NYJ9	AP complex subunit beta OS=Danio rerio OX=7955 GN=ap2b1 PE=1 SV=1	3	3	19	2	951	105.6	transport	other membranes	other molecular function	Pf01602, Pf02883, Pf09066	334632	fa16e07	A0A0R4IC49; A0A8M1PAE5; B0R152; dre:334632; Q6NYJ9		Cargo recognition for clathrin-mediated endocytosis	352177	267272	338805	485319	391991	442875	112348	209409	251206	308063	413118	374065	265469	239483	216713	308834	Peak Found	High	High	High	High	High	High	High	Medium	High	High	High	Medium	High
0	Master Protein	High	A3KPV0	Si:dkey-20i20.11 (Fragment) OS=Danio rerio OX=7955 GN=si:dkey-20i20.11 PE=4 SV=1	6	1	16	1	195	22.4							A3KPV0			83692.1	105865	126189	108204	69935.7	140348	65324.2	60534.8	158110	276771	99999.9	61505.4	69693.5	67529.9	93035	69708.5	High	High	High	High	High	High	High	High	Medium	High	Peak Found	High	High	Medium
0	Master Protein	High	X1WD79	TAO kinase 2a OS=Danio rerio OX=7955 GN=taok2a PE=1 SV=1	1	1	14	1	1138	129.5	cell organization and biogenesis;other metabolic processes;developmental processes;signal transduction;other biological processes	other cell component	kinase activity;other molecular function	Pf00069	556172		A0A286Y8J0; A0A8N7T5A0; X1WD79			59298	35594.5	49846.6	55648.2	38676.1	58210.3	18355	36745.6	41756.4	49466.8	58256.7	48174.7	23077.8	29803.8	41589.7	45079.8	High	High	High	Medium	High	High	Peak Found	Medium	Medium	High	High	High	High	Peak Found
0	Master Protein	High	Q642H6	Carnitine O-acetyltransferase a OS=Danio rerio OX=7955 GN=crata PE=1 SV=1	3	2	18	2	631	71.2	other metabolic processes	other cytoplasmic organelle	other molecular function	Pf00755	449545	zgc:92317	A0A8M1N2J8; dre:449545; Q642H6		Beta-oxidation of pristanoyl-CoA	56408.2	64844.2	75050.3	83742.5	62520.8	77960.7	33679.9	58346.5	51183.5	71861.8	64599.4	57340.7	54008.4	60518.2	42306.3	59640.2	Medium	Peak Found	High	High	High	High	Peak Found	High	High	High	High	Medium	High	Medium
0	Master Protein	High	Q7ZU69	26S proteasome non-ATPase regulatory subunit 13 OS=Danio rerio OX=7955 GN=psmd13 PE=1 SV=1	4	2	20	2	378	43.1	protein metabolism;other metabolic processes;other biological processes	cytosol;nucleus;other cell component	other molecular function	Pf01399	393922	zgc:56377	dre:393922; Q6NYN1; Q7ZU69		Neutrophil degranulation; Ub-specific processing proteases; Cross-presentation of soluble exogenous antigens (endosomes); Antigen processing: Ubiquitination & Proteasome degradation; Hedgehog ligand biogenesis; MAPK6/MAPK4 signaling; Neddylation; KEAP1-NFE2L2 pathway; Asymmetric localization of PCP proteins; Regulation of ornithine decarboxylase (ODC); Activation of NF-kappaB in B cells; FBXL7 do…	245264	186182	344018	302283	210833	326274	116791	202375	207756	302837	368793	258619	184607	190992	194641	207815	Medium	High	Medium	High	Medium	Peak Found	Peak Found	Medium	High	High	High	Medium	Medium	High
0	Master Protein	High	Q6DRK9	Kynurenine aminotransferase 1 OS=Danio rerio OX=7955 GN=surf6 PE=1 SV=1	4	1	13	1	362	41.6	other metabolic processes;developmental processes	mitochondrion;nucleus;other cell component	other molecular function	Pf04935	394040	surf6	A0A8M2BJL3; Q6DRK9			23746.6	35921.3	27330.4	29884.8	24224.2	29749.7	9459.86	17580	23568.1	27833.9	40994.3	19746.8	21533.4	18196	19724.3	20746.2	Medium	High	High	Medium	Medium	High	High	Medium	High	Peak Found	High	High	Medium	Peak Found
0	Master Protein	High	F6NM51	Ubiquitin-associated protein 2-like OS=Danio rerio OX=7955 GN=ubap2l PE=1 SV=1	4	4	29	4	1196	123.9		other cell component		Pf12478		ubap2l	A0A8M9P1N2; F6NM51			52440.4	63414.9	77444.9	64071.9	36076.1	84602.9	15143.7	30305.5	47619.6	59489.9	46656.8	51594.4	29669.3	37786.9	56535.6	40608.4	Medium	High	High	Medium	Medium	High	Peak Found	High	High	High	High	High	Medium	Medium
0	Master Protein	High	A5WWG4	Serine and arginine-rich-splicing factor 3b OS=Danio rerio OX=7955 GN=srsf3b PE=1 SV=1	7	1	17	1	164	19.4	RNA metabolism OR transcription;other metabolic processes	nucleus	nucleic acid binding activity	Pf00076	100145909	sfrs3	A0A8M1PJ78; A5WWG4; dre:100145909			70952.2	74072.4	65283.8	61314.8	70880	61008.8	27647.5	47154.4	42708.2	33375.7	106458	65916.9	44936.9	53173.1	39882.8	43847.5	High	High	High	High	High	High	Peak Found	High	High	High	High	High	High	Peak Found
0	Master Protein	High	A0A2R8RLV5	Paxillin OS=Danio rerio OX=7955 GN=pxna PE=1 SV=1	3	2	23	2	532	58.8							A0A2R8RLV5			180351	292883	257767	290720	237033	284020	105299	176428	216251	216936	290625	228882	165165	205983	258644	172939	High	High	High	High	Medium	Peak Found	High	High	Peak Found	High	High	High	High	Medium
0	Master Protein	High	F1R2W1	Dehydrogenase/reductase (SDR family) member 13a, duplicate 3 OS=Danio rerio OX=7955 GN=dhrs13a.3 PE=1 SV=1	7	2	16	2	318	34.9							F1R2W1			160305	138747	121198	127880	116354	156081	72027.6	92388.8	93791.6	176462	148584	123893	106491	99806.3	87238.5	107449	Medium	High	High	Peak Found	High	Peak Found	High	Medium	High	High	High	High	High	High
0	Master Protein	High	A0A0G2L644	PDZ and LIM domain protein 7 OS=Danio rerio OX=7955 GN=pdlim7 PE=1 SV=2	2	1	18	1	419	45.6							A0A0G2L644			180277		231193	241039	175093	262011	66307.1	154154	144228	214815	245887	195289	119378	120844	165000	130770	High	n/a	High	High	Medium	High	Medium	High	Medium	Peak Found	High	High	Peak Found	High
0	Master Protein	High	Q7T358	G1 to S phase transition 1 OS=Danio rerio OX=7955 GN=gspt1l PE=1 SV=1	3	2	23	2	577	63.6	cell organization and biogenesis;protein metabolism;other metabolic processes;developmental processes	other cell component	nucleic acid binding activity;other molecular function	Pf00009, Pf03143, Pf03144	325284	gspt1	A0A8M1PCQ2; dre:325284; Q7T358		Nonsense Mediated Decay (NMD) enhanced by the Exon Junction Complex (EJC); Nonsense Mediated Decay (NMD) independent of the Exon Junction Complex (EJC); Eukaryotic Translation Termination	174837	136879	165018	190671	143054	173983	95105.8	137524	184766	130727	202136	60139	59420.2	137755	55464.1	126813	High	High	High	High	High	High	High	High	High	High	High	High	High	Medium
0	Master Protein	High	Q1LVK6	Vasodilator-stimulated phosphoprotein b OS=Danio rerio OX=7955 GN=vaspb PE=1 SV=2	7	2	20	2	445	46.8	cell organization and biogenesis;developmental processes	cytoskeleton;other cell component	cytoskeletal activity;other molecular function	Pf00568, Pf08776	550487		A0A8M2BKY2; dre:550487; Q1LVK6			126657	137541	131995	140828	125248	151394	61957.3	29528.8	124359	133815	271394	155993	133883	107920	120640	112799	Peak Found	Medium	High	High	High	High	Medium	Medium	High	High	High	High	High	High
0	Master Protein	High	Q90WX6	Guanine nucleotide-binding protein (G protein), alpha transducing activity polypeptide 1 OS=Danio rerio OX=7955 GN=gnat1 PE=1 SV=1	7	2	22	1	350	39.8	signal transduction;other biological processes	plasma membrane;other membranes	signal transduction activity or receptor binding;other molecular function	Pf00503	140428	fk56e06	dre:140428; F6NX22; Q6PC59; Q90WX6		G alpha (i) signalling events; Inactivation, recovery and regulation of the phototransduction cascade; Activation of the phototransduction cascade										19796.4	26580						n/a	n/a	n/a	n/a	n/a	n/a	n/a	n/a	n/a	High	Peak Found	n/a	n/a	n/a
0	Master Protein	High	A0A0R4IIR1	Dynamin GTPase OS=Danio rerio OX=7955 GN=dnm2a PE=1 SV=1	3	3	28	1	860	96.9	transport;developmental processes;other biological processes	other membranes;cytoskeleton;other cell component	cytoskeletal activity;other molecular function	Pf00169, Pf00350, Pf01031, Pf02212	559334	dnm2	A0A0R4IIR1; A0A8M2BBQ8			90782.1	114133	109455	104087	105351	144440	64959.4	84516.1	97718	138769	140398	100396	72633.5	65335.8	77747.4	82478.4	Peak Found	Peak Found	Medium	Peak Found	High	Peak Found	High	High	High	High	High	High	Medium	Peak Found
0	Master Protein	High	A0A2R8RTM3	Paralemmin 1b OS=Danio rerio OX=7955 GN=palm1b PE=3 SV=1	7	2	17	2	245	27.2	other biological processes	other membranes		Pf03285	393573	zgc:63523	A0A2R8RTM3; A0A8M2BAU0			75511.5	65308.3	109744	49220.7	40119.2	107210	62329.5	53610.7	64978.8	84320.2	108899	43538.8	54992.3	63647.1	51580.3	75758.5	Medium	High	High	Medium	Medium	Medium	Peak Found	Peak Found	Peak Found	High	High	Peak Found	Peak Found	Medium
0	Master Protein	High	Q6IQL7	Peptidylprolyl isomerase D OS=Danio rerio OX=7955 GN=ppid PE=1 SV=1	5	2	19	2	371	41.3	protein metabolism;other metabolic processes	other cell component	other molecular function	Pf00160	415155	wu:fb18b07	A0A8M1MZT4; dre:415155; F1R5R3; Q6IQL7			1.04654e+06	200139	1.26556e+06	1.25569e+06	1.37185e+06	1.16245e+06	378027	834589	896212	740531	1.52357e+06	974883	808741	889072	1.25051e+06	1.08531e+06	High	High	High	High	High	High	Medium	High	High	High	High	High	Medium	High
0	Master Protein	High	Q6P0V6	60S ribosomal protein L8 OS=Danio rerio OX=7955 GN=rpl8 PE=2 SV=3	11	2	16	2	257	28	protein metabolism;other metabolic processes	cytosol;translational apparatus	nucleic acid binding activity;other molecular function	Pf00181, Pf03947	107565942; 107595836; 107748161; 107756789; 393686	LOC107595836; LOC107748161; LOC113108182; LOC122146145; rpl8	A0A672SGH5; A0A673NA32; A0A6P6Q1A0; A0A8C1M1F8; caua:113108182; caua:113108513; dre:393686; Q6P0V6; sgh:107565942; srx:107756789	Cytoplasmic ribosomal proteins	Nonsense Mediated Decay (NMD) enhanced by the Exon Junction Complex (EJC); Protein hydroxylation; L13a-mediated translational silencing of Ceruloplasmin expression; SRP-dependent cotranslational protein targeting to membrane; Formation of a pool of free 40S subunits; Nonsense Mediated Decay (NMD) independent of the Exon Junction Complex (EJC)	129561	108218	107070	222338	103478	121090	40677.9	77182.2	86386.5	150846	107445	137509	103176	128738	64267.6	63095.9	High	High	Medium	Medium	Medium	High	High	High	High	High	Medium	High	High	Medium
0	Master Protein	High	F1Q7N1	Si:ch1073-291c23.1 (Fragment) OS=Danio rerio OX=7955 GN=vit PE=4 SV=1	3	3	17	3	762	83.3							F1Q7N1			1.05549e+08	6.75831e+06	3.66366e+06	4.95543e+06	6.06209e+06	6.09503e+07	2.54022e+06	1.00294e+06	5.54698e+06	7.03467e+06	6.90698e+06	8.60985e+06	7.78441e+06	9.76118e+06	4.3955e+07	4.91133e+06	High	High	High	High	High	High	Peak Found	High	High	Medium	High	High	Peak Found	Peak Found
0	Master Protein	High	Q6NXC1	RNA-binding motif protein 4.3 OS=Danio rerio OX=7955 GN=rbm4.3 PE=1 SV=1	8	2	19	2	341	38.2	RNA metabolism OR transcription;other metabolic processes	nucleus	nucleic acid binding activity	Pf00076	406277	zgc:56141	A0A8M1PJ67; dre:406277; Q6NXC1			222240	364082	307469	275884	234935	368553	123710	180242	217409	443187	371809				13034.9	181938	High	High	Peak Found	Peak Found	Peak Found	High	Peak Found	High	High	High	High	High	High	High
0	Master Protein	High	A0A0R4IJ61	Succinyl-CoA:3-ketoacid-coenzyme A transferase OS=Danio rerio OX=7955 GN=oxct1a PE=1 SV=2	6	3	22	2	563	61.4							A0A0R4IJ61			69774.4	117413	39791.8	25838	18282.9	92635.9	73238.1	116337	55858	62597.5	91495.9	45653.7	42391.5	15688.8	34064	40927.7	Medium	Peak Found	High	High	High	Peak Found	High	High	Peak Found	High	High	High	High	Medium
0	Master Protein	High	Q52JI6	Beta A1-2-crystallin OS=Danio rerio OX=7955 GN=cryba1l1 PE=1 SV=1	9	2	21	2	208	24.5							Q52JI6			349511	254851	268423	396504	214702	337827	103551	171496	219165	410847	419261	308281	169653	231296	226829	207175	Medium	Peak Found	High	High	Medium	High	Medium	Medium	High	High	High	Medium	Medium	High
0	Master Protein	High	F1QQ04	Collagen-binding protein OS=Danio rerio OX=7955 GN=serpinh1b PE=1 SV=2	6	3	29	1	405	45.6	cell organization and biogenesis;other biological processes	non-structural extracellular;ER/Golgi	enzyme regulator activity	Pf00079	30449	cb216	A0A8M1P290; dre:30449; F1QQ04; F1R7F7		Collagen biosynthesis and modifying enzymes	78208.1	15870	147932	118705	76577.9	121064	35000.7		126819	119766	155305	108048	73227	107089	110052	102196	High	n/a	n/a	n/a	n/a	n/a	n/a	n/a	n/a	n/a	n/a	Medium	n/a	n/a
0	Master Protein	High	X1WDQ5	Guanine nucleotide-binding protein (G protein), alpha-inhibiting activity polypeptide 2b OS=Danio rerio OX=7955 GN=gnai2b PE=1 SV=1	6	2	23	1	355	40.4							X1WDQ5																			Medium	n/a	n/a	n/a	n/a	High	n/a	n/a	n/a	n/a	n/a	n/a	n/a	n/a
0	Master Protein	High	A0A2R8Q1I4	Crystallin, gamma M2d2 OS=Danio rerio OX=7955 GN=crygm2d2 PE=3 SV=1	15	3	33	1	175	21.4							A0A2R8Q1I4			1.30632e+06	694399	809777	1.5745e+06	883077	994841	322830	835131	825682	1.65544e+06	1.13614e+06	1.54006e+06	814647	1.08528e+06	790483	716745	High	High	High	High	Medium	High	Peak Found	High	Medium	High	Peak Found	Medium	High	Medium
0	Master Protein	High	Q4V984	RAB1B, member RAS oncogene family b OS=Danio rerio OX=7955 GN=rab1bb PE=1 SV=1	19	4	28	1	201	22.5	cell organization and biogenesis;other metabolic processes;transport	other cell component	other molecular function	Pf00071	415219	zgc:86773	A0A8M1MZW9; A0A9W7T9S8; dre:415219; Q4V984		COPII-mediated vesicle transport; RAB geranylgeranylation; COPI-mediated anterograde transport; COPI-dependent Golgi-to-ER retrograde traffic	111019	138704	183398	170980	161822	165293	86582.1	132903	195635	187590	207754	210892	136388	178333	149202	159130	High	High	High	High	Peak Found	High	High	Peak Found	High	High	High	High	Peak Found	High
0	Master Protein	High	A5WVI9	DnaJ heat shock protein family (Hsp40) member A2b OS=Danio rerio OX=7955 GN=dnaja2b PE=1 SV=1	2	1	13	1	413	45.6							A5WVI9				21072.6	40898.8	45304.3	43062.6	66777.1	12831.9	25684.2	27148.1	35910	73730.6	34971.6	22936.5	20629.8	33389.3		n/a	High	High	High	High	High	High	Medium	High	Medium	High	Medium	Medium	Medium
0	Master Protein	High	I3IRW7	(S)-3-amino-2-methylpropionate transaminase OS=Danio rerio OX=7955 GN=abat PE=1 SV=1	6	2	15	2	500	55.7	other metabolic processes	mitochondrion	other molecular function	Pf00202	378968	cb880	A0A8N7V0P5; dre:378968; I3IRW7		Degradation of GABA	41548.9	98519.9	97474.3	88329.2	52236.3	107445	37293.1	67803.6	44945.8	55760.3	53314.3	48912.3			32301.3		Medium	High	High	High	Medium	High	High	High	Peak Found	High	Medium	High	n/a	n/a
0	Master Protein	High	Q90XR6	Claudin OS=Danio rerio OX=7955 GN=cldni PE=1 SV=1	5	1	17	1	211	22.2	cell adhesion;cell organization and biogenesis	plasma membrane;other membranes;other cell component	other molecular function	Pf00822	569084	b52b12	A0A2R8QC45; dre:569084; F6NPY2; Q90XR6			165052	165474	164505	158367	218272	136353	165984	122092	205058	315143	297951	171015	218446	186471	189697	155863	High	High	High	High	High	High	High	High	High	High	High	High	High	High
0	Master Protein	High	Q6P0S5	Alcohol dehydrogenase 8a OS=Danio rerio OX=7955 GN=adh8a PE=1 SV=1	5	2	20	2	377	40.5	other metabolic processes;other biological processes	cytosol	other molecular function	Pf00107, Pf08240	322482	wu:fb62f02	A0A8M1MZQ9; dre:322482; Q6P0S5		RA biosynthesis pathway; Abacavir metabolism; Ethanol oxidation	115359	59994.7	111679	155877	89408	241017	44284.8	101228	119499	131720	255044	134542	75727.6	76173.8	135204	104228	High	High	High	High	Peak Found	High	Medium	Medium	High	High	High	Medium	Medium	High
0	Master Protein	High	Q66I16	Electron transfer flavoprotein-ubiquinone oxidoreductase OS=Danio rerio OX=7955 GN=etfdh PE=1 SV=1	4	3	19	3	617	68.9	other metabolic processes	other membranes;mitochondrion	other molecular function	Pf05187, Pf07992, Pf21162	447859	zgc:92093	A0A8M1N289; dre:447859; Q66I16		Respiratory electron transport	525247	298657	722590	587513	732617	828071	239099	437976	556253	813797	820496	644408	483581	444893	467005	431385	High	High	High	High	High	High	Peak Found	High	Peak Found	High	High	High	High	High
0	Master Protein	High	X1WH54	Phosphatidate phosphatase OS=Danio rerio OX=7955 GN=lpin1a PE=3 SV=1	2	2	18	2	920	101.9	other metabolic processes;other biological processes	other membranes;mitochondrion;nucleus	other molecular function	Pf04571, Pf08235, Pf16876	799099	lpin1	A0A8M2B5S6; X1WH54	Adipogenesis		128731	154269	165685	167656	126321	161744	76625.4	113201	187973	198831	163259	170412	129273	149009	121214	152819	High	High	High	High	High	High	Medium	Medium	Peak Found	Medium	High	Medium	High	High
0	Master Protein	High	Q568Q7	Stathmin OS=Danio rerio OX=7955 GN=stmn1b PE=1 SV=1	20	3	20	3	149	17.1	cell organization and biogenesis;developmental processes;other biological processes	other cell component	cytoskeletal activity	Pf00836	550548	fj38b07	A0A8M1N5T1; dre:550548; Q568Q7			20869	30769.6	32748.3	29441.9	20655.4	31025.4	19287.3	17822.3	60987.1	69946.5	34204.5	52234.3	19261.7	19397.7	26396.4	24373.5	Medium	High	High	High	Peak Found	Peak Found	Peak Found	Peak Found	High	High	High	High	High	High
0	Master Protein	High	Q503D3	Polypyrimidine tract-binding protein 1 OS=Danio rerio OX=7955 GN=ptbp1a PE=1 SV=1	4	3	19	3	574	61.7	RNA metabolism OR transcription;other metabolic processes;developmental processes;other biological processes	nucleus	nucleic acid binding activity	Pf11835, Pf13893	323490	ptbp1	A0A8M1N5N7; dre:323490; Q503D3	mRNA processing	mRNA Splicing - Major Pathway	106226	132576	106156	108265	86176.4	201564	55015.6	119749	71033.8	84336.7	123072	81512.5	57787.4	68809.9	68728.3	28906.4	Medium	Medium	Medium	High	High	High	Peak Found	High	Peak Found	High	Medium	Peak Found	High	Medium
0	Master Protein	High	F1Q924	Collagen, type VI, alpha 4a (Fragment) OS=Danio rerio OX=7955 GN=col6a4a PE=1 SV=1	1	3	24	3	2543	278							F1Q924			68316.5	66134.1	78740.8	103938	73794.3	90159.9	29609.7	53488.5	60461.8	62079.8	92900.9	79221.8	44752.3	52715.2	63712.5	41345.3	High	High	High	High	High	Medium	Medium	Medium	Peak Found	High	High	High	Medium	High
0	Master Protein	High	Q6DGL9	60S ribosomal protein L38 OS=Danio rerio OX=7955 GN=rpl38 PE=1 SV=1	39	3	42	3	70	8.2	cell organization and biogenesis;protein metabolism;other metabolic processes;developmental processes;other biological processes	cytosol;translational apparatus;other cell component	nucleic acid binding activity;other molecular function	Pf01781	100028260; 100190550; 100194611; 100304552; 100413070; 100516393; 100725823; 100924407; 100939722; 100947168; 100957307; 100990805; 101010692; 101040185; 101050668; 101133149; 101318490; 101366586; 101377635; 101830592; 101841064; 101968367; 102005422; 102118160; 102144646; 102266343; 102427851; 102437440; 102440261; 102475463; 102526089; 102904065; 102983771; 103018963; 103115295; 103306060; 103…	LOC100605420; LOC100947168; LOC101841064; LOC108876502; LOC109045122; LOC109900071; LOC111158085; LOC112259300; LOC113080025; LOC113938310; LOC118890498; LOC120046801; rpl38; Rpl38; RPL38; si:dkey-1f1.2	A0A0B8RTU3; A0A0P6IYP5; A0A151NW89; A0A1A7W9T9; A0A1A8ABQ5; A0A1A8DHP4; A0A1A8GRR6; A0A1A8KBD6; A0A1A8R3W6; A0A1A8RYJ3; A0A1D5Q8W8; A0A1S3GRV0; A0A1S3WDR7; A0A1U7QLQ1; A0A1V4KVR9; A0A1W7RDW6; A0A2I0LII9; A0A2I3HBY9; A0A2I3LG62; A0A2J8KC40; A0A2J8Y021; A0A2K5DXI9; A0A2K5K5B9; A0A2K5P3M3; A0A2K5PTX0; A0A2K5UKR5; A0A2K6E8P3; A0A2K6FZ42; A0A2K6JY21; A0A2K6NIF4; A0A2K6UQP0; A0A2R9AUE2; A0A2U3VA52; A0A…	Mesodermal commitment pathway; Mesodermal commitment pathway; Cytoplasmic ribosomal proteins; Cytoplasmic ribosomal proteins	SRP-dependent cotranslational protein targeting to membrane; Formation of a pool of free 40S subunits; GTP hydrolysis and joining of the 60S ribosomal subunit; Nonsense Mediated Decay (NMD) independent of the Exon Junction Complex (EJC); Nonsense Mediated Decay (NMD) enhanced by the Exon Junction Complex (EJC); Regulation of expression of SLITs and ROBOs; L13a-mediated translational silencing of …	341485	298984	448183	567443	386016	577509	204590	397408	401322	597624	647913	393120	319574	331492	386315	400384	High	High	High	High	High	High	High	High	Medium	Medium	High	Medium	High	Medium
0	Master Protein	High	E9QJ40	Family with sequence similarity 120C OS=Danio rerio OX=7955 GN=fam120c PE=1 SV=1	1	1	15	1	1047	114.1		nucleus			557842		A0A8N7UV10; dre:557842; E9QJ40			74275.1	77490	64657	67526.3	73992.4	106854	20602	35379.2	65328.4	97510.7	82955.1	69194.1	50463.2	49942.1	59672.4	64580.6	High	High	Medium	High	High	High	Peak Found	High	Medium	High	Medium	Medium	High	Medium
0	Master Protein	High	Q6I6N2	Transcription factor MafG OS=Danio rerio OX=7955 GN=mafga PE=2 SV=1	7	1	15	1	162	17.9	other biological processes	nucleus;other cell component	nucleic acid binding activity;other molecular function	Pf03131	415134	mafg1	B3DII7; dre:415134; Q6I6N2			25007.3	19121.6	20559.2	28091	20205.7	39093.1	10507	19325.9	47064.4	42592.6	90980.1	43603.4	25173.7	20985.1	28236	41921.3	High	High	High	High	Peak Found	High	Medium	Medium	High	High	High	High	High	High
0	Master Protein	High	B0UXP9	Inosine-5'-monophosphate dehydrogenase 2 OS=Danio rerio OX=7955 GN=impdh2 PE=3 SV=1	2	1	12	1	514	55.7	other metabolic processes;other biological processes	cytosol;nucleus;other cell component	other molecular function	Pf00478, Pf00571		impdh2	B0UXP9		Neutrophil degranulation; Purine ribonucleoside monophosphate biosynthesis; Azathioprine ADME	32263.5	25595.4	42642.5	35142.3	29032.2	39630.5	16812.6	25639.4	36268.8	36231.4	31753.3	35303.2	20004.6	29433.4	31323.8	20634.3	Peak Found	Peak Found	High	Medium	High	High	Medium	Peak Found	High	Medium	High	High	Peak Found	Medium
[truncated: 1,394 more rows]
[truncated: 13 more columns]
