# Supplementary material for: Time-Resolved Proteomic Analysis in Zebrafish Using Bioorthogonal Noncanonical Amino Acid Tagging
Source: J Proteome Res. 2026 Apr 14;25(5):2263–78. doi: 10.1021/acs.jproteome.5c00845 (PMC13140152; doi:10.1021/acs.jproteome.5c00845)
Supplement: Supplementary file 11 [file pr5c00845_si_011.xlsx]

## Sheet: Proteins
Checked	Protein FDR Confidence: Combined	Master	Accession	Description	Coverage [%]	# Peptides	# PSMs	# Unique Peptides	# AAs	MW [kDa]	calc. pI	Score Sequest HT: Sequest HT	Biological Process	Cellular Component	Molecular Function	Pfam IDs	GO Accessions	Entrez Gene ID	Gene ID	Ensembl Gene ID	WikiPathways	Gene Symbol	Reactome Pathways	Abundance Ratio: (HSK) / (CTL)	Abundance Ratio (log2): (HSK) / (CTL)	Abundance Ratio P-Value: (HSK) / (CTL)	Abundance Ratio Adj. P-Value: (HSK) / (CTL)	Abundances (Grouped) CV [%]: CTL	Abundances (Grouped) CV [%]: HSK	Abundance: F252: Sample, CTL	Abundance: F253: Sample, CTL	Abundance: F254: Sample, CTL	Abundance: F255: Sample, CTL	Abundance: F256: Sample, CTL	Abundance: F257: Sample, CTL	Abundance: F258: Sample, CTL	Abundance: F259: Sample, CTL	Abundance: F244: Sample, HSK	Abundance: F245: Sample, HSK	Abundance: F246: Sample, HSK	Abundance: F247: Sample, HSK	Abundance: F248: Sample, HSK	Abundance: F249: Sample, HSK	Abundance: F250: Sample, HSK	Abundance: F251: Sample, HSK	Found in Sample: F252: Sample, CTL	Found in Sample: F253: Sample, CTL	Found in Sample: F254: Sample, CTL	Found in Sample: F255: Sample, CTL
FALSE	High	Master Protein	B8A568	Myosin, heavy polypeptide 1.1, skeletal muscle OS=Danio rerio OX=7955 GN=myhz1.1 PE=1 SV=1	77	250	28049	11	1937	222	5.67	105982	developmental processes;other biological processes	cytoskeleton;other cell component	cytoskeletal activity;other molecular function	Pf00063, Pf01576, Pf02736	[GO:0000146]; GO:0003774; GO:0140657; GO:0003674 [GO:0001757]; GO:0007379; GO:0009880; GO:0001756; GO:0007389; GO:0035282; GO:0009790; GO:0009952; GO:0048646; GO:0043009; GO:0061053; GO:0032501; GO:0007275; GO:0003002; GO:0032502; GO:0009653; GO:0009792; GO:0060429; GO:0008150; GO:0048856; GO:0009888 [GO:0005524]; GO:0032559; GO:0035639; GO:0030554; GO:0032555; GO:0043168; GO:1901265; GO:1901363;…	58142	A0A8M1NI19; B8A568; dre:58142	ENSDARG00000067990		cb20		1.074	0.1	0.374261	0.690093	10.8	9.69	1.97861e+11	1.9869e+11	2.18007e+11	2.29691e+11	2.14825e+11	2.04769e+11	1.75305e+11	1.65039e+11	2.29156e+11	2.06608e+11	2.07179e+11	2.62458e+11	2.10074e+11	1.94429e+11	2.0909e+11	2.27277e+11	High	High	High	High
FALSE	High	Master Protein	B8A569	Myosin, heavy polypeptide 1.3, skeletal muscle OS=Danio rerio OX=7955 GN=myhz1.3 PE=1 SV=1	76	246	26832	8	1937	222.1	5.69	101772	developmental processes;other biological processes	cytoskeleton;other cell component	cytoskeletal activity;other molecular function	Pf00063, Pf01576, Pf02736	[GO:0000146]; GO:0003774; GO:0140657; GO:0003674 [GO:0005524]; GO:0032559; GO:0035639; GO:0030554; GO:0032555; GO:0043168; GO:1901265; GO:1901363; GO:0017076; GO:0032553; GO:0043167; GO:0097159; GO:0036094; GO:0000166; GO:0097367; GO:0005488; GO:0003674 [GO:0005737]; GO:0110165; GO:0005622; GO:0005575 [GO:0006936]; GO:0003012; GO:0003008; GO:0032501; GO:0008150 [GO:0016460]; GO:0016459; GO:003299…	100008070	A0A8M1QRD9; B8A569; dre:100008070; E7F1Z4	ENSDARG00000067997		ns:zf-e68		0.999	0	0.454862	0.753031	6.53	15.91	4.01168e+09	4.26753e+09	4.60317e+09	4.23322e+09	3.98461e+09	4104486055	4.71674e+09	4.03435e+09	6.42785e+09	4.65084e+09	4.14368e+09	5.0171e+09	4.50702e+09	4.43853e+09	3.99129e+09	4.84298e+09	High	High	High	High
FALSE	High	Master Protein	Q6IQX1	Myosin, heavy polypeptide 2, fast muscle-specific OS=Danio rerio OX=7955 GN=myhz2 PE=1 SV=1	75	233	25762	9	1935	221.7	5.69	97910.2	developmental processes;other biological processes	cytoskeleton;other cell component	cytoskeletal activity;other molecular function	Pf00063, Pf01576, Pf02736	[GO:0000146]; GO:0003774; GO:0140657; GO:0003674 [GO:0001501]; GO:0048731; GO:0048856; GO:0007275; GO:0032502; GO:0032501; GO:0008150 [GO:0005524]; GO:0032559; GO:0035639; GO:0030554; GO:0032555; GO:0043168; GO:1901265; GO:1901363; GO:0017076; GO:0032553; GO:0043167; GO:0097159; GO:0036094; GO:0000166; GO:0097367; GO:0005488; GO:0003674 [GO:0005737]; GO:0110165; GO:0005622; GO:0005575 [GO:0006936…	246275	A0A8M1P7R3; dre:246275; Q6IQX1	ENSDARG00000012944		sb:cb38		1.096	0.13	0.177294	0.427981	13.42	7.86	4.91563e+09	5.13905e+09	4.65163e+09	5.50231e+09	4.86144e+09	4.93828e+09	3.85457e+09	3.65645e+09	5.38369e+09	5.78581e+09	4.98055e+09	5.5442e+09	4.97651e+09	4.59797e+09	4981317675	5.64025e+09	High	High	High	High
FALSE	High	Master Protein	F1R6C7	Myosin, heavy chain a OS=Danio rerio OX=7955 GN=myha PE=1 SV=2	68	200	23792	2	1933	222.1	5.67	89960.1	developmental processes;other biological processes	cytoskeleton;other cell component	cytoskeletal activity;other molecular function	Pf00063, Pf01576, Pf02736	[GO:0000146]; GO:0003774; GO:0140657; GO:0003674 [GO:0005524]; GO:0032559; GO:0035639; GO:0030554; GO:0032555; GO:0043168; GO:1901265; GO:1901363; GO:0017076; GO:0032553; GO:0043167; GO:0097159; GO:0036094; GO:0000166; GO:0097367; GO:0005488; GO:0003674 [GO:0005737]; GO:0110165; GO:0005622; GO:0005575 [GO:0006936]; GO:0003012; GO:0003008; GO:0032501; GO:0008150 [GO:0016460]; GO:0016459; GO:003299…		A0A8M9PYR6; dre:100149148; F1R6C7	ENSDARG00000095930				100	6.64	1e-17	4.7279e-17																578645056			High	n/a	n/a	n/a
FALSE	High	Master Protein	A2BGX6	Myosin heavy chain 4 OS=Danio rerio OX=7955 GN=myhc4 PE=1 SV=1	70	215	23916	3	1935	222	5.67	89228.2	developmental processes;other biological processes	cytoskeleton;other cell component	cytoskeletal activity;other molecular function	Pf00063, Pf01576, Pf02736	[GO:0000146]; GO:0003774; GO:0140657; GO:0003674 [GO:0005524]; GO:0032559; GO:0035639; GO:0030554; GO:0032555; GO:0043168; GO:1901265; GO:1901363; GO:0017076; GO:0032553; GO:0043167; GO:0097159; GO:0036094; GO:0000166; GO:0097367; GO:0005488; GO:0003674 [GO:0005737]; GO:0110165; GO:0005622; GO:0005575 [GO:0006936]; GO:0003012; GO:0003008; GO:0032501; GO:0008150 [GO:0016460]; GO:0016459; GO:003299…	334274	A0A8M2BJ25; A2BGX6; F1Q5K4	ENSDARG00000035438		fi38g05		1.026	0.04	0.926805	0.983731	31.33	16.54	72082536	102702328	105496656	113612496	172615496	102198552	8.09534e+07	7.35661e+07	97982976		90316400	103873608	93805304	99206396	91857992	139232317	Medium	High	n/a	n/a
FALSE	High	Master Protein	G1K2X0	Titin, tandem duplicate 1 OS=Danio rerio OX=7955 GN=ttn.1 PE=1 SV=2	50	1205	25471	1120	29152	3234.3	6.25	88454.6							G1K2X0					1.082	0.11	0.28975	0.590856	9.24	7.58	3.92927e+10	4.05349e+10	4.19706e+10	4.48808e+10	4.16755e+10	4.16055e+10	3.66259e+10	3.29239e+10	4.1533e+10	4.40526e+10	4.20942e+10	5.07287e+10	4.16978e+10	4.10208e+10	4.27593e+10	4.65955e+10	High	High	High	High
FALSE	High	Master Protein	F1R7N8	Titin, tandem duplicate 2 OS=Danio rerio OX=7955 GN=ttn.2 PE=1 SV=3	52	1131	22886	34	26265	2919.2	6.27	78555.5							F1R7N8					1.073	0.1	0.392694	0.704993	9.17	8.94	3.01776e+10	3.0472e+10	3.30104e+10	3.61083e+10	3.13133e+10	3.14964e+10	28548991284	2.66337e+10	3.30868e+10	3.45668e+10	3.1951e+10	4.05782e+10	3.25604e+10	3.1319e+10	3.25068e+10	3.62532e+10	High	High	High	High
FALSE	High	Master Protein	F1QZQ0	Titin, tandem duplicate 2 (Fragment) OS=Danio rerio OX=7955 GN=ttn.2 PE=1 SV=1	56	1032	21189	81	22089	2452	6.62	72614.7							F1QZQ0					1.078	0.11	0.328734	0.638732	13.58	7.74	1.83973e+09	1873313847	2.21063e+09	2.20007e+09	2.11585e+09	2.11675e+09	1640718264	1.51777e+09	2.19472e+09	2.03272e+09	2.11636e+09	2.5429e+09	2.04575e+09	2.03363e+09	2.16483e+09	2211993539	High	High	High	High
FALSE	High	Master Protein	E7FAD0	Myosin, heavy polypeptide 1.1, skeletal muscle OS=Danio rerio OX=7955 GN=myhz1.1 PE=1 SV=3	71	175	16135	26	1631	187.2	5.59	59133.1							E7FAD0					1.063	0.09	0.518926	0.80324	15.08	14.15	1.6753e+09	2.09924e+09	2.1777e+09	2.30328e+09	1.8441e+09	1.96237e+09	1.72722e+09	1.44157e+09	2.20912e+09	2.18674e+09	2.13601e+09	2.40239e+09	1.94288e+09	1.83071e+09	2.03517e+09	1.46292e+09	High	High	High	High
FALSE	High	Master Protein	F1QVX3	Myosin, heavy chain b OS=Danio rerio OX=7955 GN=myhb PE=1 SV=2	67	174	11990	42	1937	222.5	5.9	43167.5	developmental processes;other biological processes	cytoskeleton;other cell component	cytoskeletal activity;other molecular function	Pf00063, Pf01576, Pf02736	[GO:0000146]; GO:0003774; GO:0140657; GO:0003674 [GO:0005524]; GO:0032559; GO:0035639; GO:0030554; GO:0032555; GO:0043168; GO:1901265; GO:1901363; GO:0017076; GO:0032553; GO:0043167; GO:0097159; GO:0036094; GO:0000166; GO:0097367; GO:0005488; GO:0003674 [GO:0005737]; GO:0110165; GO:0005622; GO:0005575 [GO:0006936]; GO:0003012; GO:0003008; GO:0032501; GO:0008150 [GO:0016460]; GO:0016459; GO:003299…	100002040	A0A8M1PZA8; dre:100002040; F1QVX3; X1WF87	ENSDARG00000001993				1.115	0.16	0.083485	0.23971	16.98	22.3	1.3721e+09	1.38249e+09	1.48306e+09	1.69689e+09	1.40239e+09	1.34521e+09	8.89418e+08	1.2337e+09	1.52963e+09	1.64538e+09	1.11689e+09	2.10451e+09	1.22297e+09	1.16207e+09	1.40224e+09	1.6837e+09	High	High	High	High
FALSE	High	Master Protein	A0A0R4INI3	Slow myosin heavy chain 1 OS=Danio rerio OX=7955 GN=smyhc1 PE=1 SV=1	67	174	9243	30	1938	222.8	5.66	33750.8	cell organization and biogenesis;developmental processes;other biological processes	cytoskeleton;other cell component	cytoskeletal activity;other molecular function	Pf00063, Pf01576, Pf02736	[GO:0000146]; GO:0003774; GO:0140657; GO:0003674 [GO:0005524]; GO:0032559; GO:0035639; GO:0030554; GO:0032555; GO:0043168; GO:1901265; GO:1901363; GO:0017076; GO:0032553; GO:0043167; GO:0097159; GO:0036094; GO:0000166; GO:0097367; GO:0005488; GO:0003674 [GO:0005737]; GO:0110165; GO:0005622; GO:0005575 [GO:0007512]; GO:0007507; GO:0048513; GO:0072359; GO:0048856; GO:0048731; GO:0032502; GO:0007275…	321552	A0A0R4INI3; A0A0R4IVW7; A0A8M2B9W6	ENSDARG00000099959		fb18g10		1.05	0.07	0.714434	0.907739	6.65	8.18	1.34321e+10	1.41598e+10	1.35946e+10	1.46735e+10	1.40199e+10	1.35092e+10	1.2426e+10	1.19613e+10	1.40692e+10	1.43207e+10	1.3622e+10	1.70336e+10	1.42832e+10	1.30027e+10	1.43936e+10	1.47941e+10	High	High	High	High
FALSE	High	Master Protein	A0A0G2L6C1	Slow myosin heavy chain 2 OS=Danio rerio OX=7955 GN=smyhc2 PE=1 SV=2	65	155	8095	17	1939	223.2	5.63	28948.2							A0A0G2L6C1					1.098	0.13	0.133355	0.348257	12.26	23.34	3.73616e+08	4.14086e+08	3.0623e+08	3.80048e+08	3.7563e+08	330976060	2.89052e+08	3.24828e+08	5.74935e+08	3.40287e+08	3.81141e+08	500140746	3.23537e+08	3.03238e+08	3.66606e+08	409434567	High	High	High	High
FALSE	High	Master Protein	Q9I8V1	Actin alpha cardiac muscle 1b OS=Danio rerio OX=7955 GN=actc1b PE=2 SV=1	87	35	7083	1	377	41.9	5.39	26647.9				Pf00022		107745353; 58114	A0A0R4I9K2; A0A3N0YYF6; A0A5A9NR98; A0A673HAB9; A0A9W7WMP5; C0LJU8; dre:58114; F6NGF7; Q9I8V1; srx:107745353	ENSDARG00000099197; ENSSRHG00000012228		acta1; LOC107745353		1.065	0.09	0.484159	0.779033	11.8	5.28	8.20888e+10	8.90971e+10	8.06427e+10	8.08406e+10	8.04737e+10	8.03663e+10	6.8199e+10	59930503701	9.00013e+10	7.68315e+10	8.54948e+10	8.37137e+10	7.79438e+10	7.96704e+10	8.45998e+10	8.16247e+10	n/a	n/a	n/a	High
FALSE	High	Master Protein	B0UY61	Nebulin OS=Danio rerio OX=7955 GN=neb PE=1 SV=1	60	341	7884	323	6177	709.7	9.35	24768							B0UY61					1.07	0.1	0.423369	0.727525	9.23	6.07	1.43368e+10	1.50584e+10	1.45743e+10	1.63661e+10	1.49037e+10	1.48913e+10	1.3053e+10	1.20094e+10	16102251625	1.63183e+10	1.50788e+10	1.77786e+10	1.54407e+10	1.45696e+10	1.56065e+10	1.58432e+10	High	High	High	High
FALSE	High	Master Protein	A0A2R8QHZ3	Uncharacterized protein OS=Danio rerio OX=7955 GN=LOC100329748 PE=3 SV=1	56	135	7079	4	1952	224.6	5.67	24618.9							A0A2R8QHZ3					0.987	-0.02	0.309443	0.61566	31.36	22.24	1271851783	3512640826	3034307968	1533305032	2819461765	3.35537e+09	2.60298e+09	2455409008	2685020426	2.99578e+09	1348302883	2.30281e+09	2524629956	3.07064e+09	2.35558e+09	2.19276e+09	High	High	High	High
FALSE	High	Master Protein	F1QZW1	Myosin heavy chain 7 OS=Danio rerio OX=7955 GN=myh7 PE=1 SV=1	59	135	6746	36	1938	223.1	5.73	24545.8	cell organization and biogenesis;developmental processes;other biological processes	cytoskeleton;other cell component	cytoskeletal activity;other molecular function	Pf00063, Pf01576, Pf02736	[GO:0000146]; GO:0003774; GO:0140657; GO:0003674 [GO:0005524]; GO:0032559; GO:0035639; GO:0030554; GO:0032555; GO:0043168; GO:1901265; GO:1901363; GO:0017076; GO:0032553; GO:0043167; GO:0097159; GO:0036094; GO:0000166; GO:0097367; GO:0005488; GO:0003674 [GO:0005737]; GO:0110165; GO:0005622; GO:0005575 [GO:0007512]; GO:0007507; GO:0048513; GO:0072359; GO:0048856; GO:0048731; GO:0032502; GO:0007275…	30616	A0A8M1NF11; dre:30616; F1QZW1	ENSDARG00000079564		mg:cb02g011		1.094	0.13	0.21475	0.484629	14.15	16.69	1.95771e+08	2.20134e+08	2.83294e+08	2.40603e+08	2.27665e+08	235016619	1.7506e+08	2.25131e+08	220331289	2.32837e+08	2.41318e+08	3.57259e+08	2.64946e+08	229565400	2.63548e+08	2.63734e+08	High	High	High	High
FALSE	High	Master Protein	Q6XNL8	Actin OS=Danio rerio OX=7955 GN=acta1b PE=1 SV=1	82	33	6712	1	377	41.9	5.39	24339				Pf00022		105907633; 107601853; 107676586; 107725467	A0A3N0YV13; A0A498MU66; A0A671LDP5; A0A672SVN9; A0A673FSP3; A0A6P6QM89; A0A8C1UR60; C9E3A5; caua:113112686; char:105907633; Q6XNL8; sanh:107676586; sgh:107601853; srx:107725467	ENSCCRG00010008020; ENSCCRG00015016674; ENSCCRG00020050452; ENSCHAG00000012335; ENSSANG00000009175; ENSSGRG00000051806; ENSSRHG00000001454		acta1a; LOC107601853; LOC107676586; LOC107725467; LOC109100838; LOC113112686		1.014	0.02	0.683174	0.893996	36.27	18.38	8.39733e+08	6.29423e+08	9.13118e+08	1.00967e+09	873374951	9.07736e+08	309449132	369596564	884962866	8.01667e+08	809162503	997683788	8.8554e+08	727434033	6.84175e+08	1.18621e+09	High	High	High	High
FALSE	High	Master Protein	A0A0N4SU68	Slow myosin heavy chain 3 OS=Danio rerio OX=7955 GN=smyhc2 PE=3 SV=2	55	131	6979	1	1938	223	5.71	24205.2							A0A0N4SU68					1.058	0.08	0.707603	0.904326	17.94	21.9	1.29641e+06	1.5151e+06	1.71248e+06	2198215	1.87486e+06	2.03066e+06		1.57777e+06	1.40151e+06	1.60715e+06	1.76829e+06	2782124	1.92445e+06	1.66503e+06	1990552	1.95093e+06	High	High	High	High
FALSE	High	Master Protein	A0A2R8Q9M0	Uncharacterized protein OS=Danio rerio OX=7955 GN=LOC100329813 PE=1 SV=1	47	123	6722	2	1969	227	5.72	23212.7							A0A2R8Q9M0					1.384	0.47	9.35512e-07	4.17295e-06	32.01	30.01	96369472	118367512	201358820	153441840	222668224	181800304	98363736	125535760	172645120		175304992	285828128	147285664	136988976	239833840		High	High	High	High
FALSE	High	Master Protein	F8W3L1	Actin alpha 2, smooth muscle (Fragment) OS=Danio rerio OX=7955 GN=acta2 PE=1 SV=1	69	27	6020	3	334	37.5	5.55	22379.6							F8W3L1					1.017	0.02	0.730604	0.915371	21.06	21.24	754974312	4.00537e+08	7.98405e+08	8.8727e+08	9.0688e+08	7.05511e+08	741058229	826687900	1.06762e+09	1.25501e+09	810862610	937993956	9.01653e+08	821723549	8.56106e+08	602642094	High	High	High	High
FALSE	High	Master Protein	A0A2R8QM44	Myosin heavy chain 7-like OS=Danio rerio OX=7955 GN=myh7l PE=1 SV=1	53	122	6027	27	1963	226.3	5.69	21486.7							A0A2R8QM44					1.153	0.21	0.072526	0.213139	43.37	39.87	49721783	2.75188e+07	5.4452e+07	3.79264e+07	3.2722e+07	2.52466e+07	1.46238e+07	18567830	4.97004e+07	47191777	3.58079e+07	4.03975e+07	38799013	2.67549e+07	6.89066e+07	8.72696e+07	High	High	High	High
FALSE	High	Master Protein	A0A2R8QLD9	Uncharacterized protein OS=Danio rerio OX=7955 PE=3 SV=1	45	32	3683	8	593	67.2	6.62	15662.8							A0A2R8QLD9					1.072	0.1	0.477195	0.773185	42.65	223.31	2.1488e+07	5.06334e+07	69120063	8.02874e+07	54084201	54059516	2.14275e+07	39780022	4.52929e+07	7.71912e+07	46103886	53281829	6.26838e+07	6.61525e+07	7.241e+07	1872946986	High	High	High	High
FALSE	High	Master Protein	A0A0R4IEZ2	Actin alpha cardiac muscle 1a OS=Danio rerio OX=7955 GN=actc1a PE=1 SV=1	81	30	4547	7	375	41.7	5.48	14931.4							A0A0R4IEZ2					1.048	0.07	0.743049	0.918082	44.47	38.27	1718242848	93150441	2862989659	2.66721e+09	1.91375e+09	1750204197	1949545251	2.00789e+09	1778234943	1.76568e+09	1837260127	4.21628e+09	2.14367e+09	1856955329	1.8717e+09	3138486599	High	High	High	High
FALSE	High	Master Protein	Q9I8U7	Fast skeletal muscle myosin light polypeptide 3 OS=Danio rerio OX=7955 GN=mylz3 PE=1 SV=1	95	19	3811	4	151	16.8	4.55	13353.4		cytoskeleton	other molecular function		[GO:0005509]; GO:0046872; GO:0043169; GO:0043167; GO:0036094; GO:0005488; GO:0003674 [GO:0016460]; GO:0016459; GO:0032991; GO:0015629; GO:0005575; GO:0005856; GO:0043232; GO:0043228; GO:0043229; GO:0043226; GO:0005622; GO:0110165 [GO:0043292]; GO:0043232; GO:0099512; GO:0005737; GO:0043228; GO:0043229; GO:0099081; GO:0110165; GO:0005622; GO:0043226; GO:0099080; GO:0005575	58143	B2GPC1; dre:58143; F6P165; Q9I8U7	ENSDARG00000017441		zgc:109832		1.067	0.09	0.464241	0.762528	13.27	10.92	1.05883e+10	1.07285e+10	1.17798e+10	1.18956e+10	1.23963e+10	1.22058e+10	9.24776e+09	8.42918e+09	1.11581e+10	1.12453e+10	9.64765e+09	1.35049e+10	1.18998e+10	1.06492e+10	1.07244e+10	1.28606e+10	High	High	High	High
FALSE	High	Master Protein	Q7ZVF9	Actin, cytoplasmic 2 OS=Danio rerio OX=7955 GN=actbb PE=1 SV=2	66	26	4006	9	375	41.7	5.48	13172.5	cell organization and biogenesis	plasma membrane;other membranes;cytoskeleton;nucleus;other cell component	cytoskeletal activity;other molecular function	Pf00022	[GO:0005524]; GO:0032559; GO:0035639; GO:0030554; GO:0032555; GO:0043168; GO:1901265; GO:1901363; GO:0017076; GO:0032553; GO:0043167; GO:0097159; GO:0036094; GO:0000166; GO:0097367; GO:0005488; GO:0003674 [GO:0005634]; GO:0043231; GO:0043227; GO:0043229; GO:0043226; GO:0005622; GO:0110165; GO:0005575 [GO:0005856]; GO:0043232; GO:0043228; GO:0043229; GO:0043226; GO:0005622; GO:0110165; GO:0005575 …	100526698; 103030443; 107591725; 107674630; 107703420; 57935	A0A097A2B8; A0A0C4JN03; A0A2D0PVW4; A0A3B1JGQ4; A0A3N0YTC5; A0A4W4DM97; A0A671RW82; A0A672JTE1; A0A6M8PXR5; A0A6P6NAA8; A0A7J5ZUG3; A0A7J6D991; A0A8B9KTJ5; A0A9J8AHS6; A0A9Q1HN61; A0A9Q9W5K2; A0A9W8C970; A5JPN5; A8IF55; A8WG05; amex:103030443; caua:113049232; caua:113078077; D4P4P4; dre:57935; ipu:100526698; O73815; P12714; P83750; P83751; Q6NWJ6; Q6WG35; Q6Y8J1; Q71TX0; Q7ZVF9; R9WWV5; sanh:1076…	ENSAMXG00000037226; ENSAMXG00005019018; ENSCCRG00000001748; ENSCCRG00000007233; ENSCCRG00010006775; ENSCCRG00010051568; ENSCCRG00015027364; ENSCCRG00015037495; ENSCCRG00020031975; ENSCCRG00020046848; ENSDARG00000037870; ENSEEEG00000000004; ENSIPUG00000017486; ENSSANG00000043194; ENSSANG00000049447; ENSSGRG00000000280		actb; actb1; actb2; actbb; bactin2; LOC107591725; LOC107674630; LOC109056718; LOC113078077	RHO GTPases activate IQGAPs; Platelet degranulation ; RHOF GTPase cycle; VEGFA-VEGFR2 Pathway; Adherens junctions interactions; Regulation of actin dynamics for phagocytic cup formation; EPHB-mediated forward signaling; RHO GTPases Activate WASPs and WAVEs; RHO GTPases Activate Formins	1.03	0.04	0.956662	0.99009	13.68	12.72	6.46989e+09	8.06236e+09	9.52834e+09	9.70174e+09	8.04894e+09	8.22505e+09	8449671048	6.9179e+09	9.77753e+09	7208339573	7.73396e+09	10058403557	1.01889e+10	8488352531	8.0729e+09	8.91284e+09	High	High	High	High
FALSE	High	Master Protein	F1R446	Spectrin alpha, non-erythrocytic 1 OS=Danio rerio OX=7955 GN=sptan1 PE=1 SV=1	71	184	3508	162	2480	284.8	5.22	12758.8							F1R446					1.041	0.06	0.853773	0.962063	7.72	7.87	6.27058e+09	5.87923e+09	6.72097e+09	6.95875e+09	6.87623e+09	6.50827e+09	5.81092e+09	5.75544e+09	6.45729e+09	6.30961e+09	6.51094e+09	7.76757e+09	6.44445e+09	6.21067e+09	6.12179e+09	6.60179e+09	High	High	High	High
FALSE	High	Master Protein	B8JLS3	Myosin, heavy chain 6, cardiac muscle, alpha OS=Danio rerio OX=7955 GN=myh6 PE=1 SV=1	31	76	3763	10	1936	222.7	5.68	12390.4							B8JLS3					1.69	0.76	9.11909e-07	4.0705e-06	66.2	79.45	4.77185e+06	6319208	2788093		6.68074e+06	19998550	14494272	1.79548e+07		33798328	4550807		17061850				High	High	High	High
FALSE	High	Master Protein	F1QZ50	AHNAK nucleoprotein OS=Danio rerio OX=7955 GN=ahnak PE=1 SV=2	64	236	3699	235	6417	684.7	6.16	11938	other biological processes	cytoskeleton;nucleus;other cell component	other molecular function		[GO:0005634]; GO:0043231; GO:0043227; GO:0043229; GO:0043226; GO:0005622; GO:0110165; GO:0005575 [GO:0005737]; GO:0110165; GO:0005622; GO:0005575 [GO:0016491]; GO:0003824; GO:0003674 [GO:0043034]; GO:0110165; GO:0030016; GO:0005575; GO:0043292; GO:0043232; GO:0099512; GO:0005737; GO:0043228; GO:0043229; GO:0099081; GO:0005622; GO:0043226; GO:0099080 [GO:0043484]; GO:0010468; GO:0051252; GO:001055…	559276	A0A8M2BKH7; dre:559276; F1QZ50	ENSDARG00000061764				1.034	0.05	0.985439	0.996394	12.64	11.9	3.12401e+09	3.15021e+09	2.76004e+09	3.09515e+09	3.39088e+09	2.82804e+09	2.33051e+09	2.45848e+09	2.60234e+09	3.31821e+09	2.94374e+09	3.48695e+09	2.96549e+09	2.64055e+09	3.10912e+09	2.5088e+09	High	High	High	High
FALSE	High	Master Protein	B0S758	Titin, tandem duplicate 2 (Fragment) OS=Danio rerio OX=7955 GN=ttn.2 PE=1 SV=1	33	213	3437	64	7601	843	6.11	11761							B0S758					1.009	0.01	0.818457	0.950243	36.09	18.11	9.78742e+07	9.20705e+07	1.40934e+08	1.05769e+08	1.09022e+08	2.18386e+08	83398763	1.11995e+08	1.32073e+08	1.17927e+08	1.06367e+08	1.67481e+08	1.27886e+08	1.27256e+08	1.05311e+08	9.5943e+07	High	High	High	High
FALSE	High	Master Protein	Q5U3A4	Calcium-transporting ATPase OS=Danio rerio OX=7955 GN=atp2a1 PE=1 SV=1	39	43	3225	20	1005	110.1	5.2	10989.6	transport	other membranes;cytosol;ER/Golgi	transporter activity;other molecular function	Pf00122, Pf00689, Pf00690, Pf00702, Pf13246	[GO:0005388]; GO:0015085; GO:0015662; GO:0019829; GO:0046873; GO:0070588; GO:0140358; GO:0008324; GO:0022853; GO:0042626; GO:0022890; GO:0030001; GO:0006816; GO:0098655; GO:0098662; GO:0015075; GO:0022804; GO:0015399; GO:0140657; GO:0015318; GO:0006812; GO:0034220; GO:0098660; GO:0022857; GO:0003674; GO:0006811; GO:0055085; GO:0005215; GO:0006810; GO:0009987; GO:0051234; GO:0008150; GO:0051179 [G…		Q5U3A4					1.014	0.02	0.677006	0.890951	10.9	9.54	2.22695e+10	2.16834e+10	2.21959e+10	2.36409e+10	2.13845e+10	2.26842e+10	1.88629e+10	1.65898e+10	2.18184e+10	2.20062e+10	2.0161e+10	2.57765e+10	2.08866e+10	2.14111e+10	2.11092e+10	2.55628e+10	High	High	High	High
FALSE	High	Master Protein	A0A286YBE9	Plectin a OS=Danio rerio OX=7955 GN=pleca PE=1 SV=1	53	255	3409	3	4773	543.8	7.03	10697.8	cell organization and biogenesis;stress response;other biological processes	plasma membrane;other membranes;cytoskeleton;other cell component	cytoskeletal activity;other molecular function	Pf00307, Pf00681, Pf17902, Pf18373, Pf21020, Pf21097	[GO:0003779]; GO:0008092; GO:0005515; GO:0005488; GO:0003674 [GO:0005200]; GO:0005198; GO:0007010; GO:0003674; GO:0006996; GO:0016043; GO:0071840; GO:0009987; GO:0008150 [GO:0005737]; GO:0110165; GO:0005622; GO:0005575 [GO:0005856]; GO:0043232; GO:0043228; GO:0043229; GO:0043226; GO:0005622; GO:0110165; GO:0005575 [GO:0005925]; GO:0030055; GO:0070161; GO:0030054; GO:0110165; GO:0005575 [GO:000751…		A0A286YBE9; A0A8M9PB19	ENSDARG00000062590		fa95h11		1.04	0.06	0.879879	0.968974	16.03	11.17	1.7588e+09	1.87642e+09	2.09451e+09	2.49698e+09	2.17184e+09	2.22717e+09	1.63841e+09	1.59e+09	2.47242e+09	2.00799e+09	1.82809e+09	2.24292e+09	2.01354e+09	1.74161e+09	2.00237e+09	2.08147e+09	High	High	High	n/a
FALSE	High	Master Protein	A0A2R8PVX9	Plectin a OS=Danio rerio OX=7955 GN=pleca PE=1 SV=1	54	253	3390	1	4580	522.5	6.68	10633.8	cell organization and biogenesis;stress response;other biological processes	plasma membrane;other membranes;cytoskeleton;other cell component	cytoskeletal activity;other molecular function	Pf00307, Pf00681, Pf17902, Pf18373, Pf21020, Pf21097	[GO:0003779]; GO:0008092; GO:0005515; GO:0005488; GO:0003674 [GO:0005200]; GO:0005198; GO:0007010; GO:0003674; GO:0006996; GO:0016043; GO:0071840; GO:0009987; GO:0008150 [GO:0005737]; GO:0110165; GO:0005622; GO:0005575 [GO:0005856]; GO:0043232; GO:0043228; GO:0043229; GO:0043226; GO:0005622; GO:0110165; GO:0005575 [GO:0005925]; GO:0030055; GO:0070161; GO:0030054; GO:0110165; GO:0005575 [GO:000751…		A0A2R8PVX9; A0A8M9PRR5	ENSDARG00000062590		fa95h11																								n/a	n/a	n/a	n/a
FALSE	High	Master Protein	X1WHF1	Histone H2B OS=Danio rerio OX=7955 GN=si:dkey-261m9.6 PE=3 SV=1	78	22	3219	12	124	13.6	10.37	10626.6		nucleus;other cell component	nucleic acid binding activity;other molecular function	Pf00125	[GO:0000786]; GO:0032993; GO:0000785; GO:0032991; GO:0005694; GO:0005575; GO:0043232; GO:0043228; GO:0043229; GO:0043226; GO:0005622; GO:0110165 [GO:0003677]; GO:0003676; GO:0097159; GO:0005488; GO:0003674 [GO:0005634]; GO:0043231; GO:0043227; GO:0043229; GO:0043226; GO:0005622; GO:0110165; GO:0005575 [GO:0030527]; GO:0005198; GO:0003674 [GO:0046982]; GO:0046983; GO:0005515; GO:0005488; GO:0003674	563569	A0A8M2BAL1; dre:563569; X1WHF1	ENSDARG00000116654				1.068	0.1	0.445205	0.746025	10.84	15.09	4.29359e+10	3.74339e+10	4.08281e+10	5.29013e+10	4.85007e+10	4.37336e+10	4.49845e+10	4.83371e+10	4.42789e+10	4.84679e+10	3.58988e+10	4.67421e+10	4.35926e+10	4.10706e+10	3.5962e+10	5.59094e+10	High	High	High	High
FALSE	High	Master Protein	A0A2R8QR17	Plectin b OS=Danio rerio OX=7955 GN=plecb PE=1 SV=1	53	240	3446	207	4535	519.3	6.42	10495.1							A0A2R8QR17					1.014	0.02	0.67817	0.891325	9.21	11.59	1.49721e+09	1.37869e+09	1.452e+09	1.54698e+09	1.5877e+09	1.64637e+09	1.24119e+09	1.34802e+09	1.88104e+09	1.59354e+09	1.40295e+09	1.67706e+09	1.55893e+09	1.3598e+09	1575596809	1.35099e+09	High	High	High	High
FALSE	High	Master Protein	Q5RGQ4	Ryanodine receptor 3 OS=Danio rerio OX=7955 GN=ryr3 PE=1 SV=2	41	163	2840	143	4984	562.9	5.63	9503.23							Q5RGQ4					1.068	0.09	0.453859	0.752512	30.25	10.24	1.84401e+09	1.39017e+09	1.84769e+09	3.21008e+09	1.62994e+09	1.57606e+09	1.63662e+09	1.79716e+09	1.67908e+09	2.10996e+09	1.77595e+09	1.80671e+09	1.53491e+09	1.80541e+09	1.76304e+09	2.04638e+09	High	High	High	High
FALSE	High	Master Protein	Q6IQJ2	Tubulin beta chain OS=Danio rerio OX=7955 GN=zgc:55461 PE=1 SV=1	54	24	2718	3	445	49.8	4.89	9420.45	cell organization and biogenesis;other biological processes	cytoskeleton;other cell component	cytoskeletal activity;other molecular function	Pf00091, Pf03953	[GO:0003924]; GO:0017111; GO:0016462; GO:0016818; GO:0016817; GO:0016787; GO:0003824; GO:0003674 [GO:0005200]; GO:0005198; GO:0007010; GO:0003674; GO:0006996; GO:0016043; GO:0071840; GO:0009987; GO:0008150 [GO:0005525]; GO:0032561; GO:0035639; GO:0019001; GO:0032555; GO:0043168; GO:1901265; GO:1901363; GO:0017076; GO:0032553; GO:0043167; GO:0097159; GO:0036094; GO:0000166; GO:0097367; GO:0005488;…	107691028; 107723351	A0A3B3R037; A0A3N0XHU7; A0A671Q9I8; A0A673IQ51; A0A6J2VHK9; A0A7J6D1Z5; A0A8T3CEQ9; A0A9J7ZHY1; A0A9Q1I2I8; A0A9Q9WB45; Q6IQJ2; sanh:107691028; srx:107723351	ENSCCRG00000028081; ENSPKIG00000018706; ENSSANG00000033149; ENSSRHG00000020867		LOC107723351; tubb4b; zgc:55461		0.944	-0.08	0.0429005	0.136696	7.77	13.81	2095104362	2019566183	2084152215	2.15874e+09	1.95839e+09	1.96818e+09	1.77575e+09	1.72512e+09	2132343476	1972220088	1.81898e+09	2501594480	1798832287	1.90469e+09	1665162604	2273850757	High	High	High	High
FALSE	High	Master Protein	Q7T306	Creatine kinase OS=Danio rerio OX=7955 GN=ckmb PE=1 SV=1	61	25	2812	15	380	42.8	6.77	9408.89	other metabolic processes	non-structural extracellular	kinase activity;other molecular function	Pf00217, Pf02807	[GO:0004111]; GO:0016301; GO:0016775; GO:0016772; GO:0016740; GO:0003824; GO:0003674 [GO:0005524]; GO:0032559; GO:0035639; GO:0030554; GO:0032555; GO:0043168; GO:1901265; GO:1901363; GO:0017076; GO:0032553; GO:0043167; GO:0097159; GO:0036094; GO:0000166; GO:0097367; GO:0005488; GO:0003674 [GO:0005615]; GO:0110165; GO:0005576; GO:0005575 [GO:0016310]; GO:0006796; GO:0006793; GO:0044237; GO:0008152…	794752	A0A0R4IA56; A0A8N7XJ25; F6P1F4; Q7T306	ENSDARG00000040565		zgc:64204		0.977	-0.03	0.210673	0.478231	13.47	11.12	1.81611e+10	1.7938e+10	2.16338e+10	1.92568e+10	2.14867e+10	1.7474e+10	1.55576e+10	1.48412e+10	2.1263e+10	1.83409e+10	1.69456e+10	2.15207e+10	1.59191e+10	1.74908e+10	1.69788e+10	1.90087e+10	High	High	High	High
FALSE	High	Master Protein	A0A0R4IPH2	Tubulin beta chain OS=Danio rerio OX=7955 GN=tubb2b PE=1 SV=1	55	25	2694	3	445	49.8	4.89	9403.4	cell organization and biogenesis;other biological processes	cytoskeleton;other cell component	cytoskeletal activity;other molecular function	Pf00091, Pf03953	[GO:0003924]; GO:0017111; GO:0016462; GO:0016818; GO:0016817; GO:0016787; GO:0003824; GO:0003674 [GO:0005200]; GO:0005198; GO:0007010; GO:0003674; GO:0006996; GO:0016043; GO:0071840; GO:0009987; GO:0008150 [GO:0005525]; GO:0032561; GO:0035639; GO:0019001; GO:0032555; GO:0043168; GO:1901265; GO:1901363; GO:0017076; GO:0032553; GO:0043167; GO:0097159; GO:0036094; GO:0000166; GO:0097367; GO:0005488;…	103024866; 106521931; 108426647; 108878511	A0A0R4IPH2; A0A1A8KYI5; A0A1A8MD54; A0A2I4BQZ9; A0A3B4CZ40; A0A3B4X4S2; A0A3N0XMD6; A0A3P8TBI5; A0A3Q1GG69; A0A3Q1I0P9; A0A484DAS6; A0A4W6G6E4; A0A553N025; A0A5N5NNR8; A0A665VWW7; A0A6A5FGE6; A0A6G1Q1B2; A0A6P6MVQ2; A0A8C1YVA5; A0A8P4FVI1; A0A8T2LG85; A0A9D3P1Q0; alim:106521931; amex:103024866; caua:113070987; ccar:109055720; lcf:108878511	ENSAPEG00000014896; ENSAPOG00000013584; ENSATEG00000009569; ENSCCRG00015013746; ENSDLAG00005028428; ENSENLG00000015694; ENSLCAG00010027211; ENSPNAG00000022749; ENSSLDG00000008880		LOC109055720; LOC113070987; Nfu_g_1_023491; tubb2b; tubb4b		1.003	0	0.512255	0.798267	9.54	9.74	1.34968e+10	1.32065e+10	1.2998e+10	1.44486e+10	1.0725e+10	1.17746e+10	1.22688e+10	1.1597e+10	1.27725e+10	1.16402e+10	1.05494e+10	1.367e+10	1.10197e+10	1.29604e+10	1.13106e+10	1.34494e+10	High	High	High	High
FALSE	High	Master Protein	F1R4K1	Tubulin beta chain OS=Danio rerio OX=7955 GN=tubb4bl PE=1 SV=1	54	24	2539	1	444	49.6	4.92	8923.34	cell organization and biogenesis;other biological processes	cytoskeleton;other cell component	cytoskeletal activity;other molecular function	Pf00091, Pf03953	[GO:0003924]; GO:0017111; GO:0016462; GO:0016818; GO:0016817; GO:0016787; GO:0003824; GO:0003674 [GO:0005200]; GO:0005198; GO:0007010; GO:0003674; GO:0006996; GO:0016043; GO:0071840; GO:0009987; GO:0008150 [GO:0005525]; GO:0032561; GO:0035639; GO:0019001; GO:0032555; GO:0043168; GO:1901265; GO:1901363; GO:0017076; GO:0032553; GO:0043167; GO:0097159; GO:0036094; GO:0000166; GO:0097367; GO:0005488;…	101164232; 101469005; 102211718; 102229930; 102296237; 103392716; 105932047; 106906232; 106946598; 107100147; 108241334; 108429684; 108902714; 109052202	A0A147A0B4; A0A3B3BL06; A0A3B3TLZ8; A0A3B3XY67; A0A3B4CEQ8; A0A3B5M318; A0A3P8VMK7; A0A3P9BV72; A0A3P9JWN7; A0A3Q0R6H6; A0A3Q2DX85; A0A3Q2WMD7; A0A3Q3ALE8; A0A498L9F1; A0A4W6G029; A0A6J2WMD6; A0A6P7IU23; A0A9J7YVM4; A0A9Q9UZJ2; A0A9Y3RZ87; ccar:109052202; csem:103392716; cvg:107100147; F1R4K1; kmr:108241334; lcf:108902714; M4A957; mze:101469005; ola:101164232; plai:106946598; pmei:106906232; xma:…	ENSACIG00000006044; ENSCCRG00000060723; ENSCSEG00000009321; ENSCVAG00000008652; ENSFHEG00000014612; ENSHBUG00000003904; ENSKMAG00000013129; ENSLCAG00010026234; ENSMZEG00005010426; ENSOMEG00000006742; ENSORLG00015012215; ENSORLG00020001378; ENSPLAG00000002719; ENSPMEG00000023044; ENSPNAG00000004952; ENSXCOG00000010913; ENSXMAG00000010976		LOC109052202; LOC114439460; tubb4a; tubb4bl		1.006	0.01	0.558084	0.828726	13.22	16.29	2.52499e+09	2.61206e+09	2.43227e+09	2943927931	2656178071	2.29226e+09	1981456669	2044405661	2.65057e+09	2715447244	2.4636e+09	2.82095e+09	2.77541e+09	1557297067	2647762622	2.75531e+09	High	High	High	High
FALSE	High	Master Protein	E7F5L1	Myosin, heavy chain 7B, cardiac muscle, beta b OS=Danio rerio OX=7955 GN=myh7bb PE=1 SV=3	43	82	2976	48	1935	224.3	5.97	8814.74							E7F5L1					1.045	0.06	0.703289	0.902559	47.53	36.86	1.21318e+08	7.76914e+07	7.18193e+07	2.01044e+08	1.78165e+08	1.5443e+08	5.97842e+07	6.80352e+07	8.63034e+07	1.12294e+08	135051692	116163585	1.28305e+08	1.42542e+08	2.50899e+08	2.0568e+08	High	High	High	High
FALSE	High	Master Protein	A0A0G2L1F5	Spectrin beta chain OS=Danio rerio OX=7955 GN=sptbn1 PE=1 SV=1	61	128	2430	111	2272	262.5	5.55	8667.88							A0A0G2L1F5					1.105	0.14	0.127574	0.336539	14.14	11.74	2.21403e+09	2.12215e+09	2.55272e+09	2.27392e+09	2.43249e+09	2.21184e+09	1.62839e+09	1813854203	2.23143e+09	2.35524e+09	2.18132e+09	2.89426e+09	2.04524e+09	2.04633e+09	2394975241	2.2949e+09	High	High	High	High
FALSE	High	Master Protein	Q9PWD8	Type I cytokeratin OS=Danio rerio OX=7955 GN=cyt1 PE=1 SV=1	87	48	2504	6	429	46.7	5.21	8523.87	developmental processes	cytoskeleton	other molecular function	Pf00038	[GO:0005198]; GO:0003674 [GO:0005856]; GO:0043232; GO:0043228; GO:0043229; GO:0043226; GO:0005622; GO:0110165; GO:0005575 [GO:0005882]; GO:0099513; GO:0045111; GO:0099512; GO:0005856; GO:0099081; GO:0043232; GO:0099080; GO:0043228; GO:0043229; GO:0110165; GO:0043226; GO:0005622; GO:0005575 [GO:0042074]; GO:0001667; GO:0007369; GO:0016477; GO:0048598; GO:0048870; GO:0009653; GO:0009790; GO:0009987…	30327	A0A8M1PAJ8; dre:30327; Q9PWD8	ENSDARG00000092947		wu:fa03a08		1.066	0.09	0.468542	0.765252	15.64	8.52	1.68684e+10	2.16475e+10	1.73449e+10	1.91771e+10	1.70693e+10	1.74758e+10	1.35973e+10	1.3567e+10	18382505427	18901043729	1.81066e+10	2.0444e+10	1.91357e+10	1.5065e+10	1.95609e+10	1.85117e+10	High	High	High	High
FALSE	High	Master Protein	Q6P0G6	Myosin, light chain 1, alkali; skeletal, fast OS=Danio rerio OX=7955 GN=myl1 PE=2 SV=1	76	21	2840	16	190	20.9	4.77	8372.67	other biological processes	cytoskeleton	other molecular function		[GO:0005509]; GO:0046872; GO:0043169; GO:0043167; GO:0036094; GO:0005488; GO:0003674 [GO:0007519]; GO:0060537; GO:0060538; GO:0009888; GO:0007517; GO:0048856; GO:0048513; GO:0061061; GO:0032502; GO:0008150 [GO:0016460]; GO:0016459; GO:0032991; GO:0015629; GO:0005575; GO:0005856; GO:0043232; GO:0043228; GO:0043229; GO:0043226; GO:0005622; GO:0110165 [GO:0043292]; GO:0043232; GO:0099512; GO:0005737…	336165	A0A8D8CK24; dre:336165; Q6P0G6			myl1		1.071	0.1	0.407447	0.717711	15.78	9.5	2.22431e+10	2.24933e+10	2.30776e+10	2.51458e+10	1.92373e+10	1.94546e+10	1.76358e+10	1.52397e+10	2.14708e+10	2.02099e+10	2.18236e+10	2.51745e+10	2.35425e+10	2.23288e+10	1.84061e+10	2.32849e+10	High	High	High	High
FALSE	High	Master Protein	E7FG81	Collagen, type XII, alpha 1b OS=Danio rerio OX=7955 GN=col12a1b PE=1 SV=1	54	142	2439	133	3643	395	5.87	8225.93							E7FG81					1.028	0.04	0.9233	0.982608	17.36	11.05	2.29221e+09	1.86573e+09	2.12013e+09	2.23304e+09	1.61265e+09	2.12703e+09	1.59097e+09	1.42584e+09	1.78182e+09	2.03287e+09	1.6352e+09	2216941754	1.77948e+09	2.11996e+09	2.12981e+09	2.17335e+09	High	High	High	High
FALSE	High	Master Protein	Q1LXJ7	Type I cytokeratin, enveloping layer,-like OS=Danio rerio OX=7955 GN=cyt1l PE=1 SV=1	87	47	2422	6	429	46.6	5.21	8212.22		cytoskeleton	other molecular function	Pf00038	[GO:0005198]; GO:0003674 [GO:0005856]; GO:0043232; GO:0043228; GO:0043229; GO:0043226; GO:0005622; GO:0110165; GO:0005575 [GO:0005882]; GO:0099513; GO:0045111; GO:0099512; GO:0005856; GO:0099081; GO:0043232; GO:0099080; GO:0043228; GO:0043229; GO:0110165; GO:0043226; GO:0005622; GO:0005575	792062	B3DI62; dre:792062; Q1LXJ7	ENSDARG00000036832				1.132	0.18	0.0381415	0.12304	17.34	19.94	709821985	881946280	7.78617e+08	7.60714e+08	5.78944e+08	6.2588e+08	630921651	5.1949e+08	9.21687e+08	9.56621e+08	687400132	5.92523e+08	878048236	610159304	1.00371e+09	772119942	High	High	High	High
FALSE	High	Master Protein	Q6NW90	Tubulin beta chain OS=Danio rerio OX=7955 GN=tubb5 PE=1 SV=1	54	24	2364	3	444	49.6	4.89	8145.26	cell cycle OR cell proliferation;cell organization and biogenesis;other biological processes	cytoskeleton;other cell component	cytoskeletal activity;other molecular function	Pf00091, Pf03953	[GO:0000226]; GO:0007010; GO:0007017; GO:0006996; GO:0009987; GO:0016043; GO:0008150; GO:0071840 [GO:0000278]; GO:0007049; GO:0009987; GO:0008150 [GO:0003924]; GO:0017111; GO:0016462; GO:0016818; GO:0016817; GO:0016787; GO:0003824; GO:0003674 [GO:0005198]; GO:0003674 [GO:0005200]; GO:0005198; GO:0007010; GO:0003674; GO:0006996; GO:0016043; GO:0071840; GO:0009987; GO:0008150 [GO:0005525]; GO:00325…	103367541; 107379492; 386701	A0A1A8CVG5; A0A1A8U0B5; A0A2U9AXP0; A0A3B5BB18; A0A3N0YQL9; A0A484D8H3; A0A4U5V393; A0A672HJP5; A0A6A5FHT5; A0A6G1PPF4; A0A8C4DPT2; dre:386701; F6P5S8; G3P572; nfu:107379492; Q6NW90; Q6TGS4	ENSDARG00000037997; ENSDLAG00005033850; ENSGACG00000009635; ENSNFUG00015002211; ENSSFAG00005014902; ENSSPAG00000017353		LOC115397002; tubb; Tubb5; TUBB5	Neutrophil degranulation	0.959	-0.06	0.0935115	0.262623	10.47	11.93	442521090	4.23901e+08	5.10316e+08	5.95033e+08	4.95929e+08	5.01442e+08	4.71533e+08	500363936	4.66259e+08	4.40911e+08	4.42469e+08	621846983	4.68592e+08	4.71636e+08	4.77727e+08	4.82224e+08	High	High	High	High
FALSE	High	Master Protein	X1WF98	Collagen, type XII, alpha 1a OS=Danio rerio OX=7955 GN=col12a1a PE=1 SV=1	53	124	2370	115	2975	321.7	5.52	8101.01							X1WF98					1.062	0.09	0.532779	0.812788	11.28	9.41	2.07905e+09	2.13073e+09	2.17926e+09	2.53949e+09	2.11766e+09	2.00115e+09	1.89889e+09	1.72898e+09	2.27137e+09	1.96272e+09	2.18958e+09	2.6764e+09	2.07839e+09	2.14345e+09	2.24004e+09	2.29735e+09	High	High	High	High
FALSE	High	Master Protein	A2BHA3	Creatine kinase OS=Danio rerio OX=7955 GN=ckma PE=1 SV=1	70	24	2471	15	381	42.8	6.8	7913.38	other metabolic processes	non-structural extracellular	kinase activity;other molecular function	Pf00217, Pf02807	[GO:0004054]; GO:0016775; GO:0019202; GO:0016772; GO:0016301; GO:0016740; GO:0003824; GO:0003674 [GO:0004111]; GO:0016301; GO:0016775; GO:0016772; GO:0016740; GO:0003824; GO:0003674 [GO:0005524]; GO:0032559; GO:0035639; GO:0030554; GO:0032555; GO:0043168; GO:1901265; GO:1901363; GO:0017076; GO:0032553; GO:0043167; GO:0097159; GO:0036094; GO:0000166; GO:0097367; GO:0005488; GO:0003674 [GO:0005615]…	30095	A0A8D8MMA7; A0A8M1P6D9; A2BHA3; dre:30095	ENSDARG00000035327; ENSDARG00000114671		CK-M	Creatine metabolism	1.003	0	0.516712	0.80218	9.2	11.1	8.96969e+09	8.78471e+09	8.62109e+09	8.06068e+09	9947453679	1.03963e+10	8.29342e+09	8.41321e+09	9.39867e+09	8.32896e+09	8.4401e+09	1.03731e+10	7.47594e+09	9.90223e+09	8.8625e+09	8.01399e+09	High	High	High	High
FALSE	High	Master Protein	Q6PE34	Tubulin beta chain OS=Danio rerio OX=7955 GN=zgc:65894 PE=1 SV=1	54	23	2313	8	444	49.6	4.92	7884.39	cell cycle OR cell proliferation;cell organization and biogenesis	cytoskeleton;other cell component	cytoskeletal activity;other molecular function	Pf00091, Pf03953	[GO:0000226]; GO:0007010; GO:0007017; GO:0006996; GO:0009987; GO:0016043; GO:0008150; GO:0071840 [GO:0000278]; GO:0007049; GO:0009987; GO:0008150 [GO:0003924]; GO:0017111; GO:0016462; GO:0016818; GO:0016817; GO:0016787; GO:0003824; GO:0003674 [GO:0005200]; GO:0005198; GO:0007010; GO:0003674; GO:0006996; GO:0016043; GO:0071840; GO:0009987; GO:0008150 [GO:0005525]; GO:0032561; GO:0035639; GO:001900…	335798	dre:335798; Q6IQA8; Q6PE34	ENSDARG00000016301		fj33a08	Aggrephagy	0.964	-0.05	0.119681	0.319968	30.75	20.52	6.66744e+08	5.36133e+08	7.06395e+08	1.24243e+09	5.44704e+08	7.59742e+08	9.82352e+08	9.87751e+08	7.12685e+08	6.82321e+08	909365643	1.10342e+09	7.06045e+08	693885375	6.95562e+08	6.39938e+08	High	High	High	High
FALSE	High	Master Protein	O93409	Mylz2 protein OS=Danio rerio OX=7955 GN=mylpfa PE=1 SV=1	87	20	2220	10	169	18.9	4.73	7822.54	other biological processes	cytoskeleton;other cell component	other molecular function		[GO:0005509]; GO:0046872; GO:0043169; GO:0043167; GO:0036094; GO:0005488; GO:0003674 [GO:0005737]; GO:0110165; GO:0005622; GO:0005575 [GO:0006936]; GO:0003012; GO:0003008; GO:0032501; GO:0008150 [GO:0007519]; GO:0060537; GO:0060538; GO:0009888; GO:0007517; GO:0048856; GO:0048513; GO:0061061; GO:0032502; GO:0008150 [GO:0016459]; GO:0032991; GO:0015629; GO:0005575; GO:0005856; GO:0043232; GO:004322…	30429	dre:30429; O93409			mylpfa		1.038	0.05	0.913843	0.979528	13.92	11.87	1.9157e+10	1.78431e+10	2.382e+10	2.46286e+10	21574155676	2.07479e+10	1.88772e+10	1.6534e+10	2.18006e+10	21813867265	1.86275e+10	2.57563e+10	2.05069e+10	2.0153e+10	1.98706e+10	2.53819e+10	High	High	High	High
FALSE	High	Master Protein	F1QEX9	Ryanodine receptor 1 OS=Danio rerio OX=7955 GN=ryr1b PE=1 SV=3	35	137	2348	81	5078	574.8	5.12	7716.2							F1QEX9					1.088	0.12	0.242796	0.526994	14.62	15.17	7.98305e+08	7.60863e+08	8.49336e+08	9.38364e+08	8.55266e+08	7.91733e+08	6.95611e+08	5.61368e+08	8.07138e+08	9.92902e+08	7.58718e+08	1.07108e+09	7.7729e+08	6.9451e+08	8.89867e+08	9.72077e+08	High	High	High	High
FALSE	High	Master Protein	A0A2R8QSR4	Elongation factor 1-alpha OS=Danio rerio OX=7955 GN=eef1a1l1 PE=1 SV=1	50	25	1821	11	462	50	9.16	7660.68							A0A2R8QSR4					1.054	0.08	0.644949	0.876692	4.42	13.13	1.20584e+10	1.15574e+10	1.0626e+10	1.07521e+10	11626393105	1.11623e+10	1.14351e+10	1.08487e+10	1.2646e+10	1.07316e+10	9.91813e+09	1.47859e+10	1.21981e+10	1.08352e+10	1.14774e+10	1.07702e+10	High	High	High	High
FALSE	High	Master Protein	X1WGM1	Histone H4 (Fragment) OS=Danio rerio OX=7955 GN=zgc:163040 PE=3 SV=1	59	18	2742	15	104	11.5	11.36	7471.98							X1WGM1					1.062	0.09	0.523891	0.807034	13.64	13.79	4.39931e+10	4.40848e+10	4.38055e+10	4.60434e+10	5.11373e+10	4.82965e+10	3.34888e+10	3.59987e+10	5.09891e+10	3.54153e+10	4.13888e+10	5.21035e+10	4.26819e+10	5.32005e+10	4.29004e+10	4.29675e+10	High	High	High	High
FALSE	High	Master Protein	A8WGC6	ATP synthase subunit beta OS=Danio rerio OX=7955 GN=atp5f1b PE=1 SV=1	75	29	1953	29	517	55.1	5.27	7433.08	other metabolic processes;transport	other membranes;mitochondrion	transporter activity;other molecular function	Pf00006, Pf02874	[GO:0005524]; GO:0032559; GO:0035639; GO:0030554; GO:0032555; GO:0043168; GO:1901265; GO:1901363; GO:0017076; GO:0032553; GO:0043167; GO:0097159; GO:0036094; GO:0000166; GO:0097367; GO:0005488; GO:0003674 [GO:0005753]; GO:0045259; GO:0098800; GO:0016469; GO:0098796; GO:0098798; GO:0005743; GO:1904949; GO:0032991; GO:0016020; GO:0005739; GO:0019866; GO:0031966; GO:1902494; GO:0005575; GO:0110165; …	554135	A0A8M1N6U2; A8WGC6; dre:554135; F1R2V7	ENSDARG00000070083	Electron transport chain	atp5b	Mitochondrial protein import; Formation of ATP by chemiosmotic coupling; Cristae formation	1.067	0.09	0.461142	0.759314	13.16	11.69	1.04584e+10	1.0574e+10	1.1895e+10	1.26635e+10	1.14809e+10	1.09369e+10	8.94594e+09	8.52129e+09	1.18042e+10	1.12509e+10	1.06059e+10	1.39123e+10	1.03786e+10	1.13337e+10	1.02341e+10	1.33208e+10	High	High	High	High
FALSE	High	Master Protein	A0A2R8RK22	Calcium-transporting ATPase OS=Danio rerio OX=7955 GN=atp2a1l PE=1 SV=1	37	40	2195	21	993	109	5.15	7379.49	transport;other biological processes	other membranes;cytosol;ER/Golgi	transporter activity;other molecular function	Pf00122, Pf00689, Pf00690, Pf00702, Pf13246	[GO:0005388]; GO:0015085; GO:0015662; GO:0019829; GO:0046873; GO:0070588; GO:0140358; GO:0008324; GO:0022853; GO:0042626; GO:0022890; GO:0030001; GO:0006816; GO:0098655; GO:0098662; GO:0015075; GO:0022804; GO:0015399; GO:0140657; GO:0015318; GO:0006812; GO:0034220; GO:0098660; GO:0022857; GO:0003674; GO:0006811; GO:0055085; GO:0005215; GO:0006810; GO:0009987; GO:0051234; GO:0008150; GO:0051179 [G…	494489	A0A2R8RK22; A0A8M2B2Q3	ENSDARG00000035458		im:7145237		1.048	0.07	0.745741	0.919084	20.79	21.94	1.314e+09	1.63164e+09	1.43633e+09	1.44749e+09	1.07972e+09	1.15267e+09	860432172	1.01781e+09	1.39348e+09	1.36473e+09	1.09668e+09	1654173085	1.05607e+09	1.16024e+09	7.94737e+08	1.47972e+09	High	High	High	High
FALSE	High	Master Protein	F1QXB0	Spectrin beta chain OS=Danio rerio OX=7955 GN=sptbn2 PE=1 SV=2	61	126	2097	112	2391	273.8	5.34	7306.44	cell organization and biogenesis	plasma membrane;other membranes;cytoskeleton;other cell component	cytoskeletal activity;other molecular function	Pf00307, Pf00435, Pf15410	[GO:0005200]; GO:0005198; GO:0007010; GO:0003674; GO:0006996; GO:0016043; GO:0071840; GO:0009987; GO:0008150 [GO:0005543]; GO:0008289; GO:0005488; GO:0003674 [GO:0005886]; GO:0016020; GO:0071944; GO:0110165; GO:0005575 [GO:0008091]; GO:0032991; GO:0030864; GO:0005575; GO:0030863; GO:0015629; GO:0005856; GO:0005938; GO:0043232; GO:0005737; GO:0071944; GO:0043228; GO:0043229; GO:0110165; GO:0005622…	558044	A0A8M1NF56; dre:558044; F1QXB0	ENSDARG00000053956		LOC558044		1.111	0.15	0.0986952	0.273747	10.79	11.87	1597469445	1.41952e+09	1.59152e+09	1.52452e+09	1.39143e+09	1.33937e+09	1.20132e+09	1.23036e+09	1.62334e+09	1.61064e+09	1.46614e+09	1.87518e+09	1.28988e+09	1.37774e+09	1.47689e+09	1.65845e+09	High	High	High	High
FALSE	High	Master Protein	E7FD18	Myosin, heavy chain 7B, cardiac muscle, beta a OS=Danio rerio OX=7955 GN=myh7ba PE=1 SV=2	19	46	2394	5	1945	224.3	5.91	7127.43							E7FD18													1609896960													3419606	High	High	High	High
FALSE	High	Master Protein	Q8AX99	Actinin alpha 3b OS=Danio rerio OX=7955 GN=actn3b PE=1 SV=1	62	55	1984	17	898	103.8	5.3	7100.8	cell organization and biogenesis;other biological processes	plasma membrane;other membranes;cytoskeleton;other cell component	cytoskeletal activity;other molecular function	Pf00307, Pf00435, Pf08726	[GO:0005509]; GO:0046872; GO:0043169; GO:0043167; GO:0036094; GO:0005488; GO:0003674 [GO:0005886]; GO:0016020; GO:0071944; GO:0110165; GO:0005575 [GO:0030018]; GO:0110165; GO:0031674; GO:0005575; GO:0030017; GO:0030016; GO:0043292; GO:0043232; GO:0099512; GO:0005737; GO:0043228; GO:0043229; GO:0099081; GO:0005622; GO:0043226; GO:0099080 [GO:0030036]; GO:0007010; GO:0030029; GO:0006996; GO:0009987…	323320	D1GJ57; dre:323320; F6NIM1; Q8AX99	ENSDARG00000001431		fb95c03		1.044	0.06	0.806875	0.945818	8.8	7.66	1.70077e+09	1.76706e+09	1.74592e+09	1.94794e+09	1.8132e+09	1830338645	1.51178e+09	1.51221e+09	1.86446e+09	1.7665e+09	1782310314	2.09483e+09	1.73513e+09	1.62256e+09	1.9085e+09	1.79585e+09	High	High	High	High
FALSE	High	Master Protein	F8W3L6	Myosin, heavy chain 9a, non-muscle (Fragment) OS=Danio rerio OX=7955 GN=myh9a PE=1 SV=1	57	117	2013	81	1964	227.6	5.54	6948.01							F8W3L6					1.045	0.06	0.79748	0.941329	9.15	9.03	1.65278e+09	1.78476e+09	1.66203e+09	1.85687e+09	1.80871e+09	1.6676e+09	1.45238e+09	1.45087e+09	1.804e+09	1535318505	1.6944e+09	1960047996	1.85721e+09	1.55837e+09	1.93111e+09	1.73362e+09	High	High	High	High
FALSE	High	Master Protein	F1QC64	Myosin, heavy chain 9b, non-muscle OS=Danio rerio OX=7955 GN=myh9b PE=1 SV=4	53	102	1883	63	1749	203.3	5.73	6705.94							F1QC64					1.059	0.08	0.571839	0.836179	9.98	19.19	1.02977e+09	1.04613e+09	1.19885e+09	1.23762e+09	1345342577	1.16837e+09	1.05945e+09	1052739585	1.04328e+09	1.30677e+09	1.11165e+09	1.60864e+09	1.13379e+09	8.18467e+08	1.19877e+09	1.25347e+09	High	High	High	High
FALSE	High	Master Protein	Q5TZ29	Apolipoprotein Bb, tandem duplicate 1 OS=Danio rerio OX=7955 GN=apobb.1 PE=1 SV=1	49	145	1963	144	3730	412.3	5.24	6689.7	cell organization and biogenesis;other metabolic processes;transport;other biological processes	non-structural extracellular	signal transduction activity or receptor binding;transporter activity	Pf01347, Pf06448, Pf09172	[GO:0006642]; GO:0006641; GO:0006639; GO:0006638; GO:0046486; GO:0044255; GO:0006629; GO:0044237; GO:0044238; GO:0071704; GO:0008152; GO:0009987; GO:0008150 [GO:0030301]; GO:0015918; GO:0006869; GO:0015850; GO:0071702; GO:0010876; GO:0006810; GO:0033036; GO:0051234; GO:0051179; GO:0008150 [GO:0034359]; GO:0042627; GO:0034358; GO:1990777; GO:0005615; GO:0032994; GO:0110165; GO:0005576; GO:0032991;…	321166	A0A8M1N7D8; dre:321166; Q5TZ29	ENSDARG00000022767		apobb		1.042	0.06	0.847672	0.959854	22.85	18.99	6.8695e+08	6.4513e+08	7.99828e+08	4.06052e+08	7.51325e+08	566625451	6.2862e+08	4.32987e+08	7.16811e+08	7.97292e+08	6.1669e+08	9.9701e+08	6.04909e+08	6.1486e+08	6.1681e+08	7.2558e+08	High	High	High	High
FALSE	High	Master Protein	F1Q9G9	Zgc:66156 OS=Danio rerio OX=7955 GN=zgc:66156 PE=1 SV=3	40	25	1616	1	555	62.6	5.26	6651.71							F1Q9G9					1.109	0.15	0.4633	0.761629	38.84	27.13	6.9273e+06	17168776	9120826	8998621	16783535		12629905	6972776	8357230	11529756		8.28203e+06		7598142	4.61246e+06	8850780	n/a	n/a	n/a	n/a
FALSE	High	Master Protein	A0A0R4IKF0	Apolipoprotein A-Ib OS=Danio rerio OX=7955 GN=apoa1b PE=1 SV=1	73	23	2102	23	257	30.1	6.47	6618.21	protein metabolism;other metabolic processes;transport	non-structural extracellular	other molecular function	Pf01442	[GO:0005576]; GO:0110165; GO:0005575 [GO:0006869]; GO:0071702; GO:0010876; GO:0006810; GO:0033036; GO:0051234; GO:0051179; GO:0008150 [GO:0008289]; GO:0005488; GO:0003674 [GO:0042157]; GO:0019538; GO:0043170; GO:0044238; GO:1901564; GO:0071704; GO:0008152; GO:0006807; GO:0008150	100101640	A0A0R4IKF0; A0A8M1NE64; dre:100101640	ENSDARG00000101324		wu:fb66d03		0.893	-0.16	0.00107437	0.00435263	10.59	22.82	1.27571e+10	1.42294e+10	1.37696e+10	1.18495e+10	1.25525e+10	1.43286e+10	1.32399e+10	1.02371e+10	1.68124e+10	1.32157e+10	1.21877e+10	1.58409e+10	9.52395e+09	1.05754e+10	9.64392e+09	1.04323e+10	High	High	High	High
FALSE	High	Master Protein	A0A286YAZ4	Clathrin heavy chain OS=Danio rerio OX=7955 GN=cltca PE=1 SV=2	47	63	1634	24	1684	192.2	5.67	6533.44	cell cycle OR cell proliferation;cell organization and biogenesis;transport	plasma membrane;other membranes;cytoskeleton;ER/Golgi;other cell component	other molecular function	Pf00637, Pf01394, Pf09268, Pf13838	[GO:0000278]; GO:0007049; GO:0009987; GO:0008150 [GO:0005198]; GO:0003674 [GO:0005819]; GO:0043232; GO:0015630; GO:0043228; GO:0043229; GO:0005856; GO:0043226; GO:0005622; GO:0110165; GO:0005575 [GO:0006886]; GO:0015031; GO:0046907; GO:0008104; GO:0045184; GO:0071702; GO:0071705; GO:0006810; GO:0051641; GO:0051649; GO:0070727; GO:0051234; GO:0009987; GO:0051179; GO:0033036; GO:0008150 [GO:0006898…	323579	A0A286YAZ4; A0A8M3B689	ENSDARG00000043493		cb1033		1.031	0.04	0.977756	0.994836	9.04	10.06	3.24079e+09	3.36867e+09	3457070485	3.40778e+09	3.3846e+09	3.18218e+09	2.65048e+09	2.87126e+09	3.47299e+09	3.70764e+09	3.14687e+09	3896079947	2960213195	3.11026e+09	3044573905	3.44859e+09	High	High	High	High
FALSE	High	Master Protein	Q803B0	60 kDa chaperonin OS=Danio rerio OX=7955 GN=hspd1 PE=1 SV=1	72	40	1475	40	575	61.2	5.72	6462.13	cell organization and biogenesis;protein metabolism;other metabolic processes;stress response;transport;other biological processes	other membranes;mitochondrion	other molecular function	Pf00118	[GO:0005524]; GO:0032559; GO:0035639; GO:0030554; GO:0032555; GO:0043168; GO:1901265; GO:1901363; GO:0017076; GO:0032553; GO:0043167; GO:0097159; GO:0036094; GO:0000166; GO:0097367; GO:0005488; GO:0003674 [GO:0005743]; GO:0019866; GO:0031966; GO:0031090; GO:0031967; GO:0005740; GO:0016020; GO:0043227; GO:0031975; GO:0043229; GO:0005739; GO:0110165; GO:0043226; GO:0005622; GO:0043231; GO:0005737; …	282676	dre:282676; F6NVJ3; F6P3L9; Q803B0	ENSDARG00000056160		cb863		1.01	0.01	0.617644	0.862721	9.7	9.58	2.85482e+09	2.49669e+09	2.53574e+09	2.42515e+09	2.55845e+09	2.3185e+09	2296991317	2.04161e+09	2.75173e+09	2.4096e+09	2.50053e+09	2.72925e+09	2.04835e+09	2.41506e+09	2.31101e+09	2.66509e+09	High	High	High	High
FALSE	High	Master Protein	E7FBD3	Apolipoprotein Ba OS=Danio rerio OX=7955 GN=apoba PE=1 SV=1	46	165	2019	165	4418	495.7	5.63	6407.84	transport		transporter activity	Pf01347, Pf06448, Pf09172	[GO:0005319]; GO:0005215; GO:0006869; GO:0003674; GO:0071702; GO:0010876; GO:0006810; GO:0033036; GO:0051234; GO:0051179; GO:0008150		A0A8N7T7N7; dre:566465; E7FBD3	ENSDARG00000042780		apoba		1.061	0.09	0.535991	0.814616	10.25	16.1	6.01136e+08	6.59394e+08	5.32035e+08	6.74378e+08	6.12265e+08	6.18357e+08	5.69609e+08	4.94358e+08	5.39742e+08	7.58994e+08	6.56013e+08	8.41507e+08	6.44623e+08	7.34448e+08	6.06503e+08	8.62603e+08	High	High	High	High
FALSE	High	Master Protein	Q9DGL6	Sodium/potassium-transporting ATPase subunit alpha OS=Danio rerio OX=7955 GN=atp1a1a.1 PE=1 SV=1	45	51	1748	23	1028	113.3	5.33	6334.87	cell organization and biogenesis;transport;developmental processes;other biological processes	plasma membrane;other membranes	transporter activity;other molecular function	Pf00122, Pf00689, Pf00690, Pf13246	[GO:0002027]; GO:0008016; GO:0065008; GO:1903522; GO:0065007; GO:0044057; GO:0008150; GO:0051239; GO:0050789 [GO:0003143]; GO:0048598; GO:0060562; GO:0003007; GO:0035050; GO:0048562; GO:0009653; GO:0009790; GO:0002009; GO:0035239; GO:0009887; GO:0007507; GO:0035295; GO:0060429; GO:0048568; GO:0032502; GO:0048856; GO:0007275; GO:0048729; GO:0048513; GO:0072359; GO:0009888; GO:0008150; GO:0032501; …	64612	dre:64612; Q6P3M2; Q9DGL6	ENSDARG00000002791		atp1a1	Ion transport by P-type ATPases; Ion homeostasis	1.024	0.03	0.841099	0.957941	12.35	12.21	5.90929e+09	5.08296e+09	6.14429e+09	7.0303e+09	5.46567e+09	6.09136e+09	5.29747e+09	4.83048e+09	5.98738e+09	6.28262e+09	5470065314	7.43732e+09	5.92041e+09	5.31393e+09	5.72217e+09	7.07202e+09	High	High	High	High
FALSE	High	Master Protein	D1GJ56	Actinin alpha 3a OS=Danio rerio OX=7955 GN=actn3a PE=1 SV=1	64	58	1840	22	896	103.5	5.21	6316.5							D1GJ56					1.079	0.11	0.324924	0.635134	8.88	18.53	5.76168e+09	5.90168e+09	6.38086e+09	7.11528e+09	6.65794e+09	5.42831e+09	5.91158e+09	5.93049e+09	6.71921e+09	8.08104e+09	5.81398e+09	8.88739e+09	6.77858e+09	5.54536e+09	5.26525e+09	7.20102e+09	High	High	High	High
FALSE	High	Master Protein	F1QKY8	Tubulin beta chain OS=Danio rerio OX=7955 GN=tubb2 PE=1 SV=1	59	22	1741	6	449	50.5	4.87	6188.65							F1QKY8					0.983	-0.02	0.597917	0.850657	15.42	21.03	1.50002e+08	1.6703e+08	113375119	1.54112e+08	1.71785e+08	160891521	1.20988e+08	1.25472e+08	7.46301e+07	152166075	156711896	145608556	164128760	132415432	1.57877e+08	169634678	High	High	High	High
FALSE	High	Master Protein	A0A0R4IAS2	Periplakin OS=Danio rerio OX=7955 GN=ppl PE=1 SV=1	62	133	2026	129	1754	206.9	5.85	6182.92	cell organization and biogenesis;stress response	other membranes;cytoskeleton;other cell component	other molecular function	Pf17902, Pf21097	[GO:0005198]; GO:0003674 [GO:0005737]; GO:0110165; GO:0005622; GO:0005575 [GO:0005856]; GO:0043232; GO:0043228; GO:0043229; GO:0043226; GO:0005622; GO:0110165; GO:0005575 [GO:0016020]; GO:0110165; GO:0005575 [GO:0042060]; GO:0009611; GO:0006950; GO:0050896; GO:0008150 [GO:0045104]; GO:0007010; GO:0045103; GO:0006996; GO:0009987; GO:0016043; GO:0008150; GO:0071840	449936	A0A0R4IAS2; A0A8M2BBC1	ENSDARG00000101043		cb180		1.028	0.04	0.92412	0.982974	11.53	9.01	2.59429e+09	2776284546	3120068798	2.75513e+09	3.24269e+09	2.91539e+09	2.38112e+09	2.36525e+09	3.17312e+09	3.08398e+09	2.5105e+09	3.12249e+09	2.79851e+09	2561394033	2.69289e+09	2814705264	High	High	High	High
FALSE	High	Master Protein	E9QBV1	Clathrin heavy chain OS=Danio rerio OX=7955 GN=cltcb PE=1 SV=1	47	62	1554	23	1677	191.5	5.72	6004.37	cell cycle OR cell proliferation;cell organization and biogenesis;transport	plasma membrane;other membranes;cytoskeleton;ER/Golgi;other cell component	other molecular function	Pf00637, Pf01394, Pf09268, Pf13838	[GO:0000278]; GO:0007049; GO:0009987; GO:0008150 [GO:0005198]; GO:0003674 [GO:0005819]; GO:0043232; GO:0015630; GO:0043228; GO:0043229; GO:0005856; GO:0043226; GO:0005622; GO:0110165; GO:0005575 [GO:0006886]; GO:0015031; GO:0046907; GO:0008104; GO:0045184; GO:0071702; GO:0071705; GO:0006810; GO:0051641; GO:0051649; GO:0070727; GO:0051234; GO:0009987; GO:0051179; GO:0033036; GO:0008150 [GO:0006898…	503600	A0A8M1NX73; dre:503600; E9QBV1	ENSDARG00000090716		fd07f11		1.045	0.06	0.767784	0.927941	11.13	9.56	4.76252e+08	4.94399e+08	5.52108e+08	5.89686e+08	4.3937e+08	5.59969e+08	437257554	502294419	5.77907e+08	5.53055e+08	5.01192e+08	6.22829e+08	4.86996e+08	5.3119e+08	477261546	5.84784e+08	High	High	High	High
FALSE	High	Master Protein	A0A0R4IDZ8	Talin 1 OS=Danio rerio OX=7955 GN=tln1 PE=1 SV=1	51	105	1621	90	2544	271.3	6.2	5934.35							A0A0R4IDZ8					1.046	0.06	0.779229	0.933213	9.76	8.21	7.21684e+08	7.11497e+08	7.52184e+08	7.9269e+08	8.13408e+08	7.04977e+08	6.43015e+08	6.05498e+08	7.61664e+08	7.43625e+08	8.2355e+08	911668598	7.4928e+08	7.32011e+08	8.04665e+08	7.16991e+08	High	High	High	High
FALSE	High	Master Protein	B0R068	Sodium/potassium-transporting ATPase subunit alpha OS=Danio rerio OX=7955 GN=atp1a1b PE=1 SV=1	44	48	1633	16	1025	112.7	5.35	5885.37							B0R068					1.067	0.09	0.458671	0.7576	9.91	7.32	1.67294e+09	1539923984	1648075797	1.4635e+09	1729016186	1824534764	1.57205e+09	1321461532	1647662328	1823053995	1841536930	1661939230	1.63529e+09	1.49165e+09	1.60494e+09	1.55324e+09	High	High	High	High
FALSE	High	Master Protein	A9JRS6	Keratin 4 OS=Danio rerio OX=7955 GN=krt4 PE=1 SV=1	67	53	1973	1	497	54	5.39	5833.28							A9JRS6					1.03	0.04	0.949253	0.989336	15.99	10.19	1.96595e+10	2.73318e+10	2.20814e+10	2.38996e+10	2.28462e+10	20704342357	1.66266e+10	1.7993e+10	23702576515	2.29827e+10	2.23505e+10	25313197245	2.17978e+10	1.74722e+10	21502448209	2.28562e+10	High	High	High	High
FALSE	High	Master Protein	A0A2R8Q720	Uncharacterized protein OS=Danio rerio OX=7955 GN=flna PE=1 SV=1	49	93	1684	78	2545	271.6	5.96	5824.5							A0A2R8Q720					1.035	0.05	0.967444	0.992875	8.22	11.85	9.57593e+08	1.08875e+09	9.54734e+08	1.05472e+09	1.01337e+09	1.02759e+09	8.82015e+08	8.62163e+08	9.73087e+08	9.27258e+08	8.66867e+08	1.18289e+09	9.6893e+08	1.00042e+09	1.07377e+09	1.21215e+09	High	High	High	High
FALSE	High	Master Protein	F1QK60	Keratin 4 OS=Danio rerio OX=7955 GN=krt4 PE=1 SV=1	67	53	1955	1	497	54	5.39	5793.96	cell organization and biogenesis;other biological processes	cytoskeleton	bone, tooth or skin structural activity	Pf00038, Pf16208	[GO:0030280]; GO:0005198; GO:0003674 [GO:0031424]; GO:0032501; GO:0030216; GO:0008150; GO:0009913; GO:0043588; GO:0030855; GO:0008544; GO:0048513; GO:0030154; GO:0060429; GO:0009888; GO:0048856; GO:0048869; GO:0032502; GO:0009987 [GO:0045095]; GO:0005882; GO:0099513; GO:0045111; GO:0099512; GO:0005856; GO:0099081; GO:0043232; GO:0099080; GO:0043228; GO:0043229; GO:0110165; GO:0043226; GO:0005622;…	794486	A0A8M1P5N6; dre:794486; F1QK60	ENSDARG00000017624		cb59		0.916	-0.13	0.0547191	0.168192	22.8	32.57	234807344	265537584	137146512	157938208	156887744	235533696	198400736	201243792		328864384	208777792	134939248	211335008	181929408	183954240	140835360	High	High	High	High
FALSE	High	Master Protein	F1Q4X1	Collagen, type VI, alpha 3 OS=Danio rerio OX=7955 GN=col6a3 PE=1 SV=2	40	91	1684	2	2854	309.1	7.3	5771.65							F1Q4X1					1.046	0.07	0.767146	0.927808	12.85	11.89	1.29378e+09	1.33145e+09	1.40356e+09	1.5457e+09	1180405158	1.27565e+09	1.06189e+09	1.07736e+09	1.29704e+09	1.2381e+09	1.26212e+09	1.70149e+09	1.28464e+09	1.31136e+09	1.27614e+09	1.51182e+09	High	High	High	High
FALSE	High	Master Protein	Q6P271	Sodium/potassium-transporting ATPase subunit alpha OS=Danio rerio OX=7955 GN=atp1a3a PE=1 SV=1	43	45	1564	12	1023	112.5	5.38	5733.85	transport;developmental processes;other biological processes	plasma membrane;other membranes	transporter activity;other molecular function	Pf00122, Pf00689, Pf00690, Pf13246	[GO:0005391]; GO:0008554; GO:0008556; GO:0010248; GO:0015081; GO:0015662; GO:0019829; GO:0015079; GO:0034220; GO:0046873; GO:0035725; GO:0140358; GO:0008324; GO:0022853; GO:0042626; GO:0071805; GO:0006811; GO:0055085; GO:0022890; GO:0030001; GO:0006814; GO:0098655; GO:0098662; GO:0015075; GO:0022804; GO:0015399; GO:0140657; GO:0006813; GO:0006810; GO:0009987; GO:0015318; GO:0006812; GO:0098660; G…	64610	dre:64610; F6NKR9; Q1LUA0; Q6P271	ENSDARG00000018259		atp[a]3B	Ion transport by P-type ATPases; Ion homeostasis	1.043	0.06	0.822179	0.95143	8.83	6.2	2.49426e+09	2470276621	2.7281e+09	2.72152e+09	2330698727	2751337838	2289443561	2.18071e+09	2469995298	2596374671	2417098309	2907823286	2.51409e+09	2685475571	2627174628	2.76972e+09	High	High	High	High
FALSE	High	Master Protein	A9C3Q4	Calcium-transporting ATPase OS=Danio rerio OX=7955 GN=atp2a2a PE=1 SV=1	29	30	1693	7	1042	114.8	5.3	5681.73	transport;developmental processes;other biological processes	other membranes;cytosol;ER/Golgi	transporter activity;other molecular function	Pf00122, Pf00689, Pf00690, Pf00702, Pf13246	[GO:0001947]; GO:0003143; GO:0061371; GO:0048598; GO:0060562; GO:0003007; GO:0035050; GO:0048562; GO:0007368; GO:0007507; GO:0009653; GO:0009790; GO:0002009; GO:0035239; GO:0009887; GO:0035295; GO:0060429; GO:0048568; GO:0009855; GO:0060972; GO:0048513; GO:0072359; GO:0032502; GO:0048856; GO:0007275; GO:0048729; GO:0009888; GO:0009799; GO:0003002; GO:0048731; GO:0008150; GO:0032501; GO:0007389 [G…	393940	A0A8M2BEU8; A9C3Q4	ENSDARG00000029439		atp2a2		0.996	-0.01	0.658289	0.883008	18.2	20.5	1.80511e+08	1.83372e+08	1.98376e+08	190797320	166627894	2.00328e+08	157544713	1.03952e+08	190663500	2.08908e+08	1.73767e+08	2.38467e+08	1.76296e+08	1.2592e+08	1.3503e+08	177566534	High	High	High	High
FALSE	High	Master Protein	Q08BA1	ATP synthase subunit alpha OS=Danio rerio OX=7955 GN=atp5fa1 PE=1 SV=1	60	34	1615	34	551	59.7	9.03	5671.26	other metabolic processes;stress response;transport	other membranes;mitochondrion	transporter activity;other molecular function	Pf00006, Pf00306, Pf02874	[GO:0005524]; GO:0032559; GO:0035639; GO:0030554; GO:0032555; GO:0043168; GO:1901265; GO:1901363; GO:0017076; GO:0032553; GO:0043167; GO:0097159; GO:0036094; GO:0000166; GO:0097367; GO:0005488; GO:0003674 [GO:0005754]; GO:0045267; GO:0098800; GO:0000275; GO:0098796; GO:0045261; GO:0098798; GO:0005743; GO:0005753; GO:0032991; GO:0016020; GO:0033178; GO:0005622; GO:0045259; GO:0005739; GO:0019866; …	553755	A0A8M1NBR4; dre:553755; Q08BA1	ENSDARG00000010149	Oxidative phosphorylation; Electron transport chain	atp5a1	Formation of ATP by chemiosmotic coupling; Cristae formation; Mitochondrial protein degradation	1.046	0.07	0.76574	0.927404	14.8	17.28	8.87995e+09	8.40277e+09	11204565609	1.21651e+10	1.06366e+10	9.82263e+09	9.1426e+09	8.0186e+09	1.13914e+10	1.09042e+10	8.84002e+09	1.39969e+10	8.58437e+09	9.31672e+09	1.00847e+10	1.21639e+10	High	High	High	High
FALSE	High	Master Protein	Q1LXJ1	Keratin 17 OS=Danio rerio OX=7955 GN=krt17 PE=1 SV=1	84	42	1687	19	423	46.3	5.49	5480.62	other biological processes	cytoskeleton	other molecular function	Pf00038	[GO:0005198]; GO:0003674 [GO:0005856]; GO:0043232; GO:0043228; GO:0043229; GO:0043226; GO:0005622; GO:0110165; GO:0005575 [GO:0005882]; GO:0099513; GO:0045111; GO:0099512; GO:0005856; GO:0099081; GO:0043232; GO:0099080; GO:0043228; GO:0043229; GO:0110165; GO:0043226; GO:0005622; GO:0005575 [GO:0031101]; GO:0042246; GO:0031099; GO:0048589; GO:0048856; GO:0040007; GO:0032502; GO:0008150	100034647	A8E594; dre:100034647; Q1LXJ1	ENSDARG00000094041		si:dkeyp-113d7.7		1.018	0.03	0.741935	0.917985	24.47	22.06	8.34874e+08	9.93758e+08	1.054e+09	1081337185	6.78754e+08	6.25206e+08	6.53245e+08	6.17935e+08	9.94166e+08	9.35247e+08	9.18047e+08	1004821055	6.72988e+08	5.50226e+08	7.40373e+08	633280580	High	High	High	High
FALSE	High	Master Protein	Q8AY63	Creatine kinase OS=Danio rerio OX=7955 GN=ckbb PE=1 SV=1	72	25	1510	17	381	42.9	5.8	5480.3	other metabolic processes		kinase activity;other molecular function	Pf00217, Pf02807	[GO:0004111]; GO:0016301; GO:0016775; GO:0016772; GO:0016740; GO:0003824; GO:0003674 [GO:0005524]; GO:0032559; GO:0035639; GO:0030554; GO:0032555; GO:0043168; GO:1901265; GO:1901363; GO:0017076; GO:0032553; GO:0043167; GO:0097159; GO:0036094; GO:0000166; GO:0097367; GO:0005488; GO:0003674 [GO:0016310]; GO:0006796; GO:0006793; GO:0044237; GO:0008152; GO:0009987; GO:0008150 [GO:0046314]; GO:0006603…	140744	dre:140744; F6NHN4; Q6P2V2; Q8AY63	ENSDARG00000043257		ckb	RND3 GTPase cycle; Creatine metabolism	1.058	0.08	0.578308	0.840778	8.49	12.88	5030483404	5.47626e+09	6.01373e+09	4.97217e+09	5.42996e+09	5167725626	4.94994e+09	4.54643e+09	6.32632e+09	5852267405	5.10355e+09	6.99435e+09	5.43046e+09	5.06388e+09	4.82852e+09	5.99442e+09	High	High	High	High
FALSE	High	Master Protein	A0A2R8RQR8	Myomesin 2a OS=Danio rerio OX=7955 GN=myom2a PE=1 SV=1	52	72	1622	2	1351	148.7	7.5	5447.07							A0A2R8RQR8					0.974	-0.04	0.540634	0.817975	12.4	30.21	77612112	90695435	79863010	81015405	71378936	58863844	70083780	73587947	57284120	27051160	72641366	87460228	59670488	48186155	67841582	77342080	High	High	High	High
FALSE	High	Master Protein	A0A0R4J8E6	Pre-mRNA-processing factor 8 OS=Danio rerio OX=7955 GN=prpf8 PE=1 SV=1	51	105	1680	104	2342	274.2	8.84	5372.65	cell organization and biogenesis;RNA metabolism OR transcription;other metabolic processes	nucleus	nucleic acid binding activity;other molecular function	Pf01398, Pf08082, Pf08083, Pf08084, Pf10596, Pf10597, Pf10598, Pf12134	[GO:0000244]; GO:0000387; GO:0022618; GO:0000398; GO:0065003; GO:0071826; GO:0022613; GO:0000377; GO:0006397; GO:0022607; GO:0043933; GO:0044085; GO:0000375; GO:0006396; GO:0016071; GO:0016043; GO:0071840; GO:0008380; GO:0016070; GO:0010467; GO:0009987; GO:0090304; GO:0009059; GO:0008150; GO:0006139; GO:0043170; GO:0044249; GO:1901576; GO:0006725; GO:0034641; GO:0044238; GO:0046483; GO:1901360; G…	393951	A0A0R4J8E6; A0A8M2B4I2; dre:393951	ENSDARG00000026180	mRNA processing	id:ibd1257		1.035	0.05	0.96293	0.991683	14.32	15.21	7.50042e+08	7.38765e+08	6.78466e+08	7.73975e+08	7.78362e+08	7.04119e+08	5.78654e+08	504420758	7.55398e+08	7.66579e+08	6.5425e+08	9.99323e+08	6.52434e+08	7.55632e+08	6.51787e+08	7.66883e+08	High	High	High	High
FALSE	High	Master Protein	F1Q7G3	Keratin 92 OS=Danio rerio OX=7955 GN=krt92 PE=1 SV=1	86	43	1647	21	431	47.3	5.34	5342.87							F1Q7G3					0.994	-0.01	0.391129	0.703391	31.53	28.17	9.65575e+08	9.93686e+08	1.54906e+09	1.78964e+09	1.08136e+09	1.06551e+09	7.67006e+08	824763432	1.0394e+09	9.2183e+08	1.60196e+09	1.84945e+09	1.92585e+09	1.08016e+09	1.58312e+09	1.14522e+09	High	High	High	High
FALSE	High	Master Protein	Q9DEU2	Sodium/potassium-transporting ATPase subunit alpha OS=Danio rerio OX=7955 GN=atp1a3b PE=1 SV=1	39	41	1449	8	1023	112.6	5.5	5313.81							Q9DEU2					1.025	0.04	0.976677	0.994718	16.62	26.83	162918749	1.40127e+08	1.15084e+08	136570028	1.28666e+08	1.43846e+08	107336194	9.73712e+07	164196438	1.42827e+08	150816529	1.65194e+08	1.29736e+08	147256579	9.92055e+07	6.16943e+07	High	High	High	High
FALSE	High	Master Protein	P13104	Tropomyosin alpha-1 chain OS=Danio rerio OX=7955 GN=tpma PE=2 SV=1	74	43	1661	4	284	32.7	4.74	5263.07	cell organization and biogenesis;other biological processes	cytoskeleton;other cell component	cytoskeletal activity;other molecular function	Pf00261	[GO:0005737]; GO:0110165; GO:0005622; GO:0005575 [GO:0005884]; GO:0099513; GO:0015629; GO:0099512; GO:0005856; GO:0099081; GO:0043232; GO:0099080; GO:0043228; GO:0043229; GO:0110165; GO:0043226; GO:0005622; GO:0005575 [GO:0006936]; GO:0003012; GO:0003008; GO:0032501; GO:0008150 [GO:0007015]; GO:0097435; GO:0030036; GO:0016043; GO:0007010; GO:0030029; GO:0071840; GO:0006996; GO:0009987; GO:0008150…	30324	A0A8D8FX50; P13104			tpma		1.049	0.07	0.718601	0.910035	17.63	17.5	1.90388e+10	1.96167e+10	1.88498e+10	2.23915e+10	2.40902e+10	17313537435	1.38795e+10	1.57355e+10	2.15628e+10	2.15267e+10	2.13375e+10	2.84693e+10	2.10095e+10	1.44206e+10	2.20201e+10	2.20416e+10	High	High	High	High
FALSE	High	Master Protein	A0A0R4INP3	Myomesin 2a OS=Danio rerio OX=7955 GN=myom2a PE=1 SV=1	48	73	1582	3	1489	164.6	8.12	5247.55							A0A0R4INP3					1.019	0.03	0.757488	0.924918	16.57	11.85	3.40627e+09	3.80504e+09	4.11188e+09	4.19804e+09	3.46669e+09	3.70457e+09	2.76059e+09	2.59929e+09	3.36764e+09	3.50293e+09	2.88695e+09	4.27328e+09	3.26104e+09	3.25407e+09	3.34825e+09	3.74109e+09	High	n/a	n/a	High
FALSE	High	Master Protein	A0A0R4IGQ8	Myomesin 1b OS=Danio rerio OX=7955 GN=myom1b PE=1 SV=2	51	81	1583	10	1632	181.1	5.5	5221.02							A0A0R4IGQ8					0.982	-0.03	0.251425	0.539204	16.35	10.44	2.17589e+09	2.34985e+09	2.35419e+09	2.41314e+09	2.20607e+09	2.41457e+09	1.78402e+09	1.44265e+09	2.2613e+09	2.23667e+09	2.09832e+09	2.69509e+09	1.98856e+09	1980385614	2.14997e+09	2354169193	High	High	High	High
FALSE	High	Master Protein	A0A2R8Q860	Heat shock cognate 71 kDa protein OS=Danio rerio OX=7955 GN=hspa8 PE=1 SV=1	64	39	1679	11	654	71.7	5.41	5205.19							A0A2R8Q860					1.074	0.1	0.38155	0.696677	8.33	7.52	6.34183e+09	5.8091e+09	6.49047e+09	6.23736e+09	6.49967e+09	6.27466e+09	5.57487e+09	5.08882e+09	6.48805e+09	6.52973e+09	6.10127e+09	7.41677e+09	5.98637e+09	6.68685e+09	6.19938e+09	7.08904e+09	High	High	High	High
FALSE	High	Master Protein	B3DFS9	Myosin, heavy chain 11a, smooth muscle OS=Danio rerio OX=7955 GN=myh11a PE=1 SV=1	53	104	1528	74	1974	227.6	5.57	5196.32							B3DFS9					1.05	0.07	0.704613	0.903066	16.28	13.6	589429101	6.61412e+08	6.65686e+08	7.29813e+08	5.38265e+08	5.3797e+08	4.68033e+08	476710035	5.2916e+08	5.82459e+08	6.36335e+08	7.54062e+08	508313721	5.79354e+08	6.15391e+08	7.03947e+08	High	High	High	High
FALSE	High	Master Protein	F1R0H8	Dystrophin OS=Danio rerio OX=7955 GN=dmd PE=1 SV=1	44	129	1552	125	3633	416.8	5.73	5187.99							F1R0H8					1	0	0.486358	0.780736	18.75	29.89	3.77188e+08	3.70312e+08	4.32937e+08	5.27412e+08	4.67663e+08	374242765	2.99863e+08	3.29777e+08	3.24195e+08	3.91381e+08	3.7314e+08	6.67346e+08	4.07525e+08	3.02137e+08	3.19968e+08	3.49559e+08	High	High	High	High
FALSE	High	Master Protein	Q6DHB6	Keratin 91 OS=Danio rerio OX=7955 GN=krt91 PE=1 SV=1	88	46	1710	23	466	50	5.43	5172.13		cytoskeleton	other molecular function	Pf00038	[GO:0005198]; GO:0003674 [GO:0005856]; GO:0043232; GO:0043228; GO:0043229; GO:0043226; GO:0005622; GO:0110165; GO:0005575 [GO:0005882]; GO:0099513; GO:0045111; GO:0099512; GO:0005856; GO:0099081; GO:0043232; GO:0099080; GO:0043228; GO:0043229; GO:0110165; GO:0043226; GO:0005622; GO:0005575	445051	A8E5G0; dre:445051; Q6DHB6	ENSDARG00000036830		fa97a07		1.001	0	0.48027	0.775945	17.04	10.39	2.02142e+09	1.95104e+09	1.58392e+09	1.93286e+09	1.52338e+09	1.42331e+09	1.26213e+09	1.50041e+09	1.68459e+09	1.6958e+09	1.63234e+09	1.55746e+09	1.5948e+09	1.32137e+09	1.64606e+09	1.28127e+09	High	High	High	High
FALSE	High	Master Protein	Q66I73	Myosin light chain, phosphorylatable, fast skeletal muscle b OS=Danio rerio OX=7955 GN=mylpfb PE=1 SV=1	86	19	1422	3	170	19.1	4.69	5134.27	other biological processes	cytoskeleton;other cell component	other molecular function	Pf13405	[GO:0005509]; GO:0046872; GO:0043169; GO:0043167; GO:0036094; GO:0005488; GO:0003674 [GO:0005737]; GO:0110165; GO:0005622; GO:0005575 [GO:0007519]; GO:0060537; GO:0060538; GO:0009888; GO:0007517; GO:0048856; GO:0048513; GO:0061061; GO:0032502; GO:0008150 [GO:0016459]; GO:0032991; GO:0015629; GO:0005575; GO:0005856; GO:0043232; GO:0043228; GO:0043229; GO:0043226; GO:0005622; GO:0110165 [GO:0033275…	447930	A0A8D8ADX0; dre:447930; Q66I73			mylpfb		1.031	0.04	0.961964	0.991579	13.64	4.43	5.24532e+09	4.34009e+09	5.17227e+09	4828950200	4892272327	4.81689e+09	3.77442e+09	3.57151e+09	5.2039e+09	4.9332e+09	4.74614e+09	5.03234e+09	4.60753e+09	4913004318	4.90159e+09	5.26985e+09	High	High	High	High
FALSE	High	Master Protein	F1QSR3	Tenascin N OS=Danio rerio OX=7955 GN=tnn PE=1 SV=2	60	49	1319	6	1020	111.9	6.2	5102.46	cell adhesion;cell organization and biogenesis;developmental processes	non-structural extracellular;extracellular matrix	signal transduction activity or receptor binding	Pf00041, Pf00147, Pf18720	[GO:0005178]; GO:0005102; GO:0044877; GO:0050839; GO:0005515; GO:0005488; GO:0003674 [GO:0005615]; GO:0110165; GO:0005576; GO:0005575 [GO:0007160]; GO:0031589; GO:0007155; GO:0009987; GO:0008150 [GO:0062023]; GO:0031012; GO:0030312; GO:0110165; GO:0071944; GO:0005575 [GO:1990138]; GO:0048588; GO:0060560; GO:0048812; GO:0016049; GO:0048589; GO:0048468; GO:0009653; GO:0120039; GO:0031175; GO:000998…	30234	A0A8M2BIJ7; F1QSR3	ENSDARG00000024829		tenw		1.061	0.09	0.538872	0.816557	13.3	12.63	3.49579e+09	3.55399e+09	3.92011e+09	4.57106e+09	3.62819e+09	3.75463e+09	3.30171e+09	2.90501e+09	3.7482e+09	3.56296e+09	3355367239	4.95234e+09	3.94402e+09	3.83017e+09	3826361620	4349284109	High	High	High	High
FALSE	High	Master Protein	B8A518	Tubulin alpha chain OS=Danio rerio OX=7955 GN=tuba1c PE=3 SV=1	58	26	1447	3	451	50.1	5.06	4980.56	cell cycle OR cell proliferation;cell organization and biogenesis;other biological processes	cytoskeleton;other cell component	cytoskeletal activity;other molecular function	Pf00091, Pf03953	[GO:0000226]; GO:0007010; GO:0007017; GO:0006996; GO:0009987; GO:0016043; GO:0008150; GO:0071840 [GO:0000278]; GO:0007049; GO:0009987; GO:0008150 [GO:0005200]; GO:0005198; GO:0007010; GO:0003674; GO:0006996; GO:0016043; GO:0071840; GO:0009987; GO:0008150 [GO:0005525]; GO:0032561; GO:0035639; GO:0019001; GO:0032555; GO:0043168; GO:1901265; GO:1901363; GO:0017076; GO:0032553; GO:0043167; GO:0097159…	108255063; 108275941; 108431526; 108932567; 573122	A0A2D0PMB4; A0A3B1IPQ6; A0A3B4DMR1; A0A498LNT8; A0A4W4HEY6; A0A553QF27; A0A5N5LWP7; A0A6J2VL72; A0A7J6A6X5; A0A7J6BNE8; A0A8C1CGR7; A0A8C1G2L9; A0A8C9WP11; A0A8J7NQ33; A0A8M1NER1; A0A8T3D8J8; A0A9D3LTS0; A0A9D3NCP9; A0A9D3Q428; B8A518; dre:573122; ipu:108255063; ipu:108275941; sfm:108932567	ENSAMXG00000005679; ENSCCRG00000025685; ENSCCRG00010000975; ENSDARG00000055216; ENSEEEG00000023470; ENSIPUG00000012771; ENSIPUG00000022235; ENSPNAG00000008712; ENSSFOG00015030076		LOC108255063; LOC108932567; LOC109046534; LOC113588694; LOC115813648; Tuba1b_1; tuba1l		1.009	0.01	0.603193	0.855067	5.53	8.1	1.27739e+10	1.39274e+10	1.21827e+10	1.35058e+10	1.45571e+10	1.35955e+10	1.33916e+10	1.28519e+10	1.40874e+10	1.45028e+10	1.32346e+10	1.39164e+10	1.41007e+10	1.23843e+10	1.19373e+10	1.52936e+10	High	High	High	High
FALSE	High	Master Protein	Q75U66	Periostin OS=Danio rerio OX=7955 GN=postnb PE=1 SV=1	52	30	1246	1	782	85.8	7.5	4978.05	cell adhesion;cell organization and biogenesis;other biological processes	non-structural extracellular;extracellular matrix	other molecular function	Pf02469	[GO:0005615]; GO:0110165; GO:0005576; GO:0005575 [GO:0007155]; GO:0009987; GO:0008150 [GO:0016203]; GO:0032501; GO:0060538; GO:0008150; GO:0007517; GO:0048513; GO:0061061; GO:0048856; GO:0032502 [GO:0030198]; GO:0043062; GO:0045229; GO:0016043; GO:0071840; GO:0009987; GO:0008150 [GO:0031012]; GO:0030312; GO:0110165; GO:0071944; GO:0005575 [GO:0050839]; GO:0005515; GO:0005488; GO:0003674	337176	A0A0R4IWU6; B3DG50; Q75U66	ENSDARG00000104267		postn		1.053	0.08	0.653368	0.880542	15.68	16.72	2.56804e+09	2.07405e+09	2.60077e+09	2.88017e+09	2.50416e+09	2.82787e+09	2.35554e+09	1.73599e+09	2.76568e+09	2.55026e+09	2.17583e+09	3.3105e+09	2.3546e+09	2.6239e+09	2.73495e+09	3545604357	High	High	High	High
FALSE	High	Master Protein	E7EXD7	Histone H2A OS=Danio rerio OX=7955 GN=si:ch211-113a14.19 PE=3 SV=1	70	12	1376	1	128	13.7	10.89	4954.2	stress response;other biological processes	non-structural extracellular;nucleus;other cell component	nucleic acid binding activity;other molecular function	Pf00125, Pf16211	[GO:0000786]; GO:0032993; GO:0000785; GO:0032991; GO:0005694; GO:0005575; GO:0043232; GO:0043228; GO:0043229; GO:0043226; GO:0005622; GO:0110165 [GO:0003677]; GO:0003676; GO:0097159; GO:0005488; GO:0003674 [GO:0005615]; GO:0110165; GO:0005576; GO:0005575 [GO:0005634]; GO:0043231; GO:0043227; GO:0043229; GO:0043226; GO:0005622; GO:0110165; GO:0005575 [GO:0030527]; GO:0005198; GO:0003674 [GO:004508…	100148591; 100334934; 560527; 561187; 563177; 570115	A0A8M1REI3; dre:100148591; dre:100334934; dre:560527; dre:561187; dre:563177; dre:570115; E7EXD7	ENSDARG00000109926; ENSDARG00000111536; ENSDARG00000113481; ENSDARG00000113707; ENSDARG00000115875		si:dkey-261m9.11		1.187	0.25	0.00170541	0.00682166	18.08	17.77	3.0274e+10	2.91141e+10	3.05135e+10	3.34844e+10	2.8441e+10	2.82023e+10	1.82968e+10	2.18411e+10	2.74996e+10	2.61022e+10	2.17681e+10	3.0863e+10	3.81816e+10	3.04113e+10	2.539e+10	3.39135e+10	High	High	High	High
FALSE	High	Master Protein	Q6NYQ7	Proton-translocating NAD(P)(+) transhydrogenase OS=Danio rerio OX=7955 GN=nnt PE=1 SV=1	44	39	1270	39	1079	112.7	6.84	4948.51	other metabolic processes;transport	other membranes	other molecular function	Pf01262, Pf02233, Pf05222, Pf12769	[GO:0006740]; GO:0006091; GO:0006739; GO:0044237; GO:0006163; GO:0046496; GO:0008152; GO:0009987; GO:0009117; GO:0072521; GO:0019362; GO:0008150; GO:0006753; GO:0006725; GO:0034641; GO:0046483; GO:1901360; GO:1901564; GO:0072524; GO:0006796; GO:0019637; GO:0055086; GO:0006807; GO:0071704; GO:0006793; GO:0006139; GO:0044281; GO:0044238 [GO:0008746]; GO:0016652; GO:0016651; GO:0016491; GO:0003824; …	406619	A9JRP9; dre:406619; Q6NYQ7	ENSDARG00000023536		wu:fa20d10	Citric acid cycle (TCA cycle)	1.08	0.11	0.313784	0.621116	10.58	8.22	2.72066e+09	2498327991	2.62401e+09	2.95609e+09	2.48785e+09	2.46053e+09	2.1852e+09	2.15097e+09	2.90176e+09	2.59136e+09	2.40464e+09	2.89056e+09	2278192359	2.67396e+09	2.70055e+09	2719999526	High	High	High	High
FALSE	High	Master Protein	A0A0R4IS83	Periostin, osteoblast-specific factor b OS=Danio rerio OX=7955 GN=postnb PE=1 SV=1	53	30	1241	1	797	87.5	7.03	4944.86	cell adhesion;cell organization and biogenesis;other biological processes	non-structural extracellular;extracellular matrix	other molecular function	Pf02469	[GO:0005615]; GO:0110165; GO:0005576; GO:0005575 [GO:0007155]; GO:0009987; GO:0008150 [GO:0016203]; GO:0032501; GO:0060538; GO:0008150; GO:0007517; GO:0048513; GO:0061061; GO:0048856; GO:0032502 [GO:0030198]; GO:0043062; GO:0045229; GO:0016043; GO:0071840; GO:0009987; GO:0008150 [GO:0031012]; GO:0030312; GO:0110165; GO:0071944; GO:0005575 [GO:0050839]; GO:0005515; GO:0005488; GO:0003674	337176	A0A0R4IS83; A0A8M3AHK2	ENSDARG00000104267		fa99h07		1.013	0.02	0.968902	0.992989	14.16	16.38	2.71506e+06		3.62556e+06	3.56616e+06	3777948	2.72561e+06	3.44206e+06							3643579		2.88732e+06	High	n/a	High	High
FALSE	High	Master Protein	F1QV31	Keratin 5 OS=Danio rerio OX=7955 GN=krt5 PE=1 SV=1	58	51	1667	15	566	59.1	5.41	4943.19	cell organization and biogenesis;other biological processes	cytoskeleton	bone, tooth or skin structural activity	Pf00038, Pf16208	[GO:0030280]; GO:0005198; GO:0003674 [GO:0031101]; GO:0042246; GO:0031099; GO:0048589; GO:0048856; GO:0040007; GO:0032502; GO:0008150 [GO:0031424]; GO:0032501; GO:0030216; GO:0008150; GO:0009913; GO:0043588; GO:0030855; GO:0008544; GO:0048513; GO:0030154; GO:0060429; GO:0009888; GO:0048856; GO:0048869; GO:0032502; GO:0009987 [GO:0045095]; GO:0005882; GO:0099513; GO:0045111; GO:0099512; GO:0005856…	797351	A0A8M1PBF5; dre:797351; F1QV31	ENSDARG00000058371; ENSDARG00000112017		ckii	Neutrophil degranulation; Formation of the cornified envelope	1.025	0.04	0.8677	0.966946	14.05	22.44	3.17313e+09	3.2715e+09	2.89692e+09	3.63292e+09	3.05286e+09	2.79536e+09	2.40689e+09	2.44128e+09	2.78355e+09	2.67499e+09	2.04381e+09	3.74932e+09	2.83229e+09	2.03926e+09	3.23365e+09	2174119586	High	High	High	High
FALSE	High	Master Protein	Q6NWJ5	Tubulin alpha chain OS=Danio rerio OX=7955 GN=tuba8l4 PE=1 SV=1	56	24	1418	2	450	50	5.06	4905.56	cell organization and biogenesis;other biological processes	cytoskeleton;other cell component	cytoskeletal activity;other molecular function	Pf00091, Pf03953	[GO:0005200]; GO:0005198; GO:0007010; GO:0003674; GO:0006996; GO:0016043; GO:0071840; GO:0009987; GO:0008150 [GO:0005525]; GO:0032561; GO:0035639; GO:0019001; GO:0032555; GO:0043168; GO:1901265; GO:1901363; GO:0017076; GO:0032553; GO:0043167; GO:0097159; GO:0036094; GO:0000166; GO:0097367; GO:0005488; GO:0003674 [GO:0005737]; GO:0110165; GO:0005622; GO:0005575 [GO:0005874]; GO:0099513; GO:0015630…	107551929	A0A672TB32; A0A6P6NVB4; A0A8C1SSD2; caua:113050931; caua:113091408; Q6NWJ5; sgh:107551929	ENSCCRG00015005447; ENSCCRG00015045228; ENSSGRG00000055130		LOC107551929; LOC109052333; LOC113091408		0.989	-0.02	0.327517	0.637421	26.93	48.22	970793088	8.92527e+08	9.06398e+08	9.52705e+08	3.07236e+08	9.46787e+08	8.34458e+08	733070752	934457152	1029002846	3.00584e+08	9.88888e+08	2.63131e+08	3.31166e+08	8.68715e+08	905403875	High	High	High	High
FALSE	High	Master Protein	A0A0R4IUZ8	Myomesin 1b OS=Danio rerio OX=7955 GN=myom1b PE=1 SV=1	49	72	1461	1	1458	161.5	5.22	4829.27							A0A0R4IUZ8					1.632	0.71	0.000201199	0.000848145	36.86	98.47							6.16156e+06	10505905			7.40093e+06	47356448	6.94759e+06	4947928	8645057	33315023	n/a	n/a	n/a	n/a
FALSE	High	Master Protein	F1R3G4	Myosin, heavy chain 10, non-muscle OS=Danio rerio OX=7955 GN=myh10 PE=1 SV=1	51	94	1404	1	1992	231	5.54	4819.58	cell cycle OR cell proliferation;cell organization and biogenesis;developmental processes;other biological processes	cytoskeleton;other cell component	cytoskeletal activity;other molecular function	Pf00063, Pf00612, Pf01576, Pf02736	[GO:0000146]; GO:0003774; GO:0140657; GO:0003674 [GO:0000281]; GO:0061640; GO:1903047; GO:0000910; GO:0022402; GO:0000278; GO:0051301; GO:0009987; GO:0007049; GO:0008150 [GO:0005524]; GO:0032559; GO:0035639; GO:0030554; GO:0032555; GO:0043168; GO:1901265; GO:1901363; GO:0017076; GO:0032553; GO:0043167; GO:0097159; GO:0036094; GO:0000166; GO:0097367; GO:0005488; GO:0003674 [GO:0005737]; GO:0110165…	555454	A0A8M3B073; F1R3G4	ENSDARG00000000103																										n/a	n/a	n/a	High
FALSE	High	Master Protein	I3ISA3	Myosin, heavy chain 10, non-muscle OS=Danio rerio OX=7955 GN=myh10 PE=1 SV=1	51	94	1398	1	1986	230.3	5.54	4802.8	cell cycle OR cell proliferation;cell organization and biogenesis;developmental processes;other biological processes	cytoskeleton;other cell component	cytoskeletal activity;other molecular function	Pf00063, Pf00612, Pf01576, Pf02736	[GO:0000146]; GO:0003774; GO:0140657; GO:0003674 [GO:0000281]; GO:0061640; GO:1903047; GO:0000910; GO:0022402; GO:0000278; GO:0051301; GO:0009987; GO:0007049; GO:0008150 [GO:0005524]; GO:0032559; GO:0035639; GO:0030554; GO:0032555; GO:0043168; GO:1901265; GO:1901363; GO:0017076; GO:0032553; GO:0043167; GO:0097159; GO:0036094; GO:0000166; GO:0097367; GO:0005488; GO:0003674 [GO:0005737]; GO:0110165…	555454	A0A8M2BD01; dre:555454; I3ISA3	ENSDARG00000000103				1.077	0.11	0.317776	0.62657	12.17	13.9	5.01221e+08	4.98336e+08	4.65217e+08	4.71186e+08	453833532	5.20963e+08	3.46779e+08	4.15696e+08	3.89141e+08	3.89209e+08	5.11936e+08	5.76637e+08	4.90324e+08	4.5622e+08	466717623	5.35842e+08	n/a	n/a	n/a	n/a
FALSE	High	Master Protein	A0A0G2L009	Dynein, cytoplasmic 1, heavy chain 1 OS=Danio rerio OX=7955 GN=dync1h1 PE=1 SV=1	57	91	1429	91	1765	203.9	6.55	4794.29							A0A0G2L009					1.079	0.11	0.320273	0.628659	14.31	15.78	1.00043e+09	9.35424e+08	1.04619e+09	1.23516e+09	9.18654e+08	9.58057e+08	7.41875e+08	9.26197e+08	9.31466e+08	1.04257e+09	9.17437e+08	1448789723	1.0353e+09	1.00064e+09	1015486322	1107772848	High	High	High	High
FALSE	High	Master Protein	Q6TH14	2-phospho-D-glycerate hydro-lyase OS=Danio rerio OX=7955 GN=eno3 PE=1 SV=1	61	25	1255	21	433	47.4	6.7	4717.69	other metabolic processes	cytosol	other molecular function	Pf00113, Pf03952	[GO:0000015]; GO:1902494; GO:0005829; GO:0032991; GO:0110165; GO:0005737; GO:0005575; GO:0005622 [GO:0000287]; GO:0046872; GO:0043169; GO:0043167; GO:0036094; GO:0005488; GO:0003674 [GO:0004634]; GO:0016836; GO:0016835; GO:0016829; GO:0003824; GO:0003674 [GO:0006096]; GO:0006090; GO:0006091; GO:0016052; GO:0019364; GO:0046032; GO:0046034; GO:0046496; GO:0032787; GO:0044237; GO:0005975; GO:1901575…	378963	A0A8M1PK30; dre:378963; F1QBW7; Q6TH14	ENSDARG00000039007	Glycolysis and gluconeogenesis	ENO1	Gluconeogenesis; Glycolysis	0.959	-0.06	0.0945401	0.264932	12.44	12.04	5.36694e+09	4.69789e+09	4.87596e+09	4.95546e+09	4.80325e+09	4.49128e+09	3.91846e+09	3.61741e+09	5.08643e+09	4.72877e+09	3.99073e+09	5.43594e+09	4.09324e+09	4.30763e+09	4.23816e+09	4009645047	High	High	High	High
FALSE	High	Master Protein	B8JKS7	Sodium/potassium-transporting ATPase subunit alpha OS=Danio rerio OX=7955 GN=atp1a1a.4 PE=1 SV=1	43	46	1341	19	1024	112.4	5.47	4690.66							B8JKS7					1.001	0	0.474806	0.770935	20.63	16.43	7.7771e+08	730014275	857537215	9.59243e+08	1001189030	6.86577e+08	652009248	5.26841e+08	7.99224e+08	8.5968e+08	7.6481e+08	9.98275e+08	5.71749e+08	8.99224e+08	965125642	9.61313e+08	High	High	High	High
FALSE	High	Master Protein	B3DFN3	Lamin B2 OS=Danio rerio OX=7955 GN=lmnb2 PE=1 SV=1	74	56	1347	49	583	65.9	5.26	4679.14	cell organization and biogenesis;transport;other biological processes	cytoskeleton;nucleus	cytoskeletal activity	Pf00038, Pf00932	[GO:0005200]; GO:0005198; GO:0007010; GO:0003674; GO:0006996; GO:0016043; GO:0071840; GO:0009987; GO:0008150 [GO:0005635]; GO:0031967; GO:0005634; GO:0012505; GO:0031975; GO:0043227; GO:0043229; GO:0043231; GO:0110165; GO:0043226; GO:0005622; GO:0005575 [GO:0005652]; GO:0110165; GO:0034399; GO:0005575; GO:0031981; GO:0070013; GO:0005634; GO:0043233; GO:0043229; GO:0043231; GO:0031974; GO:0043226;…	30196	A0A8M1P6M8; B3DFN3; dre:30196	ENSDARG00000101624		fc15d06		1.103	0.14	0.137385	0.355982	12.64	17.46	3.46768e+09	4.20005e+09	3.88711e+09	4.07726e+09	3.6507e+09	4.23521e+09	3.40023e+09	2.86721e+09	3.74542e+09	3.47254e+09	3.66435e+09	5.37072e+09	4.01325e+09	3.78804e+09	3.58662e+09	5.03275e+09	High	High	High	High
FALSE	High	Master Protein	E7EZX1	Histone H2A OS=Danio rerio OX=7955 GN=hist1h2a5 PE=3 SV=1	70	12	1257	1	128	13.7	11.06	4663.54		nucleus;other cell component	nucleic acid binding activity;other molecular function	Pf00125, Pf16211	[GO:0000786]; GO:0032993; GO:0000785; GO:0032991; GO:0005694; GO:0005575; GO:0043232; GO:0043228; GO:0043229; GO:0043226; GO:0005622; GO:0110165 [GO:0003677]; GO:0003676; GO:0097159; GO:0005488; GO:0003674 [GO:0005634]; GO:0043231; GO:0043227; GO:0043229; GO:0043226; GO:0005622; GO:0110165; GO:0005575 [GO:0030527]; GO:0005198; GO:0003674 [GO:0046982]; GO:0046983; GO:0005515; GO:0005488; GO:0003674	559220	A0A8M2BA83; dre:559220; E7EZX1	ENSDARG00000114133		si:dkey-261m9.15		0.304	-1.72	2.59792e-14	1.21929e-13	160.79	120.85	115693		556910408	310560088	6715458	2.63406e+06		2.53789e+06		971873	278420	9.44984e+06	509309	2.61369e+06	1.50762e+07	2.39644e+07	High	Medium	High	High
FALSE	High	Master Protein	B0S6K5	Tenascin N OS=Danio rerio OX=7955 GN=tnn PE=1 SV=1	56	45	1230	2	932	102.4	6.42	4598.04	cell adhesion;cell organization and biogenesis;developmental processes	non-structural extracellular;extracellular matrix	signal transduction activity or receptor binding	Pf00041, Pf00147, Pf18720	[GO:0005178]; GO:0005102; GO:0044877; GO:0050839; GO:0005515; GO:0005488; GO:0003674 [GO:0005615]; GO:0110165; GO:0005576; GO:0005575 [GO:0007160]; GO:0031589; GO:0007155; GO:0009987; GO:0008150 [GO:0062023]; GO:0031012; GO:0030312; GO:0110165; GO:0071944; GO:0005575 [GO:1990138]; GO:0048588; GO:0060560; GO:0048812; GO:0016049; GO:0048589; GO:0048468; GO:0009653; GO:0120039; GO:0031175; GO:000998…	30234	A0A8M1P6P9; B0S6K5; dre:30234	ENSDARG00000024829		tnw		1.142	0.19	0.208715	0.475525	34	35.35	25485248	13912380		28958376	21664746	18482956	11266193	14435870	28858074		21107466	27623598	11870023	13533364	20947448	33137372	High	High	High	High
FALSE	High	Master Protein	A0A0R4ID71	Envoplakin b OS=Danio rerio OX=7955 GN=evplb PE=1 SV=1	56	103	1505	102	1668	192.4	7.99	4480.3							A0A0R4ID71					1.04	0.06	0.879294	0.968974	13.99	4.42	1.27408e+09	1452412213	1.2541e+09	1.33364e+09	1.47414e+09	1.55714e+09	1.05977e+09	1067062836	1.523e+09	1.40759e+09	1.44331e+09	1.55188e+09	1487356607	1438346901	1.34878e+09	1.47267e+09	High	High	High	High
FALSE	High	Master Protein	I3ISA6	Epiplakin 1 OS=Danio rerio OX=7955 GN=eppk1 PE=1 SV=1	53	89	1296	87	5476	611.3	7.46	4465.09	cell organization and biogenesis;stress response	other membranes;cytoskeleton;other cell component	other molecular function	Pf00681	[GO:0005198]; GO:0003674 [GO:0005737]; GO:0110165; GO:0005622; GO:0005575 [GO:0005856]; GO:0043232; GO:0043228; GO:0043229; GO:0043226; GO:0005622; GO:0110165; GO:0005575 [GO:0016020]; GO:0110165; GO:0005575 [GO:0030054]; GO:0110165; GO:0005575 [GO:0042060]; GO:0009611; GO:0006950; GO:0050896; GO:0008150 [GO:0045110]; GO:0022607; GO:0045109; GO:0016043; GO:0044085; GO:0045104; GO:0097435; GO:0071…	101885652	A0A8M1P2Q9; dre:101885652; I3ISA6	ENSDARG00000096359		cb159		1.109	0.15	0.106201	0.290629	12.28	16.36	9.56928e+08	9.88478e+08	1133105295	1.16119e+09	1.13135e+09	1.09416e+09	8.17982e+08	9.00753e+08	1.32126e+09	1.17881e+09	1.06363e+09	1.57999e+09	1.08876e+09	9.51617e+08	1.08779e+09	1226674083	High	High	High	High
FALSE	High	Master Protein	Q5XJ10	Glyceraldehyde-3-phosphate dehydrogenase OS=Danio rerio OX=7955 GN=gapdh PE=2 SV=2	71	21	1285	19	333	35.8	8.12	4421.2	cell organization and biogenesis;protein metabolism;other metabolic processes;other biological processes	cytosol;cytoskeleton;nucleus;other cell component	cytoskeletal activity;other molecular function	Pf00044, Pf02800	[GO:0000226]; GO:0007010; GO:0007017; GO:0006996; GO:0009987; GO:0016043; GO:0008150; GO:0071840 [GO:0004365]; GO:0043891; GO:0016620; GO:0016903; GO:0016491; GO:0003824; GO:0003674 [GO:0005634]; GO:0043231; GO:0043227; GO:0043229; GO:0043226; GO:0005622; GO:0110165; GO:0005575 [GO:0005737]; GO:0110165; GO:0005622; GO:0005575 [GO:0005829]; GO:0110165; GO:0005737; GO:0005575; GO:0005622 [GO:000600…	317743	dre:317743; Q1RM54; Q5XJ10		Glycolysis and gluconeogenesis	gapdh	Gluconeogenesis; Glycolysis	0.961	-0.06	0.106747	0.29171	15.15	17.97	7.56522e+09	6.82728e+09	7.01797e+09	6.93649e+09	7773660246	7.70427e+09	5.05823e+09	5.40286e+09	7.74577e+09	7472489301	5.11859e+09	7.748e+09	5.13753e+09	5.9214e+09	5.7046e+09	7.44054e+09	High	High	High	High
FALSE	High	Master Protein	Q6P0W3	Tropomyosin 3 OS=Danio rerio OX=7955 GN=tpm3 PE=1 SV=1	69	36	1349	5	284	32.9	4.74	4396.69	cell organization and biogenesis;other biological processes	cytoskeleton	cytoskeletal activity	Pf00261	[GO:0005884]; GO:0099513; GO:0015629; GO:0099512; GO:0005856; GO:0099081; GO:0043232; GO:0099080; GO:0043228; GO:0043229; GO:0110165; GO:0043226; GO:0005622; GO:0005575 [GO:0006936]; GO:0003012; GO:0003008; GO:0032501; GO:0008150 [GO:0007015]; GO:0097435; GO:0030036; GO:0016043; GO:0007010; GO:0030029; GO:0071840; GO:0006996; GO:0009987; GO:0008150 [GO:0014866]; GO:0030239; GO:0010927; GO:0031032…	373076	A0A8M1PD40; Q6P0W3	ENSDARG00000005162		zgc:77592	RHOV GTPase cycle	1.12	0.16	0.0634035	0.191084	39.1	37.44	570670168	1.08404e+09	4.91429e+08	6.00557e+08	8.66107e+08	4.74509e+08	4.34883e+08	3.89666e+08	1.14262e+09	448962963	6.5077e+08	9.90833e+08	551279648	574726320	5.58243e+08	480690329	High	High	High	High
FALSE	High	Master Protein	B0S754	Activating signal cointegrator 1 complex subunit 3 OS=Danio rerio OX=7955 GN=snrnp200 PE=1 SV=1	48	93	1358	93	2134	243.8	6.07	4393.43	cell organization and biogenesis;RNA metabolism OR transcription;other metabolic processes;other biological processes	nucleus	nucleic acid binding activity;other molecular function	Pf00270, Pf00271, Pf02889, Pf18149, Pf21188	[GO:0000388]; GO:0022618; GO:0000393; GO:0065003; GO:0071826; GO:0022613; GO:0000398; GO:0022607; GO:0043933; GO:0044085; GO:0000377; GO:0006397; GO:0016043; GO:0071840; GO:0000375; GO:0006396; GO:0016071; GO:0009987; GO:0008380; GO:0016070; GO:0010467; GO:0008150; GO:0090304; GO:0009059; GO:0006139; GO:0043170; GO:0044249; GO:1901576; GO:0006725; GO:0034641; GO:0044238; GO:0046483; GO:1901360; G…	799690	A0A8M1NGM4; B0S754; dre:799690	ENSDARG00000077536; ENSDARG00000114486		fb63a09	mRNA Splicing - Major Pathway	1.023	0.03	0.83072	0.954123	5.96	9.13	6.9149e+08	5.83199e+08	6.28762e+08	6.01425e+08	5.97467e+08	6.39321e+08	5.81398e+08	6.02163e+08	6.55171e+08	6.41377e+08	5.64723e+08	7.27818e+08	5.63269e+08	6.3317e+08	582672689	6.73526e+08	High	High	High	High
FALSE	High	Master Protein	F1Q924	Collagen, type VI, alpha 4a (Fragment) OS=Danio rerio OX=7955 GN=col6a4a PE=1 SV=1	39	86	1309	86	2543	278	7.44	4375.36							F1Q924					1.032	0.04	0.980693	0.99529	10.31	9.15	6.86928e+08	7.48395e+08	7.20812e+08	7.93733e+08	6.38263e+08	7.46655e+08	6.19938e+08	5.90474e+08	7.71246e+08	7.37182e+08	6.97807e+08	9.13601e+08	7.02907e+08	7.53088e+08	7.61866e+08	8.24887e+08	High	High	High	High
FALSE	High	Master Protein	F1R5K7	Heparan sulfate proteoglycan 2 OS=Danio rerio OX=7955 GN=hspg2 PE=1 SV=1	30	80	1281	78	3397	369.7	6.19	4367.95							F1R5K7					1.036	0.05	0.949172	0.989336	10.19	12.04	6.56381e+08	6.39496e+08	682552550	8.34715e+08	7.05639e+08	7.03734e+08	6.44812e+08	6.05639e+08	7.30184e+08	7.00967e+08	6.20487e+08	8.87729e+08	7.10983e+08	6.92409e+08	6.07789e+08	7.22252e+08	High	High	High	High
FALSE	High	Master Protein	Q6PI52	Calmodulin OS=Danio rerio OX=7955 GN=calm1a PE=2 SV=3	97	15	1089	10	149	16.8	4.22	4311.81	cell cycle OR cell proliferation;cell organization and biogenesis;other metabolic processes;stress response;signal transduction;other biological processes	non-structural extracellular;plasma membrane;other membranes;cytosol;cytoskeleton;mitochondrion;nucleus;other cell component	signal transduction activity or receptor binding;enzyme regulator activity;cytoskeletal activity;kinase activity;other molecular function	Pf13499	[GO:0000086]; GO:0044772; GO:0044839; GO:0044770; GO:1903047; GO:0022402; GO:0000278; GO:0009987; GO:0007049; GO:0008150 [GO:0000922]; GO:0110165; GO:0005819; GO:0005575; GO:0043232; GO:0015630; GO:0043228; GO:0043229; GO:0005856; GO:0043226; GO:0005622 [GO:0001975]; GO:0014075; GO:0010243; GO:0010033; GO:1901698; GO:0042221; GO:0050896; GO:0008150 [GO:0002027]; GO:0008016; GO:0065008; GO:1903522…	100018191; 100021688; 100032171; 100049420; 100075369; 100154056; 100169692; 100172680; 100172890; 100173214; 100190399; 100190529; 100194628; 100194629; 100297344; 100305090; 100352392; 100386819; 100390180; 100470909; 100472122; 100481177; 100522926; 100551861; 100552424; 100562594; 100582584; 100595594; 100690903; 100691629; 100705435; 100707644; 100724214; 100734544; 100762749; 100771772; 100…	A0A061HUH1; A0A087XTZ7; A0A087Y190; A0A087YPN6; A0A096NG29; A0A096NRH0; A0A096X8F3; A0A098M1E8; A0A0B8RUY5; A0A0D9S2A3; A0A0E9WSY4; A0A0N8JZD2; A0A0P6CKK9; A0A0Q3ZXL6; A0A0S7GNG3; A0A146N4N9; A0A191UR52; A0A1A6HLJ1; A0A1A7YEM6; A0A1A8AKT8; A0A1A8DS22; A0A1A8FNE8; A0A1A8KMX3; A0A1A8LPN2; A0A1A8NRH1; A0A1D0A1I9; A0A1S3F2T9; A0A1S3WG64; A0A1U7QQW6; A0A1U7TWK7; A0A1V4JJM9; A0A1W7RIT4; A0A218UNS9; A0A…	ENSACAG00000015712; ENSACAG00000043647; ENSACCG00020003658; ENSACCG00020010438; ENSACDG00005003680; ENSACDG00005014901; ENSACLG00000016554; ENSACLG00000017450; ENSACLG00000023752; ENSAMEG00000001801; ENSAMEG00000026131; ENSAMEG00000029734; ENSAMXG00000004452; ENSAMXG00000020356; ENSAMXG00000031853; ENSAMXG00000043966; ENSAMXG00005000311; ENSAMXG00005012835; ENSAMXG00005019086; ENSAMXG00005023868;…	Calcium regulation in cardiac cell; G protein signaling pathways; Glycogen metabolism; Endochondral ossification; Physiological and pathological hypertrophy of the heart; MicroRNAs in cardiomyocyte hypertrophy; MicroRNAs in cardiomyocyte hypertrophy; Glycogen metabolism; Alzheimer's disease and miRNA effects; Alzheimer's disease; Endothelin pathways; G protein signaling pathways; T cell receptor …	calm; CALM; calm1; Calm1; CALM1; CALM1_0; calm1.L; calm1a; calm1b; calm2; Calm2; CALM2; calm2-a; calm2-b; calm2a; calm2b; calm3; Calm3; CALM3; calm3a; calm3b; cam; CaM; CaM-A; HEL-S-72; LOC100049419; LOC100690903; LOC101068488; LOC101347126; LOC101869752; LOC103268605; LOC103370449; LOC106527471; LOC106553076; LOC107550044; LOC107721812; LOC109873760; LOC110081032; LOC111148494; LOC112217936; LOC…	FCERI mediated Ca+2 mobilization; FCGR3A-mediated IL10 synthesis; Antigen activates B Cell Receptor (BCR) leading to generation of second messengers; Stimuli-sensing channels; Translocation of SLC2A4 (GLUT4) to the plasma membrane; RHO GTPases activate IQGAPs; Activation of AMPK downstream of NMDARs; Extra-nuclear estrogen signaling; Ion homeostasis; Ion transport by P-type ATPases; Platelet degr…	1.062	0.09	0.52878	0.810089	17.81	17.73	4.09806e+09	5.39074e+09	6708695430	5.21163e+09	4.60141e+09	4.43652e+09	4.67089e+09	4.0559e+09	6.48544e+09	5.77362e+09	4.30194e+09	7.56963e+09	5.01498e+09	5.5129e+09	5.61855e+09	6.86181e+09	High	High	High	High
FALSE	High	Master Protein	Q7ZVK9	Tpm1 protein OS=Danio rerio OX=7955 GN=tpm1 PE=1 SV=1	73	39	1317	2	284	32.7	4.74	4273	cell organization and biogenesis;other biological processes	cytoskeleton	cytoskeletal activity	Pf00261	[GO:0005884]; GO:0099513; GO:0015629; GO:0099512; GO:0005856; GO:0099081; GO:0043232; GO:0099080; GO:0043228; GO:0043229; GO:0110165; GO:0043226; GO:0005622; GO:0005575 [GO:0006936]; GO:0003012; GO:0003008; GO:0032501; GO:0008150 [GO:0007015]; GO:0097435; GO:0030036; GO:0016043; GO:0007010; GO:0030029; GO:0071840; GO:0006996; GO:0009987; GO:0008150 [GO:0051015]; GO:0003779; GO:0044877; GO:0008092…	393908	A0A8M1P687; F6NVA3; Q7ZVK9	ENSDARG00000087402		TPM1-1		1.101	0.14	0.188075	0.446589	14.67	27.71	1.82797e+08	128092306	198884652	209596040	182596789	160138034	1.87401e+08	2.04667e+08	258680564	188680701	225309283	272280579	1.96072e+08	9.87373e+07	282970765	272131396	High	High	High	High
FALSE	High	Master Protein	A5WWJ4	Matrilin 1 OS=Danio rerio OX=7955 GN=matn1 PE=1 SV=1	57	31	1224	30	489	53.3	7.33	4272.27	developmental processes	extracellular matrix	other molecular function	Pf00092, Pf10393, Pf14670	[GO:0005509]; GO:0046872; GO:0043169; GO:0043167; GO:0036094; GO:0005488; GO:0003674 [GO:0051216]; GO:0048513; GO:0001501; GO:0061448; GO:0048856; GO:0048731; GO:0009888; GO:0032502; GO:0007275; GO:0008150; GO:0032501 [GO:0062023]; GO:0031012; GO:0030312; GO:0110165; GO:0071944; GO:0005575	403023	A0A8M1NDX4; A5WWJ4; dre:403023	ENSDARG00000030215				1.051	0.07	0.686693	0.896177	16.05	5.72	1.10127e+10	1.03968e+10	8.25798e+09	1.10368e+10	8.28407e+09	8.29604e+09	8.18176e+09	7.37062e+09	9.58621e+09	9.38979e+09	9.95448e+09	9.88174e+09	9.18265e+09	9.57993e+09	8.69982e+09	1.05371e+10	High	High	High	High
FALSE	High	Master Protein	E9QG51	Myosin light chain, phosphorylatable, fast skeletal muscle b (Fragment) OS=Danio rerio OX=7955 GN=mylpfb PE=1 SV=1	99	17	1261	1	136	15.3	4.48	4240.04							E9QG51					0.01	-6.64	1e-17	4.7279e-17									30147454										n/a	n/a	n/a	High
FALSE	High	Master Protein	F1Q4X8	Envoplakin a OS=Danio rerio OX=7955 GN=evpla PE=1 SV=1	51	100	1364	98	1975	229	6.71	4219.96	cell organization and biogenesis;stress response	other membranes;cytoskeleton;other cell component	other molecular function	Pf00681, Pf17902, Pf21020	[GO:0005198]; GO:0003674 [GO:0005737]; GO:0110165; GO:0005622; GO:0005575 [GO:0005856]; GO:0043232; GO:0043228; GO:0043229; GO:0043226; GO:0005622; GO:0110165; GO:0005575 [GO:0016020]; GO:0110165; GO:0005575 [GO:0042060]; GO:0009611; GO:0006950; GO:0050896; GO:0008150 [GO:0045104]; GO:0007010; GO:0045103; GO:0006996; GO:0009987; GO:0016043; GO:0008150; GO:0071840	373136	A0A8M1NG87; dre:373136; F1Q4X8	ENSDARG00000019808		evpl		0.969	-0.05	0.149254	0.378283	17.73	5.25	889930854	9.02844e+08	7.97157e+08	6.8454e+08	8.82278e+08	8.63227e+08	5.25712e+08	6.61509e+08	8.21456e+08	7.23911e+08	7.27559e+08	7.18628e+08	7.25568e+08	7.42148e+08	7.70657e+08	6.96011e+08	High	High	High	High
FALSE	High	Master Protein	E7EYD0	Myomesin 1a (skelemin) OS=Danio rerio OX=7955 GN=myom1a PE=1 SV=1	55	70	1264	67	1483	166.2	6.6	4217.22			other molecular function	Pf00041, Pf07679	[GO:0019900]; GO:0019899; GO:0005515; GO:0005488; GO:0003674	558671	A0A8M1NUG4; dre:558671; E7EYD0; F1QNU3	ENSDARG00000061249		im:7139709		1.043	0.06	0.828373	0.953565	12.96	10	1.57956e+09	1.73011e+09	1.93024e+09	1894232954	1.7315e+09	1668374537	1.55885e+09	1.24447e+09	1.67639e+09	1.8104e+09	1.78997e+09	1.99261e+09	1.73865e+09	1.72193e+09	1.81496e+09	2.24157e+09	High	High	High	High
FALSE	High	Master Protein	F1QQL4	Si:ch211-125o16.4 OS=Danio rerio OX=7955 GN=si:ch211-125o16.4 PE=4 SV=2	72	70	1031	3	1594	168.5	7.28	4184.15	other biological processes	cytoskeleton;nucleus;other cell component			[GO:0005634]; GO:0043231; GO:0043227; GO:0043229; GO:0043226; GO:0005622; GO:0110165; GO:0005575 [GO:0005737]; GO:0110165; GO:0005622; GO:0005575 [GO:0043034]; GO:0110165; GO:0030016; GO:0005575; GO:0043292; GO:0043232; GO:0099512; GO:0005737; GO:0043228; GO:0043229; GO:0099081; GO:0005622; GO:0043226; GO:0099080 [GO:0043484]; GO:0010468; GO:0051252; GO:0010556; GO:0019219; GO:0060255; GO:0031326…	566639	A0A8M2B557; dre:566639; F1QQL4	ENSDARG00000056836				1.166	0.22	0.0073775	0.0273233	25.77	25.09	1.91661e+08	2.62908e+08	2.5914e+08	1.91908e+08	2.80479e+08	156830473	1.36234e+08	1.79472e+08	2.18409e+08	3.94376e+08	3.93731e+08	3.91834e+08	3.11568e+08	2.10091e+08	3.65663e+08	2.57744e+08	High	High	High	High
FALSE	High	Master Protein	Q6PC12	2-phospho-D-glycerate hydro-lyase OS=Danio rerio OX=7955 GN=eno1a PE=1 SV=1	50	22	1149	13	432	47	6.58	4182.79							Q6PC12					1.044	0.06	0.805312	0.945012	10.08	19.55	3.1932e+09	3.27416e+09	2.92061e+09	3.78096e+09	3.01085e+09	3.35446e+09	3.17931e+09	2.7096e+09	3.5463e+09	2.69888e+09	2709710316	4.15539e+09	2.37629e+09	3.33523e+09	2791851735	3.75692e+09	High	High	High	High
FALSE	High	Master Protein	H9GX78	Actinin, alpha 4 OS=Danio rerio OX=7955 GN=actn4 PE=1 SV=2	66	53	1213	2	901	103.7	5.16	4156.39			cytoskeletal activity;other molecular function	Pf00307, Pf00435, Pf08726, Pf13499	[GO:0003779]; GO:0008092; GO:0005515; GO:0005488; GO:0003674 [GO:0005509]; GO:0046872; GO:0043169; GO:0043167; GO:0036094; GO:0005488; GO:0003674		A0A8M9Q056; H9GX78	ENSDARG00000099786		wu:fb53f05		1.056	0.08	0.614089	0.860952	83.72	60.27	54741420	22739872	4.77867e+07	1.1136e+07	30210787	1.08718e+06	4.9886e+06	14580488	22727162	4.38756e+07		39875232	2.35245e+07	8364818	4.79432e+06	25436330	High	High	High	High
FALSE	High	Master Protein	A0A0R4IQS8	Calcium-transporting ATPase OS=Danio rerio OX=7955 GN=atp2a2b PE=1 SV=1	31	30	1419	10	1041	114.2	5.34	4149.24	transport;developmental processes;other biological processes	other membranes;cytosol;ER/Golgi	transporter activity;other molecular function	Pf00122, Pf00689, Pf00690, Pf00702, Pf13246	[GO:0005388]; GO:0015085; GO:0015662; GO:0019829; GO:0046873; GO:0070588; GO:0140358; GO:0008324; GO:0022853; GO:0042626; GO:0022890; GO:0030001; GO:0006816; GO:0098655; GO:0098662; GO:0015075; GO:0022804; GO:0015399; GO:0140657; GO:0015318; GO:0006812; GO:0034220; GO:0098660; GO:0022857; GO:0003674; GO:0006811; GO:0055085; GO:0005215; GO:0006810; GO:0009987; GO:0051234; GO:0008150; GO:0051179 [G…	568265	A0A0R4IQS8; A0A8M2B848	ENSDARG00000005122		SERCA2		1.074	0.1	0.381587	0.696677	18.18	25.8	99646776	9.85315e+07	8.60154e+07	136900277	1.01026e+08	1.09773e+08	1.31591e+08	8.4655e+07	1.23287e+08	123091264	79164879	143247055	1.01271e+08	121383036	58349510	1.00196e+08	High	High	High	High
FALSE	High	Master Protein	A0A2R8QDC7	Actinin, alpha 4 OS=Danio rerio OX=7955 GN=actn4 PE=1 SV=1	64	53	1189	3	923	106.1	5.17	4077.62			cytoskeletal activity;other molecular function	Pf00307, Pf00435, Pf08726, Pf13833	[GO:0003779]; GO:0008092; GO:0005515; GO:0005488; GO:0003674 [GO:0005509]; GO:0046872; GO:0043169; GO:0043167; GO:0036094; GO:0005488; GO:0003674		A0A2R8QDC7; A0A8M9QH30	ENSDARG00000099786		wu:fb53f05		1.059	0.08	0.568583	0.834143	6.75	73.69	1.37533e+09	1.30334e+09	1.44911e+09	1.32618e+09	1.45506e+09	1.26035e+09	1198249524	1.28766e+09	1.41365e+09	1.34262e+09	1.31283e+09	4.8362e+09	1284772764	1.17484e+09	1.35542e+09	4.72889e+09	High	High	High	High
FALSE	High	Master Protein	B0S5Q5	Sodium/potassium-transporting ATPase subunit alpha OS=Danio rerio OX=7955 GN=atp1a2a PE=1 SV=1	34	33	1176	15	1017	112.1	5.16	4052.4							B0S5Q5					1.025	0.04	0.954154	0.989896	11.38	13.93	2.86998e+08	292923207	3.06363e+08	283251354	2.77852e+08	2.54895e+08	278490171	2.05367e+08	2.42546e+08	2.25382e+08	2.14759e+08	245846415	300286450	2.86487e+08	259377204	316827704	High	High	High	High
FALSE	High	Master Protein	F1QKE8	Collagen, type VI, alpha 3 (Fragment) OS=Danio rerio OX=7955 GN=col6a3 PE=1 SV=2	33	78	1163	19	3733	405.7	7.31	4044.8							F1QKE8					1.026	0.04	0.881563	0.969159	51.56	72.12	1.12255e+07	1.81824e+07	1.15636e+07	3.90226e+06	2.61183e+07	3.03672e+07	1.28229e+07	21372041	2.96902e+07	2.50153e+07	2.35201e+07	14525997	571007	1.55758e+07	1.28883e+06	9.5266e+06	High	High	High	High
FALSE	High	Master Protein	Q7ZU99	Transitional endoplasmic reticulum ATPase OS=Danio rerio OX=7955 GN=vcp PE=1 SV=1	57	50	1170	25	806	89.4	5.26	4032.45	cell cycle OR cell proliferation;cell organization and biogenesis;protein metabolism;DNA metabolism;other metabolic processes;stress response;transport;developmental processes;other biological processes	other membranes;cytosol;ER/Golgi;nucleus;other cell component	other molecular function	Pf00004, Pf02359, Pf02933, Pf09336, Pf17862	[GO:0005524]; GO:0032559; GO:0035639; GO:0030554; GO:0032555; GO:0043168; GO:1901265; GO:1901363; GO:0017076; GO:0032553; GO:0043167; GO:0097159; GO:0036094; GO:0000166; GO:0097367; GO:0005488; GO:0003674 [GO:0005634]; GO:0043231; GO:0043227; GO:0043229; GO:0043226; GO:0005622; GO:0110165; GO:0005575 [GO:0005737]; GO:0110165; GO:0005622; GO:0005575 [GO:0005829]; GO:0110165; GO:0005737; GO:0005575…	327197	dre:327197; Q76KA4; Q7ZU99			vcp	Neutrophil degranulation; Translesion Synthesis by POLH; Hedgehog ligand biogenesis; Neddylation; KEAP1-NFE2L2 pathway; Ovarian tumor domain proteases; N-glycan trimming in the ER and Calnexin/Calreticulin cycle; ABC-family proteins mediated transport	1.059	0.08	0.570539	0.835287	7.99	18.14	2.11049e+09	2.06308e+09	2.29944e+09	2.34396e+09	2.13692e+09	1.89973e+09	1.89205e+09	1.99665e+09	2.47412e+09	2.47026e+09	2.13069e+09	3.15293e+09	2.20315e+09	1.75251e+09	1.97203e+09	2.35332e+09	High	High	High	High
FALSE	High	Master Protein	F1QYE2	Tenascin C OS=Danio rerio OX=7955 GN=tnc PE=1 SV=1	37	45	995	1	1811	197.3	4.96	4000.53	cell organization and biogenesis;stress response;developmental processes;other biological processes	non-structural extracellular;extracellular matrix		Pf00041, Pf00147, Pf07974, Pf18720	[GO:0001755]; GO:0090497; GO:0014032; GO:0001667; GO:0048864; GO:0014033; GO:0016477; GO:0048468; GO:0048863; GO:0048762; GO:0048870; GO:0048856; GO:0048869; GO:0030154; GO:0060485; GO:0009987; GO:0032502; GO:0009888; GO:0048513; GO:0008150 [GO:0005615]; GO:0110165; GO:0005576; GO:0005575 [GO:0007411]; GO:0097485; GO:0007409; GO:0031175; GO:0048812; GO:0048667; GO:0061564; GO:0120036; GO:0048666;…	30037	A0A8M1P7N6; dre:30037; F1QYE2; F1R5T0	ENSDARG00000021948; ENSDARG00000113518		tenc	Integrin cell surface interactions; ECM proteoglycans	1.051	0.07	0.694961	0.899291	13.74	9.72	7.47559e+08	7.13144e+08	621340225	8.22769e+08	6.65756e+08	6.3693e+08	5.71237e+08	5.50514e+08	6.89817e+08	678650884	6.58321e+08	8.37545e+08	6.76e+08	6.20622e+08	7.40184e+08	7.63028e+08	High	High	High	High
FALSE	High	Master Protein	A0A2R8RID5	Aconitate hydratase, mitochondrial OS=Danio rerio OX=7955 GN=aco2 PE=1 SV=1	50	32	1033	1	782	84.8	7.55	3990.91							A0A2R8RID5					1.051	0.07	0.664177	0.886183	18.78	19.94	39247968	44557096	39566180	51076684	49855016	42732748	30828542	30435896	44125104	51285324	39688812	56871728	33203794	32968644	39764952	49870772	High	High	High	High
FALSE	High	Master Protein	F8W4M7	Aconitate hydratase, mitochondrial (Fragment) OS=Danio rerio OX=7955 GN=aco2 PE=1 SV=2	50	32	1032	1	790	85.5	7.68	3989.53							F8W4M7					1.06	0.08	0.560783	0.830573	10.24	14.91	2.71077e+09	2.54093e+09	2.95589e+09	2.84708e+09	2.60535e+09	2.32053e+09	2.43498e+09	2.17206e+09	2.71455e+09	3.01253e+09	2.7166e+09	3.76934e+09	2.60731e+09	2.45149e+09	2.50051e+09	2.93798e+09	High	High	High	High
FALSE	High	Master Protein	A0A2R8Q0D2	Uncharacterized protein OS=Danio rerio OX=7955 GN=si:ch211-125o16.4 PE=4 SV=1	69	68	999	1	1593	168.4	7.3	3980.94							A0A2R8Q0D2					1.551	0.63	0.00592575	0.0222861	21.12	18.86			3.30562e+06			3805343		4962836	5.08844e+06	5.57009e+06			6447875		7.75859e+06		High	n/a	High	n/a
FALSE	High	Master Protein	A0A2R8PV67	Tenascin C OS=Danio rerio OX=7955 GN=tnc PE=1 SV=1	39	44	979	1	1719	187.2	5.06	3927.58							A0A2R8PV67																											n/a	n/a	n/a	n/a
FALSE	High	Master Protein	F1QQE5	Spectrin beta chain OS=Danio rerio OX=7955 GN=sptb PE=1 SV=1	50	97	1166	92	2357	272.7	5.4	3911.59	cell organization and biogenesis;developmental processes;other biological processes	plasma membrane;other membranes;cytoskeleton;other cell component	cytoskeletal activity;other molecular function	Pf00307, Pf00435, Pf15410	[GO:0005200]; GO:0005198; GO:0007010; GO:0003674; GO:0006996; GO:0016043; GO:0071840; GO:0009987; GO:0008150 [GO:0005543]; GO:0008289; GO:0005488; GO:0003674 [GO:0005886]; GO:0016020; GO:0071944; GO:0110165; GO:0005575 [GO:0008091]; GO:0032991; GO:0030864; GO:0005575; GO:0030863; GO:0015629; GO:0005856; GO:0005938; GO:0043232; GO:0005737; GO:0071944; GO:0043228; GO:0043229; GO:0110165; GO:0005622…	58040	A0A8M2B5U4; F1QQE5	ENSDARG00000030490		wu:fa09g12		0.848	-0.24	0.000142012	0.000601939	31.02	19.34	3.50478e+08	2.57427e+08	2.58716e+08	204119359	343481704	3.12977e+08	1.51171e+08	1.55768e+08	2.77772e+08	2.14492e+08	2.65438e+08	2.02733e+08	173512068	2.33854e+08	2.34129e+08	1.54137e+08	High	High	High	High
FALSE	High	Master Protein	Q503K1	Transforming growth factor-beta-induced protein ig-h3 OS=Danio rerio OX=7955 GN=tgfbi PE=1 SV=1	53	28	937	28	677	74.1	8.1	3898.6							Q503K1					1.04	0.06	0.870172	0.96719	6.83	12.14	1.842e+09	1.71931e+09	1.63029e+09	1.93935e+09	1.70208e+09	1.67937e+09	1754978877	1.56467e+09	1.61526e+09	1601517828	1643528938	2.19037e+09	1.90696e+09	1.77368e+09	1.65067e+09	2.02342e+09	High	High	High	High
FALSE	High	Master Protein	B8JKH7	Myosin, light polypeptide 3, skeletal muscle (Fragment) OS=Danio rerio OX=7955 GN=mylz3 PE=1 SV=1	70	13	1424	1	122	13.7	5.6	3885.46							B8JKH7					100	6.64	1e-17	4.7279e-17																		3.33532e+06	n/a	High	High	n/a
FALSE	High	Master Protein	E9QHI1	Tenascin C OS=Danio rerio OX=7955 GN=tnc PE=1 SV=1	36	40	949	1	1720	187.3	4.97	3871.85	cell organization and biogenesis;stress response;developmental processes;other biological processes	non-structural extracellular;extracellular matrix		Pf00041, Pf00147, Pf07974, Pf18720	[GO:0001755]; GO:0090497; GO:0014032; GO:0001667; GO:0048864; GO:0014033; GO:0016477; GO:0048468; GO:0048863; GO:0048762; GO:0048870; GO:0048856; GO:0048869; GO:0030154; GO:0060485; GO:0009987; GO:0032502; GO:0009888; GO:0048513; GO:0008150 [GO:0005615]; GO:0110165; GO:0005576; GO:0005575 [GO:0007411]; GO:0097485; GO:0007409; GO:0031175; GO:0048812; GO:0048667; GO:0061564; GO:0120036; GO:0048666;…	30037	A0A8M1PAU5; E9QHI1	ENSDARG00000021948; ENSDARG00000113518		tenc		0.959	-0.06	0.578842	0.840983	15.99	17.02	14942222	15528796	16011142	21645924	21267956	18928282	17866140	22512232	16206213	17223516	16044175	23552804	17902774	15805798	14336753	20762772	High	High	High	High
FALSE	High	Master Protein	Q6P3J5	Eukaryotic translation elongation factor 2 OS=Danio rerio OX=7955 GN=eef2b PE=1 SV=1	48	44	1266	20	858	95.4	6.7	3867.2	protein metabolism;other metabolic processes;developmental processes;other biological processes	cytosol;nucleus;other cell component	translation activity;nucleic acid binding activity;other molecular function	Pf00009, Pf00679, Pf03144, Pf03764, Pf14492	[GO:0003746]; GO:0008135; GO:0006414; GO:0090079; GO:0006412; GO:0009059; GO:0003676; GO:0045182; GO:0019538; GO:0043043; GO:0010467; GO:0043170; GO:0044249; GO:1901576; GO:0097159; GO:0003674; GO:0006417; GO:0044238; GO:1901564; GO:0006518; GO:0043604; GO:1901566; GO:0071704; GO:0009058; GO:0044237; GO:0005488; GO:0010608; GO:0034248; GO:0051246; GO:0008152; GO:0006807; GO:0043603; GO:0044271; G…	326929	A0A0R4IA71; dre:326929; Q6P3J5; Q6TNU5			eef2b	Neutrophil degranulation; Protein methylation; Synthesis of diphthamide-EEF2; Peptide chain elongation	1.001	0	0.47527	0.771558	5.55	13.66	5.49774e+09	5.17284e+09	5.78173e+09	5.67673e+09	5.06097e+09	5.80019e+09	5.47805e+09	5.09727e+09	5.77252e+09	5.3586e+09	4.35781e+09	6.09966e+09	5.84569e+09	4.6643e+09	4.33238e+09	5800862200	High	High	High	High
FALSE	High	Master Protein	A2BEN1	H(+)-transporting two-sector ATPase OS=Danio rerio OX=7955 GN=atp6v1aa PE=1 SV=1	67	34	1067	9	617	68.3	5.58	3857.79							A2BEN1					1.043	0.06	0.759801	0.925409	19.13	27.47	2.10515e+08	3.64487e+08	4.21586e+08	394624100	334714139	2.94218e+08	3.65768e+08	3.64733e+08	4.59753e+08	373921809	346988685	6.6856e+08	3.67207e+08	2.98561e+08	374577864	4.75489e+08	High	High	High	High
FALSE	High	Master Protein	F1QL44	Filamin C, gamma b (actin-binding protein 280) OS=Danio rerio OX=7955 GN=flncb PE=1 SV=2	44	95	1206	71	2773	297.7	5.86	3825.11	cell organization and biogenesis;developmental processes;other biological processes	other cell component	cytoskeletal activity	Pf00307, Pf00630	[GO:0007507]; GO:0048513; GO:0072359; GO:0048856; GO:0048731; GO:0032502; GO:0007275; GO:0008150; GO:0032501 [GO:0007626]; GO:0007610; GO:0032501; GO:0008150 [GO:0043232]; GO:0043228; GO:0043229; GO:0043226; GO:0005622; GO:0110165; GO:0005575 [GO:0045214]; GO:0031032; GO:0030239; GO:0030036; GO:0010927; GO:0097435; GO:0140694; GO:0055002; GO:0007010; GO:0030029; GO:0022607; GO:0048646; GO:0032989…	570288	A0A8M9PHR9; dre:570288; F1QL44	ENSDARG00000018820				1.015	0.02	0.693786	0.898418	19.47	23.88	1.20665e+09	7.53107e+08	1.11886e+09	640990762	1101044085	1.00743e+09	1.0369e+09	1.04507e+09	1.05462e+09	1.02894e+09	6.78927e+08	6.42789e+08	8.21567e+08	6.55373e+08	1.11588e+09	1.12045e+09	High	High	High	High
FALSE	High	Master Protein	Q1LXJ9	Keratin type 1 c19e OS=Danio rerio OX=7955 GN=krtt1c19e PE=1 SV=1	77	33	1086	24	473	49.9	5.02	3806.19		cytoskeleton	other molecular function	Pf00038	[GO:0005198]; GO:0003674 [GO:0005856]; GO:0043232; GO:0043228; GO:0043229; GO:0043226; GO:0005622; GO:0110165; GO:0005575 [GO:0005882]; GO:0099513; GO:0045111; GO:0099512; GO:0005856; GO:0099081; GO:0043232; GO:0099080; GO:0043228; GO:0043229; GO:0110165; GO:0043226; GO:0005622; GO:0005575	553371	A0A8M1NFX8; dre:553371; Q1LXJ9	ENSDARG00000090268		im:6905469		0.985	-0.02	0.281005	0.580249	18.02	15.59	1.31954e+09	1.47245e+09	1.34203e+09	1.51556e+09	1.03488e+09	1321436251	849820904	1147478921	1.30272e+09	1.25592e+09	1151904106	1.30535e+09	1528761712	1.03997e+09	1.46713e+09	9.6323e+08	High	High	High	High
FALSE	High	Master Protein	B0S6K6	Tenascin N OS=Danio rerio OX=7955 GN=tnn PE=1 SV=1	52	37	984	2	844	92.8	6.57	3731.67	cell adhesion;cell organization and biogenesis;developmental processes	non-structural extracellular;extracellular matrix	signal transduction activity or receptor binding	Pf00041, Pf00147, Pf18720	[GO:0005178]; GO:0005102; GO:0044877; GO:0050839; GO:0005515; GO:0005488; GO:0003674 [GO:0005615]; GO:0110165; GO:0005576; GO:0005575 [GO:0007160]; GO:0031589; GO:0007155; GO:0009987; GO:0008150 [GO:0062023]; GO:0031012; GO:0030312; GO:0110165; GO:0071944; GO:0005575 [GO:1990138]; GO:0048588; GO:0060560; GO:0048812; GO:0016049; GO:0048589; GO:0048468; GO:0009653; GO:0120039; GO:0031175; GO:000998…	30234	A0A8M2BIP3; B0S6K6	ENSDARG00000024829		tnw		1.096	0.13	0.276903	0.574868	16.37	15.75	61702728	76609564	78018126	69384348	78443091	69973810	57202508	47760249	72378126	64336483	90030146	90115394	78776451	59840998	63075997	76697784	High	High	High	High
FALSE	High	Master Protein	A0A0R4IIA7	Talin 2a OS=Danio rerio OX=7955 GN=tln2a PE=1 SV=2	43	87	1078	28	2543	271	5.49	3677.3	cell adhesion;cell organization and biogenesis	plasma membrane;other membranes;cytoskeleton;other cell component	signal transduction activity or receptor binding;cytoskeletal activity	Pf00373, Pf01608, Pf08913, Pf09141, Pf16511, Pf21692	[GO:0001726]; GO:0120025; GO:0031252; GO:0042995; GO:0110165; GO:0005575 [GO:0005178]; GO:0005102; GO:0044877; GO:0050839; GO:0005515; GO:0005488; GO:0003674 [GO:0005200]; GO:0005198; GO:0007010; GO:0003674; GO:0006996; GO:0016043; GO:0071840; GO:0009987; GO:0008150 [GO:0005737]; GO:0110165; GO:0005622; GO:0005575 [GO:0005856]; GO:0043232; GO:0043228; GO:0043229; GO:0043226; GO:0005622; GO:011016…	556842	A0A0R4IIA7; A0A8N7V044; dre:556842	ENSDARG00000017901		si:busm1-132m23.1		1.043	0.06	0.761837	0.92602	40.15	32.02	2.29001e+08	2.32137e+08	3.36156e+08	3.62132e+08	5.44296e+08	5.25884e+08	1.90585e+08	2.71276e+08	2.28815e+08	4.45872e+08	2.63639e+08	4.56446e+08	2.71202e+08	1.89622e+08	2.75996e+08	3.82152e+08	High	High	High	High
FALSE	High	Master Protein	B8JHU4	Actinin, alpha 1 OS=Danio rerio OX=7955 GN=actn1 PE=1 SV=1	59	49	1072	27	902	104.1	5.57	3673.88	cell organization and biogenesis;other biological processes	plasma membrane;other membranes;cytoskeleton;other cell component	cytoskeletal activity;other molecular function	Pf00307, Pf00435, Pf08726, Pf13405	[GO:0001725]; GO:0042641; GO:0097517; GO:0110165; GO:0015629; GO:0032432; GO:0005575; GO:0005856; GO:0043232; GO:0043228; GO:0043229; GO:0043226; GO:0005622 [GO:0005509]; GO:0046872; GO:0043169; GO:0043167; GO:0036094; GO:0005488; GO:0003674 [GO:0005886]; GO:0016020; GO:0071944; GO:0110165; GO:0005575 [GO:0030018]; GO:0110165; GO:0031674; GO:0005575; GO:0030017; GO:0030016; GO:0043292; GO:0043232…	560400	B8JHU4; dre:560400; F6NZE7	ENSDARG00000007219				1.002	0	0.682611	0.893512	22.2	22.71	181291445	1.38248e+08	198998874	2.59566e+08	192314032	2.3726e+08	1.6227e+08	1.4829e+08	162121082	2.42498e+08	156555465	2.38175e+08	2.73687e+08	1.56985e+08	2.45647e+08	2.55923e+08	High	High	High	High
FALSE	High	Master Protein	Q08BV6	Creatine kinase OS=Danio rerio OX=7955 GN=ckba PE=1 SV=1	55	18	1010	10	381	42.8	7.83	3668.16	other metabolic processes		kinase activity;other molecular function	Pf00217, Pf02807	[GO:0004111]; GO:0016301; GO:0016775; GO:0016772; GO:0016740; GO:0003824; GO:0003674 [GO:0005524]; GO:0032559; GO:0035639; GO:0030554; GO:0032555; GO:0043168; GO:1901265; GO:1901363; GO:0017076; GO:0032553; GO:0043167; GO:0097159; GO:0036094; GO:0000166; GO:0097367; GO:0005488; GO:0003674 [GO:0016310]; GO:0006796; GO:0006793; GO:0044237; GO:0008152; GO:0009987; GO:0008150 [GO:0046314]; GO:0006603…	564694	A0A0R4IGD0; A0A0R4IU65; A0A8M1NB79; dre:564694; Q08BV6	ENSDARG00000069752		zgc:154095		1.008	0.01	0.750617	0.922174	18.33	26.21	2.50546e+08	2.55581e+08	2.20016e+08	161433393	2.03748e+08	161780964	2.20694e+08	2.63181e+08	2.53115e+08	1.7118e+08	207086361	317833807	216257520	147180504	3.01033e+08	2.05621e+08	High	High	High	High
FALSE	High	Master Protein	Q6NWF6	Keratin, type II cytoskeletal 8 OS=Danio rerio OX=7955 GN=krt8 PE=1 SV=1	67	43	1206	23	520	57.7	5.22	3650.1	cell organization and biogenesis;other biological processes	cytoskeleton;nucleus;other cell component	bone, tooth or skin structural activity	Pf00038, Pf16208	[GO:0005654]; GO:0110165; GO:0031981; GO:0005575; GO:0070013; GO:0005634; GO:0043233; GO:0043229; GO:0043231; GO:0031974; GO:0043226; GO:0005622; GO:0043227 [GO:0005737]; GO:0110165; GO:0005622; GO:0005575 [GO:0016363]; GO:0110165; GO:0034399; GO:0005575; GO:0031981; GO:0070013; GO:0005634; GO:0043233; GO:0043229; GO:0043231; GO:0031974; GO:0043226; GO:0005622; GO:0043227 [GO:0030280]; GO:0005198…	797433	dre:797433; Q6NWF6; Q7ZT78			krt8	Neutrophil degranulation; Formation of the cornified envelope	1.009	0.01	0.603703	0.855115	13.34	13.15	1.62719e+09	2.047e+09	1.54106e+09	2.14705e+09	1.79585e+09	1761726758	1578334780	1532726980	1.84824e+09	1.91932e+09	1.77985e+09	1.80561e+09	1.70258e+09	1195667036	1.70433e+09	1.85739e+09	High	High	High	High
FALSE	High	Master Protein	X1WI01	Immunoglobulin-like and fibronectin type III domain-containing 1, tandem duplicate 3 OS=Danio rerio OX=7955 GN=igfn1.3 PE=4 SV=1	51	57	1059	56	1355	152.3	6.19	3650.05							X1WI01					1.068	0.09	0.454582	0.752698	21.77	11.99	770079999	648670516	943440238	1.00619e+09	8.24623e+08	7.8874e+08	5.23096e+08	6.00416e+08	8.12648e+08	860659677	7.67238e+08	1.01352e+09	7.56484e+08	7.46488e+08	7.20839e+08	9.03286e+08	High	High	High	High
FALSE	High	Master Protein	E7F1L7	Filamin C, gamma a (actin-binding protein 280) OS=Danio rerio OX=7955 GN=flnca PE=1 SV=1	43	94	1190	75	2719	291.5	6.43	3643.56							E7F1L7					0.992	-0.01	0.54961	0.82235	25.49	28.48	3.02491e+08	2.50865e+08	2.98176e+08	2.63897e+08	1.83633e+08	1.53684e+08	1.84401e+08	1.84371e+08	2.06622e+08	2.75038e+08	2.10833e+08	3.66466e+08	2.02464e+08	1.94179e+08	1.52723e+08	277137744	High	High	High	High
FALSE	High	Master Protein	F1R3D3	Glyceraldehyde-3-phosphate dehydrogenase OS=Danio rerio OX=7955 GN=gapdhs PE=1 SV=1	61	17	1002	15	335	36.1	7.03	3635.46							F1R3D3					0.998	0	0.439818	0.740878	12.97	14.76	1.59485e+09	1.41821e+09	1.6046e+09	1.69348e+09	1.5542e+09	1.62437e+09	1.20778e+09	1.19397e+09	1.33706e+09	1.94379e+09	1.38729e+09	1.37012e+09	1317593558	1.46428e+09	1.34306e+09	1.3105e+09	High	High	High	High
FALSE	High	Master Protein	F1QZL6	Glucose-6-phosphate isomerase OS=Danio rerio OX=7955 GN=gpia PE=1 SV=1	68	31	980	27	553	62	6.95	3587.91							F1QZL6					1.036	0.05	0.944724	0.988574	16.26	15.65	1.28223e+09	1.30371e+09	1.41431e+09	1.0831e+09	1.50226e+09	1471819037	1.01564e+09	9.91419e+08	1.06442e+09	1.16334e+09	1281410900	1.5578e+09	1.21016e+09	1.06121e+09	1.27522e+09	1.57726e+09	High	High	High	High
FALSE	High	Master Protein	F1RCA1	Ubiquitin-like modifier-activating enzyme 1 OS=Danio rerio OX=7955 GN=uba1 PE=1 SV=1	55	47	1008	45	1058	118.2	5.55	3525.79	cell organization and biogenesis;protein metabolism;other metabolic processes;stress response;developmental processes;other biological processes	nucleus;other cell component	other molecular function	Pf00899, Pf09358, Pf10585, Pf16190, Pf16191	[GO:0004839]; GO:0008641; GO:0016567; GO:0016877; GO:0140096; GO:0140657; GO:0032446; GO:0016874; GO:0003824; GO:0003674; GO:0070647; GO:0043687; GO:0036211; GO:0019538; GO:0043412; GO:0043170; GO:0044238; GO:1901564; GO:0071704; GO:0008152; GO:0006807; GO:0008150 [GO:0005524]; GO:0032559; GO:0035639; GO:0030554; GO:0032555; GO:0043168; GO:1901265; GO:1901363; GO:0017076; GO:0032553; GO:0043167; …	406335	A0A8M2B975; F1RCA1	ENSDARG00000037559		ube1		0.995	-0.01	0.400506	0.711436	13.54	7.04	1.96489e+09	1.81968e+09	1.55867e+09	1765929966	1.56049e+09	1.46101e+09	1.47517e+09	1.30258e+09	1.63538e+09	1.62619e+09	1.54722e+09	1.87295e+09	1.55144e+09	1.56121e+09	1.50937e+09	1591378070	High	High	High	High
FALSE	High	Master Protein	A0A2R8Q6T7	Dihydropyrimidinase-related protein 2 OS=Danio rerio OX=7955 GN=dpysl2a PE=1 SV=1	68	29	878	20	575	62.9	6.7	3523.84							A0A2R8Q6T7					1.05	0.07	0.702812	0.902337	13.02	18.72	1470713601	1.83203e+09	2004213053	2.34313e+09	1883471622	2114215805	2.06679e+09	1.88143e+09	2.10025e+09	1.47142e+09	1.8916e+09	2.57164e+09	1.54279e+09	1.79963e+09	2.25497e+09	2.12917e+09	High	High	High	High
FALSE	High	Master Protein	Q1LVV8	Structural maintenance of chromosomes protein OS=Danio rerio OX=7955 GN=smc3 PE=1 SV=1	55	67	1113	66	1216	141.5	6.79	3488.54							Q1LVV8					1.098	0.13	0.169692	0.415636	10.59	11.63	7.21788e+08	6.32925e+08	761904211	7.99482e+08	6.88745e+08	6.8928e+08	5.64843e+08	6.69415e+08	7.29778e+08	6.93316e+08	7.95772e+08	9.28854e+08	7.11257e+08	6.62085e+08	8.37776e+08	8.30381e+08	High	High	High	High
FALSE	High	Master Protein	F1QL68	HECT-type E3 ubiquitin transferase (Fragment) OS=Danio rerio OX=7955 GN=huwe1 PE=1 SV=1	27	92	1071	34	4474	487.9	5.33	3488.02							F1QL68					1.027	0.04	0.979123	0.994989	15.61	120.75	2.62694e+08	2.28994e+08	2.94077e+08	3.05898e+08	2.60703e+08	2.18283e+08	1.89735e+08	2.35676e+08	2.30358e+08	2.29526e+08	2.33347e+09	2.70379e+08	2.04629e+09	2.33656e+08	3.60082e+08	2.41098e+08	High	High	High	High
FALSE	High	Master Protein	Q6DH07	Arrestin-C OS=Danio rerio OX=7955 GN=arr3a PE=1 SV=1	71	26	932	22	357	39.5	6.47	3474.23	transport;signal transduction;other biological processes		signal transduction activity or receptor binding	Pf00339, Pf02752	[GO:0001664]; GO:0005102; GO:0005515; GO:0005488; GO:0003674 [GO:0002031]; GO:0031623; GO:0002029; GO:0006898; GO:0022401; GO:0045744; GO:0006897; GO:0009968; GO:0023058; GO:0008277; GO:0016192; GO:0098657; GO:0009966; GO:0010648; GO:0023057; GO:0048585; GO:0006810; GO:0009987; GO:0010646; GO:0023051; GO:0048583; GO:0048523; GO:0048519; GO:0051234; GO:0008150; GO:0050794; GO:0050789; GO:0051179; …	436678	A0A8M1N0I0; dre:436678; Q6DH07	ENSDARG00000056511		arr3l		1.053	0.07	0.665145	0.886578	17.79	17.1	1.88233e+09	1.8939e+09	1.88342e+09	3.04046e+09	2.07866e+09	2.47394e+09	2314348514	2.2966e+09	2.0886e+09	2.1802e+09	1.73903e+09	2.80048e+09	2.93016e+09	2.52459e+09	2.13933e+09	2.63619e+09	High	High	High	High
FALSE	High	Master Protein	Q6P972	Tubulin alpha chain OS=Danio rerio OX=7955 GN=tuba2 PE=1 SV=1	52	22	1012	5	451	50	5.02	3445.43	cell cycle OR cell proliferation;cell organization and biogenesis	cytoskeleton;other cell component	cytoskeletal activity;other molecular function	Pf00091, Pf03953	[GO:0000226]; GO:0007010; GO:0007017; GO:0006996; GO:0009987; GO:0016043; GO:0008150; GO:0071840 [GO:0000278]; GO:0007049; GO:0009987; GO:0008150 [GO:0005200]; GO:0005198; GO:0007010; GO:0003674; GO:0006996; GO:0016043; GO:0071840; GO:0009987; GO:0008150 [GO:0005525]; GO:0032561; GO:0035639; GO:0019001; GO:0032555; GO:0043168; GO:1901265; GO:1901363; GO:0017076; GO:0032553; GO:0043167; GO:0097159…	406303	A0A8M1PEG3; dre:406303; Q6P972	ENSDARG00000045014		zgc:73108	Aggrephagy	0.988	-0.02	0.31891	0.62741	9.82	14.66	734139608	632826672	745710496	754587352	721798508	613608240	597852184	6.23947e+08	681781968	709292096	559091824	877367304	585487056	781356428	664798272	694098520	High	High	High	High
FALSE	High	Master Protein	B8JKT0	Sodium/potassium-transporting ATPase subunit alpha OS=Danio rerio OX=7955 GN=atp1a1a.3 PE=1 SV=1	38	36	933	14	1024	112.7	5.41	3419.05							B8JKT0					1.026	0.04	0.895956	0.972759	58.2	33.39	49716666	5.02345e+07	7.54653e+07	124164131	34588061	40517268	32307034	2.93165e+07	4.57459e+07	28652686	6.51325e+07	78839209	5.47539e+07	4.24233e+07	41487914	7.7738e+07	High	High	High	High
FALSE	High	Master Protein	Q6P3L3	78 kDa glucose-regulated protein OS=Danio rerio OX=7955 GN=hspa5 PE=1 SV=1	56	39	1027	37	650	71.9	5.14	3409.07							Q6P3L3					1.062	0.09	0.524992	0.807538	3.2	8.84	2.93182e+09	2.86926e+09	2.83746e+09	2.75157e+09	2.85034e+09	2.70438e+09	2861471201	2.67297e+09	2.85323e+09	2.94128e+09	3.0582e+09	3.50247e+09	2.67672e+09	3.24597e+09	2.88636e+09	2.81791e+09	High	High	High	High
FALSE	High	Master Protein	Q9I8U8	Fast skeletal muscle troponin C OS=Danio rerio OX=7955 GN=tnnc2 PE=1 SV=1	72	14	1045	12	160	18.2	4.08	3386.16	other biological processes	cytoskeleton	other molecular function	Pf13405, Pf13499, Pf13833	[GO:0003009]; GO:0006941; GO:0050881; GO:0006936; GO:0050879; GO:0050905; GO:0003012; GO:0032501; GO:0050877; GO:0003008; GO:0008150 [GO:0005509]; GO:0046872; GO:0043169; GO:0043167; GO:0036094; GO:0005488; GO:0003674 [GO:0005861]; GO:0032991; GO:0005865; GO:0005575; GO:0036379; GO:0015629; GO:0030017; GO:0110165; GO:0030016; GO:0005856; GO:0043292; GO:0043232; GO:0099512; GO:0005737; GO:0043228;…	107712710; 58082	A0A673LAE2; A0A6P6P5C4; A0A8C0YAG7; A0A8C2GM60; A0A8D8G4X4; A7MCM5; caua:113069168; caua:113094749; ccar:109104752; dre:58082; Q9I8U8; srx:107712710	ENSCCRG00000003810; ENSCCRG00010005548; ENSCCRG00010023460; ENSCCRG00015041629; ENSCCRG00020034373; ENSCCRG00020036818; ENSDARG00000070835; ENSSRHG00000037739		LOC107712710; LOC109064228; LOC113094749; tnnc		1.043	0.06	0.829198	0.953741	9.53	11.44	3.04009e+09	3.03045e+09	3106803701	3567969052	2.8627e+09	2.86534e+09	2.78168e+09	2.61651e+09	3.3104e+09	2797935816	3.00756e+09	3.4367e+09	2.81123e+09	2.66548e+09	2.90394e+09	3.64972e+09	High	High	High	High
FALSE	High	Master Protein	Q6NYJ9	AP complex subunit beta OS=Danio rerio OX=7955 GN=ap2b1 PE=1 SV=1	50	40	892	28	951	105.6	5.35	3373.24	transport	other membranes	other molecular function	Pf01602, Pf02883, Pf09066	[GO:0006886]; GO:0015031; GO:0046907; GO:0008104; GO:0045184; GO:0071702; GO:0071705; GO:0006810; GO:0051641; GO:0051649; GO:0070727; GO:0051234; GO:0009987; GO:0051179; GO:0033036; GO:0008150 [GO:0016192]; GO:0006810; GO:0009987; GO:0051234; GO:0008150; GO:0051179 [GO:0030131]; GO:0030119; GO:0030118; GO:0098796; GO:0030117; GO:0032991; GO:0016020; GO:0005737; GO:0048475; GO:0005575; GO:0110165;…	334632	A0A0R4IC49; A0A8M1PAE5; B0R152; dre:334632; Q6NYJ9	ENSDARG00000035152		fa16e07	Cargo recognition for clathrin-mediated endocytosis	1.066	0.09	0.478852	0.774238	24.34	11.87	1.11357e+09	9.53458e+08	1.00974e+09	1.79178e+09	1.29644e+09	1.16108e+09	1.01064e+09	9.36638e+08	1.07915e+09	1051087753	1.10114e+09	1.48584e+09	1.14467e+09	1.10051e+09	1.18959e+09	1.22066e+09	High	High	High	High
FALSE	High	Master Protein	Q9I8V0	Parvalbumin-2 OS=Danio rerio OX=7955 GN=pvalb2 PE=3 SV=3	90	21	1090	16	109	11.6	4.68	3354.11		other cell component	other molecular function	Pf13499	[GO:0005509]; GO:0046872; GO:0043169; GO:0043167; GO:0036094; GO:0005488; GO:0003674 [GO:0005737]; GO:0110165; GO:0005622; GO:0005575	58028	dre:58028; Q567L1; Q9I8V0			pvalb2		0.89	-0.17	0.000770687	0.00314749	11.76	13.1	17801345226	1.78914e+10	2.07429e+10	1.38177e+10	2.02821e+10	1.96614e+10	1.91233e+10	1.80927e+10	1.96705e+10	1.6494e+10	1.45535e+10	1.97547e+10	1.35977e+10	1.70013e+10	1.66756e+10	1.57393e+10	High	High	High	High
FALSE	High	Master Protein	F1QM13	Syntaxin-binding protein 1a OS=Danio rerio OX=7955 GN=stxbp1a PE=1 SV=1	68	38	904	2	591	67	6.7	3353.23							F1QM13					1.117	0.16	0.202091	0.466896	57.36	38.99	37196340	41137584	43799975	63316096				3454033	39340264	48199774	43925012	55436680	3.04923e+06	47982236	46002344	45911544	High	High	High	High
FALSE	High	Master Protein	A0A2R8Q449	Uncharacterized protein OS=Danio rerio OX=7955 PE=1 SV=1	45	41	1011	39	1093	121.6	6.13	3348.63							A0A2R8Q449					1.02	0.03	0.77202	0.930096	6.77	8.11	2553659097	2607949167	2.39791e+09	2.53827e+09	2.54448e+09	2.39115e+09	2.32189e+09	2107259493	2.44237e+09	2492971672	2.45213e+09	3.04151e+09	2.52262e+09	2466452202	2.40034e+09	2.61399e+09	High	High	High	High
FALSE	High	Master Protein	Q7ZTS4	Keratin, type I cytoskeletal 18 OS=Danio rerio OX=7955 GN=krt18 PE=1 SV=2	83	46	1062	40	431	48.6	5.64	3345.77	cell organization and biogenesis	cytoskeleton	other molecular function	Pf00038	[GO:0005198]; GO:0003674 [GO:0005856]; GO:0043232; GO:0043228; GO:0043229; GO:0043226; GO:0005622; GO:0110165; GO:0005575 [GO:0045095]; GO:0005882; GO:0099513; GO:0045111; GO:0099512; GO:0005856; GO:0099081; GO:0043232; GO:0099080; GO:0043228; GO:0043229; GO:0110165; GO:0043226; GO:0005622; GO:0005575 [GO:0045104]; GO:0007010; GO:0045103; GO:0006996; GO:0009987; GO:0016043; GO:0008150; GO:0071840	352912	dre:352912; Q6P042; Q7ZT44; Q7ZTS4			krt18		1.05	0.07	0.71266	0.906515	8.44	7.65	2290437034	2.16259e+09	2.26141e+09	2.26798e+09	2120829397	2.35702e+09	1.9359e+09	1.84074e+09	2.40292e+09	2.28912e+09	2.17106e+09	2.42073e+09	2.15315e+09	1.94527e+09	2.27957e+09	2.02835e+09	High	High	High	High
FALSE	High	Master Protein	E7FCD8	H(+)-transporting two-sector ATPase OS=Danio rerio OX=7955 GN=atp6v1ab PE=1 SV=1	71	35	928	10	617	68.3	5.58	3344.39	other metabolic processes;transport	plasma membrane;other membranes	transporter activity;other molecular function	Pf00006, Pf02874, Pf16886	[GO:0005524]; GO:0032559; GO:0035639; GO:0030554; GO:0032555; GO:0043168; GO:1901265; GO:1901363; GO:0017076; GO:0032553; GO:0043167; GO:0097159; GO:0036094; GO:0000166; GO:0097367; GO:0005488; GO:0003674 [GO:0016324]; GO:0098590; GO:0045177; GO:0016020; GO:0005886; GO:0110165; GO:0071944; GO:0005575 [GO:0016887]; GO:0017111; GO:0140657; GO:0016462; GO:0003674; GO:0016818; GO:0016817; GO:0016787;…	337583	A0A8M1RI39; dre:337583; E7FCD8	ENSDARG00000076318; ENSDARG00000112815			Amino acids regulate mTORC1; Insulin receptor recycling; ROS and RNS production in phagocytes; Transferrin endocytosis and recycling	1.044	0.06	0.80482	0.944993	8.56	8.29	1.92714e+09	1.87021e+09	1.61037e+09	1.72035e+09	1.71687e+09	1.82728e+09	1.82994e+09	1.47274e+09	1.81748e+09	1.97723e+09	1.86935e+09	2.07971e+09	1.6716e+09	2.00596e+09	1.70349e+09	1.71629e+09	High	High	High	High
FALSE	High	Master Protein	Q52PJ5	Dihydropyrimidinase-related protein 3 OS=Danio rerio OX=7955 GN=dpysl3 PE=2 SV=1	53	22	894	21	567	61.5	6.44	3325.67	cell organization and biogenesis;developmental processes;other biological processes	cytosol;other cell component	other molecular function	Pf01979	[GO:0005829]; GO:0110165; GO:0005737; GO:0005575; GO:0005622 [GO:0007409]; GO:0048812; GO:0048667; GO:0061564; GO:0120039; GO:0031175; GO:0000902; GO:0048666; GO:0048858; GO:0120036; GO:0009653; GO:0048468; GO:0030182; GO:0030030; GO:0032989; GO:0032502; GO:0048856; GO:0048869; GO:0030154; GO:0048699; GO:0016043; GO:0008150; GO:0009987; GO:0022008; GO:0071840; GO:0007399; GO:0048731; GO:0007275; …	553166	dre:553166; Q52PJ5			dpysl3	CRMPs in Sema3A signaling	1.043	0.06	0.824462	0.952323	15.62	14.65	1.16581e+09	1.08711e+09	1.27439e+09	1.44195e+09	1243046334	1.38872e+09	9.26804e+08	9.71832e+08	1.50947e+09	1.34826e+09	1.35696e+09	1814242910	1.15741e+09	1266358456	1487138565	1648635826	High	High	High	High
FALSE	High	Master Protein	Q6P0T7	Tnnt3b protein OS=Danio rerio OX=7955 GN=tnnt3b PE=1 SV=1	62	24	898	5	228	27.3	9.6	3323.64	other biological processes	cytoskeleton		Pf00992	[GO:0005861]; GO:0032991; GO:0005865; GO:0005575; GO:0036379; GO:0015629; GO:0030017; GO:0110165; GO:0030016; GO:0005856; GO:0043292; GO:0043232; GO:0099512; GO:0005737; GO:0043228; GO:0043229; GO:0099081; GO:0005622; GO:0043226; GO:0099080 [GO:0006937]; GO:0090257; GO:0044057; GO:0051239; GO:0050789; GO:0065007; GO:0008150		Q6P0T7					0.995	-0.01	0.401826	0.712831	28.56	14.34	6.16412e+09	5.17363e+09	7.55402e+09	8.06589e+09	4.96162e+09	4.97373e+09	3.92844e+09	3.68085e+09	5.36815e+09	5.11388e+09	4.66967e+09	6.38035e+09	5.10987e+09	4.47868e+09	4.84305e+09	6540790349	High	High	High	High
FALSE	High	Master Protein	F1QP23	Glutamyl-tRNA synthetase OS=Danio rerio OX=7955 GN=eprs1 PE=1 SV=1	47	59	965	59	1683	186.5	8.43	3311.32	protein metabolism;RNA metabolism OR transcription;other metabolic processes	other cell component	other molecular function	Pf00043, Pf00458, Pf00587, Pf00749, Pf03129, Pf03950, Pf09180, Pf20974	[GO:0004818]; GO:0004812; GO:0016875; GO:0140101; GO:0016874; GO:0140098; GO:0003824; GO:0140640; GO:0003674 [GO:0004827]; GO:0004812; GO:0016875; GO:0140101; GO:0016874; GO:0140098; GO:0003824; GO:0140640; GO:0003674 [GO:0005524]; GO:0032559; GO:0035639; GO:0030554; GO:0032555; GO:0043168; GO:1901265; GO:1901363; GO:0017076; GO:0032553; GO:0043167; GO:0097159; GO:0036094; GO:0000166; GO:0097367;…	562037	A0A8M1P6D8; dre:562037; F1QP23	ENSDARG00000060494		eprs		1.043	0.06	0.797943	0.941455	12.16	8	5.35439e+08	5.17648e+08	5.48344e+08	5.31984e+08	5.0591e+08	4.87421e+08	4.21962e+08	3.80093e+08	4.87725e+08	4.97672e+08	4.9987e+08	5.29613e+08	4.02177e+08	4.49081e+08	4.7753e+08	4.84955e+08	High	High	High	High
FALSE	High	Master Protein	A2CEW3	Fibronectin OS=Danio rerio OX=7955 GN=fn1b PE=1 SV=2	38	62	862	61	2500	275.6	5.85	3295.93	cell adhesion;cell organization and biogenesis;stress response;developmental processes;other biological processes	non-structural extracellular	signal transduction activity or receptor binding;other molecular function	Pf00039, Pf00040, Pf00041	[GO:0001756]; GO:0009952; GO:0035282; GO:0048646; GO:0043009; GO:0061053; GO:0003002; GO:0032502; GO:0009653; GO:0009792; GO:0060429; GO:0009790; GO:0007389; GO:0008150; GO:0048856; GO:0009888; GO:0007275; GO:0032501 [GO:0003128]; GO:0010092; GO:0060914; GO:0003002; GO:0048645; GO:0003007; GO:0007389; GO:0048646; GO:0009887; GO:0007507; GO:0032501; GO:0007275; GO:0032502; GO:0009653; GO:0048513; …	334613	A0A8M3BD92; A2CEW3	ENSDARG00000006526		cb1057		0.925	-0.11	0.0217126	0.0740236	17.43	12.71	3.45646e+08	2.73665e+08	3.64032e+08	3.50354e+08	2.51976e+08	2.99151e+08	2.7457e+08	2.19371e+08	2.47828e+08	2.65936e+08	2.76406e+08	1.80486e+08	2.42358e+08	278777772	2.68409e+08	2.69338e+08	High	High	High	High
FALSE	High	Master Protein	E9QDI4	Troponin T type 3b (skeletal, fast) (Fragment) OS=Danio rerio OX=7955 GN=tnnt3b PE=1 SV=2	63	22	878	3	220	26.5	8.91	3280.26							E9QDI4					0.916	-0.13	0.189178	0.448363	19.65	26.68	45602391	43678158	46295768	37102610	30660676	39534540	31842470	2.65786e+07	46378606	35955313	30387168	54450970	27075371	33699669	2.62496e+07	41070646	High	High	High	High
FALSE	High	Master Protein	D7PS91	FRAS1-related extracellular matrix 2a OS=Danio rerio OX=7955 GN=frem2a PE=1 SV=1	34	69	890	61	3119	346.2	4.96	3277.55	cell adhesion;developmental processes;other biological processes	extracellular matrix;other membranes		Pf03160, Pf16184, Pf19309	[GO:0007154]; GO:0009987; GO:0008150 [GO:0007155]; GO:0009987; GO:0008150 [GO:0009653]; GO:0032502; GO:0048856; GO:0008150 [GO:0016020]; GO:0110165; GO:0005575 [GO:0033333]; GO:0048736; GO:0048856; GO:0007275; GO:0032502; GO:0032501; GO:0008150 [GO:0033334]; GO:0035107; GO:0033333; GO:0009653; GO:0048736; GO:0032502; GO:0048856; GO:0007275; GO:0008150; GO:0032501 [GO:0062023]; GO:0031012; GO:0030…	555681	A0A8M2B2A0; D7PS91	ENSDARG00000076856		bla		1.062	0.09	0.501051	0.789773	9.89	17.1	1.64839e+08	1.3173e+08	1.40979e+08	1.59398e+08	1.53304e+08	1.367e+08	1.24523e+08	1.36151e+08	1.29521e+08	1.6196e+08	1.69405e+08	2.35447e+08	1.8311e+08	1.64407e+08	1.69706e+08	1.70079e+08	High	High	High	High
FALSE	High	Master Protein	A0A0R4IQM9	Syntaxin-binding protein 1a OS=Danio rerio OX=7955 GN=stxbp1a PE=1 SV=1	66	38	916	2	603	68.7	6.55	3276.77	cell-cell signaling;transport	plasma membrane;other membranes;other cell component	other molecular function	Pf00995	[GO:0005886]; GO:0016020; GO:0071944; GO:0110165; GO:0005575 [GO:0006886]; GO:0015031; GO:0046907; GO:0008104; GO:0045184; GO:0071702; GO:0071705; GO:0006810; GO:0051641; GO:0051649; GO:0070727; GO:0051234; GO:0009987; GO:0051179; GO:0033036; GO:0008150 [GO:0006904]; GO:0048278; GO:0140029; GO:0140056; GO:0016192; GO:0009987; GO:0006887; GO:0022406; GO:0051640; GO:0006810; GO:0008150; GO:0032940;…	574003	A0A0R4IQM9; A0A8M2B819	ENSDARG00000001994	Insulin signaling	fj43h10		1.065	0.09	0.490262	0.783086	10.66	17.07	1.86766e+09	1.87523e+09	1.68228e+09	1838885263	1.41395e+09	1.53806e+09	1.49779e+09	1.71519e+09	1.81746e+09	1.57635e+09	1.71617e+09	2267946368	1.30651e+09	1.72509e+09	1.82568e+09	2.16756e+09	High	High	High	High
FALSE	High	Master Protein	F1QQ90	Tubulin alpha chain OS=Danio rerio OX=7955 GN=tuba8l5 PE=3 SV=1	48	21	968	3	477	52.9	5.16	3258.21							F1QQ90					0.971	-0.04	0.213734	0.482958	10.85	21.7	313908380	272351260	278667204	255221284	322946971	299572304	279485716	230072832	270598464	262671608	3.06869e+08	444957848	247787732	282477954	257892368	275186776	High	n/a	High	High
FALSE	High	Master Protein	F1QAU9	Desmoplakin b OS=Danio rerio OX=7955 GN=dspb PE=1 SV=2	48	91	975	89	2207	250.9	5.88	3200.01	cell organization and biogenesis	plasma membrane;other membranes;cytoskeleton;other cell component		Pf00681, Pf18373, Pf21097	[GO:0005856]; GO:0043232; GO:0043228; GO:0043229; GO:0043226; GO:0005622; GO:0110165; GO:0005575 [GO:0005886]; GO:0016020; GO:0071944; GO:0110165; GO:0005575 [GO:0030057]; GO:0005911; GO:0070161; GO:0030054; GO:0110165; GO:0005575 [GO:0045104]; GO:0007010; GO:0045103; GO:0006996; GO:0009987; GO:0016043; GO:0008150; GO:0071840		A0A8M9PQ61; A0A9F4KUS3; dre:327364; F1QAU9			dspb; wu:fi04e12		1.048	0.07	0.680013	0.892285	17.39	39.66	2.68175e+08	2.91968e+08	2.59895e+08	2.78749e+08	2.85557e+08	3.40078e+08	1.81422e+08	2.31162e+08	3.18052e+08	3.01014e+08	3.14341e+08	3.91803e+08	3.00919e+08	2.5976e+08	3.25155e+08	712430734	High	High	High	High
FALSE	High	Master Protein	F1Q7N8	Calcium-transporting ATPase OS=Danio rerio OX=7955 GN=si:dkey-28b4.8 PE=1 SV=2	33	29	1025	18	1056	115.8	5.3	3196.8	transport;other biological processes	other membranes;cytosol;ER/Golgi	transporter activity;other molecular function	Pf00122, Pf00689, Pf00690, Pf00702, Pf13246	[GO:0005388]; GO:0015085; GO:0015662; GO:0019829; GO:0046873; GO:0070588; GO:0140358; GO:0008324; GO:0022853; GO:0042626; GO:0022890; GO:0030001; GO:0006816; GO:0098655; GO:0098662; GO:0015075; GO:0022804; GO:0015399; GO:0140657; GO:0015318; GO:0006812; GO:0034220; GO:0098660; GO:0022857; GO:0003674; GO:0006811; GO:0055085; GO:0005215; GO:0006810; GO:0009987; GO:0051234; GO:0008150; GO:0051179 [G…	562640	A0A8N7TE79; dre:562640; F1Q7N8	ENSDARG00000002840			Ion transport by P-type ATPases; Reduction of cytosolic Ca++ levels; Ion homeostasis	1.059	0.08	0.541057	0.818259	13.65	13.35	1.67217e+08	1.74636e+08	1.61785e+08	1.89752e+08	1.67274e+08	1.59984e+08	1.35967e+08	1.20748e+08	1.21451e+08	113506509	148614953	154772599	1.62163e+08	1.66533e+08	163050602	1.49609e+08	High	High	High	High
FALSE	High	Master Protein	A0A0R4IFJ4	Pyruvate carboxylase OS=Danio rerio OX=7955 GN=pcxa PE=1 SV=1	59	51	987	29	1181	129.8	6.81	3194.11	other metabolic processes;other biological processes	other cell component	other molecular function	Pf00289, Pf00364, Pf00682, Pf02436, Pf02785, Pf02786	[GO:0004736]; GO:0016885; GO:0016874; GO:0003824; GO:0003674 [GO:0005524]; GO:0032559; GO:0035639; GO:0030554; GO:0032555; GO:0043168; GO:1901265; GO:1901363; GO:0017076; GO:0032553; GO:0043167; GO:0097159; GO:0036094; GO:0000166; GO:0097367; GO:0005488; GO:0003674 [GO:0005737]; GO:0110165; GO:0005622; GO:0005575 [GO:0006090]; GO:0032787; GO:0019752; GO:0043436; GO:0006082; GO:0044237; GO:0044281…	553283	A0A0R4IFJ4; A0A8M1P3R3; dre:553283	ENSDARG00000098766		PYCa	Biotin transport and metabolism; Gluconeogenesis	1.031	0.04	0.98689	0.996667	8.58	17.2	4.94395e+08	5.36854e+08	517781100	508658910	529745782	5.13625e+08	4.5407e+08	4.11485e+08	5.48043e+08	4.72793e+08	6.78942e+08	4.48506e+08	445110593	4.4243e+08	4.98951e+08	4.17498e+08	High	High	High	High
FALSE	High	Master Protein	A0A286YAP4	Heat shock protein 90, beta (grp94), member 1 OS=Danio rerio OX=7955 GN=hsp90b1 PE=1 SV=2	53	43	928	43	823	94.7	4.87	3189.77							A0A286YAP4					1.044	0.06	0.809536	0.946335	12.72	10	1681526438	1.41961e+09	1.81682e+09	1.81932e+09	1.90964e+09	1.76225e+09	1.38415e+09	1.42985e+09	1.66164e+09	1.78706e+09	1.43367e+09	2.00524e+09	1.56792e+09	1.69452e+09	1.76258e+09	1620567211	High	High	High	High
FALSE	High	Master Protein	F1R790	Calcium-transporting ATPase OS=Danio rerio OX=7955 GN=atp2b4 PE=1 SV=2	39	43	884	2	1178	129.2	6.06	3186.09							F1R790					0.991	-0.01	0.884837	0.969764	21.38	15.1	7.56415e+06	7358727	10396866	11933496	10422633	7784381	6930175	11027796	7842089		7.40121e+06		10423676	10032582	10818261	9814743	High	High	High	High
FALSE	High	Master Protein	F1QKW3	Laminin, alpha 5 OS=Danio rerio OX=7955 GN=lama5 PE=1 SV=1	23	74	1022	72	3664	403.2	6.19	3184.43							F1QKW3					1.043	0.06	0.82747	0.953565	19.34	27.85	6.08425e+08	5.23123e+08	7.16931e+08	4.93369e+08	6.50639e+08	6.87385e+08	437123961	4.43554e+08	350565870	3.68926e+08	6.05984e+08	7.24101e+08	5.73366e+08	6.82932e+08	3.73418e+08	549109876	High	High	High	High
FALSE	High	Master Protein	Q5NJJ5	Matrilin-4 OS=Danio rerio OX=7955 GN=matn4 PE=1 SV=1	35	30	936	28	944	104.6	4.98	3160.68		extracellular matrix	other molecular function	Pf00092, Pf07645, Pf10393, Pf12661, Pf12662, Pf14670	[GO:0000287]; GO:0046872; GO:0043169; GO:0043167; GO:0036094; GO:0005488; GO:0003674 [GO:0005509]; GO:0046872; GO:0043169; GO:0043167; GO:0036094; GO:0005488; GO:0003674 [GO:0062023]; GO:0031012; GO:0030312; GO:0110165; GO:0071944; GO:0005575	497348	A0A8M2B2R5; Q5NJJ5	ENSDARG00000015947		im:7137546	ECM proteoglycans	1.007	0.01	0.571665	0.836179	7.69	10.92	2.73709e+09	2.55797e+09	2.4794e+09	2.60988e+09	2.66345e+09	2.51415e+09	2.20575e+09	2.22963e+09	2517864680	2.71223e+09	2.32671e+09	2.90125e+09	2.96097e+09	2459352533	2.1508e+09	2.76444e+09	High	High	High	High
FALSE	High	Master Protein	B3DI58	Notochord granular surface OS=Danio rerio OX=7955 GN=ngs PE=1 SV=1	63	36	965	35	539	60.2	6.15	3147.38	cell organization and biogenesis;developmental processes;other biological processes	plasma membrane;other membranes;cytoskeleton;other cell component	cytoskeletal activity	Pf00038, Pf04732	[GO:0005200]; GO:0005198; GO:0007010; GO:0003674; GO:0006996; GO:0016043; GO:0071840; GO:0009987; GO:0008150 [GO:0005882]; GO:0099513; GO:0045111; GO:0099512; GO:0005856; GO:0099081; GO:0043232; GO:0099080; GO:0043228; GO:0043229; GO:0110165; GO:0043226; GO:0005622; GO:0005575 [GO:0005911]; GO:0070161; GO:0030054; GO:0110165; GO:0005575 [GO:0030018]; GO:0110165; GO:0031674; GO:0005575; GO:0030017…	572199	A0A8M1NKQ4; B3DI58; dre:572199	ENSDARG00000054321				1.092	0.13	0.211448	0.479352	13.69	14.62	2.00439e+09	2.11178e+09	1.95587e+09	2.42541e+09	2.13397e+09	1.95165e+09	1.68232e+09	1.55272e+09	2.44977e+09	2.33007e+09	2170633983	2.95724e+09	2.29615e+09	1.90077e+09	1.91088e+09	2.39739e+09	High	High	High	High
FALSE	High	Master Protein	A0A0R4IUQ9	Interleukin enhancer-binding factor 3b OS=Danio rerio OX=7955 GN=ilf3b PE=1 SV=1	50	40	979	39	833	90.4	9.04	3134.23							A0A0R4IUQ9					1.067	0.09	0.458112	0.757044	12.65	7.71	1.43302e+09	1.1521e+09	1278131173	1.41195e+09	1516641890	1.41402e+09	1.07398e+09	1.1378e+09	1328449179	1.3773e+09	1.50461e+09	1.65097e+09	1.46627e+09	1.31031e+09	1385620254	1.45947e+09	High	High	High	High
FALSE	High	Master Protein	A0A0R4IXC8	Tubulin beta chain OS=Danio rerio OX=7955 GN=tubb6 PE=1 SV=1	53	18	992	9	447	50.1	4.84	3132.34	cell cycle OR cell proliferation;cell organization and biogenesis	cytoskeleton;other cell component	cytoskeletal activity;other molecular function	Pf00091, Pf03953	[GO:0000226]; GO:0007010; GO:0007017; GO:0006996; GO:0009987; GO:0016043; GO:0008150; GO:0071840 [GO:0000278]; GO:0007049; GO:0009987; GO:0008150 [GO:0003924]; GO:0017111; GO:0016462; GO:0016818; GO:0016817; GO:0016787; GO:0003824; GO:0003674 [GO:0005200]; GO:0005198; GO:0007010; GO:0003674; GO:0006996; GO:0016043; GO:0071840; GO:0009987; GO:0008150 [GO:0005525]; GO:0032561; GO:0035639; GO:001900…	550458	A0A0R4IXC8; A0A8M1N5M5; dre:550458	ENSDARG00000104801		si:ch211-9a18.2		0.948	-0.08	0.479108	0.774518	82.89	59.11	9.76131e+06	5442655	40340728	9711643	3.32186e+06	2.5218e+07	16492417	8.9501e+06	2.09076e+07	1.85306e+07	10713068	1.00144e+07	12018556	4.07153e+07	1.59443e+07	4.00378e+07	High	High	High	High
FALSE	High	Master Protein	Q6DRM9	Structural maintenance of chromosomes protein OS=Danio rerio OX=7955 GN=smc1al PE=1 SV=1	51	66	1002	26	1233	143.1	7.09	3117.21	cell cycle OR cell proliferation;cell organization and biogenesis;developmental processes	nucleus;other cell component	nucleic acid binding activity;other molecular function	Pf02463, Pf06470	[GO:0003677]; GO:0003676; GO:0097159; GO:0005488; GO:0003674 [GO:0005524]; GO:0032559; GO:0035639; GO:0030554; GO:0032555; GO:0043168; GO:1901265; GO:1901363; GO:0017076; GO:0032553; GO:0043167; GO:0097159; GO:0036094; GO:0000166; GO:0097367; GO:0005488; GO:0003674 [GO:0005634]; GO:0043231; GO:0043227; GO:0043229; GO:0043226; GO:0005622; GO:0110165; GO:0005575 [GO:0007062]; GO:0022402; GO:0051276…	403060	A0A8N7V0B7; dre:403060; Q6DRM9	ENSDARG00000058203	mRNA processing	im:7158706	Establishment of Sister Chromatid Cohesion; Resolution of Sister Chromatid Cohesion	1.034	0.05	0.979324	0.995036	12.76	10.91	7.50289e+08	7.71553e+08	7.04843e+08	6.6826e+08	5.66857e+08	6.17575e+08	6.37905e+08	535214198	7.84439e+08	6.47341e+08	671353168	8.0589e+08	6.47892e+08	6.21297e+08	5.99356e+08	695971077	High	High	High	High
FALSE	High	Master Protein	F1QKF2	Calcium-transporting ATPase OS=Danio rerio OX=7955 GN=atp2b4 PE=1 SV=1	37	43	867	1	1174	129.7	5.73	3097.72							F1QKF2					1.087	0.12	0.252086	0.540052	9.78	10.05	9.44124e+08	9.64426e+08	1.06015e+09	1.11717e+09	1.03284e+09	9.58249e+08	8.82811e+08	824076557	1061437937	1.04371e+09	9.55325e+08	1.11769e+09	9.24426e+08	1.00094e+09	1.11417e+09	1.2602e+09	n/a	n/a	n/a	n/a
FALSE	High	Master Protein	F1QFC0	75 kDa glucose-regulated protein OS=Danio rerio OX=7955 GN=hspa9 PE=1 SV=1	50	35	881	34	682	73.9	7.14	3086.02							F1QFC0					1.057	0.08	0.601402	0.853975	16.16	9.44	1.7447e+09	1332291675	1.27057e+09	1.07852e+09	1614076776	1.51903e+09	1.46103e+09	1.17438e+09	1261587356	1.4971e+09	1.49004e+09	1.70662e+09	1.42373e+09	1.57127e+09	1.42678e+09	1.65956e+09	High	High	High	High
FALSE	High	Master Protein	F8W4U4	Xin actin-binding repeat-containing 2a OS=Danio rerio OX=7955 GN=xirp2a PE=3 SV=1	43	116	992	105	3315	372.4	5.49	3083.65	cell organization and biogenesis	other cell component	cytoskeletal activity	Pf08043	[GO:0007015]; GO:0097435; GO:0030036; GO:0016043; GO:0007010; GO:0030029; GO:0071840; GO:0006996; GO:0009987; GO:0008150 [GO:0030054]; GO:0110165; GO:0005575 [GO:0051015]; GO:0003779; GO:0044877; GO:0008092; GO:0005488; GO:0005515; GO:0003674		A0A8M9Q058; F8W4U4	ENSDARG00000071113				0.985	-0.02	0.586375	0.842959	17.47	13.39	1.70617e+08	2.19682e+08	1.80303e+08	1.93906e+08	1.38297e+08	1.38401e+08	1.44075e+08	154960938	1.35903e+08	1.8738e+08	1.52231e+08	1.7134e+08	1.59417e+08	1.60727e+08	1.36428e+08	125138447	High	High	High	High
FALSE	High	Master Protein	X1WEL5	Ubiquitin protein ligase E3 component n-recognin 4 OS=Danio rerio OX=7955 GN=ubr4 PE=3 SV=2	24	95	909	95	5172	572.3	6.13	3075.55							X1WEL5					1.025	0.04	0.942119	0.987181	12.83	11.07	8.02272e+07	1.04719e+08	1.0922e+08	1.19427e+08	1.05671e+08	1.06775e+08	1.09961e+08	8.52623e+07	1.00633e+08	1.1161e+08	1.0258e+08	1.27404e+08	9.47865e+07	1.17759e+08	1.25534e+08	1.02032e+08	High	High	High	High
FALSE	High	Master Protein	Q6PC68	Vacuolar proton pump subunit B OS=Danio rerio OX=7955 GN=atp6v1ba PE=1 SV=1	63	23	801	9	506	56	5.57	3067.47							Q6PC68					0.996	-0.01	0.418422	0.726722	5.15	5.53	1.1076e+09	1.06442e+09	1.04078e+09	1.03466e+09	9.72306e+08	1.08414e+09	9.48987e+08	1.04676e+09	1.10487e+09	1.09498e+09	1.07379e+09	1130898089	1.02301e+09	1.04812e+09	9.65793e+08	1.1451e+09	High	High	High	High
FALSE	High	Master Protein	E7FBD5	IQ motif-containing GTPase-activating protein 1 OS=Danio rerio OX=7955 GN=iqgap1 PE=1 SV=1	51	65	846	61	1655	188.4	5.94	3060.69							E7FBD5					0.991	-0.01	0.460493	0.75857	14.91	18.1	2.33052e+08	2.89093e+08	2.50175e+08	2.30008e+08	3.27565e+08	2.50638e+08	2.09651e+08	2.35794e+08	236844166	2.93393e+08	2.5025e+08	2.99819e+08	3.18213e+08	2.62893e+08	1.73444e+08	2.27461e+08	High	High	High	High
FALSE	High	Master Protein	A0A2R8QI77	Periaxin OS=Danio rerio OX=7955 GN=prx PE=4 SV=1	52	105	999	105	4197	445.1	7.46	3060.44							A0A2R8QI77					0.785	-0.35	7.3767e-10	3.39508e-09	24.94	28.1	4.45879e+08	4.22172e+08	4.00472e+08	2.23722e+08	465443497	310146511	2.74333e+08	4.6575e+08	3.46e+08	264940871	263104724	3.20196e+08	2.54712e+08	2.19604e+08	2.23773e+08	1.13691e+08	High	High	High	High
FALSE	High	Master Protein	Q1LUT2	DNA topoisomerase 2 OS=Danio rerio OX=7955 GN=top2b PE=1 SV=1	44	66	980	58	1618	182.4	7.72	3050.14	cell cycle OR cell proliferation;cell organization and biogenesis;DNA metabolism;other metabolic processes;developmental processes	nucleus	nucleic acid binding activity;other molecular function	Pf00204, Pf00521, Pf01751, Pf02518, Pf08070, Pf16898	[GO:0000712]; GO:0061982; GO:0007131; GO:1903046; GO:0140527; GO:0007127; GO:0022402; GO:0022414; GO:0051321; GO:0035825; GO:0140013; GO:0009987; GO:0007049; GO:0008150; GO:0000003; GO:0019953; GO:0006310; GO:0000280; GO:0006259; GO:0048285; GO:0090304; GO:0006996; GO:0006139; GO:0043170; GO:0016043; GO:0006725; GO:0034641; GO:0044238; GO:0046483; GO:1901360; GO:0071704; GO:0071840; GO:0044237; G…	569877	A0A8N7UYB5; dre:569877; E7F9S9; Q1LUT2	ENSDARG00000034195		im:7138121		1.077	0.11	0.339361	0.650735	17.02	10.1	5.60376e+08	505292476	5.1803e+08	5.1309e+08	489901926	4.19741e+08	3.47669e+08	358370204	4.35396e+08	4.5408e+08	5.06187e+08	5.50287e+08	576886802	536942758	543139917	5.72976e+08	High	High	High	High
FALSE	High	Master Protein	Q7ZUB0	Atrial myosin light chain OS=Danio rerio OX=7955 GN=myl13 PE=1 SV=1	64	11	1015	7	186	20.9	4.92	3047.75		cytoskeleton	other molecular function		[GO:0005509]; GO:0046872; GO:0043169; GO:0043167; GO:0036094; GO:0005488; GO:0003674 [GO:0016460]; GO:0016459; GO:0032991; GO:0015629; GO:0005575; GO:0005856; GO:0043232; GO:0043228; GO:0043229; GO:0043226; GO:0005622; GO:0110165	393488	A0A8N7XJ70; dre:393488; F1QQ39; Q6P6E1; Q7ZUB0	ENSDARG00000042245		zgc:77943		1.043	0.06	0.822358	0.95143	11.31	12.53	6.34403e+08	686108329	8.28572e+08	8.5401e+08	705940506	652327655	667975029	701958056	684278578	789326840	597312044	641467051	756287258	624974919	704529577	855671426	High	High	High	High
FALSE	High	Master Protein	F1R8W4	Desmin a OS=Danio rerio OX=7955 GN=desma PE=1 SV=1	78	39	834	29	473	54.1	5.77	3046.67	cell organization and biogenesis;signal transduction;other biological processes	plasma membrane;other membranes;cytoskeleton;other cell component		Pf00038, Pf04732	[GO:0005882]; GO:0099513; GO:0045111; GO:0099512; GO:0005856; GO:0099081; GO:0043232; GO:0099080; GO:0043228; GO:0043229; GO:0110165; GO:0043226; GO:0005622; GO:0005575 [GO:0005911]; GO:0070161; GO:0030054; GO:0110165; GO:0005575 [GO:0006936]; GO:0003012; GO:0003008; GO:0032501; GO:0008150 [GO:0007519]; GO:0060537; GO:0060538; GO:0009888; GO:0007517; GO:0048856; GO:0048513; GO:0061061; GO:0032502…	30148	A0A8N7UZE8; F1R8W4	ENSDARG00000058656		cb290		1.05	0.07	0.701492	0.901482	16.55	17.27	2.62116e+09	2.44406e+09	2.62823e+09	2.58155e+09	1.78478e+09	2.25023e+09	1955044304	1.75833e+09	2.3476e+09	2.40787e+09	1.70081e+09	2.37896e+09	1.75441e+09	1.75957e+09	1.69187e+09	2.42162e+09	High	High	High	High
FALSE	High	Master Protein	A0A2R8RYI8	Myosin, light chain 6, alkali, smooth muscle and non-muscle OS=Danio rerio OX=7955 GN=myl6 PE=1 SV=1	55	9	1046	4	164	18.4	4.49	3019.65							A0A2R8RYI8					1.083	0.11	0.277744	0.575431	8.64	19.33	6.02295e+08	5.30904e+08	4.69827e+08	496417356	5.39696e+08	5.23244e+08	4.72492e+08	481777065	5.0695e+08	4.0003e+08	5.40932e+08	7.77186e+08	641261669	5.33034e+08	6.03517e+08	6.37597e+08	High	High	High	High
FALSE	High	Master Protein	F6NTZ9	Alpha-2-macroglobulin-like (Fragment) OS=Danio rerio OX=7955 GN=a2ml PE=1 SV=1	42	51	908	9	1448	160.4	5.45	3007.14							F6NTZ9					0.941	-0.09	0.0355775	0.115582	15.46	8.79	1.93247e+09	2.09963e+09	1.86117e+09	1.3739e+09	2.07583e+09	2.08309e+09	1.93271e+09	1.44404e+09	1.9511e+09	1.91479e+09	1.63644e+09	1.94277e+09	1.825e+09	1.93759e+09	1.71386e+09	1.54102e+09	High	High	High	High
FALSE	High	Master Protein	O57521	Heat shock protein HSP 90-beta OS=Danio rerio OX=7955 GN=hsp90ab1 PE=1 SV=2	51	41	977	28	725	83.3	5	3000.79	protein metabolism;other metabolic processes;stress response;developmental processes;other biological processes	non-structural extracellular;plasma membrane;other membranes;cytosol;nucleus;other cell component	other molecular function	Pf00183, Pf13589	[GO:0001568]; GO:0048856; GO:0001944; GO:0032502; GO:0048731; GO:0072359; GO:0008150; GO:0007275; GO:0032501 [GO:0005524]; GO:0032559; GO:0035639; GO:0030554; GO:0032555; GO:0043168; GO:1901265; GO:1901363; GO:0017076; GO:0032553; GO:0043167; GO:0097159; GO:0036094; GO:0000166; GO:0097367; GO:0005488; GO:0003674 [GO:0005576]; GO:0110165; GO:0005575 [GO:0005634]; GO:0043231; GO:0043227; GO:0043229…	30573	dre:30573; O57521; Q6P0Y9; Q90475			hsp90ab1	Neutrophil degranulation; Sema3A PAK dependent Axon repulsion; The NLRP3 inflammasome; Regulation of actin dynamics for phagocytic cup formation; HSP90 chaperone cycle for steroid hormone receptors (SHR) in the presence of ligand; Aryl hydrocarbon receptor signalling; ESR-mediated signaling	1.101	0.14	0.150619	0.381141	12.15	17.02	3.53324e+09	2.68494e+09	3.35665e+09	3.733e+09	3333675492	2.98716e+09	2.97733e+09	2.70284e+09	3.83026e+09	2.88894e+09	2.96144e+09	4.44592e+09	3.2104e+09	3.02212e+09	2.87645e+09	3.75974e+09	High	High	High	High
FALSE	High	Master Protein	F1R8B4	GCN1 activator of EIF2AK4 OS=Danio rerio OX=7955 GN=gcn1 PE=1 SV=3	40	84	960	84	2564	281.1	6.6	2994.09							F1R8B4					0.978	-0.03	0.318184	0.626897	20.21	15.07	2.10945e+08	2.24219e+08	2.45598e+08	3.28763e+08	2.89087e+08	1.86537e+08	2.2563e+08	1.9745e+08	2.68986e+08	305257629	2.65198e+08	2.56058e+08	2.42175e+08	1.76428e+08	2.43347e+08	2.88141e+08	High	High	High	High
FALSE	High	Master Protein	A2AR68	Rab GDP dissociation inhibitor OS=Danio rerio OX=7955 GN=gdi1 PE=1 SV=1	64	26	777	17	447	50.4	5.08	2992.04	transport;signal transduction	other cell component	enzyme regulator activity	Pf00996	[GO:0005093]; GO:0005092; GO:0030695; GO:0060589; GO:0030234; GO:0098772; GO:0003674 [GO:0005096]; GO:0008047; GO:0030695; GO:0030234; GO:0140677; GO:0060589; GO:0098772; GO:0003674 [GO:0005737]; GO:0110165; GO:0005622; GO:0005575 [GO:0007264]; GO:0141124; GO:0035556; GO:0007165; GO:0009987; GO:0050794; GO:0007154; GO:0023052; GO:0051716; GO:0008150; GO:0050789; GO:0050896; GO:0065007 [GO:0015031…	554985	A0A8M1N618; A2AR68; dre:554985	ENSDARG00000056122		zgc:110600		1.092	0.13	0.205797	0.471556	9.81	15.88	6.34051e+08	7.07577e+08	697884911	7.6182e+08	6.70078e+08	7.4431e+08	6.03473e+08	5.75395e+08	6.2469e+08	6.19825e+08	591499433	8.49572e+08	6.01162e+08	792652106	6.74082e+08	8.45698e+08	High	High	High	High
FALSE	High	Master Protein	Q6P3L0	Major vault protein OS=Danio rerio OX=7955 GN=mvp PE=2 SV=1	65	43	722	3	863	96.5	5.49	2990.08	cell organization and biogenesis;stress response;developmental processes	nucleus;other cell component		Pf01505, Pf11978, Pf17794, Pf17795, Pf17796	[GO:0001654]; GO:0007423; GO:0150063; GO:0048513; GO:0048880; GO:0048856; GO:0048731; GO:0032502; GO:0007275; GO:0008150; GO:0032501 [GO:0005634]; GO:0043231; GO:0043227; GO:0043229; GO:0043226; GO:0005622; GO:0110165; GO:0005575 [GO:0005737]; GO:0110165; GO:0005622; GO:0005575 [GO:0007420]; GO:0048513; GO:0007417; GO:0060322; GO:0048856; GO:0048731; GO:0007399; GO:0032502; GO:0007275; GO:0008150…	373081	dre:373081; Q6P3L0; Q7ZUB4			mvp	Neutrophil degranulation	1.008	0.01	0.588913	0.844341	11.66	6.74	6.77254e+08	6.25352e+08	676997761	7.01243e+08	7.75458e+08	6.53453e+08	532301362	571646344	688227975	6.31774e+08	6.38219e+08	7.33932e+08	6.57621e+08	6.00666e+08	6.47274e+08	7.14015e+08	High	High	High	High
FALSE	High	Master Protein	Q6PCR7	Eukaryotic translation initiation factor 3 subunit A OS=Danio rerio OX=7955 GN=eif3a PE=2 SV=1	50	66	970	65	1267	151.2	7.87	2982.72	cell organization and biogenesis;protein metabolism;other metabolic processes	translational apparatus;other cell component	nucleic acid binding activity	Pf01399	[GO:0001732]; GO:0022618; GO:0002183; GO:0065003; GO:0071826; GO:0022613; GO:0006413; GO:0002181; GO:0022607; GO:0043933; GO:0044085; GO:0044237; GO:0006412; GO:0016043; GO:0071840; GO:0008152; GO:0009987; GO:0009059; GO:0019538; GO:0043043; GO:0010467; GO:0008150; GO:0043170; GO:0044249; GO:1901576; GO:0044238; GO:1901564; GO:0006518; GO:0043604; GO:1901566; GO:0071704; GO:0009058; GO:0006807; G…	327515	dre:327515; Q6NYB1; Q6PCR7			eif3a	L13a-mediated translational silencing of Ceruloplasmin expression; Formation of a pool of free 40S subunits; Formation of the ternary complex, and subsequently, the 43S complex; Ribosomal scanning and start codon recognition	1.022	0.03	0.806036	0.945536	8.19	9.51	7.2242e+08	6.79797e+08	6.37785e+08	7.52693e+08	7.02645e+08	6.48868e+08	6.0858e+08	5.9903e+08	7.0531e+08	6.81705e+08	7.25752e+08	8.03342e+08	7.29753e+08	5.65571e+08	7.17064e+08	6.84352e+08	High	High	High	High
FALSE	High	Master Protein	B8JKS9	Sodium/potassium-transporting ATPase subunit alpha OS=Danio rerio OX=7955 GN=atp1a1a.2 PE=1 SV=1	37	34	794	17	1023	112.9	5.5	2981.58							B8JKS9					1.203	0.27	0.0776387	0.225615	125.48	123.89	1.32965e+07	1.10515e+07	1.58038e+08	3.31338e+07	20450674	1.66356e+08	1.35864e+07	1.36124e+07	8236028	173129842	22139755	6.42583e+07	5170007	12883349	1.27522e+07	71774524	High	High	High	High
FALSE	High	Master Protein	F1R2E0	Heterogeneous nuclear ribonucleoprotein M OS=Danio rerio OX=7955 GN=hnrnpm PE=1 SV=2	65	44	1187	43	715	74.1	8.97	2975.12		nucleus;other cell component	nucleic acid binding activity	Pf00076	[GO:0003729]; GO:0003723; GO:0003676; GO:0097159; GO:0005488; GO:0003674 [GO:0005634]; GO:0043231; GO:0043227; GO:0043229; GO:0043226; GO:0005622; GO:0110165; GO:0005575 [GO:0005737]; GO:0110165; GO:0005622; GO:0005575 [GO:1990904]; GO:0032991; GO:0005575	555643	A0A0R4IS10; A0A8M2BHR5; F1R2E0	ENSDARG00000061735	mRNA processing	si:ch211-197g15.1		1.045	0.06	0.79026	0.937651	9.08	8.89	1.14942e+09	1.13831e+09	1.038e+09	1.25861e+09	9.95359e+08	1.19367e+09	1.06221e+09	9.74053e+08	1.22038e+09	1.04455e+09	1.0015e+09	1.21068e+09	1.12106e+09	1.20369e+09	1109577770	1.31263e+09	High	High	High	High
FALSE	High	Master Protein	E9QEQ6	Major vault protein OS=Danio rerio OX=7955 GN=mvp PE=1 SV=1	63	42	712	2	870	97.3	5.53	2946.18		nucleus;other cell component		Pf01505, Pf11978, Pf17794, Pf17795, Pf17796	[GO:0005634]; GO:0043231; GO:0043227; GO:0043229; GO:0043226; GO:0005622; GO:0110165; GO:0005575 [GO:0005737]; GO:0110165; GO:0005622; GO:0005575 [GO:1990904]; GO:0032991; GO:0005575	373081	A0A8M2BB27; E9QEQ6	ENSDARG00000021242		cb771		0.986	-0.02	0.936847	0.98582	14.52	26.35	4.49095e+06	5089293	4.2963e+06		4.24763e+06	4.12956e+06	3.37031e+06	3.41568e+06	3.40599e+06	4173241	4818009		3214623	5.01934e+06	3.2769e+06	6.28159e+06	High	High	High	High
FALSE	High	Master Protein	Q6PC95	Tubulin alpha chain OS=Danio rerio OX=7955 GN=tuba8l2 PE=1 SV=1	47	20	847	2	449	50.1	5.15	2945.32	cell cycle OR cell proliferation;cell organization and biogenesis;other biological processes	cytoskeleton;other cell component	cytoskeletal activity;other molecular function	Pf00091, Pf03953	[GO:0000226]; GO:0007010; GO:0007017; GO:0006996; GO:0009987; GO:0016043; GO:0008150; GO:0071840 [GO:0000278]; GO:0007049; GO:0009987; GO:0008150 [GO:0005200]; GO:0005198; GO:0007010; GO:0003674; GO:0006996; GO:0016043; GO:0071840; GO:0009987; GO:0008150 [GO:0005525]; GO:0032561; GO:0035639; GO:0019001; GO:0032555; GO:0043168; GO:1901265; GO:1901363; GO:0017076; GO:0032553; GO:0043167; GO:0097159…	107674008; 393664	A0A498NA67; A0A671Q6V6; A0A6P6JL23; A0A8C1P6S0; A0A8M1PD92; A0A9J8DBL7; caua:113044579; dre:393664; Q6PC95; sanh:107674008	ENSCCRG00000007571; ENSCCRG00010044455; ENSDARG00000031164; ENSSANG00000033564		LOC107674008; LOC109049213; LOC113044579; zgc:73046		0.885	-0.18	0.0128438	0.0457989	26.03	16.73	1.35676e+08	122526032	98171936	133710932	49430492	108712592	133409698	1.0239e+08	97605128	102834988	115468271	142990195	8.46716e+07	1.05363e+08	93966424	99773312	High	High	High	High
FALSE	High	Master Protein	F1Q6V0	Myosin, light chain 4, alkali; atrial, embryonic OS=Danio rerio OX=7955 GN=myl4 PE=1 SV=1	70	14	999	9	187	20.9	5.05	2928.27							F1Q6V0					1.027	0.04	0.901944	0.974806	16.2	19.31	7.76255e+08	8.41205e+08	8.59457e+08	953679269	677309790	6.64432e+08	6.29493e+08	6.27978e+08	7.52477e+08	764690673	7.43947e+08	1.15245e+09	9.58529e+08	6.65654e+08	742776552	9.41226e+08	High	High	High	High
FALSE	High	Master Protein	A8KC22	Heterogeneous nuclear ribonucleoprotein L2 OS=Danio rerio OX=7955 GN=hnrnpl2 PE=1 SV=1	54	19	683	2	522	57.8	7.09	2924.12	RNA metabolism OR transcription;other metabolic processes;other biological processes	nucleus;other cell component	nucleic acid binding activity	Pf11835, Pf13893	[GO:0003729]; GO:0003723; GO:0003676; GO:0097159; GO:0005488; GO:0003674 [GO:0005634]; GO:0043231; GO:0043227; GO:0043229; GO:0043226; GO:0005622; GO:0110165; GO:0005575 [GO:0006397]; GO:0006396; GO:0016071; GO:0016070; GO:0010467; GO:0090304; GO:0009059; GO:0006139; GO:0043170; GO:0044249; GO:1901576; GO:0006725; GO:0034641; GO:0044238; GO:0046483; GO:1901360; GO:0071704; GO:0009058; GO:0044237;…	573096	A0A8M2BHI2; A8KC22	ENSDARG00000059303		hnrnpl		1.057	0.08	0.583348	0.842959	12.48	6.5	4.45069e+08	4.91305e+08	5.09703e+08	6.00074e+08	489665392	480029203	3.98276e+08	4.36938e+08	4.96117e+08	4.87045e+08	4.80934e+08	5.23286e+08	4.68892e+08	4.45153e+08	507115744	4.29443e+08	High	High	High	High
FALSE	High	Master Protein	E7EXT3	Alpha-1,4 glucan phosphorylase OS=Danio rerio OX=7955 GN=pygmb PE=1 SV=1	53	44	950	23	842	96.8	6.81	2914.54	other metabolic processes;other biological processes	other cell component	other molecular function	Pf00343	[GO:0005737]; GO:0110165; GO:0005622; GO:0005575 [GO:0005980]; GO:0005977; GO:0009251; GO:0006112; GO:0044042; GO:0000272; GO:0015980; GO:0005976; GO:0009057; GO:0016052; GO:0006091; GO:0005975; GO:0043170; GO:1901575; GO:0044237; GO:0044238; GO:0071704; GO:0009056; GO:0008152; GO:0009987; GO:0008150 [GO:0008184]; GO:0004645; GO:0016758; GO:0016757; GO:0016740; GO:0003824; GO:0003674 [GO:0030170]…	393444	A0A8M1P9E8; dre:393444; E7EXT3	ENSDARG00000013317		zgc:63642	Glycogen breakdown (glycogenolysis)	1.051	0.07	0.684656	0.895022	16	13.13	6.06536e+08	6.8104e+08	9.14208e+08	8.67875e+08	1004904234	867045368	8.42713e+08	740342678	944812879	9.19507e+08	8.3577e+08	1.10704e+09	1.03999e+09	7.55433e+08	8.63435e+08	1.07495e+09	High	High	High	High
FALSE	High	Master Protein	F1QHC4	Lamin B1 OS=Danio rerio OX=7955 GN=lmnb1 PE=1 SV=1	75	48	899	41	588	66.7	5.21	2911.52	cell organization and biogenesis;transport;other biological processes	cytoskeleton;nucleus	cytoskeletal activity	Pf00038, Pf00932	[GO:0005200]; GO:0005198; GO:0007010; GO:0003674; GO:0006996; GO:0016043; GO:0071840; GO:0009987; GO:0008150 [GO:0005635]; GO:0031967; GO:0005634; GO:0012505; GO:0031975; GO:0043227; GO:0043229; GO:0043231; GO:0110165; GO:0043226; GO:0005622; GO:0005575 [GO:0005652]; GO:0110165; GO:0034399; GO:0005575; GO:0031981; GO:0070013; GO:0005634; GO:0043233; GO:0043229; GO:0043231; GO:0031974; GO:0043226;…	195816	A0A8M2B213; F1QHC4	ENSDARG00000044299		fc06g01	RHOD GTPase cycle; RHOF GTPase cycle; Breakdown of the nuclear lamina; Depolymerization of the Nuclear Lamina	1.083	0.11	0.288296	0.588451	10.34	9.29	1.8379e+09	1756450880	1.84548e+09	2035192564	1757727558	1.81116e+09	1.52229e+09	1.47269e+09	1.79768e+09	1.98842e+09	1.92322e+09	2345896504	1.75187e+09	1920461764	2.07688e+09	1.98376e+09	High	High	High	High
FALSE	High	Master Protein	Q6DHU3	Keratin 97 OS=Danio rerio OX=7955 GN=krt97 PE=1 SV=1	76	44	936	13	438	49.8	5.5	2901.76		cytoskeleton	other molecular function	Pf00038	[GO:0005198]; GO:0003674 [GO:0005856]; GO:0043232; GO:0043228; GO:0043229; GO:0043226; GO:0005622; GO:0110165; GO:0005575 [GO:0005882]; GO:0099513; GO:0045111; GO:0099512; GO:0005856; GO:0099081; GO:0043232; GO:0099080; GO:0043228; GO:0043229; GO:0110165; GO:0043226; GO:0005622; GO:0005575	436656	A0A8D8IBX1; A0A8M1N0G0; dre:436656; Q6DHU3	ENSDARG00000000212		cb112	Formation of the cornified envelope	1.029	0.04	0.928012	0.983731	7.69	17.28	9.72514e+08	1.03353e+09	1.08649e+09	9.77098e+08	882758823	985315363	924438944	8.64387e+08	9.82476e+08	9.5079e+08	8.6981e+08	1.41902e+09	1.05273e+09	9.15481e+08	9.66922e+08	1190785006	High	High	High	High
FALSE	High	Master Protein	B7ZV62	Vesicle-fusing ATPase OS=Danio rerio OX=7955 GN=nsfa PE=1 SV=1	56	39	878	28	744	82.5	6.84	2900.57	cell organization and biogenesis;transport;developmental processes;other biological processes	ER/Golgi	other molecular function	Pf00004, Pf02359, Pf02933, Pf17862	[GO:0005524]; GO:0032559; GO:0035639; GO:0030554; GO:0032555; GO:0043168; GO:1901265; GO:1901363; GO:0017076; GO:0032553; GO:0043167; GO:0097159; GO:0036094; GO:0000166; GO:0097367; GO:0005488; GO:0003674 [GO:0005795]; GO:0098791; GO:0031984; GO:0005794; GO:0110165; GO:0043227; GO:0043229; GO:0043231; GO:0005737; GO:0012505; GO:0005575; GO:0043226; GO:0005622 [GO:0006891]; GO:0048193; GO:0016192;…	368483	B7ZV62; B7ZVV4; dre:368483	ENSDARG00000007654		nsf		1.058	0.08	0.579067	0.841183	7.1	13.26	1.66662e+09	1.56152e+09	1.65789e+09	1.85796e+09	1.63252e+09	1.63626e+09	1.49958e+09	1.49766e+09	1.71626e+09	1.64254e+09	1.73074e+09	2.25189e+09	1702806598	1622579068	1.80623e+09	2.17202e+09	High	High	High	High
FALSE	High	Master Protein	F5H8N4	Leucine-rich pentatricopeptide repeat-containing OS=Danio rerio OX=7955 GN=lrpprc PE=1 SV=2	51	66	933	66	1461	163.4	6.44	2893.46							F5H8N4					1.042	0.06	0.834838	0.955293	22.26	20.12	7.03285e+08	6.89196e+08	4.4799e+08	7.36498e+08	7.30683e+08	6.97445e+08	6.03753e+08	3.72762e+08	6.57339e+08	6.4889e+08	6.88227e+08	4.55255e+08	4.30047e+08	6.09892e+08	6.11751e+08	4.07483e+08	High	High	High	High
FALSE	High	Master Protein	Q6PGX4	Heat shock cognate 70 OS=Danio rerio OX=7955 GN=hsc70 PE=1 SV=1	42	27	930	7	647	70.9	5.36	2884.11	protein metabolism;other metabolic processes	plasma membrane;other membranes;cytosol;nucleus;other cell component	other molecular function	Pf00012	[GO:0005524]; GO:0032559; GO:0035639; GO:0030554; GO:0032555; GO:0043168; GO:1901265; GO:1901363; GO:0017076; GO:0032553; GO:0043167; GO:0097159; GO:0036094; GO:0000166; GO:0097367; GO:0005488; GO:0003674 [GO:0005634]; GO:0043231; GO:0043227; GO:0043229; GO:0043226; GO:0005622; GO:0110165; GO:0005575 [GO:0005737]; GO:0110165; GO:0005622; GO:0005575 [GO:0005829]; GO:0110165; GO:0005737; GO:0005575…	393586	A0A8M1PEQ4; dre:393586; Q6PGX4	ENSDARG00000012381	MAPK signaling pathway	zgc:63663		1.678	0.75	4.38982e-12	2.04384e-11	32.21	11.89	44086968	35200271	6.1784e+07	4.77905e+07	2.63204e+07	44116663	24590875	2.97642e+07	72428692	70505923	66587606	9.51092e+07	80854046	87003484	7.89934e+07	84581051	High	High	High	High
FALSE	High	Master Protein	A0A2R8Q5K7	Dihydropyrimidinase-like 5a OS=Danio rerio OX=7955 GN=dpysl5a PE=1 SV=1	64	27	753	24	590	64.4	7.2	2882.73							A0A2R8Q5K7					1.094	0.13	0.194068	0.455024	17.71	30.77	8.82026e+08	1.12767e+09	1.22545e+09	1.49419e+09	1.18343e+09	1.23109e+09	9.772e+08	9.27175e+08	1317777603	1307028520	9.68755e+08	2.23926e+09	1.07677e+09	9.94474e+08	1.25703e+09	1.5526e+09	High	High	High	High
FALSE	High	Master Protein	E7FC95	Dynamin GTPase OS=Danio rerio OX=7955 GN=dnm1b PE=1 SV=2	54	45	939	10	858	96.5	6.86	2875.8	transport	other membranes;cytoskeleton;other cell component	cytoskeletal activity;other molecular function	Pf00169, Pf00350, Pf01031, Pf02212	[GO:0003924]; GO:0017111; GO:0016462; GO:0016818; GO:0016817; GO:0016787; GO:0003824; GO:0003674 [GO:0005525]; GO:0032561; GO:0035639; GO:0019001; GO:0032555; GO:0043168; GO:1901265; GO:1901363; GO:0017076; GO:0032553; GO:0043167; GO:0097159; GO:0036094; GO:0000166; GO:0097367; GO:0005488; GO:0003674 [GO:0005737]; GO:0110165; GO:0005622; GO:0005575 [GO:0005874]; GO:0099513; GO:0015630; GO:0099512…	100333543	A0A8M1P3L8; dre:100333543; E7FC95	ENSDARG00000009281		dnm1		1.132	0.18	0.0541297	0.166657	13.95	80.56	1.98272e+08	2.22948e+08	2.26541e+08	2.3726e+08	2.23022e+08	1.74351e+08	1.92689e+08	1.56141e+08	1.78167e+08	2.18542e+08	2.0591e+08	3.07916e+08	2.07134e+08	1.05514e+09	1088695959	1.0031e+09	High	High	High	High
FALSE	High	Master Protein	A0A2R8QHK5	Zgc:153867 OS=Danio rerio OX=7955 GN=zgc:153867 PE=1 SV=1	49	8	984	1	150	16.8	4.55	2843.64							A0A2R8QHK5					1.047	0.07	0.69425	0.898898	41.57	20.06				45728528	66376800	16138589	66016342	54213674	61853678	42198116	65158884	84756911	66836946	63812844	74060850	52629912	n/a	n/a	n/a	High
FALSE	High	Master Protein	B0R0F7	Cardiac myosin light chain-1 OS=Danio rerio OX=7955 GN=cmlc1 PE=1 SV=1	74	12	966	7	196	21.9	4.96	2834.28			other molecular function		[GO:0005509]; GO:0046872; GO:0043169; GO:0043167; GO:0036094; GO:0005488; GO:0003674		A0A8N7UZM3; B0R0F7; dre:64671	ENSDARG00000032976		cmlc1		1.13	0.18	0.281729	0.580677	18.22	25.18	1.03235e+07	1.08597e+07	1.13612e+07	1.35354e+07	10737129	9.38309e+06	8156841	1.42828e+07	2.19749e+07	1.12415e+07	1.33029e+07	15045139	1.15997e+07	1.25702e+07	1.1647e+07	1.5583e+07	High	High	High	High
FALSE	High	Master Protein	A0A2R8QFM8	Dihydropyrimidinase-related protein 2 OS=Danio rerio OX=7955 GN=dpysl2b PE=1 SV=1	61	27	800	17	568	61.8	6.49	2834.03							A0A2R8QFM8					1.083	0.11	0.28523	0.584673	14.96	8.92	7.47257e+08	9.1697e+08	1108984983	1.19083e+09	1.0642e+09	1.17858e+09	946692540	9.40211e+08	1187437310	1232450628	1.09001e+09	1392954569	1.0544e+09	1123166148	1.20438e+09	1.14208e+09	High	High	High	High
FALSE	High	Master Protein	F1QCK4	Ryanodine receptor 1 OS=Danio rerio OX=7955 GN=ryr1a PE=1 SV=2	19	83	981	27	5062	573.3	5.24	2828.56							F1QCK4					0.974	-0.04	0.879683	0.968974	67.68	70.29	7768365	5.89566e+06	9963796	1.07993e+07	1.21611e+06	289373	3.08101e+06	7.17662e+06		1.50672e+06	925228	2604381	1183136	5.71929e+06	1.56479e+06	3134329	High	High	High	High
FALSE	High	Master Protein	Q503C7	Alpha-1,4 glucan phosphorylase OS=Danio rerio OX=7955 GN=pygma PE=1 SV=1	54	46	940	24	842	96.9	7.12	2818.76	other metabolic processes;other biological processes	other cell component	other molecular function	Pf00343	[GO:0005737]; GO:0110165; GO:0005622; GO:0005575 [GO:0005980]; GO:0005977; GO:0009251; GO:0006112; GO:0044042; GO:0000272; GO:0015980; GO:0005976; GO:0009057; GO:0016052; GO:0006091; GO:0005975; GO:0043170; GO:1901575; GO:0044237; GO:0044238; GO:0071704; GO:0009056; GO:0008152; GO:0009987; GO:0008150 [GO:0008184]; GO:0004645; GO:0016758; GO:0016757; GO:0016740; GO:0003824; GO:0003674 [GO:0030170]…	553655	A0A8M1N673; dre:553655; Q503C7	ENSDARG00000055518	Glycogen metabolism	im:7150327		1.053	0.07	0.658837	0.883008	9.04	16.91	1.19225e+09	1371456379	1.56169e+09	1.28247e+09	1.46929e+09	1.31065e+09	1.27503e+09	1.26461e+09	1.47962e+09	1454123188	1.33457e+09	1.69545e+09	1.31894e+09	1.12652e+09	1333297522	9.492e+08	High	High	High	High
FALSE	High	Master Protein	A0A2R8QJH4	Calcium-transporting ATPase OS=Danio rerio OX=7955 GN=atp2a3 PE=1 SV=1	29	27	985	15	1005	110.7	5.45	2813.19	transport;other biological processes	other membranes;cytosol;ER/Golgi	transporter activity;other molecular function	Pf00122, Pf00689, Pf00690, Pf00702, Pf13246	[GO:0005388]; GO:0015085; GO:0015662; GO:0019829; GO:0046873; GO:0070588; GO:0140358; GO:0008324; GO:0022853; GO:0042626; GO:0022890; GO:0030001; GO:0006816; GO:0098655; GO:0098662; GO:0015075; GO:0022804; GO:0015399; GO:0140657; GO:0015318; GO:0006812; GO:0034220; GO:0098660; GO:0022857; GO:0003674; GO:0006811; GO:0055085; GO:0005215; GO:0006810; GO:0009987; GO:0051234; GO:0008150; GO:0051179 [G…	568671	A0A2R8QJH4; A0A8N7TFK9	ENSDARG00000060978				1.001	0	0.820158	0.951135	42.48	61.92	102116711	7.5654e+07	7.15612e+07	4.85226e+07	3.47554e+07	3.80541e+07	3.48853e+07	4.88893e+07	1.77987e+07	2.21203e+07	4.87664e+07	3.63727e+07	2.61743e+07	1.02621e+08	5.24932e+07	4.15865e+07	High	High	High	High
FALSE	High	Master Protein	Q7SX99	Fumarate hydratase, mitochondrial OS=Danio rerio OX=7955 GN=fh PE=2 SV=1	58	21	672	21	509	54.8	8.9	2811.02	DNA metabolism;other metabolic processes;stress response;other biological processes	cytosol;mitochondrion;nucleus;other cell component	other molecular function	Pf00206, Pf10415	[GO:0000050]; GO:0019627; GO:0043604; GO:1901566; GO:0043603; GO:0044281; GO:0071941; GO:1901564; GO:0044271; GO:1901576; GO:0006807; GO:0008152; GO:0071704; GO:0034641; GO:0044249; GO:0009058; GO:0008150; GO:0044237; GO:0009987 [GO:0000821]; GO:0006521; GO:0010565; GO:0033238; GO:0080090; GO:0031323; GO:0062012; GO:0051171; GO:0019222; GO:0050794; GO:0050789; GO:0065007; GO:0008150 [GO:0004333];…	393938	dre:393938; Q7SX99		TCA cycle	fh	Citric acid cycle (TCA cycle)	1.04	0.06	0.876885	0.968522	15.55	27.64	6.64824e+08	8.18058e+08	9.03944e+08	8.8683e+08	8.49777e+08	8.0248e+08	5.84226e+08	6.53535e+08	8.04675e+08	9.16345e+08	6.31965e+08	1.33058e+09	5.58863e+08	7.7404e+08	8.16672e+08	9.12887e+08	High	High	High	High
FALSE	High	Master Protein	E9QG86	Zgc:153867 OS=Danio rerio OX=7955 GN=zgc:153867 PE=1 SV=1	49	8	976	1	151	16.9	4.65	2810.73		cytoskeleton	other molecular function	Pf00036	[GO:0005509]; GO:0046872; GO:0043169; GO:0043167; GO:0036094; GO:0005488; GO:0003674 [GO:0008307]; GO:0005198; GO:0003674 [GO:0016460]; GO:0016459; GO:0032991; GO:0015629; GO:0005575; GO:0005856; GO:0043232; GO:0043228; GO:0043229; GO:0043226; GO:0005622; GO:0110165	337226	E9QG86	ENSDARG00000033738				0.01	-6.64	1e-17	4.7279e-17	6.91		52823864	50027684	46485704			45492588											High	High	High	n/a
FALSE	High	Master Protein	A4FUM8	Vacuolar proton pump subunit B OS=Danio rerio OX=7955 GN=atp6v1b2 PE=1 SV=1	56	21	738	7	509	56.4	5.71	2808.08							A4FUM8					1.056	0.08	0.588837	0.844341	19.05	11.28	3.32754e+08	3.13259e+08	2.51401e+08	226806932	2.29965e+08	2.29312e+08	2.81206e+08	1.87717e+08	2.68932e+08	2.55746e+08	3.24402e+08	2.74679e+08	3.26427e+08	2.45434e+08	2.73967e+08	2.51483e+08	High	High	High	High
FALSE	High	Master Protein	Q6P3L9	Glutamate dehydrogenase (NAD(P)(+)) OS=Danio rerio OX=7955 GN=glud1b PE=1 SV=1	47	24	855	12	542	59.9	8.27	2787.91	other metabolic processes	mitochondrion	other molecular function	Pf00208, Pf02812	[GO:0004352]; GO:0004353; GO:0016639; GO:0016638; GO:0016491; GO:0003824; GO:0003674 [GO:0005739]; GO:0043231; GO:0005737; GO:0043227; GO:0043229; GO:0110165; GO:0005622; GO:0043226; GO:0005575 [GO:0006520]; GO:0044238; GO:0071704; GO:0008152; GO:0008150 [GO:0006538]; GO:0006536; GO:0009065; GO:0043649; GO:0009064; GO:0043648; GO:0170035; GO:0170040; GO:0046395; GO:0170033; GO:0170039; GO:0019752…	373092	A0A0R4IMI7; A0A8D8NZ29; dre:373092; Q6P3L9; Q6PUR2	ENSDARG00000101074		wu:fj43f02	Glutamate and glutamine metabolism; Transcriptional activation of mitochondrial biogenesis	0.947	-0.08	0.0511591	0.158601	13.01	11.3	3.86949e+09	3816779770	4.04737e+09	3.05032e+09	3.49308e+09	3.12385e+09	2.83533e+09	3.1637e+09	3.40428e+09	3.38741e+09	2.99949e+09	3997712247	2.72858e+09	3.2372e+09	3.1677e+09	3.46906e+09	High	High	High	High
FALSE	High	Master Protein	Q6NUZ3	Synaptotagmin-binding, cytoplasmic RNA-interacting protein OS=Danio rerio OX=7955 GN=syncrip PE=1 SV=1	57	29	695	23	630	69.9	8.65	2781.81	other biological processes	nucleus;other cell component	nucleic acid binding activity	Pf00076, Pf18360	[GO:0005634]; GO:0043231; GO:0043227; GO:0043229; GO:0043226; GO:0005622; GO:0110165; GO:0005575 [GO:0005737]; GO:0110165; GO:0005622; GO:0005575 [GO:0048027]; GO:0003729; GO:0003723; GO:0003676; GO:0097159; GO:0005488; GO:0003674 [GO:0070934]; GO:0048255; GO:0043488; GO:0043489; GO:1902373; GO:0043487; GO:0061013; GO:1902369; GO:0010628; GO:1903312; GO:0010608; GO:0031329; GO:0051252; GO:0065008…	326663	dre:326663; F6PC60; Q6NUZ3; Q6PH16	ENSDARG00000040184		nsap1		1.059	0.08	0.565353	0.83284	13.49	12.49	2.29624e+09	2133395424	2.23598e+09	1.52071e+09	2.09825e+09	2.19598e+09	1.82895e+09	1781044695	1.87297e+09	1.64559e+09	2.22562e+09	2.02314e+09	1.59551e+09	2.03623e+09	2.0766e+09	2259734452	High	High	High	High
FALSE	High	Master Protein	Q8AWD0	Voltage-dependent anion-selective channel protein 2 OS=Danio rerio OX=7955 GN=vdac2 PE=1 SV=1	58	15	782	14	283	30.3	8.82	2776.35	transport;other biological processes	plasma membrane;other membranes;mitochondrion	transporter activity;other molecular function	Pf01459	[GO:0005741]; GO:0031966; GO:0031968; GO:0031090; GO:0005740; GO:0019867; GO:0098588; GO:0031967; GO:0016020; GO:0043227; GO:0005739; GO:0031975; GO:0043229; GO:0110165; GO:0043226; GO:0043231; GO:0005737; GO:0005622; GO:0005575 [GO:0005886]; GO:0016020; GO:0071944; GO:0110165; GO:0005575 [GO:0008016]; GO:1903522; GO:0044057; GO:0051239; GO:0050789; GO:0065007; GO:0008150 [GO:0008308]; GO:0005244…	322126	A0A8D8KQB0; B2GQ84; dre:322126; F6NZC5; Q8AWD0	ENSDARG00000013623		wu:fa01a08	Ub-specific processing proteases	1.034	0.05	0.970147	0.993451	16.33	11.12	3.33121e+09	3.1574e+09	3.19807e+09	3.43898e+09	3.26839e+09	2.84423e+09	2.38031e+09	2.10279e+09	3069624569	3326644883	2.96868e+09	3.9591e+09	2.9192e+09	3118427809	2.86803e+09	3364271040	High	High	High	High
FALSE	High	Master Protein	E7F8M1	Crystallin, beta B1,-like 1 OS=Danio rerio OX=7955 GN=crybb1l1 PE=1 SV=2	33	9	954	6	219	25.6	7.24	2767.5	developmental processes;other biological processes		other molecular function	Pf00030	[GO:0002088]; GO:0048856; GO:0043010; GO:0032502; GO:0001654; GO:0008150; GO:0007423; GO:0150063; GO:0048513; GO:0048880; GO:0048731; GO:0007275; GO:0032501 [GO:0005212]; GO:0005198; GO:0003674 [GO:0007601]; GO:0050953; GO:0007600; GO:0050877; GO:0003008; GO:0032501; GO:0008150	553473	A0A8M2BHG5; dre:553473; E7F8M1	ENSDARG00000007576				1.006	0.01	0.549089	0.822214	14.31	19.86	1.39356e+09	1.4459e+09	1.54468e+09	1546985291	1564552168	955575343	1.36378e+09	1.31341e+09	1.17195e+09	1367040317	1.4699e+09	1.77759e+09	1.42081e+09	9.6567e+08	1.37153e+09	1.8111e+09	High	High	High	High
FALSE	High	Master Protein	Q7ZW09	Heterogeneous nuclear ribonucleoprotein L OS=Danio rerio OX=7955 GN=hnrnpl PE=1 SV=1	55	18	634	14	536	59.1	6.6	2763.14	RNA metabolism OR transcription;other metabolic processes;other biological processes	nucleus;other cell component	nucleic acid binding activity	Pf00076, Pf11835, Pf13893	[GO:0003729]; GO:0003723; GO:0003676; GO:0097159; GO:0005488; GO:0003674 [GO:0005634]; GO:0043231; GO:0043227; GO:0043229; GO:0043226; GO:0005622; GO:0110165; GO:0005575 [GO:0006397]; GO:0006396; GO:0016071; GO:0016070; GO:0010467; GO:0090304; GO:0009059; GO:0006139; GO:0043170; GO:0044249; GO:1901576; GO:0006725; GO:0034641; GO:0044238; GO:0046483; GO:1901360; GO:0071704; GO:0009058; GO:0044237;…	394074	A0A2R8QMT5; dre:394074; F6PE75; Q7ZW09	ENSDARG00000035324	mRNA processing	zgc:55429	mRNA Splicing - Major Pathway	1.002	0	0.489439	0.782301	7.53	11.7	576736496	5.72049e+08	570230430	4.79234e+08	5.73679e+08	5.69874e+08	5.07781e+08	4.97825e+08	5.70515e+08	650888546	586660924	620166897	5.44655e+08	5.98431e+08	5.35177e+08	432454588	High	High	High	High
FALSE	High	Master Protein	F8W429	Dynamin GTPase OS=Danio rerio OX=7955 GN=dnm1a PE=1 SV=1	56	47	925	11	852	95.8	7.52	2757.12							F8W429					1.054	0.08	0.650053	0.878969	4.37	2.29	1.53292e+09	1.58758e+09	1.40047e+09	1.42845e+09	1.43905e+09	1.50806e+09	1.55127e+09	1.49102e+09	1561793782	1.54063e+09	1.57708e+09	1.58627e+09	1.53118e+09	1.49043e+09	1.5971e+09	1582628735	High	High	High	High
FALSE	High	Master Protein	F1Q750	Host cell factor C1a OS=Danio rerio OX=7955 GN=hcfc1a PE=1 SV=1	36	40	728	29	1802	184.8	6.23	2754.74	cell organization and biogenesis;developmental processes;other biological processes	nucleus	other molecular function	Pf01344, Pf13415, Pf13854	[GO:0003713]; GO:0003712; GO:0045893; GO:0030674; GO:0140110; GO:0006355; GO:1902680; GO:0060090; GO:0003674; GO:0010468; GO:2001141; GO:0010557; GO:0051254; GO:0010556; GO:0051252; GO:0010604; GO:0031328; GO:0045935; GO:0031326; GO:0060255; GO:0019219; GO:0009893; GO:0009891; GO:0031325; GO:0051173; GO:0009889; GO:0031323; GO:0019222; GO:0051171; GO:0080090; GO:0048518; GO:0048522; GO:0050794; G…	564853	A0A8M3AXL2; F1Q750	ENSDARG00000015990		fc61g09		1.125	0.17	0.0995957	0.275649	23.41	22.37	1.25155e+08	1.99684e+08	2.04965e+08	2.14719e+08	262168472	1.93025e+08	1.64012e+08	1.39446e+08	2.28497e+08	1.83562e+08	1.75125e+08	307296128	1.67927e+08	2.34114e+08	1.73451e+08	2.08507e+08	High	High	High	High
FALSE	High	Master Protein	A7E2K5	Crystallin, beta B1,-like 2 OS=Danio rerio OX=7955 GN=crybb1l2 PE=1 SV=1	39	10	926	7	221	25.9	6.96	2752.31	developmental processes;other biological processes		other molecular function	Pf00030	[GO:0002088]; GO:0048856; GO:0043010; GO:0032502; GO:0001654; GO:0008150; GO:0007423; GO:0150063; GO:0048513; GO:0048880; GO:0048731; GO:0007275; GO:0032501 [GO:0005212]; GO:0005198; GO:0003674 [GO:0007601]; GO:0050953; GO:0007600; GO:0050877; GO:0003008; GO:0032501; GO:0008150	560055	A0A8D8G139; A0A8M1NFE9; A7E2K5; dre:560055	ENSDARG00000016793				1.039	0.05	0.89647	0.97288	16.89	14.95	5.34493e+09	5.21744e+09	5.00735e+09	5.72557e+09	7.31073e+09	6.49387e+09	5.86871e+09	4.18477e+09	7.83225e+09	5828800507	6.79047e+09	8.27762e+09	5.81598e+09	6.46863e+09	5.47169e+09	6.51969e+09	High	High	High	High
FALSE	High	Master Protein	F1R9Y8	High density lipoprotein-binding protein a OS=Danio rerio OX=7955 GN=hdlbpa PE=1 SV=1	52	55	801	52	1272	141.3	6.79	2751.16	other biological processes	nucleus;other cell component	nucleic acid binding activity	Pf00013	[GO:0003729]; GO:0003723; GO:0003676; GO:0097159; GO:0005488; GO:0003674 [GO:0005634]; GO:0043231; GO:0043227; GO:0043229; GO:0043226; GO:0005622; GO:0110165; GO:0005575 [GO:0005737]; GO:0110165; GO:0005622; GO:0005575 [GO:0005844] [GO:0071391]; GO:0032870; GO:0043627; GO:0009725; GO:0071310; GO:0071495; GO:0009719; GO:0010033; GO:0070887; GO:0050896; GO:0042221; GO:0051716; GO:0008150; GO:0009987	794178	A0A8M2BDG6; F1R9Y8	ENSDARG00000009830		HBP		0.99	-0.01	0.381192	0.696471	15.83	8.06	4.01348e+08	3.14454e+08	3.57959e+08	3.24997e+08	3.75618e+08	414500802	2.51152e+08	3.07001e+08	2.87799e+08	271993124	2.71486e+08	2.67106e+08	278194297	2.75585e+08	239209576	3.1911e+08	High	High	High	High
FALSE	High	Master Protein	F1R6I7	Myosin-binding protein Cb OS=Danio rerio OX=7955 GN=mybpc2b PE=1 SV=3	45	50	926	43	1111	124.6	5.78	2706.86							F1R6I7					1.059	0.08	0.573372	0.837269	9.61	9.89	1.11549e+09	1.17609e+09	1.08091e+09	1.09711e+09	1.05409e+09	1.11383e+09	1.008e+09	8.39296e+08	975454666	1.14077e+09	1004368967	1.33096e+09	1.10518e+09	1.13608e+09	1.06255e+09	1168962238	High	High	High	High
FALSE	High	Master Protein	Q1MT86	Ubiquitin carboxyl-terminal hydrolase OS=Danio rerio OX=7955 GN=usp5 PE=1 SV=1	55	35	665	35	853	94.7	4.98	2706.86	protein metabolism;developmental processes;other biological processes	cytosol;nucleus;other cell component	other molecular function	Pf00443, Pf00627, Pf02148, Pf17807	[GO:0004843]; GO:0008234; GO:0101005; GO:0008233; GO:0019783; GO:0016787; GO:0140096; GO:0003824; GO:0003674 [GO:0005634]; GO:0043231; GO:0043227; GO:0043229; GO:0043226; GO:0005622; GO:0110165; GO:0005575 [GO:0005737]; GO:0110165; GO:0005622; GO:0005575 [GO:0005829]; GO:0110165; GO:0005737; GO:0005575; GO:0005622 [GO:0006508]; GO:0019538; GO:0043170; GO:0044238; GO:1901564; GO:0071704; GO:000815…	406618	A0A8M2BL57; Q1MT86	ENSDARG00000014517; ENSDARG00000114598		wu:fa06b05	Ub-specific processing proteases	0.988	-0.02	0.322586	0.632105	9.86	13.7	4.48108e+08	3.48563e+08	4.92405e+08	4.09848e+08	4.16731e+08	4.01226e+08	4.10951e+08	4.39327e+08	4.16518e+08	4.12724e+08	4.27042e+08	416158909	375428834	2.76874e+08	3.33351e+08	4.03363e+08	High	High	High	High
FALSE	High	Master Protein	B8JKW4	Complement component c3a, duplicate 1 OS=Danio rerio OX=7955 GN=c3a.1 PE=1 SV=1	41	56	767	51	1643	183.1	6.57	2697.25							B8JKW4					0.955	-0.07	0.105364	0.288831	22.18	46.83	3.98673e+08	4.48553e+08	3.63147e+08	2.55576e+08	2.99112e+08	276517523	3.13519e+08	245696087	6.1565e+08	2.89623e+08	2.48538e+08	476678617	2.59325e+08	2.42095e+08	2.95562e+08	1.45448e+08	High	High	High	High
FALSE	High	Master Protein	F1QXV8	Phosphoglycerate kinase OS=Danio rerio OX=7955 GN=pgk1 PE=1 SV=1	62	22	800	22	417	44.7	6.93	2688.48							F1QXV8					0.936	-0.1	0.0268318	0.0898064	10.98	7.24	2418977588	2.36326e+09	2643234447	2.33506e+09	2.43128e+09	2.52713e+09	1953029579	1.932e+09	2406933087	2.25769e+09	2.0223e+09	2.44442e+09	2.06372e+09	2.10931e+09	2.12053e+09	2.12091e+09	High	High	High	High
FALSE	High	Master Protein	A2BIB9	Ankyrin 2b, neuronal OS=Danio rerio OX=7955 GN=ank2b PE=4 SV=1	30	77	823	18	3538	388.4	6.13	2684.59							A2BIB9					1.022	0.03	0.983907	0.996394	17.65	11.76	1.33273e+08	1.29475e+08	1.51708e+08	1.84328e+08	2.00336e+08	1.53463e+08	1.40119e+08	1.25985e+08	1.70654e+08	1.6202e+08	1.46474e+08	201977605	1.84066e+08	1.60012e+08	1.87824e+08	2.04641e+08	High	High	High	High
FALSE	High	Master Protein	A0A2R8RVU0	Tubulin alpha chain OS=Danio rerio OX=7955 GN=tuba4l PE=1 SV=1	46	20	790	6	456	51.1	5.1	2672.95							A0A2R8RVU0					0.974	-0.04	0.434183	0.735947	18.32	27.41	2.43799e+08	1.78087e+08	1.90332e+08	145062826	1.89524e+08	1.59274e+08	1.77733e+08	1.40644e+08	122061872	154422843	1.73827e+08	2.17525e+08	1.5758e+08	1.14544e+08	1.62306e+08	2.5374e+08	High	High	High	High
FALSE	High	Master Protein	F1R7F6	UDP-glucose glycoprotein glucosyltransferase 1 OS=Danio rerio OX=7955 GN=uggt1 PE=1 SV=3	50	57	775	56	1602	182	5.99	2664.43							F1R7F6					1.004	0.01	0.792668	0.93922	20.16	11.72	1.7109e+08	1.52825e+08	220296243	2.07128e+08	211249650	1.39883e+08	1.46771e+08	1.34883e+08	1.72165e+08	1.5583e+08	1.56871e+08	165082739	1.76561e+08	1.56463e+08	1.94643e+08	2.12167e+08	High	High	High	High
FALSE	High	Master Protein	E7FBU7	Exportin 1 (CRM1 homolog, yeast) b OS=Danio rerio OX=7955 GN=xpo1b PE=1 SV=2	41	37	774	15	1071	123.1	6.19	2656.67	transport;other biological processes	nucleus;other cell component	other molecular function	Pf03810, Pf08389, Pf08767, Pf18777, Pf18784, Pf18787	[GO:0000055]; GO:0000054; GO:0031503; GO:0033750; GO:0051168; GO:0051656; GO:0042254; GO:0051179; GO:0051640; GO:0006913; GO:0051234; GO:0022613; GO:0008150; GO:0051169; GO:0044085; GO:0046907; GO:0071840; GO:0006810; GO:0051641; GO:0051649; GO:0009987 [GO:0000056]; GO:0000054; GO:0031503; GO:0033750; GO:0051168; GO:0051656; GO:0042254; GO:0051179; GO:0051640; GO:0006913; GO:0051234; GO:0022613; …	561138	A0A8M9PPG9; dre:561138; E7FBU7; X1WEG0	ENSDARG00000063229				1.049	0.07	0.618067	0.863062	30.18	29.04	5.84346e+07	5.32942e+07	7.07737e+07	6.745e+07	7.71697e+07	125702553	8.78723e+07	6.51078e+07	9.45132e+07	4.21366e+07	5.77289e+07	4.87332e+07	8.86721e+07	8.83097e+07	8.35007e+07	95701583	High	High	High	High
FALSE	High	Master Protein	F1QK93	26S proteasome non-ATPase regulatory subunit 1 OS=Danio rerio OX=7955 GN=psmd1 PE=1 SV=2	48	40	748	39	964	107	5.29	2652.05	protein metabolism;other metabolic processes;other biological processes	other membranes;nucleus;other cell component	enzyme regulator activity	Pf01851, Pf13646, Pf18004, Pf21505	[GO:0005634]; GO:0043231; GO:0043227; GO:0043229; GO:0043226; GO:0005622; GO:0110165; GO:0005575 [GO:0008540]; GO:0032991; GO:0005838; GO:0005575; GO:0022624; GO:0000502; GO:0005622; GO:0140535; GO:1905369; GO:0110165; GO:1905368; GO:1902494 [GO:0016020]; GO:0110165; GO:0005575 [GO:0030234]; GO:0098772; GO:0003674 [GO:0034515]; GO:0043232; GO:0005737; GO:0043228; GO:0043229; GO:0110165; GO:000562…	554967	A0A0R4IJ38; A0A8M1PFS1; dre:554967; F1QK93	ENSDARG00000003189		zgc:55818	Ub-specific processing proteases; Neutrophil degranulation; Cross-presentation of soluble exogenous antigens (endosomes); Antigen processing: Ubiquitination & Proteasome degradation; Hedgehog ligand biogenesis; MAPK6/MAPK4 signaling; Neddylation; KEAP1-NFE2L2 pathway; Asymmetric localization of PCP proteins; Regulation of ornithine decarboxylase (ODC); Activation of NF-kappaB in B cells; FBXL7 do…	1.03	0.04	0.951983	0.989625	9.94	14.32	6.87975e+08	654009424	7.71093e+08	8.22425e+08	7.29688e+08	6.69876e+08	656336418	6.10929e+08	6.67667e+08	7.08341e+08	6.20573e+08	8.08151e+08	574664139	5.31168e+08	6.98222e+08	785000801	High	High	High	High
FALSE	High	Master Protein	Q1LVL2	Alanine--tRNA ligase OS=Danio rerio OX=7955 GN=aars1 PE=1 SV=1	49	42	792	41	966	106.9	5.53	2646.16	protein metabolism;RNA metabolism OR transcription;other metabolic processes	mitochondrion	nucleic acid binding activity;other molecular function	Pf01411, Pf02272, Pf07973	[GO:0000049]; GO:0003723; GO:0003676; GO:0097159; GO:0005488; GO:0003674 [GO:0002161]; GO:0052689; GO:0140101; GO:0106074; GO:0016788; GO:0140098; GO:0006399; GO:0006450; GO:0016787; GO:0140640; GO:0034660; GO:0065008; GO:0003824; GO:0016070; GO:0065007; GO:0003674; GO:0090304; GO:0008150; GO:0006139; GO:0043170; GO:0006725; GO:0034641; GO:0044238; GO:0046483; GO:1901360; GO:0071704; GO:0044237; …	324940	A0A8M2B5M3; Q1LVL2	ENSDARG00000069142		aars		0.979	-0.03	0.232705	0.512589	13.38	14.65	517871064	5.02591e+08	6.14615e+08	5.22196e+08	6.36242e+08	5.6368e+08	4.75895e+08	4.2049e+08	609587145	5.76008e+08	4.94084e+08	660873269	5.06922e+08	4.22631e+08	474542243	508426116	High	High	High	High
FALSE	High	Master Protein	A0A140LGY7	Microtubule-associated protein 1Aa OS=Danio rerio OX=7955 GN=map1aa PE=1 SV=2	34	61	742	53	2583	286.2	4.97	2646.08							A0A140LGY7					1.078	0.11	0.34729	0.659879	20.7	14.52	1.85417e+08	1.72364e+08	2.1836e+08	2.63858e+08	1.60503e+08	2.4467e+08	2.40298e+08	1.53141e+08	1.64393e+08	2.27879e+08	2.4485e+08	2.39116e+08	2.41697e+08	2.29188e+08	1.72469e+08	2.11978e+08	High	High	High	High
FALSE	High	Master Protein	Q58EE9	Glial fibrillary acidic protein OS=Danio rerio OX=7955 GN=gfap PE=1 SV=2	73	38	809	31	444	51.2	5.44	2640.49	cell organization and biogenesis;other biological processes	cytoskeleton;other cell component	cytoskeletal activity	Pf00038, Pf04732	[GO:0005200]; GO:0005198; GO:0007010; GO:0003674; GO:0006996; GO:0016043; GO:0071840; GO:0009987; GO:0008150 [GO:0005737]; GO:0110165; GO:0005622; GO:0005575 [GO:0005882]; GO:0099513; GO:0045111; GO:0099512; GO:0005856; GO:0099081; GO:0043232; GO:0099080; GO:0043228; GO:0043229; GO:0110165; GO:0043226; GO:0005622; GO:0005575 [GO:0042995]; GO:0110165; GO:0005575 [GO:0045098]; GO:0005882; GO:009951…	30646	A2VCX6; dre:30646; Q58EE9; Q5YLV6; Q6NUV9; Q6TH89; Q7T2N9; Q9PW34			gfap		1.097	0.13	0.174854	0.424286	15.16	17.69	1.68164e+09	1.82837e+09	2.34389e+09	2316767333	2.03221e+09	1991911698	1.65804e+09	1.58656e+09	2.25845e+09	1.9977e+09	1.90908e+09	2846007365	1.93331e+09	1.70735e+09	1.94287e+09	2.52469e+09	High	High	High	High
FALSE	High	Master Protein	Q6TNT9	Rab GDP dissociation inhibitor OS=Danio rerio OX=7955 GN=gdi2 PE=1 SV=1	63	29	700	20	448	50.6	5.85	2636.67							Q6TNT9					0.975	-0.04	0.196308	0.458587	14.23	22.88	1.59117e+09	1.69975e+09	1.65402e+09	2.1566e+09	1.83199e+09	1.89422e+09	1.55576e+09	1.35099e+09	1.75987e+09	1.72035e+09	1438247522	2.73704e+09	1.51977e+09	1719873056	1.63077e+09	2.12718e+09	High	High	High	High
FALSE	High	Master Protein	Q4ZGK9	Cypher/ZASP splice variant 2 gamma OS=Danio rerio OX=7955 GN=ldb3a PE=1 SV=1	85	15	590	6	291	31.6	9.04	2633.36							Q4ZGK9					1.071	0.1	0.396297	0.706829	20.32	13.86	4.4945e+08	4.52988e+08	618381150	643653165	5.55967e+08	5.40662e+08	3.45461e+08	4.26097e+08	5.93612e+08	608889949	502393812	681893940	5.64457e+08	4.27469e+08	5.69e+08	6.39026e+08	High	High	High	High
FALSE	High	Master Protein	Q6NXC1	RNA-binding motif protein 4.3 OS=Danio rerio OX=7955 GN=rbm4.3 PE=1 SV=1	75	25	858	25	341	38.2	9.28	2630.77	RNA metabolism OR transcription;other metabolic processes	nucleus	nucleic acid binding activity	Pf00076	[GO:0000398]; GO:0000377; GO:0006397; GO:0000375; GO:0006396; GO:0016071; GO:0008380; GO:0016070; GO:0010467; GO:0090304; GO:0009059; GO:0006139; GO:0043170; GO:0044249; GO:1901576; GO:0006725; GO:0034641; GO:0044238; GO:0046483; GO:1901360; GO:0071704; GO:0009058; GO:0044237; GO:0006807; GO:0008152; GO:0009987; GO:0008150 [GO:0003723]; GO:0003676; GO:0097159; GO:0005488; GO:0003674 [GO:0016607];…	406277	A0A8M1PJ67; dre:406277; Q6NXC1	ENSDARG00000022129		zgc:56141		1.114	0.16	0.0865998	0.24589	8.77	13.12	1.80134e+09	1.7162e+09	1.89856e+09	1.44521e+09	1.79446e+09	1.79578e+09	1564956863	1.62539e+09	1.69064e+09	1.86246e+09	1512938293	1.92959e+09	2.08575e+09	1928079941	1.87366e+09	1391286868	High	High	High	High
FALSE	High	Master Protein	B8JL43	Serotransferrin OS=Danio rerio OX=7955 GN=tfa PE=1 SV=1	42	32	707	32	673	73.2	6.95	2625.69	protein metabolism;other metabolic processes;stress response;transport;other biological processes	non-structural extracellular;plasma membrane;other membranes;other cytoplasmic organelle	other molecular function	Pf00405	[GO:0005615]; GO:0110165; GO:0005576; GO:0005575 [GO:0005769]; GO:0005768; GO:0031410; GO:0012505; GO:0097708; GO:0005737; GO:0110165; GO:0031982; GO:0043231; GO:0005622; GO:0005575; GO:0043227; GO:0043229; GO:0043226 [GO:0005886]; GO:0016020; GO:0071944; GO:0110165; GO:0005575 [GO:0006826]; GO:0000041; GO:0030001; GO:0006812; GO:0006811; GO:0006810; GO:0051234; GO:0051179; GO:0008150 [GO:0009617…	30255	A0A8M1P0N7; B8JL43; dre:30255	ENSDARG00000016771		cb285		0.829	-0.27	6.7188e-07	3.00605e-06	14.82	17.77	2635769068	2.70615e+09	2.30046e+09	1.67891e+09	2.56848e+09	2.66752e+09	2.34833e+09	2099262871	2897273218	1.98783e+09	2.06012e+09	1.84504e+09	1.7467e+09	2.08445e+09	1.94826e+09	1.80695e+09	High	High	High	High
FALSE	High	Master Protein	F1QQZ1	Splicing factor 3b, subunit 1 OS=Danio rerio OX=7955 GN=sf3b1 PE=1 SV=2	53	46	736	46	1315	147.1	6.74	2618.73	cell organization and biogenesis;RNA metabolism OR transcription;other metabolic processes;other biological processes	nucleus	nucleic acid binding activity	Pf08920	[GO:0000245]; GO:0022618; GO:0000398; GO:0065003; GO:0071826; GO:0022613; GO:0000377; GO:0006397; GO:0022607; GO:0043933; GO:0044085; GO:0000375; GO:0006396; GO:0016071; GO:0016043; GO:0071840; GO:0008380; GO:0016070; GO:0010467; GO:0009987; GO:0090304; GO:0009059; GO:0008150; GO:0006139; GO:0043170; GO:0044249; GO:1901576; GO:0006725; GO:0034641; GO:0044238; GO:0046483; GO:1901360; GO:0071704; G…	446117	A0A8N7TAM0; F1QQZ1	ENSDARG00000056138	mRNA processing			1.111	0.15	0.128125	0.337436	21.44	16.51	210609232	2.12769e+08	2.83638e+08	3.28587e+08	2.54336e+08	1.88412e+08	1.83122e+08	2.17481e+08	239990384	3.3021e+08	2.45012e+08	3.34076e+08	2.28974e+08	2.35561e+08	2.68878e+08	2.31857e+08	High	High	High	High
FALSE	High	Master Protein	F1QVU3	Villin-1 OS=Danio rerio OX=7955 GN=vil1 PE=1 SV=1	62	39	762	39	834	93.9	6.04	2612.6	cell organization and biogenesis;other biological processes	cytoskeleton;other cell component	cytoskeletal activity;other molecular function	Pf00626, Pf02209	[GO:0005546]; GO:0043168; GO:1902936; GO:0043167; GO:1901981; GO:0036094; GO:0035091; GO:0005488; GO:0005543; GO:0003674; GO:0008289 [GO:0005737]; GO:0110165; GO:0005622; GO:0005575 [GO:0008154]; GO:0007015; GO:0097435; GO:0030036; GO:0016043; GO:0007010; GO:0030029; GO:0071840; GO:0006996; GO:0009987; GO:0008150 [GO:0015629]; GO:0005856; GO:0043232; GO:0043228; GO:0043229; GO:0043226; GO:0005622…	393207	A0A8M2BFE1; F1QVU3	ENSDARG00000040466		vil1l		1.046	0.07	0.769677	0.929309	11.15	15.23	5.22252e+08	6.03974e+08	625809960	516249467	650226660	6.55189e+08	519036018	5.12212e+08	587563540	555665726	472942181	7.29115e+08	581099628	4.77027e+08	614117487	681622572	High	High	High	High
FALSE	High	Master Protein	A0A0R4IVC0	Heterogeneous nuclear ribonucleoprotein L2 OS=Danio rerio OX=7955 GN=hnrnpl2 PE=1 SV=1	52	18	623	1	499	55.1	7.05	2609.37	RNA metabolism OR transcription;other metabolic processes;other biological processes	nucleus;other cell component	nucleic acid binding activity	Pf11835, Pf13893	[GO:0003729]; GO:0003723; GO:0003676; GO:0097159; GO:0005488; GO:0003674 [GO:0005634]; GO:0043231; GO:0043227; GO:0043229; GO:0043226; GO:0005622; GO:0110165; GO:0005575 [GO:0006397]; GO:0006396; GO:0016071; GO:0016070; GO:0010467; GO:0090304; GO:0009059; GO:0006139; GO:0043170; GO:0044249; GO:1901576; GO:0006725; GO:0034641; GO:0044238; GO:0046483; GO:1901360; GO:0071704; GO:0009058; GO:0044237;…	573096	A0A0R4IVC0; A0A8M2BGY1	ENSDARG00000059303		hnrnpl																								n/a	n/a	High	n/a
FALSE	High	Master Protein	Q5RG12	Heat shock protein 90, alpha (cytosolic), class A member 1, tandem duplicate 2 OS=Danio rerio OX=7955 GN=hsp90aa1.2 PE=1 SV=1	49	39	848	13	734	84.6	5.01	2603.79	protein metabolism;other metabolic processes;stress response;other biological processes	plasma membrane;other membranes;cytosol;nucleus;other cell component	other molecular function	Pf00183, Pf13589	[GO:0005524]; GO:0032559; GO:0035639; GO:0030554; GO:0032555; GO:0043168; GO:1901265; GO:1901363; GO:0017076; GO:0032553; GO:0043167; GO:0097159; GO:0036094; GO:0000166; GO:0097367; GO:0005488; GO:0003674 [GO:0005634]; GO:0043231; GO:0043227; GO:0043229; GO:0043226; GO:0005622; GO:0110165; GO:0005575 [GO:0005737]; GO:0110165; GO:0005622; GO:0005575 [GO:0005829]; GO:0110165; GO:0005737; GO:0005575…	565155	B3DIL2; dre:565155; Q5RG12	ENSDARG00000024746		hsp90a.2	Neutrophil degranulation; Downregulation of ERBB2 signaling; Sema3A PAK dependent Axon repulsion; Regulation of actin dynamics for phagocytic cup formation; HSP90 chaperone cycle for steroid hormone receptors (SHR) in the presence of ligand; ESR-mediated signaling; Drug-mediated inhibition of ERBB2 signaling	1.455	0.54	1.04361e-14	4.90996e-14	13.68	13.1	1.00289e+09	936349683	774371402	985270477	8.99104e+08	7.2754e+08	870277862	6.90949e+08	1.49433e+09	1.24525e+09	1.08139e+09	1241346358	1.2446e+09	9.6911e+08	1.16215e+09	1.35268e+09	High	High	High	High
FALSE	High	Master Protein	F1QYZ6	Pyruvate carboxylase OS=Danio rerio OX=7955 GN=pcxb PE=1 SV=1	53	53	829	31	1181	129.9	6.86	2603.13	other metabolic processes;other biological processes	other cell component	other molecular function	Pf00289, Pf00364, Pf00682, Pf02436, Pf02785, Pf02786	[GO:0004736]; GO:0016885; GO:0016874; GO:0003824; GO:0003674 [GO:0005524]; GO:0032559; GO:0035639; GO:0030554; GO:0032555; GO:0043168; GO:1901265; GO:1901363; GO:0017076; GO:0032553; GO:0043167; GO:0097159; GO:0036094; GO:0000166; GO:0097367; GO:0005488; GO:0003674 [GO:0005737]; GO:0110165; GO:0005622; GO:0005575 [GO:0006090]; GO:0032787; GO:0019752; GO:0043436; GO:0006082; GO:0044237; GO:0044281…	58068	A0A8N7UZL1; dre:58068; F1QYZ6	ENSDARG00000051939	Glycolysis and gluconeogenesis; TCA cycle	PYCb		1.017	0.02	0.723942	0.91354	7.31	10.05	908626733	8.71818e+08	904482609	8.97067e+08	9.29312e+08	9.06229e+08	7.83183e+08	7.58119e+08	9.71417e+08	8.71744e+08	8.64851e+08	1.08235e+09	7.88523e+08	9.50211e+08	8.40104e+08	9.0014e+08	High	High	High	High
FALSE	High	Master Protein	Q803M1	Tropomyosin 3 OS=Danio rerio OX=7955 GN=tpm3 PE=1 SV=1	72	30	900	10	248	28.8	4.78	2591.77	cell organization and biogenesis;other biological processes	cytoskeleton	cytoskeletal activity	Pf00261	[GO:0005884]; GO:0099513; GO:0015629; GO:0099512; GO:0005856; GO:0099081; GO:0043232; GO:0099080; GO:0043228; GO:0043229; GO:0110165; GO:0043226; GO:0005622; GO:0005575 [GO:0006936]; GO:0003012; GO:0003008; GO:0032501; GO:0008150 [GO:0007015]; GO:0097435; GO:0030036; GO:0016043; GO:0007010; GO:0030029; GO:0071840; GO:0006996; GO:0009987; GO:0008150 [GO:0014866]; GO:0030239; GO:0010927; GO:0031032…	373076	A0A8N7V058; dre:373076; Q803M1	ENSDARG00000005162		cb674		1.145	0.2	0.0176165	0.0611306	27.82	14.06	478590300	272703038	442914448	485596984	478622194	573541520	2.64643e+08	311239082	694124142	6.47885e+08	629133220	424125462	574252247	561565953	535906483	577458168	High	High	High	High
FALSE	High	Master Protein	F6P497	Hemoglobin alpha embryonic-3 OS=Danio rerio OX=7955 GN=hbae3 PE=1 SV=1	63	8	602	7	172	19.1	9.11	2591.45							F6P497					0.908	-0.14	0.00360156	0.0139316	19.87	37.22	8.62977e+08	1.13098e+09	1.23834e+09	9.13559e+08	7.93168e+08	7.5963e+08	7.26122e+08	8.75835e+08	1.12733e+09	1.00805e+09	8.14059e+08	1504746910	5.81339e+08	686506038	7.08809e+08	5.48131e+08	High	High	High	High
FALSE	High	Master Protein	Q6P043	Fructose-bisphosphate aldolase OS=Danio rerio OX=7955 GN=aldoab PE=1 SV=1	51	21	757	7	364	39.5	8.24	2590.86	other metabolic processes	cytosol	other molecular function	Pf00274	[GO:0004332]; GO:0016832; GO:0016830; GO:0016829; GO:0003824; GO:0003674 [GO:0005829]; GO:0110165; GO:0005737; GO:0005575; GO:0005622 [GO:0006096]; GO:0006090; GO:0006091; GO:0016052; GO:0019364; GO:0046032; GO:0046034; GO:0046496; GO:0032787; GO:0044237; GO:0005975; GO:1901575; GO:0009166; GO:0019362; GO:0072526; GO:0009154; GO:0009181; GO:0046031; GO:0009150; GO:0009205; GO:0019752; GO:0008152;…	406496	A0A8M1PGK6; dre:406496; Q6P043	ENSDARG00000034470		hm:zeh0036		1.046	0.07	0.771122	0.929711	18.7	20.45	1198630585	1159708344	1387977887	1704580086	1.12532e+09	1.10659e+09	9.53596e+08	1143596713	986988299	8.50915e+08	1168363408	1388871769	1.35052e+09	1334743646	1176981320	1667319363	High	High	High	High
FALSE	High	Master Protein	F1RBT2	DNA helicase OS=Danio rerio OX=7955 GN=chd4b PE=3 SV=1	36	60	780	28	1953	221.2	6.01	2579.89	cell organization and biogenesis;other biological processes	nucleus;other cell component	nucleic acid binding activity;other molecular function	Pf00176, Pf00271, Pf00385, Pf00628, Pf06461, Pf06465, Pf08073, Pf08074	[GO:0000122]; GO:0006357; GO:0045892; GO:0006355; GO:1902679; GO:0010468; GO:2001141; GO:0010558; GO:0051253; GO:0010556; GO:0051252; GO:0010605; GO:0031327; GO:0045934; GO:0031326; GO:0060255; GO:0019219; GO:0009892; GO:0009890; GO:0031324; GO:0051172; GO:0009889; GO:0031323; GO:0019222; GO:0051171; GO:0080090; GO:0048519; GO:0048523; GO:0050794; GO:0050789; GO:0065007; GO:0008150 [GO:0000785]; …	560622	A0A8M9P8D7; dre:560622; F1RBT2	ENSDARG00000025789			NGF-stimulated transcription	1.018	0.03	0.859494	0.963879	15.6	12.83	2.26202e+08	2.11065e+08	281130440	2.40255e+08	2.64897e+08	2.13379e+08	1.76706e+08	1.92581e+08	2.59903e+08	2.64937e+08	2.05479e+08	2.84005e+08	2.67439e+08	2.31386e+08	1.96265e+08	2.36271e+08	High	High	High	High
FALSE	High	Master Protein	Q5BJJ2	Ribosomal protein L3 OS=Danio rerio OX=7955 GN=rpl3 PE=1 SV=1	51	23	714	23	403	46.2	10.18	2578.2	protein metabolism;other metabolic processes;developmental processes	cytosol;translational apparatus	nucleic acid binding activity;other molecular function	Pf00297	[GO:0003723]; GO:0003676; GO:0097159; GO:0005488; GO:0003674 [GO:0003735]; GO:0005198; GO:0003674 [GO:0006412]; GO:0009059; GO:0019538; GO:0043043; GO:0010467; GO:0043170; GO:0044249; GO:1901576; GO:0044238; GO:1901564; GO:0006518; GO:0043604; GO:1901566; GO:0071704; GO:0009058; GO:0044237; GO:0008152; GO:0006807; GO:0043603; GO:0044271; GO:0009987; GO:0008150; GO:0034641 [GO:0022625]; GO:0015934…		A0A2R8Q924; Q5BJJ2	ENSDARG00000003599				1.07	0.1	0.422564	0.726936	21.45	9.42	1.63269e+09	1.41544e+09	2.35316e+09	2.02985e+09	1.61643e+09	1646777042	1.33058e+09	1.32923e+09	2.1189e+09	1.92596e+09	1.63049e+09	1.7353e+09	1.69985e+09	1.75218e+09	1.8351e+09	2.04967e+09	High	High	High	High
FALSE	High	Master Protein	A0A1D5NSG1	Tropomyosin alpha-1 chain (Fragment) OS=Danio rerio OX=7955 GN=tpma PE=1 SV=1	69	16	784	1	134	15.3	4.61	2577.3							A0A1D5NSG1					1.065	0.09	0.482346	0.777446	51.06	40.4	48831862	60845290	104376918	140360772	100989512	116874960	33258358	34103672	63179448	93006930	94922976	141684924	180514236	87956576	160398220	62550584	High	High	High	High
FALSE	High	Master Protein	F6NHA0	Metavinculin OS=Danio rerio OX=7955 GN=vcla PE=1 SV=1	54	51	803	37	1066	116.7	6.25	2563.47	cell adhesion;cell organization and biogenesis;developmental processes;other biological processes	plasma membrane;other membranes;cytoskeleton;other cell component	cytoskeletal activity;other molecular function	Pf01044	[GO:0002102]; GO:0043232; GO:0015629; GO:0043228; GO:0043229; GO:0005856; GO:0043226; GO:0005622; GO:0110165; GO:0005575 [GO:0003181]; GO:0003179; GO:0003171; GO:0009653; GO:0003170; GO:0032502; GO:0048856; GO:0007507; GO:0008150; GO:0048513; GO:0072359; GO:0048731; GO:0007275; GO:0032501 [GO:0005198]; GO:0003674 [GO:0005737]; GO:0110165; GO:0005622; GO:0005575 [GO:0005856]; GO:0043232; GO:004322…	552980	A0A8M2B2X1; F6NHA0	ENSDARG00000044968	Integrin-mediated cell adhesion	hm:zehn2160		1.03	0.04	0.972436	0.99414	14.45	12.52	4.59869e+08	5.76875e+08	5.7492e+08	5.58905e+08	5.49072e+08	4.96905e+08	4.38328e+08	3.79654e+08	4.88978e+08	4.7026e+08	4.2109e+08	5.36757e+08	4.11413e+08	5.95656e+08	4.53803e+08	4.89446e+08	High	High	High	High
FALSE	High	Master Protein	F1R8N2	Sb:cb37 (Fragment) OS=Danio rerio OX=7955 GN=sb:cb37 PE=1 SV=2	40	48	788	8	1448	160.2	5.54	2557.48							F1R8N2					0.794	-0.33	0.00770695	0.0284678	28.33	11.37	3.49136e+07	24351600	20190004	13001110	2.82281e+07	2.96928e+07	27465690	1.89369e+07	2.27202e+07	1.88832e+07	2.04968e+07	23769031	2.50589e+07	18347340	21884794	19457393	High	High	High	High
FALSE	High	Master Protein	E7F0E8	Exportin 1 (CRM1 homolog, yeast) a OS=Danio rerio OX=7955 GN=xpo1a PE=1 SV=2	43	38	771	16	1071	123.2	6.09	2556.99	transport;developmental processes	nucleus;other cell component	other molecular function	Pf03810, Pf08389, Pf08767, Pf18777, Pf18784, Pf18787	[GO:0000055]; GO:0000054; GO:0031503; GO:0033750; GO:0051168; GO:0051656; GO:0042254; GO:0051179; GO:0051640; GO:0006913; GO:0051234; GO:0022613; GO:0008150; GO:0051169; GO:0044085; GO:0046907; GO:0071840; GO:0006810; GO:0051641; GO:0051649; GO:0009987 [GO:0000056]; GO:0000054; GO:0031503; GO:0033750; GO:0051168; GO:0051656; GO:0042254; GO:0051179; GO:0051640; GO:0006913; GO:0051234; GO:0022613; …	558395	A0A8M3ALJ0; dre:558395; E7F0E8	ENSDARG00000078041				0.991	-0.01	0.363158	0.678591	13.15	16.18	4.60718e+08	3.38514e+08	4.89656e+08	5.07896e+08	4.06947e+08	4.40114e+08	4.07515e+08	3.82682e+08	3.22903e+08	4.19123e+08	3.36772e+08	5.36185e+08	4.04866e+08	4.5481e+08	430032341	4.48027e+08	High	High	High	High
FALSE	High	Master Protein	Q6TNP9	Tubulin alpha chain OS=Danio rerio OX=7955 GN=tuba5 PE=1 SV=1	50	20	759	4	449	50	5.15	2551.49							Q6TNP9					1.086	0.12	0.287465	0.587247	10.55	27.61	116493722	1.16192e+08	124717474	111520432	1.12212e+08	94101537	114033057	9.07637e+07	122772337	134348686	127349895	173860306	78869987	111680793	76445066	155243400	High	High	High	High
FALSE	High	Master Protein	Q5RGK8	Staphylococcal nuclease domain-containing protein OS=Danio rerio OX=7955 GN=snd1 PE=1 SV=2	59	48	842	47	913	102.5	7.61	2536.54	other biological processes	other cell component	nucleic acid binding activity;other molecular function	Pf00565, Pf00567	[GO:0003676]; GO:0097159; GO:0005488; GO:0003674 [GO:0004521]; GO:0004519; GO:0004540; GO:0004518; GO:0140098; GO:0016788; GO:0140640; GO:0016787; GO:0003824; GO:0003674 [GO:0005737]; GO:0110165; GO:0005622; GO:0005575 [GO:0016442]; GO:0031332; GO:1990904; GO:0032991; GO:0005575 [GO:0016894]; GO:0004519; GO:0004518; GO:0016788; GO:0016787; GO:0003824; GO:0003674 [GO:0031047]; GO:0010629; GO:00104…	324404	A0A8N7UZV3; Q5RGK8	ENSDARG00000006766		SN4TDR		1.032	0.05	0.993025	0.998687	24.64	8.82	5.66822e+08	6.09996e+08	6.3211e+08	1008156492	5.87841e+08	5.65598e+08	5.58887e+08	5.24092e+08	5.50518e+08	5.59081e+08	5.20064e+08	552232366	6.43871e+08	4.77546e+08	5.76282e+08	5.9474e+08	High	High	High	High
FALSE	High	Master Protein	Q802C9	RNA helicase OS=Danio rerio OX=7955 GN=eif4a1a PE=1 SV=1	67	27	807	11	406	46.2	5.41	2536.35	protein metabolism;other metabolic processes		nucleic acid binding activity;other molecular function	Pf00270, Pf00271	[GO:0002183]; GO:0006413; GO:0002181; GO:0044237; GO:0006412; GO:0008152; GO:0009987; GO:0009059; GO:0019538; GO:0043043; GO:0010467; GO:0008150; GO:0043170; GO:0044249; GO:1901576; GO:0044238; GO:1901564; GO:0006518; GO:0043604; GO:1901566; GO:0071704; GO:0009058; GO:0006807; GO:0043603; GO:0044271; GO:0034641 [GO:0003723]; GO:0003676; GO:0097159; GO:0005488; GO:0003674 [GO:0003724]; GO:0004386;…	386634	A0A8M1PB73; dre:386634; Q802C9	ENSDARG00000092115		eif4a1		1.014	0.02	0.683645	0.894186	12.48	7.43	1.48262e+09	1.75651e+09	1.6471e+09	1.52047e+09	1.79505e+09	1.9229e+09	1.42569e+09	1.34525e+09	1.95562e+09	1.83581e+09	1.75417e+09	1837650583	1.61984e+09	1.56849e+09	1650900705	1.72422e+09	High	High	High	High
FALSE	High	Master Protein	F8W4Q1	Desmoplakin a OS=Danio rerio OX=7955 GN=dspa PE=1 SV=2	42	75	855	73	2059	235	7.01	2536.05	cell adhesion;cell organization and biogenesis;stress response;other biological processes	plasma membrane;other membranes;cytoskeleton;other cell component	other molecular function	Pf00681, Pf17902, Pf18373, Pf21019, Pf21097	[GO:0005198]; GO:0003674 [GO:0005737]; GO:0110165; GO:0005622; GO:0005575 [GO:0005856]; GO:0043232; GO:0043228; GO:0043229; GO:0043226; GO:0005622; GO:0110165; GO:0005575 [GO:0005886]; GO:0016020; GO:0071944; GO:0110165; GO:0005575 [GO:0014704]; GO:0044291; GO:0005911; GO:0070161; GO:0030054; GO:0110165; GO:0005575 [GO:0030057]; GO:0005911; GO:0070161; GO:0030054; GO:0110165; GO:0005575 [GO:00420…	324023	A0A8M2BID5; dre:324023; F8W4Q1; Q5CZW1			dspa	Neutrophil degranulation; Apoptotic cleavage of cell adhesion proteins; Formation of the cornified envelope; RND3 GTPase cycle; RND1 GTPase cycle	1.046	0.06	0.693205	0.898028	20.44	18.73	1.3286e+08	1.86718e+08	1.50845e+08	2.15598e+08	1.38094e+08	1.66748e+08	1.80666e+08	1.15318e+08	137048429	2.07082e+08	2.21773e+08	1.89296e+08	2.22732e+08	1.69282e+08	1.80187e+08	1.35974e+08	High	High	High	High
FALSE	High	Master Protein	Q6DGX6	Crystallin gamma EM2-8 OS=Danio rerio OX=7955 GN=crygm2d8 PE=1 SV=2	41	7	1105	3	175	21.6	7.61	2513.4	developmental processes;other biological processes		other molecular function	Pf00030	[GO:0002088]; GO:0048856; GO:0043010; GO:0032502; GO:0001654; GO:0008150; GO:0007423; GO:0150063; GO:0048513; GO:0048880; GO:0048731; GO:0007275; GO:0032501 [GO:0005212]; GO:0005198; GO:0003674 [GO:0007601]; GO:0050953; GO:0007600; GO:0050877; GO:0003008; GO:0032501; GO:0008150	436854	dre:436854; F6NGJ3; Q15I81; Q6DGX6	ENSDARG00000116164		crygEM2-8		1.072	0.1	0.398091	0.709044	37.8	8.27	1.8617e+09	1.31669e+08	1.86758e+09	2.04817e+09	1.86714e+09	2098183956	1.97025e+09	1781004414	2.07441e+09	1.97957e+09	1.81416e+09	1806129756	2.06492e+09	2143995702	1779514988	2.19751e+09	High	High	High	High
FALSE	High	Master Protein	A5A5E1	Cytoplasmic FMR1-interacting protein OS=Danio rerio OX=7955 GN=cyfip2 PE=1 SV=1	45	52	847	30	1253	145.7	6.96	2511.26	cell organization and biogenesis;developmental processes;other biological processes	other cell component	other molecular function	Pf05994, Pf07159	[GO:0000902]; GO:0009653; GO:0032502; GO:0048856; GO:0008150 [GO:0001964]; GO:0009605; GO:0050905; GO:0050896; GO:0050877; GO:0008150; GO:0003008; GO:0032501 [GO:0005737]; GO:0110165; GO:0005622; GO:0005575 [GO:0006915]; GO:0012501; GO:0008219; GO:0009987; GO:0008150 [GO:0007411]; GO:0097485; GO:0007409; GO:0031175; GO:0048812; GO:0048667; GO:0061564; GO:0120036; GO:0048666; GO:0120039; GO:000090…	100002872	A0A8M1NEL2; A5A5E1; dre:100002872	ENSDARG00000036375		zgc:194528		1.035	0.05	0.928436	0.983731	20.68	14.3	4.8751e+08	4.69135e+08	6.44257e+08	6.52607e+08	4.24354e+08	4.87103e+08	3.93903e+08	3.94913e+08	5.63523e+08	497286266	4.5378e+08	596160227	4.97363e+08	5.11864e+08	4.6913e+08	683122667	High	High	High	High
FALSE	High	Master Protein	Q6NYQ0	Tropomyosin 1 (Alpha) OS=Danio rerio OX=7955 GN=tpm1 PE=2 SV=1	69	30	868	4	284	33	4.68	2510.48	cell organization and biogenesis;other biological processes	cytoskeleton	cytoskeletal activity	Pf00261	[GO:0005884]; GO:0099513; GO:0015629; GO:0099512; GO:0005856; GO:0099081; GO:0043232; GO:0099080; GO:0043228; GO:0043229; GO:0110165; GO:0043226; GO:0005622; GO:0005575 [GO:0006936]; GO:0003012; GO:0003008; GO:0032501; GO:0008150 [GO:0007015]; GO:0097435; GO:0030036; GO:0016043; GO:0007010; GO:0030029; GO:0071840; GO:0006996; GO:0009987; GO:0008150 [GO:0051015]; GO:0003779; GO:0044877; GO:0008092…	393908	A0A8M1PFA6; F6P435; Q6NYQ0	ENSDARG00000087402		TPM1-1		1.127	0.17	0.11861	0.3179	21.2	26.77	78655999	95461510	99120376	83442503	4.82984e+07	8.05074e+07	74862838	62847165	8.30736e+07	65486132	9.39937e+07	102212029	51441706	5.96705e+07	49591340	7.60609e+07	High	High	High	High
FALSE	High	Master Protein	F1RA35	Microtubule actin crosslinking factor 1a OS=Danio rerio OX=7955 GN=macf1a PE=1 SV=2	28	124	780	116	5754	652.1	5.48	2509.85							F1RA35					0.98	-0.03	0.623281	0.866495	58.34	32.55	4.22462e+07	3.9756e+07	5.21398e+07	2.28617e+07	42506038	1.01337e+07	2.22062e+07	8.57704e+07	3.6602e+07	2.08391e+07	5.82983e+07	6.64646e+07	4.51275e+07	56378346	3.86965e+07	3.82152e+07	High	High	High	High
FALSE	High	Master Protein	B0UYS0	Keratin 15 OS=Danio rerio OX=7955 GN=krt15 PE=1 SV=1	63	35	769	21	460	48.8	5.22	2504.7		cytoskeleton	other molecular function	Pf00038	[GO:0005198]; GO:0003674 [GO:0005856]; GO:0043232; GO:0043228; GO:0043229; GO:0043226; GO:0005622; GO:0110165; GO:0005575 [GO:0005882]; GO:0099513; GO:0045111; GO:0099512; GO:0005856; GO:0099081; GO:0043232; GO:0099080; GO:0043228; GO:0043229; GO:0110165; GO:0043226; GO:0005622; GO:0005575	406844	A0A8M1PJL5; B0UYS0; dre:406844	ENSDARG00000036840; ENSDARG00000111896		wu:fa91c06		1.053	0.07	0.625352	0.867008	39.45	26.76	1.48889e+08	1.72015e+08	3.14379e+08	3.35946e+08	1.6412e+08	1.89961e+08	1.0291e+08	2.10294e+08	2.02364e+08	208679963	197053118	2.81677e+08	2.85836e+08	1.41828e+08	1.82251e+08	3.18267e+08	High	High	High	High
FALSE	High	Master Protein	E7FA40	Collagen, type VII, alpha 1 OS=Danio rerio OX=7955 GN=col7a1 PE=1 SV=3	28	62	769	62	3093	312.9	7.75	2502.25							E7FA40					1.02	0.03	0.848341	0.96011	26.35	10.43	4.64425e+08	3.97445e+08	3.59599e+08	2.58453e+08	2.18369e+08	3.07076e+08	3.13232e+08	2.37285e+08	2.87561e+08	254192079	2.8842e+08	3.31685e+08	3.36381e+08	3.12234e+08	3.40885e+08	3.45165e+08	High	High	High	High
FALSE	High	Master Protein	A0A286Y9C2	Tropomyosin 4b OS=Danio rerio OX=7955 GN=tpm4b PE=3 SV=2	74	28	806	4	250	28.8	4.68	2499.01							A0A286Y9C2					0.966	-0.05	0.547867	0.821976	43.65	37.54	1.7725e+07	3.39598e+07	5.89045e+07	11607442	43661725	3.1038e+07	34024264	41969270	37741921	31923238	34208953	56122982	1.0634e+07	5.56064e+07	4.94247e+07	4.63423e+07	High	High	High	High
FALSE	High	Master Protein	A0A2R8RP31	Si:ch211-62a1.3 OS=Danio rerio OX=7955 GN=si:ch211-62a1.3 PE=1 SV=1	32	44	708	43	1771	193.7	6.96	2488.11							A0A2R8RP31					0.996	-0.01	0.504322	0.792896	22.7	10.06	2.19356e+08	2.78772e+08	2.43257e+08	4.10054e+08	2.19747e+08	3.01547e+08	2.45541e+08	2.6991e+08	2.08987e+08	2.41257e+08	2.5884e+08	2.7977e+08	2.50591e+08	2.82626e+08	2.84698e+08	2.75808e+08	High	High	High	High
FALSE	High	Master Protein	Q66I42	Moesin a OS=Danio rerio OX=7955 GN=msna PE=1 SV=1	66	46	791	33	579	68	6.1	2483.46	developmental processes;other biological processes	plasma membrane;other membranes;cytoskeleton;other cell component	cytoskeletal activity;other molecular function	Pf00373, Pf00769, Pf09379, Pf09380, Pf20492	[GO:0003779]; GO:0008092; GO:0005515; GO:0005488; GO:0003674 [GO:0005737]; GO:0110165; GO:0005622; GO:0005575 [GO:0005856]; GO:0043232; GO:0043228; GO:0043229; GO:0043226; GO:0005622; GO:0110165; GO:0005575 [GO:0005886]; GO:0016020; GO:0071944; GO:0110165; GO:0005575 [GO:0005902]; GO:0098858; GO:0120025; GO:0042995; GO:0110165; GO:0005575 [GO:0005912]; GO:0005911; GO:0070161; GO:0030054; GO:01101…	286739	A0A8M1N247; A2CF04; dre:286739; Q66I42	ENSDARG00000058128		rdx		1.024	0.03	0.853039	0.961573	13.73	7.31	8.685e+08	7.80063e+08	920797762	892658655	796130124	675082755	6.24782e+08	9.11176e+08	801122799	826081573	700650619	906053349	8.26097e+08	7.64191e+08	787801215	7.92017e+08	High	High	High	High
FALSE	High	Master Protein	Q7ZUM0	Tyrosine 3-monooxygenase/tryptophan 5-monooxygenase activation protein, theta polypeptide a OS=Danio rerio OX=7955 GN=ywhaqa PE=1 SV=1	70	19	734	11	245	27.7	4.74	2471.41	signal transduction	other cell component	other molecular function	Pf00244	[GO:0004497]; GO:0016491; GO:0003824; GO:0003674 [GO:0005737]; GO:0110165; GO:0005622; GO:0005575 [GO:0007165]; GO:0009987; GO:0050794; GO:0007154; GO:0023052; GO:0051716; GO:0008150; GO:0050789; GO:0050896; GO:0065007	399487	A8KC01; dre:399487; F6NNX8; Q7ZUM0	ENSDARG00000042539		ywhaq	TP53 Regulates Metabolic Genes; Regulation of localization of FOXO transcription factors; Activation of BAD and translocation to mitochondria ; TP53 Regulates Transcription of Genes Involved in G2 Cell Cycle Arrest	1.028	0.04	0.999649	0.99994	9.01	14.38	2.68171e+08	2.92441e+08	330669854	3.13297e+08	2.95039e+08	3.24715e+08	2.59641e+08	2.73257e+08	4.17516e+08	3.50427e+08	3.453e+08	4.25066e+08	2.76064e+08	3.46009e+08	3.62017e+08	3.02216e+08	High	High	High	High
FALSE	High	Master Protein	A0A2R8QBL5	Actinin, alpha 2b OS=Danio rerio OX=7955 GN=actn2b PE=1 SV=1	50	37	708	23	895	103.3	5.27	2467.97							A0A2R8QBL5					0.973	-0.04	0.67595	0.890253	29.49	32.81	3.77363e+07	2.29198e+07	2.29509e+07	21814821	2.0828e+07	4.22609e+07	3.62637e+07	3.77302e+07	9.06727e+06	35374368	3.47117e+07	2.91829e+07	3.24856e+07	23040742	2.93736e+07	4.00911e+07	High	High	High	High
FALSE	High	Master Protein	A8WIP5	Host cell factor C1b OS=Danio rerio OX=7955 GN=hcfc1b PE=1 SV=1	35	42	669	31	1993	203.7	5.97	2454.7	cell organization and biogenesis;developmental processes;other biological processes	nucleus	other molecular function	Pf01344, Pf13415, Pf13854	[GO:0002062]; GO:0030154; GO:0051216; GO:0048869; GO:0048513; GO:0001501; GO:0061448; GO:0009987; GO:0032502; GO:0048856; GO:0048731; GO:0009888; GO:0008150; GO:0007275; GO:0032501 [GO:0003713]; GO:0003712; GO:0045893; GO:0030674; GO:0140110; GO:0006355; GO:1902680; GO:0060090; GO:0003674; GO:0010468; GO:2001141; GO:0010557; GO:0051254; GO:0010556; GO:0051252; GO:0010604; GO:0031328; GO:0045935; …	565206	A0A8M9PQY4; A8WIP5; dre:565206	ENSDARG00000012519		fc07b09		1.064	0.09	0.448425	0.749247	11.25	10.13	3.80998e+08	411890357	3.54545e+08	4.35889e+08	4.31817e+08	4.03317e+08	4.07151e+08	3.03847e+08	3.84538e+08	4.24256e+08	4.25276e+08	5.07851e+08	4.29608e+08	3.92982e+08	4.12786e+08	3.68097e+08	High	High	High	High
FALSE	High	Master Protein	Q9PVF8	Catenin (Cadherin-associated protein), alpha OS=Danio rerio OX=7955 GN=ctnna1 PE=1 SV=1	52	42	664	38	907	100.5	6.2	2447.72	cell adhesion;other biological processes	plasma membrane;other membranes;cytoskeleton;other cell component	cytoskeletal activity;other molecular function	Pf01044	[GO:0001894]; GO:0060249; GO:0048871; GO:0032501; GO:0042592; GO:0008150 [GO:0005198]; GO:0003674 [GO:0005902]; GO:0098858; GO:0120025; GO:0042995; GO:0110165; GO:0005575 [GO:0005912]; GO:0005911; GO:0070161; GO:0030054; GO:0110165; GO:0005575 [GO:0005938]; GO:0005737; GO:0071944; GO:0110165; GO:0005622; GO:0005575 [GO:0008013]; GO:0005515; GO:0005488; GO:0003674 [GO:0015629]; GO:0005856; GO:0043…	30741	A0A0R4IH88; dre:30741; Q6NYB2; Q9PVF8	ENSDARG00000102441		ctnna	RHO GTPases activate IQGAPs; Myogenesis; VEGFR2 mediated vascular permeability	1.024	0.03	0.867243	0.966758	13.52	15.22	4.17779e+08	4.90512e+08	4.54786e+08	609607294	4.71976e+08	5.56156e+08	436724446	445361258	451253367	5.15023e+08	3.79346e+08	585445529	5.73477e+08	5.97428e+08	4.63009e+08	5.69587e+08	High	High	High	High
FALSE	High	Master Protein	F1QYX8	Enoyl-CoA hydratase OS=Danio rerio OX=7955 GN=hadhab PE=1 SV=1	44	29	706	26	763	82.8	8.97	2445.65							F1QYX8					1.016	0.02	0.706815	0.9039	8.37	12.38	1.35811e+09	1.20965e+09	1296272242	1.38509e+09	1.35501e+09	1.22973e+09	1.14664e+09	1.0988e+09	1.33487e+09	1364651244	1.10195e+09	1.35409e+09	1.2206e+09	1.24461e+09	1.06061e+09	1.55454e+09	High	High	High	High
FALSE	High	Master Protein	F1RA03	Vimentin-related 1 OS=Danio rerio OX=7955 GN=vimr1 PE=1 SV=2	77	22	622	22	236	27.1	4.88	2444.58		cytoskeleton		Pf00038	[GO:0005882]; GO:0099513; GO:0045111; GO:0099512; GO:0005856; GO:0099081; GO:0043232; GO:0099080; GO:0043228; GO:0043229; GO:0110165; GO:0043226; GO:0005622; GO:0005575	572200	A0A8M3B4E6; F1RA03	ENSDARG00000068589		LOC572200		1.089	0.12	0.228829	0.506951	7.64	13.08	2.11221e+09	2.34318e+09	2282554055	2082829217	2.25785e+09	2.06854e+09	1.85982e+09	1.9872e+09	2.31664e+09	2.42876e+09	2.14353e+09	3087639042	2.09877e+09	2.26232e+09	2.25684e+09	2342124849	High	High	High	High
FALSE	High	Master Protein	B0R197	Voltage-dependent anion-selective channel protein 3 OS=Danio rerio OX=7955 GN=vdac3 PE=1 SV=1	57	14	605	14	318	33.9	9.33	2440.49	transport;other biological processes	other membranes;mitochondrion	transporter activity	Pf01459	[GO:0005741]; GO:0031966; GO:0031968; GO:0031090; GO:0005740; GO:0019867; GO:0098588; GO:0031967; GO:0016020; GO:0043227; GO:0005739; GO:0031975; GO:0043229; GO:0110165; GO:0043226; GO:0043231; GO:0005737; GO:0005622; GO:0005575 [GO:0008308]; GO:0005244; GO:0005253; GO:0005216; GO:0022832; GO:0008509; GO:0015075; GO:0015267; GO:0022836; GO:0098656; GO:0022857; GO:0034220; GO:0022803; GO:0006820; …	406529	A0A8M2BE54; B0R197	ENSDARG00000003695		wu:fb01e12		1.111	0.15	0.100371	0.277158	20.21	21.97	1.55024e+09	1.9136e+09	1.76616e+09	2.29092e+09	1.83803e+09	1.8972e+09	1.25061e+09	1284412068	1.8884e+09	1.67854e+09	1.91135e+09	2.73836e+09	1.86756e+09	1.4765e+09	1714489698	2.53066e+09	High	High	High	High
FALSE	High	Master Protein	Q6AZA0	Acetyl-CoA acetyltransferase, mitochondrial OS=Danio rerio OX=7955 GN=acat1 PE=2 SV=1	59	22	626	22	420	44.3	8.85	2438.19	other metabolic processes	mitochondrion	other molecular function	Pf00108, Pf02803	[GO:0003985]; GO:0003988; GO:0016453; GO:0016408; GO:0016407; GO:0016747; GO:0016746; GO:0016740; GO:0003824; GO:0003674 [GO:0005739]; GO:0043231; GO:0005737; GO:0043227; GO:0043229; GO:0110165; GO:0005622; GO:0043226; GO:0005575 [GO:0006635]; GO:0009062; GO:0019395; GO:0006631; GO:0044242; GO:0072329; GO:0034440; GO:0032787; GO:0044255; GO:0016042; GO:0044248; GO:0046395; GO:0030258; GO:0019752;…	445290	dre:445290; Q6AZA0			acat1	Branched-chain amino acid catabolism; Utilization of Ketone Bodies; Synthesis of Ketone Bodies	1.058	0.08	0.587423	0.843205	12.74	15.06	1158401945	1.006e+09	1.05578e+09	9.89807e+08	1.23148e+09	1243314183	1.10326e+09	8.32268e+08	1159818353	9.47148e+08	1.0512e+09	1.48391e+09	1.03348e+09	1.14882e+09	1.12803e+09	1.34838e+09	High	High	High	High
FALSE	High	Master Protein	B3DH85	NCAM OS=Danio rerio OX=7955 GN=ncam1a PE=1 SV=1	47	34	695	6	837	92.6	4.89	2437.23	cell adhesion;cell organization and biogenesis;developmental processes	other membranes		Pf00041, Pf07679, Pf13927	[GO:0007155]; GO:0009987; GO:0008150 [GO:0016020]; GO:0110165; GO:0005575 [GO:0021961]; GO:0021952; GO:0021955; GO:0007409; GO:0021954; GO:0048812; GO:0048667; GO:0061564; GO:0048666; GO:0021953; GO:0120039; GO:0031175; GO:0000902; GO:0048468; GO:0030182; GO:0007417; GO:0048858; GO:0120036; GO:0009653; GO:0048856; GO:0048869; GO:0030154; GO:0048699; GO:0048731; GO:0007399; GO:0030030; GO:0032989;…	30447	B3DH85; dre:30447; E7CR05; F6P9B5	ENSDARG00000056181		fj56g09		0.97	-0.04	0.351899	0.665496	32.69	54.02	2.17305e+08	1.99409e+08	110870874	121388193	1.79732e+08	9.98818e+07	1.59447e+08	9.08898e+07	2.117e+08	9.52694e+07	8.29975e+07	2.63289e+08	60552241	1.0459e+08	95794771	2.14625e+08	High	High	High	High
FALSE	High	Master Protein	A0A0R4ITP1	Zgc:163073 OS=Danio rerio OX=7955 GN=zgc:163073 PE=1 SV=1	30	6	855	4	213	22.9	4.67	2425.85							A0A0R4ITP1					1.211	0.28	0.0293025	0.09703	37.57	14.91		24996552		37625888		28627530	15973468	15632221	34893620	25250812	26385412					30057914	High	High	High	High
FALSE	High	Master Protein	A0A0G2L974	Filamin B OS=Danio rerio OX=7955 PE=1 SV=2	36	53	672	48	1992	213.7	5.91	2423.98							A0A0G2L974					1.002	0	0.669787	0.888251	19.03	17.18	2.09134e+08	2.32009e+08	2.20092e+08	2.98309e+08	2.29525e+08	1.47889e+08	2.07399e+08	2.03373e+08	1.77441e+08	2.21383e+08	2.13374e+08	2.78299e+08	2.25627e+08	1.89734e+08	1.86169e+08	2.71999e+08	High	High	High	High
FALSE	High	Master Protein	A0A286Y8X9	Eukaryotic translation elongation factor 2b OS=Danio rerio OX=7955 GN=eef2b PE=3 SV=2	43	37	828	12	860	95.7	6.83	2420.8							A0A286Y8X9					0.987	-0.02	0.310956	0.617167	66	35.4	72769921	571184413	406260160	399050365	7.09105e+07	7.22031e+07	4.25809e+08	3.65566e+08	4.77021e+08	4.24058e+08	3.54919e+08	5.0152e+08	7.63872e+07	4.98444e+08	4.27228e+08	370291041	High	High	High	High
FALSE	High	Master Protein	Q802V0	LIM domain-binding 3b OS=Danio rerio OX=7955 GN=ldb3b PE=1 SV=1	76	15	503	15	292	31.5	9.14	2413.36	cell organization and biogenesis;developmental processes;other biological processes	cytoskeleton;other cell component	cytoskeletal activity	Pf00595, Pf15936	[GO:0001725]; GO:0042641; GO:0097517; GO:0110165; GO:0015629; GO:0032432; GO:0005575; GO:0005856; GO:0043232; GO:0043228; GO:0043229; GO:0043226; GO:0005622 [GO:0003779]; GO:0008092; GO:0005515; GO:0005488; GO:0003674 [GO:0005912]; GO:0005911; GO:0070161; GO:0030054; GO:0110165; GO:0005575 [GO:0007507]; GO:0048513; GO:0072359; GO:0048856; GO:0048731; GO:0032502; GO:0007275; GO:0008150; GO:0032501…	334100	A0A0R4IHK1; dre:334100; Q6P044; Q802V0	ENSDARG00000099974		ldb3l		1.069	0.1	0.436647	0.737736	19.4	15.1	6.70317e+08	7.25564e+08	848063179	7.69413e+08	7.78799e+08	7.56339e+08	486940732	491654228	6.60822e+08	671259579	6.41728e+08	9.64118e+08	697929438	7.49914e+08	7.4981e+08	6.25637e+08	High	High	High	High
FALSE	High	Master Protein	A0A140LGU1	Heterochromatin protein 1-binding protein 3 OS=Danio rerio OX=7955 GN=hp1bp3 PE=1 SV=2	49	31	749	31	610	66.8	9.67	2409.43							A0A140LGU1					1.063	0.09	0.516071	0.801727	10.75	11.58	2.9443e+09	2.29434e+09	2.75984e+09	3.18478e+09	2.85995e+09	2.5888e+09	2.70119e+09	2.38778e+09	3.41631e+09	2.48394e+09	2.61355e+09	2.81861e+09	2915625294	2.44601e+09	3.09547e+09	3.00119e+09	High	High	High	High
FALSE	High	Master Protein	Q6P5L8	Hydroxysteroid dehydrogenase-like protein 2 OS=Danio rerio OX=7955 GN=hsdl2 PE=2 SV=1	78	28	644	28	415	44.4	7.47	2404.28		mitochondrion;other cytoplasmic organelle	other molecular function	Pf00106, Pf02036	[GO:0005739]; GO:0043231; GO:0005737; GO:0043227; GO:0043229; GO:0110165; GO:0005622; GO:0043226; GO:0005575 [GO:0005777]; GO:0042579; GO:0043231; GO:0005737; GO:0043227; GO:0043229; GO:0110165; GO:0005622; GO:0043226; GO:0005575 [GO:0016491]; GO:0003824; GO:0003674	322347	dre:322347; Q6P5L8			hsdl2		1.008	0.01	0.59726	0.85054	9.73	11.05	5.07904e+08	4.06049e+08	5.00131e+08	4.92839e+08	518123523	4.84689e+08	4.49853e+08	4.01044e+08	4.43883e+08	4.48923e+08	4.33643e+08	5.55217e+08	4.52521e+08	471967093	3.93921e+08	5.23499e+08	High	High	High	High
FALSE	High	Master Protein	F6NRG0	Collagen, type VI, alpha 3 (Fragment) OS=Danio rerio OX=7955 GN=col6a3 PE=1 SV=1	64	38	720	8	824	88.8	5.58	2402.84							F6NRG0					0.999	0	0.811652	0.947564	22.16	37.54	4.53569e+07	3.13441e+07	5.56669e+07	63543744	4.83325e+07	56158500	38543666	4.17732e+07	56915129	6.20967e+07	6.18482e+07	51672516	3.32375e+07	1.14152e+07	40811421	57559413	High	High	High	High
FALSE	High	Master Protein	F1RAG3	Nidogen 1a OS=Danio rerio OX=7955 GN=nid1a PE=1 SV=2	41	33	663	33	1175	130	5.45	2399.57	cell adhesion;cell-cell signaling;signal transduction	extracellular matrix;other membranes	other molecular function	Pf00058, Pf00086, Pf06119, Pf07474, Pf07645, Pf12662, Pf12947	[GO:0005509]; GO:0046872; GO:0043169; GO:0043167; GO:0036094; GO:0005488; GO:0003674 [GO:0005604]; GO:0062023; GO:0031012; GO:0030312; GO:0110165; GO:0071944; GO:0005575 [GO:0007160]; GO:0031589; GO:0007155; GO:0009987; GO:0008150 [GO:0016020]; GO:0110165; GO:0005575 [GO:0017147]; GO:0005515; GO:0005488; GO:0003674 [GO:0042813]; GO:0004888; GO:0016055; GO:0038023; GO:0007166; GO:0198738; GO:00600…	562690	A0A8N7UUY5; F1RAG3	ENSDARG00000068710				1.056	0.08	0.596061	0.85011	16.84	22.36	5.23381e+08	5.68524e+08	6.21611e+08	7.20036e+08	4.56707e+08	525256909	458719731	4.71096e+08	7.31832e+08	5.41405e+08	4.38311e+08	7.47966e+08	4.52999e+08	5.55491e+08	4.56656e+08	6.88258e+08	High	High	High	High
FALSE	High	Master Protein	A0A0R4IWM7	Dmx-like 2 OS=Danio rerio OX=7955 GN=dmxl2 PE=1 SV=2	33	76	771	62	3049	337.2	6.39	2399.13							A0A0R4IWM7					1.051	0.07	0.61725	0.862475	23.94	29.4	1.52039e+08	1.33096e+08	1.99983e+08	1.57464e+08	1.36295e+08	1.74757e+08	8.81606e+07	1.16016e+08	1.25637e+08	1.55589e+08	1.71249e+08	2.86622e+08	1.52156e+08	1.82046e+08	1.28698e+08	1.75398e+08	High	High	High	High
FALSE	High	Master Protein	Q6TH07	Flotillin OS=Danio rerio OX=7955 GN=flot1b PE=1 SV=1	64	30	698	20	425	47.2	6.73	2394.28	signal transduction;other biological processes	plasma membrane;other membranes;other cytoplasmic organelle;other cell component		Pf01145, Pf15975	[GO:0002090]; GO:0048259; GO:0030100; GO:0051128; GO:0060627; GO:0050794; GO:0051049; GO:0050789; GO:0032879; GO:0065007; GO:0008150 [GO:0005768]; GO:0031410; GO:0012505; GO:0097708; GO:0005737; GO:0110165; GO:0031982; GO:0043231; GO:0005622; GO:0005575; GO:0043227; GO:0043229; GO:0043226 [GO:0005886]; GO:0016020; GO:0071944; GO:0110165; GO:0005575 [GO:0016600]; GO:0098797; GO:0005901; GO:0098796…	245697	A0A8N7V054; dre:245697; Q6TH07	ENSDARG00000037998	Insulin signaling	FLOT1		1.049	0.07	0.723436	0.91346	11.41	9.95	1465892445	1277502210	1353257201	1502016753	1.46686e+09	1.3267e+09	1.08584e+09	1.15296e+09	1.46406e+09	1.23477e+09	1.40424e+09	1449958601	1.49057e+09	1.38023e+09	1260005890	1.68534e+09	High	High	High	High
FALSE	High	Master Protein	Q66HU4	Calpain-3 OS=Danio rerio OX=7955 GN=capn3a PE=1 SV=1	47	34	696	31	725	83.8	5.45	2392.66	protein metabolism;other biological processes	other cell component	other molecular function	Pf00648, Pf01067	[GO:0004198]; GO:0004197; GO:0004175; GO:0008234; GO:0008233; GO:0016787; GO:0140096; GO:0003824; GO:0003674 [GO:0005509]; GO:0046872; GO:0043169; GO:0043167; GO:0036094; GO:0005488; GO:0003674 [GO:0005737]; GO:0110165; GO:0005622; GO:0005575 [GO:0006508]; GO:0019538; GO:0043170; GO:0044238; GO:1901564; GO:0071704; GO:0008152; GO:0006807; GO:0008150 [GO:0043066]; GO:0042981; GO:0043069; GO:004306…	447832	A0A0H2UKX7; A0A8M1N251; dre:447832; Q66HU4	ENSDARG00000041864	Integrin-mediated cell adhesion	capn3		1.038	0.05	0.908897	0.977385	10.84	15.88	9.4992e+08	8.22055e+08	9.27866e+08	1.07798e+09	9.59832e+08	980162454	7.77861e+08	8.29433e+08	8.32838e+08	959125738	8.33276e+08	1.27173e+09	7.95745e+08	9.26456e+08	9.70094e+08	9.21457e+08	High	High	High	High
FALSE	High	Master Protein	F1QUS9	Ubiquitin carboxyl-terminal hydrolase 7 OS=Danio rerio OX=7955 GN=usp7 PE=1 SV=1	53	51	742	51	1110	129.3	5.64	2391.45	protein metabolism;other biological processes	cytosol;nucleus	other molecular function	Pf00443, Pf00917, Pf12436, Pf14533	[GO:0004843]; GO:0008234; GO:0101005; GO:0008233; GO:0019783; GO:0016787; GO:0140096; GO:0003824; GO:0003674 [GO:0005634]; GO:0043231; GO:0043227; GO:0043229; GO:0043226; GO:0005622; GO:0110165; GO:0005575 [GO:0005829]; GO:0110165; GO:0005737; GO:0005575; GO:0005622 [GO:0006508]; GO:0019538; GO:0043170; GO:0044238; GO:1901564; GO:0071704; GO:0008152; GO:0006807; GO:0008150 [GO:0031647]; GO:006500…	553758	A0A8M2BB86; dre:553758; F1QUS9	ENSDARG00000073710				1.014	0.02	0.743718	0.918397	19.29	15.15	3.02112e+08	3.23525e+08	3.25939e+08	3.65499e+08	3.15144e+08	3.21171e+08	2.16329e+08	2.01139e+08	3.32338e+08	2.78439e+08	3.14266e+08	3.12262e+08	2.0104e+08	2.66371e+08	3.36274e+08	3.08301e+08	High	High	High	High
FALSE	High	Master Protein	A0A0R4IGN3	Protein disulfide-isomerase (Fragment) OS=Danio rerio OX=7955 GN=pdia3 PE=1 SV=1	64	33	671	32	459	51.1	7.12	2385.65							A0A0R4IGN3					0.952	-0.07	0.0652761	0.196022	10.95	15.19	1.70284e+09	1.75952e+09	1.78321e+09	1.57963e+09	1.48003e+09	1.35782e+09	1621431321	1.33638e+09	1.61497e+09	1.37733e+09	1.4105e+09	2.00857e+09	1.43341e+09	1437757674	1.42141e+09	1.85862e+09	High	High	High	High
FALSE	High	Master Protein	B2GTW6	Citrate synthase OS=Danio rerio OX=7955 GN=cs PE=1 SV=1	49	16	628	16	468	51.8	7.85	2376.68							B2GTW6					1.051	0.07	0.695922	0.89961	11.42	25.5	1.46061e+09	1.48122e+09	1.46445e+09	1652056658	1.33169e+09	1.60733e+09	1.24737e+09	1189394361	1.74508e+09	1.67593e+09	1.46331e+09	1.98804e+09	9.11126e+08	1.19806e+09	1.16338e+09	1.88337e+09	High	High	High	High
FALSE	High	Master Protein	A7E2K1	Tropomyosin 1 (alpha) OS=Danio rerio OX=7955 GN=tpm1 PE=1 SV=1	66	27	843	7	247	28.8	4.86	2371.98	cell organization and biogenesis;other biological processes	cytoskeleton	cytoskeletal activity	Pf00261	[GO:0005884]; GO:0099513; GO:0015629; GO:0099512; GO:0005856; GO:0099081; GO:0043232; GO:0099080; GO:0043228; GO:0043229; GO:0110165; GO:0043226; GO:0005622; GO:0005575 [GO:0006936]; GO:0003012; GO:0003008; GO:0032501; GO:0008150 [GO:0007015]; GO:0097435; GO:0030036; GO:0016043; GO:0007010; GO:0030029; GO:0071840; GO:0006996; GO:0009987; GO:0008150 [GO:0051015]; GO:0003779; GO:0044877; GO:0008092…	393908	A0A8M1NDZ4; A7E2K1; dre:393908	ENSDARG00000087402		TPM1-1		1.034	0.05	0.815798	0.949077	25.18	24.11	5.53907e+07	5.26027e+07	44669106	2.57835e+07	5.20351e+07	38951507	3.38143e+07	3.46787e+07	4.71596e+07	3.49136e+07	4.04244e+07	2.1794e+07	3.73539e+07	5.37686e+07	3.55177e+07	4.02645e+07	High	High	High	High
FALSE	High	Master Protein	Q7ZW20	Tyrosine 3-monooxygenase/tryptophan 5-monooxygenase activation protein, epsilon polypeptide 1 OS=Danio rerio OX=7955 GN=ywhae1 PE=1 SV=1	68	19	766	6	255	29.1	4.77	2370.42	signal transduction;other biological processes	other cell component	other molecular function	Pf00244	[GO:0004497]; GO:0016491; GO:0003824; GO:0003674 [GO:0005737]; GO:0110165; GO:0005622; GO:0005575 [GO:0007165]; GO:0009987; GO:0050794; GO:0007154; GO:0023052; GO:0051716; GO:0008150; GO:0050789; GO:0050896; GO:0065007 [GO:0007346]; GO:0051726; GO:0050794; GO:0050789; GO:0065007; GO:0008150 [GO:0050815]; GO:0045309; GO:0051219; GO:0005515; GO:0005488; GO:0003674	107743675; 322060	A0A2R8QM74; A0A673KTM1; A0A6P6QX15; caua:113115032; dre:322060; F6NZM7; Q7ZW20; srx:107743675	ENSDARG00000006399; ENSDARG00000109636; ENSDARG00000109789; ENSSRHG00000033003		fe38c12; LOC107743675; ywhae	TP53 Regulates Metabolic Genes; Signaling by Hippo; Activation of BAD and translocation to mitochondria	1.063	0.09	0.519849	0.803672	10.92	10.74	1.89707e+09	1.94343e+09	1922260208	1.95849e+09	2281213952	1.9759e+09	1.81355e+09	1.52175e+09	1878429413	1986810675	1.64385e+09	2321897444	2041924583	1898096618	1.87257e+09	2.21443e+09	High	High	High	High
FALSE	High	Master Protein	A0A2R8QPW3	Nck-associated protein 1 OS=Danio rerio OX=7955 GN=nckap1 PE=1 SV=1	42	42	761	1	1134	129.4	6.7	2365.71				Pf09735		561894	A0A2R8QPW3; A0A8M2BFC9	ENSDARG00000060853	Exercise-induced circadian regulation	si:dkey-234n3.1		1.049	0.07	0.687332	0.896177	9.86	9.91	3.58731e+08	4.05549e+08	4.69722e+08	4.24953e+08	3.71646e+08	4.62462e+08	4.0077e+08	3.84096e+08	4.00646e+08	4.81337e+08	3.7394e+08	459513675	4.05574e+08	3.91543e+08	4.72392e+08	4.68027e+08	High	High	High	High
FALSE	High	Master Protein	F1QZ09	ATP-citrate synthase OS=Danio rerio OX=7955 GN=aclya PE=1 SV=1	58	49	723	39	1092	119.6	7.24	2363.12							F1QZ09					1.009	0.01	0.626467	0.868117	8.94	12.6	3.75206e+08	325991488	3.8884e+08	3.91237e+08	3.89493e+08	341443571	3.44037e+08	3.09573e+08	4.42773e+08	3.86497e+08	3.58314e+08	3.99985e+08	3.17589e+08	3.03956e+08	3.59732e+08	4.10693e+08	High	High	High	High
FALSE	High	Master Protein	Q5RHR0	Poly [ADP-ribose] polymerase OS=Danio rerio OX=7955 GN=parp1 PE=1 SV=1	53	47	707	47	1013	112.7	8.7	2362.9	protein metabolism;DNA metabolism;other metabolic processes;stress response;other biological processes	cytosol;nucleus;other cell component	nucleic acid binding activity;other molecular function	Pf00533, Pf00644, Pf00645, Pf02877, Pf05406, Pf08063, Pf21728	[GO:0000122]; GO:0006357; GO:0045892; GO:0006355; GO:1902679; GO:0010468; GO:2001141; GO:0010558; GO:0051253; GO:0010556; GO:0051252; GO:0010605; GO:0031327; GO:0045934; GO:0031326; GO:0060255; GO:0019219; GO:0009892; GO:0009890; GO:0031324; GO:0051172; GO:0009889; GO:0031323; GO:0019222; GO:0051171; GO:0080090; GO:0048519; GO:0048523; GO:0050794; GO:0050789; GO:0065007; GO:0008150 [GO:0000785]; …	560788	A0A8N1TQ38; dre:560788; Q499A8; Q5RHR0	ENSDARG00000019529		parp1	POLB-Dependent Long Patch Base Excision Repair; DNA Damage Recognition in GG-NER; Formation of Incision Complex in GG-NER; Dual Incision in GG-NER; SUMOylation of DNA damage response and repair proteins	1.044	0.06	0.734489	0.916632	8.07	34	3.35885e+08	3.04307e+08	3.66726e+08	3.19669e+08	3.81829e+08	3.66845e+08	3.27717e+08	3.23948e+08	3.78934e+08	3.32244e+08	2.59615e+08	695195414	425872051	3.27495e+08	3.11488e+08	4.42507e+08	High	High	High	High
FALSE	High	Master Protein	A0A0R4IQ11	Actin-depolymerizing factor OS=Danio rerio OX=7955 GN=scinla PE=1 SV=1	42	27	701	27	720	79.9	7.34	2362.62							A0A0R4IQ11					1.011	0.02	0.628511	0.868947	20.88	7.05	1.72327e+09	1656359201	1789835953	2.28353e+09	1349241106	1.4471e+09	1.30623e+09	1.29381e+09	1.51791e+09	1.76109e+09	1.49929e+09	1.68981e+09	1.45847e+09	1.45141e+09	1.54992e+09	1.57069e+09	High	High	High	High
FALSE	High	Master Protein	Q804W0	Parvalbumin 1 OS=Danio rerio OX=7955 GN=pvalb1 PE=1 SV=1	59	12	619	9	109	11.4	4.64	2361.28		other cell component	other molecular function	Pf13499	[GO:0005509]; GO:0046872; GO:0043169; GO:0043167; GO:0036094; GO:0005488; GO:0003674 [GO:0005737]; GO:0110165; GO:0005622; GO:0005575	402805	A0A0R4INM7; A0A8D8KME8; A0A8N7XJB0; dre:402805; Q6IQ58; Q804W0	ENSDARG00000037789		zgc:86939		0.898	-0.15	0.00164376	0.00658462	15.87	16.13	3.76625e+09	3438293885	4.709e+09	3.58603e+09	4357684835	4.08236e+09	3021395509	3.09162e+09	4.15505e+09	3.01967e+09	2.83004e+09	4.29283e+09	2.84764e+09	3.591e+09	3.40576e+09	3.42384e+09	High	High	High	High
FALSE	High	Master Protein	A0A2U3TVM3	Nck-associated protein 1 OS=Danio rerio OX=7955 GN=nckap1 PE=1 SV=1	42	42	764	1	1124	128.1	6.7	2357				Pf09735		561894	A0A2U3TVM3; A0A8M1NLZ3; dre:561894	ENSDARG00000060853	Exercise-induced circadian regulation	si:dkey-234n3.1		1.047	0.07	0.740859	0.917452	9.45	39.27	12223327	10976177	10899002	13528764	11031426	12443811	10506988	10538878	12667457	10713200	9426584	26253978	12233001	11790469	11021229	16367283	High	High	High	High
FALSE	High	Master Protein	Q5PRD0	14-3-3 protein beta/alpha-A OS=Danio rerio OX=7955 GN=ywhaba PE=2 SV=2	66	18	849	10	244	27.6	4.78	2355.13	cell organization and biogenesis;transport;signal transduction	other cell component		Pf00244	[GO:0005737]; GO:0110165; GO:0005622; GO:0005575 [GO:0006911]; GO:0099024; GO:0006909; GO:0010324; GO:0006897; GO:0061024; GO:0016192; GO:0098657; GO:0016043; GO:0006810; GO:0009987; GO:0071840; GO:0051234; GO:0008150; GO:0051179 [GO:0007165]; GO:0009987; GO:0050794; GO:0007154; GO:0023052; GO:0051716; GO:0008150; GO:0050789; GO:0050896; GO:0065007	323055	A3KNI9; dre:323055; Q5PRD0			ywhaba		1.034	0.05	0.973637	0.994373	10.8	15.58	2.3966e+09	2.23137e+09	2.77222e+09	2.17851e+09	2.28058e+09	2.06177e+09	2102320229	2.01079e+09	2.56425e+09	2.0557e+09	2.1703e+09	2.94572e+09	2.21403e+09	2.26922e+09	1.81583e+09	2.66642e+09	High	High	High	High
FALSE	High	Master Protein	B0S5C5	Acetyl-CoA acyltransferase 2 OS=Danio rerio OX=7955 GN=acaa2 PE=1 SV=1	57	16	521	8	397	41.8	8.15	2353.63							B0S5C5					0.967	-0.05	0.138147	0.357282	11.6	17.3	7.01374e+08	6.95215e+08	7.34419e+08	7.36023e+08	6.56243e+08	6.75134e+08	5.2122e+08	5.73615e+08	5.51469e+08	7.11753e+08	5.85778e+08	8.8945e+08	5.7093e+08	632725820	6.76135e+08	786832719	High	High	High	High
FALSE	High	Master Protein	Q5RGY8	Dihydropyrimidinase-like 5b OS=Danio rerio OX=7955 GN=dpysl5b PE=1 SV=1	64	25	671	22	568	61.3	6.77	2352.45							Q5RGY8					1.103	0.14	0.136707	0.354701	13.87	14.65	4.90284e+08	5.56484e+08	692552007	738547374	6.22666e+08	6.5517e+08	5.59023e+08	5.43927e+08	6.68862e+08	6.68832e+08	5.78425e+08	7.06486e+08	7.04166e+08	5.25364e+08	6.1337e+08	8.47602e+08	High	High	High	High
FALSE	High	Master Protein	A0A2R9YJG7	Metavinculin OS=Danio rerio OX=7955 GN=vclb PE=1 SV=1	51	48	713	34	987	107.7	6.49	2349.15							A0A2R9YJG7					1.072	0.1	0.357945	0.672046	9.42	19.97	3.17204e+08	3.111e+08	3.37637e+08	3.00542e+08	263633407	2.77438e+08	288755936	2.57014e+08	3.33856e+08	2.96544e+08	3.13181e+08	487255177	2.97385e+08	2.86528e+08	340389796	2.92804e+08	High	High	High	High
FALSE	High	Master Protein	A0A1D5NSA5	Tropomyosin alpha-1 chain (Fragment) OS=Danio rerio OX=7955 GN=tpma PE=1 SV=1	61	26	876	3	221	25.5	4.77	2345.69							A0A1D5NSA5					0.01	-6.64	1e-17	4.7279e-17			2.52122e+06																High	High	n/a	n/a
FALSE	High	Master Protein	F1QEW4	Flotillin OS=Danio rerio OX=7955 GN=flot1a PE=1 SV=2	76	32	737	22	423	47.3	6.96	2344.33	signal transduction;other biological processes	plasma membrane;other membranes;other cytoplasmic organelle;other cell component		Pf01145, Pf15975	[GO:0002090]; GO:0048259; GO:0030100; GO:0051128; GO:0060627; GO:0050794; GO:0051049; GO:0050789; GO:0032879; GO:0065007; GO:0008150 [GO:0005768]; GO:0031410; GO:0012505; GO:0097708; GO:0005737; GO:0110165; GO:0031982; GO:0043231; GO:0005622; GO:0005575; GO:0043227; GO:0043229; GO:0043226 [GO:0005886]; GO:0016020; GO:0071944; GO:0110165; GO:0005575 [GO:0016600]; GO:0098797; GO:0005901; GO:0098796…	561345	A0A8M2B653; F1QEW4	ENSDARG00000001710		flot1		1.058	0.08	0.581595	0.842304	12.26	12.06	8.68004e+08	8.81167e+08	1.04417e+09	1.11613e+09	9.77439e+08	1.11664e+09	8.67134e+08	8.26281e+08	1.10134e+09	1.1526e+09	9.83986e+08	1352803649	1.14428e+09	944940020	1050663542	1256063212	High	High	High	High
FALSE	High	Master Protein	Q1L8R2	Splicing factor proline/glutamine-rich OS=Danio rerio OX=7955 GN=sfpq PE=1 SV=1	54	30	678	29	638	71.9	9.74	2340.09							Q1L8R2					1.089	0.12	0.231705	0.510972	8.18	8.06	9.67073e+08	8.75266e+08	9.53857e+08	964632135	932431117	8.59875e+08	8.99266e+08	7.48006e+08	916043423	9.78572e+08	1.02233e+09	1.18085e+09	9.90629e+08	9.87206e+08	9.58294e+08	9.49001e+08	High	High	High	High
FALSE	High	Master Protein	F1R833	Nebulin-related-anchoring protein OS=Danio rerio OX=7955 GN=nrap PE=4 SV=1	47	73	777	73	1861	211.6	9.11	2320.96	cell organization and biogenesis;developmental processes;other biological processes	cytoskeleton	cytoskeletal activity;other molecular function	Pf00412, Pf00880	[GO:0030018]; GO:0110165; GO:0031674; GO:0005575; GO:0030017; GO:0030016; GO:0043292; GO:0043232; GO:0099512; GO:0005737; GO:0043228; GO:0043229; GO:0099081; GO:0005622; GO:0043226; GO:0099080 [GO:0036269]; GO:0007626; GO:0007610; GO:0032501; GO:0008150 [GO:0046872]; GO:0043169; GO:0043167; GO:0036094; GO:0005488; GO:0003674 [GO:0051015]; GO:0003779; GO:0044877; GO:0008092; GO:0005488; GO:0005515…	724004	A0A8M1P8V4; dre:724004; F1R833	ENSDARG00000009341		zgc:136406		1.048	0.07	0.675295	0.890098	24.76	38.36	1.51933e+08	165585073	1.77649e+08	229677353	1.25403e+08	1.37042e+08	1.20788e+08	1.16272e+08	2.01565e+08	1.14295e+08	1.31815e+08	310543379	1.29546e+08	1.29401e+08	1.62921e+08	1.56507e+08	High	High	High	High
FALSE	High	Master Protein	X1WD71	AP-2 complex subunit alpha OS=Danio rerio OX=7955 GN=ap2a1 PE=1 SV=1	37	33	713	22	959	106	6.83	2314.68							X1WD71					1.025	0.04	0.870058	0.96719	7.87	16.91	1.05394e+09	1.02612e+09	1.0382e+09	1.12788e+09	9.00653e+08	9.4502e+08	1068029980	9.21729e+08	7.70737e+08	7.16873e+08	1.03521e+09	1.23009e+09	1.07266e+09	1.05707e+09	1003767719	9.83051e+08	High	High	High	High
FALSE	High	Master Protein	F1R838	Oxoglutarate dehydrogenase (succinyl-transferring) OS=Danio rerio OX=7955 GN=dhtkd1 PE=1 SV=1	35	23	555	23	925	103.5	7.05	2312.31							F1R838					1.027	0.04	0.997948	0.999662	23.64	25.88	2.03384e+08	2.20099e+08	2.19049e+08	2.15218e+08	2.49461e+08	2.08141e+08	2.48174e+08	9.34576e+07	1.87958e+08	2.1771e+08	2.65103e+08	3.10016e+08	1.59442e+08	1.64696e+08	2.24447e+08	3.06536e+08	High	High	High	High
FALSE	High	Master Protein	A0A0R4IYX8	Dihydropyrimidinase-like 4 OS=Danio rerio OX=7955 GN=dpysl4 PE=1 SV=2	57	23	589	21	574	62.6	6.44	2302.49		cytosol	other molecular function	Pf01979	[GO:0005829]; GO:0110165; GO:0005737; GO:0005575; GO:0005622 [GO:0016812]; GO:0016810; GO:0016787; GO:0003824; GO:0003674	553411	A0A0R4IYX8; A0A8M2BK77	ENSDARG00000103490		CRMP-3		1.05	0.07	0.650408	0.879144	10.41	12.56	342650013	327692032	340354621	4.40596e+08	3.6576e+08	3.80816e+08	330713254	3.44378e+08	3.65944e+08	340835953	3.4106e+08	4.59081e+08	4.26408e+08	3.62318e+08	3.66611e+08	452716729	High	High	High	High
FALSE	High	Master Protein	Q803Q7	Fructose-bisphosphate aldolase OS=Danio rerio OX=7955 GN=aldoaa PE=1 SV=1	48	21	740	7	364	39.7	8.19	2300.65	cell organization and biogenesis;other metabolic processes;developmental processes;other biological processes	cytosol	other molecular function	Pf00274	[GO:0001756]; GO:0009952; GO:0035282; GO:0048646; GO:0043009; GO:0061053; GO:0003002; GO:0032502; GO:0009653; GO:0009792; GO:0060429; GO:0009790; GO:0007389; GO:0008150; GO:0048856; GO:0009888; GO:0007275; GO:0032501 [GO:0001966]; GO:0007610; GO:0032501; GO:0008150 [GO:0004332]; GO:0016832; GO:0016830; GO:0016829; GO:0003824; GO:0003674 [GO:0005829]; GO:0110165; GO:0005737; GO:0005575; GO:0005622…	336425	B2GP31; dre:336425; Q803Q7	ENSDARG00000011665		aldoa	Neutrophil degranulation; Gluconeogenesis; Platelet degranulation ; Glycolysis	1.079	0.11	0.322065	0.631341	8.07	10.53	4.73891e+09	4.69554e+09	4.34674e+09	4.71402e+09	4.77289e+09	4.5882e+09	4.70421e+09	3690476708	5.3605e+09	4.8591e+09	4736642439	5.9369e+09	4.76494e+09	4664412058	4.64827e+09	5844528348	High	High	High	High
FALSE	High	Master Protein	Q6PC89	2-phospho-D-glycerate hydro-lyase OS=Danio rerio OX=7955 GN=eno1b PE=1 SV=1	51	16	553	9	433	47.3	4.87	2299.69	other metabolic processes	cytosol	other molecular function	Pf00113, Pf03952	[GO:0000015]; GO:1902494; GO:0005829; GO:0032991; GO:0110165; GO:0005737; GO:0005575; GO:0005622 [GO:0000287]; GO:0046872; GO:0043169; GO:0043167; GO:0036094; GO:0005488; GO:0003674 [GO:0004634]; GO:0016836; GO:0016835; GO:0016829; GO:0003824; GO:0003674 [GO:0006096]; GO:0006090; GO:0006091; GO:0016052; GO:0019364; GO:0046032; GO:0046034; GO:0046496; GO:0032787; GO:0044237; GO:0005975; GO:1901575…	393668	A0A8M1PEW0; dre:393668; F1QXA1; Q6PC89	ENSDARG00000013750		zgc:73056		1.022	0.03	0.968556	0.992948	18.68	13.79	1.44333e+08	1.70362e+08	1.41486e+08	1.57462e+08	1.84825e+08	1.94222e+08	1.02301e+08	1.44163e+08	1.90518e+08	1.71146e+08	1.43706e+08	1.90459e+08	1.46319e+08	1.61073e+08	1.50274e+08	2.05783e+08	High	High	High	High
FALSE	High	Master Protein	F1QXP5	C-1-tetrahydrofolate synthase, cytoplasmic OS=Danio rerio OX=7955 GN=mthfd1b PE=1 SV=1	58	41	632	40	934	100.5	7.64	2293.97							F1QXP5					1.028	0.04	0.945251	0.988574	16.43	15.41	3.64605e+08	4.25363e+08	5.26765e+08	4.79345e+08	4.26561e+08	4.00541e+08	3.12959e+08	367633181	4.36608e+08	4.98121e+08	3.63263e+08	557409903	4.12195e+08	3.64013e+08	4.48193e+08	5.04943e+08	High	High	High	High
FALSE	High	Master Protein	Q1LXM1	Tropomyosin 4a (Fragment) OS=Danio rerio OX=7955 GN=tpm4a PE=1 SV=1	66	21	714	1	204	23.5	4.63	2293.75							Q1LXM1					1.073	0.1	0.631973	0.871856	12.65	40.41		9319690						7789030		9142736	6.31888e+06	14205603					High	High	High	High
FALSE	High	Master Protein	A0A0R4IHV1	Pyruvate kinase OS=Danio rerio OX=7955 GN=pkmb PE=1 SV=1	53	23	679	18	530	58.3	7.28	2284.76							A0A0R4IHV1					1.038	0.05	0.913405	0.979399	10.7	14.5	1.93572e+09	1.66428e+09	2.07693e+09	2.0255e+09	1.47657e+09	1862319261	1.82508e+09	1.76382e+09	1.79915e+09	1.68471e+09	1.80229e+09	2.57615e+09	1846294962	2.00445e+09	1.84675e+09	2.14199e+09	High	High	High	High
FALSE	High	Master Protein	A0A2R8Q6M9	AP complex subunit beta OS=Danio rerio OX=7955 GN=ap1b1 PE=1 SV=1	48	37	683	25	976	107.4	5.11	2282.9							A0A2R8Q6M9					1.062	0.09	0.474007	0.770546	16.09	23.58	3.32091e+08	2.86925e+08	2.96581e+08	2.7023e+08	3.16054e+08	2.28608e+08	197900601	2.70729e+08	3.44266e+08	2.17838e+08	3.19899e+08	4.48902e+08	3.26431e+08	257441863	2.39012e+08	3.26757e+08	High	High	High	High
FALSE	High	Master Protein	F1QGX8	LIM domain-binding 3a OS=Danio rerio OX=7955 GN=ldb3a PE=1 SV=1	45	14	509	5	588	63.8	7.74	2282.82							F1QGX8					1.078	0.11	0.397761	0.708652	57.48	49.22	24562789	1.04678e+07	55570438	1.19381e+07	2.87438e+07	20012252	36702419	5.41172e+07	36560370	69653647	2.99079e+07	8.53402e+07	30219015	1.90854e+07	41179826	49170132	High	High	High	High
FALSE	High	Master Protein	F1Q6Z9	Glucosidase, alpha; neutral AB OS=Danio rerio OX=7955 GN=ganabb PE=1 SV=3	50	37	664	28	941	106.8	5.54	2272.04	protein metabolism;other metabolic processes	ER/Golgi	other molecular function	Pf01055, Pf13802, Pf21365	[GO:0005975]; GO:0044238; GO:0071704; GO:0008152; GO:0008150 [GO:0006491]; GO:0009100; GO:0019538; GO:1901135; GO:0043170; GO:0044238; GO:1901564; GO:0071704; GO:0008152; GO:0006807; GO:0008150 [GO:0017177]; GO:0140534; GO:1902494; GO:0032991; GO:0005783; GO:0005575; GO:0043231; GO:0005737; GO:0012505; GO:0043227; GO:0043229; GO:0110165; GO:0005622; GO:0043226 [GO:0030246]; GO:0005488; GO:0003674…	100334730	A0A8M3AI40; dre:100334730; F1Q6Z9	ENSDARG00000076811		ganab		1.016	0.02	0.760521	0.925567	10.58	10.04	3.06282e+08	3.28121e+08	344981512	378008258	3.76878e+08	3.68307e+08	3.11669e+08	282940916	4.07244e+08	3.45397e+08	365700294	369103719	352795053	3.35158e+08	438287431	4.21778e+08	High	High	High	High
FALSE	High	Master Protein	F1QT01	Beta-B1 crystallin (Fragment) OS=Danio rerio OX=7955 GN=crybb1 PE=1 SV=1	45	12	992	12	253	29.1	7.24	2254.79							F1QT01					1.027	0.04	0.899148	0.973589	4.46	7.46	8.11941e+09	7.87471e+09	8.01664e+09	8.28263e+09	7407725438	7.6494e+09	7.61742e+09	8.43296e+09	8600911155	8.43557e+09	8.50898e+09	9991662806	9375900617	8.1858e+09	8.31871e+09	9.49077e+09	High	High	High	High
FALSE	High	Master Protein	E7F0X6	Structural maintenance of chromosomes protein OS=Danio rerio OX=7955 GN=smc1a PE=3 SV=1	37	45	738	5	1232	143.1	7.03	2254.65	cell cycle OR cell proliferation;cell organization and biogenesis;developmental processes;other biological processes	nucleus;other cell component	nucleic acid binding activity;other molecular function	Pf02463, Pf06470	[GO:0003677]; GO:0003676; GO:0097159; GO:0005488; GO:0003674 [GO:0005524]; GO:0032559; GO:0035639; GO:0030554; GO:0032555; GO:0043168; GO:1901265; GO:1901363; GO:0017076; GO:0032553; GO:0043167; GO:0097159; GO:0036094; GO:0000166; GO:0097367; GO:0005488; GO:0003674 [GO:0005634]; GO:0043231; GO:0043227; GO:0043229; GO:0043226; GO:0005622; GO:0110165; GO:0005575 [GO:0007062]; GO:0022402; GO:0051276…	559665	A0A8M1NUL7; dre:559665; E7F0X6	ENSDARG00000055754	Cell cycle			1.405	0.49	0.0351917	0.114502	87.2	14.67		3.50284e+06		10244546	1.72054e+06							1.99202e+06	2.48881e+06	2666211			High	High	High	High
FALSE	High	Master Protein	A6H8Q3	Myosin-binding protein Hb OS=Danio rerio OX=7955 GN=mybphb PE=1 SV=1	41	21	708	18	529	57.1	5.5	2254.3				Pf00041, Pf07679		321053	A0A8M1NDT3; A6H8Q3; dre:321053	ENSDARG00000003081		cb36		1.018	0.03	0.749607	0.921724	11.53	10.19	3.60474e+09	3.59079e+09	4.40866e+09	4.50579e+09	4081916988	3.76853e+09	3.42678e+09	3.33679e+09	3.63888e+09	4.12127e+09	4.09537e+09	4862607418	4.38007e+09	3.58155e+09	3.8478e+09	4209139994	High	High	High	High
FALSE	High	Master Protein	E7F049	Kinectin 1 OS=Danio rerio OX=7955 GN=ktn1 PE=1 SV=2	50	54	675	54	1262	142.1	5.48	2252	transport;other biological processes	other membranes;ER/Golgi	cytoskeletal activity	Pf05104	[GO:0005789]; GO:0031090; GO:0042175; GO:0098827; GO:0016020; GO:0043227; GO:0012505; GO:0031984; GO:0005783; GO:0110165; GO:0043226; GO:0043229; GO:0043231; GO:0005737; GO:0005575; GO:0005622 [GO:0007018]; GO:0007017; GO:0009987; GO:0008150 [GO:0015031]; GO:0045184; GO:0071702; GO:0071705; GO:0008104; GO:0051234; GO:0006810; GO:0070727; GO:0051179; GO:0033036; GO:0051641; GO:0008150; GO:0009987 …	368207	A0A8M1P1K0; dre:368207; E7F049	ENSDARG00000032802		cb213		1.123	0.17	0.100159	0.276731	16.99	24.68	1.99263e+08	2.17848e+08	1.84216e+08	2.36143e+08	2.74563e+08	192590092	157052806	207291759	2.04644e+08	2.2135e+08	2.81353e+08	3.64126e+08	2.00766e+08	2.2014e+08	1.94885e+08	2.0456e+08	High	High	High	High
FALSE	High	Master Protein	Q6TNU6	Dihydrolipoyl dehydrogenase OS=Danio rerio OX=7955 GN=dldh PE=1 SV=1	46	17	511	17	507	53.6	7.52	2239.24							Q6TNU6					1.06	0.08	0.551643	0.824232	13.48	6.98	8.90468e+08	7.2919e+08	721221367	8.06352e+08	6.90433e+08	7.2165e+08	6.4188e+08	5.69613e+08	807824245	7.12605e+08	7.0732e+08	8.36287e+08	7.07593e+08	7.67926e+08	725432515	8.1013e+08	High	High	High	High
FALSE	High	Master Protein	F1QRM9	Aminopeptidase OS=Danio rerio OX=7955 GN=npepps PE=1 SV=1	47	37	724	37	925	103.9	5.74	2238.66							F1QRM9					0.956	-0.07	0.0798385	0.230684	10.41	12.64	1.10734e+09	9.27141e+08	1.28918e+09	1.26688e+09	1.18741e+09	1195652014	1.13525e+09	1.0436e+09	1.20327e+09	1.03926e+09	9.82688e+08	1.21478e+09	8.22259e+08	9.60606e+08	969217610	1.05923e+09	High	High	High	High
FALSE	High	Master Protein	Q1LXK0	Keratin, type 1, gene 19d OS=Danio rerio OX=7955 GN=krt1-19d PE=1 SV=1	80	39	714	34	423	47.1	7.74	2232.07		cytoskeleton	other molecular function	Pf00038	[GO:0005198]; GO:0003674 [GO:0005856]; GO:0043232; GO:0043228; GO:0043229; GO:0043226; GO:0005622; GO:0110165; GO:0005575 [GO:0005882]; GO:0099513; GO:0045111; GO:0099512; GO:0005856; GO:0099081; GO:0043232; GO:0099080; GO:0043228; GO:0043229; GO:0110165; GO:0043226; GO:0005622; GO:0005575	664718	A0A8M1PV49; dre:664718; Q1LXK0	ENSDARG00000023082				1.004	0.01	0.527106	0.809316	20.83	11.67	5.21643e+08	5.94462e+08	558348030	7.29484e+08	7.23833e+08	701242999	4.04806e+08	466716549	4.94324e+08	6.10797e+08	5.27217e+08	621153495	6.27229e+08	5.2705e+08	5.02002e+08	668346217	High	High	High	High
FALSE	High	Master Protein	F1QR62	Collapsin response mediator protein 1 OS=Danio rerio OX=7955 GN=crmp1 PE=1 SV=1	63	28	603	25	575	62.6	6.83	2222.85							F1QR62					1.059	0.08	0.5543	0.826569	9.12	12.66	4.85563e+08	457578558	531635617	520221800	5.49266e+08	4.89286e+08	445432311	4.21629e+08	5.59927e+08	4.85941e+08	4.55624e+08	6.87273e+08	542049642	5.75712e+08	5.21431e+08	5.70712e+08	High	High	High	High
FALSE	High	Master Protein	A0A0R4IM55	Crystallin, gamma M2d14 OS=Danio rerio OX=7955 GN=crygm2d14 PE=1 SV=2	29	6	1029	2	175	21.6	7.87	2221.78							A0A0R4IM55					1.128	0.17	0.0471811	0.147913	10.95	11.52	2334134701	2.32467e+09	2.30414e+09	2.67955e+09	2.22801e+09	2.46162e+09	2.29483e+09	1.78275e+09	2.60094e+09	2331895976	2.42611e+09	2.72273e+09	2.27787e+09	2291395033	2.35895e+09	3120103642	High	High	High	High
FALSE	High	Master Protein	Q803P2	CCT-alpha OS=Danio rerio OX=7955 GN=tcp1 PE=1 SV=1	53	25	608	25	558	60.2	6.28	2217.12							Q803P2					1.013	0.02	0.659641	0.88324	9.3	14.14	7.29069e+08	7.0457e+08	690088981	6.14098e+08	676226697	610532802	5.71464e+08	5.80067e+08	6.89547e+08	6.56162e+08	609079857	9.01983e+08	5.92429e+08	6.39889e+08	719462544	6.70931e+08	High	High	High	High
FALSE	High	Master Protein	A7MBY4	Histone H2B OS=Danio rerio OX=7955 GN=zgc:171759 PE=1 SV=1	90	14	977	3	67	7.4	9.88	2216.61		nucleus;other cell component	nucleic acid binding activity;other molecular function	Pf00125	[GO:0000786]; GO:0032993; GO:0000785; GO:0032991; GO:0005694; GO:0005575; GO:0043232; GO:0043228; GO:0043229; GO:0043226; GO:0005622; GO:0110165 [GO:0003677]; GO:0003676; GO:0097159; GO:0005488; GO:0003674 [GO:0005634]; GO:0043231; GO:0043227; GO:0043229; GO:0043226; GO:0005622; GO:0110165; GO:0005575 [GO:0030527]; GO:0005198; GO:0003674 [GO:0046982]; GO:0046983; GO:0005515; GO:0005488; GO:0003674	787581	A0A341D4I3; A0A452Q7U9; A0A485MZX5; A0A4W2E576; A0A4W4DNQ0; A0A673N8W3; A0A6P6E6W9; A0A851QHG0; A0A8C0H7B7; A0A8C0Z6R3; A0A8C2YV13; A0A8C3FWY0; A0A8C3WB61; A0A8C5FAA9; A0A8C5KJR7; A0A8C5VXB3; A0A8C6CV07; A0A8C7C1U1; A0A8C9URI1; A0A8D0HJH0; A0A8D2MU86; A0A8J6G8L1; A0AA41MLD0; A6KNA2; A6QQ28; A7MBY4; bta:787581; G3HDS4; G7MR25; L5JTB5; L5M433; nasi:112413776; Q4R879	ENSBIXG00000013477; ENSBTAG00000031769; ENSCABG00000014309; ENSCAFG00040025046; ENSCGRG00001012782; ENSCLAG00000017451; ENSCLAG00000017827; ENSCPBG00000010933; ENSCWAG00000003177; ENSCWAG00000010575; ENSEEEG00000000476; ENSGMOG00000020409; ENSJJAG00000013520; ENSMFAG00000064358; ENSMICG00000044581; ENSMMSG00000004938; ENSMMSG00000016572; ENSNVIG00000023485; ENSSDAG00000015449; ENSSPUG00000016054;…		H2BC5; H2BC8; H2bi_0; LOC101571959; LOC105944934; LOC112413776; LOC113569455		0.937	-0.09	0.188346	0.446886	17.85	18.23	7.6729e+07	8.36856e+07	101742872	1.23691e+08	8.32681e+07	9.19971e+07	76908118	80550739	8.76273e+07	7.7036e+07	75983721	1.09591e+08	9.64826e+07	7.86945e+07	1.15144e+08	1.16413e+08	High	High	High	High
FALSE	High	Master Protein	F1QDQ1	Coatomer subunit alpha OS=Danio rerio OX=7955 GN=copa PE=1 SV=1	47	50	696	50	1224	138	7.59	2211.91							F1QDQ1					1.047	0.07	0.740754	0.917452	15.47	10.08	5.59196e+08	5.32155e+08	723074020	5.51249e+08	6.79633e+08	5.31936e+08	4.84887e+08	4.80617e+08	5.73456e+08	5.52948e+08	550367629	4.79142e+08	5.12507e+08	5.31583e+08	4.93914e+08	6.54334e+08	High	High	High	High
FALSE	High	Master Protein	F1RD80	Cadherin 17, LI cadherin (liver-intestine) OS=Danio rerio OX=7955 GN=cdh17 PE=1 SV=1	47	28	555	28	868	96.6	4.75	2210.18							F1RD80					1.032	0.04	0.978791	0.994898	10.33	11.8	605698031	6.36556e+08	6.54526e+08	7.54102e+08	6.67513e+08	657326660	5.77952e+08	5.35143e+08	6.28091e+08	612430406	6.48696e+08	8.13951e+08	6.17093e+08	585803150	6.3995e+08	5.68195e+08	High	High	High	High
FALSE	High	Master Protein	Q6P6X6	NOP58 ribonucleoprotein homolog (yeast) OS=Danio rerio OX=7955 GN=nop58 PE=1 SV=1	59	24	549	24	553	62	8.19	2209.51	other biological processes	nucleus;other cell component	nucleic acid binding activity	Pf01798, Pf08156	[GO:0005730]; GO:0043232; GO:0031981; GO:0043228; GO:0043229; GO:0070013; GO:0005634; GO:0043226; GO:0005622; GO:0043233; GO:0043231; GO:0110165; GO:0031974; GO:0043227; GO:0005575 [GO:0030515]; GO:0003723; GO:0003676; GO:0097159; GO:0005488; GO:0003674 [GO:0031428]; GO:0005732; GO:1990904; GO:0032991; GO:0005575 [GO:0032040]; GO:0030684; GO:1990904; GO:0032991; GO:0005575 [GO:0042254]; GO:002261…	494152	A0A8M1N3R3; dre:494152; Q6P6X6	ENSDARG00000104353		NOP5/NOP58	SUMOylation of RNA binding proteins	1.077	0.11	0.282341	0.581282	13.27	15.43	3.57415e+08	3.50743e+08	4.66785e+08	4.48734e+08	4.3419e+08	4.26627e+08	3.38862e+08	3.47358e+08	3.88417e+08	3.51915e+08	3.8228e+08	5.1987e+08	3.59143e+08	4.041e+08	3.32623e+08	4.56912e+08	High	High	High	High
FALSE	High	Master Protein	A0A0R4IKJ0	Myosin, light chain 10, regulatory OS=Danio rerio OX=7955 GN=myl10 PE=1 SV=1	86	15	578	11	167	18.9	4.73	2206.07			other molecular function	Pf13405	[GO:0005509]; GO:0046872; GO:0043169; GO:0043167; GO:0036094; GO:0005488; GO:0003674		A0A0R4IKJ0					0.981	-0.03	0.247726	0.534067	7.14	4.98	2313257915	2.34134e+09	2.04363e+09	2490731517	2.33164e+09	2.37223e+09	2.32405e+09	2.02067e+09	2.43568e+09	2.43501e+09	2.30673e+09	2267149928	2338262172	2.42837e+09	2.26935e+09	2.62254e+09	High	High	High	High
FALSE	High	Master Protein	E7F8Q5	HECT-type E3 ubiquitin transferase OS=Danio rerio OX=7955 GN=huwe1 PE=4 SV=2	29	60	673	2	2537	278.4	5.25	2204.8							E7F8Q5					100	6.64	1e-17	4.7279e-17		80.05												6.54325e+06			1.81324e+06		n/a	n/a	High	n/a
FALSE	High	Master Protein	Q6IQ59	Ubiquinol-cytochrome c reductase core protein 2b OS=Danio rerio OX=7955 GN=uqcrc2b PE=1 SV=1	63	21	579	21	454	48.1	8.37	2202.67	protein metabolism	mitochondrion	other molecular function	Pf00675, Pf05193	[GO:0004222]; GO:0004175; GO:0008237; GO:0008233; GO:0016787; GO:0140096; GO:0003824; GO:0003674 [GO:0005739]; GO:0043231; GO:0005737; GO:0043227; GO:0043229; GO:0110165; GO:0005622; GO:0043226; GO:0005575 [GO:0006508]; GO:0019538; GO:0043170; GO:0044238; GO:1901564; GO:0071704; GO:0008152; GO:0006807; GO:0008150 [GO:0046872]; GO:0043169; GO:0043167; GO:0036094; GO:0005488; GO:0003674	322549	A0A8M1MZM2; dre:322549; Q6IQ59	ENSDARG00000071691		uqcrc2	Respiratory electron transport	1.044	0.06	0.811718	0.947564	15.67	15.1	9.83813e+08	1.06163e+09	1.16911e+09	1.28725e+09	1001847992	1.21437e+09	8.6667e+08	8.22201e+08	9.12822e+08	1150555645	949281901	1.25027e+09	8.89689e+08	1.05571e+09	1.11842e+09	1.34542e+09	High	High	High	High
FALSE	High	Master Protein	Q6GQM9	2-phospho-D-glycerate hydro-lyase OS=Danio rerio OX=7955 GN=eno2 PE=1 SV=1	53	18	611	15	434	46.8	4.91	2195.03	other metabolic processes	cytosol	other molecular function	Pf00113, Pf03952	[GO:0000015]; GO:1902494; GO:0005829; GO:0032991; GO:0110165; GO:0005737; GO:0005575; GO:0005622 [GO:0000287]; GO:0046872; GO:0043169; GO:0043167; GO:0036094; GO:0005488; GO:0003674 [GO:0004634]; GO:0016836; GO:0016835; GO:0016829; GO:0003824; GO:0003674 [GO:0006096]; GO:0006090; GO:0006091; GO:0016052; GO:0019364; GO:0046032; GO:0046034; GO:0046496; GO:0032787; GO:0044237; GO:0005975; GO:1901575…	402874	A0A2R8QDG2; dre:402874; F6P177; Q6GQM9	ENSDARG00000014287	Glycolysis and gluconeogenesis	eno3	Gluconeogenesis; Glycolysis	1.025	0.04	0.885523	0.969879	9.83	12.19	4.21364e+08	4.50775e+08	464318937	4.91702e+08	4.66954e+08	3.83463e+08	4.4663e+08	3.67243e+08	492737517	4.37761e+08	4.44995e+08	5.75166e+08	4.11822e+08	466452073	3.91831e+08	4.64226e+08	High	High	High	High
FALSE	High	Master Protein	Q15I82	Crystallin gamma EM2-7 OS=Danio rerio OX=7955 GN=crygm2d7 PE=2 SV=1	35	7	1128	1	173	21.1	7.84	2192.42	developmental processes;other biological processes		other molecular function	Pf00030	[GO:0002088]; GO:0048856; GO:0043010; GO:0032502; GO:0001654; GO:0008150; GO:0007423; GO:0150063; GO:0048513; GO:0048880; GO:0048731; GO:0007275; GO:0032501 [GO:0005212]; GO:0005198; GO:0003674 [GO:0007601]; GO:0050953; GO:0007600; GO:0050877; GO:0003008; GO:0032501; GO:0008150	566558	A0A2R8QCH3; dre:566558; F6NQY6; Q15I82	ENSDARG00000076572; ENSDARG00000116634		crygem2-7		2.074	1.05	4.04121e-14	1.89482e-13	35.78	50.82		7.11171e+06	7755195	11160835	19407414	13555279	1.01052e+07	1.44329e+07		46879550			2.26458e+07	9239903	28545842	42415776	High	High	High	High
FALSE	High	Master Protein	A0A0B4J1A6	IGF-II mRNA-binding protein 1 OS=Danio rerio OX=7955 GN=igf2bp1 PE=1 SV=1	48	28	681	23	598	65.5	8.76	2192.32	transport	nucleus;other cell component	nucleic acid binding activity	Pf00013, Pf00076	[GO:0003723]; GO:0003676; GO:0097159; GO:0005488; GO:0003674 [GO:0005634]; GO:0043231; GO:0043227; GO:0043229; GO:0043226; GO:0005622; GO:0110165; GO:0005575 [GO:0030027]; GO:0120025; GO:0031252; GO:0042995; GO:0110165; GO:0005575 [GO:0030175]; GO:0098858; GO:0120025; GO:0042995; GO:0110165; GO:0005575 [GO:0030426]; GO:0030427; GO:0150034; GO:0110165; GO:0030424; GO:0005575; GO:0043005; GO:012002…	558182	A0A0B4J1A6; A0A8M1NAV6; dre:558182	ENSDARG00000061478		CRDBP		1.07	0.1	0.421429	0.726722	22.99	38.14	2954417906	2.43366e+09	1.73414e+09	1751730901	1.83086e+09	1.77931e+09	2.4895e+09	2.83244e+09	2155983509	4043147766	1815505997	2.23501e+09	3638518978	1.508e+09	1.64021e+09	2.42738e+09	High	High	High	High
FALSE	High	Master Protein	Q4V914	Core histone macro-H2A OS=Danio rerio OX=7955 GN=macroh2a2 PE=1 SV=1	51	19	595	17	367	39.8	9.83	2189.47	cell organization and biogenesis;developmental processes	nucleus;other cell component	nucleic acid binding activity;other molecular function	Pf00125, Pf01661, Pf16211	[GO:0000786]; GO:0032993; GO:0000785; GO:0032991; GO:0005694; GO:0005575; GO:0043232; GO:0043228; GO:0043229; GO:0043226; GO:0005622; GO:0110165 [GO:0000976]; GO:0001067; GO:1990837; GO:0003676; GO:0003690; GO:0043565; GO:0097159; GO:0003677; GO:0005488; GO:0003674 [GO:0003677]; GO:0003676; GO:0097159; GO:0005488; GO:0003674 [GO:0005634]; GO:0043231; GO:0043227; GO:0043229; GO:0043226; GO:0005622…	558711	A0A8M3BEG6; D4P8I2; dre:558711; Q4V914	ENSDARG00000087897		zgc:114051		1.003	0	0.504856	0.793271	9.47	5.49	2109908934	2453721503	2.31182e+09	2.16265e+09	2.35368e+09	2.35062e+09	2408505811	1.8054e+09	2.1531e+09	2.33255e+09	2.26329e+09	2245158395	2.28571e+09	2393468721	2243639080	2573325220	High	High	High	High
FALSE	High	Master Protein	Q6DHT4	Aldehyde dehydrogenase 6 family, member A1 OS=Danio rerio OX=7955 GN=aldh6a1 PE=1 SV=1	48	22	599	22	525	57.1	8.03	2188.26	other metabolic processes	mitochondrion	other molecular function	Pf00171	[GO:0004491]; GO:0016620; GO:0016903; GO:0016491; GO:0003824; GO:0003674 [GO:0005739]; GO:0043231; GO:0005737; GO:0043227; GO:0043229; GO:0110165; GO:0005622; GO:0043226; GO:0005575 [GO:0006210]; GO:0006208; GO:0019859; GO:0006206; GO:0046113; GO:0072529; GO:0009112; GO:0072527; GO:0046700; GO:1901361; GO:1901565; GO:0044270; GO:0055086; GO:1901564; GO:0034641; GO:0046483; GO:1901360; GO:0044248;…	436647	A0A8M1N0E4; dre:436647; Q6DHT4	ENSDARG00000053485		zgc:92082	Branched-chain amino acid catabolism	0.975	-0.04	0.19088	0.451485	10.12	16.05	1391642342	1213559784	1.28876e+09	1.17273e+09	1028566557	1130217351	1.06307e+09	1.13003e+09	1.26357e+09	1.19797e+09	1.08364e+09	1.51164e+09	8.9381e+08	1.08291e+09	1020060521	1.22984e+09	High	High	High	High
FALSE	High	Master Protein	Q7SZC2	Exportin-2 OS=Danio rerio OX=7955 GN=cse1l PE=1 SV=2	48	37	625	37	971	110	5.52	2184.89	transport	plasma membrane;other membranes;cytosol;nucleus	other molecular function	Pf03378, Pf03810, Pf08506	[GO:0005049]; GO:0140142; GO:0051168; GO:0140104; GO:0006913; GO:0003674; GO:0051169; GO:0046907; GO:0006810; GO:0051641; GO:0051649; GO:0051234; GO:0009987; GO:0051179; GO:0008150 [GO:0005635]; GO:0031967; GO:0005634; GO:0012505; GO:0031975; GO:0043227; GO:0043229; GO:0043231; GO:0110165; GO:0043226; GO:0005622; GO:0005575 [GO:0005829]; GO:0110165; GO:0005737; GO:0005575; GO:0005622 [GO:0006606]…	30707	dre:30707; G1K2H9; Q7SZC2			cse1l		0.989	-0.02	0.407977	0.718279	17.77	14.4	2.80812e+08	2.40275e+08	3.26765e+08	3.30911e+08	281726931	2.30334e+08	1.96625e+08	2.42509e+08	2.42685e+08	3.11166e+08	2.68812e+08	3.58153e+08	2.48617e+08	2.59355e+08	2.70943e+08	3.24711e+08	High	High	High	High
FALSE	High	Master Protein	Q90474	Heat shock protein HSP 90-alpha 1 OS=Danio rerio OX=7955 GN=hsp90a.1 PE=1 SV=3	52	34	710	14	725	83.3	5.08	2184.63	cell organization and biogenesis;protein metabolism;other metabolic processes;stress response;other biological processes	plasma membrane;other membranes;cytosol;cytoskeleton;nucleus;other cell component	enzyme regulator activity;other molecular function	Pf00183, Pf13589	[GO:0005524]; GO:0032559; GO:0035639; GO:0030554; GO:0032555; GO:0043168; GO:1901265; GO:1901363; GO:0017076; GO:0032553; GO:0043167; GO:0097159; GO:0036094; GO:0000166; GO:0097367; GO:0005488; GO:0003674 [GO:0005634]; GO:0043231; GO:0043227; GO:0043229; GO:0043226; GO:0005622; GO:0110165; GO:0005575 [GO:0005829]; GO:0110165; GO:0005737; GO:0005575; GO:0005622 [GO:0005886]; GO:0016020; GO:0071944…	30591	dre:30591; Q5RG13; Q6DI33; Q90474			hsp90a.1		1.379	0.46	2.14171e-11	9.94745e-11	19.07	17.12	2.76138e+08	2.37788e+08	3.47015e+08	2.66215e+08	3.40797e+08	2.41741e+08	2.32493e+08	2.05789e+08	477809039	443782035	3.511e+08	440327241	270443699	3.95979e+08	353465073	4.36841e+08	High	High	High	High
FALSE	High	Master Protein	A0A286Y9H2	Myosin Ic, paralog b OS=Danio rerio OX=7955 GN=myo1cb PE=1 SV=2	48	48	700	43	1069	122.7	9.01	2183.37	cell organization and biogenesis;transport;developmental processes	plasma membrane;other membranes;cytoskeleton;other cell component	cytoskeletal activity;other molecular function	Pf00063, Pf06017	[GO:0000146]; GO:0003774; GO:0140657; GO:0003674 [GO:0005524]; GO:0032559; GO:0035639; GO:0030554; GO:0032555; GO:0043168; GO:1901265; GO:1901363; GO:0017076; GO:0032553; GO:0043167; GO:0097159; GO:0036094; GO:0000166; GO:0097367; GO:0005488; GO:0003674 [GO:0005737]; GO:0110165; GO:0005622; GO:0005575 [GO:0005886]; GO:0016020; GO:0071944; GO:0110165; GO:0005575 [GO:0005902]; GO:0098858; GO:012002…	566459	A0A286Y9H2	ENSDARG00000061579	Insulin signaling			1.015	0.02	0.759949	0.925409	22.66	13.35	2.49031e+08	2.24257e+08	2.962e+08	3.28957e+08	3.47614e+08	2.5346e+08	2.56447e+08	4.28174e+08	2.85446e+08	2.70807e+08	2.46736e+08	3.55128e+08	2.45522e+08	2.80784e+08	2.56091e+08	3.16721e+08	High	High	High	High
FALSE	High	Master Protein	F1QTB5	Dolichyl-diphosphooligosaccharide--protein glycosyltransferase subunit 1 OS=Danio rerio OX=7955 GN=rpn1 PE=1 SV=1	69	37	624	37	598	67.6	6.68	2177.51							F1QTB5					1.024	0.03	0.85148	0.960942	8.44	19.34	516290748	5.92881e+08	5.97283e+08	6.29204e+08	6.21677e+08	5.0845e+08	5.85538e+08	5.25379e+08	6.61347e+08	5.09904e+08	5.06057e+08	8.88979e+08	6.78244e+08	5.9147e+08	604426161	7.23043e+08	High	High	High	High
FALSE	High	Master Protein	B8JI08	Oxoglutarate dehydrogenase (succinyl-transferring) OS=Danio rerio OX=7955 GN=ogdha PE=1 SV=1	44	38	659	24	1022	115.6	6.95	2170.99	other metabolic processes;other biological processes	mitochondrion;other cell component	other molecular function	Pf00676, Pf02779, Pf16078, Pf16870	[GO:0004591]; GO:0016624; GO:0016903; GO:0016491; GO:0003824; GO:0003674 [GO:0005739]; GO:0043231; GO:0005737; GO:0043227; GO:0043229; GO:0110165; GO:0005622; GO:0043226; GO:0005575 [GO:0006099]; GO:0044238; GO:0009060; GO:0008152; GO:0045333; GO:0008150; GO:0015980; GO:0006091; GO:0044237; GO:0009987 [GO:0030976]; GO:0019842; GO:0043168; GO:0043169; GO:0050997; GO:0097159; GO:1901363; GO:1901681…	564552	A0A8M2BJN5; B8JI08	ENSDARG00000034270	TCA cycle	im:7045267		0.994	-0.01	0.385376	0.698744	16.83	22.9	7.3634e+08	8.07422e+08	9.23804e+08	9.75981e+08	1.00892e+09	9.67868e+08	6.98193e+08	6.41398e+08	1.00773e+09	9.58082e+08	8.81427e+08	1472295060	6.89524e+08	9.15527e+08	917945210	1.12154e+09	High	High	High	High
FALSE	High	Master Protein	A0A0R4IMS9	DNA-directed RNA polymerase subunit OS=Danio rerio OX=7955 GN=polr2a PE=1 SV=1	36	56	687	56	1965	216.7	7.5	2169.08	RNA metabolism OR transcription;other metabolic processes	nucleus	nucleic acid binding activity;other molecular function	Pf00623, Pf04983, Pf04990, Pf04992, Pf04997, Pf04998, Pf05000, Pf05001	[GO:0003677]; GO:0003676; GO:0097159; GO:0005488; GO:0003674 [GO:0003899]; GO:0034062; GO:0032774; GO:0097747; GO:0009059; GO:0016070; GO:0034654; GO:0016779; GO:0140098; GO:0043170; GO:0044249; GO:1901576; GO:0090304; GO:0006139; GO:0018130; GO:0019438; GO:0044271; GO:1901362; GO:0016772; GO:0140640; GO:0071704; GO:0009058; GO:0044237; GO:0006725; GO:0034641; GO:0044238; GO:0046483; GO:1901360; …	553347	A0A0R4IMS9; A0A8M2B2W1; dre:553347	ENSDARG00000099966	Estrogen signaling; mRNA processing			1.001	0	0.701696	0.901482	15.03	15.22	1.63205e+08	1.21546e+08	1.1337e+08	1.59181e+08	1.2111e+08	1.37311e+08	1.66175e+08	1.32014e+08	1.85838e+08	1.22241e+08	1.37436e+08	1.37699e+08	1.45836e+08	154260168	1.56285e+08	1.15473e+08	High	High	High	High
FALSE	High	Master Protein	F1QYX4	Myosin VAa OS=Danio rerio OX=7955 GN=myo5aa PE=1 SV=2	44	76	739	2	1844	213.3	8.5	2166.55							F1QYX4					1.071	0.1	0.407921	0.718246	30.16	19.54	2.71558e+08	1.89258e+08	201220635	304186335	1.56952e+08	3.88456e+08	2.35131e+08	2.17847e+08	3.15797e+08	2.52801e+08	2.24182e+08	2.38853e+08	3.72103e+08	2.16899e+08	2.82876e+08	2.48423e+08	n/a	n/a	n/a	n/a
FALSE	High	Master Protein	A4IG19	Alpha-1,4 glucan phosphorylase OS=Danio rerio OX=7955 GN=pygb PE=1 SV=1	52	42	698	30	843	97.4	6.55	2165.44	other metabolic processes	other cell component	other molecular function	Pf00343	[GO:0005737]; GO:0110165; GO:0005622; GO:0005575 [GO:0005980]; GO:0005977; GO:0009251; GO:0006112; GO:0044042; GO:0000272; GO:0015980; GO:0005976; GO:0009057; GO:0016052; GO:0006091; GO:0005975; GO:0043170; GO:1901575; GO:0044237; GO:0044238; GO:0071704; GO:0009056; GO:0008152; GO:0009987; GO:0008150 [GO:0008184]; GO:0004645; GO:0016758; GO:0016757; GO:0016740; GO:0003824; GO:0003674 [GO:0030170]…	403051	A0A2R8Q723; A4IG19; B0R178; dre:403051	ENSDARG00000116450	Glycogen metabolism		Neutrophil degranulation	1.057	0.08	0.585803	0.842959	8.26	11.15	2.00531e+08	1.92334e+08	1.93093e+08	1.58953e+08	1.96543e+08	1.70754e+08	2.04484e+08	1.91929e+08	1.8897e+08	2.09915e+08	218868644	2.15099e+08	1.83303e+08	1.62763e+08	1.82095e+08	1.68127e+08	High	High	High	High
FALSE	High	Master Protein	Q6PBW5	Retinoid isomerohydrolase OS=Danio rerio OX=7955 GN=rpe65a PE=2 SV=1	48	28	653	28	531	60.8	6.3	2164.67	other metabolic processes;other biological processes	plasma membrane;other membranes;ER/Golgi	other molecular function	Pf03055	[GO:0001523]; GO:0016101; GO:0006721; GO:0006720; GO:0044255; GO:0006629; GO:0044237; GO:0044238; GO:0071704; GO:0008152; GO:0009987; GO:0008150 [GO:0003834]; GO:0016702; GO:0016701; GO:0051213; GO:0016491; GO:0003824; GO:0003674 [GO:0005789]; GO:0031090; GO:0042175; GO:0098827; GO:0016020; GO:0043227; GO:0012505; GO:0031984; GO:0005783; GO:0110165; GO:0043226; GO:0043229; GO:0043231; GO:0005737;…	393724	dre:393724; Q6PBW5		Nodal signaling pathway	rpe65a	The canonical retinoid cycle in rods (twilight vision)	1.095	0.13	0.189576	0.448886	13.67	16.35	1.51083e+09	1.52088e+09	1.68506e+09	1.92441e+09	1.27954e+09	1.95903e+09	1.72802e+09	1.58353e+09	1.73778e+09	1804791098	1314233317	2.35171e+09	2.05625e+09	1.73358e+09	1876346974	2.05933e+09	High	High	High	High
FALSE	High	Master Protein	F8W4K6	Myosin VAa OS=Danio rerio OX=7955 GN=myo5aa PE=1 SV=1	42	75	740	1	1890	218.6	8.47	2164.18							F8W4K6					100	6.64	1e-17	4.7279e-17		2.21											5.19864e+06				5.364e+06		High	High	n/a	High
FALSE	High	Master Protein	Q6GMJ1	Carboxylic ester hydrolase (Fragment) OS=Danio rerio OX=7955 GN=ces2a PE=1 SV=1	42	20	545	6	555	60.6	5.85	2159.53							Q6GMJ1					0.812	-0.3	5.72192e-08	2.60422e-07	14.57	23.27	1.75363e+09	1.66073e+09	1.81048e+09	1.07614e+09	1.51258e+09	1.50877e+09	1.48836e+09	1.52273e+09	1.84677e+09	1.53787e+09	1009880456	1.29681e+09	1.0825e+09	1.12047e+09	1.18134e+09	1.01398e+09	High	High	High	High
FALSE	High	Master Protein	Q6DG81	Plastin 3 (T isoform) OS=Danio rerio OX=7955 GN=pls3 PE=1 SV=1	50	34	645	28	627	70.1	6.34	2158.47	cell organization and biogenesis;developmental processes;other biological processes	cytoskeleton;other cell component	cytoskeletal activity;other molecular function	Pf00307, Pf13202	[GO:0005509]; GO:0046872; GO:0043169; GO:0043167; GO:0036094; GO:0005488; GO:0003674 [GO:0005737]; GO:0110165; GO:0005622; GO:0005575 [GO:0005884]; GO:0099513; GO:0015629; GO:0099512; GO:0005856; GO:0099081; GO:0043232; GO:0099080; GO:0043228; GO:0043229; GO:0110165; GO:0043226; GO:0005622; GO:0005575 [GO:0008045]; GO:0007411; GO:0097485; GO:0007409; GO:0031175; GO:0048812; GO:0048667; GO:0061564…	436598	A0A0R4IB94; A0A8N7XJJ0; B2GNI5; dre:436598; Q6DG81	ENSDARG00000037655		zgc:91903		1.022	0.03	0.812542	0.947807	17.19	14.96	5.89303e+08	6.58857e+08	8.65086e+08	7.36841e+08	8.45638e+08	7.56746e+08	5.64681e+08	5.7431e+08	7.66638e+08	7.68588e+08	6.82199e+08	7.89466e+08	5.00675e+08	645813764	663301429	8.2978e+08	High	High	High	High
FALSE	High	Master Protein	Q7ZUW8	Aspartate aminotransferase OS=Danio rerio OX=7955 GN=got1 PE=1 SV=1	62	22	590	22	410	46	7.01	2153.17	other metabolic processes	cytosol	other molecular function	Pf00155	[GO:0004069]; GO:0008483; GO:0016769; GO:0016740; GO:0003824; GO:0003674 [GO:0005829]; GO:0110165; GO:0005737; GO:0005575; GO:0005622 [GO:0006532]; GO:0006531; GO:0009067; GO:0043650; GO:0009066; GO:0043648; GO:0170034; GO:0170038; GO:0046394; GO:0170033; GO:0170039; GO:0019752; GO:0008652; GO:1901607; GO:1901566; GO:0016053; GO:1901605; GO:0006520; GO:1901564; GO:0043436; GO:1901576; GO:0006082;…	406330	A0A0R4IBN7; A9JSX1; dre:406330; Q7ZUW8	ENSDARG00000039093	Glycolysis and gluconeogenesis	wu:fj63b09	Gluconeogenesis; Aspartate and asparagine metabolism	0.927	-0.11	0.0151134	0.0531925	8.91	5.56	1.5602e+09	1.62025e+09	1.61755e+09	1.4848e+09	1.43354e+09	1.65456e+09	1.3225e+09	1.31759e+09	1.35382e+09	1.40286e+09	1.43999e+09	1.54249e+09	1.42903e+09	1.27579e+09	1.40378e+09	1.35388e+09	High	High	High	High
FALSE	High	Master Protein	A0A286Y9N9	Synaptosome-associated protein 91b OS=Danio rerio OX=7955 GN=snap91b PE=1 SV=2	41	20	543	16	545	57.3	6.11	2140.99	cell organization and biogenesis;transport	plasma membrane;other membranes;ER/Golgi;other cell component	other molecular function	Pf07651	[GO:0000149]; GO:0005515; GO:0005488; GO:0003674 [GO:0005545]; GO:0035091; GO:0005543; GO:0008289; GO:0005488; GO:0003674 [GO:0005546]; GO:0043168; GO:1902936; GO:0043167; GO:1901981; GO:0036094; GO:0035091; GO:0005488; GO:0005543; GO:0003674; GO:0008289 [GO:0005905]; GO:0016020; GO:0012505; GO:0110165; GO:0005575 [GO:0008021]; GO:0070382; GO:0098793; GO:0030133; GO:0099503; GO:0110165; GO:004520…	559029	A0A286Y9N9; A0A8N7T726; F6NL35	ENSDARG00000015931		si:ch211-214j24.9		1.026	0.04	0.888174	0.970702	13.5	19.42	6.45611e+08	6.52791e+08	7.32764e+08	7.29808e+08	5.36616e+08	6.10867e+08	5.01996e+08	5.73972e+08	5.63689e+08	6.95069e+08	5.93661e+08	9.60545e+08	6.15513e+08	6.07808e+08	617042296	7.70125e+08	High	High	High	High
FALSE	High	Master Protein	Q6NVI6	CCT-epsilon OS=Danio rerio OX=7955 GN=cct5 PE=1 SV=1	60	30	584	30	541	59.4	5.57	2140.74	cell organization and biogenesis;protein metabolism;other metabolic processes	cytosol	other molecular function	Pf00118	[GO:0005524]; GO:0032559; GO:0035639; GO:0030554; GO:0032555; GO:0043168; GO:1901265; GO:1901363; GO:0017076; GO:0032553; GO:0043167; GO:0097159; GO:0036094; GO:0000166; GO:0097367; GO:0005488; GO:0003674 [GO:0005832]; GO:0101031; GO:0005829; GO:0140535; GO:0110165; GO:0005737; GO:0032991; GO:0005575; GO:0005622 [GO:0006457]; GO:0009987; GO:0051604; GO:0008150; GO:0019538; GO:0010467; GO:0043170;…	322258	dre:322258; Q6DRF2; Q6NVI6	ENSDARG00000045399		unm_tf212	Cooperation of PDCL (PhLP1) and TRiC/CCT in G-protein beta folding	1.005	0.01	0.545197	0.820609	17.32	15.27	6.4894e+08	6.0212e+08	5.68455e+08	6.19853e+08	4.72198e+08	4.54376e+08	5.57559e+08	3.7985e+08	5.26775e+08	5.12999e+08	4.04354e+08	6.76221e+08	488332917	453752017	5.33861e+08	5.23245e+08	High	High	High	High
FALSE	High	Master Protein	Q5RI09	Nucleoprotein TPR OS=Danio rerio OX=7955 GN=tprb PE=1 SV=1	35	67	659	63	2352	265.8	4.91	2128.25	other metabolic processes;transport;other biological processes	nucleus	other molecular function	Pf07926	[GO:0005643]; GO:0140513; GO:0005635; GO:0032991; GO:0005634; GO:0031967; GO:0012505; GO:0005575; GO:0043231; GO:0031975; GO:0043227; GO:0043229; GO:0110165; GO:0043226; GO:0005622 [GO:0006406]; GO:0006405; GO:0051028; GO:0010467; GO:0050658; GO:0051168; GO:0009059; GO:0050657; GO:0051236; GO:0006913; GO:0043170; GO:0044249; GO:1901576; GO:0015931; GO:0051234; GO:0006403; GO:0051169; GO:0071704; …	558883	A0A8M1N766; dre:558883; Q5RI09	ENSDARG00000016630		si:dkey-97o5.5		1.02	0.03	0.959452	0.990895	71	70.75	1.38453e+08	1.36511e+08	5.33153e+08	6.31995e+08	4.69239e+08	1.62947e+08	7.40977e+07	254760180	1.6172e+08	2.1031e+08	1.74803e+08	467164455	1.48585e+08	1.16491e+08	1.35566e+08	5.92187e+08	High	High	High	High
FALSE	High	Master Protein	F1RDG4	Si:dkey-222f2.1 OS=Danio rerio OX=7955 GN=si:dkey-222f2.1 PE=1 SV=1	65	33	768	23	438	50	5.57	2128.09	cell organization and biogenesis;other biological processes	cytoskeleton	bone, tooth or skin structural activity	Pf00038, Pf16208	[GO:0030280]; GO:0005198; GO:0003674 [GO:0031424]; GO:0032501; GO:0030216; GO:0008150; GO:0009913; GO:0043588; GO:0030855; GO:0008544; GO:0048513; GO:0030154; GO:0060429; GO:0009888; GO:0048856; GO:0048869; GO:0032502; GO:0009987 [GO:0045095]; GO:0005882; GO:0099513; GO:0045111; GO:0099512; GO:0005856; GO:0099081; GO:0043232; GO:0099080; GO:0043228; GO:0043229; GO:0110165; GO:0043226; GO:0005622;…	568321	A0A8N7TBR8; F1RDG4	ENSDARG00000043242				0.962	-0.06	0.311853	0.618628	17.8	22.03	1.89279e+08	188713399	1.94232e+08	1.44988e+08	197368436	2.27513e+08	1.63593e+08	127951040	1.92402e+08	2.23452e+08	1.68504e+08	2.49101e+08	1.64691e+08	1.36586e+08	1.51637e+08	147653586	High	High	High	High
FALSE	High	Master Protein	A0A286Y8X6	Calcium-transporting ATPase OS=Danio rerio OX=7955 GN=atp2b3b PE=1 SV=2	30	32	614	15	1180	129.3	5.49	2123.44							A0A286Y8X6					1.124	0.17	0.129454	0.339953	22.54	28.55	5.01912e+07	8.68147e+07	7.83301e+07	7.93098e+07	7.34035e+07	72893794	5.22693e+07	4.75088e+07	84149642	5.64594e+07	5.89461e+07	90019153	1.02333e+08	7.4015e+07	44566422	1.03193e+08	High	High	High	High
FALSE	High	Master Protein	F1Q8J4	Acyl-CoA dehydrogenase very long chain OS=Danio rerio OX=7955 GN=acadvl PE=1 SV=1	51	26	603	24	659	71	8.41	2120.11							F1Q8J4					1.098	0.13	0.126462	0.334475	12.21	18.04	3.88935e+08	369228678	377302588	4.01628e+08	3.15973e+08	3.55432e+08	2.86314e+08	302930169	3.92775e+08	424915760	3.8364e+08	5.63029e+08	3.04591e+08	4.20322e+08	364005724	4.30898e+08	High	High	High	High
FALSE	High	Master Protein	Q66HW2	EH-domain containing 1 OS=Danio rerio OX=7955 GN=ehd1b PE=1 SV=1	66	35	595	26	532	60	6.38	2119.22	cell organization and biogenesis;transport;other biological processes	plasma membrane;other membranes;other cytoplasmic organelle;other cell component	other molecular function	Pf00350, Pf12763, Pf16880, Pf18150	[GO:0005509]; GO:0046872; GO:0043169; GO:0043167; GO:0036094; GO:0005488; GO:0003674 [GO:0005524]; GO:0032559; GO:0035639; GO:0030554; GO:0032555; GO:0043168; GO:1901265; GO:1901363; GO:0017076; GO:0032553; GO:0043167; GO:0097159; GO:0036094; GO:0000166; GO:0097367; GO:0005488; GO:0003674 [GO:0005525]; GO:0032561; GO:0035639; GO:0019001; GO:0032555; GO:0043168; GO:1901265; GO:1901363; GO:0017076;…	447839	A0A8M1N1X1; dre:447839; Q66HW2	ENSDARG00000014793; ENSDARG00000110243; ENSDARG00000110919		ehd1		0.997	0	0.43147	0.734128	20.33	18.32	4.30058e+08	359175990	5.48563e+08	465999529	3.9484e+08	4.0412e+08	299334324	3.12931e+08	4.12105e+08	4.1029e+08	3.01525e+08	4.99062e+08	3.72601e+08	3.50404e+08	2.99734e+08	4.59197e+08	High	High	High	High
FALSE	High	Master Protein	Q803T5	Adenosylhomocysteinase OS=Danio rerio OX=7955 GN=ahcy PE=1 SV=1	45	23	626	21	433	47.9	6.79	2118	other metabolic processes	cytosol	other molecular function	Pf00670, Pf05221	[GO:0004013]; GO:0046508; GO:0016787; GO:0003824; GO:0003674 [GO:0005829]; GO:0110165; GO:0005737; GO:0005575; GO:0005622 [GO:0006730]; GO:0044237; GO:0044281; GO:0008152; GO:0009987; GO:0008150 [GO:0016787]; GO:0003824; GO:0003674 [GO:0033353]; GO:0046500; GO:0006790; GO:0071704; GO:0044237; GO:0008152; GO:0009987; GO:0008150	387530	A0A8D8GEU8; B2GPY3; dre:387530; F6NTZ3; Q803T5	ENSDARG00000005191	One-carbon metabolism	D150	Methylation; Sulfur amino acid metabolism	0.954	-0.07	0.0746901	0.218654	13.36	12.81	2.31834e+09	2006407829	2.05007e+09	2.3532e+09	2.24036e+09	2.31894e+09	1701319071	1.65922e+09	2.03488e+09	2.23193e+09	1901886614	2.52912e+09	1.63724e+09	1.99077e+09	2.06745e+09	1.91052e+09	High	High	High	High
FALSE	High	Master Protein	A0A0R4IYL7	Ankyrin 2b, neuronal OS=Danio rerio OX=7955 GN=ank2b PE=4 SV=2	45	57	633	2	1754	191.9	6.93	2115.31							A0A0R4IYL7					1.892	0.92	0.00104448	0.0042387	79.61	48.38	945757						200510	343850	742639			831900	379321		482597	1305611	High	High	n/a	High
FALSE	High	Master Protein	B8JLR6	Glutamate receptor OS=Danio rerio OX=7955 GN=si:ch211-251b21.1 PE=1 SV=1	53	22	610	22	458	50.2	7.83	2114.98	cell-cell signaling;transport;signal transduction;other biological processes	plasma membrane;other membranes;other cell component	transporter activity	Pf00060, Pf10613	[GO:0004971]; GO:0004970; GO:0022890; GO:0008066; GO:0015171; GO:0022824; GO:0035235; GO:0015318; GO:0004888; GO:0046943; GO:0003333; GO:0005230; GO:0022835; GO:0007215; GO:1990806; GO:0022857; GO:0038023; GO:0005342; GO:0008514; GO:1905039; GO:0006865; GO:0015276; GO:0022834; GO:0030594; GO:0007166; GO:0007165; GO:0005215; GO:0055085; GO:0060089; GO:1903825; GO:0015711; GO:0046942; GO:0071705; G…	571720	A0A8M1NR42; B8JLR6; dre:571720	ENSDARG00000007275		wu:fq25a07		1.111	0.15	0.0973877	0.27098	19.38	18.17	1.27406e+09	1.09011e+09	1.54163e+09	1882711033	1.33284e+09	1298289392	1.18519e+09	1.1267e+09	1.41978e+09	1.61592e+09	1.20725e+09	1.85942e+09	1.13601e+09	1.31075e+09	1.23269e+09	1.68837e+09	High	High	High	High
FALSE	High	Master Protein	Q1LVE8	Splicing factor 3B subunit 3 OS=Danio rerio OX=7955 GN=sf3b3 PE=2 SV=1	39	39	620	39	1217	135.5	5.3	2114.82	RNA metabolism OR transcription;other metabolic processes	nucleus	nucleic acid binding activity	Pf03178, Pf10433	[GO:0000398]; GO:0000377; GO:0006397; GO:0000375; GO:0006396; GO:0016071; GO:0008380; GO:0016070; GO:0010467; GO:0090304; GO:0009059; GO:0006139; GO:0043170; GO:0044249; GO:1901576; GO:0006725; GO:0034641; GO:0044238; GO:0046483; GO:1901360; GO:0071704; GO:0009058; GO:0044237; GO:0006807; GO:0008152; GO:0009987; GO:0008150 [GO:0005634]; GO:0043231; GO:0043227; GO:0043229; GO:0043226; GO:0005622; …	406824	dre:406824; Q1LVE8; Q802W7		mRNA processing	sf3b3		1.05	0.07	0.660247	0.883388	18.63	11.24	4.37649e+08	476897157	5.42979e+08	3.15481e+08	4.36483e+08	3.42928e+08	3.96107e+08	346866032	4.01774e+08	4.16939e+08	422927402	3.68428e+08	4.57184e+08	3.95613e+08	3.12789e+08	4.40128e+08	High	High	High	High
FALSE	High	Master Protein	Q6P2A9	Far upstream element (FUSE)-binding protein 1 OS=Danio rerio OX=7955 GN=fubp1 PE=1 SV=1	52	28	687	1	642	66.7	7.62	2114.1	other biological processes	nucleus;other cell component	nucleic acid binding activity	Pf00013, Pf09005	[GO:0003729]; GO:0003723; GO:0003676; GO:0097159; GO:0005488; GO:0003674 [GO:0003730]; GO:0003729; GO:0003723; GO:0003676; GO:0097159; GO:0005488; GO:0003674 [GO:0005634]; GO:0043231; GO:0043227; GO:0043229; GO:0043226; GO:0005622; GO:0110165; GO:0005575 [GO:0005737]; GO:0110165; GO:0005622; GO:0005575 [GO:0006355]; GO:0010468; GO:2001141; GO:0010556; GO:0051252; GO:0031326; GO:0060255; GO:001921…	406418	A0A8M1PEM8; dre:406418; Q6P2A9	ENSDARG00000029248		wu:fa92h11																								n/a	High	n/a	n/a
FALSE	High	Master Protein	A8KBU6	Zgc:158846 OS=Danio rerio OX=7955 GN=zgc:158846 PE=2 SV=1	66	36	746	27	486	55.2	5.58	2112.88							A8KBU6					1.076	0.11	0.299066	0.603271	18.75	10.22	4.19313e+08	372157066	4.20324e+08	353752282	4.75114e+08	4.21602e+08	2.51255e+08	3.16325e+08	413371671	397549788	3.78153e+08	450072057	399184715	3.36785e+08	4.36279e+08	343959281	High	High	High	High
FALSE	High	Master Protein	F1QTT3	Junction plakoglobin OS=Danio rerio OX=7955 GN=jupa PE=1 SV=1	51	29	607	21	729	80	6.33	2112.77							F1QTT3					1.077	0.11	0.310675	0.616973	16.48	23.52	511005351	5.64002e+08	4.99549e+08	5.28502e+08	4.54526e+08	4.14077e+08	3.78153e+08	3.49582e+08	4.89357e+08	4.01956e+08	3.94832e+08	6.92723e+08	3.70839e+08	3.65865e+08	4.92324e+08	5.23753e+08	High	High	High	High
FALSE	High	Master Protein	Q5TYZ5	Cullin-associated and neddylation-dissociated 1 OS=Danio rerio OX=7955 GN=cand1 PE=1 SV=1	33	34	653	28	1230	136.1	5.86	2112.28							Q5TYZ5					1.018	0.03	0.740226	0.917452	9.71	12.77	648703785	750585105	742295114	8.64537e+08	736127342	6.91094e+08	657047820	6.76808e+08	7.34526e+08	6.6225e+08	6.52766e+08	8.65984e+08	7.01379e+08	6.37583e+08	6.23664e+08	8.32578e+08	High	High	High	High
FALSE	High	Master Protein	I3IRW7	(S)-3-amino-2-methylpropionate transaminase OS=Danio rerio OX=7955 GN=abat PE=1 SV=1	55	21	563	21	500	55.7	7.69	2109.57	other metabolic processes	mitochondrion	other molecular function	Pf00202	[GO:0003867]; GO:0008483; GO:0016769; GO:0016740; GO:0003824; GO:0003674 [GO:0005739]; GO:0043231; GO:0005737; GO:0043227; GO:0043229; GO:0110165; GO:0005622; GO:0043226; GO:0005575 [GO:0009450]; GO:0009063; GO:0009448; GO:0170044; GO:0046395; GO:1901565; GO:0032787; GO:0170041; GO:0016054; GO:0019752; GO:1901564; GO:1901575; GO:0006520; GO:0006082; GO:0044248; GO:0044282; GO:0043436; GO:0006807;…	378968	A0A8N7V0P5; dre:378968; I3IRW7	ENSDARG00000006031		cb880	Degradation of GABA	1.008	0.01	0.583401	0.842959	10.39	12.11	5.39486e+08	467377732	5.10818e+08	4.83009e+08	4.68468e+08	5.09823e+08	4.23861e+08	388212480	4.76595e+08	4.25801e+08	4.71701e+08	611188173	4.33033e+08	4.80476e+08	4.46975e+08	4.896e+08	High	High	High	High
FALSE	High	Master Protein	B0S6Z1	DEAH box protein 9 OS=Danio rerio OX=7955 GN=dhx9 PE=1 SV=1	38	43	629	43	1271	139.9	7.42	2109.09							B0S6Z1					1.064	0.09	0.432881	0.735082	9.57	11.63	408514497	3.68108e+08	3.81367e+08	4.46712e+08	3.60555e+08	3.22503e+08	3.94582e+08	3.7157e+08	3.55635e+08	3.8208e+08	4.02665e+08	4.86665e+08	4.19114e+08	4.32642e+08	3.78843e+08	4.86358e+08	High	High	High	High
FALSE	High	Master Protein	B8JIS1	ATP synthase subunit b OS=Danio rerio OX=7955 GN=atp5pb PE=1 SV=1	44	14	594	14	252	28.2	9.35	2102.45	other metabolic processes;transport	other membranes;mitochondrion	transporter activity	Pf05405	[GO:0000276]; GO:0045263; GO:0098800; GO:0005753; GO:0033177; GO:0005622; GO:0045259; GO:0098796; GO:0098798; GO:0005743; GO:0016469; GO:0110165; GO:0032991; GO:0016020; GO:0005739; GO:0019866; GO:0031966; GO:1904949; GO:0005575; GO:0043231; GO:0005737; GO:0031090; GO:0031967; GO:0005740; GO:1902494; GO:0043227; GO:0043229; GO:0031975; GO:0043226 [GO:0015078]; GO:0008324; GO:0022890; GO:1902600; …		B8JIS1					1.074	0.1	0.382147	0.696785	19.79	17.78	8.08572e+08	853650126	7.70178e+08	1163933062	1079053443	1147562991	675332631	9.15276e+08	1.00648e+09	9.36098e+08	807507132	1.33747e+09	1.08087e+09	8.30113e+08	882182043	1132889170	High	High	High	High
FALSE	High	Master Protein	Q1LVF0	Laminin subunit gamma-1 OS=Danio rerio OX=7955 GN=lamc1 PE=2 SV=2	24	39	624	39	1593	176.1	5.63	2100.21	cell adhesion;cell organization and biogenesis;developmental processes;other biological processes	non-structural extracellular;extracellular matrix		Pf00052, Pf00053, Pf00055	[GO:0001654]; GO:0007423; GO:0150063; GO:0048513; GO:0048880; GO:0048856; GO:0048731; GO:0032502; GO:0007275; GO:0008150; GO:0032501 [GO:0005576]; GO:0110165; GO:0005575 [GO:0005604]; GO:0062023; GO:0031012; GO:0030312; GO:0110165; GO:0071944; GO:0005575 [GO:0007411]; GO:0097485; GO:0007409; GO:0031175; GO:0048812; GO:0048667; GO:0061564; GO:0120036; GO:0048666; GO:0120039; GO:0000902; GO:0030030…	286832	dre:286832; Q1LVF0; Q8JHV8			lamc1		1.013	0.02	0.664952	0.886578	12.77	23.47	5.61758e+08	5.74912e+08	6.48013e+08	6.67828e+08	5.86447e+08	6.21523e+08	462432572	4.81518e+08	5.80581e+08	4.87899e+08	4.94285e+08	8.0014e+08	6.27653e+08	5.01476e+08	584020502	8.75018e+08	High	High	High	High
FALSE	High	Master Protein	Q8JH70	Fructose-bisphosphate aldolase C-B OS=Danio rerio OX=7955 GN=aldocb PE=2 SV=1	43	18	589	17	363	39.2	6.64	2090.49	other metabolic processes	cytosol	other molecular function	Pf00274	[GO:0004332]; GO:0016832; GO:0016830; GO:0016829; GO:0003824; GO:0003674 [GO:0005829]; GO:0110165; GO:0005737; GO:0005575; GO:0005622 [GO:0006096]; GO:0006090; GO:0006091; GO:0016052; GO:0019364; GO:0046032; GO:0046034; GO:0046496; GO:0032787; GO:0044237; GO:0005975; GO:1901575; GO:0009166; GO:0019362; GO:0072526; GO:0009154; GO:0009181; GO:0046031; GO:0009150; GO:0009205; GO:0019752; GO:0008152;…	369193	B2GP30; dre:369193; Q8JH70	ENSDARG00000019702	Glycolysis and gluconeogenesis	aldoc; aldocb	Neutrophil degranulation; Gluconeogenesis; Glycolysis	1.044	0.06	0.806471	0.945537	10.57	10.48	2.88142e+09	3244558560	2.59763e+09	2.8319e+09	2861190056	2.97678e+09	2857972998	2.2228e+09	2.9563e+09	2642024937	3170096679	3363488350	2.51759e+09	2.80764e+09	2.5414e+09	2908946555	High	High	High	High
FALSE	High	Master Protein	F1QIL6	Acyl-CoA dehydrogenase family, member 9 OS=Danio rerio OX=7955 GN=acad9 PE=1 SV=1	53	30	601	28	630	69.6	8.07	2090.46							F1QIL6					1.031	0.04	0.949712	0.989476	13.26	9.6	3.09375e+08	2.93942e+08	3.3464e+08	2.93629e+08	3.17345e+08	3.47544e+08	3.08637e+08	2.14567e+08	3.1817e+08	255233964	3.33823e+08	3.55288e+08	3.34327e+08	3.38306e+08	3.11879e+08	3.02036e+08	High	High	High	High
FALSE	High	Master Protein	Q29RA2	Transitional endoplasmic reticulum ATPase OS=Danio rerio OX=7955 GN=zgc:136908 PE=1 SV=1	41	36	627	11	805	89.4	5.64	2088.74	cell cycle OR cell proliferation;cell organization and biogenesis;protein metabolism;other metabolic processes;stress response;transport	other membranes;cytosol;ER/Golgi;nucleus	other molecular function	Pf00004, Pf02359, Pf02933, Pf17862	[GO:0005524]; GO:0032559; GO:0035639; GO:0030554; GO:0032555; GO:0043168; GO:1901265; GO:1901363; GO:0017076; GO:0032553; GO:0043167; GO:0097159; GO:0036094; GO:0000166; GO:0097367; GO:0005488; GO:0003674 [GO:0005634]; GO:0043231; GO:0043227; GO:0043229; GO:0043226; GO:0005622; GO:0110165; GO:0005575 [GO:0005829]; GO:0110165; GO:0005737; GO:0005575; GO:0005622 [GO:0008289]; GO:0005488; GO:0003674…	563679	A0A8M1N8H2; dre:563679; Q29RA2	ENSDARG00000011983				1.046	0.06	0.81713	0.949722	59.43	45.45	7.79499e+06	2439758	1.24217e+07	1.4505e+07	8.57093e+06	1.64783e+07	2.0569e+06	6.84742e+06	1.52304e+07	1.12875e+07	1.27894e+07	7.3929e+06	6063025	6503408	6.14441e+06	3.94703e+06	High	High	High	High
FALSE	High	Master Protein	F1RBF6	14-3-3 protein beta/alpha-B OS=Danio rerio OX=7955 GN=ywhabb PE=1 SV=1	66	17	740	6	242	27.4	4.77	2087.56							F1RBF6					0.989	-0.02	0.329724	0.639049	26.62	9.7	691202388	830043600	717470854	8.86555e+08	9.14603e+08	975439668	478042843	4.45989e+08	867189795	782220744	686802191	8.89682e+08	782928339	7.90547e+08	6.78692e+08	8.34218e+08	High	High	High	High
FALSE	High	Master Protein	B8JMZ1	UTP--glucose-1-phosphate uridylyltransferase OS=Danio rerio OX=7955 GN=ugp2a PE=1 SV=1	67	26	546	15	507	56.8	8.46	2085.53	other metabolic processes	other cell component	other molecular function	Pf01704	[GO:0003983]; GO:0051748; GO:0070569; GO:0016779; GO:0016772; GO:0016740; GO:0003824; GO:0003674 [GO:0005737]; GO:0110165; GO:0005622; GO:0005575 [GO:0005977]; GO:0006112; GO:0044042; GO:0015980; GO:0005976; GO:0006091; GO:0005975; GO:0043170; GO:0044237; GO:0044238; GO:0071704; GO:0008152; GO:0009987; GO:0008150 [GO:0005978]; GO:0005977; GO:0009250; GO:0006112; GO:0044042; GO:0000271; GO:0015980…	555748	A0A8M1NT43; B8JMZ1; dre:555748	ENSDARG00000005578		si:ch73-233a22.2		0.944	-0.08	0.160967	0.40065	29.27	22.15	7.05343e+07	9.24749e+07	154347058	1.33867e+08	1.70095e+08	146979513	8.55428e+07	1.39639e+08	6.93087e+07	1.19914e+08	1.33725e+08	1.42798e+08	1.18196e+08	1.19554e+08	1.65627e+08	1.40128e+08	High	High	High	High
FALSE	High	Master Protein	E9QFE1	Myosin, heavy chain 14, non-muscle OS=Danio rerio OX=7955 GN=myh14 PE=1 SV=2	37	60	630	50	2020	233.2	5.58	2079.96							E9QFE1					1.069	0.1	0.500355	0.789552	27.76	189.65	3.31709e+07	4.70213e+07	4.6124e+07	6.82586e+07	5.3757e+07	5.25026e+07	2.92788e+07	3.6497e+07	5.24901e+07	8.09374e+07	3.99812e+07	7.82449e+08	2.64857e+07	4.00728e+07	3.78647e+07	4.08381e+07	High	High	High	High
FALSE	High	Master Protein	B8A4B0	Glutamate dehydrogenase (NAD(P)(+)) OS=Danio rerio OX=7955 GN=glud1a PE=1 SV=1	47	22	646	10	544	60.1	7.96	2075.37							B8A4B0					1.07	0.1	0.441356	0.742105	27.11	21.59	1.22301e+08	137700450	9.9073e+07	6.4298e+07	1.65429e+08	173417668	1.36284e+08	1.40007e+08	1.22879e+08	1.56037e+08	163883619	1.27485e+08	129949230	175311334	1.25475e+08	8.24038e+07	High	High	High	High
FALSE	High	Master Protein	A7YT47	Enoyl-CoA hydratase OS=Danio rerio OX=7955 GN=hadhaa PE=1 SV=1	43	27	612	24	761	81.8	9.13	2073.9	other metabolic processes;other biological processes	mitochondrion	other molecular function	Pf00378, Pf00725, Pf02737	[GO:0004300]; GO:0016836; GO:0016835; GO:0016829; GO:0003824; GO:0003674 [GO:0006635]; GO:0009062; GO:0019395; GO:0006631; GO:0044242; GO:0072329; GO:0034440; GO:0032787; GO:0044255; GO:0016042; GO:0044248; GO:0046395; GO:0030258; GO:0019752; GO:0006629; GO:0044237; GO:1901575; GO:0009056; GO:0016054; GO:0043436; GO:0044238; GO:0071704; GO:0008152; GO:0009987; GO:0006082; GO:0044282; GO:0008150; …	553401	A0A8M1NEM2; A7YT47; dre:553401	ENSDARG00000057128	Mitochondrial long chain fatty acid beta-oxidation	hadha		0.996	-0.01	0.409644	0.719568	16.37	22.78	461478160	5.12447e+08	5.89713e+08	6.30775e+08	4.5685e+08	4.385e+08	4.17703e+08	4.18561e+08	5.56617e+08	2.95753e+08	4.78316e+08	653237067	5.1027e+08	3.98906e+08	4.12548e+08	505601831	High	High	High	High
FALSE	High	Master Protein	F1QF00	Phosphoglucomutase 1 OS=Danio rerio OX=7955 GN=pgm1 PE=1 SV=1	57	26	613	26	561	61.2	6.11	2072.5							F1QF00					0.919	-0.12	0.00879447	0.0322436	8.76	12.1	9.09267e+08	8.80138e+08	8.09775e+08	6.96123e+08	8.3222e+08	871643831	8.65167e+08	7.48361e+08	7.97091e+08	7.37143e+08	8.35912e+08	8.91719e+08	5.98697e+08	7.08926e+08	7.89496e+08	6.94718e+08	High	High	High	High
FALSE	High	Master Protein	F1QP28	Keratin 96 (Fragment) OS=Danio rerio OX=7955 GN=krt96 PE=4 SV=1	53	31	665	1	402	45.9	5.15	2064.2							F1QP28					0.01	-6.64	1e-17	4.7279e-17									8.15756e+06										High	n/a	n/a	n/a
FALSE	High	Master Protein	A0A2R8RQC2	Far upstream element (FUSE)-binding protein 1 OS=Danio rerio OX=7955 GN=fubp1 PE=1 SV=1	51	28	680	1	670	69.8	7.08	2063.18							A0A2R8RQC2					1.041	0.06	0.853554	0.961872	7.74	12.35	985084227	9.44427e+08	9.45785e+08	1.11331e+09	1.11879e+09	996859448	1.02089e+09	9.06725e+08	1.00172e+09	1.0125e+09	1.00814e+09	1044202765	1.07559e+09	7.934e+08	1.05777e+09	7.68243e+08	n/a	High	n/a	n/a
FALSE	High	Master Protein	Q6PFS4	MICOS complex subunit MIC60 OS=Danio rerio OX=7955 GN=immt PE=1 SV=1	52	30	547	30	757	83.1	5.43	2059.19	cell organization and biogenesis	other membranes;mitochondrion		Pf09731	[GO:0042407]; GO:0007007; GO:0007006; GO:0007005; GO:0061024; GO:0006996; GO:0016043; GO:0071840; GO:0009987; GO:0008150 [GO:0061617]; GO:0098800; GO:0098796; GO:0098798; GO:0005743; GO:0032991; GO:0016020; GO:0005739; GO:0019866; GO:0031966; GO:0005575; GO:0110165; GO:0043231; GO:0005737; GO:0031090; GO:0031967; GO:0005740; GO:0043227; GO:0043229; GO:0005622; GO:0031975; GO:0043226	327206	A0A8M1MZK8; dre:327206; Q6PFS4	ENSDARG00000102874		wu:fd16e04		1.182	0.24	0.00194459	0.00774616	14.28	20.94	4.64959e+08	497130350	5.0264e+08	516567870	6.21877e+08	517448004	3.86251e+08	426093263	5.38667e+08	5.97333e+08	5.47485e+08	8.42656e+08	5.26849e+08	4.24311e+08	5.36477e+08	6.28667e+08	High	High	High	High
FALSE	High	Master Protein	A8E4S8	Crystallin, gamma M2d10 OS=Danio rerio OX=7955 GN=crygm2d10 PE=2 SV=1	35	7	1478	1	173	21.2	7.84	2050.63	developmental processes;other biological processes		other molecular function	Pf00030	[GO:0002088]; GO:0048856; GO:0043010; GO:0032502; GO:0001654; GO:0008150; GO:0007423; GO:0150063; GO:0048513; GO:0048880; GO:0048731; GO:0007275; GO:0032501 [GO:0005212]; GO:0005198; GO:0003674 [GO:0007601]; GO:0050953; GO:0007600; GO:0050877; GO:0003008; GO:0032501; GO:0008150	100126134	A0A8M1NEW0; A8E4S8; dre:100126134	ENSDARG00000087765		si:ch211-212n6.17		1.064	0.09	0.498839	0.788686	15.56	23.97	15944842537	1.72034e+10	1.82706e+10	2.06145e+10	2.27923e+10	17104404104	1.79524e+10	1.36387e+10	19563634464	12766930941	14741808309	2.43372e+10	2.47206e+10	16118186032	1.56373e+10	18360074829	High	High	High	High
FALSE	High	Master Protein	A1A5H6	CCR4-NOT transcription complex subunit 1 OS=Danio rerio OX=7955 GN=cnot1 PE=2 SV=1	37	67	682	66	2374	266.4	6.92	2043.74	RNA metabolism OR transcription;other metabolic processes;other biological processes	nucleus;other cell component	other molecular function	Pf04054, Pf12842, Pf16415, Pf16417, Pf16418	[GO:0000122]; GO:0006357; GO:0045892; GO:0006355; GO:1902679; GO:0010468; GO:2001141; GO:0010558; GO:0051253; GO:0010556; GO:0051252; GO:0010605; GO:0031327; GO:0045934; GO:0031326; GO:0060255; GO:0019219; GO:0009892; GO:0009890; GO:0031324; GO:0051172; GO:0009889; GO:0031323; GO:0019222; GO:0051171; GO:0080090; GO:0048519; GO:0048523; GO:0050794; GO:0050789; GO:0065007; GO:0008150 [GO:0000288]; …	448949	A1A5H6; dre:448949; Q6DRB0			cnot1	TP53 regulates transcription of additional cell cycle genes whose exact role in the p53 pathway remain uncertain	1.039	0.06	0.795122	0.940334	25.31	14.82	1.04617e+08	2.02072e+08	154674332	2.38466e+08	2.03387e+08	185106876	1.84233e+08	1.24483e+08	1.91406e+08	1.88444e+08	2.13485e+08	1.91391e+08	178292629	1.3783e+08	1.88468e+08	2.36665e+08	High	High	High	High
FALSE	High	Master Protein	Q5SPJ1	Serine (or cysteine) proteinase inhibitor, clade A (alpha-1 antiproteinase, antitrypsin), member 1,-like OS=Danio rerio OX=7955 GN=serpina1l PE=1 SV=1	32	13	556	4	429	47.8	6.58	2041.55							Q5SPJ1					0.864	-0.21	0.00309236	0.0120466	34.02	38.49	1.29144e+08	107282175	2.34151e+08	1.4267e+08	1.24293e+08	2.44725e+08	1.25263e+08	217323992	2.12063e+08	2.66655e+08	141226680	185791233	9.7456e+07	1.32629e+08	9.81145e+07	1.16858e+08	High	High	High	High
FALSE	High	Master Protein	Q6AZC1	Proteasome (Prosome, macropain) 26S subunit, ATPase, 5 OS=Danio rerio OX=7955 GN=psmc5 PE=1 SV=1	67	29	605	27	406	45.6	7.55	2041.1	protein metabolism;other metabolic processes;other biological processes	nucleus;other cell component	signal transduction activity or receptor binding;other molecular function	Pf00004, Pf16450, Pf17862	[GO:0000502]; GO:0140535; GO:1905369; GO:0032991; GO:1905368; GO:0005575; GO:1902494 [GO:0005524]; GO:0032559; GO:0035639; GO:0030554; GO:0032555; GO:0043168; GO:1901265; GO:1901363; GO:0017076; GO:0032553; GO:0043167; GO:0097159; GO:0036094; GO:0000166; GO:0097367; GO:0005488; GO:0003674 [GO:0005634]; GO:0043231; GO:0043227; GO:0043229; GO:0043226; GO:0005622; GO:0110165; GO:0005575 [GO:0005737]…	445285	B2GTC2; dre:445285; Q6AZC1	ENSDARG00000015315		wu:fa14g03	Antigen processing: Ubiquitination & Proteasome degradation; Ub-specific processing proteases; Cross-presentation of soluble exogenous antigens (endosomes); Hedgehog ligand biogenesis; MAPK6/MAPK4 signaling; Neddylation; KEAP1-NFE2L2 pathway; Asymmetric localization of PCP proteins; Regulation of ornithine decarboxylase (ODC); Activation of NF-kappaB in B cells; FBXL7 down-regulates AURKA during …	1.037	0.05	0.921015	0.981766	12.09	8.75	693518962	6.10302e+08	6.05698e+08	761255838	597138930	6.65146e+08	6.50512e+08	501061502	6.98488e+08	5.50943e+08	568779959	695920644	594791867	6.54903e+08	645546254	6.20928e+08	High	High	High	High
FALSE	High	Master Protein	F1RCJ4	Calpain 9 OS=Danio rerio OX=7955 GN=capn9 PE=1 SV=1	60	36	637	36	688	78.2	5.26	2040.66							F1RCJ4					1.028	0.04	0.968426	0.992948	10.21	14.91	393922460	4.27325e+08	4.02679e+08	4.149e+08	3.94161e+08	4.16468e+08	3.35855e+08	3.18025e+08	4.06375e+08	4.15183e+08	3.28711e+08	4.38517e+08	3.65141e+08	409651928	366553316	530527743	High	High	High	High
FALSE	High	Master Protein	Q7ZVF3	Succinate dehydrogenase [ubiquinone] flavoprotein subunit, mitochondrial OS=Danio rerio OX=7955 GN=sdha PE=2 SV=2	43	22	571	22	661	72	6.6	2040.65	other metabolic processes	other membranes;mitochondrion	other molecular function	Pf00890, Pf02910	[GO:0005749]; GO:0045257; GO:0045283; GO:0098800; GO:0005746; GO:0045281; GO:0098803; GO:1902494; GO:0045273; GO:0098796; GO:0098798; GO:0005743; GO:0070469; GO:1990204; GO:0005622; GO:0032991; GO:0016020; GO:0005739; GO:0019866; GO:0031966; GO:0110165; GO:0005575; GO:0043231; GO:0005737; GO:0031090; GO:0031967; GO:0005740; GO:0043227; GO:0043229; GO:0031975; GO:0043226 [GO:0006099]; GO:0044238; …	393884	dre:393884; Q1LV99; Q7ZVF3		TCA cycle	sdha	Citric acid cycle (TCA cycle)	1.063	0.09	0.515034	0.80086	13.76	11.18	604287055	7.24327e+08	7.13837e+08	7.4386e+08	5.79873e+08	612672433	5.43118e+08	5.17455e+08	7.12238e+08	6.48023e+08	6.86651e+08	7.34505e+08	5.73993e+08	5.54976e+08	6.46971e+08	5.52207e+08	High	High	High	High
FALSE	High	Master Protein	F1RCD5	Ca2+-dependent activator protein for secretion b OS=Danio rerio OX=7955 GN=cadpsb PE=1 SV=1	42	46	660	26	1329	151.2	5.9	2037.01							F1RCD5					1.081	0.11	0.252212	0.540171	9.94	14.93	3.11013e+08	301382320	3.29746e+08	3.89348e+08	2.90819e+08	301873880	3.05787e+08	3.41025e+08	3.23108e+08	471963598	3.24705e+08	4.25713e+08	3.46625e+08	3.59542e+08	3.18844e+08	3.62621e+08	High	High	High	High
FALSE	High	Master Protein	A0A0H2UKN4	Utrophin OS=Danio rerio OX=7955 GN=utrn PE=1 SV=2	37	74	599	71	2632	299.9	4.92	2032.85							A0A0H2UKN4					1.06	0.08	0.575246	0.838479	102.73	99.37	5.01686e+07	4.22147e+07	6.35708e+07	2.92722e+08	3.36018e+07	4.45277e+07	9.86901e+07	4.85466e+07	55413441	1.17573e+08	4.53287e+07	3.87991e+08	6.63874e+07	5.61215e+07	1.41502e+08	5.68428e+07	High	High	High	High
FALSE	High	Master Protein	A0A0R4IHZ5	Heterogeneous nuclear ribonucleoprotein R OS=Danio rerio OX=7955 GN=hnrnpr PE=1 SV=1	48	28	540	1	637	71.1	8.28	2019.82							A0A0R4IHZ5					1.13	0.18	0.435669	0.737406	26.48	34.63	4.50266e+06	5.01813e+06	7579257	8124168	5398435	7.31932e+06	4.11732e+06	4.90599e+06	8.15168e+06	8396223	4866239	10954952	5.90692e+06	3.65945e+06	5847558	5.86648e+06	High	High	High	High
FALSE	High	Master Protein	F1R9V3	Heat shock protein family A (Hsp70) member 8b OS=Danio rerio OX=7955 GN=hspa8b PE=1 SV=1	46	31	748	7	647	71	5.47	2007.13	protein metabolism;other metabolic processes	plasma membrane;other membranes;cytosol;nucleus;other cell component	other molecular function	Pf00012	[GO:0005524]; GO:0032559; GO:0035639; GO:0030554; GO:0032555; GO:0043168; GO:1901265; GO:1901363; GO:0017076; GO:0032553; GO:0043167; GO:0097159; GO:0036094; GO:0000166; GO:0097367; GO:0005488; GO:0003674 [GO:0005634]; GO:0043231; GO:0043227; GO:0043229; GO:0043226; GO:0005622; GO:0110165; GO:0005575 [GO:0005737]; GO:0110165; GO:0005622; GO:0005575 [GO:0005829]; GO:0110165; GO:0005737; GO:0005575…	562935	A0A8M1NWK9; dre:562935; F1R9V3	ENSDARG00000037403		si:dkey-4p15.3		1.331	0.41	0.0776575	0.225636	51.17	59.03		3.19607e+06		1.85406e+06	1.48525e+06	4.73384e+06		1.87139e+06	9.34342e+06	6.78774e+06	1.73873e+06	4.24756e+06	5.93827e+06	1.64848e+06	8.28949e+06	2.49071e+06	High	High	High	High
FALSE	High	Master Protein	F1QUG5	Eukaryotic translation initiation factor 3 subunit C OS=Danio rerio OX=7955 GN=eif3c PE=1 SV=1	37	31	566	31	926	106.4	5.58	2006.32							F1QUG5					1.048	0.07	0.665473	0.886807	7.47	18.12	3.311e+08	3.20532e+08	3.71591e+08	3.67002e+08	3.23699e+08	2.99747e+08	3.15432e+08	3.40035e+08	337779079	3.35418e+08	3.09418e+08	5.11043e+08	3.59817e+08	3.55172e+08	3.46752e+08	4.47014e+08	High	High	High	High
FALSE	High	Master Protein	B8JLJ3	Tyrosine 3-monooxygenase/tryptophan 5-monooxygenase activation protein, zeta polypeptide OS=Danio rerio OX=7955 GN=ywhaz PE=1 SV=1	71	20	652	14	244	27.9	4.86	2004.94	signal transduction	other cell component		Pf00244	[GO:0005737]; GO:0110165; GO:0005622; GO:0005575 [GO:0007165]; GO:0009987; GO:0050794; GO:0007154; GO:0023052; GO:0051716; GO:0008150; GO:0050789; GO:0050896; GO:0065007	336610	A0A8M1PI77; B8JLJ3; dre:336610	ENSDARG00000032575		fb14h09		1.015	0.02	0.694488	0.899144	7.75	14.35	3.67527e+09	4.72478e+09	4.56383e+09	4.46806e+09	4.38852e+09	4.49479e+09	4.18421e+09	4.05713e+09	4.644e+09	3.44225e+09	3.69948e+09	4.99452e+09	4.23615e+09	5.21244e+09	4.54698e+09	3.93895e+09	High	High	High	High
FALSE	High	Master Protein	A0A0R4ITI5	Heterogeneous nuclear ribonucleoprotein R OS=Danio rerio OX=7955 GN=hnrnpr PE=1 SV=1	47	28	540	1	631	70.5	8.53	2003.07							A0A0R4ITI5					1.028	0.04	0.928515	0.983731	13.4	14.2	419135095	4.52573e+08	452752359	5.13579e+08	481791140	4.59195e+08	3.32316e+08	375665284	4.2191e+08	4.22355e+08	444550738	5.83433e+08	4.8707e+08	374498369	4.55935e+08	4.0522e+08	High	High	High	High
FALSE	High	Master Protein	Q1ECX9	Protein disulfide-isomerase A4 OS=Danio rerio OX=7955 GN=pdia4 PE=1 SV=1	52	35	674	35	642	72.4	5.21	2000.27	protein metabolism;other metabolic processes;stress response	ER/Golgi;other cell component	other molecular function	Pf00085, Pf13848	[GO:0003756]; GO:0016864; GO:0140096; GO:0016860; GO:0003824; GO:0016853; GO:0003674 [GO:0005783]; GO:0043231; GO:0005737; GO:0012505; GO:0043227; GO:0043229; GO:0110165; GO:0005622; GO:0043226; GO:0005575 [GO:0005788]; GO:0070013; GO:0005783; GO:0043233; GO:0043229; GO:0043231; GO:0005737; GO:0012505; GO:0031974; GO:0043226; GO:0005622; GO:0043227; GO:0110165; GO:0005575 [GO:0006457]; GO:0009987…	554998	A0A8M1PEJ6; dre:554998; Q1ECX9	ENSDARG00000018491		cai		1.043	0.06	0.826316	0.95299	9.34	20.52	7.40227e+08	6.30779e+08	6.88306e+08	6.54483e+08	6.46634e+08	6.08636e+08	6.29252e+08	5.33487e+08	6.73464e+08	5.74343e+08	543461317	9.25099e+08	6.69212e+08	6.61253e+08	5.40375e+08	8.40645e+08	High	High	High	High
FALSE	High	Master Protein	Q6P3G5	AMP deaminase OS=Danio rerio OX=7955 GN=ampd1 PE=1 SV=1	40	28	622	22	717	82.9	6.83	1998.49	other metabolic processes	cytosol	other molecular function	Pf19326	[GO:0003876]; GO:0047623; GO:0016814; GO:0019239; GO:0016810; GO:0016787; GO:0003824; GO:0003674 [GO:0005829]; GO:0110165; GO:0005737; GO:0005575; GO:0005622 [GO:0006188]; GO:0009152; GO:0009168; GO:0046040; GO:0006164; GO:0009150; GO:0009260; GO:0009127; GO:0009156; GO:0009167; GO:0006163; GO:0009165; GO:0072522; GO:0009259; GO:0046390; GO:0009124; GO:0009126; GO:0009161; GO:0009117; GO:0072521;…	393867	A0A8M1PBX8; dre:393867; Q6P3G5	ENSDARG00000033832		zgc:77905		0.993	-0.01	0.376787	0.69144	10.82	8.49	1.04927e+09	1.10395e+09	8.75658e+08	1.12952e+09	1.06678e+09	9.27219e+08	8.37592e+08	9.9595e+08	1.17619e+09	1.1367e+09	1.0476e+09	1.08378e+09	1.0176e+09	9.26446e+08	1.20867e+09	1.14296e+09	High	High	High	High
FALSE	High	Master Protein	Q66HV4	Coatomer subunit beta OS=Danio rerio OX=7955 GN=copb1 PE=2 SV=1	49	36	564	36	953	107	6.05	1987.75	transport;developmental processes	other membranes;ER/Golgi	other molecular function	Pf01602, Pf07718, Pf14806	[GO:0000139]; GO:0098588; GO:0005794; GO:0031090; GO:0043231; GO:0005737; GO:0012505; GO:0016020; GO:0043227; GO:0043229; GO:0110165; GO:0005622; GO:0043226; GO:0005575 [GO:0005198]; GO:0003674 [GO:0006886]; GO:0015031; GO:0046907; GO:0008104; GO:0045184; GO:0071702; GO:0071705; GO:0006810; GO:0051641; GO:0051649; GO:0070727; GO:0051234; GO:0009987; GO:0051179; GO:0033036; GO:0008150 [GO:0006888]…	338138	dre:338138; Q66HV4; Q6JWU8			copb1	Neutrophil degranulation; COPI-mediated anterograde transport; COPI-dependent Golgi-to-ER retrograde traffic	1.037	0.05	0.850748	0.960736	13.06	20.67	2.38437e+08	1.48561e+08	2.31088e+08	2.12809e+08	205974463	1.99744e+08	2.06747e+08	214767418	2.51065e+08	2.39388e+08	2.09871e+08	2.61024e+08	1.66699e+08	1.80579e+08	1.6557e+08	2.82785e+08	High	High	High	High
FALSE	High	Master Protein	Q6NZU0	Heat shock 70 kDa protein 4 OS=Danio rerio OX=7955 GN=hspa4b PE=1 SV=1	53	40	614	28	840	94.7	5.16	1986.76							Q6NZU0					1.051	0.07	0.671892	0.88836	12.34	15.31	5.54784e+08	3.63219e+08	5.01329e+08	4.44501e+08	4.7384e+08	5.06124e+08	5.17116e+08	4.4473e+08	4.78571e+08	4.95444e+08	4.87385e+08	6.38476e+08	5.08156e+08	4.05553e+08	432605128	5.93243e+08	High	High	High	High
FALSE	High	Master Protein	E7EXW7	10-formyltetrahydrofolate dehydrogenase OS=Danio rerio OX=7955 GN=aldh1l2 PE=1 SV=2	60	46	627	42	915	100.6	6.34	1981.58							E7EXW7					1.034	0.05	0.892006	0.971382	26.43	24.48	2.53776e+08	3.44881e+08	3.7759e+08	2.16292e+08	2.11829e+08	2.88883e+08	2.00938e+08	1.98091e+08	3.36708e+08	3.45222e+08	2.18512e+08	3.12531e+08	2.3488e+08	1.91497e+08	1.8553e+08	2.60337e+08	High	High	High	High
FALSE	High	Master Protein	Q52JI6	Beta A1-2-crystallin OS=Danio rerio OX=7955 GN=cryba1l1 PE=1 SV=1	50	7	612	1	208	24.5	6.87	1980.82							Q52JI6					1.096	0.13	0.180942	0.433917	15.31	17.82	5.16337e+09	4.00018e+09	5.04391e+09	4.91562e+09	5.29249e+09	5.74694e+09	4.77346e+09	3.45985e+09	6.53072e+09	6.11741e+09	5.52941e+09	5.84433e+09	5426632266	5127068903	4.29143e+09	3.66057e+09	High	High	High	High
FALSE	High	Master Protein	Q6PHI8	Tkt protein OS=Danio rerio OX=7955 GN=tktb PE=1 SV=1	52	28	540	28	625	67.8	7.23	1980.6			other molecular function	Pf00456, Pf02779, Pf02780	[GO:0004802]; GO:0016744; GO:0016740; GO:0003824; GO:0003674 [GO:0030976]; GO:0019842; GO:0043168; GO:0043169; GO:0050997; GO:0097159; GO:1901363; GO:1901681; GO:0036094; GO:0043167; GO:0005488; GO:0003674 [GO:0046872]; GO:0043169; GO:0043167; GO:0036094; GO:0005488; GO:0003674	378713	dre:378713; Q6PHI8; Q6TEQ6	ENSDARG00000006019		TKT		1.03	0.04	0.948132	0.988896	11.65	17.01	991510094	1.18893e+09	1327310622	1.25061e+09	1.01545e+09	1.36693e+09	1.10555e+09	1.24598e+09	1368818704	1.38273e+09	1.02723e+09	1.63071e+09	9.75982e+08	1.44397e+09	1.48975e+09	1.47812e+09	High	High	High	High
FALSE	High	Master Protein	X1WCS8	Si:ch1073-55a19.2 OS=Danio rerio OX=7955 GN=ranbp2 PE=1 SV=2	34	76	655	75	2936	325.5	5.64	1979.7							X1WCS8					0.979	-0.03	0.483552	0.778438	13.21	13.41	1.04198e+08	8.92201e+07	9.42069e+07	9.08082e+07	1.1882e+08	1.12146e+08	1.24704e+08	9.36228e+07	1.06774e+08	1.11128e+08	9.8892e+07	95106194	9.46798e+07	1.29558e+08	84015141	9.78476e+07	High	High	High	High
FALSE	High	Master Protein	B8JLW8	Glutamine amidotransferase OS=Danio rerio OX=7955 GN=gmps PE=1 SV=1	57	28	529	28	692	76.9	7.01	1977.32	other metabolic processes	cytosol	other molecular function	Pf00117, Pf00958, Pf02540	[GO:0003921]; GO:0016879; GO:0003922; GO:0016874; GO:0016884; GO:0006177; GO:0003824; GO:0009152; GO:0009168; GO:0046037; GO:0003674; GO:0006164; GO:0009150; GO:0009260; GO:0009127; GO:0009156; GO:0009167; GO:0006163; GO:0009165; GO:0072522; GO:0009259; GO:0046390; GO:0009124; GO:0009126; GO:0009161; GO:0009117; GO:0072521; GO:1901293; GO:0018130; GO:0019438; GO:0044271; GO:1901362; GO:1901566; G…	393559	A0A8M1PBG7; B8JLW8; dre:393559	ENSDARG00000079848		cb632		1.003	0	0.72135	0.912172	5.87	42.3	2.03216e+08	2.08859e+08	2.34306e+08	2.22734e+08	2.04905e+08	207131970	201539561	1.97429e+08	2.37519e+08	1.85825e+08	4.86221e+08	2.50912e+08	1.96117e+08	1.77698e+08	2.06014e+08	1.91138e+08	High	High	High	High
FALSE	High	Master Protein	Q98TZ8	Flotillin-2a OS=Danio rerio OX=7955 GN=flot2a PE=2 SV=2	64	35	616	22	428	46.9	5.21	1976.95	cell adhesion;other biological processes	plasma membrane;other membranes;other cytoplasmic organelle;other cell component		Pf01145, Pf15975	[GO:0005768]; GO:0031410; GO:0012505; GO:0097708; GO:0005737; GO:0110165; GO:0031982; GO:0043231; GO:0005622; GO:0005575; GO:0043227; GO:0043229; GO:0043226 [GO:0005886]; GO:0016020; GO:0071944; GO:0110165; GO:0005575 [GO:0007155]; GO:0009987; GO:0008150 [GO:0016600]; GO:0098797; GO:0005901; GO:0098796; GO:0005886; GO:0044853; GO:0032991; GO:0016020; GO:0071944; GO:0045121; GO:0098590; GO:0005575…	245698	B5DDN8; dre:245698; Q803F9; Q98TZ8			flot2a	RND3 GTPase cycle; RND1 GTPase cycle; RHOA GTPase cycle; Synaptic adhesion-like molecules	1.081	0.11	0.303832	0.609436	12.99	13.34	1.72811e+09	2.44866e+09	2436998280	2643520372	2.25088e+09	2.35243e+09	1.95747e+09	2208261766	2.50939e+09	2.21181e+09	1896972116	2.8791e+09	2.58142e+09	2.23478e+09	2355440333	2.79216e+09	High	High	High	High
FALSE	High	Master Protein	F1QZT8	Calpain inhibitor OS=Danio rerio OX=7955 GN=cast PE=1 SV=3	71	40	488	30	839	87.3	7.84	1976.37		other cell component	enzyme regulator activity	Pf00748	[GO:0005737]; GO:0110165; GO:0005622; GO:0005575 [GO:0010859]; GO:0004869; GO:0004866; GO:0030414; GO:0061135; GO:0004857; GO:0061134; GO:0030234; GO:0140678; GO:0098772; GO:0003674	563084	A0A8M2B7Y1; F1QZT8	ENSDARG00000058693	Exercise-induced circadian regulation	sb:cb966		1.123	0.17	0.057409	0.175351	28.02	24.32	7.51322e+08	9.33598e+08	6.32693e+08	377880594	4.20728e+08	7.2319e+08	7.95823e+08	731620441	4.44183e+08	846026802	8.23423e+08	9.15704e+08	4.5707e+08	756669763	7.48302e+08	7.67212e+08	High	High	High	High
FALSE	High	Master Protein	A0A2R8RX62	Solute carrier family 12 member 5b OS=Danio rerio OX=7955 GN=slc12a5b PE=1 SV=1	34	32	599	25	1146	126.5	6.35	1969.93							A0A2R8RX62					1.095	0.13	0.141581	0.364061	7.64	12.45	3.7452e+08	391779143	402804110	4.59964e+08	3.83077e+08	3.7781e+08	3.73364e+08	3.67652e+08	3.49799e+08	3.98812e+08	385776056	5.19596e+08	4.3357e+08	4.08628e+08	438925621	4.73575e+08	High	High	High	High
FALSE	High	Master Protein	X1WED4	Solute carrier family 12 member 5a OS=Danio rerio OX=7955 GN=slc12a5a PE=1 SV=1	37	32	588	26	1080	119.4	6.89	1969.61							X1WED4					1.061	0.08	0.542331	0.819165	12.87	15.16	205743000	2.19559e+08	173256232	2.36961e+08	2.51074e+08	2.49093e+08	2.00088e+08	2.51633e+08	2.34547e+08	1.79754e+08	1.90324e+08	2.50875e+08	2.58784e+08	1.74569e+08	2.12811e+08	1.99335e+08	High	High	High	High
FALSE	High	Master Protein	F1Q8F1	Internexin neuronal intermediate filament protein, alpha b OS=Danio rerio OX=7955 GN=inab PE=1 SV=1	78	37	673	25	469	54.2	5.31	1969.48	cell organization and biogenesis;developmental processes	cytoskeleton;other cell component	cytoskeletal activity	Pf00038, Pf04732	[GO:0005737]; GO:0110165; GO:0005622; GO:0005575 [GO:0005882]; GO:0099513; GO:0045111; GO:0099512; GO:0005856; GO:0099081; GO:0043232; GO:0099080; GO:0043228; GO:0043229; GO:0110165; GO:0043226; GO:0005622; GO:0005575 [GO:0045109]; GO:0045104; GO:0097435; GO:0007010; GO:0045103; GO:0016043; GO:0006996; GO:0009987; GO:0071840; GO:0008150 [GO:0048812]; GO:0120039; GO:0031175; GO:0048858; GO:0120036…	30230	A0A8N7UZF7; dre:30230; F1Q8F1	ENSDARG00000053248		gefiltin		1.066	0.09	0.471252	0.768087	12.29	36.74	889697352	8.86912e+08	7.86513e+08	7.83374e+08	9.06089e+08	8.26197e+08	6.84393e+08	6.37619e+08	8.24692e+08	8.85185e+08	8.42797e+08	1.88266e+09	8.13198e+08	8.62729e+08	8.47901e+08	9.58524e+08	High	High	High	High
FALSE	High	Master Protein	A0A0R4IGG3	Triosephosphate isomerase OS=Danio rerio OX=7955 GN=tpi1b PE=1 SV=2	55	14	493	8	248	26.8	7.33	1967.56	other metabolic processes		other molecular function	Pf00121	[GO:0004807]; GO:0016861; GO:0016860; GO:0016853; GO:0003824; GO:0003674 [GO:0006094]; GO:0006006; GO:0019319; GO:0019318; GO:0046364; GO:0005996; GO:0016051; GO:0044283; GO:0005975; GO:0044281; GO:1901576; GO:0009058; GO:0044238; GO:0071704; GO:0008152; GO:0008150 [GO:0006096]; GO:0006090; GO:0006091; GO:0016052; GO:0019364; GO:0046032; GO:0046034; GO:0046496; GO:0032787; GO:0044237; GO:0005975;…	560753	A0A0R4I9C4; A0A0R4IGG3; dre:560753	ENSDARG00000040988; ENSDARG00000113061	Glycolysis and gluconeogenesis			0.97	-0.04	0.160318	0.399487	9.57	13.93	3.53664e+09	3.5054e+09	3.98654e+09	3.58555e+09	4.0075e+09	3.80263e+09	3.17196e+09	3.07787e+09	4.06126e+09	3.95268e+09	3.47926e+09	4.7025e+09	3.14667e+09	3.37693e+09	3.48629e+09	3.31879e+09	High	High	High	High
FALSE	High	Master Protein	F1RBS6	Nucleoside diphosphate kinase OS=Danio rerio OX=7955 GN=nme2b.1 PE=1 SV=1	74	9	543	5	153	17.3	7.96	1965.71							F1RBS6					0.907	-0.14	0.00352433	0.0136493	11.71	17.05	1.31575e+09	1.28337e+09	1.27722e+09	1302783821	1.14356e+09	9.9026e+08	1.13201e+09	9.80012e+08	1141885245	1.07808e+09	9.29549e+08	1.46303e+09	1045829389	1.23488e+09	1.01595e+09	1.45741e+09	High	High	High	High
FALSE	High	Master Protein	Q6DRE5	NOP56 OS=Danio rerio OX=7955 GN=nop56 PE=1 SV=1	65	28	524	28	548	60.6	8.62	1965	RNA metabolism OR transcription;other metabolic processes;developmental processes;other biological processes	nucleus;other cell component	nucleic acid binding activity	Pf01798, Pf08156	[GO:0001966]; GO:0007610; GO:0032501; GO:0008150 [GO:0005730]; GO:0043232; GO:0031981; GO:0043228; GO:0043229; GO:0070013; GO:0005634; GO:0043226; GO:0005622; GO:0043233; GO:0043231; GO:0110165; GO:0031974; GO:0043227; GO:0005575 [GO:0006364]; GO:0016072; GO:0034470; GO:0042254; GO:0034660; GO:0006396; GO:0022613; GO:0016070; GO:0010467; GO:0044085; GO:0090304; GO:0009059; GO:0071840; GO:0006139;…	394196	A0A8M1PCD0; Q6DRE5	ENSDARG00000012820		nol5a		1.025	0.04	0.87305	0.968522	9.45	13.86	5.51224e+08	590659686	5.3058e+08	5.43848e+08	4.86594e+08	4.52324e+08	4.86792e+08	4.61828e+08	5.94571e+08	5.36924e+08	5.08898e+08	6.48471e+08	5.94762e+08	6.32076e+08	4.468e+08	6.94641e+08	High	High	High	High
FALSE	High	Master Protein	Q9I8N9	Brain-type fatty acid-binding protein OS=Danio rerio OX=7955 GN=fabp7a PE=1 SV=1	70	8	598	7	132	14.9	5.6	1963.26	transport	cytosol;nucleus	other molecular function	Pf00061	[GO:0005504]; GO:0008289; GO:0033293; GO:0005488; GO:0031406; GO:0003674; GO:0043168; GO:0043177; GO:0043167; GO:0036094 [GO:0005634]; GO:0043231; GO:0043227; GO:0043229; GO:0043226; GO:0005622; GO:0110165; GO:0005575 [GO:0005829]; GO:0110165; GO:0005737; GO:0005575; GO:0005622 [GO:0015908]; GO:0006869; GO:0015718; GO:0071702; GO:0010876; GO:0046942; GO:0006810; GO:0033036; GO:0015711; GO:0015849…	58128	B2GR01; dre:58128; Q9I8N9	ENSDARG00000007697		FABP7	Triglyceride catabolism	0.958	-0.06	0.09137	0.257523	10.21	6.52	3448499314	3190859690	2.5841e+09	3.06213e+09	2.76081e+09	2916240239	2917131093	2.57802e+09	2.98513e+09	2683056554	2.67686e+09	3025952022	2.64439e+09	2.98002e+09	2555786584	2.75528e+09	High	High	High	High
FALSE	High	Master Protein	F1QE65	Cytoplasmic FMR1-interacting protein OS=Danio rerio OX=7955 GN=cyfip1 PE=1 SV=1	42	48	673	26	1253	145.1	7.08	1961.63							F1QE65					1.012	0.02	0.944877	0.988574	47.55	25.04	6.27775e+07	56548742	1.76367e+08	7.51615e+07	7.31064e+07	9.15097e+07	5.74877e+07	70123591	66449954	6.14106e+07	9.47605e+07	5.55209e+07	5.88943e+07	6.94673e+07	3.81512e+07	7.36123e+07	High	High	High	High
FALSE	High	Master Protein	A0A2R8RK99	ATP-dependent 6-phosphofructokinase OS=Danio rerio OX=7955 GN=pfkpa PE=1 SV=1	44	29	571	1	787	86.1	7.9	1955.61	other metabolic processes	other membranes;cytosol	kinase activity;other molecular function	Pf00365	[GO:0003872]; GO:0008443; GO:0061615; GO:0016773; GO:0019200; GO:0006096; GO:0016772; GO:0016301; GO:0046835; GO:0006090; GO:0006091; GO:0016052; GO:0019364; GO:0046032; GO:0046034; GO:0046496; GO:0016740; GO:0005975; GO:0016310; GO:0032787; GO:0044237; GO:1901575; GO:0009166; GO:0019362; GO:0072526; GO:0009154; GO:0009181; GO:0046031; GO:0009150; GO:0009205; GO:0003824; GO:0044238; GO:0071704; G…	560944	A0A2R8RK99; A0A8M3AYX7	ENSDARG00000028000	Glycolysis and gluconeogenesis			1.091	0.13	0.331324	0.640265	31.55	14.06			30887476	33160294	23699970	27407808	19901070	12115643	26357224			27293710		23859554		33049726	n/a	n/a	High	High
FALSE	High	Master Protein	A0A0G2KCW6	DNA damage-binding protein 1 OS=Danio rerio OX=7955 GN=ddb1 PE=1 SV=2	34	37	613	37	1142	126.9	5.48	1952.11							A0A0G2KCW6					1.042	0.06	0.76455	0.926955	15.83	17.6	3.41018e+08	2.93283e+08	2.73646e+08	303416334	3.17577e+08	3.70049e+08	2.7441e+08	2.14302e+08	2.81364e+08	2.86612e+08	2.61852e+08	3.9985e+08	2.561e+08	3.4322e+08	2.47606e+08	3.35271e+08	High	High	High	High
FALSE	High	Master Protein	Q6IQD7	Tropomyosin 2 (beta) OS=Danio rerio OX=7955 GN=tpm2 PE=1 SV=1	67	28	632	8	284	32.6	4.72	1949.48	cell organization and biogenesis;other biological processes	cytoskeleton	cytoskeletal activity	Pf00261	[GO:0005865]; GO:0036379; GO:0015629; GO:0030017; GO:0110165; GO:0030016; GO:0005856; GO:0005575; GO:0043292; GO:0043232; GO:0099512; GO:0005737; GO:0043228; GO:0043229; GO:0099081; GO:0005622; GO:0043226; GO:0099080 [GO:0005884]; GO:0099513; GO:0015629; GO:0099512; GO:0005856; GO:0099081; GO:0043232; GO:0099080; GO:0043228; GO:0043229; GO:0110165; GO:0043226; GO:0005622; GO:0005575 [GO:0006936];…	415209	A8E5G9; dre:415209; Q6IQD7	ENSDARG00000104682		fj63f03		1.03	0.04	0.952053	0.989625	12.75	16.5	9.04302e+08	755555431	932219197	1021756146	908469652	833695383	6.80615e+08	798198325	907984466	1.0515e+09	845516097	1217717065	932241266	810573685	758009208	1097536941	High	High	High	High
FALSE	High	Master Protein	Q9PVK4	L-lactate dehydrogenase B-A chain OS=Danio rerio OX=7955 GN=ldhba PE=2 SV=4	59	19	590	12	334	36.2	6.89	1949.45	other metabolic processes	mitochondrion	other molecular function	Pf00056, Pf02866	[GO:0004459]; GO:0004457; GO:0016616; GO:0016614; GO:0016491; GO:0003824; GO:0003674 [GO:0005739]; GO:0043231; GO:0005737; GO:0043227; GO:0043229; GO:0110165; GO:0005622; GO:0043226; GO:0005575 [GO:0006089]; GO:0032787; GO:1901615; GO:0019752; GO:0071704; GO:0043436; GO:0008152; GO:0006082; GO:0008150; GO:0044237; GO:0044281; GO:0009987 [GO:0006090]; GO:0032787; GO:0019752; GO:0043436; GO:0006082…	30497	dre:30497; Q803U5; Q9PVK4		Glycolysis and gluconeogenesis	ldhba	Pyruvate metabolism	0.966	-0.05	0.134743	0.350977	10.13	11.83	4885838304	4627720647	4.98451e+09	4.05602e+09	4.98299e+09	4034035711	4421980432	3873039579	4.7412e+09	4.13474e+09	4.03382e+09	5569097695	4275796498	4.33712e+09	4.04837e+09	4.89541e+09	High	High	High	High
FALSE	High	Master Protein	F1QXP8	KH-type-splicing regulatory protein OS=Danio rerio OX=7955 GN=khsrp PE=1 SV=1	53	26	575	23	666	68.3	7.28	1945.43							F1QXP8					1.033	0.05	0.975926	0.994718	19.16	16.58	521045432	419888794	4.52139e+08	6.04141e+08	557271320	4.35794e+08	340369448	3.87992e+08	631752260	5.19968e+08	4.88945e+08	616525158	4.85767e+08	395994185	4.46062e+08	6.11013e+08	High	High	High	High
FALSE	High	Master Protein	Q6TH32	Cofilin 1 OS=Danio rerio OX=7955 GN=cfl1 PE=1 SV=1	67	11	526	10	165	18.8	7.33	1944.9	cell adhesion;cell organization and biogenesis;developmental processes;other biological processes	cytoskeleton;other cell component	cytoskeletal activity	Pf00241	[GO:0003779]; GO:0008092; GO:0005515; GO:0005488; GO:0003674 [GO:0005737]; GO:0110165; GO:0005622; GO:0005575 [GO:0007015]; GO:0097435; GO:0030036; GO:0016043; GO:0007010; GO:0030029; GO:0071840; GO:0006996; GO:0009987; GO:0008150 [GO:0015629]; GO:0005856; GO:0043232; GO:0043228; GO:0043229; GO:0043226; GO:0005622; GO:0110165; GO:0005575 [GO:0030030]; GO:0016043; GO:0071840; GO:0009987; GO:000815…	321496	A0A8D8LAE9; A0A8M1PHD2; dre:321496; Q6TH32	ENSDARG00000021124	Non-canonical Wnt pathway	CFL2		0.986	-0.02	0.298105	0.602152	5.66	7.25	1.97479e+09	2.09016e+09	1.76988e+09	1.89022e+09	1.87105e+09	1.98783e+09	1893273214	1.77934e+09	1.88045e+09	1808758011	1812250098	2.03928e+09	2.03022e+09	1.99222e+09	1.6344e+09	1.91762e+09	High	High	High	High
FALSE	High	Master Protein	A0A0R4IHT0	Solute carrier family 25 member 12 OS=Danio rerio OX=7955 GN=slc25a12 PE=1 SV=1	63	33	605	30	682	75.3	8.47	1944.59							A0A0R4IHT0					1.026	0.04	0.885376	0.969845	15.8	21.01	8.81137e+08	8.48242e+08	906724765	1.15581e+09	9.61283e+08	8.65423e+08	732207644	7.08015e+08	809176229	9.13252e+08	6.40699e+08	1.24738e+09	7.34143e+08	8.50995e+08	8.13971e+08	9.88888e+08	High	High	High	High
FALSE	High	Master Protein	B8JHR9	Karyopherin (importin) beta 3 OS=Danio rerio OX=7955 GN=kpnb3 PE=1 SV=2	42	31	550	31	1093	122.7	4.89	1943.73	transport	nucleus;other cell component	other molecular function	Pf02985, Pf13513, Pf18808, Pf18816, Pf18829	[GO:0005634]; GO:0043231; GO:0043227; GO:0043229; GO:0043226; GO:0005622; GO:0110165; GO:0005575 [GO:0005737]; GO:0110165; GO:0005622; GO:0005575 [GO:0006606]; GO:0006886; GO:0034504; GO:0051170; GO:0072594; GO:0015031; GO:0046907; GO:0008104; GO:0033365; GO:0006913; GO:0045184; GO:0071702; GO:0071705; GO:0006810; GO:0051641; GO:0051649; GO:0070727; GO:0051169; GO:0051234; GO:0009987; GO:0051179;…	569455	A0A8M3AWW3; B8JHR9	ENSDARG00000040245		cb273		0.998	0	0.539073	0.816733	16.15	13.01	2.85384e+08	2.58084e+08	3.13876e+08	3.12043e+08	2.3284e+08	2.52395e+08	1.97887e+08	2.229e+08	216049254	2.91841e+08	2.42698e+08	2.30067e+08	2.99968e+08	2.12023e+08	259352834	2.4671e+08	High	High	High	High
FALSE	High	Master Protein	Q7T2P2	T-complex protein 1 subunit gamma OS=Danio rerio OX=7955 GN=cct3 PE=1 SV=1	49	25	546	25	543	60.2	6.02	1943.23							Q7T2P2					1.038	0.05	0.915073	0.979865	21.77	10.31	5.19991e+08	5.63638e+08	5.37158e+08	6.01769e+08	7.58779e+08	7.89134e+08	561391839	3.94383e+08	5.81052e+08	6.51297e+08	5.67481e+08	6.28696e+08	599615121	642307107	7.76399e+08	608364837	High	High	High	High
FALSE	High	Master Protein	A0A0R4IGP6	Pyruvate kinase OS=Danio rerio OX=7955 GN=pkma PE=1 SV=1	41	24	570	3	532	58.1	6.48	1939.22	other metabolic processes;developmental processes	other cell component	kinase activity;other molecular function	Pf00224, Pf02887	[GO:0000287]; GO:0046872; GO:0043169; GO:0043167; GO:0036094; GO:0005488; GO:0003674 [GO:0002040]; GO:0001525; GO:0048646; GO:0048514; GO:0032502; GO:0009653; GO:0035239; GO:0001568; GO:0008150; GO:0048856; GO:0035295; GO:0001944; GO:0007275; GO:0048731; GO:0072359; GO:0032501 [GO:0004743]; GO:0016773; GO:0006096; GO:0016772; GO:0006090; GO:0006091; GO:0016052; GO:0019364; GO:0046032; GO:0046034;…	335817	A0A0R4IGP6; A0A8M3ARR1	ENSDARG00000099730	Glycolysis and gluconeogenesis	cb1029		1.045	0.06	0.788736	0.937463	7.2	6.47	1.92888e+09	2.06852e+09	1917581587	1.95163e+09	1.66696e+09	1.8982e+09	1821244118	1.69553e+09	1922076926	1.96779e+09	1.76031e+09	2088205910	2006972701	1.94737e+09	1.81355e+09	1740149888	High	High	High	High
FALSE	High	Master Protein	Q6NWC1	Voltage-dependent anion-selective channel protein 1 OS=Danio rerio OX=7955 GN=vdac1 PE=1 SV=1	65	15	547	15	283	30.6	6.7	1937.69	transport	other membranes;mitochondrion	transporter activity	Pf01459	[GO:0005741]; GO:0031966; GO:0031968; GO:0031090; GO:0005740; GO:0019867; GO:0098588; GO:0031967; GO:0016020; GO:0043227; GO:0005739; GO:0031975; GO:0043229; GO:0110165; GO:0043226; GO:0043231; GO:0005737; GO:0005622; GO:0005575 [GO:0008308]; GO:0005244; GO:0005253; GO:0005216; GO:0022832; GO:0008509; GO:0015075; GO:0015267; GO:0022836; GO:0098656; GO:0022857; GO:0034220; GO:0022803; GO:0006820; …	334582	B1H1L7; dre:334582; Q6NWC1	ENSDARG00000045132		VDAC1	Ub-specific processing proteases; Pyruvate metabolism	1.062	0.09	0.52499	0.807538	15.45	14.63	1.3687e+09	1217762765	1.55177e+09	1.73035e+09	1.28113e+09	1.30983e+09	1.17001e+09	1.10639e+09	1.45072e+09	1370606423	1.31168e+09	1.86876e+09	1.36111e+09	1.40025e+09	1.27964e+09	1750223875	High	High	High	High
FALSE	High	Master Protein	Q1LYP4	DNA helicase OS=Danio rerio OX=7955 GN=chd4a PE=1 SV=1	30	49	615	15	1929	218.8	5.86	1936.56	cell organization and biogenesis;other biological processes	nucleus;other cell component	nucleic acid binding activity;other molecular function	Pf00176, Pf00271, Pf00385, Pf00628, Pf06461, Pf06465, Pf08073, Pf08074	[GO:0000122]; GO:0006357; GO:0045892; GO:0006355; GO:1902679; GO:0010468; GO:2001141; GO:0010558; GO:0051253; GO:0010556; GO:0051252; GO:0010605; GO:0031327; GO:0045934; GO:0031326; GO:0060255; GO:0019219; GO:0009892; GO:0009890; GO:0031324; GO:0051172; GO:0009889; GO:0031323; GO:0019222; GO:0051171; GO:0080090; GO:0048519; GO:0048523; GO:0050794; GO:0050789; GO:0065007; GO:0008150 [GO:0000785]; …	558344	A0A8N7UY84; dre:558344; E7EZ96; Q1LYP4	ENSDARG00000063535		im:7143343		1.046	0.07	0.670965	0.88836	35.26	33.87	1.63991e+07	17310413	31805978	2.95643e+07	2.4535e+07	16537681	13153177	3.38995e+07	1.82257e+07	2.30278e+07	2.74589e+07	4.7577e+07	3.0025e+07	19173686	2.97326e+07	23926318	High	High	High	High
FALSE	High	Master Protein	A0A0R4ITA8	ATP-dependent 6-phosphofructokinase OS=Danio rerio OX=7955 GN=pfkpa PE=1 SV=2	43	29	562	1	787	86.2	8	1935.97	other metabolic processes	other membranes;cytosol	kinase activity;other molecular function	Pf00365	[GO:0003872]; GO:0008443; GO:0061615; GO:0016773; GO:0019200; GO:0006096; GO:0016772; GO:0016301; GO:0046835; GO:0006090; GO:0006091; GO:0016052; GO:0019364; GO:0046032; GO:0046034; GO:0046496; GO:0016740; GO:0005975; GO:0016310; GO:0032787; GO:0044237; GO:1901575; GO:0009166; GO:0019362; GO:0072526; GO:0009154; GO:0009181; GO:0046031; GO:0009150; GO:0009205; GO:0003824; GO:0044238; GO:0071704; G…	560944	A0A0R4ITA8; A0A8M1RL68; dre:560944	ENSDARG00000028000	Glycolysis and gluconeogenesis			1.074	0.1	0.354719	0.668266	15.59	16.13	539565396	512817680	357431640	410369307	4.2653e+08	472429627	4.83381e+08	352071048	393586822	376768690	5.29898e+08	617220781	5.50029e+08	5.35631e+08	494572349	485456368	n/a	n/a	n/a	n/a
FALSE	High	Master Protein	A0A2R8RNT6	NADH-ubiquinone oxidoreductase 75 kDa subunit, mitochondrial OS=Danio rerio OX=7955 GN=ino80db PE=1 SV=1	47	30	599	30	766	83.4	6.25	1935.24							A0A2R8RNT6					1.045	0.06	0.79073	0.93772	10.71	15.44	1.32775e+09	1.18818e+09	1.23179e+09	1.37744e+09	1210116674	1.09719e+09	1044446312	1.0252e+09	1.02557e+09	9.70676e+08	1.03203e+09	1.49117e+09	1347974919	1220043133	1.0988e+09	1.28574e+09	High	High	High	High
FALSE	High	Master Protein	F1Q6N0	116 kDa U5 small nuclear ribonucleoprotein component OS=Danio rerio OX=7955 GN=eftud2 PE=1 SV=1	49	37	580	37	973	109.3	4.84	1933.65							F1Q6N0					1.055	0.08	0.597307	0.85054	10.39	22.52	3.93352e+08	4.10374e+08	3.84336e+08	4.97693e+08	4.22556e+08	428670890	3.60717e+08	376760183	3.78735e+08	4.71489e+08	3.65607e+08	7.02393e+08	415462257	455904276	466157453	454750988	High	High	High	High
FALSE	High	Master Protein	A0AUR2	Sarcalumenin OS=Danio rerio OX=7955 GN=srl PE=1 SV=1	56	25	583	2	482	55	6.24	1925.29	transport	plasma membrane;other membranes;other cell component	other molecular function	Pf00350, Pf16880	[GO:0005525]; GO:0032561; GO:0035639; GO:0019001; GO:0032555; GO:0043168; GO:1901265; GO:1901363; GO:0017076; GO:0032553; GO:0043167; GO:0097159; GO:0036094; GO:0000166; GO:0097367; GO:0005488; GO:0003674 [GO:0005737]; GO:0110165; GO:0005622; GO:0005575 [GO:0005886]; GO:0016020; GO:0071944; GO:0110165; GO:0005575 [GO:0006897]; GO:0016192; GO:0098657; GO:0006810; GO:0009987; GO:0051234; GO:0008150…	449670	A0A8M1NBQ9; A0AUR2; dre:449670	ENSDARG00000104587		im:6899248		1.011	0.02	0.63028	0.870643	12.45	11.56	2564442975	2.20115e+09	2.45222e+09	2749102764	2.56635e+09	2.49257e+09	2110000027	1.84761e+09	2455734570	2538431495	2.21403e+09	2.78152e+09	2.21651e+09	2667739724	2.40791e+09	3.08459e+09	High	High	High	High
FALSE	High	Master Protein	A2AWA1	RNA helicase OS=Danio rerio OX=7955 GN=ddx39aa PE=1 SV=1	44	20	556	3	427	48.9	5.59	1924.56	RNA metabolism OR transcription;other metabolic processes;transport		nucleic acid binding activity;other molecular function	Pf00270, Pf00271	[GO:0000398]; GO:0000377; GO:0006397; GO:0000375; GO:0006396; GO:0016071; GO:0008380; GO:0016070; GO:0010467; GO:0090304; GO:0009059; GO:0006139; GO:0043170; GO:0044249; GO:1901576; GO:0006725; GO:0034641; GO:0044238; GO:0046483; GO:1901360; GO:0071704; GO:0009058; GO:0044237; GO:0006807; GO:0008152; GO:0009987; GO:0008150 [GO:0003723]; GO:0003676; GO:0097159; GO:0005488; GO:0003674 [GO:0003724];…	325550	A0A8M1P8Z3; A2AWA1; dre:325550	ENSDARG00000006225		ddx39a		1.001	0	0.488357	0.781875	14.47	18.96	1.49266e+09	1.24034e+09	1.48236e+09	1768480419	1.53114e+09	1.48638e+09	1.23022e+09	1.13675e+09	1468001800	1.2496e+09	1240933101	1753308129	9.91748e+08	1.49314e+09	1.19831e+09	1.70364e+09	High	High	High	High
FALSE	High	Master Protein	A0A0R4IC31	A kinase (PRKA) anchor protein 12b OS=Danio rerio OX=7955 GN=akap12b PE=1 SV=1	39	39	497	4	1596	172.1	4.31	1923.9	cell organization and biogenesis;signal transduction;other biological processes	other membranes;other cell component	other molecular function	Pf03832	[GO:0000902]; GO:0009653; GO:0032502; GO:0048856; GO:0008150 [GO:0005516]; GO:0005515; GO:0005488; GO:0003674 [GO:0005737]; GO:0110165; GO:0005622; GO:0005575 [GO:0007165]; GO:0009987; GO:0050794; GO:0007154; GO:0023052; GO:0051716; GO:0008150; GO:0050789; GO:0050896; GO:0065007 [GO:0009887]; GO:0009653; GO:0048513; GO:0032502; GO:0048856; GO:0008150 [GO:0010738]; GO:1902531; GO:0009966; GO:00106…	567365	A0A0R4IC31; A0A8M1P4X8	ENSDARG00000055678		akap12		1.04	0.06	0.740465	0.917452	25.49	17.88	1.50585e+08	215951455	2.10374e+08	168621766	1.45595e+08	9.94208e+07	1.20989e+08	1.49286e+08	1.51464e+08	1.50637e+08	1.52613e+08	2.13294e+08	139451964	1.37887e+08	1.27914e+08	1.84465e+08	High	High	High	High
FALSE	High	Master Protein	Q4G5V7	Reticulon OS=Danio rerio OX=7955 GN=rtn1a PE=1 SV=1	64	35	578	28	818	89	4.84	1919.81	cell organization and biogenesis;developmental processes	other membranes;ER/Golgi;other cell component		Pf02453	[GO:0005789]; GO:0031090; GO:0042175; GO:0098827; GO:0016020; GO:0043227; GO:0012505; GO:0031984; GO:0005783; GO:0110165; GO:0043226; GO:0043229; GO:0043231; GO:0005737; GO:0005575; GO:0005622 [GO:0007420]; GO:0048513; GO:0007417; GO:0060322; GO:0048856; GO:0048731; GO:0007399; GO:0032502; GO:0007275; GO:0008150; GO:0032501 [GO:0014069]; GO:0099572; GO:0032279; GO:0043226; GO:0098794; GO:0098984;…	323706	A0A8M1N713; dre:323706; Q4G5V7	ENSDARG00000006497		rtn5	Axonal growth inhibition (RHOA activation)	1.002	0	0.489106	0.782018	10.79	16.25	786651652	9.91631e+08	817108210	9.05814e+08	8.24375e+08	7.95821e+08	6.85147e+08	8.28835e+08	8.1999e+08	8.19575e+08	7.84879e+08	874807689	7.61796e+08	7.72052e+08	8.20142e+08	1.1875e+09	High	High	High	High
FALSE	High	Master Protein	Q6PE26	Calreticulin OS=Danio rerio OX=7955 GN=calr3a PE=1 SV=1	64	27	563	17	418	48.5	4.53	1917.57	protein metabolism;other metabolic processes	other membranes;ER/Golgi	other molecular function	Pf00262	[GO:0005509]; GO:0046872; GO:0043169; GO:0043167; GO:0036094; GO:0005488; GO:0003674 [GO:0005788]; GO:0070013; GO:0005783; GO:0043233; GO:0043229; GO:0043231; GO:0005737; GO:0012505; GO:0031974; GO:0043226; GO:0005622; GO:0043227; GO:0110165; GO:0005575 [GO:0005789]; GO:0031090; GO:0042175; GO:0098827; GO:0016020; GO:0043227; GO:0012505; GO:0031984; GO:0005783; GO:0110165; GO:0043226; GO:0043229;…	30248	A0A8M1PB70; dre:30248; Q6PE26	ENSDARG00000103979		calr	Antigen Presentation: Folding, assembly and peptide loading of class I MHC; Calnexin/calreticulin cycle	1.042	0.06	0.831778	0.954837	8.5	22.71	710063056	6.85392e+08	7.85354e+08	7.02364e+08	7.69447e+08	6.99343e+08	597103495	6.57207e+08	7.87067e+08	5.96145e+08	759471003	9.43012e+08	5.12616e+08	602065762	4.98079e+08	7.65288e+08	High	High	High	High
FALSE	High	Master Protein	A5PMP8	Complement component c3b, tandem duplicate 2 OS=Danio rerio OX=7955 GN=c3b.2 PE=4 SV=1	39	53	550	7	1690	188.7	7.65	1913.98		non-structural extracellular	enzyme regulator activity	Pf00207, Pf01759, Pf01835, Pf07677, Pf07678, Pf07703, Pf17789, Pf17790, Pf17791	[GO:0004866]; GO:0030414; GO:0061135; GO:0004857; GO:0061134; GO:0030234; GO:0140678; GO:0098772; GO:0003674 [GO:0005615]; GO:0110165; GO:0005576; GO:0005575	566347	A0A8M1NF76; A5PMP8; dre:566347	ENSDARG00000001818		si:ch211-140f21.1		0.861	-0.22	0.00689307	0.0256783	23.13	17.89	2.33104e+08	2.29275e+08	1.51813e+08	1.251e+08	1.63632e+08	2.33485e+08	1.81789e+08	1.54659e+08	2.1645e+08	1.40497e+08	1.57918e+08	1.28976e+08	1.37469e+08	1.63829e+08	1.43006e+08	1.44006e+08	High	High	High	High
FALSE	High	Master Protein	A0A0R4IAW3	Neural cell adhesion molecule 1a OS=Danio rerio OX=7955 GN=ncam1a PE=1 SV=2	42	34	569	6	898	98.1	4.93	1912.4							A0A0R4IAW3					1.117	0.16	0.0774334	0.225121	15.96	9.99	6.42552e+08	6.062e+08	8.04239e+08	8.60711e+08	8.53219e+08	8.39961e+08	627282454	6.20036e+08	8.08805e+08	8.89148e+08	743046151	8.58054e+08	7.51671e+08	744851191	7.31543e+08	947539533	High	High	High	High
FALSE	High	Master Protein	B3DKJ0	T-complex protein 1 subunit eta OS=Danio rerio OX=7955 GN=cct7 PE=1 SV=1	49	25	545	25	547	59.7	7.34	1909.91							B3DKJ0					1.011	0.02	0.650256	0.879001	25.54	27.56	7.3444e+08	4.25351e+08	6.33769e+08	6.85802e+08	5.69596e+08	3.59853e+08	5.52367e+08	3.94999e+08	6.423e+08	5.25074e+08	4.00579e+08	5.84842e+08	3.27819e+08	4.15566e+08	4.10873e+08	7.29978e+08	High	High	High	High
FALSE	High	Master Protein	E7EZ90	Thimet oligopeptidase 1 OS=Danio rerio OX=7955 GN=thop1 PE=1 SV=1	45	30	571	29	707	80.2	5.67	1907.61	protein metabolism;other metabolic processes	mitochondrion	other molecular function	Pf01432	[GO:0004222]; GO:0004175; GO:0008237; GO:0008233; GO:0016787; GO:0140096; GO:0003824; GO:0003674 [GO:0005758]; GO:0031970; GO:0005740; GO:0070013; GO:0031967; GO:0005739; GO:0043233; GO:0043229; GO:0031975; GO:0043227; GO:0043231; GO:0005737; GO:0031974; GO:0043226; GO:0005622; GO:0110165; GO:0005575 [GO:0006508]; GO:0019538; GO:0043170; GO:0044238; GO:1901564; GO:0071704; GO:0008152; GO:0006807;…	436628	A0A8M2BK60; E7EZ90	ENSDARG00000013776		wu:fb74b01		0.962	-0.06	0.106792	0.291749	14.38	7.88	4.27997e+08	5.54478e+08	5.2373e+08	5.32654e+08	4.40951e+08	5.41321e+08	4.2171e+08	3.73342e+08	4.73965e+08	4.45576e+08	467434223	442151427	4.12398e+08	4.28717e+08	366781772	4.19098e+08	High	High	High	High
FALSE	High	Master Protein	A5A4L9	FACT complex subunit OS=Danio rerio OX=7955 GN=supt16h PE=1 SV=1	36	36	627	36	1033	118.1	5.68	1907.43	DNA metabolism;RNA metabolism OR transcription;other metabolic processes;stress response	nucleus	other molecular function	Pf00557, Pf08512, Pf08644, Pf14826, Pf21091	[GO:0006260]; GO:0006259; GO:0090304; GO:0006139; GO:0043170; GO:0006725; GO:0034641; GO:0044238; GO:0046483; GO:1901360; GO:0071704; GO:0044237; GO:0006807; GO:0008152; GO:0009987; GO:0008150 [GO:0006281]; GO:0006259; GO:0006974; GO:0090304; GO:0033554; GO:0006139; GO:0043170; GO:0006950; GO:0051716; GO:0006725; GO:0034641; GO:0044238; GO:0046483; GO:1901360; GO:0071704; GO:0050896; GO:0009987; …	562348	A0A286Y880; A0A8N7XJL2; A5A4L9; dre:562348; E7F5E9	ENSDARG00000079949		DUF140	TP53 Regulates Transcription of DNA Repair Genes	1.067	0.09	0.407112	0.71728	26.81	16.63	3.09583e+08	3.33433e+08	2.99174e+08	2.88357e+08	3.34253e+08	4.61204e+08	2.56204e+08	1.69061e+08	3.27474e+08	238834761	2.86312e+08	3.86555e+08	275689650	312453435	2.4083e+08	3.31747e+08	High	High	High	High
FALSE	High	Master Protein	A0A2R8QJK1	Calmodulin OS=Danio rerio OX=7955 GN=calm2a PE=3 SV=1	77	6	491	1	90	10.1	4.37	1906.63							A0A2R8QJK1					100	6.64	1e-17	4.7279e-17																	26168748		n/a	n/a	n/a	n/a
FALSE	High	Master Protein	X1WC44	Si:ch211-212c13.8 (Fragment) OS=Danio rerio OX=7955 GN=si:ch211-212c13.8 PE=1 SV=1	43	42	605	14	1138	125.3	5.45	1905.76							X1WC44					0.905	-0.14	0.00484695	0.018405	26.76	30.87	3.04271e+08	3.29575e+08	4.26826e+08	1.59299e+08	3.89291e+08	399865692	320265730	258520157	3.16847e+08	2.54736e+08	1.85333e+08	430882316	1.53579e+08	298928463	2.65843e+08	2.82817e+08	High	High	High	High
FALSE	High	Master Protein	A0A0R4ILA8	Proteasome 26S subunit, ATPase 3 OS=Danio rerio OX=7955 GN=psmc3 PE=1 SV=1	58	23	529	23	427	47.9	5.22	1891.6	protein metabolism;other metabolic processes;developmental processes;other biological processes	other cell component	other molecular function	Pf00004, Pf16450, Pf17862	[GO:0000502]; GO:0140535; GO:1905369; GO:0032991; GO:1905368; GO:0005575; GO:1902494 [GO:0002088]; GO:0048856; GO:0043010; GO:0032502; GO:0001654; GO:0008150; GO:0007423; GO:0150063; GO:0048513; GO:0048880; GO:0048731; GO:0007275; GO:0032501 [GO:0005524]; GO:0032559; GO:0035639; GO:0030554; GO:0032555; GO:0043168; GO:1901265; GO:1901363; GO:0017076; GO:0032553; GO:0043167; GO:0097159; GO:0036094;…	321947	A0A0R4ILA8; A0A553PXH1; A0A8M2BG93	ENSDARG00000007141		wu:fb39a02		1.033	0.05	0.978455	0.994898	8.07	20.93	510817570	4.51733e+08	498718672	5.04329e+08	4.13059e+08	4.33409e+08	4.359e+08	4.47668e+08	6.59632e+08	3.73506e+08	501082593	6.70771e+08	599135303	3.87444e+08	5.63871e+08	590971452	High	High	High	High
FALSE	High	Master Protein	Q7ZVT2	Pyruvate kinase OS=Danio rerio OX=7955 GN=pkma PE=1 SV=1	41	23	551	3	532	58	6.98	1891.06	other metabolic processes;developmental processes	other cell component	kinase activity;other molecular function	Pf00224, Pf02887	[GO:0000287]; GO:0046872; GO:0043169; GO:0043167; GO:0036094; GO:0005488; GO:0003674 [GO:0002040]; GO:0001525; GO:0048646; GO:0048514; GO:0032502; GO:0009653; GO:0035239; GO:0001568; GO:0008150; GO:0048856; GO:0035295; GO:0001944; GO:0007275; GO:0048731; GO:0072359; GO:0032501 [GO:0004743]; GO:0016773; GO:0006096; GO:0016772; GO:0006090; GO:0006091; GO:0016052; GO:0019364; GO:0046032; GO:0046034;…	335817	B2GQD5; dre:335817; Q7ZVT2	ENSDARG00000099730	Glycolysis and gluconeogenesis	pkm2a	Neutrophil degranulation; Glycolysis	0.984	-0.02	0.646837	0.87732	28.58	53.46	99398196	87610860	56015434	38979672	76439122	83709956	99592544	62175040	68753242	69226102	86959630		97455224	62092137	18526924	14376312	High	High	High	High
FALSE	High	Master Protein	A0A0R4IYT0	Insulin-like growth factor 2 mRNA-binding protein 3 OS=Danio rerio OX=7955 GN=igf2bp3 PE=1 SV=1	46	28	615	22	607	65.9	8.47	1887.1	transport		nucleic acid binding activity	Pf00013, Pf00076	[GO:0003723]; GO:0003676; GO:0097159; GO:0005488; GO:0003674 [GO:0051028]; GO:0050658; GO:0050657; GO:0051236; GO:0015931; GO:0051234; GO:0006403; GO:0071702; GO:0071705; GO:0051179; GO:0033036; GO:0006810; GO:0008150	30967	A0A0R4IYT0; A0A8M3AKY0	ENSDARG00000010266		dvr1rbp		1.03	0.04	0.948233	0.988896	13.16	16.64	1.52182e+09	1.3828e+09	1.56491e+09	1.57775e+09	1.66475e+09	1.46318e+09	1.18367e+09	1.14099e+09	1.52709e+09	1.3852e+09	1.33246e+09	2.0544e+09	1.33273e+09	1.34678e+09	1.45663e+09	1.71884e+09	High	High	High	High
FALSE	High	Master Protein	F1R445	Spectrin alpha, non-erythrocytic 1 (Fragment) OS=Danio rerio OX=7955 GN=sptan1 PE=1 SV=1	56	23	506	2	475	55.3	5.2	1886.61							F1R445					0.01	-6.64	1e-17	4.7279e-17	13.72		2.34987e+06	3005985			3.02836e+06		3.10117e+06	2358962									High	High	n/a	n/a
FALSE	High	Master Protein	Q6NY81	EH-domain-containing 1a OS=Danio rerio OX=7955 GN=ehd1a PE=1 SV=1	66	35	572	23	533	60.2	6.74	1885.87	cell organization and biogenesis;transport;other biological processes	plasma membrane;other membranes;other cytoplasmic organelle;other cell component	other molecular function	Pf00350, Pf12763, Pf16880, Pf18150	[GO:0005509]; GO:0046872; GO:0043169; GO:0043167; GO:0036094; GO:0005488; GO:0003674 [GO:0005524]; GO:0032559; GO:0035639; GO:0030554; GO:0032555; GO:0043168; GO:1901265; GO:1901363; GO:0017076; GO:0032553; GO:0043167; GO:0097159; GO:0036094; GO:0000166; GO:0097367; GO:0005488; GO:0003674 [GO:0005525]; GO:0032561; GO:0035639; GO:0019001; GO:0032555; GO:0043168; GO:1901265; GO:1901363; GO:0017076;…	405810	A0A8M3APD7; dre:405810; Q6NY81	ENSDARG00000098853		zgc:77049		0.989	-0.02	0.343263	0.655606	20.82	17.75	2.92025e+08	3.54473e+08	4.44919e+08	4.62856e+08	423045705	3.91598e+08	254779164	308838423	4.84238e+08	425310793	3.41781e+08	3.33463e+08	3.189e+08	2.7964e+08	3.49339e+08	3.78772e+08	High	High	High	High
FALSE	High	Master Protein	Q7ZYX4	Chaperonin-containing TCP1, subunit 6A (zeta 1) OS=Danio rerio OX=7955 GN=cct6a PE=1 SV=1	56	23	504	23	531	57.6	7.12	1880.25	protein metabolism;other metabolic processes	cytosol	other molecular function	Pf00118	[GO:0005524]; GO:0032559; GO:0035639; GO:0030554; GO:0032555; GO:0043168; GO:1901265; GO:1901363; GO:0017076; GO:0032553; GO:0043167; GO:0097159; GO:0036094; GO:0000166; GO:0097367; GO:0005488; GO:0003674 [GO:0005832]; GO:0101031; GO:0005829; GO:0140535; GO:0110165; GO:0005737; GO:0032991; GO:0005575; GO:0005622 [GO:0006457]; GO:0009987; GO:0051604; GO:0008150; GO:0019538; GO:0010467; GO:0043170;…	116994	A0A0R4IQH8; A0A8N7XJE9; A9JT30; dre:116994; Q7ZYX4	ENSDARG00000021252		fa95c01	Cooperation of PDCL (PhLP1) and TRiC/CCT in G-protein beta folding	1.072	0.1	0.394552	0.705961	22.18	18.73	4.94048e+08	5.27106e+08	741282272	7.49243e+08	7.25949e+08	7.52282e+08	456051452	4.81079e+08	7.23457e+08	7.7077e+08	6.13421e+08	1.0125e+09	5.87119e+08	6.56469e+08	6.66182e+08	805240089	High	High	High	High
FALSE	High	Master Protein	A0A0R4IRI3	Sarcalumenin OS=Danio rerio OX=7955 GN=srl PE=1 SV=1	54	24	567	1	470	53.8	6.24	1876.39	transport	plasma membrane;other membranes;other cell component	other molecular function	Pf00350, Pf16880	[GO:0005525]; GO:0032561; GO:0035639; GO:0019001; GO:0032555; GO:0043168; GO:1901265; GO:1901363; GO:0017076; GO:0032553; GO:0043167; GO:0097159; GO:0036094; GO:0000166; GO:0097367; GO:0005488; GO:0003674 [GO:0005737]; GO:0110165; GO:0005622; GO:0005575 [GO:0005886]; GO:0016020; GO:0071944; GO:0110165; GO:0005575 [GO:0006897]; GO:0016192; GO:0098657; GO:0006810; GO:0009987; GO:0051234; GO:0008150…	449670	A0A0R4IRI3; A0A8M3B8K9	ENSDARG00000104587		im:6899248		0.971	-0.04	0.661467	0.884394	42.49	37.12	8.41813e+06	7.52085e+06	5.18645e+06		11797347	17781289	12553636		1.86893e+07	10959887	18753080	1.25832e+07	18528731	1.85664e+07	13975946	3.68509e+06	High	High	High	High
FALSE	High	Master Protein	A0A2R8QLL5	Hypoxia up-regulated protein 1 OS=Danio rerio OX=7955 GN=hyou1 PE=1 SV=1	39	31	502	2	1003	113.1	5.05	1875.32							A0A2R8QLL5					1.049	0.07	0.659861	0.88324	8.11	12.52	354583305	387125074	3.85211e+08	3.94751e+08	393095282	3.73099e+08	3.07877e+08	3.47911e+08	3.87096e+08	3.77598e+08	4.27038e+08	490367729	3.19867e+08	374490961	4.11845e+08	3.76308e+08	High	High	High	High
FALSE	High	Master Protein	E7F8S4	Transketolase a OS=Danio rerio OX=7955 GN=tkta PE=1 SV=1	43	24	569	24	628	69.3	7.49	1874.06	other metabolic processes	other membranes;ER/Golgi	other molecular function	Pf00456, Pf02779, Pf02780	[GO:0004802]; GO:0016744; GO:0016740; GO:0003824; GO:0003674 [GO:0005789]; GO:0031090; GO:0042175; GO:0098827; GO:0016020; GO:0043227; GO:0012505; GO:0031984; GO:0005783; GO:0110165; GO:0043226; GO:0043229; GO:0043231; GO:0005737; GO:0005575; GO:0005622 [GO:0009052]; GO:0006091; GO:0019682; GO:0019693; GO:0006098; GO:0044237; GO:0006081; GO:0006796; GO:0019637; GO:1901135; GO:0006740; GO:0051156;…	557518	A0A8N7TEC8; dre:557518; E7F8S4	ENSDARG00000029689				1.088	0.12	0.237895	0.520365	16.56	13.47	1.45295e+09	1264427704	1.32386e+09	1500882142	1.35239e+09	1.33874e+09	8.83819e+08	1.02811e+09	1227921585	1.33052e+09	1.26042e+09	1.76099e+09	1.36599e+09	1323334657	1.34417e+09	1.63923e+09	High	High	High	High
FALSE	High	Master Protein	Q7T334	Malate dehydrogenase OS=Danio rerio OX=7955 GN=mdh2 PE=1 SV=1	55	17	553	17	337	35.4	8.15	1867.36	other metabolic processes	mitochondrion;other cell component	other molecular function	Pf00056, Pf02866	[GO:0005737]; GO:0110165; GO:0005622; GO:0005575 [GO:0005739]; GO:0043231; GO:0005737; GO:0043227; GO:0043229; GO:0110165; GO:0005622; GO:0043226; GO:0005575 [GO:0006099]; GO:0044238; GO:0009060; GO:0008152; GO:0045333; GO:0008150; GO:0015980; GO:0006091; GO:0044237; GO:0009987 [GO:0006108]; GO:0043648; GO:0019752; GO:0043436; GO:0006082; GO:0044237; GO:0044281; GO:0071704; GO:0008152; GO:0009987…	406405	A0A8D8HSX2; A0A8M1PNU6; dre:406405; Q7T334	ENSDARG00000043371	Glycolysis and gluconeogenesis; TCA cycle	zgc:64133	Gluconeogenesis; Citric acid cycle (TCA cycle)	0.993	-0.01	0.376679	0.69144	14.05	14.11	4.02805e+09	3.75662e+09	4.52762e+09	4768073883	4129915211	3.76256e+09	3.26627e+09	3.20498e+09	3.86386e+09	3.92049e+09	3.71153e+09	4.89027e+09	3.1084e+09	3.73364e+09	3.26631e+09	4012051439	High	High	High	High
FALSE	High	Master Protein	Q5SPJ4	Serine (Or cysteine) proteinase inhibitor, clade A (Alpha-1 antiproteinase, antitrypsin), member 1 OS=Danio rerio OX=7955 GN=serpina1 PE=1 SV=1	33	14	529	5	429	47.6	6.49	1867.05		non-structural extracellular	enzyme regulator activity	Pf00079	[GO:0004867]; GO:0004866; GO:0030414; GO:0061135; GO:0004857; GO:0061134; GO:0030234; GO:0140678; GO:0098772; GO:0003674 [GO:0005615]; GO:0110165; GO:0005576; GO:0005575	322701	A0A8N7XJD3; dre:322701; Q5SPJ4; X1WF94	ENSDARG00000090286		wu:fb61c07		0.798	-0.33	5.86348e-09	2.68771e-08	21.16	20.76	1.53068e+09	9.56308e+08	8.42699e+08	1.17855e+09	1.15372e+09	8.83412e+08	1.39098e+09	1.18714e+09	1.20413e+09	1.07318e+09	9.67207e+08	1.19395e+09	1.00658e+09	7.08289e+08	1.01964e+09	6.51967e+08	High	High	High	High
FALSE	High	Master Protein	Q803W0	RNA helicase OS=Danio rerio OX=7955 GN=ddx39ab PE=1 SV=1	45	20	569	4	427	48.9	5.59	1866.28	cell organization and biogenesis;RNA metabolism OR transcription;other metabolic processes;transport		nucleic acid binding activity;other molecular function	Pf00270, Pf00271	[GO:0000398]; GO:0000377; GO:0006397; GO:0000375; GO:0006396; GO:0016071; GO:0008380; GO:0016070; GO:0010467; GO:0090304; GO:0009059; GO:0006139; GO:0043170; GO:0044249; GO:1901576; GO:0006725; GO:0034641; GO:0044238; GO:0046483; GO:1901360; GO:0071704; GO:0009058; GO:0044237; GO:0006807; GO:0008152; GO:0009987; GO:0008150 [GO:0003723]; GO:0003676; GO:0097159; GO:0005488; GO:0003674 [GO:0003724];…	406249	A1A5T8; dre:406249; Q803W0	ENSDARG00000015111		ddx39b		0.961	-0.06	0.143674	0.368262	7.05	22.73	318237282	320400264	317530466	296650972	276204618	261689098	296976330	296365216	280599100	251632748	249243506	359763424	265962852	293260360	253020328	145168492	High	High	High	High
FALSE	High	Master Protein	A0A0R4IMZ8	Karyopherin (importin) beta 1 OS=Danio rerio OX=7955 GN=kpnb1 PE=1 SV=1	36	28	520	28	876	97.4	4.77	1865.52	transport	nucleus;other cell component	other molecular function	Pf03810, Pf13513	[GO:0005634]; GO:0043231; GO:0043227; GO:0043229; GO:0043226; GO:0005622; GO:0110165; GO:0005575 [GO:0005737]; GO:0110165; GO:0005622; GO:0005575 [GO:0006606]; GO:0006886; GO:0034504; GO:0051170; GO:0072594; GO:0015031; GO:0046907; GO:0008104; GO:0033365; GO:0006913; GO:0045184; GO:0071702; GO:0071705; GO:0006810; GO:0051641; GO:0051649; GO:0070727; GO:0051169; GO:0051234; GO:0009987; GO:0051179;…	570700	A0A0R4IMZ8; A0A8M1N881; dre:570700	ENSDARG00000104889		wu:fc12b10		1.02	0.03	0.79929	0.941965	10.31	10.08	496921544	5.25983e+08	4.65972e+08	5.53403e+08	5.54576e+08	4.6067e+08	4.61435e+08	4.11387e+08	6.00432e+08	5.47566e+08	4.96039e+08	6.39084e+08	5.33718e+08	4.65495e+08	5.40745e+08	5.28998e+08	High	High	High	High
FALSE	High	Master Protein	B0UY60	Nebulin (Fragment) OS=Danio rerio OX=7955 GN=neb PE=1 SV=8	62	20	533	2	387	44.2	9.57	1863.71							B0UY60					1.124	0.17	0.179336	0.431304	13.84	28.5	4.49011e+07	5.58124e+07	61108025	54411884	4.63763e+07	5.42646e+07	4.1195e+07	4.4617e+07	4.84869e+07	5.63804e+07	4.70172e+07	96335632	4.95647e+07	5.63391e+07	4.95924e+07	52573768	High	High	High	High
FALSE	High	Master Protein	Q6P3H6	Phosphoenolpyruvate carboxykinase (GTP) OS=Danio rerio OX=7955 GN=pck2 PE=1 SV=1	52	25	510	25	636	69.7	8.44	1863.26	other metabolic processes;stress response;developmental processes;other biological processes	cytosol	other molecular function	Pf00821, Pf17297	[GO:0004613]; GO:0004611; GO:0016831; GO:0016830; GO:0016829; GO:0003824; GO:0003674 [GO:0005525]; GO:0032561; GO:0035639; GO:0019001; GO:0032555; GO:0043168; GO:1901265; GO:1901363; GO:0017076; GO:0032553; GO:0043167; GO:0097159; GO:0036094; GO:0000166; GO:0097367; GO:0005488; GO:0003674 [GO:0005829]; GO:0110165; GO:0005737; GO:0005575; GO:0005622 [GO:0006094]; GO:0006006; GO:0019319; GO:0019318…	406473	A0A8M1PP88; dre:406473; Q6P3H6	ENSDARG00000110463	Adipogenesis	zgc:77867	Gluconeogenesis	0.956	-0.06	0.0830404	0.238469	16.54	11.56	6.62887e+08	6.72438e+08	600276181	4.84383e+08	6.83787e+08	568058502	4.91449e+08	4.39276e+08	5.98e+08	577770860	6.07857e+08	5.58355e+08	4.53759e+08	517306010	5.74766e+08	447319681	High	High	High	High
FALSE	High	Master Protein	A0A0R4IUY2	Phosphodiesterase OS=Danio rerio OX=7955 GN=pde6c PE=1 SV=1	45	41	607	36	852	98.2	5.54	1860.65							A0A0R4IUY2					0.888	-0.17	0.000404193	0.00167669	10.67	11.88	3.88024e+08	4.26685e+08	4.7745e+08	4.88174e+08	4.5264e+08	5.29737e+08	4.38421e+08	3.95196e+08	364004872	3.65172e+08	404627847	4.38057e+08	3.28782e+08	2.9799e+08	3.51323e+08	3.53021e+08	High	High	High	High
FALSE	High	Master Protein	A0A0R4IL29	Calreticulin OS=Danio rerio OX=7955 GN=calr3b PE=1 SV=1	62	26	552	16	417	48.3	4.46	1859.45	protein metabolism;other metabolic processes	other membranes;ER/Golgi	other molecular function	Pf00262	[GO:0005509]; GO:0046872; GO:0043169; GO:0043167; GO:0036094; GO:0005488; GO:0003674 [GO:0005788]; GO:0070013; GO:0005783; GO:0043233; GO:0043229; GO:0043231; GO:0005737; GO:0012505; GO:0031974; GO:0043226; GO:0005622; GO:0043227; GO:0110165; GO:0005575 [GO:0005789]; GO:0031090; GO:0042175; GO:0098827; GO:0016020; GO:0043227; GO:0012505; GO:0031984; GO:0005783; GO:0110165; GO:0043226; GO:0043229;…	321315	A0A0R4IL29; A0A8M1PCH6; dre:321315	ENSDARG00000102808		calr3		0.982	-0.03	0.282622	0.581282	17.91	33.17	2.76027e+08	375077325	253922528	4.06102e+08	3.55075e+08	3.04814e+08	4.29119e+08	3.61264e+08	3.28548e+08	4.5162e+08	2.91705e+08	534389388	207644214	3.14273e+08	2.76422e+08	5.23369e+08	High	High	High	High
FALSE	High	Master Protein	Q6IQX2	Collagen, type I, alpha 2 OS=Danio rerio OX=7955 GN=col1a2 PE=1 SV=1	23	24	611	24	1352	127.1	9.36	1854.49	cell organization and biogenesis;developmental processes;other biological processes	non-structural extracellular;extracellular matrix	extracellular structural activity	Pf01391, Pf01410	[GO:0001501]; GO:0048731; GO:0048856; GO:0007275; GO:0032502; GO:0032501; GO:0008150 [GO:0005584]; GO:0005583; GO:0005581; GO:0098643; GO:0032991; GO:0098644; GO:0099512; GO:0005575; GO:0099080; GO:0062023; GO:0099081; GO:0110165; GO:0031012; GO:0030312; GO:0071944 [GO:0005615]; GO:0110165; GO:0005576; GO:0005575 [GO:0009612]; GO:0009605; GO:0009628; GO:0050896; GO:0008150 [GO:0030020]; GO:000520…	336471	A0A8M1P8M3; dre:336471; Q1LW91; Q6IQX2	ENSDARG00000020007		alpha2(I)	Collagen chain trimerization; ECM proteoglycans; Collagen degradation; Crosslinking of collagen fibrils; GP1b-IX-V activation signalling; Platelet Adhesion to exposed collagen	1.478	0.56	6.66134e-16	3.14324e-15	41.5	55.21	6.50069e+08	1.73953e+09	1905034860	2087311480	2620835800	1.55446e+09	7.54926e+08	1.40582e+09	1.27569e+09	3.72269e+09	3300652173	4328427949	1.29942e+09	1.13308e+09	2850140929	1.15317e+09	High	High	High	High
FALSE	High	Master Protein	A0A0R4IEP3	F-actin-capping protein subunit alpha OS=Danio rerio OX=7955 GN=capza1b PE=1 SV=1	62	15	429	11	315	35.8	5.55	1854.43							A0A0R4IEP3					1.08	0.11	0.283735	0.582663	7.18	18.49	265211946	274845310	256838456	2.88675e+08	318804885	286965069	2.91845e+08	262781536	1.91993e+08	3.23002e+08	2.81582e+08	342417798	3.01014e+08	214987665	3.06893e+08	2.91367e+08	High	High	High	High
FALSE	High	Master Protein	A0A0R4IKW3	RNA helicase OS=Danio rerio OX=7955 GN=eif4a3 PE=1 SV=1	60	24	591	21	406	46.4	6.71	1849.33							A0A0R4IKW3					1.052	0.07	0.648658	0.878489	9.34	6.51	4.41131e+08	484668324	4.77404e+08	5.55028e+08	4.80706e+08	4.91117e+08	4.27076e+08	4.16444e+08	5.22144e+08	4.8485e+08	5.46827e+08	5.80193e+08	4.79453e+08	5.24295e+08	4.93556e+08	5.2878e+08	High	High	High	High
FALSE	High	Master Protein	Q7ZU46	Heat shock protein 4, like OS=Danio rerio OX=7955 GN=hspa4a PE=1 SV=1	49	37	560	26	833	93.3	5.25	1847.38	protein metabolism;other metabolic processes	cytosol;nucleus	other molecular function	Pf00012	[GO:0000774]; GO:0030554; GO:0060590; GO:0017076; GO:0098772; GO:0000166; GO:0003674; GO:1901265; GO:1901363; GO:0097159; GO:0036094; GO:0005488 [GO:0005524]; GO:0032559; GO:0035639; GO:0030554; GO:0032555; GO:0043168; GO:1901265; GO:1901363; GO:0017076; GO:0032553; GO:0043167; GO:0097159; GO:0036094; GO:0000166; GO:0097367; GO:0005488; GO:0003674 [GO:0005634]; GO:0043231; GO:0043227; GO:0043229;…	335865	B2GS41; dre:335865; F6NRR7; Q7ZU46	ENSDARG00000004754		hspa4l	Regulation of HSF1-mediated heat shock response	1.227	0.3	0.00386015	0.0148839	12.61	24.51	1.43557e+08	1.53443e+08	1.46822e+08	1.48669e+08	1.67648e+08	1.10979e+08	1.3494e+08	1.23236e+08	1.98432e+08	1.52754e+08	1.42219e+08	2.74569e+08	1.73782e+08	1.4948e+08	1.55386e+08	1.66406e+08	High	High	High	High
FALSE	High	Master Protein	A0A0R4IV67	4-alpha-glucanotransferase OS=Danio rerio OX=7955 GN=agla PE=1 SV=1	37	48	620	43	1532	173.4	6.54	1840.56	other metabolic processes	other cell component	other molecular function	Pf06202, Pf14699, Pf14701, Pf14702	[GO:0004134]; GO:0016758; GO:0016757; GO:0016740; GO:0003824; GO:0003674 [GO:0004135]; GO:0090599; GO:0015926; GO:0004553; GO:0016798; GO:0016787; GO:0003824; GO:0003674 [GO:0005737]; GO:0110165; GO:0005622; GO:0005575 [GO:0005978]; GO:0005977; GO:0009250; GO:0006112; GO:0044042; GO:0000271; GO:0015980; GO:0005976; GO:0009059; GO:0016051; GO:0006091; GO:0005975; GO:0043170; GO:0044249; GO:1901576…	567798	A0A0R4IV67; A0A8M1NUM0; dre:567798	ENSDARG00000103811	Glycogen metabolism	agl		0.971	-0.04	0.206076	0.471577	6.92	12.7	2.64991e+08	3.06947e+08	3.33302e+08	3.13796e+08	3.09523e+08	3.06461e+08	297863073	2.80814e+08	3.18715e+08	299975057	2.95259e+08	3.42206e+08	2.59029e+08	2.88524e+08	2.77165e+08	2.22202e+08	High	High	High	High
FALSE	High	Master Protein	A0A0R4IU07	Sister chromatid cohesion protein PDS5 homolog A OS=Danio rerio OX=7955 GN=pds5a PE=1 SV=1	36	47	586	32	1410	159.4	8.21	1838.89							A0A0R4IU07					1.064	0.09	0.496489	0.787358	16.6	16.9	193833774	1.86229e+08	2.71109e+08	2.09206e+08	1.9152e+08	2.19535e+08	1.99371e+08	1.53134e+08	1.89726e+08	1.97508e+08	1.74634e+08	292901568	1.99981e+08	2.05815e+08	2.12961e+08	2.06972e+08	High	High	High	High
FALSE	High	Master Protein	F1QU55	Betaine--homocysteine S-methyltransferase 1 OS=Danio rerio OX=7955 GN=bhmt PE=1 SV=1	35	14	458	14	400	44.1	7.09	1836.08							F1QU55					0.887	-0.17	0.000600559	0.00246945	24.02	21.97	1.25456e+09	1.22319e+09	1.01386e+09	716191580	1.23363e+09	1.12546e+09	856416381	6.46263e+08	1.22786e+09	8.65708e+08	921283494	1.21662e+09	6.25304e+08	1.00125e+09	865932909	7.84819e+08	High	High	High	High
FALSE	High	Master Protein	Q7ZUW2	Hypoxia up-regulated protein 1 OS=Danio rerio OX=7955 GN=hyou1 PE=2 SV=1	38	30	493	1	980	110.3	5.07	1834.83	protein metabolism;other metabolic processes;other biological processes	ER/Golgi	other molecular function	Pf00012	[GO:0000774]; GO:0030554; GO:0060590; GO:0017076; GO:0098772; GO:0000166; GO:0003674; GO:1901265; GO:1901363; GO:0097159; GO:0036094; GO:0005488 [GO:0005524]; GO:0032559; GO:0035639; GO:0030554; GO:0032555; GO:0043168; GO:1901265; GO:1901363; GO:0017076; GO:0032553; GO:0043167; GO:0097159; GO:0036094; GO:0000166; GO:0097367; GO:0005488; GO:0003674 [GO:0005788]; GO:0070013; GO:0005783; GO:0043233;…	327133	B2GRZ4; dre:327133; Q6IQN2; Q7ZUW2			hyou1		0.972	-0.04	0.791988	0.938746	11.49	59.51	6309966		7456181	7925259						7.86594e+06		17431432		5.78672e+06		6.00812e+06	High	High	High	High
FALSE	High	Master Protein	Q9DDU5	GST class-pi OS=Danio rerio OX=7955 GN=gstp1 PE=1 SV=1	49	12	535	7	208	23.5	8.03	1831.94	other metabolic processes;other biological processes	cytosol;mitochondrion;nucleus	other molecular function	Pf02798, Pf14497	[GO:0004364]; GO:0016765; GO:0016740; GO:0003824; GO:0003674 [GO:0005634]; GO:0043231; GO:0043227; GO:0043229; GO:0043226; GO:0005622; GO:0110165; GO:0005575 [GO:0005739]; GO:0043231; GO:0005737; GO:0043227; GO:0043229; GO:0110165; GO:0005622; GO:0043226; GO:0005575 [GO:0005829]; GO:0110165; GO:0005737; GO:0005575; GO:0005622 [GO:0006749]; GO:0006518; GO:0006575; GO:0006790; GO:0043603; GO:190156…	79381	A0A0R4IS32; B3DGD4; dre:79381; Q9DDU5	ENSDARG00000104068	Exercise-induced circadian regulation	gstp1	Neutrophil degranulation; Detoxification of Reactive Oxygen Species; Paracetamol ADME; Glutathione conjugation	0.927	-0.11	0.0143638	0.0507399	11.53	23.66	1.15662e+09	1.16664e+09	1500770568	1116422319	1.16413e+09	1149878276	1.1555e+09	1.03755e+09	1.35921e+09	8.91136e+08	1.17849e+09	1.86866e+09	1.09774e+09	1.41527e+09	1338962303	1.02456e+09	High	High	High	High
FALSE	High	Master Protein	Q7T368	Pyruvate dehydrogenase E1 component subunit beta OS=Danio rerio OX=7955 GN=pdhb PE=1 SV=1	54	15	473	15	359	39.3	6.11	1828.13	other metabolic processes;other biological processes	mitochondrion	other molecular function	Pf02779, Pf02780	[GO:0004738]; GO:0016903; GO:0016491; GO:0003824; GO:0003674 [GO:0004739]; GO:0004738; GO:0016624; GO:0016903; GO:0016491; GO:0003824; GO:0003674 [GO:0005967]; GO:0045254; GO:0098798; GO:0005759; GO:1990204; GO:0005737; GO:0032991; GO:0005739; GO:0070013; GO:1902494; GO:0110165; GO:0005622; GO:0005575; GO:0043231; GO:0043233; GO:0043229; GO:0043227; GO:0031974; GO:0043226 [GO:0006006]; GO:0019318…	406428	A0A8M1PEP2; dre:406428; Q7T368	ENSDARG00000021346	Glycolysis and gluconeogenesis; TCA cycle	wu:fc76a05		1.026	0.04	0.881489	0.969159	8.84	8.07	6.44325e+08	7.68386e+08	6.01005e+08	7.13125e+08	6.44622e+08	7.07468e+08	6.92464e+08	5.98311e+08	6.65651e+08	6.67522e+08	7.07349e+08	7.57783e+08	8.02887e+08	7.47751e+08	6.38116e+08	7.64047e+08	High	High	High	High
FALSE	High	Master Protein	Q5CZQ1	Tyrosine 3-monooxygenase/tryptophan 5-monooxygenase activation protein, epsilon polypeptide 2 OS=Danio rerio OX=7955 GN=ywhae2 PE=1 SV=1	72	19	618	9	255	28.9	4.92	1826.42	signal transduction;other biological processes	other cell component	other molecular function	Pf00244	[GO:0004497]; GO:0016491; GO:0003824; GO:0003674 [GO:0005737]; GO:0110165; GO:0005622; GO:0005575 [GO:0007165]; GO:0009987; GO:0050794; GO:0007154; GO:0023052; GO:0051716; GO:0008150; GO:0050789; GO:0050896; GO:0065007 [GO:0007346]; GO:0051726; GO:0050794; GO:0050789; GO:0065007; GO:0008150 [GO:0050815]; GO:0045309; GO:0051219; GO:0005515; GO:0005488; GO:0003674	503763	B2GRG9; dre:503763; F6NNJ2; Q5CZQ1	ENSDARG00000017014		im:7138781		1.025	0.04	0.959358	0.990895	23.24	11.56	201618866	236564721	2.70162e+08	308514794	224418100	237500059	125206563	223415280	2.40674e+08	243210230	283828874	314539325	244323928	281253990	225212418	2.85216e+08	High	High	High	High
FALSE	High	Master Protein	E7F2Z5	Alpha-1,4 glucan phosphorylase OS=Danio rerio OX=7955 GN=pygl PE=1 SV=2	56	44	615	35	880	101.2	6.73	1814.3							E7F2Z5					0.913	-0.13	0.0856678	0.243868	22.21	22.88	1.63782e+08	1.54194e+08	2.10861e+08	9.71485e+07	1.34454e+08	1.82246e+08	1.85317e+08	1.96681e+08	1.39826e+08	1.54502e+08	171184916	1.96352e+08	1.22233e+08	1.10249e+08	137599917	9.80293e+07	High	High	High	High
FALSE	High	Master Protein	A0A0R4IKN2	Talin 2a OS=Danio rerio OX=7955 GN=tln2a PE=1 SV=2	43	42	535	1	1375	143.3	5	1811.15							A0A0R4IKN2					0.874	-0.19	0.442588	0.742933	29.66	24.89				3.27668e+06	2.85291e+06	1.99468e+06	1.71276e+06		1.71449e+06				1.75052e+06		2205085	2851967	n/a	n/a	n/a	High
FALSE	High	Master Protein	F1Q8X5	Fermitin family homolog 2 OS=Danio rerio OX=7955 GN=fermt2 PE=2 SV=1	57	31	545	1	684	78.4	6.84	1807.75	cell adhesion;cell-cell signaling;cell organization and biogenesis;developmental processes;signal transduction;other biological processes	plasma membrane;other membranes;cytoskeleton;nucleus;other cell component	signal transduction activity or receptor binding;other molecular function	Pf00169, Pf00373, Pf18124	[GO:0001525]; GO:0048646; GO:0048514; GO:0032502; GO:0009653; GO:0035239; GO:0001568; GO:0008150; GO:0048856; GO:0035295; GO:0001944; GO:0007275; GO:0048731; GO:0072359; GO:0032501 [GO:0001725]; GO:0042641; GO:0097517; GO:0110165; GO:0015629; GO:0032432; GO:0005575; GO:0005856; GO:0043232; GO:0043228; GO:0043229; GO:0043226; GO:0005622 [GO:0005178]; GO:0005102; GO:0044877; GO:0050839; GO:0005515;…	553051	dre:553051; F1Q8X5; Q58EF4			fermt2	Cell-extracellular matrix interactions	1.081	0.11	0.606977	0.857158	5.08	7.48		5.21002e+06			5598395							5.74782e+06		5516715	6366411		n/a	High	High	n/a
FALSE	High	Master Protein	A0A140LGZ1	Si:ch1073-153i20.4 OS=Danio rerio OX=7955 GN=histh1l2 PE=3 SV=1	49	19	678	8	201	20.6	11.11	1807.47	cell organization and biogenesis;other biological processes	nucleus;other cell component	nucleic acid binding activity;other molecular function	Pf00538	[GO:0000786]; GO:0032993; GO:0000785; GO:0032991; GO:0005694; GO:0005575; GO:0043232; GO:0043228; GO:0043229; GO:0043226; GO:0005622; GO:0110165 [GO:0003690]; GO:0003677; GO:0003676; GO:0097159; GO:0005488; GO:0003674 [GO:0005634]; GO:0043231; GO:0043227; GO:0043229; GO:0043226; GO:0005622; GO:0110165; GO:0005575 [GO:0006334]; GO:0034728; GO:0065004; GO:0006325; GO:0006338; GO:0065003; GO:0071824…	103911343	A0A140LGZ1; A0A8M3B3U9; dre:103911343	ENSDARG00000105350		si:ch1073-153i20.4		1.081	0.11	0.304456	0.610116	9.46	5.49	1.27792e+10	1.30948e+10	10692012932	10960875430	1.21006e+10	12977103440	11644261541	10167808260	1.16651e+10	12298780658	11777975440	1.38186e+10	12655338495	12014089846	1.26879e+10	1.25669e+10	High	High	High	High
FALSE	High	Master Protein	B7ZC77	Catenin alpha-2 OS=Danio rerio OX=7955 GN=Ctnna2 PE=3 SV=1	51	35	493	16	865	95.8	5.96	1805.87	cell adhesion;cell organization and biogenesis;developmental processes;other biological processes	plasma membrane;other membranes;cytoskeleton;nucleus;other cell component	cytoskeletal activity;other molecular function	Pf01044	[GO:0005634]; GO:0043231; GO:0043227; GO:0043229; GO:0043226; GO:0005622; GO:0110165; GO:0005575 [GO:0005737]; GO:0110165; GO:0005622; GO:0005575 [GO:0005856]; GO:0043232; GO:0043228; GO:0043229; GO:0043226; GO:0005622; GO:0110165; GO:0005575 [GO:0005912]; GO:0005911; GO:0070161; GO:0030054; GO:0110165; GO:0005575 [GO:0007409]; GO:0048812; GO:0048667; GO:0061564; GO:0120039; GO:0031175; GO:000090…	567500	B7ZC77; dre:567500			Ctnna2	Myogenesis	1.061	0.09	0.55754	0.828342	23.29	18.94	1.34691e+08	1.61389e+08	186860944	2.29681e+08	1.77597e+08	1.65503e+08	1.15895e+08	1.21951e+08	2.04133e+08	2.00047e+08	1.6542e+08	2.3377e+08	119305862	1.80699e+08	1.70423e+08	2.12819e+08	High	High	High	High
FALSE	High	Master Protein	Q8JHI0	ADP/ATP translocase OS=Danio rerio OX=7955 GN=slc25a5 PE=1 SV=1	59	20	834	9	298	32.7	9.76	1803.71	cell organization and biogenesis;transport	other membranes;mitochondrion	transporter activity	Pf00153	[GO:0005471]; GO:0005347; GO:0015217; GO:0015297; GO:0000295; GO:0005346; GO:0008514; GO:0015867; GO:0015866; GO:0015291; GO:0015216; GO:0051503; GO:1901505; GO:0022857; GO:0015711; GO:0015868; GO:0022804; GO:0015215; GO:0015865; GO:1901264; GO:0005215; GO:0055085; GO:0071702; GO:0015605; GO:0015932; GO:1901679; GO:0006862; GO:0003674; GO:0006810; GO:0009987; GO:0015748; GO:0015931; GO:0051234; G…	192321	A0A8D8H1H5; A7MCM1; dre:192321; F6P6T8; Q8JHI0	ENSDARG00000092553		SLC25A5	Transport of nucleosides and free purine and pyrimidine bases across the plasma membrane	1.035	0.05	0.967083	0.992875	9.45	13.73	2.66342e+09	2626442566	3238184796	2630707683	2.98443e+09	2.96482e+09	2571430986	2478030014	3.27642e+09	2.99176e+09	2.60281e+09	3.77217e+09	2.68898e+09	2.7889e+09	2.7639e+09	3.4563e+09	High	High	High	High
FALSE	High	Master Protein	A0A0H2UKW6	A kinase (PRKA) anchor protein 8-like OS=Danio rerio OX=7955 GN=akap8l PE=1 SV=1	44	21	496	21	645	69.4	6.07	1800.26		nucleus	nucleic acid binding activity	Pf04988	[GO:0003677]; GO:0003676; GO:0097159; GO:0005488; GO:0003674 [GO:0005634]; GO:0043231; GO:0043227; GO:0043229; GO:0043226; GO:0005622; GO:0110165; GO:0005575	406500	A0A0H2UKW6; A0A8M1PET4; dre:406500	ENSDARG00000099635		wu:fc52f04		1.115	0.16	0.0662134	0.198442	24.31	19.93	3.83591e+08	339144678	3.19679e+08	4.52801e+08	197105279	3.16003e+08	2.67675e+08	273784090	290061842	2.68374e+08	3.85607e+08	4.45933e+08	4.47496e+08	4.03979e+08	311075349	3.11573e+08	High	High	High	High
FALSE	High	Master Protein	A0A2R8RUW2	Coatomer subunit beta' OS=Danio rerio OX=7955 GN=copb2 PE=1 SV=1	40	33	543	33	981	110.9	5	1799.28							A0A2R8RUW2					1.036	0.05	0.881847	0.969159	14.99	13.45	4.2325e+08	4.56354e+08	3.23459e+08	362829581	370835135	4.24215e+08	3.11126e+08	3.14348e+08	3.87968e+08	420478476	365577932	5.23054e+08	3.73677e+08	371744382	4.34612e+08	3.62854e+08	High	High	High	High
FALSE	High	Master Protein	A0A2R8QN11	Fermitin family homolog 2 OS=Danio rerio OX=7955 GN=fermt2 PE=1 SV=1	58	32	554	2	695	79.6	6.84	1799.03	cell adhesion;signal transduction	other cell component		Pf00169, Pf00373, Pf18124	[GO:0007155]; GO:0009987; GO:0008150 [GO:0007229]; GO:0007166; GO:0007165; GO:0009987; GO:0050794; GO:0007154; GO:0023052; GO:0051716; GO:0008150; GO:0050789; GO:0050896; GO:0065007 [GO:0070161]; GO:0030054; GO:0110165; GO:0005575	553051	A0A2R8QN11; A0A8M2B5D3	ENSDARG00000020242		PLEKHC1		1.027	0.04	0.971023	0.993451	24.04	23	1.91256e+08	2.16684e+08	2.43657e+08	2.82874e+08	215919056	201508917	1.17503e+08	1.68991e+08	2.35764e+08	2.84561e+08	2.01381e+08	3.193e+08	1.88994e+08	1.77919e+08	1.87456e+08	2.79864e+08	Medium	High	High	High
FALSE	High	Master Protein	Q6NZ06	Interleukin enhancer-binding factor 2 homolog OS=Danio rerio OX=7955 GN=ilf2 PE=2 SV=1	52	17	456	17	387	42.8	5.41	1797.44	other biological processes	nucleus	nucleic acid binding activity	Pf07528, Pf20965	[GO:0003677]; GO:0003676; GO:0097159; GO:0005488; GO:0003674 [GO:0003725]; GO:0003723; GO:0003676; GO:0097159; GO:0005488; GO:0003674 [GO:0005634]; GO:0043231; GO:0043227; GO:0043229; GO:0043226; GO:0005622; GO:0110165; GO:0005575 [GO:0005730]; GO:0043232; GO:0031981; GO:0043228; GO:0043229; GO:0070013; GO:0005634; GO:0043226; GO:0005622; GO:0043233; GO:0043231; GO:0110165; GO:0031974; GO:0043227…	406517	dre:406517; Q6NZ06			ilf2	Neutrophil degranulation; PKR-mediated signaling	1.044	0.06	0.812631	0.947807	14.57	17.47	8.21853e+08	8.95151e+08	933455590	1.09861e+09	9.15797e+08	8.78033e+08	6.69123e+08	7.63775e+08	868804221	9.80199e+08	8.88808e+08	1.3552e+09	8.62732e+08	829106110	9.3546e+08	965550469	High	High	High	High
FALSE	High	Master Protein	A0A0R4IJ61	Succinyl-CoA:3-ketoacid-coenzyme A transferase OS=Danio rerio OX=7955 GN=oxct1a PE=1 SV=2	43	20	528	17	563	61.4	7.68	1793.65							A0A0R4IJ61					1.054	0.08	0.630905	0.871006	11.15	6.98	578528068	5.19911e+08	5.81804e+08	552850226	5.11764e+08	5.97215e+08	4.71474e+08	4.27383e+08	5.79119e+08	532066708	5.16668e+08	5.88379e+08	4.90452e+08	5.70404e+08	5.23305e+08	5.9333e+08	High	High	High	High
FALSE	High	Master Protein	X1WE42	Nidogen 2a (osteonidogen) OS=Danio rerio OX=7955 GN=nid2a PE=1 SV=1	25	29	486	29	1576	174.2	5.53	1791.33							X1WE42					1.016	0.02	0.942881	0.98756	14.25	15.28	2.22815e+08	1.72237e+08	1.46937e+08	1.68677e+08	1.6384e+08	2.00167e+08	1.77663e+08	1.52671e+08	176700302	1.31889e+08	1.74669e+08	206664323	1.69248e+08	1.6363e+08	1.47047e+08	2.08154e+08	High	High	High	High
FALSE	High	Master Protein	Q5BJ17	Elongation factor Tu OS=Danio rerio OX=7955 GN=tufm PE=1 SV=1	54	21	513	21	448	49.2	6.92	1790.38	protein metabolism;other metabolic processes	mitochondrion	nucleic acid binding activity;other molecular function	Pf00009, Pf03143, Pf03144	[GO:0003746]; GO:0008135; GO:0006414; GO:0090079; GO:0006412; GO:0009059; GO:0003676; GO:0045182; GO:0019538; GO:0043043; GO:0010467; GO:0043170; GO:0044249; GO:1901576; GO:0097159; GO:0003674; GO:0006417; GO:0044238; GO:1901564; GO:0006518; GO:0043604; GO:1901566; GO:0071704; GO:0009058; GO:0044237; GO:0005488; GO:0010608; GO:0034248; GO:0051246; GO:0008152; GO:0006807; GO:0043603; GO:0044271; G…	541378	B2GSN2; dre:541378; Q5BJ17	ENSDARG00000104173		zgc:110766		1.036	0.05	0.9463	0.988736	16.62	10.75	6.85118e+08	6.72443e+08	6.86782e+08	7.48186e+08	6.73431e+08	7.36164e+08	4.99814e+08	4.5671e+08	7.40238e+08	6.81807e+08	595042794	8.08442e+08	5.96054e+08	713826993	6.34562e+08	6.94579e+08	High	High	High	High
FALSE	High	Master Protein	A0A0N4SU63	Complement component c3b, tandem duplicate 1 OS=Danio rerio OX=7955 GN=c3b.1 PE=4 SV=1	36	50	531	1	1681	187.6	7.09	1788.59							A0A0N4SU63					0.771	-0.37	0.039669	0.12754	43.59	72.14	16324398	4.25554e+06	14956612	11870921	10896934	11869990	1.05977e+07	3.39155e+06	1.15081e+07	10848318	3.48194e+06		2.60709e+06	2898436	2.54866e+06	4454293	High	High	High	High
FALSE	High	Master Protein	A0A0R4IFL5	26S proteasome non-ATPase regulatory subunit 2 OS=Danio rerio OX=7955 PE=1 SV=2	52	21	479	21	547	59.3	6.06	1786.26							A0A0R4IFL5					0.974	-0.04	0.179456	0.431537	11.25	12.72	6.03056e+08	4.38716e+08	5.02337e+08	4.93574e+08	4.61503e+08	5.21645e+08	4.40418e+08	4.52922e+08	4.7993e+08	4.81933e+08	4.05896e+08	6.03951e+08	4.59819e+08	4.82476e+08	4.23884e+08	4.4398e+08	High	High	High	High
FALSE	High	Master Protein	A0A0G2L836	Nidogen 1b OS=Danio rerio OX=7955 GN=nid1b PE=1 SV=1	30	27	470	27	1242	136.7	4.91	1785.87							A0A0G2L836					1.027	0.04	0.999646	0.99994	19.57	22.16	2.29353e+08	199696605	2.4737e+08	2.56999e+08	2.19557e+08	230643305	1.57623e+08	1.42702e+08	2.4591e+08	2.03338e+08	1.58571e+08	3.30109e+08	2.05288e+08	2.44279e+08	2.10737e+08	2.69458e+08	High	High	High	High
FALSE	High	Master Protein	A0A0R4IJT8	CCT-theta OS=Danio rerio OX=7955 GN=cct8 PE=1 SV=1	48	29	627	29	558	60.7	5.47	1784.26	protein metabolism;other metabolic processes;other biological processes	cytosol	other molecular function	Pf00118	[GO:0005524]; GO:0032559; GO:0035639; GO:0030554; GO:0032555; GO:0043168; GO:1901265; GO:1901363; GO:0017076; GO:0032553; GO:0043167; GO:0097159; GO:0036094; GO:0000166; GO:0097367; GO:0005488; GO:0003674 [GO:0005832]; GO:0101031; GO:0005829; GO:0140535; GO:0110165; GO:0005737; GO:0032991; GO:0005575; GO:0005622 [GO:0006457]; GO:0009987; GO:0051604; GO:0008150; GO:0019538; GO:0010467; GO:0043170;…	394037	A0A0R4IJT8; A0A8M2B296	ENSDARG00000008243		fa22h09		1.052	0.07	0.677887	0.891318	12.91	23.46	6.73957e+08	7.07229e+08	6.16263e+08	843363380	6.52636e+08	5.65649e+08	614987440	6.14444e+08	8.20035e+08	775091198	431973963	9.10928e+08	7.74091e+08	5.07063e+08	651966944	8.21909e+08	High	High	High	High
FALSE	High	Master Protein	A0A0R4IH04	4-alpha-glucanotransferase OS=Danio rerio OX=7955 GN=aglb PE=4 SV=1	41	36	554	32	996	111.9	6.27	1783.25							A0A0R4IH04					1.046	0.06	0.693632	0.898278	18.87	24.4	1.43135e+08	1.82565e+08	1.85192e+08	1.92892e+08	1.46442e+08	127823201	1.45957e+08	1.12381e+08	1.30285e+08	1.63034e+08	1.24291e+08	186381030	1.43504e+08	1.41777e+08	1.63082e+08	7.1729e+07	High	High	High	High
FALSE	High	Master Protein	Q6YBS2	Adenylyl cyclase-associated protein OS=Danio rerio OX=7955 GN=cap1 PE=1 SV=1	38	18	513	17	463	49.4	8.34	1780.48	cell organization and biogenesis;developmental processes;signal transduction;other biological processes	plasma membrane;other membranes;other cell component	cytoskeletal activity;other molecular function	Pf01213, Pf08603	[GO:0000902]; GO:0009653; GO:0032502; GO:0048856; GO:0008150 [GO:0001756]; GO:0009952; GO:0035282; GO:0048646; GO:0043009; GO:0061053; GO:0003002; GO:0032502; GO:0009653; GO:0009792; GO:0060429; GO:0009790; GO:0007389; GO:0008150; GO:0048856; GO:0009888; GO:0007275; GO:0032501 [GO:0003779]; GO:0008092; GO:0005515; GO:0005488; GO:0003674 [GO:0005737]; GO:0110165; GO:0005622; GO:0005575 [GO:0005886…	334527	A0A8N7UZX2; dre:334527; Q6YBS2	ENSDARG00000016350	Insulin signaling; Non-canonical Wnt pathway	fj98f01	Neutrophil degranulation	1.054	0.08	0.64719	0.877382	19.39	17.63	1.08482e+09	1.0596e+09	716566125	7.37061e+08	7.96193e+08	7.08409e+08	9.0914e+08	6.78335e+08	7.58602e+08	8.39623e+08	7.65043e+08	1.12731e+09	8.42039e+08	6.86282e+08	6.95801e+08	9.50498e+08	High	High	High	High
FALSE	High	Master Protein	Q7SYK7	Aspartate aminotransferase, mitochondrial OS=Danio rerio OX=7955 GN=got2a PE=2 SV=1	52	22	556	16	428	47.6	9.17	1778.74	other metabolic processes	plasma membrane;other membranes;mitochondrion	other molecular function	Pf00155	[GO:0004069]; GO:0008483; GO:0016769; GO:0016740; GO:0003824; GO:0003674 [GO:0005739]; GO:0043231; GO:0005737; GO:0043227; GO:0043229; GO:0110165; GO:0005622; GO:0043226; GO:0005575 [GO:0005759]; GO:0070013; GO:0005739; GO:0043233; GO:0043229; GO:0043231; GO:0005737; GO:0031974; GO:0043226; GO:0005622; GO:0043227; GO:0110165; GO:0005575 [GO:0005886]; GO:0016020; GO:0071944; GO:0110165; GO:0005575…	406688	dre:406688; Q7SYK7			got2a		1.015	0.02	0.698075	0.901028	13.32	18.59	1.1642e+09	1.39832e+09	1.12673e+09	1437555178	1515215112	1.56761e+09	1.46828e+09	1.1401e+09	1495798702	1.36515e+09	1.2959e+09	2.01626e+09	1490980501	1.30896e+09	1.09464e+09	1.44036e+09	High	High	High	High
FALSE	High	Master Protein	Q7ZU67	RNA helicase OS=Danio rerio OX=7955 GN=eif4a1b PE=1 SV=1	67	26	558	8	406	46.1	5.33	1778.23	protein metabolism;other metabolic processes		nucleic acid binding activity;other molecular function	Pf00270, Pf00271	[GO:0002183]; GO:0006413; GO:0002181; GO:0044237; GO:0006412; GO:0008152; GO:0009987; GO:0009059; GO:0019538; GO:0043043; GO:0010467; GO:0008150; GO:0043170; GO:0044249; GO:1901576; GO:0044238; GO:1901564; GO:0006518; GO:0043604; GO:1901566; GO:0071704; GO:0009058; GO:0006807; GO:0043603; GO:0044271; GO:0034641 [GO:0003723]; GO:0003676; GO:0097159; GO:0005488; GO:0003674 [GO:0003724]; GO:0004386;…	399484	A0A8N7V060; dre:399484; Q7ZU67	ENSDARG00000003032; ENSDARG00000116907		fb54c08	ISG15 antiviral mechanism; L13a-mediated translational silencing of Ceruloplasmin expression; Ribosomal scanning and start codon recognition	1.01	0.01	0.706695	0.903826	10.6	14.3	279463224	310896859	284580152	2.14041e+08	2.59223e+08	2.6704e+08	2.54925e+08	2.54192e+08	2.11969e+08	2.52531e+08	2.67622e+08	249731857	3.28639e+08	2.30933e+08	280787421	302999626	High	High	High	High
FALSE	High	Master Protein	F1QE30	V-type proton ATPase subunit a OS=Danio rerio OX=7955 GN=atp6v0a1b PE=1 SV=1	32	29	523	12	839	95.6	6.42	1776.77							F1QE30					1.013	0.02	0.663243	0.885366	42.02	40.5	6.38529e+08	5.331e+08	6.47309e+08	6.30609e+08	1.41056e+09	5.81641e+08	5.88244e+08	5.34332e+08	5.64288e+08	5.1287e+08	4.32149e+08	7.45994e+08	5.20401e+08	6.20025e+08	1.29191e+09	6.45479e+08	High	High	High	High
FALSE	High	Master Protein	F1QET7	Fascin OS=Danio rerio OX=7955 GN=fscn1a PE=1 SV=1	57	24	519	21	491	54.7	6.55	1775.73							F1QET7					1.032	0.05	0.987469	0.996945	12.81	15.95	543799794	4.51714e+08	456933336	6.0645e+08	4.06274e+08	4.71149e+08	4.60571e+08	4.87054e+08	4.76388e+08	4.21578e+08	4.77556e+08	405706200	5.77246e+08	4.16197e+08	4.55866e+08	614493634	High	High	High	High
FALSE	High	Master Protein	A9JRX1	Actinodin2 OS=Danio rerio OX=7955 GN=and2 PE=1 SV=1	38	17	493	17	508	56.5	6.47	1769.36	developmental processes				[GO:0033333]; GO:0048736; GO:0048856; GO:0007275; GO:0032502; GO:0032501; GO:0008150 [GO:0051216]; GO:0048513; GO:0001501; GO:0061448; GO:0048856; GO:0048731; GO:0009888; GO:0032502; GO:0007275; GO:0008150; GO:0032501	566702	A0A8M1NEY0; A9JRX1; dre:566702; F6NZL0	ENSDARG00000079302				1.079	0.11	0.326611	0.636372	20.85	23.68	1.87385e+09	2266281897	2.40014e+09	2.73588e+09	1922922638	1.66806e+09	1.54763e+09	1.6545e+09	2.49271e+09	2.37747e+09	1926118284	3400187217	1546341594	2096544495	2.226e+09	2.71655e+09	High	High	High	High
FALSE	High	Master Protein	Q4FE55	Ubiquitinyl hydrolase 1 OS=Danio rerio OX=7955 GN=usp9 PE=1 SV=1	26	57	635	56	2551	290.1	5.8	1768.61	protein metabolism;other biological processes	cytosol;nucleus	other molecular function	Pf00443, Pf12030	[GO:0004843]; GO:0008234; GO:0101005; GO:0008233; GO:0019783; GO:0016787; GO:0140096; GO:0003824; GO:0003674 [GO:0005634]; GO:0043231; GO:0043227; GO:0043229; GO:0043226; GO:0005622; GO:0110165; GO:0005575 [GO:0005829]; GO:0110165; GO:0005737; GO:0005575; GO:0005622 [GO:0006508]; GO:0019538; GO:0043170; GO:0044238; GO:1901564; GO:0071704; GO:0008152; GO:0006807; GO:0008150 [GO:0016477]; GO:004887…	568683	A0A8M1NBF9; dre:568683; F6NXT7; Q4FE55	ENSDARG00000013708				1.072	0.1	0.393047	0.704993	16.88	14.71	9.94168e+07	8.61196e+07	9.51435e+07	1.14351e+08	1.33295e+08	8.10902e+07	8.98355e+07	1.00311e+08	1.13039e+08	1.27318e+08	1.41148e+08	1.15096e+08	1.0251e+08	8.59287e+07	1.12699e+08	1.03995e+08	High	High	High	High
FALSE	High	Master Protein	B0S6N4	Crystallin, gamma M2d6 OS=Danio rerio OX=7955 GN=crygm2d6 PE=1 SV=1	31	6	1360	2	175	21.5	8.02	1766							B0S6N4					1.576	0.66	0.0033697	0.0130793										4233223						6.67358e+06			High	n/a	High	Medium
FALSE	High	Master Protein	Q6IQ72	Proteasome (Prosome, macropain) 26S subunit, ATPase, 1b OS=Danio rerio OX=7955 GN=psmc1b PE=1 SV=1	69	28	506	2	440	49.2	6.21	1762.76	protein metabolism;other metabolic processes;other biological processes	other cell component	other molecular function	Pf00004, Pf16450, Pf17862	[GO:0005524]; GO:0032559; GO:0035639; GO:0030554; GO:0032555; GO:0043168; GO:1901265; GO:1901363; GO:0017076; GO:0032553; GO:0043167; GO:0097159; GO:0036094; GO:0000166; GO:0097367; GO:0005488; GO:0003674 [GO:0008540]; GO:0032991; GO:0005838; GO:0005575; GO:0022624; GO:0000502; GO:0005622; GO:0140535; GO:1905369; GO:0110165; GO:1905368; GO:1902494 [GO:0016887]; GO:0017111; GO:0140657; GO:0016462;…	415181	A0A8M1MZW2; dre:415181; Q6IQ72	ENSDARG00000043561		wu:fj14c10	Ub-specific processing proteases; Cross-presentation of soluble exogenous antigens (endosomes); Antigen processing: Ubiquitination & Proteasome degradation; Hedgehog ligand biogenesis; MAPK6/MAPK4 signaling; Neddylation; KEAP1-NFE2L2 pathway; Asymmetric localization of PCP proteins; Regulation of ornithine decarboxylase (ODC); Activation of NF-kappaB in B cells; FBXL7 down-regulates AURKA during …	0.845	-0.24	0.0220491	0.075131	50.61	28.99	21739278	19205884	65464208	15168846	3.97344e+07	22331288	39949839	39152390	3.90186e+07	4.23447e+07	41720129	44362910	3.83849e+07	21284000	4.08884e+07	17269128	High	High	High	High
FALSE	High	Master Protein	A0A2R9YJL1	Malate dehydrogenase OS=Danio rerio OX=7955 GN=mdh1aa PE=1 SV=1	51	16	496	16	350	38.1	7.8	1760.23	other metabolic processes	cytosol	other molecular function	Pf00056, Pf02866	[GO:0005829]; GO:0110165; GO:0005737; GO:0005575; GO:0005622 [GO:0006099]; GO:0044238; GO:0009060; GO:0008152; GO:0045333; GO:0008150; GO:0015980; GO:0006091; GO:0044237; GO:0009987 [GO:0006107]; GO:0043648; GO:0019752; GO:0043436; GO:0006082; GO:0044237; GO:0044281; GO:0071704; GO:0008152; GO:0009987; GO:0008150 [GO:0006108]; GO:0043648; GO:0019752; GO:0043436; GO:0006082; GO:0044237; GO:0044281…	399662	A0A2R9YJL1; A0A8M1P7P1; dre:399662	ENSDARG00000017772	TCA cycle	MDH1		0.952	-0.07	0.0680407	0.202868	20.2	29.71	2.69249e+09	1.6524e+09	2542106118	2174880117	1.69333e+09	1.68302e+09	1936169060	1.7869e+09	2.68916e+09	2381134327	1.89891e+09	3236129772	1.85483e+09	1.41865e+09	1.39861e+09	2.06797e+09	High	High	High	High
FALSE	High	Master Protein	A0A2R8Q9F2	A kinase (PRKA) anchor protein 12b OS=Danio rerio OX=7955 GN=akap12b PE=1 SV=1	38	38	458	3	1596	172	4.32	1760.01							A0A2R8Q9F2					0.61	-0.71	0.00496198	0.0188232	34.96	19.82	1.95324e+06	2.00839e+06	1.25844e+06	3636259	2.42143e+06		2.87483e+06						1.89342e+06	1.26376e+06	1.65497e+06		High	High	High	High
FALSE	High	Master Protein	B0R1D0	26S proteasome AAA-ATPase subunit RPT3 OS=Danio rerio OX=7955 GN=psmc4 PE=1 SV=1	61	26	500	25	418	47.2	5.16	1759.46	protein metabolism;other metabolic processes;other biological processes	other cell component	other molecular function	Pf00004, Pf16450, Pf17862	[GO:0005524]; GO:0032559; GO:0035639; GO:0030554; GO:0032555; GO:0043168; GO:1901265; GO:1901363; GO:0017076; GO:0032553; GO:0043167; GO:0097159; GO:0036094; GO:0000166; GO:0097367; GO:0005488; GO:0003674 [GO:0008233]; GO:0016787; GO:0140096; GO:0003824; GO:0003674 [GO:0008540]; GO:0032991; GO:0005838; GO:0005575; GO:0022624; GO:0000502; GO:0005622; GO:0140535; GO:1905369; GO:0110165; GO:1905368;…	326884	A0A8M1PBT1; B0R1D0; dre:326884	ENSDARG00000027099; ENSDARG00000109415		CH211-265P12.8	Ub-specific processing proteases; Cross-presentation of soluble exogenous antigens (endosomes); Antigen processing: Ubiquitination & Proteasome degradation; Hedgehog ligand biogenesis; MAPK6/MAPK4 signaling; Neddylation; KEAP1-NFE2L2 pathway; Asymmetric localization of PCP proteins; Regulation of ornithine decarboxylase (ODC); Activation of NF-kappaB in B cells; FBXL7 down-regulates AURKA during …	1.073	0.1	0.347038	0.659631	8.88	20.07	434607974	3.54074e+08	3.95949e+08	3.99561e+08	4.68184e+08	4.3014e+08	3.86693e+08	3.80894e+08	3.36584e+08	434511213	4.53967e+08	5.02124e+08	3.3021e+08	2.82818e+08	4.86005e+08	4.64773e+08	High	High	High	High
FALSE	High	Master Protein	Q7SZP4	Zgc:65851 OS=Danio rerio OX=7955 GN=zgc:65851 PE=1 SV=1	57	35	533	33	562	64.7	4.82	1758.27		cytoskeleton	other molecular function	Pf00038, Pf04732	[GO:0005198]; GO:0003674 [GO:0005882]; GO:0099513; GO:0045111; GO:0099512; GO:0005856; GO:0099081; GO:0043232; GO:0099080; GO:0043228; GO:0043229; GO:0110165; GO:0043226; GO:0005622; GO:0005575	321113	dre:321113; F6NKW3; Q6NZX1; Q7SZP4	ENSDARG00000012281		neff1		0.992	-0.01	0.363543	0.678737	14.36	9.02	959000274	816322190	7.5292e+08	8.46999e+08	7.95466e+08	7.30083e+08	7.91711e+08	563430369	922419158	8.38625e+08	7.58669e+08	781593902	697070674	8.33662e+08	821408888	725258272	High	High	High	High
FALSE	High	Master Protein	A0A140LG76	Multifunctional fusion protein OS=Danio rerio OX=7955 GN=aldh4a1 PE=1 SV=2	60	28	509	28	556	61.5	7.52	1757.09							A0A140LG76					0.944	-0.08	0.0434486	0.138284	16.25	12.39	752925107	7.5317e+08	5.64198e+08	4.62577e+08	6.46374e+08	7.43311e+08	6.38556e+08	584602136	7.62713e+08	6.20043e+08	574738592	7.10899e+08	553211596	6.28983e+08	534286947	635093215	High	High	High	High
FALSE	High	Master Protein	A0A2R8QTU4	Nucleoporin 205 OS=Danio rerio OX=7955 GN=nup205 PE=1 SV=1	27	42	543	42	1998	223.2	6.34	1756.38							A0A2R8QTU4					1.059	0.08	0.559207	0.829547	14.63	33.46	1.09698e+08	1.36688e+08	1.16433e+08	1.41161e+08	1.35237e+08	1.1845e+08	8.74896e+07	1.3134e+08	1.07765e+08	1.51949e+08	1.13937e+08	2.45396e+08	1.14607e+08	1.30759e+08	1.0241e+08	1.63177e+08	High	High	High	High
FALSE	High	Master Protein	A0A2R8Q2N0	10-formyltetrahydrofolate dehydrogenase OS=Danio rerio OX=7955 GN=aldh1l1 PE=1 SV=1	53	43	543	3	903	100.1	6.3	1753.09							A0A2R8Q2N0					0.967	-0.05	0.23897	0.521853	20.22	22.07	2.9531e+08	2.23986e+08	2.34137e+08	142475720	2.68137e+08	2.99819e+08	2.56898e+08	266390819	2.90573e+08	207780655	1.94266e+08	3.25252e+08	2.65516e+08	2.034e+08	2.04784e+08	1.86882e+08	High	High	High	High
FALSE	High	Master Protein	F1QB54	Polyadenylate-binding protein 1A OS=Danio rerio OX=7955 GN=pabpc1a PE=1 SV=1	44	26	585	8	634	70.7	9.47	1749.63	protein metabolism;RNA metabolism OR transcription;other metabolic processes;developmental processes;other biological processes	cytosol;nucleus;other cell component	nucleic acid binding activity	Pf00076, Pf00658	[GO:0003723]; GO:0003676; GO:0097159; GO:0005488; GO:0003674 [GO:0003730]; GO:0003729; GO:0003723; GO:0003676; GO:0097159; GO:0005488; GO:0003674 [GO:0005634]; GO:0043231; GO:0043227; GO:0043229; GO:0043226; GO:0005622; GO:0110165; GO:0005575 [GO:0005737]; GO:0110165; GO:0005622; GO:0005575 [GO:0005829]; GO:0110165; GO:0005737; GO:0005575; GO:0005622 [GO:0006397]; GO:0006396; GO:0016071; GO:00160…	606498	A0A8D8BWN0; dre:606498; F1QB54; Q499B6; Q6P5M4			pabpc1a	Nonsense Mediated Decay (NMD) enhanced by the Exon Junction Complex (EJC); AUF1 (hnRNP D0) binds and destabilizes mRNA; L13a-mediated translational silencing of Ceruloplasmin expression; Nonsense Mediated Decay (NMD) independent of the Exon Junction Complex (EJC)	1.011	0.02	0.636458	0.874562	8.41	16.14	8.3432e+08	8.99176e+08	8.0388e+08	6.9479e+08	7.55431e+08	8.93477e+08	833113304	8.55037e+08	8.14072e+08	8.8961e+08	7.2177e+08	1.11902e+09	7.88336e+08	9.2263e+08	8.62732e+08	6.74979e+08	High	High	High	High
FALSE	High	Master Protein	A0A0R4IYL8	Nucleoprotein TPR OS=Danio rerio OX=7955 GN=tpra PE=1 SV=1	33	68	560	64	2363	267.3	5.22	1745.95							A0A0R4IYL8					1.09	0.12	0.282467	0.581282	143.89	17.26	9.59832e+07	1.25132e+08	8.42648e+08	8.16312e+07	9.49812e+07	1.16069e+08	4.88991e+07	7.71558e+07	8.42513e+07	8.16463e+07	1.03559e+08	6.64432e+07	8.56469e+07	8.09916e+07	7.84352e+07	5.69488e+07	High	High	High	High
FALSE	High	Master Protein	B0UY86	Crystallin, gamma M2d11 OS=Danio rerio OX=7955 GN=crygm2d11 PE=3 SV=1	30	5	1376	1	175	21.4	7.83	1744.23							B0UY86					0.896	-0.16	0.0013946	0.00560518	21.92	12.76	1.88939e+09	2325882268	1.57456e+09	1699400952	1679628416	1940086852	1.36052e+09	1.10656e+09	1678097216	1379906254	1307174616	1476428488	1453944672	1930694480	1.53709e+09	1653685898	n/a	n/a	High	n/a
FALSE	High	Master Protein	A0A286YA27	Dynactin subunit 1 OS=Danio rerio OX=7955 GN=dctn1a PE=1 SV=1	40	37	471	31	1250	138.6	5.53	1742.51							A0A286YA27					1.074	0.1	0.399043	0.710016	32.5	12.74	1.11137e+08	1.02549e+08	1.2752e+08	2.00182e+08	1.39157e+08	9.57334e+07	8.58903e+07	83105078	109384539	1.30991e+08	1.20242e+08	1.20163e+08	1.10242e+08	116262253	1.22177e+08	8.23273e+07	High	High	High	High
FALSE	High	Master Protein	F1R166	RNA helicase OS=Danio rerio OX=7955 GN=eif4a2 PE=1 SV=1	71	24	554	9	411	46.8	5.4	1741.2	protein metabolism;other metabolic processes		nucleic acid binding activity;other molecular function	Pf00270, Pf00271	[GO:0002183]; GO:0006413; GO:0002181; GO:0044237; GO:0006412; GO:0008152; GO:0009987; GO:0009059; GO:0019538; GO:0043043; GO:0010467; GO:0008150; GO:0043170; GO:0044249; GO:1901576; GO:0044238; GO:1901564; GO:0006518; GO:0043604; GO:1901566; GO:0071704; GO:0009058; GO:0006807; GO:0043603; GO:0044271; GO:0034641 [GO:0003723]; GO:0003676; GO:0097159; GO:0005488; GO:0003674 [GO:0003724]; GO:0004386;…	406760	A0A7J6DCP2; A0A8C1PN18; A0A8M1PH45; A0A9J8AXS0; dre:406760; F1R166	ENSCCRG00000051386; ENSCCRG00010022186; ENSCCRG00010045531; ENSCCRG00015008243; ENSCCRG00015012273; ENSCCRG00020009307; ENSDARG00000016477		eif4a2; wu:fd50g11		1.072	0.1	0.550446	0.823083	39.6	56.83	1.6396e+07	7.51816e+06	2.31022e+07	6.93832e+06	13206454	1.37268e+07	1.74438e+07	10588983	3.78856e+07	1.3861e+07	10014721	3.43963e+07	11909529	4.72368e+07	1.4218e+07	3.34267e+07	High	High	High	High
FALSE	High	Master Protein	F1QSY7	Isoleucyl-tRNA synthetase OS=Danio rerio OX=7955 GN=iars1 PE=1 SV=2	40	42	598	42	1270	145	6.67	1740.57							F1QSY7					1.005	0.01	0.60214	0.854128	7.84	11.39	326821146	3.44249e+08	3.29201e+08	2.96554e+08	3.47013e+08	3.12716e+08	2.83298e+08	2.87897e+08	2.71154e+08	3.20895e+08	3.25669e+08	3.77537e+08	3.54253e+08	3.13048e+08	347214820	276528415	High	High	High	High
FALSE	High	Master Protein	Q6P969	Elongation factor 1-alpha OS=Danio rerio OX=7955 GN=eef1a1a PE=1 SV=1	50	19	518	4	462	50.3	9.07	1737.39	protein metabolism;other metabolic processes;developmental processes		nucleic acid binding activity;other molecular function	Pf00009, Pf03143, Pf03144	[GO:0003746]; GO:0008135; GO:0006414; GO:0090079; GO:0006412; GO:0009059; GO:0003676; GO:0045182; GO:0019538; GO:0043043; GO:0010467; GO:0043170; GO:0044249; GO:1901576; GO:0097159; GO:0003674; GO:0006417; GO:0044238; GO:1901564; GO:0006518; GO:0043604; GO:1901566; GO:0071704; GO:0009058; GO:0044237; GO:0005488; GO:0010608; GO:0034248; GO:0051246; GO:0008152; GO:0006807; GO:0043603; GO:0044271; G…	336334	A0A0R4IJ37; A0A8M1PAN1; dre:336334; Q6P969	ENSDARG00000039502		zgc:73138	Neutrophil degranulation; Protein methylation	1.119	0.16	0.135278	0.352084	17.16	26.86	1.37355e+08	1.18696e+08	1.56298e+08	1.49772e+08	9.41045e+07	1.3945e+08	1.04462e+08	1.19712e+08	1.37065e+08	1.41931e+08	1.78484e+08	2.2854e+08	172645181	1.82235e+08	1.31185e+08	8.78966e+07	High	High	High	High
FALSE	High	Master Protein	A0A0R4ID68	ATP-dependent 6-phosphofructokinase OS=Danio rerio OX=7955 GN=pfklb PE=1 SV=2	43	27	509	20	779	85	6.96	1735.29	other metabolic processes	other membranes;cytosol	kinase activity;other molecular function	Pf00365	[GO:0003872]; GO:0008443; GO:0061615; GO:0016773; GO:0019200; GO:0006096; GO:0016772; GO:0016301; GO:0046835; GO:0006090; GO:0006091; GO:0016052; GO:0019364; GO:0046032; GO:0046034; GO:0046496; GO:0016740; GO:0005975; GO:0016310; GO:0032787; GO:0044237; GO:1901575; GO:0009166; GO:0019362; GO:0072526; GO:0009154; GO:0009181; GO:0046031; GO:0009150; GO:0009205; GO:0003824; GO:0044238; GO:0071704; G…	550259	A0A0R4ID68; A0A8M1P3T0; dre:550259	ENSDARG00000099755	Insulin signaling	zgc:110298		1.064	0.09	0.500606	0.78965	14.24	14.29	213072215	2.06978e+08	2.17348e+08	265322498	227193985	229787640	243190338	157500452	2.38933e+08	2.33123e+08	1.84825e+08	288608072	235080859	2.14671e+08	252529129	2.8582e+08	High	High	High	High
FALSE	High	Master Protein	F6P9S6	Si:ch211-243g18.2 OS=Danio rerio OX=7955 GN=si:ch211-243g18.2 PE=1 SV=1	68	32	591	21	428	48.5	5.77	1734.01		cytoskeleton	other molecular function	Pf00038	[GO:0005198]; GO:0003674 [GO:0005856]; GO:0043232; GO:0043228; GO:0043229; GO:0043226; GO:0005622; GO:0110165; GO:0005575 [GO:0005882]; GO:0099513; GO:0045111; GO:0099512; GO:0005856; GO:0099081; GO:0043232; GO:0099080; GO:0043228; GO:0043229; GO:0110165; GO:0043226; GO:0005622; GO:0005575	559906	A0A8N7XJC5; dre:559906; F6P9S6; Q1LXV4	ENSDARG00000044261		fc18h11		1.042	0.06	0.815924	0.949077	21.43	14.21	3.81911e+08	462380738	5.39018e+08	4.43316e+08	5.64767e+08	4.12227e+08	3.41254e+08	2.96801e+08	4.49509e+08	520925791	4.93467e+08	5.93634e+08	4.79765e+08	437264944	4.14563e+08	379035376	High	High	High	High
FALSE	High	Master Protein	B0S610	Heat shock cognate 70-kd protein,-like OS=Danio rerio OX=7955 GN=hsp70l PE=3 SV=1	36	22	602	1	643	70.5	5.66	1732.82							B0S610																											n/a	n/a	n/a	n/a
FALSE	High	Master Protein	B0UXR9	Heat shock cognate 70-kd protein, tandem duplicate 2 OS=Danio rerio OX=7955 GN=hsp70.2 PE=3 SV=1	39	23	601	2	643	70.4	5.64	1732.19	protein metabolism;other metabolic processes	nucleus;other cell component	other molecular function	Pf00012	[GO:0005524]; GO:0032559; GO:0035639; GO:0030554; GO:0032555; GO:0043168; GO:1901265; GO:1901363; GO:0017076; GO:0032553; GO:0043167; GO:0097159; GO:0036094; GO:0000166; GO:0097367; GO:0005488; GO:0003674 [GO:0005634]; GO:0043231; GO:0043227; GO:0043229; GO:0043226; GO:0005622; GO:0110165; GO:0005575 [GO:0005737]; GO:0110165; GO:0005622; GO:0005575 [GO:0016887]; GO:0017111; GO:0140657; GO:0016462…	100126123	A0A8M1REW3; B0UXR9	ENSDARG00000092362		hsp70.1		2.661	1.41	1e-17	4.7279e-17	65.49	30.22	3.33448e+07	3.56135e+06	34993733	1.97173e+07	3495191	4.09017e+07	5.6234e+07	2.962e+07	6.93452e+07	94072807	3.90649e+07	88443183	9.95436e+07	7.09494e+07	4.63759e+07	6.65403e+07	n/a	n/a	n/a	n/a
FALSE	High	Master Protein	F1QPL7	Propanoyl-CoA:carbon dioxide ligase subunit alpha (Fragment) OS=Danio rerio OX=7955 GN=pcca PE=1 SV=1	57	36	548	36	721	79.1	7.36	1728.63							F1QPL7					1.049	0.07	0.68178	0.893083	12.28	12.89	3.74384e+08	3.95513e+08	405651760	4.17105e+08	4.02276e+08	4.63955e+08	313122806	333908484	454509415	4.15412e+08	340653009	4.36102e+08	4.18989e+08	3.48581e+08	320603312	4.3184e+08	High	High	High	High
[truncated: 11,680 more rows]
[truncated: 14 more columns]
