# Supplementary material for: Time-Resolved Proteomic Analysis in Zebrafish Using Bioorthogonal Noncanonical Amino Acid Tagging
Source: J Proteome Res. 2026 Apr 14;25(5):2263–78. doi: 10.1021/acs.jproteome.5c00845 (PMC13140152; doi:10.1021/acs.jproteome.5c00845)
Supplement: Supplementary file 12 [file pr5c00845_si_012.xlsx]

## Sheet: Sheet1
protein	origin.x	origin.y	abundance_raw_ctl_1	abundance_raw_ctl_2	abundance_raw_ctl_3	abundance_raw_ctl_4	abundance_raw_ctl_5	abundance_raw_ctl_6	abundance_raw_ctl_7	abundance_raw_ctl_8	abundance_raw_hsk_1	abundance_raw_hsk_2	abundance_raw_hsk_3	abundance_raw_hsk_4	abundance_raw_hsk_5	abundance_raw_hsk_6	abundance_raw_hsk_7	abundance_raw_hsk_8	abundance_median_ctl_1	abundance_median_ctl_2	abundance_median_ctl_3	abundance_median_ctl_4	abundance_median_ctl_5	abundance_median_ctl_6	abundance_median_ctl_7	abundance_median_ctl_8	Average Normalized Abundance: ctrl	abundance_median_hsk_1	abundance_median_hsk_2	abundance_median_hsk_3	abundance_median_hsk_4	abundance_median_hsk_5	abundance_median_hsk_6	abundance_median_hsk_7	abundance_median_hsk_8	Average Normalized Abundance: heat	abundance_scaled-none_ctl_1	abundance_scaled-none_ctl_2	abundance_scaled-none_ctl_3	abundance_scaled-none_ctl_4	abundance_scaled-none_ctl_5	abundance_scaled-none_ctl_6	abundance_scaled-none_ctl_7	abundance_scaled-none_ctl_8	abundance_scaled-none_hsk_1	abundance_scaled-none_hsk_2	abundance_scaled-none_hsk_3	abundance_scaled-none_hsk_4	abundance_scaled-none_hsk_5
B8A568	raw	median	1.97861e+11	1.9869e+11	2.18007e+11	2.29691e+11	2.14825e+11	2.04769e+11	1.75305e+11	1.65039e+11	2.29156e+11	2.06608e+11	2.07179e+11	2.62458e+11	2.10074e+11	1.94429e+11	2.0909e+11	2.27277e+11	2.02033e+11	2.04399e+11	2.11401e+11	2.05464e+11	2.1039e+11	1.95931e+11	1.88596e+11	1.91793e+11	2.01251e+11	2.22238e+11	1.99056e+11	2.30672e+11	2.11923e+11	2.35303e+11	2.0814e+11	2.26782e+11	2.11369e+11	2.18185e+11
B8A569	raw	median	4.01168e+09	4.26753e+09	4.60317e+09	4.23322e+09	3.98461e+09	4104486055	4.71674e+09	4.03435e+09	6.42785e+09	4.65084e+09	4.14368e+09	5.0171e+09	4.50702e+09	4.43853e+09	3.99129e+09	4.84298e+09	4.09626e+09	4.39015e+09	4.46368e+09	3.78671e+09	3.90234e+09	3.92733e+09	5.07434e+09	4.68835e+09	4.29114e+09	6.23382e+09	4.48083e+09	4.61354e+09	4.05108e+09	5.04831e+09	4.75154e+09	4.329e+09	4.50402e+09	4.75152e+09
Q6IQX1	raw	median	4.91563e+09	5.13905e+09	4.65163e+09	5.50231e+09	4.86144e+09	4.93828e+09	3.85457e+09	3.65645e+09	5.38369e+09	5.78581e+09	4.98055e+09	5.5442e+09	4.97651e+09	4.59797e+09	4981317675	5.64025e+09	5.01926e+09	5.2867e+09	4.51068e+09	4.92194e+09	4.76106e+09	4.72513e+09	4.1468e+09	4.24919e+09	4.7026e+09	5.22118e+09	5.5743e+09	5.5453e+09	4.47669e+09	5.57418e+09	4.92222e+09	5.40279e+09	5.24548e+09	5.24527e+09
F1R6C7	raw	median														578645056											#DIV/0!						6.19451e+08			6.19451e+08
A2BGX6	raw	median	72082536	102702328	105496656	113612496	172615496	102198552	8.09534e+07	7.35661e+07	97982976		90316400	103873608	93805304	99206396	91857992	139232317	7.36022e+07	1.05653e+08	1.023e+08	1.01629e+08	1.69051e+08	9.77875e+07	8.70909e+07	8.54917e+07	1.02826e+08	9.50253e+07		1.00558e+08	8.38732e+07	1.05071e+08	1.06202e+08	9.96302e+07	1.29487e+08	1.02835e+08
G1K2X0	raw	median	3.92927e+10	4.05349e+10	4.19706e+10	4.48808e+10	4.16755e+10	4.16055e+10	3.66259e+10	3.29239e+10	4.1533e+10	4.40526e+10	4.20942e+10	5.07287e+10	4.16978e+10	4.10208e+10	4.27593e+10	4.65955e+10	4.01211e+10	4.16995e+10	4.06987e+10	4.01468e+10	4.0815e+10	3.98098e+10	3.94027e+10	3.82611e+10	4.01193e+10	4.02793e+10	4.24422e+10	4.68674e+10	4.09611e+10	4.67057e+10	4.39136e+10	4.63773e+10	4.33343e+10	4.38601e+10
F1R7N8	raw	median	3.01776e+10	3.0472e+10	3.30104e+10	3.61083e+10	3.13133e+10	3.14964e+10	28548991284	2.66337e+10	3.30868e+10	3.45668e+10	3.1951e+10	4.05782e+10	3.25604e+10	3.1319e+10	3.25068e+10	3.62532e+10	3.08138e+10	3.13475e+10	3.20101e+10	3.22997e+10	3.06667e+10	3.0137e+10	3.07134e+10	3.09513e+10	3.11174e+10	3.20881e+10	3.33032e+10	3.55739e+10	3.2765e+10	3.64709e+10	3.35276e+10	3.52572e+10	3.37158e+10	3.40877e+10
F1QZQ0	raw	median	1.83973e+09	1873313847	2.21063e+09	2.20007e+09	2.11585e+09	2.11675e+09	1640718264	1.51777e+09	2.19472e+09	2.03272e+09	2.11636e+09	2.5429e+09	2.04575e+09	2.03363e+09	2.16483e+09	2211993539	1.87852e+09	1.92714e+09	2.14364e+09	1.96801e+09	2.07216e+09	2.02538e+09	1.76511e+09	1.76381e+09	1.94297e+09	2.12847e+09	1.95841e+09	2.35634e+09	2.05327e+09	2.29144e+09	2.17705e+09	2.34799e+09	2.05717e+09	2.17127e+09
E7FAD0	raw	median	1.6753e+09	2.09924e+09	2.1777e+09	2.30328e+09	1.8441e+09	1.96237e+09	1.72722e+09	1.44157e+09	2.20912e+09	2.18674e+09	2.13601e+09	2.40239e+09	1.94288e+09	1.83071e+09	2.03517e+09	1.46292e+09	1.71062e+09	2.15955e+09	2.11171e+09	2.06034e+09	1.80603e+09	1.87768e+09	1.85817e+09	1.67526e+09	1.90742e+09	2.14244e+09	2.1068e+09	2.37822e+09	1.93982e+09	2.17622e+09	1.95981e+09	2.20737e+09	1.36053e+09	2.0339e+09
F1QVX3	raw	median	1.3721e+09	1.38249e+09	1.48306e+09	1.69689e+09	1.40239e+09	1.34521e+09	8.89418e+08	1.2337e+09	1.52963e+09	1.64538e+09	1.11689e+09	2.10451e+09	1.22297e+09	1.16207e+09	1.40224e+09	1.6837e+09	1.40103e+09	1.42222e+09	1.43812e+09	1.51791e+09	1.37344e+09	1.28715e+09	9.5685e+08	1.43369e+09	1.3538e+09	1.48346e+09	1.58524e+09	1.24353e+09	1.6993e+09	1.36985e+09	1.24402e+09	1.52089e+09	1.56586e+09	1.46402e+09
A0A0R4INI3	raw	median	1.34321e+10	1.41598e+10	1.35946e+10	1.46735e+10	1.40199e+10	1.35092e+10	1.2426e+10	1.19613e+10	1.40692e+10	1.43207e+10	1.3622e+10	1.70336e+10	1.42832e+10	1.30027e+10	1.43936e+10	1.47941e+10	1.37153e+10	1.45667e+10	1.31827e+10	1.31258e+10	1.37304e+10	1.29261e+10	1.3368e+10	1.39003e+10	1.35644e+10	1.36445e+10	1.37972e+10	1.51666e+10	1.37538e+10	1.59986e+10	1.39196e+10	1.56114e+10	1.37586e+10	1.44563e+10
A0A0G2L6C1	raw	median	3.73616e+08	4.14086e+08	3.0623e+08	3.80048e+08	3.7563e+08	330976060	2.89052e+08	3.24828e+08	5.74935e+08	3.40287e+08	3.81141e+08	500140746	3.23537e+08	3.03238e+08	3.66606e+08	409434567	3.81492e+08	4.25984e+08	2.9695e+08	3.39961e+08	3.67874e+08	3.16691e+08	3.10967e+08	3.77485e+08	3.52176e+08	5.5758e+08	3.27848e+08	4.2436e+08	4.03841e+08	3.62394e+08	3.24622e+08	3.97625e+08	3.80778e+08	3.97381e+08
Q9I8V1	raw	median	8.20888e+10	8.90971e+10	8.06427e+10	8.08406e+10	8.04737e+10	8.03663e+10	6.8199e+10	59930503701	9.00013e+10	7.68315e+10	8.54948e+10	8.37137e+10	7.79438e+10	7.96704e+10	8.45998e+10	8.16247e+10	8.38195e+10	9.1657e+10	7.8199e+10	7.23137e+10	7.88122e+10	7.68976e+10	7.33696e+10	6.96457e+10	7.80893e+10	8.72845e+10	7.40228e+10	9.51893e+10	6.7595e+10	8.73047e+10	8.52888e+10	9.17578e+10	7.59117e+10	8.30443e+10
B0UY61	raw	median	1.43368e+10	1.50584e+10	1.45743e+10	1.63661e+10	1.49037e+10	1.48913e+10	1.3053e+10	1.20094e+10	16102251625	1.63183e+10	1.50788e+10	1.77786e+10	1.54407e+10	1.45696e+10	1.56065e+10	1.58432e+10	1.46391e+10	1.54911e+10	1.41327e+10	1.46398e+10	1.4596e+10	1.42486e+10	1.40426e+10	1.39562e+10	1.44682e+10	1.56162e+10	1.57218e+10	1.67887e+10	1.43554e+10	1.72952e+10	1.5597e+10	1.6927e+10	1.47343e+10	1.58794e+10
A0A2R8QHZ3	raw	median	1271851783	3512640826	3034307968	1533305032	2819461765	3.35537e+09	2.60298e+09	2455409008	2685020426	2.99578e+09	1348302883	2.30281e+09	2524629956	3.07064e+09	2.35558e+09	2.19276e+09	1.29867e+09	3.61357e+09	2.94236e+09	1.37158e+09	2.76125e+09	3.21055e+09	2.80033e+09	2.85345e+09	2.60647e+09	2.60397e+09	2.88627e+09	1.50119e+09	1.85942e+09	2.82784e+09	3.28719e+09	2.55489e+09	2.03928e+09	2.445e+09
F1QZW1	raw	median	1.95771e+08	2.20134e+08	2.83294e+08	2.40603e+08	2.27665e+08	235016619	1.7506e+08	2.25131e+08	220331289	2.32837e+08	2.41318e+08	3.57259e+08	2.64946e+08	229565400	2.63548e+08	2.63734e+08	1.99898e+08	2.26459e+08	2.7471e+08	2.15225e+08	2.22964e+08	2.24873e+08	1.88332e+08	2.61626e+08	2.26761e+08	2.1368e+08	2.24325e+08	2.68682e+08	2.88471e+08	2.96766e+08	2.45754e+08	2.85847e+08	2.45275e+08	2.586e+08
Q6XNL8	raw	median	8.39733e+08	6.29423e+08	9.13118e+08	1.00967e+09	873374951	9.07736e+08	309449132	369596564	884962866	8.01667e+08	809162503	997683788	8.8554e+08	727434033	6.84175e+08	1.18621e+09	8.57436e+08	6.47508e+08	8.85448e+08	9.03175e+08	8.55342e+08	8.68557e+08	3.3291e+08	4.29511e+08	7.22486e+08	8.5825e+08	7.72361e+08	9.00915e+08	8.05585e+08	9.91892e+08	7.78733e+08	7.42064e+08	1.10318e+09	8.69123e+08
A0A0N4SU68	raw	median	1.29641e+06	1.5151e+06	1.71248e+06	2198215	1.87486e+06	2.03066e+06		1.57777e+06	1.40151e+06	1.60715e+06	1.76829e+06	2782124	1.92445e+06	1.66503e+06	1990552	1.95093e+06	1.32375e+06	1.55863e+06	1.66059e+06	1.96635e+06	1.83615e+06	1.94301e+06		1.83354e+06	1.73172e+06	1.3592e+06	1.5484e+06	1.9688e+06	2.24644e+06	2.15557e+06	1.78245e+06	2.15897e+06	1.81439e+06	1.87928e+06
A0A2R8Q9M0	raw	median	96369472	118367512	201358820	153441840	222668224	181800304	98363736	125535760	172645120		175304992	285828128	147285664	136988976	239833840		9.84012e+07	1.21768e+08	1.95257e+08	1.37257e+08	2.18071e+08	1.73954e+08	1.05821e+08	1.45886e+08	1.49552e+08	1.67434e+08		1.95183e+08	2.30793e+08	1.64975e+08	1.46649e+08	2.60126e+08		1.94193e+08
F8W3L1	raw	median	754974312	4.00537e+08	7.98405e+08	8.8727e+08	9.0688e+08	7.05511e+08	741058229	826687900	1.06762e+09	1.25501e+09	810862610	937993956	9.01653e+08	821723549	8.56106e+08	602642094	7.70891e+08	4.12046e+08	7.74211e+08	7.93683e+08	8.88156e+08	6.7506e+08	7.97242e+08	9.607e+08	7.58999e+08	1.03539e+09	1.20913e+09	9.02808e+08	7.57388e+08	1.00994e+09	8.79671e+08	9.28542e+08	5.60463e+08	9.10417e+08
A0A2R8QM44	raw	median	49721783	2.75188e+07	5.4452e+07	3.79264e+07	3.2722e+07	2.52466e+07	1.46238e+07	18567830	4.97004e+07	47191777	3.58079e+07	4.03975e+07	38799013	2.67549e+07	6.89066e+07	8.72696e+07	5.07701e+07	2.83095e+07	5.2802e+07	3.39261e+07	3.20464e+07	2.41569e+07	1.57326e+07	2.15778e+07	3.24152e+07	4.82001e+07	4.54666e+07	3.98682e+07	3.26191e+07	4.34587e+07	2.86417e+07	7.47368e+07	8.11615e+07	4.92691e+07
A0A2R8QLD9	raw	median	2.1488e+07	5.06334e+07	69120063	8.02874e+07	54084201	54059516	2.14275e+07	39780022	4.52929e+07	7.71912e+07	46103886	53281829	6.26838e+07	6.61525e+07	7.241e+07	1872946986	2.19411e+07	5.20882e+07	6.70255e+07	7.18188e+07	5.29675e+07	5.17262e+07	2.3052e+07	4.62287e+07	4.8356e+07	4.39257e+07	7.43694e+07	5.13317e+07	4.30227e+07	7.02121e+07	7.08176e+07	7.85367e+07	1.74186e+09	2.71759e+08
A0A0R4IEZ2	raw	median	1718242848	93150441	2862989659	2.66721e+09	1.91375e+09	1750204197	1949545251	2.00789e+09	1778234943	1.76568e+09	1837260127	4.21628e+09	2.14367e+09	1856955329	1.8717e+09	3138486599	1.75447e+09	9.58268e+07	2.77623e+09	2.38588e+09	1.87423e+09	1.67466e+09	2.09735e+09	2.33339e+09	1.87401e+09	1.72456e+09	1.70113e+09	2.04559e+09	3.40446e+09	2.40113e+09	1.98791e+09	2.03006e+09	2.91882e+09	2.27671e+09
Q9I8U7	raw	median	1.05883e+10	1.07285e+10	1.17798e+10	1.18956e+10	1.23963e+10	1.22058e+10	9.24776e+09	8.42918e+09	1.11581e+10	1.12453e+10	9.64765e+09	1.35049e+10	1.18998e+10	1.06492e+10	1.07244e+10	1.28606e+10	1.08115e+10	1.10367e+10	1.14229e+10	1.06409e+10	1.21404e+10	1.16789e+10	9.94889e+09	9.79561e+09	1.09345e+10	1.08213e+10	1.08342e+10	1.07416e+10	1.09046e+10	1.3329e+10	1.14001e+10	1.16318e+10	1.19604e+10	1.14529e+10
Q7ZVF9	raw	median	6.46989e+09	8.06236e+09	9.52834e+09	9.70174e+09	8.04894e+09	8.22505e+09	8449671048	6.9179e+09	9.77753e+09	7208339573	7.73396e+09	10058403557	1.01889e+10	8488352531	8.0729e+09	8.91284e+09	6.60629e+09	8.29401e+09	9.2396e+09	8.67842e+09	7.88275e+09	7.87005e+09	9.09029e+09	8.03934e+09	8.21259e+09	9.48239e+09	6.94483e+09	8.61093e+09	8.12171e+09	1.14126e+10	9.08695e+09	8.75596e+09	8.28902e+09	8.83804e+09
F1R446	raw	median	6.27058e+09	5.87923e+09	6.72097e+09	6.95875e+09	6.87623e+09	6.50827e+09	5.81092e+09	5.75544e+09	6.45729e+09	6.30961e+09	6.51094e+09	7.76757e+09	6.44445e+09	6.21067e+09	6.12179e+09	6.60179e+09	6.40278e+09	6.04815e+09	6.51731e+09	6.22476e+09	6.73425e+09	6.22737e+09	6.25147e+09	6.68843e+09	6.38682e+09	6.26237e+09	6.07896e+09	7.24923e+09	6.27196e+09	7.21843e+09	6.64864e+09	6.63977e+09	6.13973e+09	6.56364e+09
B8JLS3	raw	median	4.77185e+06	6319208	2788093		6.68074e+06	19998550	14494272	1.79548e+07		33798328	4550807		17061850				4.87245e+06	6.50077e+06	2.70361e+06		6.5428e+06	1.91354e+07	1.55932e+07	2.08654e+07	1.08876e+07		3.25628e+07	5.06683e+06		1.9111e+07				1.89135e+07
F1QZ50	raw	median	3.12401e+09	3.15021e+09	2.76004e+09	3.09515e+09	3.39088e+09	2.82804e+09	2.33051e+09	2.45848e+09	2.60234e+09	3.31821e+09	2.94374e+09	3.48695e+09	2.96549e+09	2.64055e+09	3.10912e+09	2.5088e+09	3.18987e+09	3.24072e+09	2.6764e+09	2.76868e+09	3.32087e+09	2.70598e+09	2.5072e+09	2.85702e+09	2.90834e+09	2.52379e+09	3.19691e+09	3.27754e+09	2.81555e+09	3.32164e+09	2.82676e+09	3.37218e+09	2.33321e+09	2.95845e+09
B0S758	raw	median	9.78742e+07	9.20705e+07	1.40934e+08	1.05769e+08	1.09022e+08	2.18386e+08	83398763	1.11995e+08	1.32073e+08	1.17927e+08	1.06367e+08	1.67481e+08	1.27886e+08	1.27256e+08	1.05311e+08	9.5943e+07	9.99377e+07	9.47158e+07	1.36663e+08	9.46132e+07	1.06771e+08	2.0896e+08	8.97217e+07	1.30151e+08	1.20192e+08	1.28086e+08	1.13616e+08	1.18428e+08	1.35233e+08	1.43245e+08	1.3623e+08	1.14221e+08	8.92278e+07	1.22286e+08
Q5U3A4	raw	median	2.22695e+10	2.16834e+10	2.21959e+10	2.36409e+10	2.13845e+10	2.26842e+10	1.88629e+10	1.65898e+10	2.18184e+10	2.20062e+10	2.0161e+10	2.57765e+10	2.08866e+10	2.14111e+10	2.11092e+10	2.55628e+10	2.2739e+10	2.23064e+10	2.15233e+10	2.11473e+10	2.0943e+10	2.17051e+10	2.0293e+10	1.92791e+10	2.1242e+10	2.11598e+10	2.12017e+10	2.24471e+10	2.08133e+10	2.3395e+10	2.2921e+10	2.28953e+10	2.37736e+10	2.23259e+10
A0A286YBE9	raw	median	1.7588e+09	1.87642e+09	2.09451e+09	2.49698e+09	2.17184e+09	2.22717e+09	1.63841e+09	1.59e+09	2.47242e+09	2.00799e+09	1.82809e+09	2.24292e+09	2.01354e+09	1.74161e+09	2.00237e+09	2.08147e+09	1.79588e+09	1.93034e+09	2.03104e+09	2.23361e+09	2.127e+09	2.13104e+09	1.76262e+09	1.84775e+09	1.98241e+09	2.39779e+09	1.93458e+09	2.03538e+09	1.81106e+09	2.25536e+09	1.86443e+09	2.1718e+09	1.93579e+09	2.05077e+09
A0A2R8PVX9	raw	median																									#DIV/0!									#DIV/0!
X1WHF1	raw	median	4.29359e+10	3.74339e+10	4.08281e+10	5.29013e+10	4.85007e+10	4.37336e+10	4.49845e+10	4.83371e+10	4.42789e+10	4.84679e+10	3.58988e+10	4.67421e+10	4.35926e+10	4.10706e+10	3.5962e+10	5.59094e+10	4.38411e+10	3.85095e+10	3.95909e+10	4.73214e+10	4.74993e+10	4.1846e+10	4.8395e+10	5.61728e+10	4.5397e+10	4.29423e+10	4.66961e+10	3.99694e+10	3.77421e+10	4.88281e+10	4.39669e+10	3.90048e+10	5.19962e+10	4.38932e+10
A0A2R8QR17	raw	median	1.49721e+09	1.37869e+09	1.452e+09	1.54698e+09	1.5877e+09	1.64637e+09	1.24119e+09	1.34802e+09	1.88104e+09	1.59354e+09	1.40295e+09	1.67706e+09	1.55893e+09	1.3598e+09	1575596809	1.35099e+09	1.52878e+09	1.41831e+09	1.408e+09	1.38381e+09	1.55492e+09	1.57531e+09	1.33529e+09	1.56655e+09	1.47137e+09	1.82426e+09	1.53529e+09	1.56203e+09	1.35415e+09	1.74615e+09	1.45569e+09	1.70891e+09	1.25643e+09	1.55536e+09
Q5RGQ4	raw	median	1.84401e+09	1.39017e+09	1.84769e+09	3.21008e+09	1.62994e+09	1.57606e+09	1.63662e+09	1.79716e+09	1.67908e+09	2.10996e+09	1.77595e+09	1.80671e+09	1.53491e+09	1.80541e+09	1.76304e+09	2.04638e+09	1.88289e+09	1.43012e+09	1.7917e+09	2.87148e+09	1.59629e+09	1.50804e+09	1.76071e+09	2.08849e+09	1.86621e+09	1.6284e+09	2.03283e+09	1.97733e+09	1.45884e+09	1.71925e+09	1.93272e+09	1.91222e+09	1.90315e+09	1.82059e+09
Q6IQJ2	raw	median	2095104362	2019566183	2084152215	2.15874e+09	1.95839e+09	1.96818e+09	1.77575e+09	1.72512e+09	2132343476	1972220088	1.81898e+09	2501594480	1798832287	1.90469e+09	1665162604	2273850757	2.13927e+09	2.07759e+09	2.021e+09	1.93104e+09	1.91796e+09	1.88323e+09	1.91038e+09	2.00477e+09	1.98566e+09	2.06798e+09	1.90012e+09	2.02524e+09	2.01992e+09	2.01487e+09	2.03901e+09	1.80605e+09	2.1147e+09	1.99849e+09
Q7T306	raw	median	1.81611e+10	1.7938e+10	2.16338e+10	1.92568e+10	2.14867e+10	1.7474e+10	1.55576e+10	1.48412e+10	2.1263e+10	1.83409e+10	1.69456e+10	2.15207e+10	1.59191e+10	1.74908e+10	1.69788e+10	1.90087e+10	1.8544e+10	1.84534e+10	2.09782e+10	1.72257e+10	2.1043e+10	1.67198e+10	1.67371e+10	1.72471e+10	1.83685e+10	2.06212e+10	1.76704e+10	1.8867e+10	1.7377e+10	1.7831e+10	1.87242e+10	1.84154e+10	1.76782e+10	1.83981e+10
A0A0R4IPH2	raw	median	1.34968e+10	1.32065e+10	1.2998e+10	1.44486e+10	1.0725e+10	1.17746e+10	1.22688e+10	1.1597e+10	1.27725e+10	1.16402e+10	1.05494e+10	1.367e+10	1.10197e+10	1.29604e+10	1.13106e+10	1.34494e+10	1.37814e+10	1.35859e+10	1.26041e+10	1.29246e+10	1.05035e+10	1.12664e+10	1.3199e+10	1.3477e+10	1.26677e+10	1.2387e+10	1.12147e+10	1.17457e+10	1.10379e+10	1.23432e+10	1.38744e+10	1.22676e+10	1.25081e+10	1.21723e+10
F1R4K1	raw	median	2.52499e+09	2.61206e+09	2.43227e+09	2943927931	2656178071	2.29226e+09	1981456669	2044405661	2.65057e+09	2715447244	2.4636e+09	2.82095e+09	2.77541e+09	1557297067	2647762622	2.75531e+09	2.57822e+09	2.68711e+09	2.35856e+09	2.63341e+09	2.60133e+09	2.19332e+09	2.13168e+09	2.37582e+09	2.44493e+09	2.57056e+09	2.61618e+09	2.74295e+09	2.27779e+09	3.10874e+09	1.66712e+09	2.87179e+09	2.56247e+09	2.5522e+09
E7F5L1	raw	median	1.21318e+08	7.76914e+07	7.18193e+07	2.01044e+08	1.78165e+08	1.5443e+08	5.97842e+07	6.80352e+07	8.63034e+07	1.12294e+08	135051692	116163585	1.28305e+08	1.42542e+08	2.50899e+08	2.0568e+08	1.23876e+08	7.99236e+07	6.9643e+07	1.79838e+08	1.74486e+08	1.47764e+08	6.43167e+07	7.90642e+07	1.14864e+08	8.36982e+07	1.08189e+08	1.50365e+08	9.37968e+07	1.43715e+08	1.52594e+08	2.72128e+08	1.91284e+08	1.49471e+08
A0A0G2L1F5	raw	median	2.21403e+09	2.12215e+09	2.55272e+09	2.27392e+09	2.43249e+09	2.21184e+09	1.62839e+09	1813854203	2.23143e+09	2.35524e+09	2.18132e+09	2.89426e+09	2.04524e+09	2.04633e+09	2394975241	2.2949e+09	2.26071e+09	2.18312e+09	2.47537e+09	2.03407e+09	2.38227e+09	2.11638e+09	1.75185e+09	2.10789e+09	2.16396e+09	2.16407e+09	2.26915e+09	2.42867e+09	2.33698e+09	2.29087e+09	2.19064e+09	2.59762e+09	2.13428e+09	2.30153e+09
Q9PWD8	raw	median	1.68684e+10	2.16475e+10	1.73449e+10	1.91771e+10	1.70693e+10	1.74758e+10	1.35973e+10	1.3567e+10	18382505427	18901043729	1.81066e+10	2.0444e+10	1.91357e+10	1.5065e+10	1.95609e+10	1.85117e+10	1.72241e+10	2.22695e+10	1.68193e+10	1.71543e+10	1.67168e+10	1.67215e+10	1.46282e+10	1.57663e+10	1.71625e+10	1.78276e+10	1.82101e+10	2.01598e+10	1.65076e+10	2.14339e+10	1.61274e+10	2.1216e+10	1.7216e+10	1.85873e+10
Q6P0G6	raw	median	2.22431e+10	2.24933e+10	2.30776e+10	2.51458e+10	1.92373e+10	1.94546e+10	1.76358e+10	1.52397e+10	2.14708e+10	2.02099e+10	2.18236e+10	2.51745e+10	2.35425e+10	2.23288e+10	1.84061e+10	2.32849e+10	2.2712e+10	2.31396e+10	2.23783e+10	2.24934e+10	1.88401e+10	1.86149e+10	1.89728e+10	1.77102e+10	2.06077e+10	2.08227e+10	1.94711e+10	2.42982e+10	2.03273e+10	2.63699e+10	2.39034e+10	1.99634e+10	2.16552e+10	2.21014e+10
E7FG81	raw	median	2.29221e+09	1.86573e+09	2.12013e+09	2.23304e+09	1.61265e+09	2.12703e+09	1.59097e+09	1.42584e+09	1.78182e+09	2.03287e+09	1.6352e+09	2216941754	1.77948e+09	2.11996e+09	2.12981e+09	2.17335e+09	2.34054e+09	1.91933e+09	2.05588e+09	1.9975e+09	1.57935e+09	2.03523e+09	1.71159e+09	1.65698e+09	1.91205e+09	1.72804e+09	1.95856e+09	1.82061e+09	1.79008e+09	1.99319e+09	2.26946e+09	2.31002e+09	2.02124e+09	1.9864e+09
Q1LXJ7	raw	median	709821985	881946280	7.78617e+08	7.60714e+08	5.78944e+08	6.2588e+08	630921651	5.1949e+08	9.21687e+08	9.56621e+08	687400132	5.92523e+08	878048236	610159304	1.00371e+09	772119942	7.24787e+08	9.07286e+08	7.55022e+08	6.80475e+08	5.66991e+08	5.98866e+08	6.78755e+08	6.03703e+08	6.89486e+08	8.93865e+08	9.21651e+08	7.65346e+08	4.78435e+08	9.83501e+08	6.53188e+08	1.08864e+09	7.18078e+08	8.12837e+08
Q6NW90	raw	median	442521090	4.23901e+08	5.10316e+08	5.95033e+08	4.95929e+08	5.01442e+08	4.71533e+08	500363936	4.66259e+08	4.40911e+08	4.42469e+08	621846983	4.68592e+08	4.71636e+08	4.77727e+08	4.82224e+08	4.51851e+08	4.36081e+08	4.94852e+08	5.32271e+08	4.85689e+08	4.79799e+08	5.07282e+08	5.81477e+08	4.96163e+08	4.52184e+08	4.24793e+08	4.92642e+08	5.02113e+08	5.24869e+08	5.04896e+08	5.18148e+08	4.48472e+08	4.83515e+08
X1WF98	raw	median	2.07905e+09	2.13073e+09	2.17926e+09	2.53949e+09	2.11766e+09	2.00115e+09	1.89889e+09	1.72898e+09	2.27137e+09	1.96272e+09	2.18958e+09	2.6764e+09	2.07839e+09	2.14345e+09	2.24004e+09	2.29735e+09	2.12288e+09	2.19195e+09	2.11322e+09	2.27163e+09	2.07393e+09	1.91478e+09	2.04286e+09	2.00926e+09	2.09256e+09	2.2028e+09	1.89097e+09	2.43786e+09	2.16107e+09	2.32801e+09	2.2946e+09	2.42958e+09	2.13655e+09	2.23518e+09
A2BHA3	raw	median	8.96969e+09	8.78471e+09	8.62109e+09	8.06068e+09	9947453679	1.03963e+10	8.29342e+09	8.41321e+09	9.39867e+09	8.32896e+09	8.4401e+09	1.03731e+10	7.47594e+09	9.90223e+09	8.8625e+09	8.01399e+09	9.1588e+09	9.03712e+09	8.35985e+09	7.21046e+09	9.74206e+09	9.94763e+09	8.92219e+09	9.77705e+09	9.01939e+09	9.11496e+09	8.02449e+09	9.39714e+09	8.37581e+09	8.37379e+09	1.06005e+10	9.61237e+09	7.45308e+09	8.86902e+09
Q6PE34	raw	median	6.66744e+08	5.36133e+08	7.06395e+08	1.24243e+09	5.44704e+08	7.59742e+08	9.82352e+08	9.87751e+08	7.12685e+08	6.82321e+08	909365643	1.10342e+09	7.06045e+08	693885375	6.95562e+08	6.39938e+08	6.80801e+08	5.51538e+08	6.84989e+08	1.11138e+09	5.33457e+08	7.26951e+08	1.05683e+09	1.14787e+09	8.11728e+08	6.91172e+08	6.57379e+08	1.01248e+09	8.90959e+08	7.90841e+08	7.42818e+08	7.54415e+08	5.95148e+08	7.66901e+08
O93409	raw	median	1.9157e+10	1.78431e+10	2.382e+10	2.46286e+10	21574155676	2.07479e+10	1.88772e+10	1.6534e+10	2.18006e+10	21813867265	1.86275e+10	2.57563e+10	2.05069e+10	2.0153e+10	1.98706e+10	2.53819e+10	1.95609e+10	1.83557e+10	2.30982e+10	2.20308e+10	2.11287e+10	1.98524e+10	2.03083e+10	1.92142e+10	2.04437e+10	2.11425e+10	2.10164e+10	2.07397e+10	2.07971e+10	2.29698e+10	2.15742e+10	2.15518e+10	2.36054e+10	2.16746e+10
F1QEX9	raw	median	7.98305e+08	7.60863e+08	8.49336e+08	9.38364e+08	8.55266e+08	7.91733e+08	6.95611e+08	5.61368e+08	8.07138e+08	9.92902e+08	7.58718e+08	1.07108e+09	7.7729e+08	6.9451e+08	8.89867e+08	9.72077e+08	8.15135e+08	7.82725e+08	8.23598e+08	8.39387e+08	8.37607e+08	7.57561e+08	7.48349e+08	6.52369e+08	7.82091e+08	7.82774e+08	9.56605e+08	8.4475e+08	8.64852e+08	8.70642e+08	7.43486e+08	9.65159e+08	9.04041e+08	8.66539e+08
A0A2R8QSR4	raw	median	1.20584e+10	1.15574e+10	1.0626e+10	1.07521e+10	11626393105	1.11623e+10	1.14351e+10	1.08487e+10	1.2646e+10	1.07316e+10	9.91813e+09	1.47859e+10	1.21981e+10	1.08352e+10	1.14774e+10	1.07702e+10	1.23126e+10	1.18894e+10	1.0304e+10	9.61796e+09	1.13863e+10	1.06805e+10	1.2302e+10	1.26073e+10	1.13875e+10	1.22642e+10	1.03393e+10	1.10428e+10	1.19389e+10	1.36631e+10	1.15993e+10	1.24485e+10	1.00164e+10	1.16641e+10
X1WGM1	raw	median	4.39931e+10	4.40848e+10	4.38055e+10	4.60434e+10	5.11373e+10	4.82965e+10	3.34888e+10	3.59987e+10	5.09891e+10	3.54153e+10	4.13888e+10	5.21035e+10	4.26819e+10	5.32005e+10	4.29004e+10	4.29675e+10	4.49206e+10	4.53515e+10	4.24781e+10	4.11869e+10	5.00814e+10	4.6212e+10	3.60277e+10	4.18343e+10	4.35116e+10	4.945e+10	3.41207e+10	4.6082e+10	4.20712e+10	4.78079e+10	5.69522e+10	4.65303e+10	3.99601e+10	4.53718e+10
A8WGC6	raw	median	1.04584e+10	1.0574e+10	1.1895e+10	1.26635e+10	1.14809e+10	1.09369e+10	8.94594e+09	8.52129e+09	1.18042e+10	1.12509e+10	1.06059e+10	1.39123e+10	1.03786e+10	1.13337e+10	1.02341e+10	1.33208e+10	1.06789e+10	1.08778e+10	1.15345e+10	1.13278e+10	1.12439e+10	1.04649e+10	9.62418e+09	9.90265e+09	1.07068e+10	1.14479e+10	1.08396e+10	1.18085e+10	1.12335e+10	1.16251e+10	1.21329e+10	1.11e+10	1.23885e+10	1.1572e+10
A0A2R8RK22	raw	median	1.314e+09	1.63164e+09	1.43633e+09	1.44749e+09	1.07972e+09	1.15267e+09	860432172	1.01781e+09	1.39348e+09	1.36473e+09	1.09668e+09	1654173085	1.05607e+09	1.16024e+09	7.94737e+08	1.47972e+09	1.3417e+09	1.67852e+09	1.39281e+09	1.29482e+09	1.05743e+09	1.10292e+09	9.25666e+08	1.18281e+09	1.24708e+09	1.35142e+09	1.31484e+09	1.22103e+09	1.33567e+09	1.1829e+09	1.24206e+09	8.6198e+08	1.37615e+09	1.23576e+09
F1QXB0	raw	median	1597469445	1.41952e+09	1.59152e+09	1.52452e+09	1.39143e+09	1.33937e+09	1.20132e+09	1.23036e+09	1.62334e+09	1.61064e+09	1.46614e+09	1.87518e+09	1.28988e+09	1.37774e+09	1.47689e+09	1.65845e+09	1.63115e+09	1.46031e+09	1.54329e+09	1.36371e+09	1.3627e+09	1.28156e+09	1.2924e+09	1.42981e+09	1.42062e+09	1.57434e+09	1.55176e+09	1.63239e+09	1.51412e+09	1.44479e+09	1.47489e+09	1.60185e+09	1.54238e+09	1.54207e+09
E7FD18	raw	median			1609896960													3419606			1.56111e+09						1.56111e+09								3.18026e+06	3.18026e+06
Q8AX99	raw	median	1.70077e+09	1.76706e+09	1.74592e+09	1.94794e+09	1.8132e+09	1830338645	1.51178e+09	1.51221e+09	1.86446e+09	1.7665e+09	1782310314	2.09483e+09	1.73513e+09	1.62256e+09	1.9085e+09	1.79585e+09	1.73663e+09	1.81783e+09	1.69301e+09	1.74247e+09	1.77577e+09	1.75134e+09	1.62639e+09	1.75735e+09	1.7376e+09	1.80818e+09	1.70192e+09	1.98441e+09	1.69148e+09	1.94352e+09	1.73698e+09	2.06998e+09	1.67016e+09	1.82583e+09
F8W3L6	raw	median	1.65278e+09	1.78476e+09	1.66203e+09	1.85687e+09	1.80871e+09	1.6676e+09	1.45238e+09	1.45087e+09	1.804e+09	1535318505	1.6944e+09	1960047996	1.85721e+09	1.55837e+09	1.93111e+09	1.73362e+09	1.68762e+09	1.83604e+09	1.61166e+09	1.66101e+09	1.77136e+09	1.59563e+09	1.56249e+09	1.68607e+09	1.67649e+09	1.74954e+09	1.47919e+09	1.88654e+09	1.58265e+09	2.08026e+09	1.66827e+09	2.09451e+09	1.61229e+09	1.76916e+09
F1QC64	raw	median	1.02977e+09	1.04613e+09	1.19885e+09	1.23762e+09	1345342577	1.16837e+09	1.05945e+09	1052739585	1.04328e+09	1.30677e+09	1.11165e+09	1.60864e+09	1.13379e+09	8.18467e+08	1.19877e+09	1.25347e+09	1.05148e+09	1.07619e+09	1.16252e+09	1.10707e+09	1.31756e+09	1.11794e+09	1.13977e+09	1.2234e+09	1.14949e+09	1.01179e+09	1.259e+09	1.23771e+09	1.29891e+09	1.26995e+09	8.76185e+08	1.3002e+09	1.16574e+09	1.17744e+09
Q5TZ29	raw	median	6.8695e+08	6.4513e+08	7.99828e+08	4.06052e+08	7.51325e+08	566625451	6.2862e+08	4.32987e+08	7.16811e+08	7.97292e+08	6.1669e+08	9.9701e+08	6.04909e+08	6.1486e+08	6.1681e+08	7.2558e+08	7.01432e+08	6.63666e+08	7.75591e+08	3.63222e+08	7.35812e+08	5.42169e+08	6.76279e+08	5.03177e+08	6.20169e+08	6.95173e+08	7.68147e+08	6.86617e+08	8.0504e+08	6.77558e+08	6.5822e+08	6.68999e+08	6.74796e+08	7.04319e+08
F1Q9G9	raw	median	6.9273e+06	17168776	9120826	8998621	16783535		12629905	6972776	8357230	11529756		8.28203e+06		7598142	4.61246e+06	8850780	7.07335e+06	1.76621e+07	8.84444e+06	8.04947e+06	1.6437e+07		1.35874e+07	8.10311e+06	1.13938e+07	8.10496e+06	1.11083e+07		6.68736e+06		8.13396e+06	5.00273e+06	8.2313e+06	7.8781e+06
A0A0R4IKF0	raw	median	1.27571e+10	1.42294e+10	1.37696e+10	1.18495e+10	1.25525e+10	1.43286e+10	1.32399e+10	1.02371e+10	1.68124e+10	1.32157e+10	1.21877e+10	1.58409e+10	9.52395e+09	1.05754e+10	9.64392e+09	1.04323e+10	1.30261e+10	1.46382e+10	1.33523e+10	1.05996e+10	1.22933e+10	1.37101e+10	1.42437e+10	1.18966e+10	1.297e+10	1.63049e+10	1.27326e+10	1.35697e+10	1.27908e+10	1.06678e+10	1.13212e+10	1.04599e+10	9.70214e+09	1.21936e+10
A0A286YAZ4	raw	median	3.24079e+09	3.36867e+09	3457070485	3.40778e+09	3.3846e+09	3.18218e+09	2.65048e+09	2.87126e+09	3.47299e+09	3.70764e+09	3.14687e+09	3896079947	2960213195	3.11026e+09	3044573905	3.44859e+09	3.30912e+09	3.46546e+09	3.35231e+09	3.04834e+09	3.31472e+09	3.04483e+09	2.85143e+09	3.33671e+09	3.21536e+09	3.36815e+09	3.57211e+09	3.5037e+09	3.14591e+09	3.31573e+09	3.3296e+09	3.30218e+09	3.20722e+09	3.34307e+09
Q803B0	raw	median	2.85482e+09	2.49669e+09	2.53574e+09	2.42515e+09	2.55845e+09	2.3185e+09	2296991317	2.04161e+09	2.75173e+09	2.4096e+09	2.50053e+09	2.72925e+09	2.04835e+09	2.41506e+09	2.31101e+09	2.66509e+09	2.915e+09	2.56842e+09	2.4589e+09	2.16935e+09	2.50563e+09	2.21843e+09	2.47114e+09	2.37257e+09	2.45993e+09	2.66867e+09	2.32152e+09	2.78407e+09	2.20374e+09	2.29435e+09	2.58537e+09	2.50654e+09	2.47855e+09	2.48035e+09
E7FBD3	raw	median	6.01136e+08	6.59394e+08	5.32035e+08	6.74378e+08	6.12265e+08	6.18357e+08	5.69609e+08	4.94358e+08	5.39742e+08	7.58994e+08	6.56013e+08	8.41507e+08	6.44623e+08	7.34448e+08	6.06503e+08	8.62603e+08	6.13809e+08	6.7834e+08	5.15912e+08	6.03246e+08	5.99623e+08	5.91668e+08	6.12794e+08	5.74497e+08	5.98736e+08	5.2345e+08	7.31248e+08	7.30399e+08	6.79479e+08	7.22042e+08	7.86241e+08	6.5782e+08	8.02229e+08	7.04113e+08
Q9DGL6	raw	median	5.90929e+09	5.08296e+09	6.14429e+09	7.0303e+09	5.46567e+09	6.09136e+09	5.29747e+09	4.83048e+09	5.98738e+09	6.28262e+09	5470065314	7.43732e+09	5.92041e+09	5.31393e+09	5.72217e+09	7.07202e+09	6.03387e+09	5.229e+09	5.9581e+09	6.28876e+09	5.35281e+09	5.82845e+09	5.6991e+09	5.61354e+09	5.75045e+09	5.80664e+09	6.05296e+09	6.09033e+09	6.0053e+09	6.63144e+09	5.68867e+09	6.20632e+09	6.57704e+09	6.13234e+09
D1GJ56	raw	median	5.76168e+09	5.90168e+09	6.38086e+09	7.11528e+09	6.65794e+09	5.42831e+09	5.91158e+09	5.93049e+09	6.71921e+09	8.08104e+09	5.81398e+09	8.88739e+09	6.77858e+09	5.54536e+09	5.26525e+09	7.20102e+09	5.88315e+09	6.07125e+09	6.18751e+09	6.36478e+09	6.52047e+09	5.19402e+09	6.35977e+09	6.89186e+09	6.1841e+09	6.51639e+09	7.78563e+09	6.47324e+09	7.17616e+09	7.59268e+09	5.93642e+09	5.71075e+09	6.69701e+09	6.73603e+09
F1QKY8	raw	median	1.50002e+08	1.6703e+08	113375119	1.54112e+08	1.71785e+08	160891521	1.20988e+08	1.25472e+08	7.46301e+07	152166075	156711896	145608556	164128760	132415432	1.57877e+08	169634678	1.53164e+08	1.71829e+08	1.0994e+08	1.37857e+08	1.68238e+08	1.53947e+08	1.30161e+08	1.45812e+08	1.46368e+08	7.23774e+07	1.46604e+08	1.74482e+08	1.17572e+08	1.8384e+08	1.41753e+08	1.71235e+08	1.57762e+08	1.45703e+08
A0A0R4IAS2	raw	median	2.59429e+09	2776284546	3120068798	2.75513e+09	3.24269e+09	2.91539e+09	2.38112e+09	2.36525e+09	3.17312e+09	3.08398e+09	2.5105e+09	3.12249e+09	2.79851e+09	2561394033	2.69289e+09	2814705264	2.64899e+09	2.85605e+09	3.02552e+09	2.46452e+09	3.17573e+09	2.78956e+09	2.56165e+09	2.74867e+09	2.78384e+09	3.07734e+09	2.97124e+09	2.79517e+09	2.52127e+09	3.1346e+09	2.74202e+09	2.92073e+09	2.6177e+09	2.84751e+09
E9QBV1	raw	median	4.76252e+08	4.94399e+08	5.52108e+08	5.89686e+08	4.3937e+08	5.59969e+08	437257554	502294419	5.77907e+08	5.53055e+08	5.01192e+08	6.22829e+08	4.86996e+08	5.3119e+08	477261546	5.84784e+08	4.86292e+08	5.08604e+08	5.35377e+08	5.27487e+08	4.30298e+08	5.358e+08	4.70408e+08	5.8372e+08	5.09748e+08	5.60463e+08	5.32838e+08	5.58023e+08	5.02907e+08	5.45484e+08	5.6865e+08	5.17643e+08	5.43855e+08	5.41233e+08
A0A0R4IDZ8	raw	median	7.21684e+08	7.11497e+08	7.52184e+08	7.9269e+08	8.13408e+08	7.04977e+08	6.43015e+08	6.05498e+08	7.61664e+08	7.43625e+08	8.2355e+08	911668598	7.4928e+08	7.32011e+08	8.04665e+08	7.16991e+08	7.36899e+08	7.3194e+08	7.29391e+08	7.09079e+08	7.96613e+08	6.7455e+08	6.91766e+08	7.03653e+08	7.21736e+08	7.38672e+08	7.16441e+08	9.16934e+08	7.36131e+08	8.39268e+08	7.83632e+08	8.72748e+08	6.66808e+08	7.83829e+08
B0R068	raw	median	1.67294e+09	1539923984	1648075797	1.4635e+09	1729016186	1824534764	1.57205e+09	1321461532	1647662328	1823053995	1841536930	1661939230	1.63529e+09	1.49165e+09	1.60494e+09	1.55324e+09	1.70821e+09	1.58417e+09	1.59813e+09	1.30913e+09	1.69332e+09	1.74579e+09	1.69123e+09	1.53568e+09	1.60821e+09	1.59793e+09	1.75641e+09	2.05035e+09	1.34194e+09	1.83169e+09	1.59684e+09	1.74074e+09	1.44453e+09	1.67005e+09
A9JRS6	raw	median	1.96595e+10	2.73318e+10	2.20814e+10	2.38996e+10	2.28462e+10	20704342357	1.66266e+10	1.7993e+10	23702576515	2.29827e+10	2.23505e+10	25313197245	2.17978e+10	1.74722e+10	21502448209	2.28562e+10	2.0074e+10	2.81171e+10	2.14123e+10	2.13787e+10	2.23745e+10	1.98107e+10	1.78872e+10	2.09098e+10	2.14955e+10	2.29871e+10	2.21426e+10	2.48849e+10	2.04393e+10	2.44157e+10	1.87044e+10	2.33218e+10	2.12565e+10	2.2269e+10
A0A2R8Q720	raw	median	9.57593e+08	1.08875e+09	9.54734e+08	1.05472e+09	1.01337e+09	1.02759e+09	8.82015e+08	8.62163e+08	9.73087e+08	9.27258e+08	8.66867e+08	1.18289e+09	9.6893e+08	1.00042e+09	1.07377e+09	1.21215e+09	9.77782e+08	1.12003e+09	9.25803e+08	9.43473e+08	9.92444e+08	9.83237e+08	9.48885e+08	1.00193e+09	9.86697e+08	9.43713e+08	8.93361e+08	9.65163e+08	9.55132e+08	1.0853e+09	1.07097e+09	1.16462e+09	1.12731e+09	1.0257e+09
F1QK60	raw	median	234807344	265537584	137146512	157938208	156887744	235533696	198400736	201243792		328864384	208777792	134939248	211335008	181929408	183954240	140835360	2.39758e+08	2.73167e+08	1.32991e+08	1.41279e+08	1.53648e+08	2.25368e+08	2.13443e+08	2.33867e+08	2.0169e+08		3.16842e+08	2.32452e+08	1.08957e+08	2.36716e+08	1.94759e+08	1.99519e+08	1.30978e+08	2.02889e+08
F1Q4X1	raw	median	1.29378e+09	1.33145e+09	1.40356e+09	1.5457e+09	1180405158	1.27565e+09	1.06189e+09	1.07736e+09	1.29704e+09	1.2381e+09	1.26212e+09	1.70149e+09	1.28464e+09	1.31136e+09	1.27614e+09	1.51182e+09	1.32105e+09	1.3697e+09	1.36103e+09	1.38266e+09	1.15603e+09	1.22059e+09	1.1424e+09	1.25201e+09	1.27569e+09	1.25789e+09	1.19284e+09	1.40524e+09	1.37387e+09	1.43892e+09	1.40384e+09	1.38411e+09	1.40601e+09	1.35784e+09
Q6P271	raw	median	2.49426e+09	2470276621	2.7281e+09	2.72152e+09	2330698727	2751337838	2289443561	2.18071e+09	2469995298	2596374671	2417098309	2907823286	2.51409e+09	2685475571	2627174628	2.76972e+09	2.54685e+09	2.54125e+09	2.64543e+09	2.43446e+09	2.28258e+09	2.63259e+09	2.46302e+09	2.53421e+09	2.51005e+09	2.39544e+09	2.50146e+09	2.69118e+09	2.34794e+09	2.81604e+09	2.87485e+09	2.84946e+09	2.57587e+09	2.63153e+09
A9C3Q4	raw	median	1.80511e+08	1.83372e+08	1.98376e+08	190797320	166627894	2.00328e+08	157544713	1.03952e+08	190663500	2.08908e+08	1.73767e+08	2.38467e+08	1.76296e+08	1.2592e+08	1.3503e+08	177566534	1.84317e+08	1.8864e+08	1.92365e+08	1.70672e+08	1.63187e+08	1.91682e+08	1.69489e+08	1.20803e+08	1.72645e+08	1.84908e+08	2.01271e+08	1.93471e+08	1.92552e+08	1.97469e+08	1.34799e+08	1.46455e+08	1.65138e+08	1.77008e+08
Q08BA1	raw	median	8.87995e+09	8.40277e+09	11204565609	1.21651e+10	1.06366e+10	9.82263e+09	9.1426e+09	8.0186e+09	1.13914e+10	1.09042e+10	8.84002e+09	1.39969e+10	8.58437e+09	9.31672e+09	1.00847e+10	1.21639e+10	9.06716e+09	8.64419e+09	1.0865e+10	1.0882e+10	1.0417e+10	9.39868e+09	9.83575e+09	9.31847e+09	9.80354e+09	1.10475e+10	1.05056e+10	9.84241e+09	1.13019e+10	9.61534e+09	9.97373e+09	1.0938e+10	1.13125e+10	1.05671e+10
Q1LXJ1	raw	median	8.34874e+08	9.93758e+08	1.054e+09	1081337185	6.78754e+08	6.25206e+08	6.53245e+08	6.17935e+08	9.94166e+08	9.35247e+08	9.18047e+08	1004821055	6.72988e+08	5.50226e+08	7.40373e+08	633280580	8.52476e+08	1.02231e+09	1.02206e+09	9.6728e+08	6.6474e+08	5.98221e+08	7.02771e+08	7.18107e+08	8.18496e+08	9.64156e+08	9.01059e+08	1.02215e+09	8.11348e+08	7.53814e+08	5.89028e+08	8.03016e+08	5.88957e+08	8.0419e+08
Q8AY63	raw	median	5030483404	5.47626e+09	6.01373e+09	4.97217e+09	5.42996e+09	5167725626	4.94994e+09	4.54643e+09	6.32632e+09	5852267405	5.10355e+09	6.99435e+09	5.43046e+09	5.06388e+09	4.82852e+09	5.99442e+09	5.13654e+09	5.6336e+09	5.83149e+09	4.44771e+09	5.31784e+09	4.94468e+09	5.32522e+09	5.28344e+09	5.24007e+09	6.13535e+09	5.63833e+09	5.68225e+09	5.64762e+09	6.08265e+09	5.42099e+09	5.23707e+09	5.57486e+09	5.67739e+09
A0A2R8RQR8	raw	median	77612112	90695435	79863010	81015405	71378936	58863844	70083780	73587947	57284120	27051160	72641366	87460228	59670488	48186155	67841582	77342080	7.92484e+07	9.33013e+07	7.74429e+07	7.24701e+07	6.99051e+07	5.63232e+07	7.53972e+07	8.55171e+07	7.62007e+07	5.5555e+07	2.60623e+07	8.08783e+07	7.06202e+07	6.68369e+07	5.15842e+07	7.35817e+07	7.19288e+07	6.21309e+07
A0A0R4J8E6	raw	median	7.50042e+08	7.38765e+08	6.78466e+08	7.73975e+08	7.78362e+08	7.04119e+08	5.78654e+08	504420758	7.55398e+08	7.66579e+08	6.5425e+08	9.99323e+08	6.52434e+08	7.55632e+08	6.51787e+08	7.66883e+08	7.65855e+08	7.59991e+08	6.57907e+08	6.92338e+08	7.62291e+08	6.73728e+08	6.22524e+08	5.86191e+08	6.90103e+08	7.32596e+08	7.38556e+08	7.28437e+08	8.06908e+08	7.30791e+08	8.08919e+08	7.06936e+08	7.13208e+08	7.45794e+08
F1Q7G3	raw	median	9.65575e+08	9.93686e+08	1.54906e+09	1.78964e+09	1.08136e+09	1.06551e+09	7.67006e+08	824763432	1.0394e+09	9.2183e+08	1.60196e+09	1.84945e+09	1.92585e+09	1.08016e+09	1.58312e+09	1.14522e+09	9.85932e+08	1.02224e+09	1.50212e+09	1.60088e+09	1.05903e+09	1.01952e+09	8.25157e+08	9.58464e+08	1.12167e+09	1.00802e+09	8.88131e+08	1.78361e+09	1.49335e+09	2.15714e+09	1.15633e+09	1.71707e+09	1.06507e+09	1.40859e+09
Q9DEU2	raw	median	162918749	1.40127e+08	1.15084e+08	136570028	1.28666e+08	1.43846e+08	107336194	9.73712e+07	164196438	1.42827e+08	150816529	1.65194e+08	1.29736e+08	147256579	9.92055e+07	6.16943e+07	1.66354e+08	1.44153e+08	1.11597e+08	1.22165e+08	1.2601e+08	1.37637e+08	1.15474e+08	1.13156e+08	1.29568e+08	1.5924e+08	1.37605e+08	1.67918e+08	1.33387e+08	1.45317e+08	1.57641e+08	1.07599e+08	5.73762e+07	1.3326e+08
P13104	raw	median	1.90388e+10	1.96167e+10	1.88498e+10	2.23915e+10	2.40902e+10	17313537435	1.38795e+10	1.57355e+10	2.15628e+10	2.15267e+10	2.13375e+10	2.84693e+10	2.10095e+10	1.44206e+10	2.20201e+10	2.20416e+10	1.94402e+10	2.01803e+10	1.82786e+10	2.00297e+10	2.35928e+10	1.65663e+10	1.49317e+10	1.82863e+10	1.89132e+10	2.09119e+10	2.07398e+10	2.3757e+10	2.29877e+10	2.35327e+10	1.54375e+10	2.38832e+10	2.04989e+10	2.14686e+10
A0A0R4INP3	raw	median	3.40627e+09	3.80504e+09	4.11188e+09	4.19804e+09	3.46669e+09	3.70457e+09	2.76059e+09	2.59929e+09	3.36764e+09	3.50293e+09	2.88695e+09	4.27328e+09	3.26104e+09	3.25407e+09	3.34825e+09	3.74109e+09	3.47809e+09	3.91437e+09	3.98728e+09	3.75524e+09	3.39511e+09	3.54468e+09	2.96988e+09	3.02065e+09	3.50816e+09	3.26598e+09	3.37487e+09	3.21431e+09	3.45048e+09	3.65268e+09	3.48355e+09	3.63155e+09	3.47924e+09	3.44408e+09
A0A0R4IGQ8	raw	median	2.17589e+09	2.34985e+09	2.35419e+09	2.41314e+09	2.20607e+09	2.41457e+09	1.78402e+09	1.44265e+09	2.2613e+09	2.23667e+09	2.09832e+09	2.69509e+09	1.98856e+09	1980385614	2.14997e+09	2354169193	2.22176e+09	2.41737e+09	2.28285e+09	2.15861e+09	2.16052e+09	2.31036e+09	1.91928e+09	1.67652e+09	2.14341e+09	2.19304e+09	2.1549e+09	2.33625e+09	2.17616e+09	2.22738e+09	2.12004e+09	2.33188e+09	2.1894e+09	2.21613e+09
A0A2R8Q860	raw	median	6.34183e+09	5.8091e+09	6.49047e+09	6.23736e+09	6.49967e+09	6.27466e+09	5.57487e+09	5.08882e+09	6.48805e+09	6.52973e+09	6.10127e+09	7.41677e+09	5.98637e+09	6.68685e+09	6.19938e+09	7.08904e+09	6.47554e+09	5.976e+09	6.29379e+09	5.57946e+09	6.36546e+09	6.00384e+09	5.99753e+09	5.91376e+09	6.07567e+09	6.29221e+09	6.29103e+09	6.7931e+09	5.9887e+09	6.70532e+09	7.1584e+09	6.72392e+09	6.59287e+09	6.56819e+09
B3DFS9	raw	median	589429101	6.61412e+08	6.65686e+08	7.29813e+08	5.38265e+08	5.3797e+08	4.68033e+08	476710035	5.2916e+08	5.82459e+08	6.36335e+08	7.54062e+08	508313721	5.79354e+08	6.15391e+08	7.03947e+08	6.01856e+08	6.80416e+08	6.45514e+08	6.52834e+08	5.27151e+08	5.1475e+08	5.03517e+08	5.53988e+08	5.85003e+08	5.13187e+08	5.61167e+08	7.0849e+08	6.08871e+08	5.69362e+08	6.2021e+08	6.6746e+08	6.54677e+08	6.12928e+08
F1R0H8	raw	median	3.77188e+08	3.70312e+08	4.32937e+08	5.27412e+08	4.67663e+08	374242765	2.99863e+08	3.29777e+08	3.24195e+08	3.91381e+08	3.7314e+08	6.67346e+08	4.07525e+08	3.02137e+08	3.19968e+08	3.49559e+08	3.8514e+08	3.80952e+08	4.19818e+08	4.71782e+08	4.58007e+08	3.5809e+08	3.22597e+08	3.83236e+08	3.97453e+08	3.14409e+08	3.77074e+08	4.15451e+08	5.38851e+08	4.56468e+08	3.23444e+08	3.47041e+08	3.25093e+08	3.87229e+08
Q6DHB6	raw	median	2.02142e+09	1.95104e+09	1.58392e+09	1.93286e+09	1.52338e+09	1.42331e+09	1.26213e+09	1.50041e+09	1.68459e+09	1.6958e+09	1.63234e+09	1.55746e+09	1.5948e+09	1.32137e+09	1.64606e+09	1.28127e+09	2.06404e+09	2.00709e+09	1.53592e+09	1.72898e+09	1.49192e+09	1.36188e+09	1.35782e+09	1.74364e+09	1.66141e+09	1.63374e+09	1.63381e+09	1.81744e+09	1.25758e+09	1.78633e+09	1.41455e+09	1.78533e+09	1.19159e+09	1.56505e+09
Q66I73	raw	median	5.24532e+09	4.34009e+09	5.17227e+09	4828950200	4892272327	4.81689e+09	3.77442e+09	3.57151e+09	5.2039e+09	4.9332e+09	4.74614e+09	5.03234e+09	4.60753e+09	4913004318	4.90159e+09	5.26985e+09	5.35591e+09	4.46479e+09	5.01554e+09	4.3196e+09	4.79126e+09	4.60899e+09	4.06058e+09	4.15047e+09	4.59589e+09	5.04682e+09	4.75287e+09	5.28432e+09	4.06338e+09	5.16089e+09	5.25947e+09	5.31632e+09	4.90101e+09	4.97313e+09
F1QSR3	raw	median	3.49579e+09	3.55399e+09	3.92011e+09	4.57106e+09	3.62819e+09	3.75463e+09	3.30171e+09	2.90501e+09	3.7482e+09	3.56296e+09	3355367239	4.95234e+09	3.94402e+09	3.83017e+09	3826361620	4349284109	3.5695e+09	3.6561e+09	3.80132e+09	4.08892e+09	3.55328e+09	3.59257e+09	3.55203e+09	3.37594e+09	3.64871e+09	3.63506e+09	3.43271e+09	3.73584e+09	3.99879e+09	4.41769e+09	4.10028e+09	4.15011e+09	4.04487e+09	3.93942e+09
B8A518	raw	median	1.27739e+10	1.39274e+10	1.21827e+10	1.35058e+10	1.45571e+10	1.35955e+10	1.33916e+10	1.28519e+10	1.40874e+10	1.45028e+10	1.32346e+10	1.39164e+10	1.41007e+10	1.23843e+10	1.19373e+10	1.52936e+10	1.30432e+10	1.43275e+10	1.18136e+10	1.20812e+10	1.42565e+10	1.30087e+10	1.44069e+10	1.49353e+10	1.34841e+10	1.36622e+10	1.39727e+10	1.47353e+10	1.12369e+10	1.57941e+10	1.32576e+10	1.29474e+10	1.42232e+10	1.37287e+10
Q75U66	raw	median	2.56804e+09	2.07405e+09	2.60077e+09	2.88017e+09	2.50416e+09	2.82787e+09	2.35554e+09	1.73599e+09	2.76568e+09	2.55026e+09	2.17583e+09	3.3105e+09	2.3546e+09	2.6239e+09	2.73495e+09	3545604357	2.62218e+09	2.13364e+09	2.52196e+09	2.57637e+09	2.45245e+09	2.70581e+09	2.53412e+09	2.0174e+09	2.44549e+09	2.6822e+09	2.45704e+09	2.42255e+09	2.67308e+09	2.63738e+09	2.80894e+09	2.96636e+09	3.29744e+09	2.74312e+09
E7EXD7	raw	median	3.0274e+10	2.91141e+10	3.05135e+10	3.34844e+10	2.8441e+10	2.82023e+10	1.82968e+10	2.18411e+10	2.74996e+10	2.61022e+10	2.17681e+10	3.0863e+10	3.81816e+10	3.04113e+10	2.539e+10	3.39135e+10	3.09123e+10	2.99507e+10	2.95889e+10	2.99526e+10	2.78538e+10	2.69851e+10	1.9684e+10	2.53817e+10	2.75386e+10	2.66695e+10	2.5148e+10	2.42364e+10	2.49205e+10	4.27672e+10	3.25559e+10	2.75383e+10	3.15399e+10	2.9422e+10
Q6NYQ7	raw	median	2.72066e+09	2498327991	2.62401e+09	2.95609e+09	2.48785e+09	2.46053e+09	2.1852e+09	2.15097e+09	2.90176e+09	2.59136e+09	2.40464e+09	2.89056e+09	2278192359	2.67396e+09	2.70055e+09	2719999526	2.77802e+09	2.57011e+09	2.5445e+09	2.64429e+09	2.43648e+09	2.35433e+09	2.35087e+09	2.49966e+09	2.52228e+09	2.81416e+09	2.49663e+09	2.67731e+09	2.334e+09	2.5518e+09	2.86253e+09	2.92905e+09	2.52962e+09	2.64939e+09
A0A0R4IS83	raw	median	2.71506e+06		3.62556e+06	3.56616e+06	3777948	2.72561e+06	3.44206e+06							3643579		2.88732e+06	2.7723e+06		3.51569e+06	3.19001e+06	3.69994e+06	2.60797e+06	3.70303e+06		3.24816e+06						3.90052e+06		2.68523e+06	3.29288e+06
F1QV31	raw	median	3.17313e+09	3.2715e+09	2.89692e+09	3.63292e+09	3.05286e+09	2.79536e+09	2.40689e+09	2.44128e+09	2.78355e+09	2.67499e+09	2.04381e+09	3.74932e+09	2.83229e+09	2.03926e+09	3.23365e+09	2174119586	3.24003e+09	3.3655e+09	2.80914e+09	3.24973e+09	2.98983e+09	2.67471e+09	2.58937e+09	2.83703e+09	2.96942e+09	2.69952e+09	2.5772e+09	2.27556e+09	3.02741e+09	3.17244e+09	2.18307e+09	3.50725e+09	2.02195e+09	2.68305e+09
Q6NWJ5	raw	median	970793088	8.92527e+08	9.06398e+08	9.52705e+08	3.07236e+08	9.46787e+08	8.34458e+08	733070752	934457152	1029002846	3.00584e+08	9.88888e+08	2.63131e+08	3.31166e+08	8.68715e+08	905403875	9.9126e+08	9.18171e+08	8.78932e+08	8.52216e+08	3.00893e+08	9.05923e+08	8.97722e+08	8.51907e+08	8.24628e+08	9.0625e+08	9.91387e+08	3.34667e+08	7.98482e+08	2.94733e+08	3.5452e+08	9.42218e+08	8.42034e+08	6.83036e+08
A0A0R4IUZ8	raw	median							6.16156e+06	10505905			7.40093e+06	47356448	6.94759e+06	4947928	8645057	33315023							6.6287e+06	1.2209e+07	9.41884e+06			8.24014e+06	3.82382e+07	7.78199e+06	5.29686e+06	9.37652e+06	3.09833e+07	1.66528e+07
F1R3G4	raw	median																									#DIV/0!									#DIV/0!
I3ISA3	raw	median	5.01221e+08	4.98336e+08	4.65217e+08	4.71186e+08	453833532	5.20963e+08	3.46779e+08	4.15696e+08	3.89141e+08	3.89209e+08	5.11936e+08	5.76637e+08	4.90324e+08	4.5622e+08	466717623	5.35842e+08	5.11789e+08	5.12655e+08	4.5112e+08	4.21487e+08	4.44463e+08	4.98477e+08	3.7307e+08	4.83084e+08	4.62018e+08	3.77394e+08	3.74981e+08	5.69985e+08	4.65609e+08	5.49211e+08	4.88392e+08	5.06207e+08	4.98338e+08	4.78765e+08
A0A0G2L009	raw	median	1.00043e+09	9.35424e+08	1.04619e+09	1.23516e+09	9.18654e+08	9.58057e+08	7.41875e+08	9.26197e+08	9.31466e+08	1.04257e+09	9.17437e+08	1448789723	1.0353e+09	1.00064e+09	1015486322	1107772848	1.02153e+09	9.623e+08	1.01449e+09	1.10488e+09	8.99686e+08	9.16706e+08	7.9812e+08	1.07634e+09	9.74255e+08	9.03349e+08	1.00446e+09	1.02147e+09	1.16983e+09	1.15964e+09	1.07121e+09	1.10141e+09	1.03024e+09	1.0577e+09
Q6TH14	raw	median	5.36694e+09	4.69789e+09	4.87596e+09	4.95546e+09	4.80325e+09	4.49128e+09	3.91846e+09	3.61741e+09	5.08643e+09	4.72877e+09	3.99073e+09	5.43594e+09	4.09324e+09	4.30763e+09	4.23816e+09	4009645047	5.48009e+09	4.83287e+09	4.7282e+09	4.43277e+09	4.70408e+09	4.29743e+09	4.21554e+09	4.20382e+09	4.61185e+09	4.93289e+09	4.55591e+09	4.44325e+09	4.38928e+09	4.58483e+09	4.6114e+09	4.59675e+09	3.72901e+09	4.48042e+09
B8JKS7	raw	median	7.7771e+08	730014275	857537215	9.59243e+08	1001189030	6.86577e+08	652009248	5.26841e+08	7.99224e+08	8.5968e+08	7.6481e+08	9.98275e+08	5.71749e+08	8.99224e+08	965125642	9.61313e+08	7.94106e+08	7.50989e+08	8.31551e+08	8.58064e+08	9.80517e+08	6.56943e+08	7.01442e+08	6.12246e+08	7.73232e+08	7.75098e+08	8.28254e+08	8.51534e+08	8.06062e+08	6.40415e+08	9.62637e+08	1.04679e+09	8.94029e+08	8.50602e+08
B3DFN3	raw	median	3.46768e+09	4.20005e+09	3.88711e+09	4.07726e+09	3.6507e+09	4.23521e+09	3.40023e+09	2.86721e+09	3.74542e+09	3.47254e+09	3.66435e+09	5.37072e+09	4.01325e+09	3.78804e+09	3.58662e+09	5.03275e+09	3.54079e+09	4.32073e+09	3.76932e+09	3.6472e+09	3.57532e+09	4.05241e+09	3.65802e+09	3.332e+09	3.73697e+09	3.63236e+09	3.3456e+09	4.07986e+09	4.33661e+09	4.49523e+09	4.05518e+09	3.89009e+09	4.68051e+09	4.06443e+09
E7EZX1	raw	median	115693		556910408	310560088	6715458	2.63406e+06		2.53789e+06		971873	278420	9.44984e+06	509309	2.61369e+06	1.50762e+07	2.39644e+07	118132		5.40034e+08	2.77803e+08	6.5768e+06	2.52037e+06		2.9493e+06	1.38334e+08		936345	309991	7.63032e+06	570477	2.798e+06	1.63518e+07	2.22871e+07	7.26916e+06
B0S6K5	raw	median	25485248	13912380		28958376	21664746	18482956	11266193	14435870	28858074		21107466	27623598	11870023	13533364	20947448	33137372	2.60225e+07	1.43121e+07		2.59039e+07	2.12174e+07	1.76852e+07	1.21203e+07	1.6776e+07	1.91482e+07	2.7987e+07		2.35009e+07	2.23048e+07	1.32956e+07	1.44877e+07	2.27198e+07	3.08181e+07	2.21591e+07
A0A0R4ID71	raw	median	1.27408e+09	1452412213	1.2541e+09	1.33364e+09	1.47414e+09	1.55714e+09	1.05977e+09	1067062836	1.523e+09	1.40759e+09	1.44331e+09	1.55188e+09	1487356607	1438346901	1.34878e+09	1.47267e+09	1.30094e+09	1.49414e+09	1.2161e+09	1.19297e+09	1.4437e+09	1.48993e+09	1.14012e+09	1.24004e+09	1.31474e+09	1.47702e+09	1.35614e+09	1.60697e+09	1.25307e+09	1.66599e+09	1.53978e+09	1.4629e+09	1.3696e+09	1.46643e+09
I3ISA6	raw	median	9.56928e+08	9.88478e+08	1133105295	1.16119e+09	1.13135e+09	1.09416e+09	8.17982e+08	9.00753e+08	1.32126e+09	1.17881e+09	1.06363e+09	1.57999e+09	1.08876e+09	9.51617e+08	1.08779e+09	1226674083	9.77103e+08	1.01688e+09	1.09877e+09	1.03871e+09	1.10799e+09	1.04694e+09	8.79998e+08	1.04677e+09	1.02665e+09	1.28138e+09	1.13572e+09	1.18424e+09	1.27577e+09	1.21952e+09	1.01872e+09	1.17983e+09	1.14082e+09	1.1795e+09
Q5XJ10	raw	median	7.56522e+09	6.82728e+09	7.01797e+09	6.93649e+09	7773660246	7.70427e+09	5.05823e+09	5.40286e+09	7.74577e+09	7472489301	5.11859e+09	7.748e+09	5.13753e+09	5.9214e+09	5.7046e+09	7.44054e+09	7.72472e+09	7.02345e+09	6.80531e+09	6.20485e+09	7.61315e+09	7.37175e+09	5.44172e+09	6.27871e+09	6.80796e+09	7.51196e+09	7.19933e+09	5.699e+09	6.25616e+09	5.75454e+09	6.33897e+09	6.18727e+09	6.91977e+09	6.48337e+09
Q6P0W3	raw	median	570670168	1.08404e+09	4.91429e+08	6.00557e+08	8.66107e+08	4.74509e+08	4.34883e+08	3.89666e+08	1.14262e+09	448962963	6.5077e+08	9.90833e+08	551279648	574726320	5.58243e+08	480690329	5.82701e+08	1.11519e+09	4.76538e+08	5.37212e+08	8.48224e+08	4.54028e+08	4.67854e+08	4.52834e+08	6.16823e+08	1.10813e+09	4.32551e+08	7.24562e+08	8.00053e+08	6.17488e+08	6.15256e+08	6.05476e+08	4.47046e+08	6.6882e+08
B0S754	raw	median	6.9149e+08	5.83199e+08	6.28762e+08	6.01425e+08	5.97467e+08	6.39321e+08	5.81398e+08	6.02163e+08	6.55171e+08	6.41377e+08	5.64723e+08	7.27818e+08	5.63269e+08	6.3317e+08	582672689	6.73526e+08	7.06069e+08	5.99956e+08	6.09709e+08	5.37988e+08	5.8513e+08	6.11727e+08	6.25477e+08	6.99778e+08	6.21979e+08	6.35395e+08	6.17931e+08	6.28758e+08	5.8768e+08	6.30917e+08	6.77821e+08	6.31973e+08	6.26385e+08	6.29607e+08
F1Q924	raw	median	6.86928e+08	7.48395e+08	7.20812e+08	7.93733e+08	6.38263e+08	7.46655e+08	6.19938e+08	5.90474e+08	7.71246e+08	7.37182e+08	6.97807e+08	9.13601e+08	7.02907e+08	7.53088e+08	7.61866e+08	8.24887e+08	7.01411e+08	7.69898e+08	6.98969e+08	7.10012e+08	6.25085e+08	7.14429e+08	6.66939e+08	6.86194e+08	6.96617e+08	7.47965e+08	7.10234e+08	7.76933e+08	7.37692e+08	7.87325e+08	8.06196e+08	8.26328e+08	7.67152e+08	7.69978e+08
F1R5K7	raw	median	6.56381e+08	6.39496e+08	682552550	8.34715e+08	7.05639e+08	7.03734e+08	6.44812e+08	6.05639e+08	7.30184e+08	7.00967e+08	6.20487e+08	8.87729e+08	7.10983e+08	6.92409e+08	6.07789e+08	7.22252e+08	6.7022e+08	6.5787e+08	6.61869e+08	7.46671e+08	6.9107e+08	6.7336e+08	6.93699e+08	7.03817e+08	6.87322e+08	7.08143e+08	6.75343e+08	6.90845e+08	7.16801e+08	7.96371e+08	7.41237e+08	6.59215e+08	6.71701e+08	7.07457e+08
Q6PI52	raw	median	4.09806e+09	5.39074e+09	6708695430	5.21163e+09	4.60141e+09	4.43652e+09	4.67089e+09	4.0559e+09	6.48544e+09	5.77362e+09	4.30194e+09	7.56963e+09	5.01498e+09	5.5129e+09	5.61855e+09	6.86181e+09	4.18446e+09	5.54563e+09	6.5054e+09	4.66192e+09	4.5064e+09	4.24504e+09	5.02501e+09	4.7134e+09	4.92341e+09	6.28967e+09	5.56256e+09	4.78975e+09	6.11214e+09	5.61727e+09	5.90167e+09	6.09394e+09	6.38154e+09	5.84357e+09
Q7ZVK9	raw	median	1.82797e+08	128092306	198884652	209596040	182596789	160138034	1.87401e+08	2.04667e+08	258680564	188680701	225309283	272280579	1.96072e+08	9.87373e+07	282970765	272131396	1.86651e+08	1.31773e+08	1.92858e+08	1.87488e+08	1.78827e+08	1.53226e+08	2.01609e+08	2.37845e+08	1.83785e+08	2.50872e+08	1.81783e+08	2.50858e+08	2.19854e+08	2.1962e+08	1.057e+08	3.06913e+08	2.53085e+08	2.23586e+08
A5WWJ4	raw	median	1.10127e+10	1.03968e+10	8.25798e+09	1.10368e+10	8.28407e+09	8.29604e+09	8.18176e+09	7.37062e+09	9.58621e+09	9.38979e+09	9.95448e+09	9.88174e+09	9.18265e+09	9.57993e+09	8.69982e+09	1.05371e+10	1.12448e+10	1.06955e+10	8.00774e+09	9.87266e+09	8.11303e+09	7.93797e+09	8.80206e+09	8.56545e+09	9.15491e+09	9.29684e+09	9.04654e+09	1.10832e+10	7.97906e+09	1.02855e+10	1.02555e+10	9.43592e+09	9.79961e+09	9.64777e+09
E9QG51	raw	median							30147454																3.24331e+07		3.24331e+07									#DIV/0!
F1Q4X8	raw	median	889930854	9.02844e+08	7.97157e+08	6.8454e+08	8.82278e+08	8.63227e+08	5.25712e+08	6.61509e+08	8.21456e+08	7.23911e+08	7.27559e+08	7.18628e+08	7.25568e+08	7.42148e+08	7.70657e+08	6.96011e+08	9.08693e+08	9.28785e+08	7.73001e+08	6.12336e+08	8.64061e+08	8.25969e+08	5.65569e+08	7.68745e+08	7.80895e+08	7.9666e+08	6.97448e+08	8.10058e+08	5.80259e+08	8.12707e+08	7.94484e+08	8.35863e+08	6.47297e+08	7.46847e+08
E7EYD0	raw	median	1.57956e+09	1.73011e+09	1.93024e+09	1894232954	1.7315e+09	1668374537	1.55885e+09	1.24447e+09	1.67639e+09	1.8104e+09	1.78997e+09	1.99261e+09	1.73865e+09	1.72193e+09	1.81496e+09	2.24157e+09	1.61287e+09	1.77982e+09	1.87175e+09	1.69443e+09	1.69575e+09	1.59637e+09	1.67704e+09	1.44621e+09	1.67178e+09	1.62579e+09	1.74421e+09	1.99294e+09	1.60894e+09	1.94746e+09	1.84336e+09	1.96853e+09	2.08468e+09	1.85199e+09
F1QQL4	raw	median	1.91661e+08	2.62908e+08	2.5914e+08	1.91908e+08	2.80479e+08	156830473	1.36234e+08	1.79472e+08	2.18409e+08	3.94376e+08	3.93731e+08	3.91834e+08	3.11568e+08	2.10091e+08	3.65663e+08	2.57744e+08	1.95702e+08	2.70462e+08	2.51287e+08	1.71666e+08	2.74687e+08	1.50061e+08	1.46563e+08	2.08566e+08	2.08624e+08	2.11816e+08	3.79959e+08	4.38378e+08	3.16389e+08	3.48987e+08	2.24907e+08	3.96602e+08	2.39704e+08	3.19593e+08
Q6PC12	raw	median	3.1932e+09	3.27416e+09	2.92061e+09	3.78096e+09	3.01085e+09	3.35446e+09	3.17931e+09	2.7096e+09	3.5463e+09	2.69888e+09	2709710316	4.15539e+09	2.37629e+09	3.33523e+09	2791851735	3.75692e+09	3.26052e+09	3.36823e+09	2.8321e+09	3.38215e+09	2.94869e+09	3.20967e+09	3.42035e+09	3.14885e+09	3.19632e+09	3.43925e+09	2.60022e+09	3.01697e+09	3.35529e+09	2.66168e+09	3.57043e+09	3.02807e+09	3.49397e+09	3.14573e+09
H9GX78	raw	median	54741420	22739872	4.77867e+07	1.1136e+07	30210787	1.08718e+06	4.9886e+06	14580488	22727162	4.38756e+07		39875232	2.35245e+07	8364818	4.79432e+06	25436330	5.58955e+07	2.33932e+07	4.63387e+07	9.96136e+06	2.9587e+07	1.04026e+06	5.36681e+06	1.69441e+07	2.35659e+07	2.20411e+07	4.22717e+07		3.21974e+07	2.63497e+07	8.9547e+06	5.19997e+06	2.3656e+07	2.2953e+07
A0A0R4IQS8	raw	median	99646776	9.85315e+07	8.60154e+07	136900277	1.01026e+08	1.09773e+08	1.31591e+08	8.4655e+07	1.23287e+08	123091264	79164879	143247055	1.01271e+08	121383036	58349510	1.00196e+08	1.01748e+08	1.01363e+08	8.34089e+07	1.2246e+08	9.89399e+07	1.05035e+08	1.41568e+08	9.83782e+07	1.06613e+08	1.19565e+08	1.18592e+08	8.81416e+07	1.15666e+08	1.13434e+08	1.29943e+08	6.32865e+07	9.31831e+07	1.05226e+08
A0A2R8QDC7	raw	median	1.37533e+09	1.30334e+09	1.44911e+09	1.32618e+09	1.45506e+09	1.26035e+09	1198249524	1.28766e+09	1.41365e+09	1.34262e+09	1.31283e+09	4.8362e+09	1284772764	1.17484e+09	1.35542e+09	4.72889e+09	1.40433e+09	1.34079e+09	1.4052e+09	1.1863e+09	1.42502e+09	1.20595e+09	1.2891e+09	1.4964e+09	1.34414e+09	1.37098e+09	1.29354e+09	1.46169e+09	3.90501e+09	1.43907e+09	1.25769e+09	1.4701e+09	4.39791e+09	2.0745e+09
B0S5Q5	raw	median	2.86998e+08	292923207	3.06363e+08	283251354	2.77852e+08	2.54895e+08	278490171	2.05367e+08	2.42546e+08	2.25382e+08	2.14759e+08	245846415	300286450	2.86487e+08	259377204	316827704	2.93049e+08	3.0134e+08	2.97079e+08	2.53375e+08	2.72115e+08	2.43893e+08	2.99604e+08	2.38658e+08	2.74889e+08	2.35225e+08	2.17143e+08	2.39111e+08	1.9851e+08	3.36351e+08	3.0669e+08	2.81323e+08	2.94653e+08	2.63626e+08
F1QKE8	raw	median	1.12255e+07	1.81824e+07	1.15636e+07	3.90226e+06	2.61183e+07	3.03672e+07	1.28229e+07	21372041	2.96902e+07	2.50153e+07	2.35201e+07	14525997	571007	1.55758e+07	1.28883e+06	9.5266e+06	1.14622e+07	1.87048e+07	1.12132e+07	3.49065e+06	2.5579e+07	2.90565e+07	1.37951e+07	2.48366e+07	1.72673e+07	2.8794e+07	2.41008e+07	2.61871e+07	1.17291e+07	639584	1.66743e+07	1.39788e+06	8.85983e+06	1.47978e+07
Q7ZU99	raw	median	2.11049e+09	2.06308e+09	2.29944e+09	2.34396e+09	2.13692e+09	1.89973e+09	1.89205e+09	1.99665e+09	2.47412e+09	2.47026e+09	2.13069e+09	3.15293e+09	2.20315e+09	1.75251e+09	1.97203e+09	2.35332e+09	2.15499e+09	2.12235e+09	2.22976e+09	2.09672e+09	2.0928e+09	1.81773e+09	2.0355e+09	2.32032e+09	2.10877e+09	2.39944e+09	2.37995e+09	2.37229e+09	2.54585e+09	2.46775e+09	1.87609e+09	2.13889e+09	2.18861e+09	2.29611e+09
F1QYE2	raw	median	7.47559e+08	7.13144e+08	621340225	8.22769e+08	6.65756e+08	6.3693e+08	5.71237e+08	5.50514e+08	6.89817e+08	678650884	6.58321e+08	8.37545e+08	6.76e+08	6.20622e+08	7.40184e+08	7.63028e+08	7.6332e+08	7.33634e+08	6.02512e+08	7.35986e+08	6.5201e+08	6.0944e+08	6.14546e+08	6.39756e+08	6.689e+08	6.68995e+08	6.53842e+08	7.32969e+08	6.7628e+08	7.57187e+08	6.64388e+08	8.02812e+08	7.09623e+08	7.08262e+08
A0A2R8RID5	raw	median	39247968	44557096	39566180	51076684	49855016	42732748	30828542	30435896	44125104	51285324	39688812	56871728	33203794	32968644	39764952	49870772	4.00754e+07	4.58373e+07	3.83672e+07	4.56892e+07	4.88256e+07	4.08883e+07	3.31658e+07	3.53698e+07	4.10273e+07	4.27932e+07	4.94105e+07	4.41892e+07	4.59214e+07	3.71915e+07	3.52936e+07	4.31295e+07	4.63803e+07	4.30386e+07
F8W4M7	raw	median	2.71077e+09	2.54093e+09	2.95589e+09	2.84708e+09	2.60535e+09	2.32053e+09	2.43498e+09	2.17206e+09	2.71455e+09	3.01253e+09	2.7166e+09	3.76934e+09	2.60731e+09	2.45149e+09	2.50051e+09	2.93798e+09	2.76792e+09	2.61394e+09	2.86631e+09	2.54678e+09	2.55155e+09	2.22037e+09	2.61959e+09	2.52417e+09	2.58883e+09	2.63261e+09	2.90241e+09	3.02464e+09	3.04357e+09	2.92045e+09	2.62437e+09	2.71208e+09	2.73235e+09	2.82406e+09
A0A2R8Q0D2	raw	median			3.30562e+06			3805343		4962836	5.08844e+06	5.57009e+06			6447875		7.75859e+06				3.20545e+06			3.6411e+06		5.76735e+06	4.20463e+06	4.93484e+06	5.36647e+06			7.22226e+06		8.41505e+06		6.48466e+06
A0A2R8PV67	raw	median																									#DIV/0!									#DIV/0!
F1QQE5	raw	median	3.50478e+08	2.57427e+08	2.58716e+08	204119359	343481704	3.12977e+08	1.51171e+08	1.55768e+08	2.77772e+08	2.14492e+08	2.65438e+08	2.02733e+08	173512068	2.33854e+08	2.34129e+08	1.54137e+08	3.57867e+08	2.64823e+08	2.50876e+08	1.82589e+08	3.3639e+08	2.99468e+08	1.62632e+08	1.81019e+08	2.54458e+08	2.69388e+08	2.06651e+08	2.95536e+08	1.63698e+08	1.94351e+08	2.50345e+08	2.53939e+08	1.43348e+08	2.22157e+08
Q503K1	raw	median	1.842e+09	1.71931e+09	1.63029e+09	1.93935e+09	1.70208e+09	1.67937e+09	1754978877	1.56467e+09	1.61526e+09	1601517828	1643528938	2.19037e+09	1.90696e+09	1.77368e+09	1.65067e+09	2.02342e+09	1.88084e+09	1.76871e+09	1.58089e+09	1.73479e+09	1.66694e+09	1.60689e+09	1.88803e+09	1.81831e+09	1.74318e+09	1.5665e+09	1.54297e+09	1.82989e+09	1.76862e+09	2.13599e+09	1.89876e+09	1.79034e+09	1.8818e+09	1.80186e+09
B8JKH7	raw	median																3.33532e+06									#DIV/0!								3.10188e+06	3.10188e+06
E9QHI1	raw	median	14942222	15528796	16011142	21645924	21267956	18928282	17866140	22512232	16206213	17223516	16044175	23552804	17902774	15805798	14336753	20762772	1.52572e+07	1.5975e+07	1.5526e+07	1.93628e+07	2.08288e+07	1.81113e+07	1.92207e+07	2.61616e+07	1.88054e+07	1.5717e+07	1.65939e+07	1.78635e+07	1.90178e+07	2.00529e+07	1.69204e+07	1.55498e+07	1.93096e+07	1.76281e+07
Q6P3J5	raw	median	5.49774e+09	5.17284e+09	5.78173e+09	5.67673e+09	5.06097e+09	5.80019e+09	5.47805e+09	5.09727e+09	5.77252e+09	5.3586e+09	4.35781e+09	6.09966e+09	5.84569e+09	4.6643e+09	4.33238e+09	5800862200	5.61364e+09	5.32146e+09	5.60653e+09	5.07796e+09	4.95647e+09	5.54985e+09	5.89337e+09	5.92357e+09	5.49286e+09	5.59827e+09	5.16271e+09	4.85195e+09	4.9252e+09	6.54775e+09	4.99322e+09	4.69895e+09	5.39485e+09	5.27161e+09
A2BEN1	raw	median	2.10515e+08	3.64487e+08	4.21586e+08	394624100	334714139	2.94218e+08	3.65768e+08	3.64733e+08	4.59753e+08	373921809	346988685	6.6856e+08	3.67207e+08	2.98561e+08	374577864	4.75489e+08	2.14953e+08	3.7496e+08	4.08811e+08	3.53e+08	3.27803e+08	2.81519e+08	3.93498e+08	4.23859e+08	3.473e+08	4.45875e+08	3.60253e+08	3.86334e+08	5.39832e+08	4.11308e+08	3.19616e+08	4.06271e+08	4.42209e+08	4.13962e+08
F1QL44	raw	median	1.20665e+09	7.53107e+08	1.11886e+09	640990762	1101044085	1.00743e+09	1.0369e+09	1.04507e+09	1.05462e+09	1.02894e+09	6.78927e+08	6.42789e+08	8.21567e+08	6.55373e+08	1.11588e+09	1.12045e+09	1.23209e+09	7.74745e+08	1.08495e+09	5.73381e+08	1.07831e+09	9.63947e+08	1.11551e+09	1.21449e+09	1.00468e+09	1.02278e+09	9.91329e+08	7.55912e+08	5.19023e+08	9.20237e+08	7.0159e+08	1.2103e+09	1.04203e+09	8.95401e+08
Q1LXJ9	raw	median	1.31954e+09	1.47245e+09	1.34203e+09	1.51556e+09	1.03488e+09	1321436251	849820904	1147478921	1.30272e+09	1.25592e+09	1151904106	1.30535e+09	1528761712	1.03997e+09	1.46713e+09	9.6323e+08	1.34736e+09	1.51476e+09	1.30137e+09	1.35571e+09	1.01351e+09	1.2644e+09	9.1425e+08	1.33349e+09	1.25561e+09	1.2634e+09	1.21001e+09	1.28252e+09	1.05401e+09	1.71236e+09	1.1133e+09	1.59126e+09	8.95813e+08	1.26534e+09
B0S6K6	raw	median	61702728	76609564	78018126	69384348	78443091	69973810	57202508	47760249	72378126	64336483	90030146	90115394	78776451	59840998	63075997	76697784	6.30036e+07	7.88107e+07	7.5654e+07	6.20659e+07	7.68234e+07	6.69537e+07	6.15393e+07	5.55025e+07	6.75441e+07	7.01933e+07	6.19846e+07	1.00239e+08	7.27641e+07	8.82374e+07	6.4061e+07	6.84129e+07	7.13296e+07	7.46527e+07
A0A0R4IIA7	raw	median	2.29001e+08	2.32137e+08	3.36156e+08	3.62132e+08	5.44296e+08	5.25884e+08	1.90585e+08	2.71276e+08	2.28815e+08	4.45872e+08	2.63639e+08	4.56446e+08	2.71202e+08	1.89622e+08	2.75996e+08	3.82152e+08	2.33829e+08	2.38807e+08	3.25969e+08	3.23935e+08	5.33058e+08	5.03186e+08	2.05034e+08	3.15252e+08	3.34884e+08	2.21908e+08	4.29572e+08	2.93533e+08	3.6856e+08	3.03773e+08	2.02994e+08	2.99349e+08	3.55405e+08	3.09387e+08
B8JHU4	raw	median	181291445	1.38248e+08	198998874	2.59566e+08	192314032	2.3726e+08	1.6227e+08	1.4829e+08	162121082	2.42498e+08	156555465	2.38175e+08	2.73687e+08	1.56985e+08	2.45647e+08	2.55923e+08	1.85114e+08	1.4222e+08	1.92969e+08	2.32188e+08	1.88343e+08	2.2702e+08	1.74572e+08	1.72329e+08	1.89344e+08	1.57227e+08	2.33633e+08	1.74308e+08	1.92315e+08	3.06557e+08	1.68056e+08	2.66432e+08	2.3801e+08	2.17067e+08
Q08BV6	raw	median	2.50546e+08	2.55581e+08	2.20016e+08	161433393	2.03748e+08	161780964	2.20694e+08	2.63181e+08	2.53115e+08	1.7118e+08	207086361	317833807	216257520	147180504	3.01033e+08	2.05621e+08	2.55829e+08	2.62925e+08	2.13349e+08	1.44406e+08	1.99541e+08	1.54798e+08	2.37426e+08	3.05845e+08	2.21765e+08	2.45475e+08	1.64922e+08	2.30568e+08	2.56636e+08	2.4223e+08	1.5756e+08	3.26504e+08	1.9123e+08	2.26891e+08
Q6NWF6	raw	median	1.62719e+09	2.047e+09	1.54106e+09	2.14705e+09	1.79585e+09	1761726758	1578334780	1532726980	1.84824e+09	1.91932e+09	1.77985e+09	1.80561e+09	1.70258e+09	1195667036	1.70433e+09	1.85739e+09	1.6615e+09	2.10581e+09	1.49437e+09	1.92059e+09	1.75877e+09	1.68569e+09	1.698e+09	1.78119e+09	1.76324e+09	1.79245e+09	1.84916e+09	1.98167e+09	1.45795e+09	1.90706e+09	1.27999e+09	1.84853e+09	1.72739e+09	1.73052e+09
X1WI01	raw	median	770079999	648670516	943440238	1.00619e+09	8.24623e+08	7.8874e+08	5.23096e+08	6.00416e+08	8.12648e+08	860659677	7.67238e+08	1.01352e+09	7.56484e+08	7.46488e+08	7.20839e+08	9.03286e+08	7.86315e+08	6.67308e+08	9.14851e+08	9.00063e+08	8.07596e+08	7.54697e+08	5.62755e+08	6.97748e+08	7.61417e+08	7.88117e+08	8.29197e+08	8.54237e+08	8.1837e+08	8.47337e+08	7.99131e+08	7.8183e+08	8.40064e+08	8.19786e+08
E7F1L7	raw	median	3.02491e+08	2.50865e+08	2.98176e+08	2.63897e+08	1.83633e+08	1.53684e+08	1.84401e+08	1.84371e+08	2.06622e+08	2.75038e+08	2.10833e+08	3.66466e+08	2.02464e+08	1.94179e+08	1.52723e+08	277137744	3.08868e+08	2.58073e+08	2.89141e+08	2.36062e+08	1.79841e+08	1.47051e+08	1.98381e+08	2.14259e+08	2.2896e+08	2.00385e+08	2.64984e+08	2.3474e+08	2.95905e+08	2.2678e+08	2.07872e+08	1.65645e+08	2.57741e+08	2.31756e+08
F1R3D3	raw	median	1.59485e+09	1.41821e+09	1.6046e+09	1.69348e+09	1.5542e+09	1.62437e+09	1.20778e+09	1.19397e+09	1.33706e+09	1.94379e+09	1.38729e+09	1.37012e+09	1317593558	1.46428e+09	1.34306e+09	1.3105e+09	1.62847e+09	1.45896e+09	1.55597e+09	1.51486e+09	1.52211e+09	1.55426e+09	1.29935e+09	1.38752e+09	1.49019e+09	1.2967e+09	1.87273e+09	1.5446e+09	1.10631e+09	1.47584e+09	1.56754e+09	1.45669e+09	1.21877e+09	1.4424e+09
F1QZL6	raw	median	1.28223e+09	1.30371e+09	1.41431e+09	1.0831e+09	1.50226e+09	1471819037	1.01564e+09	9.91419e+08	1.06442e+09	1.16334e+09	1281410900	1.5578e+09	1.21016e+09	1.06121e+09	1.27522e+09	1.57726e+09	1.30926e+09	1.34117e+09	1.37145e+09	9.68861e+08	1.47124e+09	1.40829e+09	1.09264e+09	1.15214e+09	1.26438e+09	1.03229e+09	1.12082e+09	1.42671e+09	1.25785e+09	1.3555e+09	1.13605e+09	1.38312e+09	1.46686e+09	1.2724e+09
F1RCA1	raw	median	1.96489e+09	1.81968e+09	1.55867e+09	1765929966	1.56049e+09	1.46101e+09	1.47517e+09	1.30258e+09	1.63538e+09	1.62619e+09	1.54722e+09	1.87295e+09	1.55144e+09	1.56121e+09	1.50937e+09	1591378070	2.00632e+09	1.87196e+09	1.51144e+09	1.57966e+09	1.52827e+09	1.39795e+09	1.58701e+09	1.51374e+09	1.62454e+09	1.58601e+09	1.56674e+09	1.72267e+09	1.51232e+09	1.73777e+09	1.6713e+09	1.63708e+09	1.48e+09	1.61424e+09
A0A2R8Q6T7	raw	median	1470713601	1.83203e+09	2004213053	2.34313e+09	1883471622	2114215805	2.06679e+09	1.88143e+09	2.10025e+09	1.47142e+09	1.8916e+09	2.57164e+09	1.54279e+09	1.79963e+09	2.25497e+09	2.12917e+09	1.50172e+09	1.88467e+09	1.94348e+09	2.09598e+09	1.84458e+09	2.02296e+09	2.22349e+09	2.18643e+09	1.96291e+09	2.03686e+09	1.41764e+09	2.1061e+09	2.07648e+09	1.72808e+09	1.92654e+09	2.44577e+09	1.98015e+09	1.9647e+09
Q1LVV8	raw	median	7.21788e+08	6.32925e+08	761904211	7.99482e+08	6.88745e+08	6.8928e+08	5.64843e+08	6.69415e+08	7.29778e+08	6.93316e+08	7.95772e+08	9.28854e+08	7.11257e+08	6.62085e+08	8.37776e+08	8.30381e+08	7.37005e+08	6.5111e+08	7.38816e+08	7.15155e+08	6.74524e+08	6.5953e+08	6.07667e+08	7.77932e+08	6.95217e+08	7.07749e+08	6.67971e+08	8.86007e+08	7.50007e+08	7.96678e+08	7.08775e+08	9.08661e+08	7.72262e+08	7.74764e+08
F1QL68	raw	median	2.62694e+08	2.28994e+08	2.94077e+08	3.05898e+08	2.60703e+08	2.18283e+08	1.89735e+08	2.35676e+08	2.30358e+08	2.29526e+08	2.33347e+09	2.70379e+08	2.04629e+09	2.33656e+08	3.60082e+08	2.41098e+08	2.68232e+08	2.35574e+08	2.85166e+08	2.73632e+08	2.5532e+08	2.08862e+08	2.0412e+08	2.7388e+08	2.50598e+08	2.23404e+08	2.21135e+08	2.59807e+09	2.18319e+08	2.29205e+09	2.50134e+08	3.90549e+08	2.24223e+08	8.02235e+08
Q6DH07	raw	median	1.88233e+09	1.8939e+09	1.88342e+09	3.04046e+09	2.07866e+09	2.47394e+09	2314348514	2.2966e+09	2.0886e+09	2.1802e+09	1.73903e+09	2.80048e+09	2.93016e+09	2.52459e+09	2.13933e+09	2.63619e+09	1.92201e+09	1.94832e+09	1.82635e+09	2.71976e+09	2.03574e+09	2.36716e+09	2.48981e+09	2.66889e+09	2.24726e+09	2.02555e+09	2.1005e+09	1.93623e+09	2.26126e+09	3.28207e+09	2.70263e+09	2.32034e+09	2.45168e+09	2.38503e+09
Q6P972	raw	median	734139608	632826672	745710496	754587352	721798508	613608240	597852184	6.23947e+08	681781968	709292096	559091824	877367304	585487056	781356428	664798272	694098520	7.49617e+08	6.51009e+08	7.23113e+08	6.74995e+08	7.06895e+08	5.87124e+08	6.43179e+08	7.25093e+08	6.82628e+08	6.61202e+08	6.83363e+08	6.22488e+08	7.08434e+08	6.55803e+08	8.36458e+08	7.21048e+08	6.45518e+08	6.91789e+08
B8JKT0	raw	median	49716666	5.02345e+07	7.54653e+07	124164131	34588061	40517268	32307034	2.93165e+07	4.57459e+07	28652686	6.51325e+07	78839209	5.47539e+07	4.24233e+07	41487914	7.7738e+07	5.07648e+07	5.16778e+07	7.31785e+07	1.11068e+08	3.38739e+07	3.87685e+07	3.47564e+07	3.4069e+07	5.35196e+07	4.4365e+07	2.76053e+07	7.25181e+07	6.36591e+07	6.13298e+07	4.5415e+07	4.49983e+07	7.2297e+07	5.40234e+07
Q6P3L3	raw	median	2.93182e+09	2.86926e+09	2.83746e+09	2.75157e+09	2.85034e+09	2.70438e+09	2861471201	2.67297e+09	2.85323e+09	2.94128e+09	3.0582e+09	3.50247e+09	2.67672e+09	3.24597e+09	2.88636e+09	2.81791e+09	2.99363e+09	2.9517e+09	2.75147e+09	2.46134e+09	2.79149e+09	2.58766e+09	3.07841e+09	3.10628e+09	2.84025e+09	2.76711e+09	2.83376e+09	3.40498e+09	2.82809e+09	2.99819e+09	3.47488e+09	3.13058e+09	2.62068e+09	3.00728e+09
Q9I8U8	raw	median	3.04009e+09	3.03045e+09	3106803701	3567969052	2.8627e+09	2.86534e+09	2.78168e+09	2.61651e+09	3.3104e+09	2797935816	3.00756e+09	3.4367e+09	2.81123e+09	2.66548e+09	2.90394e+09	3.64972e+09	3.10419e+09	3.11752e+09	3.01266e+09	3.19163e+09	2.8036e+09	2.74167e+09	2.99258e+09	3.04067e+09	3.00056e+09	3.21047e+09	2.69565e+09	3.34859e+09	2.77498e+09	3.14885e+09	2.85344e+09	3.14965e+09	3.39428e+09	3.07199e+09
Q6NYJ9	raw	median	1.11357e+09	9.53458e+08	1.00974e+09	1.79178e+09	1.29644e+09	1.16108e+09	1.01064e+09	9.36638e+08	1.07915e+09	1051087753	1.10114e+09	1.48584e+09	1.14467e+09	1.10051e+09	1.18959e+09	1.22066e+09	1.13705e+09	9.80853e+08	9.79147e+08	1.60279e+09	1.26967e+09	1.11097e+09	1.08726e+09	1.08847e+09	1.15703e+09	1.04657e+09	1.01266e+09	1.226e+09	1.19975e+09	1.28215e+09	1.17812e+09	1.29025e+09	1.13522e+09	1.17134e+09
Q9I8V0	raw	median	17801345226	1.78914e+10	2.07429e+10	1.38177e+10	2.02821e+10	1.96614e+10	1.91233e+10	1.80927e+10	1.96705e+10	1.6494e+10	1.45535e+10	1.97547e+10	1.35977e+10	1.70013e+10	1.66756e+10	1.57393e+10	1.81766e+10	1.84055e+10	2.01144e+10	1.23603e+10	1.98633e+10	1.88128e+10	2.05731e+10	2.10256e+10	1.86664e+10	1.90767e+10	1.58911e+10	1.62037e+10	1.5951e+10	1.52307e+10	1.82003e+10	1.80865e+10	1.46377e+10	1.66597e+10
F1QM13	raw	median	37196340	41137584	43799975	63316096				3454033	39340264	48199774	43925012	55436680	3.04923e+06	47982236	46002344	45911544	3.79805e+07	4.23196e+07	4.24727e+07	5.66377e+07				4.01396e+06	3.66849e+07	3.81527e+07	4.64378e+07	4.89058e+07	4.47626e+07	3.41544e+06	5.13659e+07	4.98947e+07	4.26981e+07	4.07041e+07
A0A2R8Q449	raw	median	2553659097	2607949167	2.39791e+09	2.53827e+09	2.54448e+09	2.39115e+09	2.32189e+09	2107259493	2.44237e+09	2492971672	2.45213e+09	3.04151e+09	2.52262e+09	2466452202	2.40034e+09	2.61399e+09	2.6075e+09	2.68288e+09	2.32525e+09	2.27054e+09	2.49195e+09	2.28795e+09	2.49792e+09	2.44886e+09	2.45161e+09	2.36865e+09	2.40184e+09	2.73018e+09	2.45588e+09	2.82558e+09	2.64039e+09	2.60344e+09	2.43103e+09	2.55712e+09
Q7ZTS4	raw	median	2290437034	2.16259e+09	2.26141e+09	2.26798e+09	2120829397	2.35702e+09	1.9359e+09	1.84074e+09	2.40292e+09	2.28912e+09	2.17106e+09	2.42073e+09	2.15315e+09	1.94527e+09	2.27957e+09	2.02835e+09	2.33873e+09	2.22473e+09	2.19288e+09	2.02876e+09	2.07704e+09	2.25529e+09	2.08267e+09	2.13913e+09	2.1674e+09	2.33039e+09	2.20544e+09	2.41724e+09	1.95463e+09	2.41174e+09	2.08245e+09	2.47245e+09	1.88638e+09	2.22009e+09
E7FCD8	raw	median	1.92714e+09	1.87021e+09	1.61037e+09	1.72035e+09	1.71687e+09	1.82728e+09	1.82994e+09	1.47274e+09	1.81748e+09	1.97723e+09	1.86935e+09	2.07971e+09	1.6716e+09	2.00596e+09	1.70349e+09	1.71629e+09	1.96777e+09	1.92394e+09	1.56157e+09	1.53889e+09	1.68142e+09	1.74841e+09	1.96867e+09	1.71148e+09	1.76277e+09	1.76262e+09	1.90495e+09	2.08132e+09	1.67928e+09	1.87235e+09	2.14742e+09	1.84762e+09	1.59617e+09	1.86147e+09
Q52PJ5	raw	median	1.16581e+09	1.08711e+09	1.27439e+09	1.44195e+09	1243046334	1.38872e+09	9.26804e+08	9.71832e+08	1.50947e+09	1.34826e+09	1.35696e+09	1814242910	1.15741e+09	1266358456	1487138565	1648635826	1.19039e+09	1.11835e+09	1.23577e+09	1.28985e+09	1.21738e+09	1.32879e+09	9.9707e+08	1.12937e+09	1.18837e+09	1.4639e+09	1.29897e+09	1.51082e+09	1.46492e+09	1.29642e+09	1.35566e+09	1.61297e+09	1.53325e+09	1.44211e+09
Q6P0T7	raw	median	6.16412e+09	5.17363e+09	7.55402e+09	8.06589e+09	4.96162e+09	4.97373e+09	3.92844e+09	3.68085e+09	5.36815e+09	5.11388e+09	4.66967e+09	6.38035e+09	5.10987e+09	4.47868e+09	4.84305e+09	6540790349	6.29408e+09	5.32228e+09	7.32511e+09	7.21512e+09	4.85918e+09	4.75906e+09	4.22627e+09	4.27755e+09	5.53483e+09	5.20611e+09	4.92693e+09	5.19917e+09	5.15184e+09	5.72357e+09	4.79452e+09	5.25283e+09	6.08299e+09	5.29225e+09
F1QP23	raw	median	5.35439e+08	5.17648e+08	5.48344e+08	5.31984e+08	5.0591e+08	4.87421e+08	4.21962e+08	3.80093e+08	4.87725e+08	4.97672e+08	4.9987e+08	5.29613e+08	4.02177e+08	4.49081e+08	4.7753e+08	4.84955e+08	5.46728e+08	5.32521e+08	5.31727e+08	4.75872e+08	4.95464e+08	4.66384e+08	4.53953e+08	4.41708e+08	4.93045e+08	4.73003e+08	4.79479e+08	5.56551e+08	4.27638e+08	4.50478e+08	4.8075e+08	5.17934e+08	4.51012e+08	4.79606e+08
A2CEW3	raw	median	3.45646e+08	2.73665e+08	3.64032e+08	3.50354e+08	2.51976e+08	2.99151e+08	2.7457e+08	2.19371e+08	2.47828e+08	2.65936e+08	2.76406e+08	1.80486e+08	2.42358e+08	278777772	2.68409e+08	2.69338e+08	3.52933e+08	2.81527e+08	3.53001e+08	3.13399e+08	2.46774e+08	2.86239e+08	2.95387e+08	2.54932e+08	2.98024e+08	2.40347e+08	2.56215e+08	3.07748e+08	1.45734e+08	2.71465e+08	2.98437e+08	2.9112e+08	2.50487e+08	2.57694e+08
E9QDI4	raw	median	45602391	43678158	46295768	37102610	30660676	39534540	31842470	2.65786e+07	46378606	35955313	30387168	54450970	27075371	33699669	2.62496e+07	41070646	4.65638e+07	4.49331e+07	4.48929e+07	3.31891e+07	3.00276e+07	3.78282e+07	3.42566e+07	3.08872e+07	3.78223e+07	4.49786e+07	3.46409e+07	3.38328e+07	4.39667e+07	3.03271e+07	3.60762e+07	2.84707e+07	3.81961e+07	3.63111e+07
D7PS91	raw	median	1.64839e+08	1.3173e+08	1.40979e+08	1.59398e+08	1.53304e+08	1.367e+08	1.24523e+08	1.36151e+08	1.29521e+08	1.6196e+08	1.69405e+08	2.35447e+08	1.8311e+08	1.64407e+08	1.69706e+08	1.70079e+08	1.68314e+08	1.35515e+08	1.36707e+08	1.42585e+08	1.50139e+08	1.308e+08	1.33963e+08	1.58222e+08	1.44531e+08	1.25611e+08	1.56039e+08	1.88614e+08	1.90113e+08	2.05101e+08	1.76001e+08	1.84065e+08	1.58175e+08	1.72965e+08
A0A0R4IQM9	raw	median	1.86766e+09	1.87523e+09	1.68228e+09	1838885263	1.41395e+09	1.53806e+09	1.49779e+09	1.71519e+09	1.81746e+09	1.57635e+09	1.71617e+09	2267946368	1.30651e+09	1.72509e+09	1.82568e+09	2.16756e+09	1.90704e+09	1.92911e+09	1.63131e+09	1.64492e+09	1.38475e+09	1.47168e+09	1.61134e+09	1.99323e+09	1.69667e+09	1.7626e+09	1.51873e+09	1.91077e+09	1.83126e+09	1.46342e+09	1.84675e+09	1.98016e+09	2.01585e+09	1.79119e+09
F1QQ90	raw	median	313908380	272351260	278667204	255221284	322946971	299572304	279485716	230072832	270598464	262671608	3.06869e+08	444957848	247787732	282477954	257892368	275186776	3.20526e+08	2.80176e+08	2.70223e+08	2.28301e+08	3.16279e+08	2.86642e+08	3.00675e+08	2.67369e+08	2.83774e+08	2.6243e+08	2.53069e+08	3.41666e+08	3.59283e+08	2.77547e+08	3.02398e+08	2.79713e+08	2.55926e+08	2.91504e+08
F1QAU9	raw	median	2.68175e+08	2.91968e+08	2.59895e+08	2.78749e+08	2.85557e+08	3.40078e+08	1.81422e+08	2.31162e+08	3.18052e+08	3.01014e+08	3.14341e+08	3.91803e+08	3.00919e+08	2.5976e+08	3.25155e+08	712430734	2.73828e+08	3.00357e+08	2.5202e+08	2.49347e+08	2.79661e+08	3.254e+08	1.95177e+08	2.68636e+08	2.68053e+08	3.08451e+08	2.90011e+08	3.49985e+08	3.16363e+08	3.37059e+08	2.78078e+08	3.52666e+08	6.62567e+08	3.61897e+08
F1Q7N8	raw	median	1.67217e+08	1.74636e+08	1.61785e+08	1.89752e+08	1.67274e+08	1.59984e+08	1.35967e+08	1.20748e+08	1.21451e+08	113506509	148614953	154772599	1.62163e+08	1.66533e+08	163050602	1.49609e+08	1.70742e+08	1.79653e+08	1.56882e+08	1.69737e+08	1.6382e+08	1.53079e+08	1.46275e+08	1.40322e+08	1.60064e+08	1.17785e+08	1.09357e+08	1.65467e+08	1.24972e+08	1.81638e+08	1.78277e+08	1.76846e+08	1.39138e+08	1.49185e+08
A0A0R4IFJ4	raw	median	4.94395e+08	5.36854e+08	517781100	508658910	529745782	5.13625e+08	4.5407e+08	4.11485e+08	5.48043e+08	4.72793e+08	6.78942e+08	4.48506e+08	445110593	4.4243e+08	4.98951e+08	4.17498e+08	5.04818e+08	5.52279e+08	5.02091e+08	4.55007e+08	5.18808e+08	4.91456e+08	4.88495e+08	4.7819e+08	4.98893e+08	5.31499e+08	4.55509e+08	7.55928e+08	3.62149e+08	4.98568e+08	4.7363e+08	5.41168e+08	3.88277e+08	5.00841e+08
A0A286YAP4	raw	median	1681526438	1.41961e+09	1.81682e+09	1.81932e+09	1.90964e+09	1.76225e+09	1.38415e+09	1.42985e+09	1.66164e+09	1.78706e+09	1.43367e+09	2.00524e+09	1.56792e+09	1.69452e+09	1.76258e+09	1620567211	1.71698e+09	1.4604e+09	1.76176e+09	1.62742e+09	1.87021e+09	1.68619e+09	1.48909e+09	1.66164e+09	1.65921e+09	1.61148e+09	1.72173e+09	1.59623e+09	1.61914e+09	1.75623e+09	1.81402e+09	1.91171e+09	1.50714e+09	1.69221e+09
F1R790	raw	median	7.56415e+06	7358727	10396866	11933496	10422633	7784381	6930175	11027796	7842089		7.40121e+06		10423676	10032582	10818261	9814743	7.72363e+06	7.57016e+06	1.00818e+07	1.06748e+07	1.02074e+07	7.4484e+06	7.45559e+06	1.28155e+07	9.24716e+06	7.60537e+06		8.24045e+06		1.16755e+07	1.07401e+07	1.17336e+07	9.1278e+06	9.85381e+06
F1QKW3	raw	median	6.08425e+08	5.23123e+08	7.16931e+08	4.93369e+08	6.50639e+08	6.87385e+08	437123961	4.43554e+08	350565870	3.68926e+08	6.05984e+08	7.24101e+08	5.73366e+08	6.82932e+08	3.73418e+08	549109876	6.21252e+08	5.38153e+08	6.95206e+08	4.4133e+08	6.37205e+08	6.57716e+08	4.70265e+08	5.15458e+08	5.72073e+08	3.39984e+08	3.5544e+08	6.74698e+08	5.84679e+08	6.42226e+08	7.31092e+08	4.05014e+08	5.10677e+08	5.30476e+08
Q5NJJ5	raw	median	2.73709e+09	2.55797e+09	2.4794e+09	2.60988e+09	2.66345e+09	2.51415e+09	2.20575e+09	2.22963e+09	2517864680	2.71223e+09	2.32671e+09	2.90125e+09	2.96097e+09	2459352533	2.1508e+09	2.76444e+09	2.7948e+09	2.63147e+09	2.40427e+09	2.3346e+09	2.60846e+09	2.40564e+09	2.37297e+09	2.59107e+09	2.51791e+09	2.44186e+09	2.61308e+09	2.59054e+09	2.34263e+09	3.31658e+09	2.63279e+09	2.33278e+09	2.57096e+09	2.60515e+09
B3DI58	raw	median	2.00439e+09	2.11178e+09	1.95587e+09	2.42541e+09	2.13397e+09	1.95165e+09	1.68232e+09	1.55272e+09	2.44977e+09	2.33007e+09	2170633983	2.95724e+09	2.29615e+09	1.90077e+09	1.91088e+09	2.39739e+09	2.04665e+09	2.17246e+09	1.8966e+09	2.16959e+09	2.08991e+09	1.86742e+09	1.80987e+09	1.80443e+09	1.98211e+09	2.37582e+09	2.24489e+09	2.41677e+09	2.38784e+09	2.57191e+09	2.03481e+09	2.07256e+09	2.22959e+09	2.29178e+09
A0A0R4IUQ9	raw	median	1.43302e+09	1.1521e+09	1278131173	1.41195e+09	1516641890	1.41402e+09	1.07398e+09	1.1378e+09	1328449179	1.3773e+09	1.50461e+09	1.65097e+09	1.46627e+09	1.31031e+09	1385620254	1.45947e+09	1.46323e+09	1.1852e+09	1.2394e+09	1.26302e+09	1.48533e+09	1.35299e+09	1.15541e+09	1.32224e+09	1.30835e+09	1.28835e+09	1.32695e+09	1.67523e+09	1.33308e+09	1.64236e+09	1.40271e+09	1.50286e+09	1.35732e+09	1.44111e+09
A0A0R4IXC8	raw	median	9.76131e+06	5442655	40340728	9711643	3.32186e+06	2.5218e+07	16492417	8.9501e+06	2.09076e+07	1.85306e+07	10713068	1.00144e+07	12018556	4.07153e+07	1.59443e+07	4.00378e+07	9.9671e+06	5.59903e+06	3.91183e+07	8.68728e+06	3.25327e+06	2.41296e+07	1.77428e+07	1.0401e+07	1.48623e+07	2.02764e+07	1.78532e+07	1.19278e+07	8.08615e+06	1.3462e+07	4.35865e+07	1.72934e+07	3.72355e+07	2.12151e+07
Q6DRM9	raw	median	7.50289e+08	7.71553e+08	7.04843e+08	6.6826e+08	5.66857e+08	6.17575e+08	6.37905e+08	535214198	7.84439e+08	6.47341e+08	671353168	8.0589e+08	6.47892e+08	6.21297e+08	5.99356e+08	695971077	7.66107e+08	7.93721e+08	6.83485e+08	5.97773e+08	5.55153e+08	5.9092e+08	6.86268e+08	6.21976e+08	6.61925e+08	7.6076e+08	6.23677e+08	7.47479e+08	6.5072e+08	7.25703e+08	6.6511e+08	6.50068e+08	6.47259e+08	6.83847e+08
F1QKF2	raw	median	9.44124e+08	9.64426e+08	1.06015e+09	1.11717e+09	1.03284e+09	9.58249e+08	8.82811e+08	824076557	1061437937	1.04371e+09	9.55325e+08	1.11769e+09	9.24426e+08	1.00094e+09	1.11417e+09	1.2602e+09	9.64029e+08	9.92136e+08	1.02802e+09	9.99334e+08	1.01152e+09	9.1689e+08	9.49742e+08	9.57665e+08	9.77417e+08	1.0294e+09	1.00555e+09	1.06365e+09	9.02485e+08	1.03545e+09	1.07152e+09	1.20844e+09	1.172e+09	1.06106e+09
F1QFC0	raw	median	1.7447e+09	1332291675	1.27057e+09	1.07852e+09	1614076776	1.51903e+09	1.46103e+09	1.17438e+09	1261587356	1.4971e+09	1.49004e+09	1.70662e+09	1.42373e+09	1.57127e+09	1.42678e+09	1.65956e+09	1.78148e+09	1.37057e+09	1.23206e+09	9.64757e+08	1.58075e+09	1.45347e+09	1.5718e+09	1.36476e+09	1.41496e+09	1.22351e+09	1.44238e+09	1.659e+09	1.37802e+09	1.59472e+09	1.68208e+09	1.5475e+09	1.5434e+09	1.50883e+09
F8W4U4	raw	median	1.70617e+08	2.19682e+08	1.80303e+08	1.93906e+08	1.38297e+08	1.38401e+08	1.44075e+08	154960938	1.35903e+08	1.8738e+08	1.52231e+08	1.7134e+08	1.59417e+08	1.60727e+08	1.36428e+08	125138447	1.74214e+08	2.25994e+08	1.74839e+08	1.73454e+08	1.35442e+08	1.32428e+08	1.54998e+08	1.80081e+08	1.68931e+08	1.31801e+08	1.8053e+08	1.69493e+08	1.38349e+08	1.78563e+08	1.72062e+08	1.47971e+08	1.1638e+08	1.54393e+08
X1WEL5	raw	median	8.02272e+07	1.04719e+08	1.0922e+08	1.19427e+08	1.05671e+08	1.06775e+08	1.09961e+08	8.52623e+07	1.00633e+08	1.1161e+08	1.0258e+08	1.27404e+08	9.47865e+07	1.17759e+08	1.25534e+08	1.02032e+08	8.19186e+07	1.07728e+08	1.0591e+08	1.0683e+08	1.03489e+08	1.02166e+08	1.18298e+08	9.90839e+07	1.03178e+08	9.75955e+07	1.0753e+08	1.14212e+08	1.02873e+08	1.0617e+08	1.26064e+08	1.36155e+08	9.48911e+07	1.10686e+08
Q6PC68	raw	median	1.1076e+09	1.06442e+09	1.04078e+09	1.03466e+09	9.72306e+08	1.08414e+09	9.48987e+08	1.04676e+09	1.10487e+09	1.09498e+09	1.07379e+09	1130898089	1.02301e+09	1.04812e+09	9.65793e+08	1.1451e+09	1.13095e+09	1.09501e+09	1.00924e+09	9.25524e+08	9.52231e+08	1.03735e+09	1.02093e+09	1.21644e+09	1.04846e+09	1.07152e+09	1.05496e+09	1.19555e+09	9.13149e+08	1.14587e+09	1.12204e+09	1.04751e+09	1.06495e+09	1.07694e+09
E7FBD5	raw	median	2.33052e+08	2.89093e+08	2.50175e+08	2.30008e+08	3.27565e+08	2.50638e+08	2.09651e+08	2.35794e+08	236844166	2.93393e+08	2.5025e+08	2.99819e+08	3.18213e+08	2.62893e+08	1.73444e+08	2.27461e+08	2.37966e+08	2.97399e+08	2.42594e+08	2.05747e+08	3.20802e+08	2.3982e+08	2.25545e+08	2.74018e+08	2.55486e+08	2.29695e+08	2.82668e+08	2.78627e+08	2.4209e+08	3.5643e+08	2.81432e+08	1.88119e+08	2.11541e+08	2.58825e+08
A0A2R8QI77	raw	median	4.45879e+08	4.22172e+08	4.00472e+08	2.23722e+08	465443497	310146511	2.74333e+08	4.6575e+08	3.46e+08	264940871	263104724	3.20196e+08	2.54712e+08	2.19604e+08	2.23773e+08	1.13691e+08	4.55279e+08	4.34302e+08	3.88337e+08	2.00124e+08	4.55833e+08	2.9676e+08	2.95131e+08	5.41251e+08	3.83377e+08	3.35555e+08	2.55256e+08	2.92939e+08	2.58544e+08	2.85303e+08	2.35091e+08	2.42707e+08	1.05733e+08	2.51391e+08
Q1LUT2	raw	median	5.60376e+08	505292476	5.1803e+08	5.1309e+08	489901926	4.19741e+08	3.47669e+08	358370204	4.35396e+08	4.5408e+08	5.06187e+08	5.50287e+08	576886802	536942758	543139917	5.72976e+08	5.7219e+08	5.19811e+08	5.02332e+08	4.5897e+08	4.79787e+08	4.01624e+08	3.74027e+08	4.16465e+08	4.65651e+08	4.22253e+08	4.3748e+08	5.63585e+08	4.44332e+08	6.4617e+08	5.74808e+08	5.89096e+08	5.32873e+08	5.26325e+08
Q7ZUB0	raw	median	6.34403e+08	686108329	8.28572e+08	8.5401e+08	705940506	652327655	667975029	701958056	684278578	789326840	597312044	641467051	756287258	624974919	704529577	855671426	6.47778e+08	7.05822e+08	8.03464e+08	7.63931e+08	6.91365e+08	6.24172e+08	7.18618e+08	8.15751e+08	7.21363e+08	6.63623e+08	7.60472e+08	6.65043e+08	5.17956e+08	8.47117e+08	6.69048e+08	7.64141e+08	7.95782e+08	7.10398e+08
F1R8W4	raw	median	2.62116e+09	2.44406e+09	2.62823e+09	2.58155e+09	1.78478e+09	2.25023e+09	1955044304	1.75833e+09	2.3476e+09	2.40787e+09	1.70081e+09	2.37896e+09	1.75441e+09	1.75957e+09	1.69187e+09	2.42162e+09	2.67642e+09	2.51429e+09	2.54858e+09	2.30925e+09	1.74793e+09	2.15311e+09	2.10327e+09	2.04337e+09	2.26203e+09	2.27674e+09	2.31985e+09	1.89367e+09	1.9209e+09	1.96512e+09	1.88365e+09	1.83502e+09	2.25213e+09	2.04339e+09
A0A2R8RYI8	raw	median	6.02295e+08	5.30904e+08	4.69827e+08	496417356	5.39696e+08	5.23244e+08	4.72492e+08	481777065	5.0695e+08	4.0003e+08	5.40932e+08	7.77186e+08	641261669	5.33034e+08	6.03517e+08	6.37597e+08	6.14993e+08	5.46158e+08	4.5559e+08	4.44056e+08	5.28553e+08	5.0066e+08	5.08314e+08	5.59877e+08	5.19775e+08	4.91648e+08	3.85406e+08	6.02269e+08	6.27542e+08	7.18277e+08	5.70624e+08	6.54581e+08	5.92971e+08	5.80415e+08
F6NTZ9	raw	median	1.93247e+09	2.09963e+09	1.86117e+09	1.3739e+09	2.07583e+09	2.08309e+09	1.93271e+09	1.44404e+09	1.9511e+09	1.91479e+09	1.63644e+09	1.94277e+09	1.825e+09	1.93759e+09	1.71386e+09	1.54102e+09	1.97321e+09	2.15996e+09	1.80477e+09	1.22899e+09	2.03297e+09	1.99318e+09	2.07924e+09	1.67812e+09	1.86881e+09	1.8922e+09	1.84479e+09	1.822e+09	1.5687e+09	2.04418e+09	2.07423e+09	1.85887e+09	1.43316e+09	1.81727e+09
O57521	raw	median	3.53324e+09	2.68494e+09	3.35665e+09	3.733e+09	3333675492	2.98716e+09	2.97733e+09	2.70284e+09	3.83026e+09	2.88894e+09	2.96144e+09	4.44592e+09	3.2104e+09	3.02212e+09	2.87645e+09	3.75974e+09	3.60773e+09	2.76208e+09	3.25493e+09	3.33925e+09	3.26484e+09	2.85823e+09	3.20306e+09	3.14099e+09	3.17889e+09	3.71464e+09	2.78333e+09	3.29725e+09	3.58988e+09	3.59596e+09	3.23524e+09	3.11983e+09	3.49659e+09	3.35409e+09
F1R8B4	raw	median	2.10945e+08	2.24219e+08	2.45598e+08	3.28763e+08	2.89087e+08	1.86537e+08	2.2563e+08	1.9745e+08	2.68986e+08	305257629	2.65198e+08	2.56058e+08	2.42175e+08	1.76428e+08	2.43347e+08	2.88141e+08	2.15392e+08	2.30661e+08	2.38156e+08	2.94086e+08	2.83118e+08	1.78485e+08	2.42736e+08	2.29458e+08	2.39012e+08	2.60866e+08	2.94099e+08	2.9527e+08	2.06755e+08	2.7126e+08	1.8887e+08	2.63936e+08	2.67973e+08	2.56129e+08
A2AR68	raw	median	6.34051e+08	7.07577e+08	697884911	7.6182e+08	6.70078e+08	7.4431e+08	6.03473e+08	5.75395e+08	6.2469e+08	6.19825e+08	591499433	8.49572e+08	6.01162e+08	792652106	6.74082e+08	8.45698e+08	6.47419e+08	7.27907e+08	6.76737e+08	6.81465e+08	6.56243e+08	7.12185e+08	6.49226e+08	6.6867e+08	6.77481e+08	6.05833e+08	5.97166e+08	6.58571e+08	6.85991e+08	6.73361e+08	8.4855e+08	7.31117e+08	7.86507e+08	6.98387e+08
Q6P3L0	raw	median	6.77254e+08	6.25352e+08	676997761	7.01243e+08	7.75458e+08	6.53453e+08	532301362	571646344	688227975	6.31774e+08	6.38219e+08	7.33932e+08	6.57621e+08	6.00666e+08	6.47274e+08	7.14015e+08	6.91532e+08	6.43319e+08	6.56483e+08	6.27278e+08	7.59447e+08	6.25249e+08	5.72658e+08	6.64314e+08	6.55035e+08	6.67453e+08	6.08679e+08	7.10588e+08	5.92617e+08	7.366e+08	6.43025e+08	7.0204e+08	6.6404e+08	6.65631e+08
Q6PCR7	raw	median	7.2242e+08	6.79797e+08	6.37785e+08	7.52693e+08	7.02645e+08	6.48868e+08	6.0858e+08	5.9903e+08	7.0531e+08	6.81705e+08	7.25752e+08	8.03342e+08	7.29753e+08	5.65571e+08	7.17064e+08	6.84352e+08	7.37651e+08	6.99329e+08	6.18459e+08	6.73301e+08	6.88137e+08	6.20862e+08	6.5472e+08	6.96137e+08	6.73574e+08	6.8402e+08	6.56785e+08	8.08047e+08	6.48662e+08	8.17396e+08	6.05455e+08	7.77736e+08	6.36454e+08	7.04319e+08
B8JKS9	raw	median	1.32965e+07	1.10515e+07	1.58038e+08	3.31338e+07	20450674	1.66356e+08	1.35864e+07	1.36124e+07	8236028	173129842	22139755	6.42583e+07	5170007	12883349	1.27522e+07	71774524	1.35768e+07	1.1369e+07	1.53249e+08	2.96389e+07	2.00284e+07	1.59176e+08	1.46165e+07	1.5819e+07	5.21842e+07	7.98742e+06	1.66801e+08	2.46502e+07	5.18857e+07	5.79092e+06	1.37919e+07	1.38312e+07	6.6751e+07	4.39361e+07
F1R2E0	raw	median	1.14942e+09	1.13831e+09	1.038e+09	1.25861e+09	9.95359e+08	1.19367e+09	1.06221e+09	9.74053e+08	1.22038e+09	1.04455e+09	1.0015e+09	1.21068e+09	1.12106e+09	1.20369e+09	1109577770	1.31263e+09	1.17365e+09	1.17102e+09	1.00654e+09	1.12586e+09	9.74807e+08	1.14215e+09	1.14274e+09	1.13195e+09	1.10859e+09	1.18354e+09	1.00637e+09	1.11506e+09	9.7757e+08	1.2557e+09	1.28857e+09	1.20346e+09	1.22075e+09	1.15638e+09
E9QEQ6	raw	median	4.49095e+06	5089293	4.2963e+06		4.24763e+06	4.12956e+06	3.37031e+06	3.41568e+06	3.40599e+06	4173241	4818009		3214623	5.01934e+06	3.2769e+06	6.28159e+06	4.58563e+06	5.23552e+06	4.16611e+06		4.15992e+06	3.95133e+06	3.62583e+06	3.96938e+06	4.24196e+06	3.30318e+06	4.02068e+06	5.36433e+06		3.6007e+06	5.3733e+06	3.55416e+06	5.84193e+06	4.4369e+06
Q6PC95	raw	median	1.35676e+08	122526032	98171936	133710932	49430492	108712592	133409698	1.0239e+08	97605128	102834988	115468271	142990195	8.46716e+07	1.05363e+08	93966424	99773312	1.38537e+08	1.26046e+08	9.5197e+07	1.19607e+08	4.84099e+07	1.0402e+08	1.43524e+08	1.18988e+08	1.11791e+08	9.46588e+07	9.90758e+07	1.28561e+08	1.15458e+08	9.48406e+07	1.12794e+08	1.01917e+08	9.27901e+07	1.05012e+08
F1Q6V0	raw	median	7.76255e+08	8.41205e+08	8.59457e+08	953679269	677309790	6.64432e+08	6.29493e+08	6.27978e+08	7.52477e+08	764690673	7.43947e+08	1.15245e+09	9.58529e+08	6.65654e+08	742776552	9.41226e+08	7.92621e+08	8.65374e+08	8.33413e+08	8.53087e+08	6.63325e+08	6.35755e+08	6.77218e+08	7.29778e+08	7.56321e+08	7.29763e+08	7.36737e+08	8.28305e+08	9.30553e+08	1.07365e+09	7.12595e+08	8.05624e+08	8.75349e+08	8.36572e+08
A8KC22	raw	median	4.45069e+08	4.91305e+08	5.09703e+08	6.00074e+08	489665392	480029203	3.98276e+08	4.36938e+08	4.96117e+08	4.87045e+08	4.80934e+08	5.23286e+08	4.68892e+08	4.45153e+08	507115744	4.29443e+08	4.54452e+08	5.05421e+08	4.94258e+08	5.3678e+08	4.79555e+08	4.59311e+08	4.28472e+08	5.07768e+08	4.83252e+08	4.81141e+08	4.69241e+08	5.35469e+08	4.2253e+08	5.25205e+08	4.76545e+08	5.50023e+08	3.99386e+08	4.82442e+08
E7EXT3	raw	median	6.06536e+08	6.8104e+08	9.14208e+08	8.67875e+08	1004904234	867045368	8.42713e+08	740342678	944812879	9.19507e+08	8.3577e+08	1.10704e+09	1.03999e+09	7.55433e+08	8.63435e+08	1.07495e+09	6.19323e+08	7.00608e+08	8.86504e+08	7.76334e+08	9.84156e+08	8.29623e+08	9.06604e+08	8.60358e+08	8.20439e+08	9.16293e+08	8.85893e+08	9.30539e+08	8.93883e+08	1.16489e+09	8.08706e+08	9.36491e+08	9.99715e+08	9.42051e+08
F1QHC4	raw	median	1.8379e+09	1756450880	1.84548e+09	2035192564	1757727558	1.81116e+09	1.52229e+09	1.47269e+09	1.79768e+09	1.98842e+09	1.92322e+09	2345896504	1.75187e+09	1920461764	2.07688e+09	1.98376e+09	1.87665e+09	1.80692e+09	1.78955e+09	1.82053e+09	1.72143e+09	1.73299e+09	1.6377e+09	1.71142e+09	1.76215e+09	1.74341e+09	1.91573e+09	2.1413e+09	1.89421e+09	1.96227e+09	2.05589e+09	2.25261e+09	1.84491e+09	1.97629e+09
Q6DHU3	raw	median	9.72514e+08	1.03353e+09	1.08649e+09	9.77098e+08	882758823	985315363	924438944	8.64387e+08	9.82476e+08	9.5079e+08	8.6981e+08	1.41902e+09	1.05273e+09	9.15481e+08	9.66922e+08	1190785006	9.93018e+08	1.06322e+09	1.05356e+09	8.74036e+08	8.64532e+08	9.42788e+08	9.94526e+08	1.00451e+09	9.73774e+08	9.52819e+08	9.16033e+08	9.68439e+08	1.14579e+09	1.17916e+09	9.80041e+08	1.04873e+09	1.10744e+09	1.03731e+09
B7ZV62	raw	median	1.66662e+09	1.56152e+09	1.65789e+09	1.85796e+09	1.63252e+09	1.63626e+09	1.49958e+09	1.49766e+09	1.71626e+09	1.64254e+09	1.73074e+09	2.25189e+09	1702806598	1622579068	1.80623e+09	2.17202e+09	1.70176e+09	1.60638e+09	1.60765e+09	1.66199e+09	1.59881e+09	1.56564e+09	1.61327e+09	1.74044e+09	1.63699e+09	1.66445e+09	1.58249e+09	1.92699e+09	1.8183e+09	1.90731e+09	1.737e+09	1.95906e+09	2.01999e+09	1.82695e+09
F5H8N4	raw	median	7.03285e+08	6.89196e+08	4.4799e+08	7.36498e+08	7.30683e+08	6.97445e+08	6.03753e+08	3.72762e+08	6.57339e+08	6.4889e+08	6.88227e+08	4.55255e+08	4.30047e+08	6.09892e+08	6.11751e+08	4.07483e+08	7.18112e+08	7.08998e+08	4.34415e+08	6.58814e+08	7.15596e+08	6.67343e+08	6.49527e+08	4.33189e+08	6.23249e+08	6.37496e+08	6.25169e+08	7.66267e+08	3.67598e+08	4.81695e+08	6.52901e+08	6.63512e+08	3.78963e+08	5.717e+08
Q6PGX4	raw	median	44086968	35200271	6.1784e+07	4.77905e+07	2.63204e+07	44116663	24590875	2.97642e+07	72428692	70505923	66587606	9.51092e+07	80854046	87003484	7.89934e+07	84581051	4.50164e+07	3.62116e+07	5.99118e+07	4.27496e+07	2.57769e+07	4.22125e+07	2.64552e+07	3.45891e+07	3.91154e+07	7.02424e+07	6.79285e+07	7.41381e+07	7.67964e+07	9.05645e+07	9.3139e+07	8.56771e+07	7.86611e+07	7.96434e+07
A0A2R8Q5K7	raw	median	8.82026e+08	1.12767e+09	1.22545e+09	1.49419e+09	1.18343e+09	1.23109e+09	9.772e+08	9.27175e+08	1317777603	1307028520	9.68755e+08	2.23926e+09	1.07677e+09	9.94474e+08	1.25703e+09	1.5526e+09	9.00621e+08	1.16007e+09	1.18832e+09	1.33659e+09	1.15899e+09	1.17796e+09	1.05129e+09	1.07748e+09	1.13141e+09	1.278e+09	1.25925e+09	1.0786e+09	1.80811e+09	1.20609e+09	1.0646e+09	1.36339e+09	1.44393e+09	1.31275e+09
E7FC95	raw	median	1.98272e+08	2.22948e+08	2.26541e+08	2.3726e+08	2.23022e+08	1.74351e+08	1.92689e+08	1.56141e+08	1.78167e+08	2.18542e+08	2.0591e+08	3.07916e+08	2.07134e+08	1.05514e+09	1088695959	1.0031e+09	2.02453e+08	2.29354e+08	2.19676e+08	2.12234e+08	2.18417e+08	1.66825e+08	2.07298e+08	1.81453e+08	2.04714e+08	1.72789e+08	2.10553e+08	2.29259e+08	2.48628e+08	2.32011e+08	1.12955e+09	1.18081e+09	9.32894e+08	5.42062e+08
A0A2R8QHK5	raw	median				45728528	66376800	16138589	66016342	54213674	61853678	42198116	65158884	84756911	66836946	63812844	74060850	52629912				4.09052e+07	6.50063e+07	1.5442e+07	7.10214e+07	6.30021e+07	5.10754e+07	5.99866e+07	4.06555e+07	7.25474e+07	6.84374e+07	7.4864e+07	6.83129e+07	8.03272e+07	4.89463e+07	6.42597e+07
B0R0F7	raw	median	1.03235e+07	1.08597e+07	1.13612e+07	1.35354e+07	10737129	9.38309e+06	8156841	1.42828e+07	2.19749e+07	1.12415e+07	1.33029e+07	15045139	1.15997e+07	1.25702e+07	1.1647e+07	1.5583e+07	1.05411e+07	1.11717e+07	1.1017e+07	1.21077e+07	1.05154e+07	8.9781e+06	8.77525e+06	1.65982e+07	1.12131e+07	2.13116e+07	1.08305e+07	1.48113e+07	1.21483e+07	1.29928e+07	1.34567e+07	1.26325e+07	1.44924e+07	1.40845e+07
A0A2R8QFM8	raw	median	7.47257e+08	9.1697e+08	1108984983	1.19083e+09	1.0642e+09	1.17858e+09	946692540	9.40211e+08	1187437310	1232450628	1.09001e+09	1392954569	1.0544e+09	1123166148	1.20438e+09	1.14208e+09	7.63011e+08	9.43316e+08	1.07538e+09	1.06523e+09	1.04222e+09	1.12771e+09	1.01847e+09	1.09263e+09	1.016e+09	1.15159e+09	1.1874e+09	1.21361e+09	1.12475e+09	1.18103e+09	1.20237e+09	1.30629e+09	1.06215e+09	1.17865e+09
F1QCK4	raw	median	7768365	5.89566e+06	9963796	1.07993e+07	1.21611e+06	289373	3.08101e+06	7.17662e+06		1.50672e+06	925228	2604381	1183136	5.71929e+06	1.56479e+06	3134329	7.93214e+06	6.06505e+06	9.66186e+06	9.66023e+06	1.191e+06	276883	3.3146e+06	8.34001e+06	5.80522e+06		1.45164e+06	1.03014e+06	2.10292e+06	1.32523e+06	6.12261e+06	1.69718e+06	2.91495e+06	2.37781e+06
Q503C7	raw	median	1.19225e+09	1371456379	1.56169e+09	1.28247e+09	1.46929e+09	1.31065e+09	1.27503e+09	1.26461e+09	1.47962e+09	1454123188	1.33457e+09	1.69545e+09	1.31894e+09	1.12652e+09	1333297522	9.492e+08	1.21738e+09	1.41086e+09	1.51436e+09	1.14719e+09	1.43895e+09	1.25408e+09	1.37169e+09	1.46961e+09	1.35302e+09	1.43496e+09	1.40097e+09	1.4859e+09	1.369e+09	1.47734e+09	1.20596e+09	1.44611e+09	8.82765e+08	1.33788e+09
A0A2R8QJH4	raw	median	102116711	7.5654e+07	7.15612e+07	4.85226e+07	3.47554e+07	3.80541e+07	3.48853e+07	4.88893e+07	1.77987e+07	2.21203e+07	4.87664e+07	3.63727e+07	2.61743e+07	1.02621e+08	5.24932e+07	4.15865e+07	1.0427e+08	7.78277e+07	6.93926e+07	4.34046e+07	3.40378e+07	3.64116e+07	3.75302e+07	5.68146e+07	5.74611e+07	1.72614e+07	2.13116e+07	5.42961e+07	2.93693e+07	2.93178e+07	1.09858e+08	5.69347e+07	3.86758e+07	4.46281e+07
Q7SX99	raw	median	6.64824e+08	8.18058e+08	9.03944e+08	8.8683e+08	8.49777e+08	8.0248e+08	5.84226e+08	6.53535e+08	8.04675e+08	9.16345e+08	6.31965e+08	1.33058e+09	5.58863e+08	7.7404e+08	8.16672e+08	9.12887e+08	6.78841e+08	8.41563e+08	8.76552e+08	7.93289e+08	8.32231e+08	7.67844e+08	6.2852e+08	7.59478e+08	7.7229e+08	7.80386e+08	8.82848e+08	7.03625e+08	1.07438e+09	6.25982e+08	8.28625e+08	8.85772e+08	8.48993e+08	8.28826e+08
E9QG86	raw	median	52823864	50027684	46485704			45492588											5.39375e+07	5.14651e+07	4.50771e+07			4.35291e+07			4.85022e+07									#DIV/0!
A4FUM8	raw	median	3.32754e+08	3.13259e+08	2.51401e+08	226806932	2.29965e+08	2.29312e+08	2.81206e+08	1.87717e+08	2.68932e+08	2.55746e+08	3.24402e+08	2.74679e+08	3.26427e+08	2.45434e+08	2.73967e+08	2.51483e+08	3.39769e+08	3.22259e+08	2.43782e+08	2.02884e+08	2.25217e+08	2.19415e+08	3.02526e+08	2.18148e+08	2.5925e+08	2.60814e+08	2.46397e+08	3.61186e+08	2.21791e+08	3.65631e+08	2.62741e+08	2.97148e+08	2.33881e+08	2.81199e+08
Q6P3L9	raw	median	3.86949e+09	3816779770	4.04737e+09	3.05032e+09	3.49308e+09	3.12385e+09	2.83533e+09	3.1637e+09	3.40428e+09	3.38741e+09	2.99949e+09	3997712247	2.72858e+09	3.2372e+09	3.1677e+09	3.46906e+09	3.95107e+09	3.92644e+09	3.92473e+09	2.72858e+09	3.42095e+09	2.98902e+09	3.05029e+09	3.67656e+09	3.45846e+09	3.30152e+09	3.26358e+09	3.33961e+09	3.22797e+09	3.05628e+09	3.46548e+09	3.43572e+09	3.22626e+09	3.28955e+09
Q6NUZ3	raw	median	2.29624e+09	2133395424	2.23598e+09	1.52071e+09	2.09825e+09	2.19598e+09	1.82895e+09	1781044695	1.87297e+09	1.64559e+09	2.22562e+09	2.02314e+09	1.59551e+09	2.03623e+09	2.0766e+09	2259734452	2.34465e+09	2.19469e+09	2.16822e+09	1.36031e+09	2.05493e+09	2.1012e+09	1.96761e+09	2.06977e+09	2.03267e+09	1.81643e+09	1.58543e+09	2.47799e+09	1.63359e+09	1.78712e+09	2.17983e+09	2.2523e+09	2.10157e+09	1.97928e+09
Q8AWD0	raw	median	3.33121e+09	3.1574e+09	3.19807e+09	3.43898e+09	3.26839e+09	2.84423e+09	2.38031e+09	2.10279e+09	3069624569	3326644883	2.96868e+09	3.9591e+09	2.9192e+09	3118427809	2.86803e+09	3364271040	3.40144e+09	3.24812e+09	3.10116e+09	3.07624e+09	3.20091e+09	2.72147e+09	2.56077e+09	2.44367e+09	2.96922e+09	2.97697e+09	3.20504e+09	3.3053e+09	3.1968e+09	3.26979e+09	3.33834e+09	3.1107e+09	3.1288e+09	3.19147e+09
E7F8M1	raw	median	1.39356e+09	1.4459e+09	1.54468e+09	1546985291	1564552168	955575343	1.36378e+09	1.31341e+09	1.17195e+09	1367040317	1.4699e+09	1.77759e+09	1.42081e+09	9.6567e+08	1.37153e+09	1.8111e+09	1.42294e+09	1.48744e+09	1.49788e+09	1.38381e+09	1.53225e+09	9.14331e+08	1.46718e+09	1.52632e+09	1.40402e+09	1.13658e+09	1.31707e+09	1.63658e+09	1.43532e+09	1.59145e+09	1.03377e+09	1.48757e+09	1.68434e+09	1.41533e+09
Q7ZW09	raw	median	576736496	5.72049e+08	570230430	4.79234e+08	5.73679e+08	5.69874e+08	5.07781e+08	4.97825e+08	5.70515e+08	650888546	586660924	620166897	5.44655e+08	5.98431e+08	5.35177e+08	432454588	5.88896e+08	5.88485e+08	5.52951e+08	4.28685e+08	5.61834e+08	5.45277e+08	5.46278e+08	5.78526e+08	5.48867e+08	5.53294e+08	6.27095e+08	6.53184e+08	5.00757e+08	6.10068e+08	6.40632e+08	5.80459e+08	4.02187e+08	5.70959e+08
F8W429	raw	median	1.53292e+09	1.58758e+09	1.40047e+09	1.42845e+09	1.43905e+09	1.50806e+09	1.55127e+09	1.49102e+09	1561793782	1.54063e+09	1.57708e+09	1.58627e+09	1.53118e+09	1.49043e+09	1.5971e+09	1582628735	1.56524e+09	1.63319e+09	1.35803e+09	1.27778e+09	1.40934e+09	1.44297e+09	1.66888e+09	1.73273e+09	1.51102e+09	1.51465e+09	1.48431e+09	1.75591e+09	1.28084e+09	1.71507e+09	1.59553e+09	1.73224e+09	1.47186e+09	1.5688e+09
F1Q750	raw	median	1.25155e+08	1.99684e+08	2.04965e+08	2.14719e+08	262168472	1.93025e+08	1.64012e+08	1.39446e+08	2.28497e+08	1.83562e+08	1.75125e+08	307296128	1.67927e+08	2.34114e+08	1.73451e+08	2.08507e+08	1.27794e+08	2.05421e+08	1.98754e+08	1.92071e+08	2.56755e+08	1.84693e+08	1.76446e+08	1.62051e+08	1.87998e+08	2.21599e+08	1.76852e+08	1.94982e+08	2.48128e+08	1.88095e+08	2.50624e+08	1.88127e+08	1.93913e+08	2.0779e+08
A7E2K5	raw	median	5.34493e+09	5.21744e+09	5.00735e+09	5.72557e+09	7.31073e+09	6.49387e+09	5.86871e+09	4.18477e+09	7.83225e+09	5828800507	6.79047e+09	8.27762e+09	5.81598e+09	6.46863e+09	5.47169e+09	6.51969e+09	5.45761e+09	5.36735e+09	4.85561e+09	5.12165e+09	7.15978e+09	6.21359e+09	6.31365e+09	4.86315e+09	5.66905e+09	7.59582e+09	5.61572e+09	7.56046e+09	6.68381e+09	6.51447e+09	6.9248e+09	5.93465e+09	6.06337e+09	6.61164e+09
F1R9Y8	raw	median	4.01348e+08	3.14454e+08	3.57959e+08	3.24997e+08	3.75618e+08	414500802	2.51152e+08	3.07001e+08	2.87799e+08	271993124	2.71486e+08	2.67106e+08	278194297	2.75585e+08	239209576	3.1911e+08	4.09809e+08	3.23489e+08	3.47112e+08	2.90717e+08	3.67862e+08	3.9661e+08	2.70193e+08	3.56768e+08	3.4532e+08	2.79111e+08	2.6205e+08	3.0227e+08	2.15676e+08	3.11605e+08	2.95019e+08	2.59449e+08	2.96775e+08	2.77744e+08
F1R6I7	raw	median	1.11549e+09	1.17609e+09	1.08091e+09	1.09711e+09	1.05409e+09	1.11383e+09	1.008e+09	8.39296e+08	975454666	1.14077e+09	1004368967	1.33096e+09	1.10518e+09	1.13608e+09	1.06255e+09	1168962238	1.139e+09	1.20988e+09	1.04816e+09	9.81387e+08	1.03233e+09	1.06575e+09	1.08443e+09	9.75353e+08	1.06704e+09	9.4601e+08	1.09907e+09	1.11826e+09	1.07469e+09	1.23791e+09	1.2162e+09	1.15245e+09	1.08715e+09	1.11647e+09
Q1MT86	raw	median	4.48108e+08	3.48563e+08	4.92405e+08	4.09848e+08	4.16731e+08	4.01226e+08	4.10951e+08	4.39327e+08	4.16518e+08	4.12724e+08	4.27042e+08	416158909	375428834	2.76874e+08	3.33351e+08	4.03363e+08	4.57555e+08	3.58578e+08	4.77483e+08	3.66619e+08	4.08126e+08	3.83908e+08	4.42108e+08	5.10545e+08	4.25615e+08	4.03945e+08	3.97637e+08	4.75465e+08	3.3603e+08	4.20517e+08	2.964e+08	3.61556e+08	3.75131e+08	3.83335e+08
B8JKW4	raw	median	3.98673e+08	4.48553e+08	3.63147e+08	2.55576e+08	2.99112e+08	276517523	3.13519e+08	245696087	6.1565e+08	2.89623e+08	2.48538e+08	476678617	2.59325e+08	2.42095e+08	2.95562e+08	1.45448e+08	4.07078e+08	4.61441e+08	3.52142e+08	2.28619e+08	2.92936e+08	2.64583e+08	3.37289e+08	2.85525e+08	3.28702e+08	5.97066e+08	2.79036e+08	2.7672e+08	3.84896e+08	2.9047e+08	2.59167e+08	3.2057e+08	1.35268e+08	3.17899e+08
F1QXV8	raw	median	2418977588	2.36326e+09	2643234447	2.33506e+09	2.43128e+09	2.52713e+09	1953029579	1.932e+09	2406933087	2.25769e+09	2.0223e+09	2.44442e+09	2.06372e+09	2.10931e+09	2.12053e+09	2.12091e+09	2.46998e+09	2.43116e+09	2.56314e+09	2.08876e+09	2.38108e+09	2.41806e+09	2.1011e+09	2.24519e+09	2.33731e+09	2.33428e+09	2.17516e+09	2.25161e+09	1.97376e+09	2.31157e+09	2.25806e+09	2.29995e+09	1.97246e+09	2.19711e+09
A2BIB9	raw	median	1.33273e+08	1.29475e+08	1.51708e+08	1.84328e+08	2.00336e+08	1.53463e+08	1.40119e+08	1.25985e+08	1.70654e+08	1.6202e+08	1.46474e+08	201977605	1.84066e+08	1.60012e+08	1.87824e+08	2.04641e+08	1.36083e+08	1.33195e+08	1.47111e+08	1.64885e+08	1.96199e+08	1.46839e+08	1.50742e+08	1.46408e+08	1.52683e+08	1.65503e+08	1.56097e+08	1.63083e+08	1.63088e+08	2.06172e+08	1.71296e+08	2.03716e+08	1.90318e+08	1.77409e+08
A0A2R8RVU0	raw	median	2.43799e+08	1.78087e+08	1.90332e+08	145062826	1.89524e+08	1.59274e+08	1.77733e+08	1.40644e+08	122061872	154422843	1.73827e+08	2.17525e+08	1.5758e+08	1.14544e+08	1.62306e+08	2.5374e+08	2.48939e+08	1.83204e+08	1.84564e+08	1.29762e+08	1.85611e+08	1.52399e+08	1.91208e+08	1.63444e+08	1.79891e+08	1.18377e+08	1.48778e+08	1.93537e+08	1.75642e+08	1.76506e+08	1.22621e+08	1.76039e+08	2.3598e+08	1.68435e+08
F1R7F6	raw	median	1.7109e+08	1.52825e+08	220296243	2.07128e+08	211249650	1.39883e+08	1.46771e+08	1.34883e+08	1.72165e+08	1.5583e+08	1.56871e+08	165082739	1.76561e+08	1.56463e+08	1.94643e+08	2.12167e+08	1.74697e+08	1.57216e+08	2.13621e+08	1.85281e+08	2.06888e+08	1.33846e+08	1.57899e+08	1.56749e+08	1.73274e+08	1.66968e+08	1.50134e+08	1.74659e+08	1.33297e+08	1.97765e+08	1.67497e+08	2.11112e+08	1.97317e+08	1.74844e+08
E7FBU7	raw	median	5.84346e+07	5.32942e+07	7.07737e+07	6.745e+07	7.71697e+07	125702553	8.78723e+07	6.51078e+07	9.45132e+07	4.21366e+07	5.77289e+07	4.87332e+07	8.86721e+07	8.83097e+07	8.35007e+07	95701583	5.96665e+07	5.48254e+07	6.86291e+07	6.03356e+07	7.55764e+07	1.20277e+08	9.45343e+07	7.56622e+07	7.61883e+07	9.16602e+07	4.05963e+07	6.42749e+07	3.93499e+07	9.93216e+07	9.45373e+07	9.05658e+07	8.90033e+07	7.61637e+07
F1QK93	raw	median	6.87975e+08	654009424	7.71093e+08	8.22425e+08	7.29688e+08	6.69876e+08	656336418	6.10929e+08	6.67667e+08	7.08341e+08	6.20573e+08	8.08151e+08	574664139	5.31168e+08	6.98222e+08	785000801	7.0248e+08	6.728e+08	7.47727e+08	7.35678e+08	7.14622e+08	6.40963e+08	7.06097e+08	7.09965e+08	7.03791e+08	6.47513e+08	6.82447e+08	6.90941e+08	6.52545e+08	6.43681e+08	5.68626e+08	7.573e+08	7.30058e+08	6.71639e+08
Q1LVL2	raw	median	517871064	5.02591e+08	6.14615e+08	5.22196e+08	6.36242e+08	5.6368e+08	4.75895e+08	4.2049e+08	609587145	5.76008e+08	4.94084e+08	660873269	5.06922e+08	4.22631e+08	474542243	508426116	5.28789e+08	5.17032e+08	5.9599e+08	4.67116e+08	6.23105e+08	5.39351e+08	5.11975e+08	4.88654e+08	5.34001e+08	5.91186e+08	5.54952e+08	5.50109e+08	5.33625e+08	5.67803e+08	4.52435e+08	5.14694e+08	4.72841e+08	5.29706e+08
A0A140LGY7	raw	median	1.85417e+08	1.72364e+08	2.1836e+08	2.63858e+08	1.60503e+08	2.4467e+08	2.40298e+08	1.53141e+08	1.64393e+08	2.27879e+08	2.4485e+08	2.39116e+08	2.41697e+08	2.29188e+08	1.72469e+08	2.11978e+08	1.89327e+08	1.77317e+08	2.11743e+08	2.36026e+08	1.57189e+08	2.34109e+08	2.58517e+08	1.77966e+08	2.05274e+08	1.59431e+08	2.19549e+08	2.72614e+08	1.93076e+08	2.70725e+08	2.45351e+08	1.87062e+08	1.97141e+08	2.18119e+08
Q58EE9	raw	median	1.68164e+09	1.82837e+09	2.34389e+09	2316767333	2.03221e+09	1991911698	1.65804e+09	1.58656e+09	2.25845e+09	1.9977e+09	1.90908e+09	2846007365	1.93331e+09	1.70735e+09	1.94287e+09	2.52469e+09	1.71709e+09	1.8809e+09	2.27286e+09	2.0724e+09	1.99025e+09	1.90594e+09	1.78375e+09	1.84376e+09	1.93337e+09	2.19027e+09	1.92468e+09	2.12555e+09	2.29802e+09	2.1655e+09	1.82775e+09	2.10725e+09	2.34799e+09	2.12338e+09
Q6TNT9	raw	median	1.59117e+09	1.69975e+09	1.65402e+09	2.1566e+09	1.83199e+09	1.89422e+09	1.55576e+09	1.35099e+09	1.75987e+09	1.72035e+09	1438247522	2.73704e+09	1.51977e+09	1719873056	1.63077e+09	2.12718e+09	1.62472e+09	1.74859e+09	1.6039e+09	1.92912e+09	1.79416e+09	1.81246e+09	1.67371e+09	1.57e+09	1.71958e+09	1.70675e+09	1.65746e+09	1.60133e+09	2.21003e+09	1.70229e+09	1.84116e+09	1.76875e+09	1.9783e+09	1.80826e+09
Q4ZGK9	raw	median	4.4945e+08	4.52988e+08	618381150	643653165	5.55967e+08	5.40662e+08	3.45461e+08	4.26097e+08	5.93612e+08	608889949	502393812	681893940	5.64457e+08	4.27469e+08	5.69e+08	6.39026e+08	4.58926e+08	4.66004e+08	5.99642e+08	5.75762e+08	5.44488e+08	5.17327e+08	3.71652e+08	4.9517e+08	5.03621e+08	5.75693e+08	5.86631e+08	5.59361e+08	5.50599e+08	6.32248e+08	4.57614e+08	6.17144e+08	5.943e+08	5.71699e+08
Q6NXC1	raw	median	1.80134e+09	1.7162e+09	1.89856e+09	1.44521e+09	1.79446e+09	1.79578e+09	1564956863	1.62539e+09	1.69064e+09	1.86246e+09	1512938293	1.92959e+09	2.08575e+09	1928079941	1.87366e+09	1391286868	1.83931e+09	1.76551e+09	1.84103e+09	1.29277e+09	1.7574e+09	1.71827e+09	1.6836e+09	1.88888e+09	1.72335e+09	1.63961e+09	1.79437e+09	1.68449e+09	1.55806e+09	2.33624e+09	2.06405e+09	2.0322e+09	1.29391e+09	1.80037e+09
B8JL43	raw	median	2635769068	2.70615e+09	2.30046e+09	1.67891e+09	2.56848e+09	2.66752e+09	2.34833e+09	2099262871	2897273218	1.98783e+09	2.06012e+09	1.84504e+09	1.7467e+09	2.08445e+09	1.94826e+09	1.80695e+09	2.69134e+09	2.7839e+09	2.23075e+09	1.50183e+09	2.51545e+09	2.55239e+09	2.52637e+09	2.43957e+09	2.4052e+09	2.80982e+09	1.91517e+09	2.29372e+09	1.48978e+09	1.95647e+09	2.23144e+09	2.11311e+09	1.68048e+09	2.06125e+09
F1QQZ1	raw	median	210609232	2.12769e+08	2.83638e+08	3.28587e+08	2.54336e+08	1.88412e+08	1.83122e+08	2.17481e+08	239990384	3.3021e+08	2.45012e+08	3.34076e+08	2.28974e+08	2.35561e+08	2.68878e+08	2.31857e+08	2.15049e+08	2.18882e+08	2.75043e+08	2.93929e+08	2.49084e+08	1.80279e+08	1.97006e+08	2.52736e+08	2.35251e+08	2.32746e+08	3.18139e+08	2.72794e+08	2.69751e+08	2.56474e+08	2.52172e+08	2.91628e+08	2.15629e+08	2.63667e+08
F1QVU3	raw	median	5.22252e+08	6.03974e+08	625809960	516249467	650226660	6.55189e+08	519036018	5.12212e+08	587563540	555665726	472942181	7.29115e+08	581099628	4.77027e+08	614117487	681622572	5.33262e+08	6.21327e+08	6.06846e+08	4.61797e+08	6.36801e+08	6.2691e+08	5.58387e+08	5.95245e+08	5.80072e+08	5.69827e+08	5.35353e+08	5.2657e+08	5.88727e+08	6.50889e+08	5.10667e+08	6.66079e+08	6.33915e+08	5.85253e+08
A0A0R4IVC0	raw	median																									#DIV/0!									#DIV/0!
Q5RG12	raw	median	1.00289e+09	936349683	774371402	985270477	8.99104e+08	7.2754e+08	870277862	6.90949e+08	1.49433e+09	1.24525e+09	1.08139e+09	1241346358	1.2446e+09	9.6911e+08	1.16215e+09	1.35268e+09	1.02404e+09	9.63253e+08	7.50906e+08	8.81346e+08	8.80539e+08	6.96139e+08	9.36258e+08	8.02957e+08	8.6693e+08	1.44922e+09	1.19973e+09	1.20401e+09	1.00233e+09	1.39407e+09	1.03745e+09	1.26048e+09	1.258e+09	1.22566e+09
F1QYZ6	raw	median	908626733	8.71818e+08	904482609	8.97067e+08	9.29312e+08	9.06229e+08	7.83183e+08	7.58119e+08	9.71417e+08	8.71744e+08	8.64851e+08	1.08235e+09	7.88523e+08	9.50211e+08	8.40104e+08	9.0014e+08	9.27783e+08	8.96867e+08	8.77074e+08	8.02447e+08	9.10124e+08	8.67115e+08	8.4256e+08	8.81016e+08	8.75623e+08	9.42094e+08	8.39877e+08	9.62918e+08	8.73945e+08	8.83224e+08	1.01722e+09	9.11186e+08	8.37138e+08	9.0845e+08
Q803M1	raw	median	478590300	272703038	442914448	485596984	478622194	573541520	2.64643e+08	311239082	694124142	6.47885e+08	629133220	424125462	574252247	561565953	535906483	577458168	4.8868e+08	2.80538e+08	4.29493e+08	4.34377e+08	4.6874e+08	5.48787e+08	2.84707e+08	3.61693e+08	4.12127e+08	6.73171e+08	6.24201e+08	7.00472e+08	3.42462e+08	6.43219e+08	6.01168e+08	5.8125e+08	5.37041e+08	5.87873e+08
F6P497	raw	median	8.62977e+08	1.13098e+09	1.23834e+09	9.13559e+08	7.93168e+08	7.5963e+08	7.26122e+08	8.75835e+08	1.12733e+09	1.00805e+09	8.14059e+08	1504746910	5.81339e+08	686506038	7.08809e+08	5.48131e+08	8.8117e+08	1.16348e+09	1.20081e+09	8.17199e+08	7.76791e+08	7.26844e+08	7.81173e+08	1.01781e+09	9.2066e+08	1.09331e+09	9.71198e+08	9.06366e+08	1.21502e+09	6.51158e+08	7.34918e+08	7.68782e+08	5.09766e+08	8.56314e+08
Q6P043	raw	median	1198630585	1159708344	1387977887	1704580086	1.12532e+09	1.10659e+09	9.53596e+08	1143596713	986988299	8.50915e+08	1168363408	1388871769	1.35052e+09	1334743646	1176981320	1667319363	1.2239e+09	1.19303e+09	1.34592e+09	1.52479e+09	1.10208e+09	1.05882e+09	1.02589e+09	1.32898e+09	1.22543e+09	9.57195e+08	8.19809e+08	1.30085e+09	1.12145e+09	1.51272e+09	1.42887e+09	1.27657e+09	1.55062e+09	1.24601e+09
F1RBT2	raw	median	2.26202e+08	2.11065e+08	281130440	2.40255e+08	2.64897e+08	2.13379e+08	1.76706e+08	1.92581e+08	2.59903e+08	2.64937e+08	2.05479e+08	2.84005e+08	2.67439e+08	2.31386e+08	1.96265e+08	2.36271e+08	2.30971e+08	2.1713e+08	2.72611e+08	2.14913e+08	2.59428e+08	2.0417e+08	1.90103e+08	2.238e+08	2.26641e+08	2.52057e+08	2.55252e+08	2.28779e+08	2.29322e+08	2.99558e+08	2.47703e+08	2.12872e+08	2.19734e+08	2.4316e+08
Q5BJJ2	raw	median	1.63269e+09	1.41544e+09	2.35316e+09	2.02985e+09	1.61643e+09	1646777042	1.33058e+09	1.32923e+09	2.1189e+09	1.92596e+09	1.63049e+09	1.7353e+09	1.69985e+09	1.75218e+09	1.8351e+09	2.04967e+09	1.66711e+09	1.45611e+09	2.28186e+09	1.81575e+09	1.58306e+09	1.5757e+09	1.43146e+09	1.54471e+09	1.66947e+09	2.05494e+09	1.85555e+09	1.81538e+09	1.40118e+09	1.904e+09	1.87574e+09	1.99037e+09	1.90621e+09	1.85042e+09
A0A1D5NSG1	raw	median	48831862	60845290	104376918	140360772	100989512	116874960	33258358	34103672	63179448	93006930	94922976	141684924	180514236	87956576	160398220	62550584	4.98614e+07	6.25935e+07	1.01214e+08	1.25556e+08	9.89043e+07	1.1183e+08	3.57798e+07	3.96321e+07	7.81714e+07	6.12723e+07	8.9607e+07	1.05686e+08	1.14404e+08	2.02194e+08	9.41593e+07	1.7397e+08	5.81726e+07	1.12433e+08
F6NHA0	raw	median	4.59869e+08	5.76875e+08	5.7492e+08	5.58905e+08	5.49072e+08	4.96905e+08	4.38328e+08	3.79654e+08	4.88978e+08	4.7026e+08	4.2109e+08	5.36757e+08	4.11413e+08	5.95656e+08	4.53803e+08	4.89446e+08	4.69564e+08	5.9345e+08	5.57498e+08	4.99953e+08	5.37735e+08	4.75458e+08	4.7156e+08	4.41199e+08	5.05802e+08	4.74218e+08	4.53069e+08	4.68838e+08	4.33407e+08	4.60823e+08	6.37661e+08	4.922e+08	4.55189e+08	4.84426e+08
F1R8N2	raw	median	3.49136e+07	24351600	20190004	13001110	2.82281e+07	2.96928e+07	27465690	1.89369e+07	2.27202e+07	1.88832e+07	2.04968e+07	23769031	2.50589e+07	18347340	21884794	19457393	3.56497e+07	2.50513e+07	1.95782e+07	1.16298e+07	2.76453e+07	2.84112e+07	2.9548e+07	2.20067e+07	2.494e+07	2.20343e+07	1.81929e+07	2.28209e+07	1.91924e+07	2.80685e+07	1.96412e+07	2.37365e+07	1.80955e+07	2.14728e+07
E7F0E8	raw	median	4.60718e+08	3.38514e+08	4.89656e+08	5.07896e+08	4.06947e+08	4.40114e+08	4.07515e+08	3.82682e+08	3.22903e+08	4.19123e+08	3.36772e+08	5.36185e+08	4.04866e+08	4.5481e+08	430032341	4.48027e+08	4.70431e+08	3.4824e+08	4.74818e+08	4.54324e+08	3.98544e+08	4.21118e+08	4.38411e+08	4.44718e+08	4.31326e+08	3.13156e+08	4.03802e+08	3.7496e+08	4.32945e+08	4.5349e+08	4.86883e+08	4.66418e+08	4.16669e+08	4.1854e+08
Q6TNP9	raw	median	116493722	1.16192e+08	124717474	111520432	1.12212e+08	94101537	114033057	9.07637e+07	122772337	134348686	127349895	173860306	78869987	111680793	76445066	155243400	1.1895e+08	1.1953e+08	1.20938e+08	9.97575e+07	1.09895e+08	9.004e+07	1.22679e+08	1.05477e+08	1.10908e+08	1.19066e+08	1.29437e+08	1.4179e+08	1.40384e+08	8.83422e+07	1.19557e+08	8.29132e+07	1.44378e+08	1.20734e+08
Q5RGK8	raw	median	5.66822e+08	6.09996e+08	6.3211e+08	1008156492	5.87841e+08	5.65598e+08	5.58887e+08	5.24092e+08	5.50518e+08	5.59081e+08	5.20064e+08	552232366	6.43871e+08	4.77546e+08	5.76282e+08	5.9474e+08	5.78772e+08	6.27522e+08	6.12955e+08	9.01819e+08	5.75704e+08	5.41186e+08	6.01259e+08	6.09051e+08	6.31034e+08	5.339e+08	5.38643e+08	5.79035e+08	4.45903e+08	7.21199e+08	5.11222e+08	6.25042e+08	5.53114e+08	5.63507e+08
Q802C9	raw	median	1.48262e+09	1.75651e+09	1.6471e+09	1.52047e+09	1.79505e+09	1.9229e+09	1.42569e+09	1.34525e+09	1.95562e+09	1.83581e+09	1.75417e+09	1837650583	1.61984e+09	1.56849e+09	1650900705	1.72422e+09	1.51388e+09	1.80698e+09	1.59719e+09	1.36009e+09	1.75799e+09	1.83991e+09	1.53378e+09	1.56332e+09	1.62164e+09	1.89659e+09	1.7687e+09	1.95308e+09	1.48382e+09	1.81439e+09	1.6791e+09	1.79059e+09	1.60354e+09	1.74873e+09
F8W4Q1	raw	median	1.3286e+08	1.86718e+08	1.50845e+08	2.15598e+08	1.38094e+08	1.66748e+08	1.80666e+08	1.15318e+08	137048429	2.07082e+08	2.21773e+08	1.89296e+08	2.22732e+08	1.69282e+08	1.80187e+08	1.35974e+08	1.35661e+08	1.92082e+08	1.46274e+08	1.92857e+08	1.35243e+08	1.59551e+08	1.94363e+08	1.34012e+08	1.61256e+08	1.32912e+08	1.99512e+08	2.4692e+08	1.52848e+08	2.49481e+08	1.81219e+08	1.95433e+08	1.26457e+08	1.85598e+08
Q6DGX6	raw	median	1.8617e+09	1.31669e+08	1.86758e+09	2.04817e+09	1.86714e+09	2098183956	1.97025e+09	1781004414	2.07441e+09	1.97957e+09	1.81416e+09	1806129756	2.06492e+09	2143995702	1779514988	2.19751e+09	1.90095e+09	1.35452e+08	1.81099e+09	1.83214e+09	1.82859e+09	2.00762e+09	2.11963e+09	2.06972e+09	1.71314e+09	2.01179e+09	1.90721e+09	2.01987e+09	1.45837e+09	2.31291e+09	2.29519e+09	1.93008e+09	2.0437e+09	1.99739e+09
A5A5E1	raw	median	4.8751e+08	4.69135e+08	6.44257e+08	6.52607e+08	4.24354e+08	4.87103e+08	3.93903e+08	3.94913e+08	5.63523e+08	497286266	4.5378e+08	596160227	4.97363e+08	5.11864e+08	4.6913e+08	683122667	4.97788e+08	4.82614e+08	6.24734e+08	5.83772e+08	4.15592e+08	4.66079e+08	4.23767e+08	4.58931e+08	4.9416e+08	5.46513e+08	4.79108e+08	5.05235e+08	4.81372e+08	5.57096e+08	5.47961e+08	5.08823e+08	6.3531e+08	5.32677e+08
Q6NYQ0	raw	median	78655999	95461510	99120376	83442503	4.82984e+07	8.05074e+07	74862838	62847165	8.30736e+07	65486132	9.39937e+07	102212029	51441706	5.96705e+07	49591340	7.60609e+07	8.03143e+07	9.82043e+07	9.61167e+07	7.46412e+07	4.73012e+07	7.70326e+07	8.05386e+07	7.30352e+07	7.8398e+07	8.0566e+07	6.30922e+07	1.04652e+08	8.25316e+07	5.76198e+07	6.38785e+07	5.37873e+07	7.07374e+07	7.21081e+07
F1RA35	raw	median	4.22462e+07	3.9756e+07	5.21398e+07	2.28617e+07	42506038	1.01337e+07	2.22062e+07	8.57704e+07	3.6602e+07	2.08391e+07	5.82983e+07	6.64646e+07	4.51275e+07	56378346	3.86965e+07	3.82152e+07	4.31369e+07	4.08982e+07	5.05598e+07	2.04503e+07	4.16284e+07	9.69636e+06	2.38898e+07	9.96744e+07	4.12418e+07	3.54972e+07	2.00773e+07	6.49089e+07	5.36672e+07	5.05472e+07	6.03541e+07	4.19706e+07	3.55405e+07	4.53204e+07
B0UYS0	raw	median	1.48889e+08	1.72015e+08	3.14379e+08	3.35946e+08	1.6412e+08	1.89961e+08	1.0291e+08	2.10294e+08	2.02364e+08	208679963	197053118	2.81677e+08	2.85836e+08	1.41828e+08	1.82251e+08	3.18267e+08	1.52028e+08	1.76957e+08	3.04852e+08	3.00511e+08	1.60732e+08	1.81762e+08	1.10712e+08	2.44384e+08	2.03992e+08	1.96255e+08	2.01051e+08	2.19397e+08	2.27441e+08	3.20164e+08	1.5183e+08	1.97672e+08	2.95991e+08	2.26225e+08
E7FA40	raw	median	4.64425e+08	3.97445e+08	3.59599e+08	2.58453e+08	2.18369e+08	3.07076e+08	3.13232e+08	2.37285e+08	2.87561e+08	254192079	2.8842e+08	3.31685e+08	3.36381e+08	3.12234e+08	3.40885e+08	3.45165e+08	4.74216e+08	4.08864e+08	3.48702e+08	2.31192e+08	2.1386e+08	2.93822e+08	3.36979e+08	2.75751e+08	3.22923e+08	2.78881e+08	2.449e+08	3.21124e+08	2.67821e+08	3.7678e+08	3.34253e+08	3.69728e+08	3.21006e+08	3.14312e+08
A0A286Y9C2	raw	median	1.7725e+07	3.39598e+07	5.89045e+07	11607442	43661725	3.1038e+07	34024264	41969270	37741921	31923238	34208953	56122982	1.0634e+07	5.56064e+07	4.94247e+07	4.63423e+07	1.80987e+07	3.49355e+07	5.71195e+07	1.03831e+07	4.27602e+07	2.96984e+07	3.66038e+07	4.87728e+07	3.47965e+07	3.66027e+07	3.07563e+07	3.8088e+07	4.53168e+07	1.19111e+07	5.95278e+07	5.36066e+07	4.30988e+07	3.98635e+07
A0A2R8RP31	raw	median	2.19356e+08	2.78772e+08	2.43257e+08	4.10054e+08	2.19747e+08	3.01547e+08	2.45541e+08	2.6991e+08	2.08987e+08	2.41257e+08	2.5884e+08	2.7977e+08	2.50591e+08	2.82626e+08	2.84698e+08	2.75808e+08	2.23981e+08	2.86782e+08	2.35886e+08	3.66803e+08	2.1521e+08	2.88532e+08	2.64157e+08	3.13665e+08	2.74377e+08	2.02679e+08	2.32438e+08	2.8819e+08	2.25902e+08	2.80687e+08	3.02556e+08	3.08787e+08	2.56504e+08	2.62218e+08
Q66I42	raw	median	8.685e+08	7.80063e+08	920797762	892658655	796130124	675082755	6.24782e+08	9.11176e+08	801122799	826081573	700650619	906053349	8.26097e+08	7.64191e+08	787801215	7.92017e+08	8.86811e+08	8.02476e+08	8.92895e+08	7.98503e+08	7.79692e+08	6.45945e+08	6.7215e+08	1.05888e+09	8.1717e+08	7.7694e+08	7.95883e+08	7.80099e+08	7.31597e+08	9.25311e+08	8.18081e+08	8.54458e+08	7.36583e+08	8.02369e+08
Q7ZUM0	raw	median	2.68171e+08	2.92441e+08	330669854	3.13297e+08	2.95039e+08	3.24715e+08	2.59641e+08	2.73257e+08	4.17516e+08	3.50427e+08	3.453e+08	4.25066e+08	2.76064e+08	3.46009e+08	3.62017e+08	3.02216e+08	2.73825e+08	3.00844e+08	3.2065e+08	2.80251e+08	2.88947e+08	3.107e+08	2.79325e+08	3.17554e+08	2.96512e+08	4.04913e+08	3.37616e+08	3.84454e+08	3.43222e+08	3.09219e+08	3.7041e+08	3.92647e+08	2.81063e+08	3.52943e+08
A0A2R8QBL5	raw	median	3.77363e+07	2.29198e+07	2.29509e+07	21814821	2.0828e+07	4.22609e+07	3.62637e+07	3.77302e+07	9.06727e+06	35374368	3.47117e+07	2.91829e+07	3.24856e+07	23040742	2.93736e+07	4.00911e+07	3.85318e+07	2.35783e+07	2.22554e+07	1.95138e+07	2.03979e+07	4.04369e+07	3.9013e+07	4.38465e+07	3.09467e+07	8.79357e+06	3.40812e+07	3.86477e+07	2.35639e+07	3.63871e+07	2.46656e+07	3.1859e+07	3.72851e+07	2.94104e+07
A8WIP5	raw	median	3.80998e+08	411890357	3.54545e+08	4.35889e+08	4.31817e+08	4.03317e+08	4.07151e+08	3.03847e+08	3.84538e+08	4.24256e+08	4.25276e+08	5.07851e+08	4.29608e+08	3.92982e+08	4.12786e+08	3.68097e+08	3.89031e+08	4.23725e+08	3.43801e+08	3.89912e+08	4.22901e+08	3.85909e+08	4.3802e+08	3.53102e+08	3.933e+08	3.72931e+08	4.08747e+08	4.73499e+08	4.10067e+08	4.81204e+08	4.20695e+08	4.47712e+08	3.42334e+08	4.19648e+08
Q9PVF8	raw	median	4.17779e+08	4.90512e+08	4.54786e+08	609607294	4.71976e+08	5.56156e+08	436724446	445361258	451253367	5.15023e+08	3.79346e+08	585445529	5.73477e+08	5.97428e+08	4.63009e+08	5.69587e+08	4.26587e+08	5.04606e+08	4.41005e+08	5.45307e+08	4.62231e+08	5.32152e+08	4.69835e+08	5.17558e+08	4.8741e+08	4.37632e+08	4.96195e+08	4.22361e+08	4.72721e+08	6.42351e+08	6.39559e+08	5.02184e+08	5.29721e+08	5.1784e+08
F1QYX8	raw	median	1.35811e+09	1.20965e+09	1296272242	1.38509e+09	1.35501e+09	1.22973e+09	1.14664e+09	1.0988e+09	1.33487e+09	1364651244	1.10195e+09	1.35409e+09	1.2206e+09	1.24461e+09	1.06061e+09	1.55454e+09	1.38675e+09	1.24441e+09	1.25699e+09	1.23899e+09	1.32703e+09	1.17665e+09	1.23358e+09	1.27692e+09	1.26766e+09	1.29458e+09	1.31477e+09	1.22691e+09	1.09336e+09	1.36719e+09	1.33238e+09	1.15035e+09	1.44573e+09	1.27816e+09
F1RA03	raw	median	2.11221e+09	2.34318e+09	2282554055	2082829217	2.25785e+09	2.06854e+09	1.85982e+09	1.9872e+09	2.31664e+09	2.42876e+09	2.14353e+09	3087639042	2.09877e+09	2.26232e+09	2.25684e+09	2342124849	2.15674e+09	2.41051e+09	2.21339e+09	1.86314e+09	2.21123e+09	1.97926e+09	2.00082e+09	2.30935e+09	2.14305e+09	2.24671e+09	2.33997e+09	2.38659e+09	2.49313e+09	2.35083e+09	2.42186e+09	2.44779e+09	2.1782e+09	2.35814e+09
B0R197	raw	median	1.55024e+09	1.9136e+09	1.76616e+09	2.29092e+09	1.83803e+09	1.8972e+09	1.25061e+09	1284412068	1.8884e+09	1.67854e+09	1.91135e+09	2.73836e+09	1.86756e+09	1.4765e+09	1714489698	2.53066e+09	1.58293e+09	1.96858e+09	1.71264e+09	2.04928e+09	1.80008e+09	1.81531e+09	1.34543e+09	1.49262e+09	1.72086e+09	1.8314e+09	1.61718e+09	2.12808e+09	2.2111e+09	2.09185e+09	1.58062e+09	1.85955e+09	2.35353e+09	1.95916e+09
Q6AZA0	raw	median	1158401945	1.006e+09	1.05578e+09	9.89807e+08	1.23148e+09	1243314183	1.10326e+09	8.32268e+08	1159818353	9.47148e+08	1.0512e+09	1.48391e+09	1.03348e+09	1.14882e+09	1.12803e+09	1.34838e+09	1.18282e+09	1.0349e+09	1.02379e+09	8.85405e+08	1.20605e+09	1.18965e+09	1.18691e+09	9.67185e+08	1.08459e+09	1.12481e+09	9.12524e+08	1.1704e+09	1.19819e+09	1.1576e+09	1.22984e+09	1.22347e+09	1.25401e+09	1.15885e+09
B3DH85	raw	median	2.17305e+08	1.99409e+08	110870874	121388193	1.79732e+08	9.98818e+07	1.59447e+08	9.08898e+07	2.117e+08	9.52694e+07	8.29975e+07	2.63289e+08	60552241	1.0459e+08	95794771	2.14625e+08	2.21887e+08	2.05139e+08	1.07511e+08	1.08584e+08	1.76021e+08	9.55707e+07	1.71535e+08	1.05624e+08	1.48984e+08	2.05309e+08	9.17867e+07	9.24087e+07	2.12594e+08	6.78245e+07	1.11966e+08	1.039e+08	1.99603e+08	1.35674e+08
A0A0R4ITP1	raw	median		24996552		37625888		28627530	15973468	15632221	34893620	25250812	26385412					30057914		2.57148e+07		3.36572e+07		2.73919e+07	1.71845e+07	1.81663e+07	2.44229e+07	3.38403e+07	2.43277e+07	2.93773e+07					2.79541e+07	2.88749e+07
A0A0G2L974	raw	median	2.09134e+08	2.32009e+08	2.20092e+08	2.98309e+08	2.29525e+08	1.47889e+08	2.07399e+08	2.03373e+08	1.77441e+08	2.21383e+08	2.13374e+08	2.78299e+08	2.25627e+08	1.89734e+08	1.86169e+08	2.71999e+08	2.13543e+08	2.38675e+08	2.13422e+08	2.66844e+08	2.24786e+08	1.41506e+08	2.23123e+08	2.36341e+08	2.1978e+08	1.72085e+08	2.13291e+08	2.37569e+08	2.24714e+08	2.52725e+08	2.03114e+08	2.01921e+08	2.52961e+08	2.19798e+08
A0A286Y8X9	raw	median	72769921	571184413	406260160	399050365	7.09105e+07	7.22031e+07	4.25809e+08	3.65566e+08	4.77021e+08	4.24058e+08	3.54919e+08	5.0152e+08	7.63872e+07	4.98444e+08	4.27228e+08	370291041	7.43041e+07	5.87596e+08	3.93949e+08	3.56959e+08	6.94464e+07	6.90868e+07	4.58092e+08	4.24827e+08	3.04283e+08	4.62622e+08	4.08556e+08	3.95165e+08	4.04955e+08	8.55612e+07	5.33594e+08	4.63376e+08	3.44374e+08	3.87275e+08
Q802V0	raw	median	6.70317e+08	7.25564e+08	848063179	7.69413e+08	7.78799e+08	7.56339e+08	486940732	491654228	6.60822e+08	671259579	6.41728e+08	9.64118e+08	697929438	7.49914e+08	7.4981e+08	6.25637e+08	6.84449e+08	7.46411e+08	8.22364e+08	6.88257e+08	7.62719e+08	7.23695e+08	5.23858e+08	5.71355e+08	6.90389e+08	6.40875e+08	6.46721e+08	7.14494e+08	7.78482e+08	7.8175e+08	8.02797e+08	8.13252e+08	5.81848e+08	7.20027e+08
A0A140LGU1	raw	median	2.9443e+09	2.29434e+09	2.75984e+09	3.18478e+09	2.85995e+09	2.5888e+09	2.70119e+09	2.38778e+09	3.41631e+09	2.48394e+09	2.61355e+09	2.81861e+09	2915625294	2.44601e+09	3.09547e+09	3.00119e+09	3.00637e+09	2.36026e+09	2.67621e+09	2.84885e+09	2.8009e+09	2.47706e+09	2.90598e+09	2.77486e+09	2.73131e+09	3.31319e+09	2.39313e+09	2.90991e+09	2.2759e+09	3.26579e+09	2.6185e+09	3.35738e+09	2.79113e+09	2.86562e+09
Q6P5L8	raw	median	5.07904e+08	4.06049e+08	5.00131e+08	4.92839e+08	518123523	4.84689e+08	4.49853e+08	4.01044e+08	4.43883e+08	4.48923e+08	4.33643e+08	5.55217e+08	4.52521e+08	471967093	3.93921e+08	5.23499e+08	5.18612e+08	4.17716e+08	4.84975e+08	4.40856e+08	5.07426e+08	4.63769e+08	4.83959e+08	4.66056e+08	4.72921e+08	4.30484e+08	4.32512e+08	4.82815e+08	4.48313e+08	5.06869e+08	5.0525e+08	4.27251e+08	4.86858e+08	4.65044e+08
F6NRG0	raw	median	4.53569e+07	3.13441e+07	5.56669e+07	63543744	4.83325e+07	56158500	38543666	4.17732e+07	56915129	6.20967e+07	6.18482e+07	51672516	3.32375e+07	1.14152e+07	40811421	57559413	4.63131e+07	3.22446e+07	5.398e+07	5.68413e+07	4.73345e+07	5.37346e+07	4.14659e+07	4.8545e+07	4.75574e+07	5.51971e+07	5.98267e+07	6.88613e+07	4.17232e+07	3.72292e+07	1.22202e+07	4.42645e+07	5.35308e+07	4.66066e+07
F1RAG3	raw	median	5.23381e+08	5.68524e+08	6.21611e+08	7.20036e+08	4.56707e+08	525256909	458719731	4.71096e+08	7.31832e+08	5.41405e+08	4.38311e+08	7.47966e+08	4.52999e+08	5.55491e+08	4.56656e+08	6.88258e+08	5.34415e+08	5.84859e+08	6.02774e+08	6.44088e+08	4.47277e+08	5.02586e+08	4.93498e+08	5.47465e+08	5.4462e+08	7.09741e+08	5.21613e+08	4.88012e+08	6.03949e+08	5.07404e+08	5.94665e+08	4.95294e+08	6.40086e+08	5.70095e+08
A0A0R4IWM7	raw	median	1.52039e+08	1.33096e+08	1.99983e+08	1.57464e+08	1.36295e+08	1.74757e+08	8.81606e+07	1.16016e+08	1.25637e+08	1.55589e+08	1.71249e+08	2.86622e+08	1.52156e+08	1.82046e+08	1.28698e+08	1.75398e+08	1.55244e+08	1.3692e+08	1.93922e+08	1.40855e+08	1.33481e+08	1.67214e+08	9.48445e+07	1.34823e+08	1.44663e+08	1.21845e+08	1.49901e+08	1.90667e+08	2.31435e+08	1.7043e+08	1.94884e+08	1.39588e+08	1.63122e+08	1.70234e+08
Q6TH07	raw	median	1465892445	1277502210	1353257201	1502016753	1.46686e+09	1.3267e+09	1.08584e+09	1.15296e+09	1.46406e+09	1.23477e+09	1.40424e+09	1449958601	1.49057e+09	1.38023e+09	1260005890	1.68534e+09	1.4968e+09	1.31421e+09	1.31225e+09	1.34359e+09	1.43658e+09	1.26943e+09	1.16816e+09	1.33986e+09	1.33511e+09	1.41987e+09	1.18963e+09	1.56348e+09	1.17078e+09	1.66958e+09	1.47756e+09	1.36662e+09	1.56738e+09	1.42811e+09
Q66HU4	raw	median	9.4992e+08	8.22055e+08	9.27866e+08	1.07798e+09	9.59832e+08	980162454	7.77861e+08	8.29433e+08	8.32838e+08	959125738	8.33276e+08	1.27173e+09	7.95745e+08	9.26456e+08	9.70094e+08	9.21457e+08	9.69947e+08	8.45675e+08	8.99749e+08	9.64281e+08	9.40014e+08	9.37857e+08	8.36835e+08	9.6389e+08	9.19781e+08	8.07699e+08	9.24064e+08	9.27763e+08	1.02686e+09	8.91313e+08	9.91789e+08	1.05217e+09	8.56963e+08	9.34828e+08
F1QUS9	raw	median	3.02112e+08	3.23525e+08	3.25939e+08	3.65499e+08	3.15144e+08	3.21171e+08	2.16329e+08	2.01139e+08	3.32338e+08	2.78439e+08	3.14266e+08	3.12262e+08	2.0104e+08	2.66371e+08	3.36274e+08	3.08301e+08	3.08481e+08	3.3282e+08	3.16062e+08	3.26947e+08	3.08637e+08	3.07309e+08	2.3273e+08	2.33745e+08	2.95841e+08	3.22306e+08	2.6826e+08	3.49901e+08	2.52138e+08	2.25184e+08	2.85156e+08	3.64727e+08	2.86723e+08	2.94299e+08
A0A0R4IGN3	raw	median	1.70284e+09	1.75952e+09	1.78321e+09	1.57963e+09	1.48003e+09	1.35782e+09	1621431321	1.33638e+09	1.61497e+09	1.37733e+09	1.4105e+09	2.00857e+09	1.43341e+09	1437757674	1.42141e+09	1.85862e+09	1.73874e+09	1.81007e+09	1.72917e+09	1.41302e+09	1.44947e+09	1.29922e+09	1.74436e+09	1.55301e+09	1.59213e+09	1.56622e+09	1.32698e+09	1.57044e+09	1.62183e+09	1.60557e+09	1.53915e+09	1.54168e+09	1.72853e+09	1.56255e+09
B2GTW6	raw	median	1.46061e+09	1.48122e+09	1.46445e+09	1652056658	1.33169e+09	1.60733e+09	1.24737e+09	1189394361	1.74508e+09	1.67593e+09	1.46331e+09	1.98804e+09	9.11126e+08	1.19806e+09	1.16338e+09	1.88337e+09	1.49141e+09	1.52377e+09	1.42008e+09	1.4778e+09	1.30419e+09	1.53796e+09	1.34194e+09	1.3822e+09	1.43492e+09	1.6924e+09	1.61466e+09	1.62923e+09	1.60525e+09	1.02055e+09	1.28255e+09	1.26182e+09	1.75155e+09	1.48225e+09
A7E2K1	raw	median	5.53907e+07	5.26027e+07	44669106	2.57835e+07	5.20351e+07	38951507	3.38143e+07	3.46787e+07	4.71596e+07	3.49136e+07	4.04244e+07	2.1794e+07	3.73539e+07	5.37686e+07	3.55177e+07	4.02645e+07	5.65585e+07	5.41141e+07	4.33155e+07	2.3064e+07	5.09607e+07	3.72703e+07	3.63779e+07	4.03003e+07	4.27452e+07	4.57361e+07	3.36373e+07	4.50082e+07	1.75977e+07	4.18401e+07	5.75604e+07	3.85228e+07	3.74463e+07	3.96686e+07
Q7ZW20	raw	median	1.89707e+09	1.94343e+09	1922260208	1.95849e+09	2281213952	1.9759e+09	1.81355e+09	1.52175e+09	1878429413	1986810675	1.64385e+09	2321897444	2041924583	1898096618	1.87257e+09	2.21443e+09	1.93706e+09	1.99927e+09	1.86401e+09	1.75191e+09	2.23411e+09	1.89062e+09	1.95105e+09	1.76843e+09	1.92456e+09	1.82173e+09	1.91418e+09	1.83025e+09	1.87483e+09	2.28716e+09	2.03195e+09	2.03101e+09	2.05944e+09	1.98132e+09
A0A2R8QPW3	raw	median	3.58731e+08	4.05549e+08	4.69722e+08	4.24953e+08	3.71646e+08	4.62462e+08	4.0077e+08	3.84096e+08	4.00646e+08	4.81337e+08	3.7394e+08	459513675	4.05574e+08	3.91543e+08	4.72392e+08	4.68027e+08	3.66294e+08	4.17202e+08	4.55488e+08	3.8013e+08	3.63972e+08	4.42501e+08	4.31155e+08	4.4636e+08	4.12888e+08	3.88553e+08	4.63742e+08	4.16342e+08	3.71037e+08	4.54283e+08	4.19155e+08	5.12361e+08	4.35269e+08	4.32593e+08
F1QZ09	raw	median	3.75206e+08	325991488	3.8884e+08	3.91237e+08	3.89493e+08	341443571	3.44037e+08	3.09573e+08	4.42773e+08	3.86497e+08	3.58314e+08	3.99985e+08	3.17589e+08	3.03956e+08	3.59732e+08	4.10693e+08	3.83117e+08	3.35358e+08	3.77057e+08	3.4997e+08	3.81451e+08	3.26706e+08	3.70121e+08	3.59758e+08	3.60442e+08	4.29407e+08	3.72368e+08	3.98944e+08	3.2297e+08	3.55731e+08	3.25391e+08	3.9017e+08	3.81948e+08	3.72116e+08
Q5RHR0	raw	median	3.35885e+08	3.04307e+08	3.66726e+08	3.19669e+08	3.81829e+08	3.66845e+08	3.27717e+08	3.23948e+08	3.78934e+08	3.32244e+08	2.59615e+08	695195414	425872051	3.27495e+08	3.11488e+08	4.42507e+08	3.42966e+08	3.1305e+08	3.55613e+08	2.85951e+08	3.73945e+08	3.51011e+08	3.52563e+08	3.76463e+08	3.43945e+08	3.67495e+08	3.20098e+08	2.89054e+08	5.61339e+08	4.77019e+08	3.5059e+08	3.37843e+08	4.11535e+08	3.89372e+08
A0A0R4IQ11	raw	median	1.72327e+09	1656359201	1789835953	2.28353e+09	1349241106	1.4471e+09	1.30623e+09	1.29381e+09	1.51791e+09	1.76109e+09	1.49929e+09	1.68981e+09	1.45847e+09	1.45141e+09	1.54992e+09	1.57069e+09	1.75961e+09	1.70395e+09	1.7356e+09	2.04267e+09	1.32138e+09	1.38464e+09	1.40527e+09	1.50355e+09	1.60708e+09	1.47209e+09	1.69672e+09	1.6693e+09	1.36445e+09	1.63363e+09	1.55377e+09	1.68106e+09	1.46076e+09	1.56647e+09
Q804W0	raw	median	3.76625e+09	3438293885	4.709e+09	3.58603e+09	4357684835	4.08236e+09	3021395509	3.09162e+09	4.15505e+09	3.01967e+09	2.83004e+09	4.29283e+09	2.84764e+09	3.591e+09	3.40576e+09	3.42384e+09	3.84565e+09	3.53708e+09	4.56631e+09	3.20778e+09	4.26771e+09	3.90616e+09	3.25046e+09	3.59279e+09	3.77174e+09	4.02962e+09	2.90928e+09	3.15095e+09	3.46627e+09	3.18964e+09	3.84423e+09	3.69393e+09	3.1842e+09	3.43352e+09
A0A2U3TVM3	raw	median	12223327	10976177	10899002	13528764	11031426	12443811	10506988	10538878	12667457	10713200	9426584	26253978	12233001	11790469	11021229	16367283	1.2481e+07	1.12915e+07	1.05687e+07	1.21018e+07	1.08037e+07	1.19067e+07	1.13036e+07	1.22473e+07	1.1588e+07	1.22851e+07	1.03216e+07	1.04955e+07	2.11989e+07	1.37022e+07	1.26219e+07	1.19537e+07	1.52217e+07	1.34751e+07
Q5PRD0	raw	median	2.3966e+09	2.23137e+09	2.77222e+09	2.17851e+09	2.28058e+09	2.06177e+09	2102320229	2.01079e+09	2.56425e+09	2.0557e+09	2.1703e+09	2.94572e+09	2.21403e+09	2.26922e+09	1.81583e+09	2.66642e+09	2.44712e+09	2.29549e+09	2.68821e+09	1.94873e+09	2.23349e+09	1.97278e+09	2.26171e+09	2.33676e+09	2.27303e+09	2.48685e+09	1.98055e+09	2.41639e+09	2.37853e+09	2.47994e+09	2.42924e+09	1.96946e+09	2.4798e+09	2.3276e+09
B0S5C5	raw	median	7.01374e+08	6.95215e+08	7.34419e+08	7.36023e+08	6.56243e+08	6.75134e+08	5.2122e+08	5.73615e+08	5.51469e+08	7.11753e+08	5.85778e+08	8.8945e+08	5.7093e+08	632725820	6.76135e+08	786832719	7.16161e+08	7.1519e+08	7.12164e+08	6.58389e+08	6.42694e+08	6.45995e+08	5.60737e+08	6.66602e+08	6.64742e+08	5.34822e+08	6.85734e+08	6.52201e+08	7.18191e+08	6.39498e+08	6.77346e+08	7.33344e+08	7.31761e+08	6.71612e+08
Q5RGY8	raw	median	4.90284e+08	5.56484e+08	692552007	738547374	6.22666e+08	6.5517e+08	5.59023e+08	5.43927e+08	6.68862e+08	6.68832e+08	5.78425e+08	7.06486e+08	7.04166e+08	5.25364e+08	6.1337e+08	8.47602e+08	5.00621e+08	5.72472e+08	6.71566e+08	6.60647e+08	6.0981e+08	6.26892e+08	6.01405e+08	6.32102e+08	6.09439e+08	6.48672e+08	6.44382e+08	6.44014e+08	5.70455e+08	7.88736e+08	5.62413e+08	6.65268e+08	7.88277e+08	6.64027e+08
A0A2R9YJG7	raw	median	3.17204e+08	3.111e+08	3.37637e+08	3.00542e+08	263633407	2.77438e+08	288755936	2.57014e+08	3.33856e+08	2.96544e+08	3.13181e+08	487255177	2.97385e+08	2.86528e+08	340389796	2.92804e+08	3.23891e+08	3.20038e+08	3.27406e+08	2.68842e+08	2.5819e+08	2.65463e+08	3.10648e+08	2.98678e+08	2.96645e+08	3.23778e+08	2.85704e+08	3.48693e+08	3.93437e+08	3.33101e+08	3.06734e+08	3.69191e+08	2.7231e+08	3.29118e+08
A0A1D5NSA5	raw	median	2.52122e+06																2.57438e+06								2.57438e+06									#DIV/0!
F1QEW4	raw	median	8.68004e+08	8.81167e+08	1.04417e+09	1.11613e+09	9.77439e+08	1.11664e+09	8.67134e+08	8.26281e+08	1.10134e+09	1.1526e+09	9.83986e+08	1352803649	1.14428e+09	944940020	1050663542	1256063212	8.86304e+08	9.06485e+08	1.01253e+09	9.98406e+08	9.57257e+08	1.06844e+09	9.32876e+08	9.60227e+08	9.65316e+08	1.0681e+09	1.11047e+09	1.09556e+09	1.09233e+09	1.2817e+09	1.01158e+09	1.13956e+09	1.16815e+09	1.12093e+09
Q1L8R2	raw	median	9.67073e+08	8.75266e+08	9.53857e+08	964632135	932431117	8.59875e+08	8.99266e+08	7.48006e+08	916043423	9.78572e+08	1.02233e+09	1.18085e+09	9.90629e+08	9.87206e+08	9.58294e+08	9.49001e+08	9.87462e+08	9.00414e+08	9.24952e+08	8.62885e+08	9.13179e+08	8.22762e+08	9.67444e+08	8.69264e+08	9.06045e+08	8.88392e+08	9.42799e+08	1.13826e+09	9.53482e+08	1.1096e+09	1.05682e+09	1.03938e+09	8.82579e+08	1.00141e+09
F1R833	raw	median	1.51933e+08	165585073	1.77649e+08	229677353	1.25403e+08	1.37042e+08	1.20788e+08	1.16272e+08	2.01565e+08	1.14295e+08	1.31815e+08	310543379	1.29546e+08	1.29401e+08	1.62921e+08	1.56507e+08	1.55136e+08	1.70343e+08	1.72266e+08	2.05452e+08	1.22814e+08	1.31127e+08	1.29946e+08	1.3512e+08	1.52775e+08	1.95481e+08	1.10117e+08	1.46762e+08	2.5075e+08	1.45104e+08	1.38526e+08	1.76706e+08	1.45553e+08	1.63625e+08
X1WD71	raw	median	1.05394e+09	1.02612e+09	1.0382e+09	1.12788e+09	9.00653e+08	9.4502e+08	1068029980	9.21729e+08	7.70737e+08	7.16873e+08	1.03521e+09	1.23009e+09	1.07266e+09	1.05707e+09	1003767719	9.83051e+08	1.07616e+09	1.0556e+09	1.00674e+09	1.00892e+09	8.82057e+08	9.04231e+08	1.149e+09	1.07115e+09	1.01923e+09	7.47471e+08	6.90667e+08	1.15259e+09	9.93246e+08	1.20149e+09	1.13161e+09	1.0887e+09	9.14246e+08	9.90002e+08
F1R838	raw	median	2.03384e+08	2.20099e+08	2.19049e+08	2.15218e+08	2.49461e+08	2.08141e+08	2.48174e+08	9.34576e+07	1.87958e+08	2.1771e+08	2.65103e+08	3.10016e+08	1.59442e+08	1.64696e+08	2.24447e+08	3.06536e+08	2.07672e+08	2.26423e+08	2.12412e+08	1.92517e+08	2.44311e+08	1.99158e+08	2.6699e+08	1.08608e+08	2.07261e+08	1.82284e+08	2.09752e+08	2.95164e+08	2.50324e+08	1.78591e+08	1.7631e+08	2.43437e+08	2.85081e+08	2.27618e+08
A0A0R4IYX8	raw	median	342650013	327692032	340354621	4.40596e+08	3.6576e+08	3.80816e+08	330713254	3.44378e+08	3.65944e+08	340835953	3.4106e+08	4.59081e+08	4.26408e+08	3.62318e+08	3.66611e+08	452716729	3.49874e+08	3.37107e+08	3.30041e+08	3.94123e+08	3.58208e+08	3.6438e+08	3.55786e+08	4.00204e+08	3.61215e+08	3.54898e+08	3.28376e+08	3.79734e+08	3.70687e+08	4.77619e+08	3.87869e+08	3.9763e+08	4.21031e+08	3.8973e+08
Q803Q7	raw	median	4.73891e+09	4.69554e+09	4.34674e+09	4.71402e+09	4.77289e+09	4.5882e+09	4.70421e+09	3690476708	5.3605e+09	4.8591e+09	4736642439	5.9369e+09	4.76494e+09	4664412058	4.64827e+09	5844528348	4.83882e+09	4.83045e+09	4.21502e+09	4.2168e+09	4.67434e+09	4.39017e+09	5.06086e+09	4.28873e+09	4.5644e+09	5.19869e+09	4.68147e+09	5.27374e+09	4.79378e+09	5.3372e+09	4.99335e+09	5.04157e+09	5.43546e+09	5.09441e+09
Q6PC89	raw	median	1.44333e+08	1.70362e+08	1.41486e+08	1.57462e+08	1.84825e+08	1.94222e+08	1.02301e+08	1.44163e+08	1.90518e+08	1.71146e+08	1.43706e+08	1.90459e+08	1.46319e+08	1.61073e+08	1.50274e+08	2.05783e+08	1.47376e+08	1.75257e+08	1.37198e+08	1.40853e+08	1.81009e+08	1.85839e+08	1.10057e+08	1.67533e+08	1.5564e+08	1.84767e+08	1.6489e+08	1.60001e+08	1.53787e+08	1.63892e+08	1.72432e+08	1.62989e+08	1.9138e+08	1.69267e+08
F1QXP5	raw	median	3.64605e+08	4.25363e+08	5.26765e+08	4.79345e+08	4.26561e+08	4.00541e+08	3.12959e+08	367633181	4.36608e+08	4.98121e+08	3.63263e+08	557409903	4.12195e+08	3.64013e+08	4.48193e+08	5.04943e+08	3.72291e+08	4.37585e+08	5.10802e+08	4.28785e+08	4.17754e+08	3.83253e+08	3.36686e+08	4.27229e+08	4.14298e+08	4.23429e+08	4.79912e+08	4.04454e+08	4.50083e+08	4.617e+08	3.89683e+08	4.86115e+08	4.69602e+08	4.45622e+08
Q1LXM1	raw	median		9319690						7789030		9142736	6.31888e+06	14205603						9.58746e+06						9.05169e+06	9.31958e+06		8.80851e+06	7.03539e+06	1.14704e+07					9.10476e+06
A0A0R4IHV1	raw	median	1.93572e+09	1.66428e+09	2.07693e+09	2.0255e+09	1.47657e+09	1862319261	1.82508e+09	1.76382e+09	1.79915e+09	1.68471e+09	1.80229e+09	2.57615e+09	1846294962	2.00445e+09	1.84675e+09	2.14199e+09	1.97653e+09	1.7121e+09	2.01399e+09	1.81186e+09	1.44608e+09	1.78194e+09	1.96345e+09	2.04975e+09	1.84446e+09	1.74484e+09	1.62313e+09	2.00666e+09	2.08013e+09	2.06803e+09	2.14581e+09	2.00301e+09	1.99207e+09	1.95796e+09
A0A2R8Q6M9	raw	median	3.32091e+08	2.86925e+08	2.96581e+08	2.7023e+08	3.16054e+08	2.28608e+08	197900601	2.70729e+08	3.44266e+08	2.17838e+08	3.19899e+08	4.48902e+08	3.26431e+08	257441863	2.39012e+08	3.26757e+08	3.39092e+08	2.95169e+08	2.87594e+08	2.41727e+08	3.09529e+08	2.18741e+08	2.12904e+08	3.14616e+08	2.77422e+08	3.33874e+08	2.09875e+08	3.56173e+08	3.62468e+08	3.65635e+08	2.75597e+08	2.59235e+08	3.03887e+08	3.08343e+08
F1QGX8	raw	median	24562789	1.04678e+07	55570438	1.19381e+07	2.87438e+07	20012252	36702419	5.41172e+07	36560370	69653647	2.99079e+07	8.53402e+07	30219015	1.90854e+07	41179826	49170132	2.50806e+07	1.07686e+07	5.38865e+07	1.06789e+07	2.81503e+07	1.91485e+07	3.9485e+07	6.289e+07	3.12611e+07	3.54568e+07	6.71074e+07	3.32992e+07	6.89084e+07	3.38483e+07	2.04313e+07	4.46641e+07	4.57287e+07	4.36805e+07
F1Q6Z9	raw	median	3.06282e+08	3.28121e+08	344981512	378008258	3.76878e+08	3.68307e+08	3.11669e+08	282940916	4.07244e+08	3.45397e+08	365700294	369103719	352795053	3.35158e+08	438287431	4.21778e+08	3.1274e+08	3.37549e+08	3.34528e+08	3.38137e+08	3.69097e+08	3.52411e+08	3.35298e+08	3.28808e+08	3.38571e+08	3.94951e+08	3.3277e+08	4.07168e+08	2.98035e+08	3.95165e+08	3.58793e+08	4.75371e+08	3.92257e+08	3.81814e+08
F1QT01	raw	median	8.11941e+09	7.87471e+09	8.01664e+09	8.28263e+09	7407725438	7.6494e+09	7.61742e+09	8.43296e+09	8600911155	8.43557e+09	8.50898e+09	9991662806	9375900617	8.1858e+09	8.31871e+09	9.49077e+09	8.29059e+09	8.10097e+09	7.77371e+09	7.409e+09	7.25477e+09	7.31924e+09	8.19494e+09	9.8e+09	8.0179e+09	8.34129e+09	8.1272e+09	9.47383e+09	8.06782e+09	1.05019e+10	8.76306e+09	9.02257e+09	8.8265e+09	8.89052e+09
E7F0X6	raw	median		3.50284e+06		10244546	1.72054e+06							1.99202e+06	2.48881e+06	2666211				3.60348e+06		9.16398e+06	1.68502e+06				4.81749e+06				1.60847e+06	2.78771e+06	2.85423e+06			2.4168e+06
A6H8Q3	raw	median	3.60474e+09	3.59079e+09	4.40866e+09	4.50579e+09	4081916988	3.76853e+09	3.42678e+09	3.33679e+09	3.63888e+09	4.12127e+09	4.09537e+09	4862607418	4.38007e+09	3.58155e+09	3.8478e+09	4209139994	3.68074e+09	3.69396e+09	4.27507e+09	4.03053e+09	3.99764e+09	3.60587e+09	3.68658e+09	3.87771e+09	3.85601e+09	3.52903e+09	3.97061e+09	4.55975e+09	3.92634e+09	4.90612e+09	3.83412e+09	4.17337e+09	3.91454e+09	4.10173e+09
E7F049	raw	median	1.99263e+08	2.17848e+08	1.84216e+08	2.36143e+08	2.74563e+08	192590092	157052806	207291759	2.04644e+08	2.2135e+08	2.81353e+08	3.64126e+08	2.00766e+08	2.2014e+08	1.94885e+08	2.0456e+08	2.03464e+08	2.24107e+08	1.78634e+08	2.11235e+08	2.68894e+08	1.84278e+08	1.6896e+08	2.40895e+08	2.10058e+08	1.98467e+08	2.13258e+08	3.13256e+08	2.94015e+08	2.24877e+08	2.35664e+08	2.11374e+08	1.90243e+08	2.35144e+08
Q6TNU6	raw	median	8.90468e+08	7.2919e+08	721221367	8.06352e+08	6.90433e+08	7.2165e+08	6.4188e+08	5.69613e+08	807824245	7.12605e+08	7.0732e+08	8.36287e+08	7.07593e+08	7.67926e+08	725432515	8.1013e+08	9.09242e+08	7.50141e+08	6.99366e+08	7.213e+08	6.76178e+08	6.90503e+08	6.90545e+08	6.61952e+08	7.24903e+08	7.83439e+08	6.86555e+08	7.87525e+08	6.75264e+08	7.92575e+08	8.2208e+08	7.86812e+08	7.53428e+08	7.6096e+08
F1QRM9	raw	median	1.10734e+09	9.27141e+08	1.28918e+09	1.26688e+09	1.18741e+09	1195652014	1.13525e+09	1.0436e+09	1.20327e+09	1.03926e+09	9.82688e+08	1.21478e+09	8.22259e+08	9.60606e+08	969217610	1.05923e+09	1.13069e+09	9.5378e+08	1.25011e+09	1.13326e+09	1.16289e+09	1.14405e+09	1.22132e+09	1.21277e+09	1.15111e+09	1.16695e+09	1.00127e+09	1.09412e+09	9.80882e+08	9.21011e+08	1.02835e+09	1.05122e+09	9.8509e+08	1.02861e+09
Q1LXK0	raw	median	5.21643e+08	5.94462e+08	558348030	7.29484e+08	7.23833e+08	701242999	4.04806e+08	466716549	4.94324e+08	6.10797e+08	5.27217e+08	621153495	6.27229e+08	5.2705e+08	5.02002e+08	668346217	5.32641e+08	6.11542e+08	5.41428e+08	6.5254e+08	7.08887e+08	6.70976e+08	4.35496e+08	5.42375e+08	5.86986e+08	4.79403e+08	5.88469e+08	5.86999e+08	5.01553e+08	7.02558e+08	5.64217e+08	5.44477e+08	6.21568e+08	5.73656e+08
F1QR62	raw	median	4.85563e+08	457578558	531635617	520221800	5.49266e+08	4.89286e+08	445432311	4.21629e+08	5.59927e+08	4.85941e+08	4.55624e+08	6.87273e+08	542049642	5.75712e+08	5.21431e+08	5.70712e+08	4.958e+08	4.70726e+08	5.15526e+08	4.6535e+08	5.37925e+08	4.68168e+08	4.79203e+08	4.89979e+08	4.90334e+08	5.43025e+08	4.68177e+08	5.07289e+08	5.54942e+08	6.07149e+08	6.16311e+08	5.6555e+08	5.30767e+08	5.49151e+08
A0A0R4IM55	raw	median	2334134701	2.32467e+09	2.30414e+09	2.67955e+09	2.22801e+09	2.46162e+09	2.29483e+09	1.78275e+09	2.60094e+09	2331895976	2.42611e+09	2.72273e+09	2.27787e+09	2291395033	2.35895e+09	3120103642	2.38334e+09	2.39146e+09	2.23431e+09	2.39692e+09	2.182e+09	2.35537e+09	2.46882e+09	2.07175e+09	2.3105e+09	2.52243e+09	2.24665e+09	2.70122e+09	2.19848e+09	2.55144e+09	2.45298e+09	2.55854e+09	2.90172e+09	2.51668e+09
Q803P2	raw	median	7.29069e+08	7.0457e+08	690088981	6.14098e+08	676226697	610532802	5.71464e+08	5.80067e+08	6.89547e+08	6.56162e+08	609079857	9.01983e+08	5.92429e+08	6.39889e+08	719462544	6.70931e+08	7.4444e+08	7.24814e+08	6.69177e+08	5.49325e+08	6.62264e+08	5.84181e+08	6.1479e+08	6.741e+08	6.52886e+08	6.68733e+08	6.32175e+08	6.78145e+08	7.28311e+08	6.63579e+08	6.85013e+08	7.80337e+08	6.23972e+08	6.82533e+08
A7MBY4	raw	median	7.6729e+07	8.36856e+07	101742872	1.23691e+08	8.32681e+07	9.19971e+07	76908118	80550739	8.76273e+07	7.7036e+07	75983721	1.09591e+08	9.64826e+07	7.86945e+07	1.15144e+08	1.16413e+08	7.83467e+07	8.60901e+07	9.86598e+07	1.10644e+08	8.15489e+07	8.80264e+07	8.27389e+07	9.36086e+07	8.9958e+07	8.49822e+07	7.42199e+07	8.45997e+07	8.84901e+07	1.0807e+08	8.4244e+07	1.24887e+08	1.08266e+08	9.47197e+07
F1QDQ1	raw	median	5.59196e+08	5.32155e+08	723074020	5.51249e+08	6.79633e+08	5.31936e+08	4.84887e+08	4.80617e+08	5.73456e+08	5.52948e+08	550367629	4.79142e+08	5.12507e+08	5.31583e+08	4.93914e+08	6.54334e+08	5.70986e+08	5.47445e+08	7.01163e+08	4.93104e+08	6.656e+08	5.08977e+08	5.21649e+08	5.58528e+08	5.70932e+08	5.56146e+08	5.32734e+08	6.12775e+08	3.86885e+08	5.74059e+08	5.6907e+08	5.35704e+08	6.08536e+08	5.46989e+08
F1RD80	raw	median	605698031	6.36556e+08	6.54526e+08	7.54102e+08	6.67513e+08	657326660	5.77952e+08	5.35143e+08	6.28091e+08	612430406	6.48696e+08	8.13951e+08	6.17093e+08	585803150	6.3995e+08	5.68195e+08	6.18468e+08	6.54846e+08	6.34692e+08	6.74561e+08	6.5373e+08	6.28956e+08	6.2177e+08	6.21893e+08	6.38615e+08	6.09132e+08	5.90042e+08	7.22254e+08	6.57229e+08	6.91205e+08	6.27114e+08	6.94096e+08	5.28426e+08	6.39937e+08
Q6P6X6	raw	median	3.57415e+08	3.50743e+08	4.66785e+08	4.48734e+08	4.3419e+08	4.26627e+08	3.38862e+08	3.47358e+08	3.88417e+08	3.51915e+08	3.8228e+08	5.1987e+08	3.59143e+08	4.041e+08	3.32623e+08	4.56912e+08	3.6495e+08	3.60821e+08	4.5264e+08	4.01403e+08	4.25225e+08	4.08213e+08	3.64553e+08	4.03667e+08	3.97684e+08	3.76692e+08	3.39051e+08	4.25628e+08	4.19771e+08	4.02276e+08	4.32597e+08	3.60766e+08	4.24932e+08	3.97714e+08
A0A0R4IKJ0	raw	median	2313257915	2.34134e+09	2.04363e+09	2490731517	2.33164e+09	2.37223e+09	2.32405e+09	2.02067e+09	2.43568e+09	2.43501e+09	2.30673e+09	2267149928	2338262172	2.42837e+09	2.26935e+09	2.62254e+09	2.36203e+09	2.40862e+09	1.9817e+09	2.22802e+09	2.2835e+09	2.26985e+09	2.50025e+09	2.34824e+09	2.29777e+09	2.36216e+09	2.346e+09	2.56829e+09	1.83062e+09	2.61908e+09	2.59962e+09	2.46137e+09	2.43899e+09	2.40327e+09
E7F8Q5	raw	median												6.54325e+06			1.81324e+06										#DIV/0!				5.28338e+06			1.96666e+06		3.62502e+06
Q6IQ59	raw	median	9.83813e+08	1.06163e+09	1.16911e+09	1.28725e+09	1001847992	1.21437e+09	8.6667e+08	8.22201e+08	9.12822e+08	1150555645	949281901	1.25027e+09	8.89689e+08	1.05571e+09	1.11842e+09	1.34542e+09	1.00455e+09	1.09213e+09	1.13368e+09	1.15148e+09	9.81162e+08	1.16196e+09	9.32377e+08	9.55486e+08	1.0516e+09	8.85267e+08	1.1085e+09	1.05692e+09	1.00954e+09	9.9654e+08	1.13016e+09	1.21305e+09	1.25125e+09	1.0814e+09
Q6GQM9	raw	median	4.21364e+08	4.50775e+08	464318937	4.91702e+08	4.66954e+08	3.83463e+08	4.4663e+08	3.67243e+08	492737517	4.37761e+08	4.44995e+08	5.75166e+08	4.11822e+08	466452073	3.91831e+08	4.64226e+08	4.30248e+08	4.63727e+08	4.50249e+08	4.39839e+08	4.57313e+08	3.66912e+08	4.80491e+08	4.26775e+08	4.39444e+08	4.77864e+08	4.21759e+08	4.95454e+08	4.64421e+08	4.61282e+08	4.99346e+08	4.24985e+08	4.31734e+08	4.59605e+08
Q15I82	raw	median		7.11171e+06	7755195	11160835	19407414	13555279	1.01052e+07	1.44329e+07		46879550			2.26458e+07	9239903	28545842	42415776		7.31604e+06	7.52019e+06	9.98362e+06	1.90067e+07	1.29702e+07	1.08713e+07	1.67725e+07	1.20629e+07		4.51658e+07			2.53655e+07	9.8915e+06	3.09611e+07	3.94471e+07	3.01662e+07
A0A0B4J1A6	raw	median	2954417906	2.43366e+09	1.73414e+09	1751730901	1.83086e+09	1.77931e+09	2.4895e+09	2.83244e+09	2155983509	4043147766	1815505997	2.23501e+09	3638518978	1.508e+09	1.64021e+09	2.42738e+09	3.01671e+09	2.50358e+09	1.68159e+09	1.56696e+09	1.79305e+09	1.70251e+09	2.67824e+09	3.2916e+09	2.27928e+09	2.0909e+09	3.89535e+09	2.02137e+09	1.80467e+09	4.0755e+09	1.61434e+09	1.77899e+09	2.25749e+09	2.44233e+09
Q4V914	raw	median	2109908934	2453721503	2.31182e+09	2.16265e+09	2.35368e+09	2.35062e+09	2408505811	1.8054e+09	2.1531e+09	2.33255e+09	2.26329e+09	2245158395	2.28571e+09	2393468721	2243639080	2573325220	2.15439e+09	2.52422e+09	2.24176e+09	1.93454e+09	2.30509e+09	2.24916e+09	2.59111e+09	2.09807e+09	2.26229e+09	2.0881e+09	2.24728e+09	2.51993e+09	1.81286e+09	2.56022e+09	2.56226e+09	2.43348e+09	2.39322e+09	2.32717e+09
Q6DHT4	raw	median	1391642342	1213559784	1.28876e+09	1.17273e+09	1028566557	1130217351	1.06307e+09	1.13003e+09	1.26357e+09	1.19797e+09	1.08364e+09	1.51164e+09	8.9381e+08	1.08291e+09	1020060521	1.22984e+09	1.42098e+09	1.24843e+09	1.2497e+09	1.04903e+09	1.00733e+09	1.08144e+09	1.14366e+09	1.31321e+09	1.18922e+09	1.22543e+09	1.15418e+09	1.20651e+09	1.22058e+09	1.00116e+09	1.15928e+09	1.10637e+09	1.14376e+09	1.15216e+09
Q7SZC2	raw	median	2.80812e+08	2.40275e+08	3.26765e+08	3.30911e+08	281726931	2.30334e+08	1.96625e+08	2.42509e+08	2.42685e+08	3.11166e+08	2.68812e+08	3.58153e+08	2.48617e+08	2.59355e+08	2.70943e+08	3.24711e+08	2.86732e+08	2.47178e+08	3.16863e+08	2.96007e+08	2.7591e+08	2.20392e+08	2.11532e+08	2.81821e+08	2.67055e+08	2.35359e+08	2.99791e+08	2.99293e+08	2.89192e+08	2.78476e+08	2.77644e+08	2.93867e+08	3.01984e+08	2.84451e+08
Q90474	raw	median	2.76138e+08	2.37788e+08	3.47015e+08	2.66215e+08	3.40797e+08	2.41741e+08	2.32493e+08	2.05789e+08	477809039	443782035	3.511e+08	440327241	270443699	3.95979e+08	353465073	4.36841e+08	2.8196e+08	2.4462e+08	3.365e+08	2.38135e+08	3.3376e+08	2.31308e+08	2.50119e+08	2.39149e+08	2.69444e+08	4.63386e+08	4.27559e+08	3.90912e+08	3.55544e+08	3.02924e+08	4.23903e+08	3.83372e+08	4.06266e+08	3.94233e+08
A0A286Y9H2	raw	median	2.49031e+08	2.24257e+08	2.962e+08	3.28957e+08	3.47614e+08	2.5346e+08	2.56447e+08	4.28174e+08	2.85446e+08	2.70807e+08	2.46736e+08	3.55128e+08	2.45522e+08	2.80784e+08	2.56091e+08	3.16721e+08	2.54281e+08	2.30701e+08	2.87224e+08	2.94259e+08	3.40437e+08	2.4252e+08	2.7589e+08	4.97585e+08	3.02862e+08	2.76829e+08	2.60908e+08	2.74714e+08	2.8675e+08	2.75009e+08	3.00585e+08	2.77759e+08	2.94553e+08	2.80888e+08
F1QTB5	raw	median	516290748	5.92881e+08	5.97283e+08	6.29204e+08	6.21677e+08	5.0845e+08	5.85538e+08	5.25379e+08	6.61347e+08	5.09904e+08	5.06057e+08	8.88979e+08	6.78244e+08	5.9147e+08	604426161	7.23043e+08	5.27176e+08	6.09916e+08	5.79184e+08	5.62837e+08	6.08841e+08	4.86505e+08	6.29931e+08	6.10547e+08	5.76867e+08	6.41384e+08	4.91264e+08	5.6344e+08	7.1781e+08	7.59701e+08	6.33181e+08	6.55567e+08	6.72437e+08	6.41848e+08
B8JI08	raw	median	7.3634e+08	8.07422e+08	9.23804e+08	9.75981e+08	1.00892e+09	9.67868e+08	6.98193e+08	6.41398e+08	1.00773e+09	9.58082e+08	8.81427e+08	1472295060	6.89524e+08	9.15527e+08	917945210	1.12154e+09	7.51864e+08	8.30621e+08	8.9581e+08	8.73036e+08	9.88088e+08	9.26093e+08	7.51127e+08	7.45373e+08	8.45252e+08	9.77308e+08	9.23059e+08	9.81374e+08	1.18881e+09	7.72335e+08	9.8009e+08	9.95614e+08	1.04305e+09	9.82705e+08
A0A0R4IMS9	raw	median	1.63205e+08	1.21546e+08	1.1337e+08	1.59181e+08	1.2111e+08	1.37311e+08	1.66175e+08	1.32014e+08	1.85838e+08	1.22241e+08	1.37436e+08	1.37699e+08	1.45836e+08	154260168	1.56285e+08	1.15473e+08	1.66645e+08	1.25038e+08	1.09934e+08	1.42391e+08	1.1861e+08	1.31384e+08	1.78773e+08	1.53415e+08	1.40774e+08	1.80228e+08	1.17772e+08	1.5302e+08	1.11186e+08	1.6335e+08	1.65139e+08	1.69508e+08	1.07391e+08	1.45949e+08
F1QYX4	raw	median	2.71558e+08	1.89258e+08	201220635	304186335	1.56952e+08	3.88456e+08	2.35131e+08	2.17847e+08	3.15797e+08	2.52801e+08	2.24182e+08	2.38853e+08	3.72103e+08	2.16899e+08	2.82876e+08	2.48423e+08	2.77283e+08	1.94696e+08	1.95123e+08	2.72101e+08	1.53711e+08	3.71689e+08	2.52957e+08	2.53162e+08	2.4634e+08	3.06265e+08	2.43559e+08	2.49603e+08	1.92863e+08	4.16792e+08	2.32195e+08	3.0681e+08	2.31036e+08	2.7239e+08
A4IG19	raw	median	2.00531e+08	1.92334e+08	1.93093e+08	1.58953e+08	1.96543e+08	1.70754e+08	2.04484e+08	1.91929e+08	1.8897e+08	2.09915e+08	218868644	2.15099e+08	1.83303e+08	1.62763e+08	1.82095e+08	1.68127e+08	2.04759e+08	1.9786e+08	1.87242e+08	1.42187e+08	1.92485e+08	1.63384e+08	2.19987e+08	2.23042e+08	1.91368e+08	1.83266e+08	2.02242e+08	2.43687e+08	1.73683e+08	2.05318e+08	1.74241e+08	1.97503e+08	1.5636e+08	1.92037e+08
Q6PBW5	raw	median	1.51083e+09	1.52088e+09	1.68506e+09	1.92441e+09	1.27954e+09	1.95903e+09	1.72802e+09	1.58353e+09	1.73778e+09	1804791098	1314233317	2.35171e+09	2.05625e+09	1.73358e+09	1876346974	2.05933e+09	1.54268e+09	1.56457e+09	1.634e+09	1.72143e+09	1.25312e+09	1.87448e+09	1.85903e+09	1.84023e+09	1.66119e+09	1.68532e+09	1.73882e+09	1.46326e+09	1.8989e+09	2.3032e+09	1.85583e+09	2.03511e+09	1.9152e+09	1.86195e+09
F8W4K6	raw	median											5.19864e+06				5.364e+06										#DIV/0!			5.78812e+06				5.81785e+06		5.80299e+06
Q6GMJ1	raw	median	1.75363e+09	1.66073e+09	1.81048e+09	1.07614e+09	1.51258e+09	1.50877e+09	1.48836e+09	1.52273e+09	1.84677e+09	1.53787e+09	1009880456	1.29681e+09	1.0825e+09	1.12047e+09	1.18134e+09	1.01398e+09	1.7906e+09	1.70844e+09	1.75561e+09	9.6263e+08	1.48135e+09	1.44365e+09	1.6012e+09	1.76957e+09	1.56413e+09	1.79102e+09	1.48165e+09	1.12439e+09	1.04711e+09	1.21251e+09	1.19948e+09	1.2813e+09	9.43013e+08	1.26006e+09
Q6DG81	raw	median	5.89303e+08	6.58857e+08	8.65086e+08	7.36841e+08	8.45638e+08	7.56746e+08	5.64681e+08	5.7431e+08	7.66638e+08	7.68588e+08	6.82199e+08	7.89466e+08	5.00675e+08	645813764	663301429	8.2978e+08	6.01727e+08	6.77787e+08	8.38871e+08	6.59121e+08	8.28178e+08	7.24083e+08	6.07492e+08	6.6741e+08	7.00584e+08	7.43496e+08	7.40492e+08	7.59555e+08	6.37458e+08	5.60805e+08	6.91356e+08	7.19424e+08	7.71703e+08	7.03036e+08
Q7ZUW8	raw	median	1.5602e+09	1.62025e+09	1.61755e+09	1.4848e+09	1.43354e+09	1.65456e+09	1.3225e+09	1.31759e+09	1.35382e+09	1.40286e+09	1.43999e+09	1.54249e+09	1.42903e+09	1.27579e+09	1.40378e+09	1.35388e+09	1.59309e+09	1.66681e+09	1.56853e+09	1.32819e+09	1.40394e+09	1.58314e+09	1.42277e+09	1.53118e+09	1.51221e+09	1.31295e+09	1.35158e+09	1.60327e+09	1.24549e+09	1.60066e+09	1.36576e+09	1.52255e+09	1.25913e+09	1.40767e+09
A0A286Y9N9	raw	median	6.45611e+08	6.52791e+08	7.32764e+08	7.29808e+08	5.36616e+08	6.10867e+08	5.01996e+08	5.73972e+08	5.63689e+08	6.95069e+08	5.93661e+08	9.60545e+08	6.15513e+08	6.07808e+08	617042296	7.70125e+08	6.59222e+08	6.71547e+08	7.10559e+08	6.5283e+08	5.25536e+08	5.84502e+08	5.40055e+08	6.67018e+08	6.26408e+08	5.46674e+08	6.6966e+08	6.60977e+08	7.75597e+08	6.89435e+08	6.50671e+08	6.69251e+08	7.16223e+08	6.72311e+08
Q6NVI6	raw	median	6.4894e+08	6.0212e+08	5.68455e+08	6.19853e+08	4.72198e+08	4.54376e+08	5.57559e+08	3.7985e+08	5.26775e+08	5.12999e+08	4.04354e+08	6.76221e+08	488332917	453752017	5.33861e+08	5.23245e+08	6.62622e+08	6.1942e+08	5.51229e+08	5.54472e+08	4.62448e+08	4.34765e+08	5.9983e+08	4.41427e+08	5.40777e+08	5.10874e+08	4.94246e+08	4.50205e+08	5.46018e+08	5.46981e+08	4.85751e+08	5.79031e+08	4.86622e+08	5.12466e+08
Q5RI09	raw	median	1.38453e+08	1.36511e+08	5.33153e+08	6.31995e+08	4.69239e+08	1.62947e+08	7.40977e+07	254760180	1.6172e+08	2.1031e+08	1.74803e+08	467164455	1.48585e+08	1.16491e+08	1.35566e+08	5.92187e+08	1.41372e+08	1.40433e+08	5.16997e+08	5.65333e+08	4.5955e+08	1.55914e+08	7.97155e+07	2.96059e+08	2.94422e+08	1.56838e+08	2.02622e+08	1.94625e+08	3.77214e+08	1.6643e+08	1.24706e+08	1.47037e+08	5.50739e+08	2.40026e+08
F1RDG4	raw	median	1.89279e+08	188713399	1.94232e+08	1.44988e+08	197368436	2.27513e+08	1.63593e+08	127951040	1.92402e+08	2.23452e+08	1.68504e+08	2.49101e+08	1.64691e+08	1.36586e+08	1.51637e+08	147653586	1.9327e+08	1.94136e+08	1.88346e+08	1.29695e+08	1.93293e+08	2.17693e+08	1.75996e+08	1.48693e+08	1.8014e+08	1.86595e+08	2.15284e+08	1.87611e+08	2.01138e+08	1.8447e+08	1.46219e+08	1.64467e+08	1.37319e+08	1.77888e+08
A0A286Y8X6	raw	median	5.01912e+07	8.68147e+07	7.83301e+07	7.93098e+07	7.34035e+07	72893794	5.22693e+07	4.75088e+07	84149642	5.64594e+07	5.89461e+07	90019153	1.02333e+08	7.4015e+07	44566422	1.03193e+08	5.12494e+07	8.93091e+07	7.59565e+07	7.09444e+07	7.18879e+07	6.97476e+07	5.62322e+07	5.52103e+07	6.75672e+07	8.16095e+07	5.43955e+07	6.56301e+07	7.26864e+07	1.14623e+08	7.92345e+07	4.83372e+07	9.59707e+07	7.65608e+07
F1Q8J4	raw	median	3.88935e+08	369228678	377302588	4.01628e+08	3.15973e+08	3.55432e+08	2.86314e+08	302930169	3.92775e+08	424915760	3.8364e+08	5.63029e+08	3.04591e+08	4.20322e+08	364005724	4.30898e+08	3.97135e+08	3.79837e+08	3.65869e+08	3.59265e+08	3.09449e+08	3.40091e+08	3.08021e+08	3.52037e+08	3.51463e+08	3.80919e+08	4.09383e+08	4.27142e+08	4.54621e+08	3.41172e+08	4.49963e+08	3.94805e+08	4.00739e+08	4.07343e+08
Q66HW2	raw	median	4.30058e+08	359175990	5.48563e+08	465999529	3.9484e+08	4.0412e+08	299334324	3.12931e+08	4.12105e+08	4.1029e+08	3.01525e+08	4.99062e+08	3.72601e+08	3.50404e+08	2.99734e+08	4.59197e+08	4.39125e+08	3.69496e+08	5.3194e+08	4.16847e+08	3.86688e+08	3.86678e+08	3.22028e+08	3.6366e+08	4.02058e+08	3.99665e+08	3.95291e+08	3.35715e+08	4.0297e+08	4.17349e+08	3.75114e+08	3.25095e+08	4.27057e+08	3.84782e+08
Q803T5	raw	median	2.31834e+09	2006407829	2.05007e+09	2.3532e+09	2.24036e+09	2.31894e+09	1701319071	1.65922e+09	2.03488e+09	2.23193e+09	1901886614	2.52912e+09	1.63724e+09	1.99077e+09	2.06745e+09	1.91052e+09	2.36721e+09	2.06406e+09	1.98795e+09	2.10499e+09	2.1941e+09	2.21885e+09	1.83031e+09	1.92819e+09	2.08696e+09	1.97346e+09	2.15034e+09	2.11755e+09	2.04215e+09	1.83387e+09	2.13115e+09	2.24238e+09	1.7768e+09	2.03346e+09
A0A0R4IYL7	raw	median	945757						200510	343850	742639			831900	379321		482597	1305611	965696						215711	399590	526999	720222			671722	424877		523430	1.21423e+06	710896
B8JLR6	raw	median	1.27406e+09	1.09011e+09	1.54163e+09	1882711033	1.33284e+09	1298289392	1.18519e+09	1.1267e+09	1.41978e+09	1.61592e+09	1.20725e+09	1.85942e+09	1.13601e+09	1.31075e+09	1.23269e+09	1.68837e+09	1.30092e+09	1.12143e+09	1.49491e+09	1.68413e+09	1.30532e+09	1.24225e+09	1.27504e+09	1.30935e+09	1.34167e+09	1.37692e+09	1.55685e+09	1.34414e+09	1.5014e+09	1.27245e+09	1.40319e+09	1.33699e+09	1.5702e+09	1.42027e+09
Q1LVE8	raw	median	4.37649e+08	476897157	5.42979e+08	3.15481e+08	4.36483e+08	3.42928e+08	3.96107e+08	346866032	4.01774e+08	4.16939e+08	422927402	3.68428e+08	4.57184e+08	3.95613e+08	3.12789e+08	4.40128e+08	4.46876e+08	4.90599e+08	5.26526e+08	2.82205e+08	4.2747e+08	3.28127e+08	4.26138e+08	4.03096e+08	4.1638e+08	3.89646e+08	4.01697e+08	4.70884e+08	2.97489e+08	5.12091e+08	4.23512e+08	3.39254e+08	4.09323e+08	4.05487e+08
Q6P2A9	raw	median																									#DIV/0!									#DIV/0!
A8KBU6	raw	median	4.19313e+08	372157066	4.20324e+08	353752282	4.75114e+08	4.21602e+08	2.51255e+08	3.16325e+08	413371671	397549788	3.78153e+08	450072057	399184715	3.36785e+08	4.36279e+08	343959281	4.28153e+08	3.8285e+08	4.07587e+08	3.16439e+08	4.65304e+08	4.03405e+08	2.70304e+08	3.67604e+08	3.80206e+08	4.00894e+08	3.83017e+08	4.21032e+08	3.63413e+08	4.47126e+08	3.60535e+08	4.73194e+08	3.19885e+08	3.96137e+08
F1QTT3	raw	median	511005351	5.64002e+08	4.99549e+08	5.28502e+08	4.54526e+08	4.14077e+08	3.78153e+08	3.49582e+08	4.89357e+08	4.01956e+08	3.94832e+08	6.92723e+08	3.70839e+08	3.65865e+08	4.92324e+08	5.23753e+08	5.21779e+08	5.80207e+08	4.84411e+08	4.72757e+08	4.45141e+08	3.96205e+08	4.06822e+08	4.06252e+08	4.64197e+08	4.74585e+08	3.87262e+08	4.39603e+08	5.59342e+08	4.15376e+08	3.91665e+08	5.3398e+08	4.87095e+08	4.61113e+08
Q5TYZ5	raw	median	648703785	750585105	742295114	8.64537e+08	736127342	6.91094e+08	657047820	6.76808e+08	7.34526e+08	6.6225e+08	6.52766e+08	8.65984e+08	7.01379e+08	6.37583e+08	6.23664e+08	8.32578e+08	6.6238e+08	7.72151e+08	7.19801e+08	7.73348e+08	7.20928e+08	6.61266e+08	7.06862e+08	7.86523e+08	7.25407e+08	7.12354e+08	6.38041e+08	7.26785e+08	6.99243e+08	7.85614e+08	6.82546e+08	6.76433e+08	7.74305e+08	7.11915e+08
I3IRW7	raw	median	5.39486e+08	467377732	5.10818e+08	4.83009e+08	4.68468e+08	5.09823e+08	4.23861e+08	388212480	4.76595e+08	4.25801e+08	4.71701e+08	611188173	4.33033e+08	4.80476e+08	4.46975e+08	4.896e+08	5.5086e+08	4.80806e+08	4.95339e+08	4.32062e+08	4.58795e+08	4.87818e+08	4.55996e+08	4.51145e+08	4.76603e+08	4.62208e+08	4.10236e+08	5.25188e+08	4.93507e+08	4.8504e+08	5.14359e+08	4.84795e+08	4.55333e+08	4.78833e+08
B0S6Z1	raw	median	408514497	3.68108e+08	3.81367e+08	4.46712e+08	3.60555e+08	3.22503e+08	3.94582e+08	3.7157e+08	3.55635e+08	3.8208e+08	4.02665e+08	4.86665e+08	4.19114e+08	4.32642e+08	3.78843e+08	4.86358e+08	4.17127e+08	3.78684e+08	3.6981e+08	3.99594e+08	3.53111e+08	3.08584e+08	4.24497e+08	4.31804e+08	3.85401e+08	3.449e+08	3.68112e+08	4.48325e+08	3.9296e+08	4.6945e+08	4.63152e+08	4.10898e+08	4.52318e+08	4.18764e+08
B8JIS1	raw	median	8.08572e+08	853650126	7.70178e+08	1163933062	1079053443	1147562991	675332631	9.15276e+08	1.00648e+09	9.36098e+08	807507132	1.33747e+09	1.08087e+09	8.30113e+08	882182043	1132889170	8.25619e+08	8.78177e+08	7.4684e+08	1.04116e+09	1.05677e+09	1.09803e+09	7.26533e+08	1.06365e+09	9.29599e+08	9.76096e+08	9.01879e+08	8.99072e+08	1.07995e+09	1.21068e+09	8.88653e+08	9.56824e+08	1.0536e+09	9.95844e+08
Q1LVF0	raw	median	5.61758e+08	5.74912e+08	6.48013e+08	6.67828e+08	5.86447e+08	6.21523e+08	462432572	4.81518e+08	5.80581e+08	4.87899e+08	4.94285e+08	8.0014e+08	6.27653e+08	5.01476e+08	584020502	8.75018e+08	5.73602e+08	5.9143e+08	6.28376e+08	5.97387e+08	5.74339e+08	5.94697e+08	4.97492e+08	5.59575e+08	5.77112e+08	5.63056e+08	4.70063e+08	5.50332e+08	6.46077e+08	7.03034e+08	5.3684e+08	6.33435e+08	8.13774e+08	6.14576e+08
Q8JH70	raw	median	2.88142e+09	3244558560	2.59763e+09	2.8319e+09	2861190056	2.97678e+09	2857972998	2.2228e+09	2.9563e+09	2642024937	3170096679	3363488350	2.51759e+09	2.80764e+09	2.5414e+09	2908946555	2.94217e+09	3.33778e+09	2.51891e+09	2.5332e+09	2.80211e+09	2.84829e+09	3.07465e+09	2.58313e+09	2.83003e+09	2.86706e+09	2.54544e+09	3.52956e+09	2.71586e+09	2.81995e+09	3.00564e+09	2.75643e+09	2.70535e+09	2.86816e+09
F1QIL6	raw	median	3.09375e+08	2.93942e+08	3.3464e+08	2.93629e+08	3.17345e+08	3.47544e+08	3.08637e+08	2.14567e+08	3.1817e+08	255233964	3.33823e+08	3.55288e+08	3.34327e+08	3.38306e+08	3.11879e+08	3.02036e+08	3.15897e+08	3.02388e+08	3.245e+08	2.62658e+08	3.10793e+08	3.32544e+08	3.32036e+08	2.4935e+08	3.03771e+08	3.08566e+08	2.45904e+08	3.71676e+08	2.86879e+08	3.74479e+08	3.62164e+08	3.38267e+08	2.80897e+08	3.21104e+08
Q29RA2	raw	median	7.79499e+06	2439758	1.24217e+07	1.4505e+07	8.57093e+06	1.64783e+07	2.0569e+06	6.84742e+06	1.52304e+07	1.12875e+07	1.27894e+07	7.3929e+06	6063025	6503408	6.14441e+06	3.94703e+06	7.95933e+06	2.50986e+06	1.20453e+07	1.29751e+07	8.39396e+06	1.57671e+07	2.21284e+06	7.95744e+06	8.72761e+06	1.47706e+07	1.08748e+07	1.42396e+07	5.96943e+06	6.79119e+06	6.96203e+06	6.6643e+06	3.67078e+06	8.74285e+06
F1RBF6	raw	median	691202388	830043600	717470854	8.86555e+08	9.14603e+08	975439668	478042843	4.45989e+08	867189795	782220744	686802191	8.89682e+08	782928339	7.90547e+08	6.78692e+08	8.34218e+08	7.05775e+08	8.53892e+08	6.95729e+08	7.93044e+08	8.95718e+08	9.33338e+08	5.14286e+08	5.18287e+08	7.38759e+08	8.41013e+08	7.53626e+08	7.6468e+08	7.18378e+08	8.76957e+08	8.46297e+08	7.36117e+08	7.75831e+08	7.89112e+08
B8JMZ1	raw	median	7.05343e+07	9.24749e+07	154347058	1.33867e+08	1.70095e+08	146979513	8.55428e+07	1.39639e+08	6.93087e+07	1.19914e+08	1.33725e+08	1.42798e+08	1.18196e+08	1.19554e+08	1.65627e+08	1.40128e+08	7.20214e+07	9.51318e+07	1.4967e+08	1.19747e+08	1.66583e+08	1.40636e+08	9.20282e+07	1.62275e+08	1.24762e+08	6.72165e+07	1.1553e+08	1.48888e+08	1.15303e+08	1.32391e+08	1.27985e+08	1.79641e+08	1.3032e+08	1.27159e+08
E9QFE1	raw	median	3.31709e+07	4.70213e+07	4.6124e+07	6.82586e+07	5.3757e+07	5.25026e+07	2.92788e+07	3.6497e+07	5.24901e+07	8.09374e+07	3.99812e+07	7.82449e+08	2.64857e+07	4.00728e+07	3.78647e+07	4.08381e+07	3.38703e+07	4.83723e+07	4.47263e+07	6.10589e+07	5.2647e+07	5.02365e+07	3.14986e+07	4.24134e+07	4.56029e+07	5.09057e+07	7.79786e+07	4.45148e+07	6.31792e+08	2.96666e+07	4.28988e+07	4.10685e+07	3.79798e+07	1.19601e+08
B8A4B0	raw	median	1.22301e+08	137700450	9.9073e+07	6.4298e+07	1.65429e+08	173417668	1.36284e+08	1.40007e+08	1.22879e+08	1.56037e+08	163883619	1.27485e+08	129949230	175311334	1.25475e+08	8.24038e+07	1.2488e+08	1.41657e+08	9.60708e+07	5.7516e+07	1.62014e+08	1.65933e+08	1.46616e+08	1.62703e+08	1.32174e+08	1.1917e+08	1.50333e+08	1.82467e+08	1.02939e+08	1.45556e+08	1.87674e+08	1.36092e+08	7.66363e+07	1.37608e+08
A7YT47	raw	median	461478160	5.12447e+08	5.89713e+08	6.30775e+08	4.5685e+08	4.385e+08	4.17703e+08	4.18561e+08	5.56617e+08	2.95753e+08	4.78316e+08	653237067	5.1027e+08	3.98906e+08	4.12548e+08	505601831	4.71207e+08	5.27171e+08	5.71843e+08	5.64242e+08	4.47417e+08	4.19574e+08	4.49371e+08	4.86413e+08	4.92155e+08	5.39815e+08	2.84941e+08	5.32554e+08	5.27459e+08	5.71553e+08	4.27037e+08	4.47454e+08	4.70214e+08	4.75128e+08
F1QF00	raw	median	9.09267e+08	8.80138e+08	8.09775e+08	6.96123e+08	8.3222e+08	871643831	8.65167e+08	7.48361e+08	7.97091e+08	7.37143e+08	8.35912e+08	8.91719e+08	5.98697e+08	7.08926e+08	7.89496e+08	6.94718e+08	9.28437e+08	9.05427e+08	7.85237e+08	6.22698e+08	8.15037e+08	8.34023e+08	9.3076e+08	8.69675e+08	8.36412e+08	7.7303e+08	7.10196e+08	9.30698e+08	7.20023e+08	6.706e+08	7.5892e+08	8.56296e+08	6.46094e+08	7.58232e+08
F1QP28	raw	median							8.15756e+06																8.77603e+06		8.77603e+06									#DIV/0!
A0A2R8RQC2	raw	median	985084227	9.44427e+08	9.45785e+08	1.11331e+09	1.11879e+09	996859448	1.02089e+09	9.06725e+08	1.00172e+09	1.0125e+09	1.00814e+09	1044202765	1.07559e+09	7.934e+08	1.05777e+09	7.68243e+08	1.00585e+09	9.71563e+08	9.17125e+08	9.95884e+08	1.09569e+09	9.53834e+08	1.09828e+09	1.05371e+09	1.01149e+09	9.71479e+08	9.75487e+08	1.12245e+09	8.43147e+08	1.20476e+09	8.4935e+08	1.14727e+09	7.14473e+08	9.78553e+08
Q6PFS4	raw	median	4.64959e+08	497130350	5.0264e+08	516567870	6.21877e+08	517448004	3.86251e+08	426093263	5.38667e+08	5.97333e+08	5.47485e+08	8.42656e+08	5.26849e+08	4.24311e+08	5.36477e+08	6.28667e+08	4.74762e+08	5.11414e+08	4.87409e+08	4.62082e+08	6.09036e+08	4.95114e+08	4.15535e+08	4.95166e+08	4.93815e+08	5.22407e+08	5.75497e+08	6.09566e+08	6.80407e+08	5.90123e+08	4.54233e+08	5.81869e+08	5.84666e+08	5.74846e+08
A8E4S8	raw	median	15944842537	1.72034e+10	1.82706e+10	2.06145e+10	2.27923e+10	17104404104	1.79524e+10	1.36387e+10	19563634464	12766930941	14741808309	2.43372e+10	2.47206e+10	16118186032	1.56373e+10	18360074829	1.6281e+10	1.76977e+10	1.7717e+10	1.84401e+10	2.23217e+10	1.63662e+10	1.93134e+10	1.58496e+10	1.79983e+10	1.89731e+10	1.23002e+10	1.64134e+10	1.96512e+10	2.76896e+10	1.72548e+10	1.69604e+10	1.7075e+10	1.82897e+10
A1A5H6	raw	median	1.04617e+08	2.02072e+08	154674332	2.38466e+08	2.03387e+08	185106876	1.84233e+08	1.24483e+08	1.91406e+08	1.88444e+08	2.13485e+08	1.91391e+08	178292629	1.3783e+08	1.88468e+08	2.36665e+08	1.06822e+08	2.07878e+08	1.49987e+08	2.13313e+08	1.99187e+08	1.77117e+08	1.98201e+08	1.44663e+08	1.74646e+08	1.85629e+08	1.81555e+08	2.37693e+08	1.54539e+08	1.99705e+08	1.4755e+08	2.04414e+08	2.201e+08	1.91398e+08
Q5SPJ1	raw	median	1.29144e+08	107282175	2.34151e+08	1.4267e+08	1.24293e+08	2.44725e+08	1.25263e+08	217323992	2.12063e+08	2.66655e+08	141226680	185791233	9.7456e+07	1.32629e+08	9.81145e+07	1.16858e+08	1.31867e+08	1.10365e+08	2.27055e+08	1.27621e+08	1.21726e+08	2.34163e+08	1.3476e+08	2.52554e+08	1.67514e+08	2.05662e+08	2.56907e+08	1.57241e+08	1.50018e+08	1.0916e+08	1.41982e+08	1.06416e+08	1.08679e+08	1.54508e+08
Q6AZC1	raw	median	693518962	6.10302e+08	6.05698e+08	761255838	597138930	6.65146e+08	6.50512e+08	501061502	6.98488e+08	5.50943e+08	568779959	695920644	594791867	6.54903e+08	645546254	6.20928e+08	7.0814e+08	6.27837e+08	5.87344e+08	6.8096e+08	5.8481e+08	6.36438e+08	6.9983e+08	5.82287e+08	6.38456e+08	6.77404e+08	5.30803e+08	6.33275e+08	5.61924e+08	6.66226e+08	7.01087e+08	7.00167e+08	5.77469e+08	6.31044e+08
F1RCJ4	raw	median	393922460	4.27325e+08	4.02679e+08	4.149e+08	3.94161e+08	4.16468e+08	3.35855e+08	3.18025e+08	4.06375e+08	4.15183e+08	3.28711e+08	4.38517e+08	3.65141e+08	409651928	366553316	530527743	4.02227e+08	4.39603e+08	3.90477e+08	3.71138e+08	3.86022e+08	3.98493e+08	3.61318e+08	3.6958e+08	3.89857e+08	3.94108e+08	4.00005e+08	3.65984e+08	3.54083e+08	4.08994e+08	4.38541e+08	3.97568e+08	4.93396e+08	4.06585e+08
Q7ZVF3	raw	median	604287055	7.24327e+08	7.13837e+08	7.4386e+08	5.79873e+08	612672433	5.43118e+08	5.17455e+08	7.12238e+08	6.48023e+08	6.86651e+08	7.34505e+08	5.73993e+08	5.54976e+08	6.46971e+08	5.52207e+08	6.17027e+08	7.45138e+08	6.92206e+08	6.65399e+08	5.679e+08	5.86229e+08	5.84294e+08	6.01338e+08	6.32441e+08	6.90738e+08	6.24334e+08	7.64512e+08	5.93079e+08	6.42929e+08	5.94112e+08	7.01712e+08	5.13557e+08	6.40622e+08
F1RCD5	raw	median	3.11013e+08	301382320	3.29746e+08	3.89348e+08	2.90819e+08	301873880	3.05787e+08	3.41025e+08	3.23108e+08	471963598	3.24705e+08	4.25713e+08	3.46625e+08	3.59542e+08	3.18844e+08	3.62621e+08	3.1757e+08	3.10042e+08	3.19754e+08	3.48281e+08	2.84814e+08	2.88845e+08	3.2897e+08	3.96307e+08	3.24323e+08	3.13354e+08	4.54711e+08	3.61524e+08	3.43744e+08	3.88254e+08	3.84897e+08	3.45822e+08	3.37241e+08	3.66193e+08
A0A0H2UKN4	raw	median	5.01686e+07	4.22147e+07	6.35708e+07	2.92722e+08	3.36018e+07	4.45277e+07	9.86901e+07	4.85466e+07	55413441	1.17573e+08	4.53287e+07	3.87991e+08	6.63874e+07	5.61215e+07	1.41502e+08	5.68428e+07	5.12263e+07	4.34276e+07	6.16444e+07	2.61846e+08	3.2908e+07	4.26058e+07	1.06172e+08	5.64164e+07	8.20309e+07	5.37407e+07	1.13275e+08	5.04686e+07	3.13285e+08	7.43604e+07	6.00792e+07	1.53475e+08	5.28643e+07	1.08944e+08
A0A0R4IHZ5	raw	median	4.50266e+06	5.01813e+06	7579257	8124168	5398435	7.31932e+06	4.11732e+06	4.90599e+06	8.15168e+06	8396223	4866239	10954952	5.90692e+06	3.65945e+06	5847558	5.86648e+06	4.59759e+06	5.16232e+06	7.34958e+06	7.26725e+06	5.28697e+06	7.00341e+06	4.42948e+06	5.70128e+06	5.84973e+06	7.90561e+06	8.08929e+06	5.41803e+06	8.84563e+06	6.61634e+06	3.91751e+06	6.34233e+06	5.45588e+06	6.57383e+06
F1R9V3	raw	median		3.19607e+06		1.85406e+06	1.48525e+06	4.73384e+06		1.87139e+06	9.34342e+06	6.78774e+06	1.73873e+06	4.24756e+06	5.93827e+06	1.64848e+06	8.28949e+06	2.49071e+06		3.2879e+06		1.6585e+06	1.45458e+06	4.52952e+06		2.17475e+06	2.62105e+06	9.06139e+06	6.53961e+06	1.93589e+06	3.42971e+06	6.65145e+06	1.76473e+06	8.99087e+06	2.31638e+06	5.08625e+06
F1QUG5	raw	median	3.311e+08	3.20532e+08	3.71591e+08	3.67002e+08	3.23699e+08	2.99747e+08	3.15432e+08	3.40035e+08	337779079	3.35418e+08	3.09418e+08	5.11043e+08	3.59817e+08	3.55172e+08	3.46752e+08	4.47014e+08	3.38081e+08	3.29741e+08	3.60331e+08	3.28291e+08	3.17016e+08	2.8681e+08	3.39346e+08	3.95157e+08	3.36847e+08	3.27583e+08	3.23156e+08	3.44504e+08	4.12644e+08	4.03031e+08	3.80218e+08	3.76091e+08	4.15727e+08	3.72869e+08
B8JLJ3	raw	median	3.67527e+09	4.72478e+09	4.56383e+09	4.46806e+09	4.38852e+09	4.49479e+09	4.18421e+09	4.05713e+09	4.644e+09	3.44225e+09	3.69948e+09	4.99452e+09	4.23615e+09	5.21244e+09	4.54698e+09	3.93895e+09	3.75276e+09	4.86053e+09	4.42553e+09	3.99678e+09	4.29791e+09	4.30079e+09	4.50144e+09	4.71482e+09	4.35632e+09	4.50381e+09	3.31642e+09	4.11898e+09	4.03285e+09	4.74491e+09	5.58003e+09	4.93171e+09	3.66326e+09	4.3615e+09
A0A0R4ITI5	raw	median	419135095	4.52573e+08	452752359	5.13579e+08	481791140	4.59195e+08	3.32316e+08	375665284	4.2191e+08	4.22355e+08	444550738	5.83433e+08	4.8707e+08	374498369	4.55935e+08	4.0522e+08	4.27972e+08	4.65576e+08	4.39033e+08	4.59407e+08	4.71843e+08	4.39376e+08	3.5751e+08	4.36563e+08	4.3716e+08	4.09174e+08	4.06915e+08	4.94959e+08	4.71095e+08	5.45567e+08	4.00908e+08	4.94512e+08	3.76858e+08	4.49999e+08
Q1ECX9	raw	median	7.40227e+08	6.30779e+08	6.88306e+08	6.54483e+08	6.46634e+08	6.08636e+08	6.29252e+08	5.33487e+08	6.73464e+08	5.74343e+08	543461317	9.25099e+08	6.69212e+08	6.61253e+08	5.40375e+08	8.40645e+08	7.55833e+08	6.48902e+08	6.67448e+08	5.8545e+08	6.33282e+08	5.82367e+08	6.76959e+08	6.19969e+08	6.46276e+08	6.53135e+08	5.53347e+08	6.05086e+08	7.46976e+08	7.49583e+08	7.07885e+08	5.86096e+08	7.81808e+08	6.7299e+08
Q6P3G5	raw	median	1.04927e+09	1.10395e+09	8.75658e+08	1.12952e+09	1.06678e+09	9.27219e+08	8.37592e+08	9.9595e+08	1.17619e+09	1.1367e+09	1.0476e+09	1.08378e+09	1.0176e+09	9.26446e+08	1.20867e+09	1.14296e+09	1.07139e+09	1.13567e+09	8.49123e+08	1.01038e+09	1.04475e+09	8.87199e+08	9.01095e+08	1.1574e+09	1.00713e+09	1.14069e+09	1.09515e+09	1.16639e+09	8.75106e+08	1.13981e+09	9.91779e+08	1.31094e+09	1.06296e+09	1.09785e+09
Q66HV4	raw	median	2.38437e+08	1.48561e+08	2.31088e+08	2.12809e+08	205974463	1.99744e+08	2.06747e+08	214767418	2.51065e+08	2.39388e+08	2.09871e+08	2.61024e+08	1.66699e+08	1.80579e+08	1.6557e+08	2.82785e+08	2.43464e+08	1.52829e+08	2.24085e+08	1.90362e+08	2.01722e+08	1.91122e+08	2.22422e+08	2.49583e+08	2.09449e+08	2.43487e+08	2.30637e+08	2.33669e+08	2.10765e+08	1.86719e+08	1.93313e+08	1.79579e+08	2.62993e+08	2.17645e+08
Q6NZU0	raw	median	5.54784e+08	3.63219e+08	5.01329e+08	4.44501e+08	4.7384e+08	5.06124e+08	5.17116e+08	4.4473e+08	4.78571e+08	4.95444e+08	4.87385e+08	6.38476e+08	5.08156e+08	4.05553e+08	432605128	5.93243e+08	5.66481e+08	3.73655e+08	4.86137e+08	3.97616e+08	4.64056e+08	4.84279e+08	5.56321e+08	5.16824e+08	4.80671e+08	4.64125e+08	4.77332e+08	5.4265e+08	5.1554e+08	5.69185e+08	4.34152e+08	4.69208e+08	5.51721e+08	5.02989e+08
E7EXW7	raw	median	2.53776e+08	3.44881e+08	3.7759e+08	2.16292e+08	2.11829e+08	2.88883e+08	2.00938e+08	1.98091e+08	3.36708e+08	3.45222e+08	2.18512e+08	3.12531e+08	2.3488e+08	1.91497e+08	1.8553e+08	2.60337e+08	2.59126e+08	3.5479e+08	3.66148e+08	1.93478e+08	2.07456e+08	2.76414e+08	2.16172e+08	2.30203e+08	2.62973e+08	3.26544e+08	3.32602e+08	2.43289e+08	2.52354e+08	2.63089e+08	2.05001e+08	2.01228e+08	2.42116e+08	2.58278e+08
Q52JI6	raw	median	5.16337e+09	4.00018e+09	5.04391e+09	4.91562e+09	5.29249e+09	5.74694e+09	4.77346e+09	3.45985e+09	6.53072e+09	6.11741e+09	5.52941e+09	5.84433e+09	5426632266	5127068903	4.29143e+09	3.66057e+09	5.27223e+09	4.11511e+09	4.89107e+09	4.39713e+09	5.18322e+09	5.49889e+09	5.13537e+09	4.02071e+09	4.81422e+09	6.33359e+09	5.89379e+09	6.1564e+09	4.71903e+09	6.07837e+09	5.48863e+09	4.65453e+09	3.40436e+09	5.34109e+09
Q6PHI8	raw	median	991510094	1.18893e+09	1327310622	1.25061e+09	1.01545e+09	1.36693e+09	1.10555e+09	1.24598e+09	1368818704	1.38273e+09	1.02723e+09	1.63071e+09	9.75982e+08	1.44397e+09	1.48975e+09	1.47812e+09	1.01241e+09	1.22309e+09	1.28709e+09	1.1187e+09	9.94484e+08	1.30793e+09	1.18937e+09	1.44796e+09	1.19763e+09	1.3275e+09	1.33218e+09	1.14371e+09	1.31672e+09	1.0932e+09	1.5458e+09	1.6158e+09	1.37466e+09	1.3437e+09
X1WCS8	raw	median	1.04198e+08	8.92201e+07	9.42069e+07	9.08082e+07	1.1882e+08	1.12146e+08	1.24704e+08	9.36228e+07	1.06774e+08	1.11128e+08	9.8892e+07	95106194	9.46798e+07	1.29558e+08	84015141	9.78476e+07	1.06395e+08	9.17836e+07	9.13522e+07	8.12299e+07	1.16367e+08	1.07305e+08	1.34159e+08	1.088e+08	1.04674e+08	1.03551e+08	1.07066e+08	1.10106e+08	7.6794e+07	1.06051e+08	1.38694e+08	9.11238e+07	9.09991e+07	1.03048e+08
B8JLW8	raw	median	2.03216e+08	2.08859e+08	2.34306e+08	2.22734e+08	2.04905e+08	207131970	201539561	1.97429e+08	2.37519e+08	1.85825e+08	4.86221e+08	2.50912e+08	1.96117e+08	1.77698e+08	2.06014e+08	1.91138e+08	2.07501e+08	2.1486e+08	2.27205e+08	1.99241e+08	2.00674e+08	1.98192e+08	2.16819e+08	2.29434e+08	2.11741e+08	2.30349e+08	1.79032e+08	5.41354e+08	2.026e+08	2.1967e+08	1.90229e+08	2.23445e+08	1.7776e+08	2.45555e+08
Q98TZ8	raw	median	1.72811e+09	2.44866e+09	2436998280	2643520372	2.25088e+09	2.35243e+09	1.95747e+09	2208261766	2.50939e+09	2.21181e+09	1896972116	2.8791e+09	2.58142e+09	2.23478e+09	2355440333	2.79216e+09	1.76455e+09	2.51901e+09	2.36315e+09	2.36469e+09	2.20441e+09	2.2509e+09	2.10587e+09	2.56624e+09	2.26735e+09	2.43364e+09	2.13096e+09	2.11207e+09	2.32474e+09	2.89145e+09	2.39238e+09	2.55474e+09	2.59674e+09	2.42959e+09
F1QZT8	raw	median	7.51322e+08	9.33598e+08	6.32693e+08	377880594	4.20728e+08	7.2319e+08	7.95823e+08	731620441	4.44183e+08	846026802	8.23423e+08	9.15704e+08	4.5707e+08	756669763	7.48302e+08	7.67212e+08	7.67162e+08	9.60422e+08	6.1352e+08	3.38023e+08	4.12041e+08	6.91976e+08	8.56158e+08	8.50222e+08	6.8619e+08	4.30775e+08	8.151e+08	9.16793e+08	7.3939e+08	5.11964e+08	8.1003e+08	8.11617e+08	7.13514e+08	7.18648e+08
A0A2R8RX62	raw	median	3.7452e+08	391779143	402804110	4.59964e+08	3.83077e+08	3.7781e+08	3.73364e+08	3.67652e+08	3.49799e+08	3.98812e+08	385776056	5.19596e+08	4.3357e+08	4.08628e+08	438925621	4.73575e+08	3.82416e+08	4.03036e+08	3.90598e+08	4.11448e+08	3.75168e+08	3.61503e+08	4.0167e+08	4.27251e+08	3.94136e+08	3.3924e+08	3.84233e+08	4.2952e+08	4.1955e+08	4.85641e+08	4.37444e+08	4.76064e+08	4.40429e+08	4.26515e+08
X1WED4	raw	median	205743000	2.19559e+08	173256232	2.36961e+08	2.51074e+08	2.49093e+08	2.00088e+08	2.51633e+08	2.34547e+08	1.79754e+08	1.90324e+08	2.50875e+08	2.58784e+08	1.74569e+08	2.12811e+08	1.99335e+08	2.10081e+08	2.25867e+08	1.68006e+08	2.11967e+08	2.4589e+08	2.38342e+08	2.15258e+08	2.92425e+08	2.25979e+08	2.27467e+08	1.73183e+08	2.11906e+08	2.0257e+08	2.89864e+08	1.86879e+08	2.30817e+08	1.85383e+08	2.13509e+08
F1Q8F1	raw	median	889697352	8.86912e+08	7.86513e+08	7.83374e+08	9.06089e+08	8.26197e+08	6.84393e+08	6.37619e+08	8.24692e+08	8.85185e+08	8.42797e+08	1.88266e+09	8.13198e+08	8.62729e+08	8.47901e+08	9.58524e+08	9.08455e+08	9.12395e+08	7.62679e+08	7.00745e+08	8.87381e+08	7.90537e+08	7.36281e+08	7.40981e+08	8.04932e+08	7.99798e+08	8.52826e+08	9.38363e+08	1.52017e+09	9.10862e+08	9.23569e+08	9.19642e+08	8.91436e+08	9.69583e+08
A0A0R4IGG3	raw	median	3.53664e+09	3.5054e+09	3.98654e+09	3.58555e+09	4.0075e+09	3.80263e+09	3.17196e+09	3.07787e+09	4.06126e+09	3.95268e+09	3.47926e+09	4.7025e+09	3.14667e+09	3.37693e+09	3.48629e+09	3.31879e+09	3.6112e+09	3.60612e+09	3.86574e+09	3.20735e+09	3.92475e+09	3.63851e+09	3.41245e+09	3.57682e+09	3.60537e+09	3.93866e+09	3.80819e+09	3.87378e+09	3.79705e+09	3.52458e+09	3.61507e+09	3.78127e+09	3.0865e+09	3.67814e+09
F1RBS6	raw	median	1.31575e+09	1.28337e+09	1.27722e+09	1302783821	1.14356e+09	9.9026e+08	1.13201e+09	9.80012e+08	1141885245	1.07808e+09	9.29549e+08	1.46303e+09	1045829389	1.23488e+09	1.01595e+09	1.45741e+09	1.34349e+09	1.32024e+09	1.23852e+09	1.16537e+09	1.11995e+09	9.47519e+08	1.21784e+09	1.13888e+09	1.18648e+09	1.10742e+09	1.03867e+09	1.03495e+09	1.18133e+09	1.17143e+09	1.32196e+09	1.10191e+09	1.3554e+09	1.16413e+09
Q6DRE5	raw	median	5.51224e+08	590659686	5.3058e+08	5.43848e+08	4.86594e+08	4.52324e+08	4.86792e+08	4.61828e+08	5.94571e+08	5.36924e+08	5.08898e+08	6.48471e+08	5.94762e+08	6.32076e+08	4.468e+08	6.94641e+08	5.62846e+08	6.07631e+08	5.14502e+08	4.86484e+08	4.76547e+08	4.32801e+08	5.23698e+08	5.36694e+08	5.1765e+08	5.76623e+08	5.17297e+08	5.66604e+08	5.23611e+08	6.66193e+08	6.7665e+08	4.84604e+08	6.46022e+08	5.822e+08
Q9I8N9	raw	median	3448499314	3190859690	2.5841e+09	3.06213e+09	2.76081e+09	2916240239	2917131093	2.57802e+09	2.98513e+09	2683056554	2.67686e+09	3025952022	2.64439e+09	2.98002e+09	2555786584	2.75528e+09	3.5212e+09	3.28254e+09	2.5058e+09	2.73914e+09	2.7038e+09	2.79037e+09	3.13829e+09	2.99593e+09	2.95964e+09	2.89502e+09	2.58497e+09	2.98039e+09	2.44332e+09	2.96197e+09	3.19017e+09	2.77203e+09	2.56243e+09	2.79879e+09
F1QE65	raw	median	6.27775e+07	56548742	1.76367e+08	7.51615e+07	7.31064e+07	9.15097e+07	5.74877e+07	70123591	66449954	6.14106e+07	9.47605e+07	5.55209e+07	5.88943e+07	6.94673e+07	3.81512e+07	7.36123e+07	6.41011e+07	5.81735e+07	1.71023e+08	6.72336e+07	7.15969e+07	8.756e+07	6.18461e+07	8.14911e+07	8.28781e+07	6.44441e+07	5.91657e+07	1.05506e+08	4.48306e+07	6.59674e+07	7.43662e+07	4.13793e+07	6.84601e+07	6.55149e+07
A0A2R8RK99	raw	median			30887476	33160294	23699970	27407808	19901070	12115643	26357224			27293710		23859554		33049726			2.99515e+07	2.96626e+07	2.32106e+07	2.62249e+07	2.14099e+07	1.40797e+07	2.40899e+07	2.55616e+07			2.20384e+07		2.55421e+07		3.07365e+07	2.59697e+07
A0A0G2KCW6	raw	median	3.41018e+08	2.93283e+08	2.73646e+08	303416334	3.17577e+08	3.70049e+08	2.7441e+08	2.14302e+08	2.81364e+08	2.86612e+08	2.61852e+08	3.9985e+08	2.561e+08	3.4322e+08	2.47606e+08	3.35271e+08	3.48208e+08	3.0171e+08	2.65354e+08	2.71413e+08	3.1102e+08	3.54078e+08	2.95215e+08	2.49041e+08	2.99505e+08	2.72871e+08	2.76135e+08	2.91543e+08	3.22861e+08	2.86857e+08	3.67424e+08	2.68557e+08	3.11805e+08	2.99757e+08
Q6IQD7	raw	median	9.04302e+08	755555431	932219197	1021756146	908469652	833695383	6.80615e+08	798198325	907984466	1.0515e+09	845516097	1217717065	932241266	810573685	758009208	1097536941	9.23367e+08	7.77264e+08	9.0397e+08	9.13984e+08	8.89712e+08	7.97712e+08	7.32216e+08	9.27592e+08	8.58227e+08	8.80576e+08	1.01306e+09	9.41391e+08	9.83252e+08	1.0442e+09	8.67735e+08	8.22145e+08	1.02072e+09	9.46635e+08
Q9PVK4	raw	median	4885838304	4627720647	4.98451e+09	4.05602e+09	4.98299e+09	4034035711	4421980432	3873039579	4.7412e+09	4.13474e+09	4.03382e+09	5569097695	4275796498	4.33712e+09	4.04837e+09	4.89541e+09	4.98885e+09	4.76068e+09	4.83347e+09	3.6282e+09	4.8801e+09	3.85992e+09	4.75723e+09	4.50089e+09	4.52617e+09	4.59808e+09	3.98359e+09	4.49122e+09	4.49679e+09	4.78932e+09	4.64297e+09	4.3909e+09	4.55278e+09	4.49321e+09
F1QXP8	raw	median	521045432	419888794	4.52139e+08	6.04141e+08	557271320	4.35794e+08	340369448	3.87992e+08	631752260	5.19968e+08	4.88945e+08	616525158	4.85767e+08	395994185	4.46062e+08	6.11013e+08	5.32031e+08	4.31953e+08	4.38438e+08	5.40417e+08	5.45765e+08	4.16984e+08	3.66175e+08	4.50889e+08	4.65331e+08	6.12682e+08	5.0096e+08	5.44387e+08	4.97816e+08	5.44107e+08	4.2392e+08	4.83803e+08	5.68248e+08	5.2199e+08
Q6TH32	raw	median	1.97479e+09	2.09016e+09	1.76988e+09	1.89022e+09	1.87105e+09	1.98783e+09	1893273214	1.77934e+09	1.88045e+09	1808758011	1812250098	2.03928e+09	2.03022e+09	1.99222e+09	1.6344e+09	1.91762e+09	2.01642e+09	2.15021e+09	1.71625e+09	1.69084e+09	1.83242e+09	1.90203e+09	2.03681e+09	2.06778e+09	1.9266e+09	1.82368e+09	1.74264e+09	2.01774e+09	1.64662e+09	2.27404e+09	2.13271e+09	1.77269e+09	1.78341e+09	1.89919e+09
A0A0R4IHT0	raw	median	8.81137e+08	8.48242e+08	906724765	1.15581e+09	9.61283e+08	8.65423e+08	732207644	7.08015e+08	809176229	9.13252e+08	6.40699e+08	1.24738e+09	7.34143e+08	8.50995e+08	8.13971e+08	9.88888e+08	8.99714e+08	8.72613e+08	8.79248e+08	1.0339e+09	9.41435e+08	8.2807e+08	7.8772e+08	8.2279e+08	8.83187e+08	7.84751e+08	8.79867e+08	7.1335e+08	1.0072e+09	8.22312e+08	9.11007e+08	8.82842e+08	9.19674e+08	8.65126e+08
B8JHR9	raw	median	2.85384e+08	2.58084e+08	3.13876e+08	3.12043e+08	2.3284e+08	2.52395e+08	1.97887e+08	2.229e+08	216049254	2.91841e+08	2.42698e+08	2.30067e+08	2.99968e+08	2.12023e+08	259352834	2.4671e+08	2.91401e+08	2.65499e+08	3.04365e+08	2.79129e+08	2.28032e+08	2.41501e+08	2.1289e+08	2.59034e+08	2.60231e+08	2.09528e+08	2.81172e+08	2.70218e+08	1.85769e+08	3.35994e+08	2.26975e+08	2.81297e+08	2.29442e+08	2.52549e+08
Q7T2P2	raw	median	5.19991e+08	5.63638e+08	5.37158e+08	6.01769e+08	7.58779e+08	7.89134e+08	561391839	3.94383e+08	5.81052e+08	6.51297e+08	5.67481e+08	6.28696e+08	599615121	642307107	7.76399e+08	608364837	5.30954e+08	5.79833e+08	5.20881e+08	5.38296e+08	7.43112e+08	7.55074e+08	6.03954e+08	4.58315e+08	5.91302e+08	5.63513e+08	6.27488e+08	6.31828e+08	5.07644e+08	6.71628e+08	6.87603e+08	8.42091e+08	5.65785e+08	6.37197e+08
A0A0R4IGP6	raw	median	1.92888e+09	2.06852e+09	1917581587	1.95163e+09	1.66696e+09	1.8982e+09	1821244118	1.69553e+09	1922076926	1.96779e+09	1.76031e+09	2088205910	2006972701	1.94737e+09	1.81355e+09	1740149888	1.96955e+09	2.12795e+09	1.85947e+09	1.74578e+09	1.63254e+09	1.81627e+09	1.95932e+09	1.97038e+09	1.88516e+09	1.86406e+09	1.89586e+09	1.95992e+09	1.68613e+09	2.24801e+09	2.0847e+09	1.96699e+09	1.61835e+09	1.9155e+09
Q6NWC1	raw	median	1.3687e+09	1217762765	1.55177e+09	1.73035e+09	1.28113e+09	1.30983e+09	1.17001e+09	1.10639e+09	1.45072e+09	1370606423	1.31168e+09	1.86876e+09	1.36111e+09	1.40025e+09	1.27964e+09	1750223875	1.39756e+09	1.25275e+09	1.50475e+09	1.54783e+09	1.25468e+09	1.2533e+09	1.25871e+09	1.28574e+09	1.34441e+09	1.40693e+09	1.3205e+09	1.46041e+09	1.50894e+09	1.52458e+09	1.499e+09	1.38791e+09	1.62772e+09	1.467e+09
Q1LYP4	raw	median	1.63991e+07	17310413	31805978	2.95643e+07	2.4535e+07	16537681	13153177	3.38995e+07	1.82257e+07	2.30278e+07	2.74589e+07	4.7577e+07	3.0025e+07	19173686	2.97326e+07	23926318	1.67449e+07	1.78078e+07	3.08422e+07	2.64459e+07	2.40285e+07	1.58239e+07	1.41504e+07	3.93948e+07	2.31548e+07	1.76755e+07	2.2186e+07	3.05726e+07	3.84162e+07	3.3631e+07	2.05258e+07	3.22483e+07	2.22517e+07	2.71884e+07
A0A0R4ITA8	raw	median	539565396	512817680	357431640	410369307	4.2653e+08	472429627	4.83381e+08	352071048	393586822	376768690	5.29898e+08	617220781	5.50029e+08	5.35631e+08	494572349	485456368	5.50941e+08	5.27552e+08	3.466e+08	3.67085e+08	4.17723e+08	4.52039e+08	5.20029e+08	4.09144e+08	4.48889e+08	3.81706e+08	3.62996e+08	5.89985e+08	4.98378e+08	6.16087e+08	5.73404e+08	5.36419e+08	4.51479e+08	5.01307e+08
A0A2R8RNT6	raw	median	1.32775e+09	1.18818e+09	1.23179e+09	1.37744e+09	1210116674	1.09719e+09	1044446312	1.0252e+09	1.02557e+09	9.70676e+08	1.03203e+09	1.49117e+09	1347974919	1220043133	1.0988e+09	1.28574e+09	1.35574e+09	1.22232e+09	1.19447e+09	1.23215e+09	1.18513e+09	1.04983e+09	1.12363e+09	1.19139e+09	1.19433e+09	9.94615e+08	9.35192e+08	1.14906e+09	1.20405e+09	1.50987e+09	1.30608e+09	1.19177e+09	1.19575e+09	1.1858e+09
F1Q6N0	raw	median	3.93352e+08	4.10374e+08	3.84336e+08	4.97693e+08	4.22556e+08	428670890	3.60717e+08	376760183	3.78735e+08	4.71489e+08	3.65607e+08	7.02393e+08	415462257	455904276	466157453	454750988	4.01645e+08	4.22165e+08	3.72689e+08	4.45198e+08	4.13832e+08	4.10169e+08	3.88065e+08	4.37836e+08	4.1145e+08	3.67303e+08	4.54253e+08	4.07064e+08	5.6715e+08	4.65359e+08	4.88055e+08	5.056e+08	4.22922e+08	4.59713e+08
A0AUR2	raw	median	2564442975	2.20115e+09	2.45222e+09	2749102764	2.56635e+09	2.49257e+09	2110000027	1.84761e+09	2455734570	2538431495	2.21403e+09	2.78152e+09	2.21651e+09	2667739724	2.40791e+09	3.08459e+09	2.61851e+09	2.2644e+09	2.37791e+09	2.45913e+09	2.51336e+09	2.38499e+09	2.26997e+09	2.14713e+09	2.37942e+09	2.38161e+09	2.44564e+09	2.46508e+09	2.24595e+09	2.48272e+09	2.85587e+09	2.61164e+09	2.86869e+09	2.54465e+09
A2AWA1	raw	median	1.49266e+09	1.24034e+09	1.48236e+09	1768480419	1.53114e+09	1.48638e+09	1.23022e+09	1.13675e+09	1468001800	1.2496e+09	1240933101	1753308129	9.91748e+08	1.49314e+09	1.19831e+09	1.70364e+09	1.52413e+09	1.27597e+09	1.43744e+09	1.58195e+09	1.49953e+09	1.42223e+09	1.32349e+09	1.32103e+09	1.42322e+09	1.42369e+09	1.20392e+09	1.38165e+09	1.41572e+09	1.11086e+09	1.59844e+09	1.2997e+09	1.5844e+09	1.37729e+09
A0A0R4IC31	raw	median	1.50585e+08	215951455	2.10374e+08	168621766	1.45595e+08	9.94208e+07	1.20989e+08	1.49286e+08	1.51464e+08	1.50637e+08	1.52613e+08	2.13294e+08	139451964	1.37887e+08	1.27914e+08	1.84465e+08	1.5376e+08	2.22156e+08	2.03999e+08	1.50836e+08	1.42589e+08	9.51296e+07	1.30162e+08	1.73486e+08	1.59015e+08	1.46892e+08	1.4513e+08	1.69918e+08	1.72225e+08	1.562e+08	1.47611e+08	1.38737e+08	1.71555e+08	1.56034e+08
Q4G5V7	raw	median	786651652	9.91631e+08	817108210	9.05814e+08	8.24375e+08	7.95821e+08	6.85147e+08	8.28835e+08	8.1999e+08	8.19575e+08	7.84879e+08	874807689	7.61796e+08	7.72052e+08	8.20142e+08	1.1875e+09	8.03236e+08	1.02012e+09	7.92347e+08	8.10271e+08	8.07354e+08	7.61472e+08	7.37092e+08	9.63195e+08	8.36886e+08	7.95238e+08	7.89615e+08	8.73879e+08	7.06368e+08	8.53287e+08	8.26497e+08	8.89535e+08	1.10439e+09	8.54851e+08
Q6PE26	raw	median	710063056	6.85392e+08	7.85354e+08	7.02364e+08	7.69447e+08	6.99343e+08	597103495	6.57207e+08	7.87067e+08	5.96145e+08	759471003	9.43012e+08	5.12616e+08	602065762	4.98079e+08	7.65288e+08	7.25033e+08	7.05085e+08	7.61556e+08	6.2828e+08	7.5356e+08	6.69158e+08	6.42373e+08	7.63745e+08	7.06099e+08	7.63308e+08	5.74353e+08	8.45589e+08	7.6144e+08	5.74181e+08	6.44523e+08	5.40222e+08	7.11725e+08	6.76918e+08
A5PMP8	raw	median	2.33104e+08	2.29275e+08	1.51813e+08	1.251e+08	1.63632e+08	2.33485e+08	1.81789e+08	1.54659e+08	2.1645e+08	1.40497e+08	1.57918e+08	1.28976e+08	1.37469e+08	1.63829e+08	1.43006e+08	1.44006e+08	2.38018e+08	2.35863e+08	1.47212e+08	1.11905e+08	1.60253e+08	2.23408e+08	1.95572e+08	1.79731e+08	1.86495e+08	2.09916e+08	1.35361e+08	1.75824e+08	1.04143e+08	1.53979e+08	1.75382e+08	1.55106e+08	1.33927e+08	1.55455e+08
A0A0R4IAW3	raw	median	6.42552e+08	6.062e+08	8.04239e+08	8.60711e+08	8.53219e+08	8.39961e+08	627282454	6.20036e+08	8.08805e+08	8.89148e+08	743046151	8.58054e+08	7.51671e+08	744851191	7.31543e+08	947539533	6.56099e+08	6.23618e+08	7.79869e+08	7.69925e+08	8.35602e+08	8.03707e+08	6.7484e+08	7.20549e+08	7.33026e+08	7.84391e+08	8.56644e+08	8.27302e+08	6.9284e+08	8.41946e+08	7.97378e+08	7.9344e+08	8.8122e+08	8.09395e+08
B3DKJ0	raw	median	7.3444e+08	4.25351e+08	6.33769e+08	6.85802e+08	5.69596e+08	3.59853e+08	5.52367e+08	3.94999e+08	6.423e+08	5.25074e+08	4.00579e+08	5.84842e+08	3.27819e+08	4.15566e+08	4.10873e+08	7.29978e+08	7.49924e+08	4.37573e+08	6.14564e+08	6.13466e+08	5.57835e+08	3.44322e+08	5.94245e+08	4.59032e+08	5.4637e+08	6.22911e+08	5.05879e+08	4.46001e+08	4.72233e+08	3.6719e+08	4.44872e+08	4.45638e+08	6.78886e+08	4.97951e+08
E7EZ90	raw	median	4.27997e+08	5.54478e+08	5.2373e+08	5.32654e+08	4.40951e+08	5.41321e+08	4.2171e+08	3.73342e+08	4.73965e+08	4.45576e+08	467434223	442151427	4.12398e+08	4.28717e+08	366781772	4.19098e+08	4.3702e+08	5.70409e+08	5.07859e+08	4.76471e+08	4.31846e+08	5.17957e+08	4.53683e+08	4.33864e+08	4.78639e+08	4.59658e+08	4.29287e+08	5.20438e+08	3.57017e+08	4.61927e+08	4.5895e+08	3.97816e+08	3.89764e+08	4.34357e+08
A5A4L9	raw	median	3.09583e+08	3.33433e+08	2.99174e+08	2.88357e+08	3.34253e+08	4.61204e+08	2.56204e+08	1.69061e+08	3.27474e+08	238834761	2.86312e+08	3.86555e+08	275689650	312453435	2.4083e+08	3.31747e+08	3.1611e+08	3.43013e+08	2.90108e+08	2.57942e+08	3.27351e+08	4.41298e+08	2.75628e+08	1.96467e+08	3.0599e+08	3.17589e+08	2.30104e+08	3.18777e+08	3.12125e+08	3.088e+08	3.34488e+08	2.61206e+08	3.08527e+08	2.98952e+08
A0A2R8QJK1	raw	median															26168748										#DIV/0!							2.83829e+07		2.83829e+07
X1WC44	raw	median	3.04271e+08	3.29575e+08	4.26826e+08	1.59299e+08	3.89291e+08	399865692	320265730	258520157	3.16847e+08	2.54736e+08	1.85333e+08	430882316	1.53579e+08	298928463	2.65843e+08	2.82817e+08	3.10686e+08	3.39045e+08	4.13892e+08	1.42497e+08	3.81253e+08	3.82607e+08	3.44547e+08	3.00428e+08	3.26869e+08	3.07282e+08	2.45423e+08	2.06348e+08	3.47918e+08	1.72024e+08	3.20009e+08	2.88336e+08	2.63022e+08	2.68795e+08
A0A0R4ILA8	raw	median	510817570	4.51733e+08	498718672	5.04329e+08	4.13059e+08	4.33409e+08	4.359e+08	4.47668e+08	6.59632e+08	3.73506e+08	501082593	6.70771e+08	599135303	3.87444e+08	5.63871e+08	590971452	5.21587e+08	4.64712e+08	4.83606e+08	4.51134e+08	4.0453e+08	4.14703e+08	4.68947e+08	5.20239e+08	4.66182e+08	6.3972e+08	3.59852e+08	5.57901e+08	5.41617e+08	6.71091e+08	4.14766e+08	6.1158e+08	5.49609e+08	5.43267e+08
Q7ZVT2	raw	median	99398196	87610860	56015434	38979672	76439122	83709956	99592544	62175040	68753242	69226102	86959630		97455224	62092137	18526924	14376312	1.01494e+08	9.01281e+07	5.4318e+07	3.48682e+07	7.48608e+07	8.00969e+07	1.07143e+08	7.22541e+07	7.68954e+07	6.66779e+07	6.66955e+07	9.68202e+07		1.09159e+08	6.64709e+07	2.00945e+07	1.33701e+07	6.27555e+07
A0A0R4IYT0	raw	median	1.52182e+09	1.3828e+09	1.56491e+09	1.57775e+09	1.66475e+09	1.46318e+09	1.18367e+09	1.14099e+09	1.52709e+09	1.3852e+09	1.33246e+09	2.0544e+09	1.33273e+09	1.34678e+09	1.45663e+09	1.71884e+09	1.55391e+09	1.42253e+09	1.51749e+09	1.41134e+09	1.63038e+09	1.40003e+09	1.27341e+09	1.32596e+09	1.44188e+09	1.481e+09	1.33456e+09	1.48355e+09	1.65884e+09	1.49279e+09	1.44175e+09	1.57988e+09	1.59854e+09	1.50886e+09
F1R445	raw	median	2.34987e+06	3005985			3.02836e+06		3.10117e+06	2358962									2.39941e+06	3.09235e+06			2.96583e+06		3.33628e+06	2.74137e+06	2.90705e+06									#DIV/0!
Q6NY81	raw	median	2.92025e+08	3.54473e+08	4.44919e+08	4.62856e+08	423045705	3.91598e+08	254779164	308838423	4.84238e+08	425310793	3.41781e+08	3.33463e+08	3.189e+08	2.7964e+08	3.49339e+08	3.78772e+08	2.98181e+08	3.64658e+08	4.31437e+08	4.14035e+08	4.14311e+08	3.74697e+08	2.74095e+08	3.58903e+08	3.6629e+08	4.69621e+08	4.09763e+08	3.80537e+08	2.69257e+08	3.572e+08	2.9936e+08	3.78897e+08	3.52262e+08	3.64612e+08
Q7ZYX4	raw	median	4.94048e+08	5.27106e+08	741282272	7.49243e+08	7.25949e+08	7.52282e+08	456051452	4.81079e+08	7.23457e+08	7.7077e+08	6.13421e+08	1.0125e+09	5.87119e+08	6.56469e+08	6.66182e+08	805240089	5.04464e+08	5.42251e+08	7.18819e+08	6.70214e+08	7.1096e+08	7.19812e+08	4.90627e+08	5.59065e+08	6.14527e+08	7.01619e+08	7.42593e+08	6.82978e+08	8.1755e+08	6.57632e+08	7.02763e+08	7.22549e+08	7.4888e+08	7.22071e+08
A0A0R4IRI3	raw	median	8.41813e+06	7.52085e+06	5.18645e+06		11797347	17781289	12553636		1.86893e+07	10959887	18753080	1.25832e+07	18528731	1.85664e+07	13975946	3.68509e+06	8.59561e+06	7.73694e+06	5.02929e+06		1.15538e+07	1.70138e+07	1.35054e+07		1.05725e+07	1.81251e+07	1.05592e+07	2.08795e+07	1.01604e+07	2.0754e+07	1.98757e+07	1.51585e+07	3.42717e+06	1.48675e+07
A0A2R8QLL5	raw	median	354583305	387125074	3.85211e+08	3.94751e+08	393095282	3.73099e+08	3.07877e+08	3.47911e+08	3.87096e+08	3.77598e+08	4.27038e+08	490367729	3.19867e+08	374490961	4.11845e+08	3.76308e+08	3.62059e+08	3.98248e+08	3.73538e+08	3.53114e+08	3.84979e+08	3.56996e+08	3.31219e+08	4.0431e+08	3.70558e+08	3.75411e+08	3.63795e+08	4.75461e+08	3.9595e+08	3.58283e+08	4.009e+08	4.46691e+08	3.4997e+08	3.95808e+08
E7F8S4	raw	median	1.45295e+09	1264427704	1.32386e+09	1500882142	1.35239e+09	1.33874e+09	8.83819e+08	1.02811e+09	1227921585	1.33052e+09	1.26042e+09	1.76099e+09	1.36599e+09	1323334657	1.34417e+09	1.63923e+09	1.48358e+09	1.30076e+09	1.28374e+09	1.34257e+09	1.32447e+09	1.28096e+09	9.50826e+08	1.19477e+09	1.27021e+09	1.19086e+09	1.28188e+09	1.40334e+09	1.42192e+09	1.53005e+09	1.41666e+09	1.4579e+09	1.5245e+09	1.40339e+09
Q7T334	raw	median	4.02805e+09	3.75662e+09	4.52762e+09	4768073883	4129915211	3.76256e+09	3.26627e+09	3.20498e+09	3.86386e+09	3.92049e+09	3.71153e+09	4.89027e+09	3.1084e+09	3.73364e+09	3.26631e+09	4012051439	4.11297e+09	3.86456e+09	4.39042e+09	4.26515e+09	4.04464e+09	3.60016e+09	3.51391e+09	3.72453e+09	3.93954e+09	3.74723e+09	3.77717e+09	4.13239e+09	3.94867e+09	3.48172e+09	3.99693e+09	3.54267e+09	3.73124e+09	3.79475e+09
Q5SPJ4	raw	median	1.53068e+09	9.56308e+08	8.42699e+08	1.17855e+09	1.15372e+09	8.83412e+08	1.39098e+09	1.18714e+09	1.20413e+09	1.07318e+09	9.67207e+08	1.19395e+09	1.00658e+09	7.08289e+08	1.01964e+09	6.51967e+08	1.56295e+09	9.83785e+08	8.17163e+08	1.05424e+09	1.1299e+09	8.45283e+08	1.49643e+09	1.37958e+09	1.15867e+09	1.16779e+09	1.03395e+09	1.07688e+09	9.64058e+08	1.12747e+09	7.58237e+08	1.10591e+09	6.06335e+08	9.80078e+08
Q803W0	raw	median	318237282	320400264	317530466	296650972	276204618	261689098	296976330	296365216	280599100	251632748	249243506	359763424	265962852	293260360	253020328	145168492	3.24947e+08	3.29606e+08	3.07908e+08	2.65361e+08	2.70502e+08	2.50394e+08	3.19492e+08	3.44408e+08	3.01577e+08	2.72129e+08	2.42434e+08	2.77506e+08	2.90493e+08	2.97905e+08	3.13941e+08	2.74429e+08	1.35008e+08	2.6298e+08
A0A0R4IMZ8	raw	median	496921544	5.25983e+08	4.65972e+08	5.53403e+08	5.54576e+08	4.6067e+08	4.61435e+08	4.11387e+08	6.00432e+08	5.47566e+08	4.96039e+08	6.39084e+08	5.33718e+08	4.65495e+08	5.40745e+08	5.28998e+08	5.07398e+08	5.41096e+08	4.51851e+08	4.95032e+08	5.43126e+08	4.40787e+08	4.96419e+08	4.78076e+08	4.94223e+08	5.82307e+08	5.27549e+08	5.52286e+08	5.16032e+08	5.97816e+08	4.98321e+08	5.86498e+08	4.91973e+08	5.44098e+08
B0UY60	raw	median	4.49011e+07	5.58124e+07	61108025	54411884	4.63763e+07	5.42646e+07	4.1195e+07	4.4617e+07	4.84869e+07	5.63804e+07	4.70172e+07	96335632	4.95647e+07	5.63391e+07	4.95924e+07	52573768	4.58478e+07	5.7416e+07	5.92563e+07	4.86726e+07	4.54187e+07	5.19225e+07	4.43182e+07	5.18497e+07	5.05877e+07	4.70233e+07	5.43193e+07	5.23485e+07	7.77867e+07	5.55174e+07	6.03122e+07	5.37884e+07	4.88941e+07	5.62487e+07
Q6P3H6	raw	median	6.62887e+08	6.72438e+08	600276181	4.84383e+08	6.83787e+08	568058502	4.91449e+08	4.39276e+08	5.98e+08	577770860	6.07857e+08	5.58355e+08	4.53759e+08	517306010	5.74766e+08	447319681	6.76862e+08	6.91759e+08	5.82086e+08	4.33291e+08	6.69669e+08	5.4354e+08	5.28709e+08	5.10486e+08	5.7955e+08	5.79949e+08	5.5665e+08	6.76783e+08	4.50846e+08	5.08255e+08	5.53786e+08	6.23398e+08	4.16011e+08	5.4571e+08
A0A0R4IUY2	raw	median	3.88024e+08	4.26685e+08	4.7745e+08	4.88174e+08	4.5264e+08	5.29737e+08	4.38421e+08	3.95196e+08	364004872	3.65172e+08	404627847	4.38057e+08	3.28782e+08	2.9799e+08	3.51323e+08	3.53021e+08	3.96205e+08	4.38945e+08	4.62981e+08	4.36683e+08	4.43294e+08	5.06873e+08	4.7166e+08	4.5926e+08	4.51988e+08	3.53017e+08	3.51823e+08	4.50509e+08	3.53711e+08	3.68269e+08	3.19004e+08	3.81049e+08	3.28312e+08	3.63212e+08
A0A0R4IL29	raw	median	2.76027e+08	375077325	253922528	4.06102e+08	3.55075e+08	3.04814e+08	4.29119e+08	3.61264e+08	3.28548e+08	4.5162e+08	2.91705e+08	534389388	207644214	3.14273e+08	2.76422e+08	5.23369e+08	2.81846e+08	3.85854e+08	2.46228e+08	3.63267e+08	3.47743e+08	2.91658e+08	4.61653e+08	4.19828e+08	3.4976e+08	3.1863e+08	4.3511e+08	3.24782e+08	4.31495e+08	2.32582e+08	3.36435e+08	2.99811e+08	4.86738e+08	3.58198e+08
Q6IQX2	raw	median	6.50069e+08	1.73953e+09	1905034860	2087311480	2620835800	1.55446e+09	7.54926e+08	1.40582e+09	1.27569e+09	3.72269e+09	3300652173	4328427949	1.29942e+09	1.13308e+09	2850140929	1.15317e+09	6.63774e+08	1.78951e+09	1.84731e+09	1.86715e+09	2.56672e+09	1.48736e+09	8.12161e+08	1.63372e+09	1.58346e+09	1.23718e+09	3.5866e+09	3.67492e+09	3.49501e+09	1.45547e+09	1.21298e+09	3.09129e+09	1.07246e+09	2.35324e+09
A0A0R4IEP3	raw	median	265211946	274845310	256838456	2.88675e+08	318804885	286965069	2.91845e+08	262781536	1.91993e+08	3.23002e+08	2.81582e+08	342417798	3.01014e+08	214987665	3.06893e+08	2.91367e+08	2.70803e+08	2.82742e+08	2.49056e+08	2.58227e+08	3.12222e+08	2.74579e+08	3.13971e+08	3.0538e+08	2.83373e+08	1.86198e+08	3.11194e+08	3.13511e+08	2.76487e+08	3.37166e+08	2.30149e+08	3.3286e+08	2.70974e+08	2.82317e+08
A0A0R4IKW3	raw	median	4.41131e+08	484668324	4.77404e+08	5.55028e+08	4.80706e+08	4.91117e+08	4.27076e+08	4.16444e+08	5.22144e+08	4.8485e+08	5.46827e+08	5.80193e+08	4.79453e+08	5.24295e+08	4.93556e+08	5.2878e+08	4.50431e+08	4.98594e+08	4.62938e+08	4.96485e+08	4.70781e+08	4.6992e+08	4.59455e+08	4.83952e+08	4.7407e+08	5.06382e+08	4.67126e+08	6.08832e+08	4.68479e+08	5.37035e+08	5.61269e+08	5.35316e+08	4.9177e+08	5.22026e+08
Q7ZU46	raw	median	1.43557e+08	1.53443e+08	1.46822e+08	1.48669e+08	1.67648e+08	1.10979e+08	1.3494e+08	1.23236e+08	1.98432e+08	1.52754e+08	1.42219e+08	2.74569e+08	1.73782e+08	1.4948e+08	1.55386e+08	1.66406e+08	1.46583e+08	1.57851e+08	1.42372e+08	1.32988e+08	1.64187e+08	1.06189e+08	1.45171e+08	1.43213e+08	1.42319e+08	1.92442e+08	1.4717e+08	1.58345e+08	2.21702e+08	1.94653e+08	1.60022e+08	1.68533e+08	1.54759e+08	1.74703e+08
A0A0R4IV67	raw	median	2.64991e+08	3.06947e+08	3.33302e+08	3.13796e+08	3.09523e+08	3.06461e+08	297863073	2.80814e+08	3.18715e+08	299975057	2.95259e+08	3.42206e+08	2.59029e+08	2.88524e+08	2.77165e+08	2.22202e+08	2.70577e+08	3.15767e+08	3.23202e+08	2.80698e+08	3.03132e+08	2.93234e+08	3.20446e+08	3.26336e+08	3.04174e+08	3.09095e+08	2.89009e+08	3.28739e+08	2.76316e+08	2.90138e+08	3.08871e+08	3.00616e+08	2.06649e+08	2.88679e+08
A0A0R4IU07	raw	median	193833774	1.86229e+08	2.71109e+08	2.09206e+08	1.9152e+08	2.19535e+08	1.99371e+08	1.53134e+08	1.89726e+08	1.97508e+08	1.74634e+08	292901568	1.99981e+08	2.05815e+08	2.12961e+08	2.06972e+08	1.9792e+08	1.9158e+08	2.62894e+08	1.87139e+08	1.87565e+08	2.1006e+08	2.14486e+08	1.77958e+08	2.037e+08	1.83999e+08	1.90288e+08	1.94436e+08	2.36505e+08	2.23998e+08	2.2033e+08	2.3098e+08	1.92485e+08	2.09128e+08
F1QU55	raw	median	1.25456e+09	1.22319e+09	1.01386e+09	716191580	1.23363e+09	1.12546e+09	856416381	6.46263e+08	1.22786e+09	8.65708e+08	921283494	1.21662e+09	6.25304e+08	1.00125e+09	865932909	7.84819e+08	1.28101e+09	1.25833e+09	9.8314e+08	6.40649e+08	1.20816e+09	1.07688e+09	9.21346e+08	7.51027e+08	1.01507e+09	1.1908e+09	8.34061e+08	1.02575e+09	9.82368e+08	7.00402e+08	1.07186e+09	9.392e+08	7.29889e+08	9.34291e+08
Q7ZUW2	raw	median	6309966		7456181	7925259						7.86594e+06		17431432		5.78672e+06		6.00812e+06	6.443e+06		7.23024e+06	7.08932e+06					6.92085e+06		7.57839e+06		1.40751e+07		6.1948e+06		5.5876e+06	8.35897e+06
Q9DDU5	raw	median	1.15662e+09	1.16664e+09	1500770568	1116422319	1.16413e+09	1149878276	1.1555e+09	1.03755e+09	1.35921e+09	8.91136e+08	1.17849e+09	1.86866e+09	1.09774e+09	1.41527e+09	1338962303	1.02456e+09	1.18101e+09	1.20016e+09	1.45529e+09	9.98665e+08	1.14009e+09	1.10025e+09	1.2431e+09	1.20574e+09	1.19054e+09	1.31818e+09	8.5856e+08	1.31212e+09	1.50886e+09	1.22958e+09	1.51507e+09	1.45225e+09	9.52852e+08	1.26843e+09
Q7T368	raw	median	6.44325e+08	7.68386e+08	6.01005e+08	7.13125e+08	6.44622e+08	7.07468e+08	6.92464e+08	5.98311e+08	6.65651e+08	6.67522e+08	7.07349e+08	7.57783e+08	8.02887e+08	7.47751e+08	6.38116e+08	7.64047e+08	6.57909e+08	7.90463e+08	5.82793e+08	6.37906e+08	6.31312e+08	6.76933e+08	7.44963e+08	6.95302e+08	6.77198e+08	6.45558e+08	6.4312e+08	7.87557e+08	6.11875e+08	8.99312e+08	8.00482e+08	6.92108e+08	7.1057e+08	7.23823e+08
Q5CZQ1	raw	median	201618866	236564721	2.70162e+08	308514794	224418100	237500059	125206563	223415280	2.40674e+08	243210230	283828874	314539325	244323928	281253990	225212418	2.85216e+08	2.0587e+08	2.43362e+08	2.61975e+08	2.75973e+08	2.19784e+08	2.27249e+08	1.34699e+08	2.59633e+08	2.28568e+08	2.33409e+08	2.34319e+08	3.16013e+08	2.53976e+08	2.73667e+08	3.01088e+08	2.44268e+08	2.65253e+08	2.65249e+08
E7F2Z5	raw	median	1.63782e+08	1.54194e+08	2.10861e+08	9.71485e+07	1.34454e+08	1.82246e+08	1.85317e+08	1.96681e+08	1.39826e+08	1.54502e+08	171184916	1.96352e+08	1.22233e+08	1.10249e+08	137599917	9.80293e+07	1.67235e+08	1.58625e+08	2.04471e+08	8.69015e+07	1.31678e+08	1.7438e+08	1.99367e+08	2.28565e+08	1.68903e+08	1.35606e+08	1.48854e+08	1.90596e+08	1.58545e+08	1.36913e+08	1.18024e+08	1.49242e+08	9.11682e+07	1.41119e+08
A0A0R4IKN2	raw	median				3.27668e+06	2.85291e+06	1.99468e+06	1.71276e+06		1.71449e+06				1.75052e+06		2205085	2851967				2.93106e+06	2.794e+06	1.90859e+06	1.84261e+06		2.36907e+06	1.66274e+06				1.96076e+06		2.39166e+06	2.65235e+06	2.16688e+06
F1Q8X5	raw	median		5.21002e+06			5598395							5.74782e+06		5516715	6366411			5.35971e+06			5.4828e+06				5.42126e+06				4.6411e+06		5.90575e+06	6.90508e+06		5.81731e+06
A0A140LGZ1	raw	median	1.27792e+10	1.30948e+10	10692012932	10960875430	1.21006e+10	12977103440	11644261541	10167808260	1.16651e+10	12298780658	11777975440	1.38186e+10	12655338495	12014089846	1.26879e+10	1.25669e+10	1.30486e+10	1.3471e+10	1.0368e+10	9.80475e+09	1.18507e+10	1.2417e+10	1.25271e+10	1.18161e+10	1.19129e+10	1.1313e+10	1.18492e+10	1.31135e+10	1.11579e+10	1.41752e+10	1.28613e+10	1.37615e+10	1.16874e+10	1.24899e+10
B7ZC77	raw	median	1.34691e+08	1.61389e+08	186860944	2.29681e+08	1.77597e+08	1.65503e+08	1.15895e+08	1.21951e+08	2.04133e+08	2.00047e+08	1.6542e+08	2.3377e+08	119305862	1.80699e+08	1.70423e+08	2.12819e+08	1.37531e+08	1.66026e+08	1.81199e+08	2.05454e+08	1.7393e+08	1.5836e+08	1.24681e+08	1.4172e+08	1.61113e+08	1.97971e+08	1.92734e+08	1.84178e+08	1.88759e+08	1.33634e+08	1.93442e+08	1.84843e+08	1.97923e+08	1.84185e+08
Q8JHI0	raw	median	2.66342e+09	2626442566	3238184796	2630707683	2.98443e+09	2.96482e+09	2571430986	2478030014	3.27642e+09	2.99176e+09	2.60281e+09	3.77217e+09	2.68898e+09	2.7889e+09	2.7639e+09	3.4563e+09	2.71957e+09	2.70191e+09	3.14006e+09	2.35323e+09	2.92281e+09	2.83685e+09	2.76638e+09	2.87974e+09	2.79007e+09	3.17752e+09	2.88239e+09	2.89794e+09	3.04586e+09	3.01192e+09	2.98557e+09	2.99775e+09	3.21439e+09	3.02667e+09
A0A0H2UKW6	raw	median	3.83591e+08	339144678	3.19679e+08	4.52801e+08	197105279	3.16003e+08	2.67675e+08	273784090	290061842	2.68374e+08	3.85607e+08	4.45933e+08	4.47496e+08	4.03979e+08	311075349	3.11573e+08	3.91678e+08	3.48889e+08	3.09992e+08	4.05041e+08	1.93036e+08	3.02363e+08	2.87969e+08	3.18167e+08	3.19642e+08	2.81306e+08	2.58563e+08	4.29332e+08	3.6007e+08	5.0124e+08	4.32468e+08	3.37396e+08	2.89765e+08	3.61268e+08
A0A2R8RUW2	raw	median	4.2325e+08	4.56354e+08	3.23459e+08	362829581	370835135	4.24215e+08	3.11126e+08	3.14348e+08	3.87968e+08	420478476	365577932	5.23054e+08	3.73677e+08	371744382	4.34612e+08	3.62854e+08	4.32174e+08	4.69466e+08	3.13657e+08	3.24559e+08	3.63178e+08	4.05905e+08	3.34714e+08	3.65307e+08	3.7612e+08	3.76257e+08	4.05107e+08	4.07032e+08	4.22342e+08	4.18555e+08	3.9796e+08	4.71385e+08	3.37458e+08	4.04512e+08
A0A2R8QN11	raw	median	1.91256e+08	2.16684e+08	2.43657e+08	2.82874e+08	215919056	201508917	1.17503e+08	1.68991e+08	2.35764e+08	2.84561e+08	2.01381e+08	3.193e+08	1.88994e+08	1.77919e+08	1.87456e+08	2.79864e+08	1.95289e+08	2.2291e+08	2.36274e+08	2.53037e+08	2.11461e+08	1.92812e+08	1.26412e+08	1.96386e+08	2.04322e+08	2.28647e+08	2.74159e+08	2.24216e+08	2.57821e+08	2.11691e+08	1.90466e+08	2.03317e+08	2.60276e+08	2.31324e+08
Q6NZ06	raw	median	8.21853e+08	8.95151e+08	933455590	1.09861e+09	9.15797e+08	8.78033e+08	6.69123e+08	7.63775e+08	868804221	9.80199e+08	8.88808e+08	1.3552e+09	8.62732e+08	829106110	9.3546e+08	965550469	8.3918e+08	9.2087e+08	9.05169e+08	9.82728e+08	8.96888e+08	8.40136e+08	7.19853e+08	8.87589e+08	8.74052e+08	8.42579e+08	9.44367e+08	9.89592e+08	1.09426e+09	9.66345e+08	8.87575e+08	1.01461e+09	8.97971e+08	9.54663e+08
A0A0R4IJ61	raw	median	578528068	5.19911e+08	5.81804e+08	552850226	5.11764e+08	5.97215e+08	4.71474e+08	4.27383e+08	5.79119e+08	532066708	5.16668e+08	5.88379e+08	4.90452e+08	5.70404e+08	5.23305e+08	5.9333e+08	5.90725e+08	5.34849e+08	5.64174e+08	4.94537e+08	5.01197e+08	5.71438e+08	5.07218e+08	4.96665e+08	5.326e+08	5.61638e+08	5.12617e+08	5.75254e+08	4.7509e+08	5.49355e+08	6.10629e+08	5.67583e+08	5.51802e+08	5.50496e+08
X1WE42	raw	median	2.22815e+08	1.72237e+08	1.46937e+08	1.68677e+08	1.6384e+08	2.00167e+08	1.77663e+08	1.52671e+08	176700302	1.31889e+08	1.74669e+08	206664323	1.69248e+08	1.6363e+08	1.47047e+08	2.08154e+08	2.27513e+08	1.77186e+08	1.42485e+08	1.50885e+08	1.60457e+08	1.91528e+08	1.91133e+08	1.7742e+08	1.77326e+08	1.71366e+08	1.27068e+08	1.94475e+08	1.66872e+08	1.89575e+08	1.7517e+08	1.59489e+08	1.93585e+08	1.722e+08
Q5BJ17	raw	median	6.85118e+08	6.72443e+08	6.86782e+08	7.48186e+08	6.73431e+08	7.36164e+08	4.99814e+08	4.5671e+08	7.40238e+08	6.81807e+08	595042794	8.08442e+08	5.96054e+08	713826993	6.34562e+08	6.94579e+08	6.99562e+08	6.91764e+08	6.6597e+08	6.69269e+08	6.59526e+08	7.04391e+08	5.37708e+08	5.30746e+08	6.44867e+08	7.17893e+08	6.56883e+08	6.62516e+08	6.52781e+08	6.67639e+08	7.64166e+08	6.88253e+08	6.45965e+08	6.82012e+08
A0A0N4SU63	raw	median	16324398	4.25554e+06	14956612	11870921	10896934	11869990	1.05977e+07	3.39155e+06	1.15081e+07	10848318	3.48194e+06		2.60709e+06	2898436	2.54866e+06	4454293	1.66686e+07	4.37781e+06	1.45034e+07	1.06188e+07	1.06719e+07	1.13577e+07	1.14012e+07	3.94135e+06	1.04426e+07	1.11608e+07	1.04517e+07	3.87677e+06		2.9202e+06	3.10283e+06	2.7643e+06	4.14253e+06	5.48845e+06
A0A0R4IFL5	raw	median	6.03056e+08	4.38716e+08	5.02337e+08	4.93574e+08	4.61503e+08	5.21645e+08	4.40418e+08	4.52922e+08	4.7993e+08	4.81933e+08	4.05896e+08	6.03951e+08	4.59819e+08	4.82476e+08	4.23884e+08	4.4398e+08	6.1577e+08	4.51321e+08	4.87114e+08	4.41513e+08	4.51974e+08	4.99131e+08	4.73809e+08	5.26344e+08	4.93372e+08	4.65443e+08	4.64315e+08	4.51921e+08	4.87663e+08	5.15042e+08	5.165e+08	4.5975e+08	4.12906e+08	4.71693e+08
A0A0G2L836	raw	median	2.29353e+08	199696605	2.4737e+08	2.56999e+08	2.19557e+08	230643305	1.57623e+08	1.42702e+08	2.4591e+08	2.03338e+08	1.58571e+08	3.30109e+08	2.05288e+08	2.44279e+08	2.10737e+08	2.69458e+08	2.34188e+08	2.05434e+08	2.39874e+08	2.29892e+08	2.15023e+08	2.20688e+08	1.69574e+08	1.65835e+08	2.10064e+08	2.38487e+08	1.95904e+08	1.76552e+08	2.66548e+08	2.29943e+08	2.61506e+08	2.28568e+08	2.50599e+08	2.31013e+08
A0A0R4IJT8	raw	median	6.73957e+08	7.07229e+08	6.16263e+08	843363380	6.52636e+08	5.65649e+08	614987440	6.14444e+08	8.20035e+08	775091198	431973963	9.10928e+08	7.74091e+08	5.07063e+08	651966944	8.21909e+08	6.88166e+08	7.27549e+08	5.97589e+08	7.54407e+08	6.39161e+08	5.41235e+08	6.61613e+08	7.1405e+08	6.65471e+08	7.95281e+08	7.46757e+08	4.80956e+08	7.35533e+08	8.67058e+08	5.42821e+08	7.07131e+08	7.64383e+08	7.0499e+08
A0A0R4IH04	raw	median	1.43135e+08	1.82565e+08	1.85192e+08	1.92892e+08	1.46442e+08	127823201	1.45957e+08	1.12381e+08	1.30285e+08	1.63034e+08	1.24291e+08	186381030	1.43504e+08	1.41777e+08	1.63082e+08	7.1729e+07	1.46153e+08	1.87811e+08	1.7958e+08	1.72547e+08	1.43418e+08	1.22306e+08	1.57023e+08	1.30598e+08	1.5493e+08	1.26352e+08	1.57074e+08	1.38385e+08	1.50494e+08	1.60738e+08	1.51775e+08	1.76881e+08	6.67086e+07	1.41051e+08
Q6YBS2	raw	median	1.08482e+09	1.0596e+09	716566125	7.37061e+08	7.96193e+08	7.08409e+08	9.0914e+08	6.78335e+08	7.58602e+08	8.39623e+08	7.65043e+08	1.12731e+09	8.42039e+08	6.86282e+08	6.95801e+08	9.50498e+08	1.10769e+09	1.09005e+09	6.94852e+08	6.59317e+08	7.79754e+08	6.77833e+08	9.78067e+08	7.88298e+08	8.46982e+08	7.35703e+08	8.0893e+08	8.51793e+08	9.10248e+08	9.43167e+08	7.34678e+08	7.54674e+08	8.83972e+08	8.27896e+08
Q7SYK7	raw	median	1.1642e+09	1.39832e+09	1.12673e+09	1437555178	1515215112	1.56761e+09	1.46828e+09	1.1401e+09	1495798702	1.36515e+09	1.2959e+09	2.01626e+09	1490980501	1.30896e+09	1.09464e+09	1.44036e+09	1.18874e+09	1.4385e+09	1.09259e+09	1.28593e+09	1.48393e+09	1.49995e+09	1.57959e+09	1.32491e+09	1.36177e+09	1.45065e+09	1.31524e+09	1.44285e+09	1.62804e+09	1.67005e+09	1.40126e+09	1.18726e+09	1.33955e+09	1.42936e+09
Q7ZU67	raw	median	279463224	310896859	284580152	2.14041e+08	2.59223e+08	2.6704e+08	2.54925e+08	2.54192e+08	2.11969e+08	2.52531e+08	2.67622e+08	249731857	3.28639e+08	2.30933e+08	280787421	302999626	2.85355e+08	3.1983e+08	2.75957e+08	1.91465e+08	2.53871e+08	2.55514e+08	2.74252e+08	2.95399e+08	2.68955e+08	2.0557e+08	2.43299e+08	2.97969e+08	2.01647e+08	3.68109e+08	2.47218e+08	3.04545e+08	2.81792e+08	2.68769e+08
F1QE30	raw	median	6.38529e+08	5.331e+08	6.47309e+08	6.30609e+08	1.41056e+09	5.81641e+08	5.88244e+08	5.34332e+08	5.64288e+08	5.1287e+08	4.32149e+08	7.45994e+08	5.20401e+08	6.20025e+08	1.29191e+09	6.45479e+08	6.51991e+08	5.48417e+08	6.27693e+08	5.64093e+08	1.38144e+09	5.56536e+08	6.32842e+08	6.20952e+08	6.97995e+08	5.47254e+08	4.94121e+08	4.81152e+08	6.02356e+08	5.82901e+08	6.63749e+08	1.40122e+09	6.00301e+08	6.71632e+08
F1QET7	raw	median	543799794	4.51714e+08	456933336	6.0645e+08	4.06274e+08	4.71149e+08	4.60571e+08	4.87054e+08	4.76388e+08	4.21578e+08	4.77556e+08	405706200	5.77246e+08	4.16197e+08	4.55866e+08	614493634	5.55265e+08	4.64693e+08	4.43087e+08	5.42483e+08	3.97886e+08	4.50813e+08	4.95489e+08	5.66009e+08	4.89466e+08	4.62008e+08	4.06167e+08	5.31707e+08	3.27589e+08	6.46573e+08	4.45547e+08	4.94437e+08	5.71485e+08	4.85689e+08
A9JRX1	raw	median	1.87385e+09	2266281897	2.40014e+09	2.73588e+09	1922922638	1.66806e+09	1.54763e+09	1.6545e+09	2.49271e+09	2.37747e+09	1926118284	3400187217	1546341594	2096544495	2.226e+09	2.71655e+09	1.91336e+09	2.3314e+09	2.32741e+09	2.4473e+09	1.88322e+09	1.59607e+09	1.66497e+09	1.92271e+09	2.0108e+09	2.41746e+09	2.29056e+09	2.14452e+09	2.7455e+09	1.73206e+09	2.24439e+09	2.41434e+09	2.52641e+09	2.31441e+09
Q4FE55	raw	median	9.94168e+07	8.61196e+07	9.51435e+07	1.14351e+08	1.33295e+08	8.10902e+07	8.98355e+07	1.00311e+08	1.13039e+08	1.27318e+08	1.41148e+08	1.15096e+08	1.0251e+08	8.59287e+07	1.12699e+08	1.03995e+08	1.01513e+08	8.8594e+07	9.22604e+07	1.0229e+08	1.30543e+08	7.75903e+07	9.66464e+07	1.16572e+08	1.00751e+08	1.09627e+08	1.22664e+08	1.57153e+08	9.29347e+07	1.14822e+08	9.19883e+07	1.22234e+08	9.6716e+07	1.13517e+08
B0S6N4	raw	median								4233223						6.67358e+06										4.91946e+06	4.91946e+06						7.1442e+06			7.1442e+06
Q6IQ72	raw	median	21739278	19205884	65464208	15168846	3.97344e+07	22331288	39949839	39152390	3.90186e+07	4.23447e+07	41720129	44362910	3.83849e+07	21284000	4.08884e+07	17269128	2.21976e+07	1.97577e+07	6.34805e+07	1.35689e+07	3.8914e+07	2.13674e+07	4.29786e+07	4.54993e+07	3.34705e+07	3.78408e+07	4.07968e+07	4.64509e+07	3.5821e+07	4.29949e+07	2.27849e+07	4.4348e+07	1.60604e+07	3.58872e+07
A0A2R9YJL1	raw	median	2.69249e+09	1.6524e+09	2542106118	2174880117	1.69333e+09	1.68302e+09	1936169060	1.7869e+09	2.68916e+09	2381134327	1.89891e+09	3236129772	1.85483e+09	1.41865e+09	1.39861e+09	2.06797e+09	2.74926e+09	1.69988e+09	2.46507e+09	1.94548e+09	1.65837e+09	1.61038e+09	2.08296e+09	2.07656e+09	2.03599e+09	2.60798e+09	2.29409e+09	2.11423e+09	2.61303e+09	2.07759e+09	1.5187e+09	1.51695e+09	1.92323e+09	2.08323e+09
A0A2R8Q9F2	raw	median	1.95324e+06	2.00839e+06	1.25844e+06	3636259	2.42143e+06		2.87483e+06						1.89342e+06	1.26376e+06	1.65497e+06		1.99442e+06	2.06609e+06	1.2203e+06	3.25272e+06	2.37143e+06		3.09279e+06		2.33296e+06					2.12082e+06	1.35288e+06	1.795e+06		1.75623e+06
B0R1D0	raw	median	434607974	3.54074e+08	3.95949e+08	3.99561e+08	4.68184e+08	4.3014e+08	3.86693e+08	3.80894e+08	3.36584e+08	434511213	4.53967e+08	5.02124e+08	3.3021e+08	2.82818e+08	4.86005e+08	4.64773e+08	4.43771e+08	3.64247e+08	3.83951e+08	3.57416e+08	4.58518e+08	4.11574e+08	4.1601e+08	4.42639e+08	4.09766e+08	3.26424e+08	4.18627e+08	5.05443e+08	4.05443e+08	3.69868e+08	3.02762e+08	5.27126e+08	4.32243e+08	4.10992e+08
Q7SZP4	raw	median	959000274	816322190	7.5292e+08	8.46999e+08	7.95466e+08	7.30083e+08	7.91711e+08	563430369	922419158	8.38625e+08	7.58669e+08	781593902	697070674	8.33662e+08	821408888	725258272	9.79219e+08	8.39777e+08	7.30105e+08	7.57659e+08	7.79042e+08	6.98571e+08	8.51735e+08	6.54767e+08	7.86359e+08	8.94575e+08	8.07969e+08	8.44696e+08	6.31102e+08	7.80788e+08	8.92451e+08	8.90909e+08	6.74497e+08	8.02123e+08
A0A140LG76	raw	median	752925107	7.5317e+08	5.64198e+08	4.62577e+08	6.46374e+08	7.43311e+08	6.38556e+08	584602136	7.62713e+08	6.20043e+08	574738592	7.10899e+08	553211596	6.28983e+08	534286947	635093215	7.68799e+08	7.7481e+08	5.47101e+08	4.13785e+08	6.33028e+08	7.11229e+08	6.86968e+08	6.7937e+08	6.51886e+08	7.3969e+08	5.97377e+08	6.39909e+08	5.74019e+08	6.19652e+08	6.73339e+08	5.79494e+08	5.90642e+08	6.26765e+08
A0A2R8QTU4	raw	median	1.09698e+08	1.36688e+08	1.16433e+08	1.41161e+08	1.35237e+08	1.1845e+08	8.74896e+07	1.3134e+08	1.07765e+08	1.51949e+08	1.13937e+08	2.45396e+08	1.14607e+08	1.30759e+08	1.0241e+08	1.63177e+08	1.12011e+08	1.40616e+08	1.12904e+08	1.26272e+08	1.32445e+08	1.13337e+08	9.41227e+07	1.52631e+08	1.23042e+08	1.04512e+08	1.46394e+08	1.26856e+08	1.98146e+08	1.28372e+08	1.3998e+08	1.11075e+08	1.51756e+08	1.38386e+08
A0A2R8Q2N0	raw	median	2.9531e+08	2.23986e+08	2.34137e+08	142475720	2.68137e+08	2.99819e+08	2.56898e+08	266390819	2.90573e+08	207780655	1.94266e+08	3.25252e+08	2.65516e+08	2.034e+08	2.04784e+08	1.86882e+08	3.01536e+08	2.30421e+08	2.27042e+08	1.27448e+08	2.62601e+08	2.86878e+08	2.76375e+08	3.09575e+08	2.52734e+08	2.81802e+08	2.00185e+08	2.16294e+08	2.62627e+08	2.97405e+08	2.17744e+08	2.22111e+08	1.73802e+08	2.33996e+08
F1QB54	raw	median	8.3432e+08	8.99176e+08	8.0388e+08	6.9479e+08	7.55431e+08	8.93477e+08	833113304	8.55037e+08	8.14072e+08	8.8961e+08	7.2177e+08	1.11902e+09	7.88336e+08	9.2263e+08	8.62732e+08	6.74979e+08	8.5191e+08	9.25011e+08	7.79521e+08	6.21505e+08	7.39833e+08	8.54913e+08	8.96276e+08	9.93645e+08	8.32827e+08	7.89499e+08	8.57089e+08	8.03613e+08	9.03558e+08	8.83014e+08	9.87694e+08	9.35729e+08	6.27736e+08	8.48492e+08
A0A0R4IYL8	raw	median	9.59832e+07	1.25132e+08	8.42648e+08	8.16312e+07	9.49812e+07	1.16069e+08	4.88991e+07	7.71558e+07	8.42513e+07	8.16463e+07	1.03559e+08	6.64432e+07	8.56469e+07	8.09916e+07	7.84352e+07	5.69488e+07	9.80068e+07	1.28728e+08	8.17113e+08	7.30209e+07	9.30201e+07	1.11059e+08	5.26064e+07	8.96633e+07	1.82902e+08	8.17081e+07	7.86617e+07	1.15302e+08	5.36499e+07	9.5933e+07	8.67031e+07	8.50716e+07	5.29629e+07	8.12491e+07
B0UY86	raw	median	1.88939e+09	2325882268	1.57456e+09	1699400952	1679628416	1940086852	1.36052e+09	1.10656e+09	1678097216	1379906254	1307174616	1476428488	1453944672	1930694480	1.53709e+09	1653685898	1.92922e+09	2.39271e+09	1.52684e+09	1.52015e+09	1.64495e+09	1.85635e+09	1.46367e+09	1.28594e+09	1.70248e+09	1.62744e+09	1.32946e+09	1.4554e+09	1.19215e+09	1.62856e+09	2.06685e+09	1.66715e+09	1.53794e+09	1.56312e+09
A0A286YA27	raw	median	1.11137e+08	1.02549e+08	1.2752e+08	2.00182e+08	1.39157e+08	9.57334e+07	8.58903e+07	83105078	109384539	1.30991e+08	1.20242e+08	1.20163e+08	1.10242e+08	116262253	1.22177e+08	8.23273e+07	1.1348e+08	1.05495e+08	1.23656e+08	1.79067e+08	1.36284e+08	9.16014e+07	9.2402e+07	9.6577e+07	1.1732e+08	1.06083e+08	1.26202e+08	1.33877e+08	9.70264e+07	1.23482e+08	1.24461e+08	1.32514e+08	7.65651e+07	1.15026e+08
F1R166	raw	median	1.6396e+07	7.51816e+06	2.31022e+07	6.93832e+06	13206454	1.37268e+07	1.74438e+07	10588983	3.78856e+07	1.3861e+07	10014721	3.43963e+07	11909529	4.72368e+07	1.4218e+07	3.34267e+07	1.67417e+07	7.73417e+06	2.24021e+07	6.20648e+06	1.29338e+07	1.31343e+07	1.87663e+07	1.23055e+07	1.3778e+07	3.6742e+07	1.33543e+07	1.11503e+07	2.77735e+07	1.33399e+07	5.05679e+07	1.5421e+07	3.10871e+07	2.49295e+07
F1QSY7	raw	median	326821146	3.44249e+08	3.29201e+08	2.96554e+08	3.47013e+08	3.12716e+08	2.83298e+08	2.87897e+08	2.71154e+08	3.20895e+08	3.25669e+08	3.77537e+08	3.54253e+08	3.13048e+08	347214820	276528415	3.33711e+08	3.5414e+08	3.19225e+08	2.65274e+08	3.39848e+08	2.99219e+08	3.04776e+08	3.34567e+08	3.18845e+08	2.62969e+08	3.09164e+08	3.62597e+08	3.04844e+08	3.96799e+08	3.35124e+08	3.76593e+08	2.57174e+08	3.25658e+08
Q6P969	raw	median	1.37355e+08	1.18696e+08	1.56298e+08	1.49772e+08	9.41045e+07	1.3945e+08	1.04462e+08	1.19712e+08	1.37065e+08	1.41931e+08	1.78484e+08	2.2854e+08	172645181	1.82235e+08	1.31185e+08	8.78966e+07	1.40251e+08	1.22106e+08	1.51562e+08	1.33974e+08	9.21615e+07	1.33432e+08	1.12381e+08	1.39118e+08	1.28123e+08	1.32927e+08	1.36743e+08	1.98723e+08	1.84536e+08	1.9338e+08	1.95086e+08	1.42285e+08	8.17446e+07	1.58178e+08
A0A0R4ID68	raw	median	213072215	2.06978e+08	2.17348e+08	265322498	227193985	229787640	243190338	157500452	2.38933e+08	2.33123e+08	1.84825e+08	288608072	235080859	2.14671e+08	252529129	2.8582e+08	2.17564e+08	2.12925e+08	2.10761e+08	2.37337e+08	2.22503e+08	2.1987e+08	2.61628e+08	1.83032e+08	2.20703e+08	2.3172e+08	2.24601e+08	2.05782e+08	2.33038e+08	2.63314e+08	2.29809e+08	2.73896e+08	2.65815e+08	2.40997e+08
F6P9S6	raw	median	3.81911e+08	462380738	5.39018e+08	4.43316e+08	5.64767e+08	4.12227e+08	3.41254e+08	2.96801e+08	4.49509e+08	520925791	4.93467e+08	5.93634e+08	4.79765e+08	437264944	4.14563e+08	379035376	3.89962e+08	4.75666e+08	5.22684e+08	3.96556e+08	5.53106e+08	3.94435e+08	3.67127e+08	3.44915e+08	4.30556e+08	4.35941e+08	5.01883e+08	5.49422e+08	4.79333e+08	5.37385e+08	4.68101e+08	4.4964e+08	3.52506e+08	4.71776e+08
B0S610	raw	median																									#DIV/0!									#DIV/0!
B0UXR9	raw	median	3.33448e+07	3.56135e+06	34993733	1.97173e+07	3495191	4.09017e+07	5.6234e+07	2.962e+07	6.93452e+07	94072807	3.90649e+07	88443183	9.95436e+07	7.09494e+07	4.63759e+07	6.65403e+07	3.40478e+07	3.66367e+06	3.39333e+07	1.76376e+07	3.42302e+06	3.91364e+07	6.04974e+07	3.44216e+07	2.83451e+07	6.72519e+07	9.06339e+07	4.34946e+07	7.14139e+07	1.11499e+08	7.59527e+07	5.02998e+07	6.18831e+07	7.15536e+07
F1QPL7	raw	median	3.74384e+08	3.95513e+08	405651760	4.17105e+08	4.02276e+08	4.63955e+08	313122806	333908484	454509415	4.15412e+08	340653009	4.36102e+08	4.18989e+08	3.48581e+08	320603312	4.3184e+08	3.82277e+08	4.06877e+08	3.93359e+08	3.7311e+08	3.9397e+08	4.4393e+08	3.36862e+08	3.88038e+08	3.89803e+08	4.4079e+08	4.00226e+08	3.7928e+08	3.52133e+08	4.69309e+08	3.73163e+08	3.4773e+08	4.01615e+08	3.95531e+08
Q1MTI1	raw	median	9.65936e+08	9.28583e+08	9.51976e+08	8.36166e+08	8.65963e+08	6.73555e+08	6.94834e+08	6.92137e+08	1.15947e+09	9.39629e+08	8.39238e+08	1.10085e+09	7.29118e+08	1.14337e+09	1.05292e+09	1.25942e+09	9.863e+08	9.55263e+08	9.23129e+08	7.47969e+08	8.48083e+08	6.44484e+08	7.47514e+08	8.04338e+08	8.32135e+08	1.12447e+09	9.0528e+08	9.34401e+08	8.88884e+08	8.16684e+08	1.224e+09	1.14201e+09	1.17127e+09	1.02588e+09
E7FCV8	raw	median	1.02222e+09	7.33883e+08	8.30489e+08	1086313126	8.70314e+08	8.11889e+08	8.97831e+08	8.18009e+08	8.50141e+08	8.48886e+08	7.51007e+08	1.11973e+09	8.18289e+08	1.02993e+09	8.17802e+08	1.04545e+09	1.04378e+09	7.54969e+08	8.05323e+08	9.71731e+08	8.52345e+08	7.76847e+08	9.659e+08	9.50615e+08	8.90188e+08	8.24479e+08	8.17854e+08	8.36165e+08	9.0413e+08	9.16564e+08	1.10256e+09	8.86997e+08	9.72274e+08	9.07628e+08
A0A0R4IU36	raw	median	3.15343e+08	1.91201e+08	1.92057e+08	1.72776e+08	2.82076e+08	157644735	470235358	392434903	357780153	266939232	4.97415e+08	4.86639e+08	478757379	1.4098e+08	2.77367e+08	586518784	3.21992e+08	1.96695e+08	1.86237e+08	1.54552e+08	2.76252e+08	1.50841e+08	5.05886e+08	4.56051e+08	2.81063e+08	3.4698e+08	2.57181e+08	5.53818e+08	3.92939e+08	5.36256e+08	1.50922e+08	3.00836e+08	5.45468e+08	3.8555e+08
Q5RGV0	raw	median	4.012e+08	433230022	466332800	577577237	455740598	4.13449e+08	4.14212e+08	4.44262e+08	5.04236e+08	4.07189e+08	3.6234e+08	5.21292e+08	4.70861e+08	430603728	5.14766e+08	5.26838e+08	4.09658e+08	4.45678e+08	4.52202e+08	5.16656e+08	4.46331e+08	3.95604e+08	4.45616e+08	5.1628e+08	4.53503e+08	4.89015e+08	3.92304e+08	4.03427e+08	4.2092e+08	5.27411e+08	4.6097e+08	5.58321e+08	4.89964e+08	4.67791e+08
Q90WX5	raw	median	6.07996e+08	6.4265e+08	5.30137e+08	7.41105e+08	5.53469e+08	6.00234e+08	5.98225e+08	5.21605e+08	5.79385e+08	5.23686e+08	5.84885e+08	6.4735e+08	6.54231e+08	5.19849e+08	5.3243e+08	5.78862e+08	6.20815e+08	6.61115e+08	5.14072e+08	6.62935e+08	5.42041e+08	5.74327e+08	6.4358e+08	6.06161e+08	6.03131e+08	5.61896e+08	5.04543e+08	6.51206e+08	5.22706e+08	7.32804e+08	5.56508e+08	5.77479e+08	5.38347e+08	5.80686e+08
A0A0R4IE10	raw	median	3736805		5.53406e+06	7.61692e+06	7.75709e+06	6.26579e+06	4.49601e+06	6.66015e+06	5.97609e+06	6.43045e+06	6.76563e+06	1.00217e+07	7.41858e+06	698730	7.92693e+06	6.66924e+06	3.81559e+06		5.36636e+06	6.8135e+06	7.59693e+06	5.99535e+06	4.83688e+06	7.73981e+06	6.02349e+06	5.7957e+06	6.19538e+06	7.5328e+06	8.09206e+06	8.30954e+06	748004	8.59763e+06	6.20245e+06	6.4342e+06
Q803M8	raw	median	1.03989e+09	1.12104e+09	1291810083	1.34885e+09	1.31445e+09	1.30103e+09	1.10473e+09	1198461717	1.36975e+09	1407482619	1.35441e+09	1738626634	1.18352e+09	1.50268e+09	1.20189e+09	1497201046	1.06182e+09	1.15324e+09	1.25266e+09	1.20658e+09	1.28731e+09	1.24488e+09	1.18849e+09	1.39274e+09	1.22346e+09	1.3284e+09	1.35603e+09	1.50799e+09	1.40386e+09	1.32566e+09	1.60865e+09	1.30359e+09	1.39241e+09	1.40332e+09
F1RC03	raw	median	1.82387e+08	164919712	8.41281e+07	2.11419e+08	1.45186e+08	1.77466e+08	1.64075e+08	1.39528e+08	1.82578e+08	1.07661e+08	1.89788e+08	1.56493e+08	153566235	1.93926e+08	1.37298e+08	2.32521e+08	1.86232e+08	1.69658e+08	8.15788e+07	1.89119e+08	1.42188e+08	1.69806e+08	1.76514e+08	1.62147e+08	1.59655e+08	1.77067e+08	1.03725e+08	2.11309e+08	1.26361e+08	1.72009e+08	2.07602e+08	1.48915e+08	2.16247e+08	1.70404e+08
F1QMJ9	raw	median			45678136			121453160	212583280	230878544		299718720		29835882	231703192						4.4294e+07			1.16211e+08	2.287e+08	2.68306e+08	1.64378e+08		2.88762e+08		2.40911e+07	2.59531e+08				1.90795e+08
X1WEJ6	raw	median	1.44539e+08	1.10736e+08	1.76338e+08	1.80077e+08	1.73019e+08	1.22765e+08	1.38641e+08	1.11139e+08	1.42935e+08	108362347	146557856	157255448	153903140	1.44603e+08	180249361	1.36403e+08	1.47586e+08	1.13918e+08	1.70994e+08	1.61083e+08	1.69446e+08	1.17467e+08	1.49152e+08	1.29155e+08	1.4485e+08	1.3862e+08	1.04401e+08	1.63176e+08	1.26977e+08	1.72387e+08	1.54801e+08	1.955e+08	1.26856e+08	1.4784e+08
E7FAQ8	raw	median	1.29504e+09	1.2343e+09	1.25724e+09	1.59899e+09	1.59025e+09	1.38491e+09	1.42851e+09	1.19385e+09	1.41382e+09	1.18408e+09	1.3524e+09	1.27479e+09	1.37666e+09	1.49672e+09	1.37444e+09	1.19489e+09	1.32234e+09	1.26976e+09	1.21914e+09	1.43033e+09	1.55742e+09	1.32513e+09	1.53681e+09	1.38739e+09	1.38104e+09	1.37114e+09	1.1408e+09	1.50575e+09	1.02934e+09	1.542e+09	1.60227e+09	1.49073e+09	1.11125e+09	1.34916e+09
B0S5H1	raw	median	11527646	9.40552e+06	1.39919e+07	1.85433e+07	2.24453e+07	27327668	9700822	1.21905e+07	19259095	1.29365e+07	9.24858e+06	13411776	1.03547e+07	5.75422e+06	1.72505e+08	17089934	1.17707e+07	9.67576e+06	1.3568e+07	1.65874e+07	2.19818e+07	2.61482e+07	1.04363e+07	1.41666e+07	1.55418e+07	1.86777e+07	1.24636e+07	1.02973e+07	1.08294e+07	1.15983e+07	6.16001e+06	1.87101e+08	1.58938e+07	3.41276e+07
A0A0G2KZR6	raw	median	10200689	4584455	21687661	13270467	7556921		5547039				6416134	14058592	5.30459e+06		4.14394e+06		1.04157e+07	4.71618e+06	2.10305e+07	1.18707e+07	7.40089e+06		5.96759e+06		1.02336e+07			7.14367e+06	1.13517e+07	5.94166e+06		4.49456e+06		7.23289e+06
A0A2R8Q5U6	raw	median	1.18112e+09	1.1319e+09	1023080965	1.25552e+09	7.5075e+08	1255684942	9.86896e+08	8.50787e+08	965312935	1169608393	8.64931e+08	1.31995e+09	9.33721e+08	1.28057e+09	1.32355e+09	1.26975e+09	1.20602e+09	1.16442e+09	9.92079e+08	1.12309e+09	7.35249e+08	1.20149e+09	1.06172e+09	9.88705e+08	1.0591e+09	9.36174e+08	1.12685e+09	9.63008e+08	1.0658e+09	1.04586e+09	1.37088e+09	1.43554e+09	1.18088e+09	1.14062e+09
X1WFS0	raw	median	8.58627e+07	7.22549e+07	95801701	1.25186e+08	7.52354e+07	46699739	5.94838e+07	59404234	5.35406e+07	79312840	1.23224e+08	1.36329e+08	9.28997e+07	1.09848e+08	1.22912e+08	1.07116e+08	8.76729e+07	7.4331e+07	9.28986e+07	1.11982e+08	7.3682e+07	4.46841e+07	6.39936e+07	6.90341e+07	7.72847e+07	5.19244e+07	7.64135e+07	1.37196e+08	1.1008e+08	1.04057e+08	1.17594e+08	1.33311e+08	9.9619e+07	1.03774e+08
F1QBC0	raw	median	1.13981e+08	118318628	9.82453e+07	1.43875e+08	1.33299e+08	1.09636e+08	7.7514e+07	9.92699e+07	1.43472e+08	9.54199e+07	110314601	1.03925e+08	1.10348e+08	1.20799e+08	1.48429e+08	1.49328e+08	1.16384e+08	1.21718e+08	9.52681e+07	1.287e+08	1.30547e+08	1.04904e+08	8.33907e+07	1.15362e+08	1.12034e+08	1.39142e+08	9.19317e+07	1.22823e+08	8.39148e+07	1.23601e+08	1.29318e+08	1.60988e+08	1.38876e+08	1.23824e+08
F1QRQ0	raw	median	3.46074e+08	3.27331e+08	2.3716e+08	3.35223e+08	3.07385e+08	2.91922e+08	3.33478e+08	340054280	4.26442e+08	2.77612e+08	2.99603e+08	4.76983e+08	3.70327e+08	3.04355e+08	3.87484e+08	5.26028e+08	3.5337e+08	3.36736e+08	2.29973e+08	2.99865e+08	3.01038e+08	2.79322e+08	3.5876e+08	3.9518e+08	3.19281e+08	4.1357e+08	2.67464e+08	3.33576e+08	3.85143e+08	4.14803e+08	3.25818e+08	4.20269e+08	4.89211e+08	3.81232e+08
A0A2R8Q0U0	raw	median	7.38132e+09	7.38366e+09	6.21014e+09	6.80882e+09	7256135168	7476408218	4537901070	4.90973e+09	6180306419	5613028391	7.13516e+09	7949899052	5.77016e+09	7681141131	7318533675	8050960339	7.53694e+09	7.59581e+09	6.02196e+09	6.09064e+09	7.10631e+09	7.15372e+09	4.88194e+09	5.70564e+09	6.51162e+09	5.99375e+09	5.40784e+09	7.94423e+09	6.41918e+09	6.46315e+09	8.22281e+09	7.93776e+09	7.48747e+09	6.98453e+09
A0A2R8Q815	raw	median	3263021903	3091062016	3582129920	3.52026e+09	3252903168	3557640608	2.58805e+09	2198041582	3.64433e+09	3476626021	2.91061e+09		2.94384e+09	2435074304	5649429248	3728916992	3.33182e+09	3.17987e+09	3.47358e+09	3.14895e+09	3.18574e+09	3.40409e+09	2.78426e+09	2.55436e+09	3.13283e+09	3.53432e+09	3.34953e+09	3.24065e+09		3.29739e+09	2.6068e+09	6.12743e+09	3.46793e+09	3.66058e+09
Q9PUE4	raw	median	2.40813e+08	1.72389e+08	2.75019e+08	2.65139e+08	1.73638e+08	1.71484e+08	2.14619e+08	1.88244e+08	2.42948e+08	2.76597e+08	2.27642e+08	2.1452e+08	2.08011e+08	1.96103e+08	2.24829e+08	2.54778e+08	2.4589e+08	1.77342e+08	2.66685e+08	2.37173e+08	1.70052e+08	1.64083e+08	2.3089e+08	2.1876e+08	2.13859e+08	2.35615e+08	2.66485e+08	2.53455e+08	1.73215e+08	2.32993e+08	2.09932e+08	2.43852e+08	2.36946e+08	2.31562e+08
A8DZE4	raw	median	1.33584e+08	4.17016e+07	6.01964e+07	6.51109e+07	4.84323e+07	6.18482e+07	1.13989e+08	2.83472e+07	1.46763e+08	1.05504e+08	1.30938e+08	1.54599e+08	1.23717e+08	1.31403e+08	1.11158e+08	2.38639e+07	1.36401e+08	4.28998e+07	5.83723e+07	5.82432e+07	4.74323e+07	5.91787e+07	1.22631e+08	3.29425e+07	6.97626e+07	1.42333e+08	1.01647e+08	1.45786e+08	1.24832e+08	1.38576e+08	1.4067e+08	1.20563e+08	2.21936e+07	1.17075e+08
A8KC30	raw	median	5.3332e+08	6.03831e+08	6.2423e+08	7.11411e+08	6.27313e+08	5.79881e+08	5.36748e+08	4.60387e+08	5.75302e+08	6.3845e+08	5.32849e+08	5.88394e+08	6.32499e+08	5.85522e+08	5.46915e+08	555671118	5.44564e+08	6.2118e+08	6.05314e+08	6.36373e+08	6.1436e+08	5.54853e+08	5.77442e+08	5.35019e+08	5.86138e+08	5.57936e+08	6.15111e+08	5.9327e+08	4.75101e+08	7.08461e+08	6.26813e+08	5.9319e+08	5.16779e+08	5.85833e+08
A0A0N4STW3	raw	median																									#DIV/0!									#DIV/0!
F1QAB3	raw	median	2.48245e+08	2.91857e+08	3.85342e+08	395468669	480369655	4.54617e+08	4.39125e+08	3.39683e+08	3.5048e+08	3.55319e+08	5.03498e+08	3.88639e+08	4.05887e+08	5.27413e+08	4.71868e+08	3.94777e+08	2.53478e+08	3.00243e+08	3.73665e+08	3.53756e+08	4.70451e+08	4.34995e+08	4.72418e+08	3.94748e+08	3.81719e+08	3.399e+08	3.4233e+08	5.60591e+08	3.13808e+08	4.54633e+08	5.64606e+08	5.11793e+08	3.67146e+08	4.31851e+08
X1WET9	raw	median	283336284	3.24202e+08	3.18838e+08	305058961	2.74463e+08	3.14491e+08	2.35605e+08	2.08713e+08	2.93248e+08	3.28919e+08	2.70349e+08	1.24139e+09	3.35637e+08	2.73407e+08	2.86573e+08	2.99151e+08	2.8931e+08	3.33517e+08	3.09176e+08	2.72882e+08	2.68796e+08	3.00917e+08	2.53468e+08	2.42547e+08	2.83827e+08	2.84396e+08	3.16896e+08	3.01004e+08	1.00236e+09	3.75946e+08	2.92688e+08	3.1082e+08	2.78213e+08	3.95291e+08
E7FD66	raw	median	1.42486e+08	1.24837e+08	1.25507e+08	1.97699e+08	1.56397e+08	1.51156e+08	1.29455e+08	1.11493e+08	1.40278e+08	1.37637e+08	1.55082e+08	1.8374e+08	1.2878e+08	1.66137e+08	1.82712e+08	1.15683e+08	1.4549e+08	1.28424e+08	1.21704e+08	1.76846e+08	1.53168e+08	1.44632e+08	1.3927e+08	1.29567e+08	1.42387e+08	1.36043e+08	1.32606e+08	1.72667e+08	1.48362e+08	1.44247e+08	1.77853e+08	1.98171e+08	1.07586e+08	1.52192e+08
F1QZU7	raw	median	8.25071e+08	9.18653e+08	8.16128e+08	813435269	6.16719e+08	696527905	6.74592e+08	6.16727e+08	6.71307e+08	5.46703e+08	6.1728e+08	8.1108e+08	7.37868e+08	6.57801e+08	6.91006e+08	6.68985e+08	8.42466e+08	9.45048e+08	7.91397e+08	7.27636e+08	6.03985e+08	6.66465e+08	7.25737e+08	7.16703e+08	7.5243e+08	6.51043e+08	5.26718e+08	6.87274e+08	6.5491e+08	8.26485e+08	7.04189e+08	7.49473e+08	6.22162e+08	6.77782e+08
Q3B7R0	raw	median	2.18852e+08	190693390	2.30463e+08	2.53375e+08	2.45877e+08	2.44809e+08	1.76196e+08	1.19334e+08	2.34085e+08	2.57463e+08	190080959	2.78375e+08	1.94586e+08	2.05813e+08	252414874	2.88381e+08	2.23466e+08	1.96172e+08	2.2348e+08	2.2665e+08	2.40801e+08	2.34242e+08	1.89554e+08	1.38679e+08	2.0913e+08	2.27019e+08	2.48051e+08	2.11635e+08	2.24775e+08	2.17956e+08	2.20327e+08	2.73772e+08	2.68197e+08	2.36466e+08
Q6P102	raw	median	1045252628	1407433955	1.388e+09	1.14518e+09	1.3065e+09	1.55745e+09	1.03197e+09	1.23595e+09	1.40252e+09	1335243558	1522923631	1.72338e+09	1386911562	1.4291e+09	1334182600	1719507829	1.06729e+09	1.44787e+09	1.34594e+09	1.02439e+09	1.27953e+09	1.49023e+09	1.11021e+09	1.4363e+09	1.27522e+09	1.36019e+09	1.28643e+09	1.69561e+09	1.39155e+09	1.55348e+09	1.52988e+09	1.44707e+09	1.59916e+09	1.48292e+09
F1QCD4	raw	median	7.41487e+08	1.036e+09	9.09734e+08	1.26403e+09	9.7835e+08	736430777	723536225	6.95331e+08	1.0953e+09	9.30041e+08	9.8854e+08	1596787391	1.01372e+09	1.06418e+09	1.01448e+09	1.36712e+09	7.57119e+08	1.06577e+09	8.82166e+08	1.1307e+09	9.5815e+08	7.04645e+08	7.78391e+08	8.0805e+08	8.85624e+08	1.06224e+09	8.96043e+08	1.10063e+09	1.28933e+09	1.13547e+09	1.13923e+09	1.10032e+09	1.27144e+09	1.12434e+09
B7ZUU8	raw	median	1.46266e+08	1.2569e+08	1.20897e+08	2.02366e+08	1.73329e+08	1.48205e+08	1.20463e+08	1.35102e+08	1.38943e+08	131849743	1.42252e+08	153742525	1.15501e+08	114686592	1.38107e+08	189442067	1.4935e+08	1.29301e+08	1.17233e+08	1.81021e+08	1.6975e+08	1.41808e+08	1.29596e+08	1.57003e+08	1.46883e+08	1.34749e+08	1.2703e+08	1.58383e+08	1.2414e+08	1.29373e+08	1.22774e+08	1.49793e+08	1.76183e+08	1.40303e+08
Q1LYL6	raw	median	1.81359e+08	186835843	38648388	129503676	265708461	201868956	116514342	72221487	7.37715e+07	8.79107e+07	9.85969e+07	48703100	1.19335e+08	82129391	45952954	4.76407e+07	1.85182e+08	1.92204e+08	3.74772e+07	1.15844e+08	2.60222e+08	1.93156e+08	1.25348e+08	8.39291e+07	1.4917e+08	7.15446e+07	8.4697e+07	1.09777e+08	3.93256e+07	1.33667e+08	8.79211e+07	4.98411e+07	4.43063e+07	7.7635e+07
Q7SXG4	raw	median	1.75968e+08	2.16136e+08	1.98256e+08	230507556	2.076e+08	176343762	1.64421e+08	149372280	186140886	193943452	1.87595e+08	2.87873e+08	1.51806e+08	1.9137e+08	211725039	1.15823e+08	1.79678e+08	2.22346e+08	1.92248e+08	2.06194e+08	2.03314e+08	1.68733e+08	1.76887e+08	1.73587e+08	1.90373e+08	1.80522e+08	1.86854e+08	2.08866e+08	2.32445e+08	1.70038e+08	2.04865e+08	2.29639e+08	1.07716e+08	1.90118e+08
F1QC46	raw	median	1.22095e+08	108231417	1.19684e+08	1.78637e+08	1.25708e+08	1.55743e+08	9.59764e+07	7.83483e+07	146579817	1.20768e+08	1.2234e+08	1.05727e+08	8.2857e+07	1.87569e+08	100080820	1.27191e+08	1.2467e+08	1.11341e+08	1.16058e+08	1.59795e+08	1.23112e+08	1.49021e+08	1.03253e+08	9.10492e+07	1.22287e+08	1.42155e+08	1.16353e+08	1.36212e+08	8.53698e+07	9.2808e+07	2.00797e+08	1.08549e+08	1.18289e+08	1.25067e+08
F1QE62	raw	median	2.87515e+08	2.81234e+08	2.93021e+08	2.46834e+08	4.07826e+08	2.16474e+08	2.06437e+08	2.14022e+08	3.00182e+08	229535372	2.15664e+08	3.62286e+08	2.16463e+08	2.99839e+08	2.71621e+08	2.87225e+08	2.93577e+08	2.89314e+08	2.84142e+08	2.20798e+08	3.99405e+08	2.0713e+08	2.22088e+08	2.48716e+08	2.70646e+08	2.91121e+08	2.21144e+08	2.40119e+08	2.92529e+08	2.42459e+08	3.20983e+08	2.94604e+08	2.67121e+08	2.7126e+08
A0A0R4IQN8	raw	median	6.45775e+08	7.48798e+08	7.78722e+08	8.52897e+08	6.95042e+08	6.98132e+08	5.8592e+08	5.81763e+08	7.4571e+08	762963381	6.74799e+08	8.89471e+08	6.55065e+08	6.50267e+08	6.44356e+08	7.21268e+08	6.5939e+08	7.70313e+08	7.55124e+08	7.62935e+08	6.80691e+08	6.68e+08	6.30342e+08	6.76071e+08	7.00358e+08	7.232e+08	7.35073e+08	7.51316e+08	7.18208e+08	7.33738e+08	6.96123e+08	6.98876e+08	6.70785e+08	7.15915e+08
Q6NX09	raw	median	5.37725e+08	5.84629e+08	6.79365e+08	7.68745e+08	6.44821e+08	5.51914e+08	5.18615e+08	5.30906e+08	6.27666e+08	6.68342e+08	5.93167e+08	8.93597e+08	5.55928e+08	5.28839e+08	5.28674e+08	6.48299e+08	5.49062e+08	6.01427e+08	6.58778e+08	6.8766e+08	6.31507e+08	5.28092e+08	5.57934e+08	6.1697e+08	6.03929e+08	6.08719e+08	6.4391e+08	6.60427e+08	7.21539e+08	6.22695e+08	5.66132e+08	5.73405e+08	6.02924e+08	6.24969e+08
A0A1L1QZU5	raw	median	1.91528e+08	1.9981e+08	3.08087e+08	3.29878e+08	2.27858e+08	2.71507e+08	172275596	1.72679e+08	2.18505e+08	220522783	273718524	2.44963e+08	227368043	1.91973e+08	2.58008e+08	342185501	1.95566e+08	2.05551e+08	2.98751e+08	2.95083e+08	2.23153e+08	2.59788e+08	1.85337e+08	2.00671e+08	2.32988e+08	2.11909e+08	2.12461e+08	3.04756e+08	1.97796e+08	2.54675e+08	2.05511e+08	2.79839e+08	3.18236e+08	2.48148e+08
Q7ZUN7	raw	median	9.03725e+08	805678808	7.98993e+08	8.51797e+08	6.74921e+08	6.37801e+08	6.21688e+08	7.05088e+08	7.49924e+08	709994240	7.00669e+08	8.21464e+08	694595819	7.75863e+08	7.0564e+08	780571087	9.22778e+08	8.28828e+08	7.74781e+08	7.61952e+08	6.60985e+08	6.10273e+08	6.68822e+08	8.19388e+08	7.55976e+08	7.27287e+08	6.8404e+08	7.8012e+08	6.63295e+08	7.78016e+08	8.30577e+08	7.65344e+08	7.25938e+08	7.44327e+08
Q9DDE3	raw	median	2.8783e+08	3.08764e+08	3.4255e+08	3.45603e+08	2.8284e+08	2.48933e+08	2.99999e+08	2.33553e+08	3.01834e+08	3.22592e+08	2.57581e+08	3.34932e+08	3.46962e+08	2.92241e+08	2.78847e+08	241975502	2.93899e+08	3.17636e+08	3.32169e+08	3.0915e+08	2.77e+08	2.38189e+08	3.22744e+08	2.71414e+08	2.95275e+08	2.92722e+08	3.108e+08	2.86788e+08	2.70442e+08	3.88631e+08	3.1285e+08	3.02441e+08	2.25039e+08	2.98714e+08
A0A2R8Q0F5	raw	median	1.52727e+08	1.17601e+08	1.53422e+08	1.17973e+08	1.25661e+08	1.19248e+08	1.3443e+08	1.07751e+08	1.41083e+08	1.48321e+08	1.39658e+08	179021904	1.37699e+08	1.34191e+08	1.26132e+08	1.44716e+08	1.55947e+08	1.2098e+08	1.48773e+08	1.05529e+08	1.23067e+08	1.14101e+08	1.44622e+08	1.25218e+08	1.2978e+08	1.36824e+08	1.42899e+08	1.55494e+08	1.44552e+08	1.54237e+08	1.43654e+08	1.36804e+08	1.34587e+08	1.43631e+08
A2BGE0	raw	median	8.8384e+07	1.02606e+08	8.01629e+07	9.46322e+07	9.67887e+07	1.03532e+08	9.21304e+07	9.70381e+07	1.13401e+08	1.20745e+08	8.83314e+07	1.0158e+08	1.18524e+08	1.16376e+08	1.37554e+08	1.38834e+08	9.02474e+07	1.05554e+08	7.77337e+07	8.46506e+07	9.47902e+07	9.90633e+07	9.91153e+07	1.12769e+08	9.54904e+07	1.09978e+08	1.16331e+08	9.83475e+07	8.20214e+07	1.32758e+08	1.24583e+08	1.49193e+08	1.29117e+08	1.17791e+08
Q5TZ66	raw	median	8.5007e+08	9.93065e+08	7.51132e+08	1.00168e+09	8.6667e+08	895202784	8.88766e+08	8.13262e+08	9.77006e+08	1037209028	8.89462e+08	1217282097	1.02555e+09	8.61137e+08	9.17065e+08	1066204236	8.67992e+08	1.0216e+09	7.28371e+08	8.96024e+08	8.48776e+08	8.56565e+08	9.56148e+08	9.45098e+08	8.90071e+08	9.47515e+08	9.99293e+08	9.9032e+08	9.829e+08	1.14872e+09	9.21864e+08	9.94659e+08	9.91579e+08	9.97106e+08
A0A0R4IP12	raw	median	3.24361e+08	324210084	2.95917e+08	258374459	3.18487e+08	3.05793e+08	2.35755e+08	217059274	2.45157e+08	240585390	3.14447e+08	3.73528e+08	2.4002e+08	295570196	3.04626e+08	3.12686e+08	3.31199e+08	3.33525e+08	2.8695e+08	2.31122e+08	3.11911e+08	2.92594e+08	2.53629e+08	2.52246e+08	2.86647e+08	2.37756e+08	2.31791e+08	3.50103e+08	3.01607e+08	2.68846e+08	3.16414e+08	3.30401e+08	2.90801e+08	2.90965e+08
A0A0R4IJU5	raw	median	2.44813e+08	2.30225e+08	2.27828e+08	2.82234e+08	2.62089e+08	2.39847e+08	1.83559e+08	2.31696e+08	2.32896e+08	293549775	2.46089e+08	3.15928e+08	2.78974e+08	2.64224e+08	2.89371e+08	3.00681e+08	2.49974e+08	2.3684e+08	2.20925e+08	2.52465e+08	2.56678e+08	2.29495e+08	1.97475e+08	2.69256e+08	2.39138e+08	2.25865e+08	2.82819e+08	2.73994e+08	2.55097e+08	3.12478e+08	2.82857e+08	3.13855e+08	2.79636e+08	2.78325e+08
Q6PBI0	raw	median	826076052	7.42539e+08	6.83733e+08	7.3824e+08	6.84673e+08	759669094	6.59027e+08	5.56575e+08	7.32052e+08	7.62942e+08	7.56606e+08	7.26628e+08	691449791	8.23736e+08	6.7137e+08	6.31773e+08	8.43492e+08	7.63873e+08	6.63014e+08	6.60372e+08	6.70536e+08	7.26881e+08	7.08991e+08	6.468e+08	7.10495e+08	7.09955e+08	7.35052e+08	8.42399e+08	5.8672e+08	7.74492e+08	8.81826e+08	7.28175e+08	5.87554e+08	7.30772e+08
E7F981	raw	median	9.12286e+07	7.1214e+07	75706376	8.64637e+07	5.5173e+07	5.00431e+07	5.6031e+07	6.53246e+07	7.90025e+07	7.53545e+07	6.66145e+07	8.41458e+07	7.07355e+07	6.56952e+07	7.42941e+07	6.39776e+07	9.31519e+07	7.32601e+07	7.34123e+07	7.73437e+07	5.40338e+07	4.78832e+07	6.0279e+07	7.59142e+07	6.94098e+07	7.66178e+07	7.25998e+07	7.41681e+07	6.79439e+07	7.92308e+07	7.0328e+07	8.05802e+07	5.94998e+07	7.2621e+07
F1QTL9	raw	median	2.45229e+09	2.24116e+09	2.19132e+09	2832861143	2.64857e+09	2591231170	2.35657e+09	2.16127e+09	2.43064e+09	2.40558e+09	2.48714e+09	2.71922e+09	2.51747e+09	2.72009e+09	2.07856e+09	2798899038	2.504e+09	2.30555e+09	2.12492e+09	2.53406e+09	2.59389e+09	2.47939e+09	2.53523e+09	2.51163e+09	2.44858e+09	2.35727e+09	2.31764e+09	2.76916e+09	2.19565e+09	2.81981e+09	2.91191e+09	2.25443e+09	2.603e+09	2.52861e+09
Q7ZTS8	raw	median	3.1537e+06		6.52799e+06	8205553	5565984	4.20917e+06			6.31427e+06		9726520	9682053	5.90825e+06	2.78585e+06	1.21253e+07	1.51225e+07	3.22019e+06		6.33017e+06	7.34005e+06	5.45106e+06	4.0275e+06			5.27379e+06	6.12366e+06		1.08294e+07	7.81782e+06	6.61783e+06	2.98231e+06	1.31512e+07	1.40641e+07	8.79806e+06
F6PDY7	raw	median	5.42055e+07	5.25587e+07	9.03886e+07	6.56081e+07	3.91059e+07	4.50363e+07	4.94699e+07	3.17879e+07	1.97027e+07	3.5356e+07	3.41917e+07	59954512	7.23686e+07	6.24676e+07	5.94272e+07	1.28894e+07	5.53483e+07	5.40688e+07	8.76496e+07	5.86879e+07	3.82984e+07	4.30925e+07	5.32205e+07	3.6941e+07	5.34134e+07	1.91079e+07	3.40636e+07	3.80687e+07	4.84106e+07	8.106e+07	6.68728e+07	6.44554e+07	1.19872e+07	4.55033e+07
Q7ZTZ4	raw	median	5.40129e+08	5.47024e+08	7.41442e+08	7.82935e+08	5.01726e+08	7.5875e+08	4.74704e+08	5.84477e+08	7.02466e+08	5.43173e+08	4.53867e+08	8.09223e+08	3.64805e+08	5.16509e+08	4.6595e+08	5.67478e+08	5.51516e+08	5.62742e+08	7.18974e+08	7.00353e+08	4.91367e+08	7.26001e+08	5.10694e+08	6.79225e+08	6.17609e+08	6.81262e+08	5.23317e+08	5.05332e+08	6.53411e+08	4.08617e+08	5.52933e+08	5.05374e+08	5.27759e+08	5.44751e+08
A0A0R4ISG3	raw	median	1.94113e+08	1.59589e+08	207634872	230975498	1.87515e+08	1.66418e+08	1.83717e+08	165166020	2.0044e+08	1.58001e+08	1.86722e+08	234444163	189756600	2.23362e+08	1.92547e+08	1.80925e+08	1.98206e+08	1.64175e+08	2.01343e+08	2.06613e+08	1.83644e+08	1.59235e+08	1.97645e+08	1.91941e+08	1.8785e+08	1.94389e+08	1.52225e+08	2.07895e+08	1.89303e+08	2.12546e+08	2.39114e+08	2.08838e+08	1.68262e+08	1.96572e+08
Q7ZSY3	raw	median	1.40937e+08	1.60472e+08	1.69375e+08	173266262	1.05285e+08	135392122	91033480	1.00468e+08	190508272	1.477e+08	119816398	1.96903e+08	1.12857e+08	1.28899e+08	1.37447e+08	163551276	1.43908e+08	1.65083e+08	1.64242e+08	1.54991e+08	1.03111e+08	1.29548e+08	9.79352e+07	1.16754e+08	1.34447e+08	1.84758e+08	1.42301e+08	1.33403e+08	1.5899e+08	1.26411e+08	1.37989e+08	1.49077e+08	1.52104e+08	1.48129e+08
A0A2R8QMK9	raw	median	1.38125e+08	1.28043e+08	3.89041e+08	1.68956e+08	1.62129e+08	1.59322e+08	1.25637e+08	101119609	1.72821e+08	1.23839e+08	1.35955e+08	1.80429e+08	1.40616e+08	1.41038e+08	1.17282e+08	3.67826e+08	1.41037e+08	1.31722e+08	3.77252e+08	1.51135e+08	1.58782e+08	1.52445e+08	1.35163e+08	1.17512e+08	1.70631e+08	1.67605e+08	1.19312e+08	1.51372e+08	1.45688e+08	1.57503e+08	1.50984e+08	1.27206e+08	3.42081e+08	1.70219e+08
F1Q6P3	raw	median	967691355	948743059	1.13531e+09	1349074072	8.40794e+08	954196700	8.68118e+08	8.87982e+08	1.01767e+09	904627667	941292478	1.04023e+09	9.8049e+08	9.65735e+08	9.52596e+08	1.00255e+09	9.88093e+08	9.76002e+08	1.1009e+09	1.20678e+09	8.23434e+08	9.13012e+08	9.33934e+08	1.03193e+09	9.96761e+08	9.86954e+08	8.71558e+08	1.04803e+09	8.39935e+08	1.09825e+09	1.03384e+09	1.0332e+09	9.32385e+08	9.80517e+08
Q6P3H9	raw	median	3.59813e+08	408702688	2.89352e+08	4.79646e+08	3.10965e+08	384161752	3.29355e+08	3.63643e+08	2.97022e+08	3.98835e+08	3.41239e+08	3.96699e+08	3.62604e+08	3.26707e+08	3.319e+08	4.56395e+08	3.67399e+08	4.20446e+08	2.80583e+08	4.29054e+08	3.04544e+08	3.67581e+08	3.54326e+08	4.22593e+08	3.68316e+08	2.88056e+08	3.84255e+08	3.79933e+08	3.20316e+08	4.06152e+08	3.49746e+08	3.59982e+08	4.24452e+08	3.64112e+08
F1R6L6	raw	median	1.83308e+09	1.96839e+09	1.92532e+09	1.68814e+09	1966272171	1.77397e+09	1.75732e+09	1.55782e+09	1.9576e+09	1.80611e+09	1.8656e+09	1.94308e+09	1.85944e+09	1.88535e+09	1.41987e+09	1.32067e+09	1.87173e+09	2.02495e+09	1.86698e+09	1.51008e+09	1.92567e+09	1.6974e+09	1.89055e+09	1.81035e+09	1.82471e+09	1.89851e+09	1.74009e+09	2.07714e+09	1.56895e+09	2.08276e+09	2.0183e+09	1.54001e+09	1.22824e+09	1.76925e+09
B8JLR1	raw	median	2.69727e+08	3.66641e+08	343847050	364268598	2.66651e+08	3.15186e+08	2.74814e+08	2.96689e+08	3.58033e+08	374654245	310217914	5.56303e+08	337115437	308998759	3.81973e+08	333953588	2.75414e+08	3.77175e+08	3.33427e+08	3.25846e+08	2.61146e+08	3.01582e+08	2.95649e+08	3.44784e+08	3.14378e+08	3.47225e+08	3.60958e+08	3.45394e+08	4.4919e+08	3.77603e+08	3.30789e+08	4.14292e+08	3.1058e+08	3.67004e+08
E7FC32	raw	median		2.90723e+06						78424280	120514064			4279924						2.99076e+06						9.11374e+07	4.70641e+07	1.16876e+08			3.45585e+06					6.0166e+07
O93548	raw	median	4.08469e+09	4.91907e+09	5905781077	4.5955e+09	3.70721e+09	4.10622e+09	2.82987e+09	3.37272e+09	5.28274e+09	4252306284	3.89575e+09	6.75863e+09	3.72489e+09	3.95612e+09	3693098852	3.16138e+09	4.17081e+09	5.06041e+09	5.72682e+09	4.11078e+09	3.63066e+09	3.92899e+09	3.04441e+09	3.91947e+09	4.19904e+09	5.12328e+09	4.09686e+09	4.3375e+09	5.45729e+09	4.17225e+09	4.23511e+09	4.00558e+09	2.94011e+09	4.296e+09
Q6PH46	raw	median	6.59615e+08	6.88191e+08	7.81036e+08	760182713	6.44768e+08	6.68941e+08	6.31273e+08	594611410	7.02987e+08	722263251	6.60541e+08	8.85677e+08	743449230	6.39467e+08	6.10562e+08	714774607	6.73522e+08	7.07964e+08	7.57368e+08	6.8e+08	6.31456e+08	6.40069e+08	6.79133e+08	6.91002e+08	6.82564e+08	6.81766e+08	6.9586e+08	7.35441e+08	7.15144e+08	8.32737e+08	6.84563e+08	6.62222e+08	6.64747e+08	7.0906e+08
A0A0R4ITC5	raw	median	1.16616e+08	9.11284e+07	3.1301e+07	7.0239e+07	45499711	4.66572e+07	2.91795e+07	4.22338e+07	5.10797e+07	4.08582e+07	41248314	5.83532e+07	35889359	5.38487e+07	3.37577e+07	4.50359e+07	1.19075e+08	9.37467e+07	3.03525e+07	6.28304e+07	4.45603e+07	4.46434e+07	3.13917e+07	4.90802e+07	5.946e+07	4.95378e+07	3.93646e+07	4.59255e+07	4.71176e+07	4.01996e+07	5.76461e+07	3.6614e+07	4.18838e+07	4.47861e+07
E7FBE5	raw	median	3.44386e+07	2.91567e+07	2.5731e+07	2.86064e+07	3.17353e+07	2.81409e+07	2.54608e+07	1.61296e+07	1.18203e+07	2.11779e+07	2.21455e+07	1.48321e+07	1.29086e+07	3.06814e+07	3.27807e+07	2.05769e+07	3.51647e+07	2.99944e+07	2.49513e+07	2.5589e+07	3.108e+07	2.69263e+07	2.73911e+07	1.87443e+07	2.74801e+07	1.14635e+07	2.04037e+07	2.46566e+07	1.19762e+07	1.44589e+07	3.28451e+07	3.55543e+07	1.91367e+07	2.13119e+07
A0A0R4IP04	raw	median		12855307	14695097	12563923	11057759	11549736	8.32592e+06	7752474	13082424	14761959	15287369		10360923	12795756	10466041	15711098		1.32247e+07	1.42498e+07	1.12387e+07	1.08294e+07	1.10512e+07	8.95715e+06	9.00921e+06	1.12229e+07	1.26875e+07	1.42223e+07	1.70208e+07		1.16053e+07	1.36981e+07	1.13516e+07	1.46115e+07	1.35996e+07
Q5XJS8	raw	median	404110046	4.18051e+08	3.79588e+08	4.89671e+08	4.48871e+08	3.69349e+08	3.2875e+08	3.3726e+08	3.60434e+08	3.9835e+08	3.04492e+08	537368234	350149601	4.55501e+08	4.55568e+08	3.66954e+08	4.1263e+08	4.30062e+08	3.68085e+08	4.38021e+08	4.39603e+08	3.53407e+08	3.53675e+08	3.91932e+08	3.98427e+08	3.49554e+08	3.83788e+08	3.39019e+08	4.33901e+08	3.92202e+08	4.87623e+08	4.94114e+08	3.41271e+08	4.02684e+08
Q7T2A5	raw	median	3.78765e+08	5.73626e+08	5.46295e+08	3.83784e+08	4.33144e+08	3.83601e+08	4.45064e+08	3.6747e+08	4.67439e+08	4.26095e+08	4.59767e+08	6.3128e+08	4.87533e+08	477387391	3.91025e+08	5.15716e+08	3.86751e+08	5.90108e+08	5.29741e+08	3.43304e+08	4.242e+08	3.67044e+08	4.78807e+08	4.27039e+08	4.43374e+08	4.53329e+08	4.10519e+08	5.11901e+08	5.0973e+08	5.46085e+08	5.11053e+08	4.2411e+08	4.79621e+08	4.80793e+08
Q5TYP7	raw	median	4.21289e+08	2.13105e+08	1.63566e+08	1.33277e+08	3.71839e+08	157354939	3.72872e+08	4.0108e+08	1.37139e+08	3.82495e+08	9.56546e+07	1.38673e+08	2.40547e+08	3.69405e+08	3.64708e+08	1.6229e+08	4.30171e+08	2.19228e+08	1.5861e+08	1.19219e+08	3.64162e+08	1.50563e+08	4.01141e+08	4.66098e+08	2.88649e+08	1.32999e+08	3.68512e+08	1.06501e+08	1.11972e+08	2.69436e+08	3.95455e+08	3.95566e+08	1.50931e+08	2.41422e+08
F1R8X6	raw	median	6.76807e+07	6.25972e+07	1.0424e+08	9.57257e+07	6.8258e+07	9.90568e+07	4.46571e+07	6.0254e+07	9.80718e+07	101429412	8.0654e+07	1.01364e+08	56252157	7.96592e+07	82426282	9.64365e+07	6.91076e+07	6.43957e+07	1.01081e+08	8.56288e+07	6.68486e+07	9.47814e+07	4.80428e+07	7.00217e+07	7.49885e+07	9.51114e+07	9.77216e+07	8.97996e+07	8.18465e+07	6.3008e+07	8.52767e+07	8.94005e+07	8.96868e+07	8.64814e+07
A0A0R4IMS8	raw	median	7.04661e+08	6.88632e+08	7.54258e+08	8.43875e+08	6.14816e+08	7.54433e+08	680688223	5.57235e+08	706751806	593744403	5.72883e+08	8.44278e+08	778682302	6.98159e+08	6.99337e+08	8.36899e+08	7.19517e+08	7.08417e+08	7.31401e+08	7.54865e+08	6.02122e+08	7.21871e+08	7.32295e+08	6.47567e+08	7.02257e+08	6.85418e+08	5.7204e+08	6.37843e+08	6.81717e+08	8.72201e+08	7.47394e+08	7.58508e+08	7.78324e+08	7.16681e+08
F1Q7F8	raw	median	7.13496e+08	526435376	6.067e+08	7.0615e+08	5.59535e+08	6.45519e+08	649170381	5.31187e+08	6.49659e+08	5.95921e+08	6.11754e+08	7.91838e+08	6.8789e+08	6.72338e+08	6.44633e+08	686930986	7.28539e+08	5.41561e+08	5.88315e+08	6.31667e+08	5.47982e+08	6.17657e+08	6.98387e+08	6.17297e+08	6.21426e+08	6.30048e+08	5.74136e+08	6.81122e+08	6.39373e+08	7.70504e+08	7.19751e+08	6.99176e+08	6.38852e+08	6.6912e+08
Q3S344	raw	median	3.94801e+08	4.0719e+08	423448206	425637838	406618112	479878259	4.15871e+08	4.02303e+08	451886320	3.87273e+08	3.75908e+08	483770016	3.56402e+08	4.40168e+08	4.06413e+08	4.36412e+08	4.03125e+08	4.1889e+08	4.10616e+08	3.80743e+08	3.98222e+08	4.59166e+08	4.474e+08	4.67519e+08	4.2321e+08	4.38246e+08	3.73116e+08	4.18533e+08	3.90622e+08	3.99206e+08	4.71209e+08	4.408e+08	4.05867e+08	4.172e+08
E7F5I3	raw	median	2.36785e+08	2.52008e+08	1.73986e+08	1.72218e+08	1.95876e+08	1.79214e+08	2.1924e+08	2.10577e+08	1.69972e+08	1.79617e+08	2.7426e+08	1.97368e+08	2.93065e+08	2.51292e+08	2.9775e+08	2.0368e+08	2.41777e+08	2.59249e+08	1.68714e+08	1.54053e+08	1.91831e+08	1.71479e+08	2.35861e+08	2.44713e+08	2.0846e+08	1.64841e+08	1.73051e+08	3.05359e+08	1.59366e+08	3.28262e+08	2.69013e+08	3.22943e+08	1.89424e+08	2.39032e+08
Q6TLG8	raw	median	2.30549e+09	2506663877	2538436540	2219784078	2197992853	2257022155	2.06541e+09	2124946377	1906954043	2417575747	2.29984e+09	2.73076e+09	2566173671	2.08165e+09	2275981647	2692809733	2.3541e+09	2.57869e+09	2.46151e+09	1.98565e+09	2.15261e+09	2.15961e+09	2.222e+09	2.46942e+09	2.29795e+09	1.84939e+09	2.3292e+09	2.56062e+09	2.20497e+09	2.87437e+09	2.22845e+09	2.46855e+09	2.50434e+09	2.37749e+09
Q6IQU2	raw	median	849656117	876612533	911584627	711462625	6.24454e+08	8.53418e+08	6.96916e+08	6.753e+08	9.15018e+08	9.39326e+08	804468023	1254509447	9.09659e+08	647502330	829570892	1054978799	8.67569e+08	9.01799e+08	8.83961e+08	6.36419e+08	6.11561e+08	8.16584e+08	7.49752e+08	7.84771e+08	7.81552e+08	8.87397e+08	9.04988e+08	8.95688e+08	1.01296e+09	1.01891e+09	6.93164e+08	8.99762e+08	9.8114e+08	9.11751e+08
Q0D2W2	raw	median	2.59524e+09	2.73905e+09	2.73329e+09	2.97853e+09	2.36833e+09	3097338550	2.60078e+09	2.64758e+09	3.10908e+09	2.45083e+09	3.15483e+09	3.5373e+09	3.05288e+09	2.96596e+09	3.21818e+09	3.46953e+09	2.64996e+09	2.81774e+09	2.65047e+09	2.66436e+09	2.31943e+09	2.96365e+09	2.79796e+09	3.07677e+09	2.74254e+09	3.01523e+09	2.36124e+09	3.51256e+09	2.85621e+09	3.41952e+09	3.17512e+09	3.49047e+09	3.2267e+09	3.13213e+09
E7F354	raw	median	494459068	590815280	544234496	537291664	609956235	568431018	492677802	478464540	494094301	719892110	5.79293e+08	596799186	560633848	446520357	528939702	594687078	5.04884e+08	6.07791e+08	5.27743e+08	4.80619e+08	5.97362e+08	5.43897e+08	5.3003e+08	5.56027e+08	5.43544e+08	4.7918e+08	6.93576e+08	6.44981e+08	4.81888e+08	6.27965e+08	4.78009e+08	5.73694e+08	5.53064e+08	5.66545e+08
F1QUV7	raw	median	4.02438e+08	564808304	3.54899e+08	6.7447e+08	5.28342e+08	2.8617e+08	3.76193e+08	3.78799e+08	5.63683e+08	3.22726e+08	5.43416e+08	4.12468e+08	4.53626e+08	4.34023e+08	5.3892e+08	6.04947e+08	4.10923e+08	5.81036e+08	3.44144e+08	6.03329e+08	5.17434e+08	2.73818e+08	4.04714e+08	4.40205e+08	4.4695e+08	5.46668e+08	3.10929e+08	6.05035e+08	3.3305e+08	5.08106e+08	4.6463e+08	5.84519e+08	5.62607e+08	4.89443e+08
P79735	raw	median	1247011877	1.3774e+09	1459537094	1898883970	1.44042e+09	1.47839e+09	1.48824e+09	1.12797e+09	1886095110	1.74933e+09	1.59758e+09	1570699550	1686197320	1.34784e+09	1382076730	1.61257e+09	1.2733e+09	1.41697e+09	1.41531e+09	1.69859e+09	1.41068e+09	1.41458e+09	1.60107e+09	1.31082e+09	1.44267e+09	1.82916e+09	1.68538e+09	1.77873e+09	1.26827e+09	1.88871e+09	1.44289e+09	1.49902e+09	1.4997e+09	1.61148e+09
A0A140LH97	raw	median	2.84391e+08	266070438	2.59877e+08	1.98417e+08	2.7763e+08	2.15912e+08	2.36042e+08	2.44368e+08	2.73385e+08	2.64201e+08	2.27404e+08	3.22313e+08	1.801e+08	2.01981e+08	1.71644e+08	1.9966e+08	2.90386e+08	2.73715e+08	2.52002e+08	1.77489e+08	2.71898e+08	2.06593e+08	2.53938e+08	2.83982e+08	2.5125e+08	2.65132e+08	2.54543e+08	2.5319e+08	2.60253e+08	2.0173e+08	2.16224e+08	1.86167e+08	1.85686e+08	2.27866e+08
Q7ZV92	raw	median	2.80871e+08	313638792	3.06745e+08	328065051	3.29907e+08	3.08248e+08	2.57854e+08	2.96228e+08	2.77339e+08	369295794	2.75141e+08	4.86427e+08	340730655	2.80894e+08	226080212	3.47011e+08	2.86792e+08	3.2265e+08	2.9745e+08	2.93462e+08	3.23095e+08	2.94944e+08	2.77403e+08	3.44249e+08	3.05006e+08	2.68968e+08	3.55796e+08	3.0634e+08	3.92768e+08	3.81652e+08	3.00703e+08	2.45209e+08	3.22723e+08	3.2177e+08
F1QM42	raw	median	4.12811e+08	4.33508e+08	5.27895e+08	4.14791e+08	4.9675e+08	4.56352e+08	4.22316e+08	4.59243e+08	4.10633e+08	469355571	4.58633e+08	5.37559e+08	4.09372e+08	3.69379e+08	4.05056e+08	3.64604e+08	4.21514e+08	4.45963e+08	5.11899e+08	3.71039e+08	4.86494e+08	4.36655e+08	4.54334e+08	5.3369e+08	4.57699e+08	3.98238e+08	4.52198e+08	5.10639e+08	4.34054e+08	4.58537e+08	3.95428e+08	4.39328e+08	3.39085e+08	4.28438e+08
E7F8J2	raw	median	129164976	295113568	133740904	191629616	123070992	265722752	297094720	259788416	172894880	267413752	151533904	301462000	148938128	286702816	239390216	234788552	1.31888e+08	3.03593e+08	1.29688e+08	1.71417e+08	1.2053e+08	2.54254e+08	3.19619e+08	3.01902e+08	2.16611e+08	1.67676e+08	2.57638e+08	1.68717e+08	2.43417e+08	1.66825e+08	3.06921e+08	2.59645e+08	2.18355e+08	2.23649e+08
F1QQV6	raw	median	1.05035e+08	1.26218e+08	1.05959e+08	1.11991e+08	76479502	6.07616e+07	7.20995e+07	8.97872e+07	1.13059e+08	9.01628e+07	90883103	94111458	1.29702e+08	1.14238e+08	75069453	9.66015e+07	1.0725e+08	1.29844e+08	1.02748e+08	1.00178e+08	7.49004e+07	5.81391e+07	7.75658e+07	1.04342e+08	9.4371e+07	1.09647e+08	8.68668e+07	1.01189e+08	7.59908e+07	1.45279e+08	1.22294e+08	8.14212e+07	8.98403e+07	1.01566e+08
Q7ZU69	raw	median	5.93915e+08	3.69911e+08	5.50717e+08	6.12364e+08	5.01162e+08	5.03985e+08	5.68602e+08	498544912	538435026	5.08044e+08	4.83589e+08	6.16478e+08	4.93868e+08	570474672	4.2765e+08	7.09899e+08	6.06437e+08	3.80539e+08	5.34028e+08	5.47774e+08	4.90814e+08	4.82232e+08	6.11711e+08	5.79363e+08	5.29112e+08	5.22182e+08	4.89472e+08	5.38425e+08	4.97778e+08	5.53181e+08	6.10704e+08	4.63834e+08	6.60213e+08	5.41974e+08
Q7SXW1	raw	median	4.34286e+06					5221596							4.41223e+06		5291886		4.43442e+06					4.99623e+06			4.71532e+06					4.94213e+06		5.73964e+06		5.34088e+06
Q6ZM34	raw	median	3.31917e+08	3.10666e+08	2.613e+08	3.30808e+08	3.2474e+08	2.81276e+08	2.87423e+08	2.75641e+08	305535346	403788526	2.67765e+08	3.84916e+08	3.26462e+08	3.22706e+08	3.21433e+08	2.76321e+08	3.38915e+08	3.19592e+08	2.53382e+08	2.95915e+08	3.18035e+08	2.69136e+08	3.09215e+08	3.20324e+08	3.03064e+08	2.96313e+08	3.89028e+08	2.98127e+08	3.10803e+08	3.6567e+08	3.45463e+08	3.4863e+08	2.56981e+08	3.26377e+08
E7F3I8	raw	median	2.74219e+08	2.32058e+08	2.66774e+08	2.98899e+08	2.74529e+08	2.36321e+08	2.3738e+08	243504630	2.3586e+08	2.23827e+08	2.61213e+08	3.14676e+08	2.05471e+08	2.25567e+08	2.67386e+08	2.69681e+08	2.8e+08	2.38726e+08	2.5869e+08	2.67372e+08	2.68861e+08	2.26121e+08	2.55377e+08	2.82979e+08	2.59766e+08	2.2874e+08	2.15645e+08	2.90832e+08	2.54087e+08	2.30148e+08	2.41474e+08	2.90009e+08	2.50806e+08	2.50218e+08
A0A2R8RXT8	raw	median	3.87863e+09	3874293573	3.72317e+09	3.37119e+09	3458687070	3540753626	2.8251e+09	2926413640	3741245258	3459926417	2.96396e+09	4357790959	2.364e+09	3.01866e+09	1.98668e+09	3278020403	3.96041e+09	3.98561e+09	3.61034e+09	3.0156e+09	3.38727e+09	3.38793e+09	3.03929e+09	3.40081e+09	3.47341e+09	3.62831e+09	3.33345e+09	3.30005e+09	3.51872e+09	2.64791e+09	3.23154e+09	2.15477e+09	3.04859e+09	3.10792e+09
Q802Z5	raw	median	756439330	786927874	7.80062e+08	7.07606e+08	727788584	7.98932e+08	7.45928e+08	6.19942e+08	7.61189e+08	9.77282e+08	8.22906e+08	7.71939e+08	6.58569e+08	8.20341e+08	789707758	9.15535e+08	7.72387e+08	8.09538e+08	7.56423e+08	6.3297e+08	7.12762e+08	7.64449e+08	8.0248e+08	7.2044e+08	7.46431e+08	7.38212e+08	9.41556e+08	9.16217e+08	6.23306e+08	7.37662e+08	8.78191e+08	8.56526e+08	8.51456e+08	8.17891e+08
A0A1L1QZF2	raw	median	7.21041e+08	8.04119e+08	7.978e+08	7.33582e+08	8.84184e+08	7.36526e+08	8.21618e+08	7.15024e+08	9.06166e+08	789404837	7.7379e+08	872927029	6.81603e+08	8.51409e+08	7.39669e+08	690712174	7.36243e+08	8.27223e+08	7.73624e+08	6.56206e+08	8.65928e+08	7.04737e+08	8.83909e+08	8.30935e+08	7.84851e+08	8.78813e+08	7.60547e+08	8.61531e+08	7.04849e+08	7.63462e+08	9.1145e+08	8.02253e+08	6.42369e+08	7.90659e+08
B7ZD39	raw	median	6.81735e+08	8.31025e+08	8.69423e+08	7.25422e+08	7.94171e+08	7.9995e+08	6.69252e+08	6.27577e+08	7.80828e+08	693878327	5.08766e+08	8.62656e+08	6.67502e+08	4.94195e+08	5.98442e+08	8.06048e+08	6.96108e+08	8.54902e+08	8.43077e+08	6.48906e+08	7.77773e+08	7.65423e+08	7.19991e+08	7.29312e+08	7.54437e+08	7.57259e+08	6.68513e+08	5.66456e+08	6.96556e+08	7.47668e+08	5.29046e+08	6.49077e+08	7.49632e+08	6.70526e+08
X1WHB9	raw	median	4.37681e+08	4.00375e+08	4.04032e+08	285092273	453938022	3.78938e+08	3.43918e+08	3.23821e+08	4.81287e+08	4.38129e+08	3.11835e+08	3.01803e+08	3.49224e+08	3.60942e+08	2.33367e+08	2.59828e+08	4.46909e+08	4.11878e+08	3.91789e+08	2.55021e+08	4.44565e+08	3.62582e+08	3.69993e+08	3.76315e+08	3.82382e+08	4.66759e+08	4.22113e+08	3.47194e+08	2.43692e+08	3.91165e+08	3.86396e+08	2.53113e+08	2.41642e+08	3.44009e+08
E7EYA8	raw	median	352230613	247993069	238277836	258065356	3.30714e+08	2.7829e+08	2.84062e+08	289038205	277514373	2.09276e+08	3.15098e+08	237515156	353482079	2.72421e+08	257221965	2.77367e+08	3.59657e+08	2.55118e+08	2.31057e+08	2.30845e+08	3.23885e+08	2.66279e+08	3.05598e+08	3.35893e+08	2.88542e+08	2.69137e+08	2.01626e+08	3.50828e+08	1.91783e+08	3.95935e+08	2.91632e+08	2.78986e+08	2.57954e+08	2.79735e+08
A0A0R4IZV6	raw	median	1.84284e+08	1.97139e+08	1.99504e+08	2.00074e+08	1.86719e+08	190334890	1.27445e+08	1.77905e+08	1.46415e+08	1.30013e+08	1.28914e+08	1.09551e+08	9.36572e+07	8.72984e+07	1.23588e+08	1.72318e+08	1.88169e+08	2.02804e+08	1.93458e+08	1.78971e+08	1.82864e+08	1.8212e+08	1.37107e+08	2.06744e+08	1.8403e+08	1.41996e+08	1.2526e+08	1.43532e+08	8.84575e+07	1.04905e+08	9.34547e+07	1.34045e+08	1.60258e+08	1.23988e+08
X1WBT0	raw	median	32066293	4.14367e+07	3.51136e+07	1.20617e+07	3.34481e+07	3.46026e+07	2.90451e+07	33892510	3.04294e+07	1.63134e+07	2.34579e+07	4.09367e+07	2.79271e+07	1.40195e+07	2.47641e+07	19452131	3.27423e+07	4.26273e+07	3.40495e+07	1.07894e+07	3.27575e+07	3.31091e+07	3.12471e+07	3.93867e+07	3.20886e+07	2.95108e+07	1.57171e+07	2.61179e+07	3.30545e+07	3.12811e+07	1.50081e+07	2.68594e+07	1.80907e+07	2.4455e+07
E7EZJ2	raw	median	8.73782e+07	1.25856e+08	94507019	1.66807e+08	124639068	2.83259e+08	7.24752e+07	53955852	3.11084e+08	1.24886e+08	1.12511e+08	217275362	1.05283e+08	2.85201e+08	78997385	1.33833e+08	8.92204e+07	1.29472e+08	9.16432e+07	1.49212e+08	1.22066e+08	2.71034e+08	7.79699e+07	6.27025e+07	1.24165e+08	3.01694e+08	1.20321e+08	1.25269e+08	1.7544e+08	1.17927e+08	3.05313e+08	8.56814e+07	1.24466e+08	1.69514e+08
F1RA51	raw	median	6.55001e+07	6.69222e+07	6.7238e+07	81565486	7.98696e+07	7.41454e+07	5.03847e+07	7.06025e+07	6.44811e+07	6.09906e+07	73440644	58574171	7.26166e+07	4.39921e+07	7.38443e+07	9.88758e+07	6.6881e+07	6.8845e+07	6.52005e+07	7.29622e+07	7.82205e+07	7.09452e+07	5.42047e+07	8.20476e+07	6.99133e+07	6.25347e+07	5.8761e+07	8.17682e+07	4.7296e+07	8.13377e+07	4.70944e+07	8.00923e+07	9.19554e+07	6.8855e+07
A0A5H1ZRJ2	raw	median	2.0997e+08	240292832	222555679	2.41529e+08	2.26356e+08	1.86835e+08	1.53155e+08	1.83326e+08	224089919	211700738	2.14805e+08	2.50193e+08	1.96775e+08	2.15263e+08	1.79878e+08	2.134e+08	2.14396e+08	2.47197e+08	2.15812e+08	2.16053e+08	2.21683e+08	1.78771e+08	1.64766e+08	2.13044e+08	2.08965e+08	2.17326e+08	2.03962e+08	2.39162e+08	2.0202e+08	2.20407e+08	2.30443e+08	1.95097e+08	1.98464e+08	2.1336e+08
F1R2V0	raw	median	4.27724e+08	435028296	5.34035e+08	5.0623e+08	5.65014e+08	5.02765e+08	4.28851e+08	4.0477e+08	4.88191e+08	4.81738e+08	5.03323e+08	5.16328e+08	4.74686e+08	4.3966e+08	4.80144e+08	5.67564e+08	4.36742e+08	4.47528e+08	5.17852e+08	4.52834e+08	5.53348e+08	4.81065e+08	4.61365e+08	4.70386e+08	4.7764e+08	4.73455e+08	4.64128e+08	5.60396e+08	4.16912e+08	5.31695e+08	4.70665e+08	5.20769e+08	5.27839e+08	4.95732e+08
A0A2R8QMP4	raw	median	1.27698e+08	1.95663e+08	9.92345e+07	1.65265e+08	1.13856e+08	1.24224e+08	1.84059e+08	1.14111e+08	1.18211e+08	1.64797e+08	130065966	1.47899e+08	1.4351e+08	1.18873e+08	1.15961e+08	1.04518e+08	1.3039e+08	2.01285e+08	9.62274e+07	1.47833e+08	1.11505e+08	1.18862e+08	1.98014e+08	1.32609e+08	1.42091e+08	1.14642e+08	1.58773e+08	1.44814e+08	1.19422e+08	1.60745e+08	1.27256e+08	1.25772e+08	9.7203e+07	1.31078e+08
Q7T385	raw	median	3.28196e+08	460294721	3.86609e+08	4.75266e+08	5.21027e+08	2.44002e+08	4.18983e+08	3.30651e+08	3.76416e+08	5.50094e+08	4.87431e+08	6.64393e+08	4.99749e+08	4.86561e+08	4.90522e+08	5.06883e+08	3.35115e+08	4.7352e+08	3.74893e+08	4.25136e+08	5.10269e+08	2.33471e+08	4.50748e+08	3.84252e+08	3.98425e+08	3.65054e+08	5.29985e+08	5.42702e+08	5.36468e+08	5.59769e+08	5.20873e+08	5.32026e+08	4.71406e+08	5.07285e+08
Q7T3G2	raw	median	2087081357	1811065456	2398538322	2686221177	2625438569	2606016940	1768115003	1735018256	2346163901	2.02042e+09	2202406351	2578586303	1692063834	2016367646	2071238078	3034536274	2.13108e+09	1.8631e+09	2.32586e+09	2.40288e+09	2.57123e+09	2.49354e+09	1.90217e+09	2.01628e+09	2.21327e+09	2.27534e+09	1.94656e+09	2.45214e+09	2.08209e+09	1.89528e+09	2.15856e+09	2.24649e+09	2.82215e+09	2.23483e+09
Q6PFT0	raw	median	128811876	173029298	173214437	102713282	138621517	143260288	1.88142e+08	208288272	151540492	142360124	191892716	221644060	1.95939e+08	2.00925e+08	165738958	205646357	1.31528e+08	1.78001e+08	1.67966e+08	9.18793e+07	1.35759e+08	1.37077e+08	2.02407e+08	2.42053e+08	1.60834e+08	1.46966e+08	1.37156e+08	2.13652e+08	1.78968e+08	2.19471e+08	2.15095e+08	1.79762e+08	1.91253e+08	1.8529e+08
B0UXL2	raw	median	7.35091e+08	627993451	454720248	563833206	5.91088e+08	486244009	6.73303e+08	6.56272e+08	5.9959e+08	800232349	4.17279e+08	588370667	397346220	4.57148e+08	4.98819e+08	559383497	7.50588e+08	6.46037e+08	4.40941e+08	5.04361e+08	5.78883e+08	4.65257e+08	7.24349e+08	7.62659e+08	6.09134e+08	5.81491e+08	7.70979e+08	4.64595e+08	4.75083e+08	4.45067e+08	4.89386e+08	5.41024e+08	5.20232e+08	5.35982e+08
Q6PC29	raw	median	35445988			34069712	45563808	46537128	35855788	31342786		41711624	48445684	44998184		30284690		47866224	3.61933e+07			3.04761e+07	4.4623e+07	4.45285e+07	3.85742e+07	3.64237e+07	3.84698e+07		4.01868e+07	5.3939e+07	3.6334e+07		3.24204e+07		4.4516e+07	4.14792e+07
A0A0R4IZC2	raw	median	1.96383e+08	2.31038e+08	223970534	2.32639e+08	1.76403e+08	2.07465e+08	1.65462e+08	1.91357e+08	1.91903e+08	1.66691e+08	1.88624e+08	249260667	1.81529e+08	1.78282e+08	2.05079e+08	2.29457e+08	2.00524e+08	2.37676e+08	2.17184e+08	2.081e+08	1.72761e+08	1.98511e+08	1.78007e+08	2.22377e+08	2.04393e+08	1.8611e+08	1.60598e+08	2.10012e+08	2.01267e+08	2.0333e+08	1.90854e+08	2.22431e+08	2.13397e+08	1.985e+08
A2BIN5	raw	median	1.8541e+08	184840808	1.66103e+08	1.59561e+08	1.80368e+08	1.86108e+08	1.4895e+08	162600960	1.54989e+08	1.91706e+08	1.6494e+08	2.01859e+08	1.63771e+08	167669962	1.77665e+08	157418073	1.89318e+08	1.90152e+08	1.6107e+08	1.42731e+08	1.76644e+08	1.78075e+08	1.60243e+08	1.8896e+08	1.73399e+08	1.5031e+08	1.84698e+08	1.83643e+08	1.62992e+08	1.83439e+08	1.79494e+08	1.92697e+08	1.464e+08	1.72959e+08
A0A0R4IFJ7	raw	median	1.48345e+09	1.45494e+09	1.57058e+09	1.90985e+09	1.52561e+09	1472620906	1.30876e+09	1.39522e+09	1.63835e+09	1518660881	1.47951e+09	1.66629e+09	1.50188e+09	1.51973e+09	1.34557e+09	1.74177e+09	1.51472e+09	1.49675e+09	1.52299e+09	1.7084e+09	1.49411e+09	1.40906e+09	1.40798e+09	1.6214e+09	1.52193e+09	1.5889e+09	1.46314e+09	1.64728e+09	1.34545e+09	1.68225e+09	1.6269e+09	1.45942e+09	1.61986e+09	1.55415e+09
F1Q4N4	raw	median	3.64946e+08	2.93826e+08	310034621	4.32882e+08	2.7608e+08	2.97464e+08	349679494	3.53829e+08	3.08416e+08	2.22777e+08	3.06387e+08	340471421	4.27004e+08	2.98926e+08	2.9393e+08	4.56248e+08	3.7264e+08	3.02268e+08	3.0064e+08	3.87223e+08	2.7038e+08	2.84625e+08	3.76191e+08	4.11187e+08	3.38144e+08	2.99106e+08	2.14633e+08	3.41129e+08	2.74915e+08	4.78286e+08	3.20006e+08	3.188e+08	4.24315e+08	3.33899e+08
F1Q555	raw	median	6.93064e+07	8.24488e+07	8.05959e+07	9.02171e+07	6.39842e+07	7.21723e+07	3.97474e+07	5.89203e+07	8.66103e+07	3.42778e+07	6.11648e+07	1.0523e+08	6.70683e+07	7.47114e+07	8.03501e+07	8.65938e+07	7.07676e+07	8.48177e+07	7.81536e+07	8.07012e+07	6.26631e+07	6.90573e+07	4.27608e+07	6.84717e+07	6.96741e+07	8.39959e+07	3.30247e+07	6.81005e+07	8.49685e+07	7.51231e+07	7.99801e+07	8.71486e+07	8.0533e+07	7.41093e+07
F1QAM8	raw	median	4.48971e+08	4.36844e+08	3.93971e+08	4.96759e+08	5.13364e+08	451668869	2.98922e+08	353121241	4.80908e+08	5.2088e+08	3.90679e+08	5.43199e+08	324181024	3.47208e+08	3.35659e+08	4.58937e+08	4.58437e+08	4.49395e+08	3.82032e+08	4.44362e+08	5.02764e+08	4.32174e+08	3.21585e+08	4.10365e+08	4.25139e+08	4.66392e+08	5.01839e+08	4.34979e+08	4.38608e+08	3.63115e+08	3.71693e+08	3.64059e+08	4.26815e+08	4.20938e+08
Q6NYL7	raw	median	2.90245e+08	231634893	2.13705e+08	2.70228e+08	2.39427e+08	2.43027e+08	1.67187e+08	1.84093e+08	1.83092e+08	225991612	2.0557e+08	3.44174e+08	1.93743e+08	1.23874e+08	197235248	253360330	2.96364e+08	2.3829e+08	2.07229e+08	2.41725e+08	2.34483e+08	2.32538e+08	1.79862e+08	2.13936e+08	2.30553e+08	1.77565e+08	2.1773e+08	2.2888e+08	2.77905e+08	2.17011e+08	1.32609e+08	2.13924e+08	2.35627e+08	2.12656e+08
F1QX52	raw	median	2.81378e+08	2.71854e+08	3.30876e+08	1.52826e+08	2.19625e+08	1.64161e+08	1.38847e+08	1.26195e+08	2.60613e+08	2.17516e+08	1.93966e+08	219382861	1.25375e+08	1.36365e+08	1.33587e+08	1.12828e+08	2.8731e+08	2.79665e+08	3.2085e+08	1.36707e+08	2.15091e+08	1.57075e+08	1.49373e+08	1.46652e+08	2.1159e+08	2.52746e+08	2.09564e+08	2.1596e+08	1.77142e+08	1.40432e+08	1.45981e+08	1.4489e+08	1.04931e+08	1.73956e+08
F1QUQ0	raw	median	9.01157e+07	9.47123e+07	1.18453e+08	1.11636e+08	1.45756e+08	1.14625e+08	8.67098e+07	7.21225e+07	9.15092e+07	7.45388e+07	8.18694e+07	1.14567e+08	8.56604e+07	1.04336e+08	1.00029e+08	8.57108e+07	9.20156e+07	9.74336e+07	1.14864e+08	9.98605e+07	1.42746e+08	1.09678e+08	9.32838e+07	8.38141e+07	1.04212e+08	8.87469e+07	7.1814e+07	9.11527e+07	9.25078e+07	9.59481e+07	1.11694e+08	1.08492e+08	7.97119e+07	9.25085e+07
Q803F6	raw	median	1.55354e+09	1506522826	1.66846e+09	1.71926e+09	1427992199	1.51687e+09	1195020825	1268595180	1589956391	1611755251	1418155038	1.80169e+09	1.07856e+09	1.43218e+09	1.58726e+09	1.76212e+09	1.5863e+09	1.54981e+09	1.6179e+09	1.53792e+09	1.39851e+09	1.4514e+09	1.28562e+09	1.47424e+09	1.48771e+09	1.54196e+09	1.55284e+09	1.57896e+09	1.45478e+09	1.20809e+09	1.53317e+09	1.72156e+09	1.63879e+09	1.52877e+09
A0A0R4IP59	raw	median	3.14839e+08	3.13698e+08	2.6852e+08	335584997	2.33347e+08	1.83878e+08	2.60999e+08	2.05033e+08	2.22439e+08	346466837	2.78815e+08	4.45151e+08	3.12697e+08	2.76627e+08	360568703	3.1843e+08	3.21477e+08	3.22711e+08	2.60383e+08	3.00188e+08	2.28529e+08	1.75942e+08	2.80786e+08	2.38271e+08	2.66036e+08	2.15724e+08	3.33801e+08	3.10431e+08	3.59439e+08	3.50252e+08	2.96134e+08	3.91077e+08	2.96143e+08	3.19125e+08
Q6DGE9	raw	median	1.20468e+08	1.19469e+08	1.56255e+08	1.19713e+08	1.29065e+08	9.69236e+07	1.2745e+08	94258007	1.40385e+08	1.84796e+08	134562172	179557880	1.53944e+08	131935299	163584894	1.39885e+08	1.23008e+08	1.22902e+08	1.5152e+08	1.07086e+08	1.264e+08	9.27403e+07	1.37112e+08	1.09538e+08	1.21288e+08	1.36147e+08	1.7804e+08	1.4982e+08	1.44985e+08	1.72433e+08	1.41239e+08	1.77426e+08	1.30094e+08	1.53773e+08
B3DIZ3	raw	median	9.86112e+07	1.16681e+08	6.79462e+07	8.49777e+07	1.07456e+08	81382376	7.2605e+07	6.61506e+07	62554112	6.42525e+07	7.76577e+07	1.10652e+08	8.6225e+07	79879736	7.3813e+07	8.78733e+07	1.0069e+08	1.20034e+08	6.58873e+07	7.60145e+07	1.05237e+08	7.78698e+07	7.81095e+07	7.68742e+07	8.75896e+07	6.06659e+07	6.19036e+07	8.64635e+07	8.93464e+07	9.65805e+07	8.55128e+07	8.00583e+07	8.17229e+07	8.02818e+07
A2BGR9	raw	median	7.02942e+07	81125293	86562519	1.10257e+08	6.57993e+07	5.64627e+07	5.42284e+07	58314735	42897003	3.8146e+07	46707387	5.64895e+07	4.81126e+07	5.10695e+07	53101995	53314640	7.17762e+07	8.34562e+07	8.39394e+07	9.86276e+07	6.44407e+07	5.40257e+07	5.83397e+07	6.7768e+07	7.27967e+07	4.16021e+07	3.67516e+07	5.20036e+07	4.56127e+07	5.38908e+07	5.46709e+07	5.7595e+07	4.95831e+07	4.89637e+07
Q6P027	raw	median	1.00108e+09	1053566946	1.13504e+09	1.0193e+09	952152147	973804732	1017976491	9.46825e+08	1024780265	1073662196	1013249219	1291825896	1.16478e+09	1108373102	1.14701e+09	1.33564e+09	1.02219e+09	1.08384e+09	1.10065e+09	9.11785e+08	9.32493e+08	9.31774e+08	1.09515e+09	1.10031e+09	1.02227e+09	9.93846e+08	1.03441e+09	1.12814e+09	1.04309e+09	1.30467e+09	1.18654e+09	1.24406e+09	1.24216e+09	1.14711e+09
Q5RH29	raw	median	2.97656e+08	2.76663e+08	2.74626e+08	2.76314e+08	3.11707e+08	3.0061e+08	222410955	2.31173e+08	3.01818e+08	302729340	2.09719e+08	2.86642e+08	2.74435e+08	2.67394e+08	2.41599e+08	2.90558e+08	3.03931e+08	2.84612e+08	2.66304e+08	2.47169e+08	3.05271e+08	2.87635e+08	2.39273e+08	2.68648e+08	2.75356e+08	2.92707e+08	2.91663e+08	2.335e+08	2.3145e+08	3.07394e+08	2.86251e+08	2.62041e+08	2.70222e+08	2.71903e+08
Q32PL1	raw	median	1.73615e+08	1.48216e+08	242063458	2.09932e+08	2.69877e+08	157927153	1.41735e+08	1.50592e+08	1.58953e+08	2.32218e+08	1.89037e+08	2.88012e+08	1.64556e+08	123028142	1.73878e+08	1.89157e+08	1.77275e+08	1.52474e+08	2.34728e+08	1.87789e+08	2.64305e+08	1.51111e+08	1.52481e+08	1.75004e+08	1.86896e+08	1.54155e+08	2.23729e+08	2.10473e+08	2.32557e+08	1.84319e+08	1.31704e+08	1.8859e+08	1.75918e+08	1.87681e+08
E7FCN9	raw	median	5.03053e+07	6.63716e+07	6.19359e+07	3.90663e+07	6.85852e+07	5.70389e+07	3.65488e+07	5.76912e+07	5.49974e+07	7.52787e+07	5.32496e+07	7.58027e+07	5.21373e+07	4.56894e+07	74566673	4.62234e+07	5.13658e+07	6.82786e+07	6.00591e+07	3.49457e+07	6.7169e+07	5.4577e+07	3.93197e+07	6.70433e+07	5.53448e+07	5.33372e+07	7.25268e+07	5.92877e+07	6.12072e+07	5.83989e+07	4.89114e+07	8.08758e+07	4.29882e+07	5.96917e+07
F1R264	raw	median	1.66645e+08	2.38023e+08	2.47025e+08	1.09095e+08	1.86368e+08	1.22903e+08	1.79196e+08	1.91373e+08	2.10995e+08	1.63686e+08	1.53863e+08	2.03434e+08	1.4322e+08	1.66142e+08	1.59084e+08	1.31707e+08	1.70158e+08	2.44862e+08	2.3954e+08	9.75879e+07	1.8252e+08	1.17598e+08	1.92782e+08	2.22396e+08	1.8343e+08	2.04626e+08	1.57702e+08	1.7131e+08	1.64264e+08	1.60421e+08	1.77858e+08	1.72544e+08	1.22489e+08	1.66402e+08
Q6DGJ6	raw	median	2.13812e+09	2.40465e+09	2.12699e+09	2.47014e+09	2.49188e+09	2.14203e+09	2442234092	2.18526e+09	2.21479e+09	2299379731	1732861666	2.5929e+09	2570401988	2.68775e+09	2564326299	2.10525e+09	2.1832e+09	2.47374e+09	2.06253e+09	2.20959e+09	2.44043e+09	2.04958e+09	2.62739e+09	2.53951e+09	2.32325e+09	2.14793e+09	2.21532e+09	1.92935e+09	2.09365e+09	2.8791e+09	2.87729e+09	2.7813e+09	1.95791e+09	2.36023e+09
F1Q8W8	raw	median	359114904	3.13089e+08	3.68107e+08	3.40738e+08	3.19307e+08	3.70343e+08	3.40794e+08	410038328	2.97893e+08	346574161	3.51508e+08	4.057e+08	3.38324e+08	3.11784e+08	3.25379e+08	307066933	3.66686e+08	3.22085e+08	3.56952e+08	3.04798e+08	3.12714e+08	3.54359e+08	3.66631e+08	4.76509e+08	3.57592e+08	2.88901e+08	3.33905e+08	3.91367e+08	3.27584e+08	3.78956e+08	3.33771e+08	3.52909e+08	2.85575e+08	3.36621e+08
A2BHD8	raw	median	532717627	5.06239e+08	4.39932e+08	441116213	504960109	4.28629e+08	5.16417e+08	4.41258e+08	3.97748e+08	4.12673e+08	3.85471e+08	4.44608e+08	3.77429e+08	558259510	382974762	5.05521e+08	5.43949e+08	5.20785e+08	4.266e+08	3.94588e+08	4.94534e+08	4.10128e+08	5.55569e+08	5.1279e+08	4.82368e+08	3.85741e+08	3.97587e+08	4.29181e+08	3.59001e+08	4.22757e+08	5.97628e+08	4.15379e+08	4.70139e+08	4.34677e+08
A0A0R4II89	raw	median	3.69983e+08	344202643	458163284	3.45577e+08	4.70323e+08	3.61691e+08	4.59237e+08	420915528	4.19466e+08	3.94503e+08	2.87659e+08	4.43361e+08	279489474	3.29036e+08	320413352	360246266	3.77783e+08	3.54092e+08	4.4428e+08	3.09126e+08	4.60612e+08	3.4608e+08	4.94054e+08	4.89149e+08	4.09397e+08	4.06804e+08	3.80081e+08	3.20277e+08	3.57994e+08	3.13056e+08	3.5224e+08	3.47524e+08	3.35032e+08	3.51626e+08
B0S553	raw	median	2.14475e+08	2.38636e+08	2.3846e+08	2.12665e+08	198506497	1.72853e+08	157627593	2.04046e+08	2.35087e+08	1.38982e+08	2.62625e+08	2.5713e+08	2.19449e+08	158080594	1.50206e+08	1.98792e+08	2.18997e+08	2.45492e+08	2.31234e+08	1.90233e+08	1.94408e+08	1.65392e+08	1.69578e+08	2.37123e+08	2.06557e+08	2.27991e+08	1.33901e+08	2.92405e+08	2.07621e+08	2.45804e+08	1.69228e+08	1.62915e+08	1.84878e+08	2.03093e+08
B8A4H6	raw	median	3.98341e+08	4.00339e+08	4.6428e+08	4.58328e+08	2.82806e+08	2.99271e+08	2.92235e+08	3.63416e+08	4.92424e+08	4.79177e+08	4.22269e+08	5.69716e+08	4.10395e+08	4.06903e+08	463170789	4.21967e+08	4.06739e+08	4.11842e+08	4.50211e+08	4.09985e+08	2.76967e+08	2.86354e+08	3.14391e+08	4.22328e+08	3.72352e+08	4.77559e+08	4.6166e+08	4.70151e+08	4.6002e+08	4.59683e+08	4.35598e+08	5.0236e+08	3.92433e+08	4.57433e+08
Q7ZTI0	raw	median	4.53049e+08	432886744	4.65426e+08	414138020	4.26152e+08	4.33372e+08	411164343	421833106	3.954e+08	3.89785e+08	3.94467e+08	5.9962e+08	3.83152e+08	4.21278e+08	377819699	460792772	4.62601e+08	4.45324e+08	4.51323e+08	3.70456e+08	4.17353e+08	4.14667e+08	4.42337e+08	4.90215e+08	4.36784e+08	3.83465e+08	3.75536e+08	4.39196e+08	4.84166e+08	4.29169e+08	4.50986e+08	4.09787e+08	4.28541e+08	4.25106e+08
A0A0A0MPG3	raw	median	3.42862e+09	2.44887e+09	3.1002e+09	3.18216e+09	2.72756e+09	3.25954e+09	2.96356e+09	2.51351e+09	2.84792e+09	2.86752e+09	2.82462e+09	3.49267e+09	2.87445e+09	3.52642e+09	2.42362e+09	3.75134e+09	3.50091e+09	2.51924e+09	3.00625e+09	2.84651e+09	2.67125e+09	3.11886e+09	3.18824e+09	2.92097e+09	2.97153e+09	2.76195e+09	2.7627e+09	3.14491e+09	2.82017e+09	3.21967e+09	3.7751e+09	2.62868e+09	3.48878e+09	3.07525e+09
F1R412	raw	median	55634954	53263758	43072223	4.80954e+07	49072541	34103536	43468102	5.7959e+07	3.73688e+07	57988900	61618659	34291891	48312783	46223673	4.09825e+07	29391614	5.68079e+07	5.47941e+07	4.1767e+07	4.30224e+07	4.80593e+07	3.26316e+07	4.67636e+07	6.73546e+07	4.89001e+07	3.62408e+07	5.58691e+07	6.86057e+07	2.76892e+07	5.41151e+07	4.94834e+07	4.445e+07	2.73345e+07	4.54735e+07
A5D6S3	raw	median	2.89839e+08	276650016	3.72197e+08	3.89435e+08	2.9468e+08	2.81506e+08	2.53707e+08	280066426	3.71616e+08	3.20584e+08	2.78876e+08	3.9486e+08	2.42084e+08	2.25161e+08	255499277	3.38952e+08	2.95949e+08	2.84599e+08	3.60918e+08	3.48359e+08	2.88595e+08	2.69355e+08	2.72942e+08	3.25467e+08	3.05773e+08	3.60398e+08	3.08864e+08	3.10499e+08	3.18832e+08	2.71158e+08	2.41039e+08	2.77117e+08	3.15228e+08	3.00392e+08
Q6A3P5	raw	median	351553019	3.68725e+08	5.71641e+08	3.02491e+08	3.83905e+08	3.87313e+08	2.77054e+08	311088374	362164926	3.61067e+08	381057758	2.91505e+08	3.80369e+08	273107900	3.82745e+08	1.49663e+08	3.58965e+08	3.79319e+08	5.54318e+08	2.70585e+08	3.75979e+08	3.70596e+08	2.98059e+08	3.61518e+08	3.71167e+08	3.51233e+08	3.47868e+08	4.24267e+08	2.35377e+08	4.26051e+08	2.92367e+08	4.1513e+08	1.39188e+08	3.28935e+08
E7F9M6	raw	median	1.41459e+08	1.47645e+08	165421001	1.93419e+08	2.77902e+08	2.25921e+08	1.73903e+08	1.07127e+08	1.99583e+08	2.25744e+08	1.53439e+08	2.2097e+08	1.3603e+08	1.58046e+08	1.61883e+08	1.60864e+08	1.44441e+08	1.51887e+08	1.60408e+08	1.73017e+08	2.72164e+08	2.1617e+08	1.87088e+08	1.24493e+08	1.78709e+08	1.93559e+08	2.17491e+08	1.70838e+08	1.78423e+08	1.52367e+08	1.69192e+08	1.7558e+08	1.49605e+08	1.75882e+08
E7F6Z6	raw	median	1.01233e+08	1.33186e+08	135687026	9.09978e+07	1.69072e+08	1.48214e+08	9.42683e+07	1.075e+08	9.00636e+07	9.9169e+07	9.42919e+07	1.91432e+08	9.33622e+07	1.13893e+08	1.00956e+08	1.50193e+08	1.03367e+08	1.37012e+08	1.31575e+08	8.13996e+07	1.65581e+08	1.41817e+08	1.01415e+08	1.24926e+08	1.23387e+08	8.7345e+07	9.55438e+07	1.04984e+08	1.54572e+08	1.04575e+08	1.21925e+08	1.09498e+08	1.39681e+08	1.14766e+08
E7FBI2	raw	median	2.17505e+08	2.098e+08	2.03167e+08	2.38707e+08	1.77918e+08	2.00111e+08	2.15845e+08	1.59392e+08	2.69701e+08	2.14125e+08	2.03159e+08	2.67043e+08	2.41006e+08	2.13425e+08	210403217	1.72943e+08	2.2209e+08	2.15828e+08	1.97011e+08	2.13529e+08	1.74245e+08	1.91474e+08	2.32209e+08	1.85231e+08	2.03952e+08	2.6156e+08	2.06298e+08	2.26195e+08	2.15625e+08	2.69951e+08	2.28475e+08	2.28206e+08	1.60838e+08	2.24644e+08
Q503E6	raw	median	1.19248e+08	159192894	1.70351e+08	1.6908e+08	161721402	167247947	1.24391e+08	161322681	1.5106e+08	175062713	1.26034e+08	1.7501e+08	183719409	143243186	1.22606e+08	1.68512e+08	1.21762e+08	1.63767e+08	1.65189e+08	1.51246e+08	1.58382e+08	1.60029e+08	1.33822e+08	1.87474e+08	1.55209e+08	1.465e+08	1.68663e+08	1.40325e+08	1.41313e+08	2.05784e+08	1.53345e+08	1.3298e+08	1.56718e+08	1.55703e+08
Q6DRD2	raw	median	512350609	4.80503e+08	3.90413e+08	4.21569e+08	5.9921e+08	473476156	481553181	388673769	5.05178e+08	388654344	4.75828e+08	6.46865e+08	4.85559e+08	4.80903e+08	4.95678e+08	484616605	5.23152e+08	4.94309e+08	3.78582e+08	3.77102e+08	5.86838e+08	4.5304e+08	5.18062e+08	4.51681e+08	4.72846e+08	4.89929e+08	3.74447e+08	5.29784e+08	5.22314e+08	5.43875e+08	5.14816e+08	5.37617e+08	4.50698e+08	4.95435e+08
Q6Q421	raw	median	254384643	2.35523e+08	2.54128e+08	3.44662e+08	2.46026e+08	217855884	1.85675e+08	1.7939e+08	1.95629e+08	3.23355e+08	2.46371e+08	404819748	2.50828e+08	2.03925e+08	2.0256e+08	2.41209e+08	2.59748e+08	2.4229e+08	2.46427e+08	3.08308e+08	2.40946e+08	2.08453e+08	1.99752e+08	2.0847e+08	2.39299e+08	1.89724e+08	3.11535e+08	2.74307e+08	3.26874e+08	2.80952e+08	2.18306e+08	2.19699e+08	2.24327e+08	2.55715e+08
A0A2R8RUV2	raw	median	1.63863e+08	8.52011e+07	1.17344e+08	1.14888e+08	159982372	1.25752e+08	144954279	1.16874e+08	1.34422e+08	1.20645e+08	1.11375e+08	1.35541e+08	1.23292e+08	1.38922e+08	100926830	1.83572e+08	1.67318e+08	8.76491e+07	1.13788e+08	1.0277e+08	1.56679e+08	1.20324e+08	1.55944e+08	1.3582e+08	1.30037e+08	1.30365e+08	1.16235e+08	1.24004e+08	1.09444e+08	1.381e+08	1.48719e+08	1.09466e+08	1.70724e+08	1.30882e+08
A0A0R4ISJ3	raw	median	1.63269e+08	1.65097e+08	1.99585e+08	1.33165e+08	1.71421e+08	189545011	892771097	1.45116e+08	1.46665e+08	1.08819e+08	1.30789e+08	1.79231e+08	1.26642e+08	1.36405e+08	1.25456e+08	2.07089e+08	1.66711e+08	1.69841e+08	1.93537e+08	1.19119e+08	1.67882e+08	1.81364e+08	9.60457e+08	1.68641e+08	2.65944e+08	1.42238e+08	1.04841e+08	1.45619e+08	1.44721e+08	1.41851e+08	1.46025e+08	1.36071e+08	1.92594e+08	1.44245e+08
F1QEY8	raw	median	1.42872e+08	3.37776e+08	1.74774e+08	2.267e+08	2.57178e+08	2.30361e+08	1.98435e+08	2.21237e+08	1.87439e+08	2.5401e+08	212189023	2.95881e+08	2.41517e+08	2.52502e+08	2.03231e+08	271763246	1.45884e+08	3.47481e+08	1.69478e+08	2.02788e+08	2.51868e+08	2.20419e+08	2.1348e+08	2.57101e+08	2.26062e+08	1.81781e+08	2.44725e+08	2.3625e+08	2.38911e+08	2.70523e+08	2.70308e+08	2.20427e+08	2.52742e+08	2.39458e+08
E9QHF3	raw	median	1.86347e+08	210166989	2.40749e+08	2.06122e+08	1.57982e+08	2.08408e+08	1.6743e+08	1.63411e+08	2.1948e+08	2.56867e+08	166688891	238000505	190013327	2.03944e+08	2.01392e+08	1.8549e+08	1.90276e+08	2.16206e+08	2.33454e+08	1.84381e+08	1.5472e+08	1.99413e+08	1.80124e+08	1.89901e+08	1.93559e+08	2.12855e+08	2.47477e+08	1.8559e+08	1.92175e+08	2.12834e+08	2.18326e+08	2.18432e+08	1.72507e+08	2.07524e+08
A0A140LH30	raw	median	1.56972e+08	1.65698e+08	1.95943e+08	1.98022e+08	2.01136e+08	1.72229e+08	120130943	1.64309e+08	2.01299e+08	2.14531e+08	1.35377e+08	2.51008e+08	1.38712e+08	1.22278e+08	1.96334e+08	1.82331e+08	1.60281e+08	1.70458e+08	1.90006e+08	1.77136e+08	1.96983e+08	1.64795e+08	1.29239e+08	1.90944e+08	1.7248e+08	1.95223e+08	2.06689e+08	1.50727e+08	2.02678e+08	1.55372e+08	1.30901e+08	2.12946e+08	1.69569e+08	1.78013e+08
F1R8S3	raw	median	1.31028e+08	1.24402e+08	1.4195e+08	140203436	2.03906e+08	1.45864e+08	1.10643e+08	117244599	137309804	1.46676e+08	124405568	9.32595e+07	1.39743e+08	1.33852e+08	1.15709e+08	1.2705e+08	1.33791e+08	1.27976e+08	1.37649e+08	1.25415e+08	1.99696e+08	1.39569e+08	1.19032e+08	1.36251e+08	1.39922e+08	1.33165e+08	1.41314e+08	1.38512e+08	7.53028e+07	1.56526e+08	1.43291e+08	1.25499e+08	1.18158e+08	1.28971e+08
A0A0R4IXL0	raw	median	1.91432e+08	1.19069e+08	7.96518e+07	8.70897e+07	1.26604e+08	1.2206e+08	9.2397e+07	8.44683e+07	1.24445e+08	1.12891e+08	7.48187e+07	1.29168e+08	1.49397e+08	96513749	1.1876e+08	1.22127e+08	1.95468e+08	1.2249e+08	7.72382e+07	7.79036e+07	1.2399e+08	1.16792e+08	9.94022e+07	9.81613e+07	1.13931e+08	1.20688e+08	1.08764e+08	8.33026e+07	1.04297e+08	1.6734e+08	1.0332e+08	1.28809e+08	1.13579e+08	1.16262e+08
A3KQX1	raw	median	2.82651e+08	3.13181e+08	3.07889e+08	2.91202e+08	3.33858e+08	3.29763e+08	2.98552e+08	2.86384e+08	3.21168e+08	2.45446e+08	2.98208e+08	3.23952e+08	268786726	3.30388e+08	2.82122e+08	2.84355e+08	2.8861e+08	3.2218e+08	2.98559e+08	2.60486e+08	3.26965e+08	3.1553e+08	3.21186e+08	3.32809e+08	3.08291e+08	3.11474e+08	2.36474e+08	3.32022e+08	2.61577e+08	3.01068e+08	3.53686e+08	3.05992e+08	2.64452e+08	2.95843e+08
E7EXC4	raw	median	1.26339e+08	1.5337e+08	1.15777e+08	1.34956e+08	1.02943e+08	120061099	1.33895e+08	1.04309e+08	7.40563e+07	9.38904e+07	61491985	1.10177e+08	1.28445e+08	1.31037e+08	1.16522e+08	1.27386e+08	1.29003e+08	1.57777e+08	1.12269e+08	1.20721e+08	1.00818e+08	1.14879e+08	1.44046e+08	1.21218e+08	1.25091e+08	7.18209e+07	9.04581e+07	6.84647e+07	8.89626e+07	1.43871e+08	1.40277e+08	1.26381e+08	1.1847e+08	1.06088e+08
Q8JFV8	raw	median	1806005733	1.70775e+09	1.66591e+09	1833205951	1.88884e+09	1507184899	1560980977	1359471105	1850043415	1.87817e+09	1.69237e+09	2287451892	1.82416e+09	1697488499	1.6022e+09	2093213451	1.84408e+09	1.75682e+09	1.61543e+09	1.63984e+09	1.84984e+09	1.44213e+09	1.67933e+09	1.57985e+09	1.67592e+09	1.7942e+09	1.80951e+09	1.88427e+09	1.84701e+09	2.04324e+09	1.8172e+09	1.73777e+09	1.94671e+09	1.85999e+09
A1XF92	raw	median	2.95189e+08	2.03529e+08	1.75956e+08	151470945	2.95022e+08	2.23197e+08	2.84476e+08	2.05919e+08	2.01388e+08	1.61103e+08	1.24317e+08	2.25086e+08	1.9063e+08	1.95106e+08	2.05242e+08	2.47197e+08	3.01413e+08	2.09376e+08	1.70624e+08	1.35494e+08	2.8893e+08	2.13564e+08	3.06044e+08	2.393e+08	2.33093e+08	1.95309e+08	1.55213e+08	1.38413e+08	1.81747e+08	2.13525e+08	2.08864e+08	2.22608e+08	2.29895e+08	1.93197e+08
B8A4D7	raw	median	6.19857e+07	8.13651e+07	8.50731e+07	4.93865e+07	56463917	3.02106e+07	24033630	6.61918e+07	45792716	1.03775e+08	6.97636e+07	1.01907e+08	5.44521e+07	3.28543e+07	8.49615e+07	4.52509e+07	6.32925e+07	8.37029e+07	8.24951e+07	4.41774e+07	5.52981e+07	2.89066e+07	2.58557e+07	7.6922e+07	5.75813e+07	4.44104e+07	9.9981e+07	7.76742e+07	8.22851e+07	6.09917e+07	3.51712e+07	9.21502e+07	4.20837e+07	6.68434e+07
A0A2R8RRC9	raw	median	1.07294e+09	1.09091e+09	1.22671e+09	1280690545	7.09588e+08	1.01972e+09	8.87896e+08	749238631	1.02417e+09	1.04247e+09	855292631	1.31112e+09	9.47977e+08	8.39272e+08	1.00169e+09	1.04243e+09	1.09556e+09	1.12225e+09	1.18953e+09	1.14561e+09	6.94936e+08	9.75712e+08	9.55212e+08	8.70696e+08	1.00619e+09	9.93254e+08	1.00436e+09	9.52276e+08	1.05867e+09	1.06183e+09	8.98458e+08	1.08645e+09	9.69472e+08	1.0031e+09
E7F4T2	raw	median	1.28774e+08	1.32249e+08	1.13298e+08	182990907	1.15226e+08	1.79258e+08	1.20978e+08	1.41597e+08	1.53859e+08	1.84446e+08	162072923	1.85197e+08	1.61363e+08	1.01284e+08	1.40901e+08	1.69748e+08	1.31489e+08	1.36048e+08	1.09865e+08	1.63689e+08	1.12847e+08	1.71521e+08	1.3015e+08	1.64551e+08	1.4002e+08	1.49215e+08	1.77703e+08	1.80451e+08	1.49538e+08	1.80742e+08	1.08426e+08	1.52823e+08	1.57867e+08	1.57096e+08
F1QFV2	raw	median	568351981	5.36959e+08	546377718	5.0703e+08	460191469	466940550	5.99921e+08	5.14852e+08	6.16961e+08	493058980	514884567	6.97765e+08	638803441	6.03848e+08	4.10783e+08	6.99857e+08	5.80334e+08	5.52387e+08	5.29821e+08	4.5355e+08	4.5069e+08	4.46787e+08	6.45404e+08	5.98314e+08	5.32161e+08	5.98338e+08	4.75035e+08	5.73268e+08	5.63414e+08	7.15523e+08	6.46431e+08	4.45539e+08	6.50873e+08	5.83553e+08
F1R8U0	raw	median	1.5594e+08	121102820	151129056	149160950	136367602	1.63867e+08	1.41223e+08	1.25983e+08	1.44405e+08	1.75058e+08	1.83222e+08	1.65963e+08	1.68747e+08	1.36888e+08	1.73288e+08	115514949	1.59228e+08	1.24582e+08	1.46549e+08	1.33428e+08	1.33552e+08	1.56794e+08	1.5193e+08	1.46405e+08	1.44059e+08	1.40046e+08	1.68658e+08	2.03998e+08	1.34008e+08	1.89013e+08	1.46541e+08	1.8795e+08	1.0743e+08	1.59706e+08
Q6P0V8	raw	median	1369022137	1287477244	1411688913	1516544091	1266152219	1.31995e+09	1.17458e+09	1.20655e+09	1462655721	1481160834	1.35902e+09	1822459100	1.20879e+09	1609351247	1314160130	1574628567	1.39788e+09	1.32447e+09	1.36891e+09	1.35658e+09	1.24001e+09	1.26298e+09	1.26364e+09	1.40214e+09	1.32708e+09	1.4185e+09	1.42702e+09	1.51312e+09	1.47155e+09	1.35397e+09	1.72284e+09	1.42535e+09	1.46442e+09	1.4746e+09
F6P3G4	raw	median	1.1256e+08	172109488	2.48432e+08	2.52224e+08	176431419	186670230	179363339	2.2826e+08	247498249	2.67634e+08	213014403	254745710	1.6234e+08	167069669	163889334	228185105	1.14933e+08	1.77055e+08	2.40904e+08	2.2562e+08	1.72789e+08	1.78613e+08	1.92962e+08	2.65263e+08	1.96017e+08	2.40027e+08	2.57851e+08	2.37169e+08	2.05696e+08	1.81837e+08	1.78851e+08	1.77756e+08	2.12214e+08	2.11425e+08
Q7SZE5	raw	median	9.1431e+07	1.06283e+08	1.46871e+08	1.27042e+08	1.23445e+08	130401097	8.27148e+07	6.44354e+07	1.29379e+08	7.70808e+07	162455972	1.29432e+08	1.58298e+08	1.14944e+08	9.64351e+07	9.9743e+07	9.33586e+07	1.09337e+08	1.42421e+08	1.13642e+08	1.20896e+08	1.24773e+08	8.89859e+07	7.48809e+07	1.08537e+08	1.25474e+08	7.4263e+07	1.80877e+08	1.04511e+08	1.77309e+08	1.2305e+08	1.04595e+08	9.27619e+07	1.22855e+08
F6P731	raw	median	4.4494e+09	5.80258e+09	6.0455e+09	3.39275e+09	4136315549	3.05546e+09	1983738379	2.88014e+09	4.89612e+09	3875858809	3606490472	4.94637e+09	2.98403e+09	3.26657e+09	3.67264e+09	2257742574	4.54321e+09	5.9693e+09	5.86231e+09	3.03489e+09	4.05091e+09	2.92358e+09	2.13414e+09	3.34703e+09	3.98317e+09	4.74833e+09	3.73417e+09	4.01544e+09	3.99397e+09	3.34241e+09	3.49693e+09	3.98339e+09	2.09972e+09	3.67679e+09
Q7T3F0	raw	median	71662420	50270504	43323788	44313552	53435104	55357538	55973128	52892958	44580484	54749716	46720226	55341318	60049948	39721345	18805574	36390988	7.31733e+07	5.17149e+07	4.2011e+07	3.96395e+07	5.23318e+07	5.29682e+07	6.02167e+07	6.14673e+07	5.41903e+07	4.32348e+07	5.27483e+07	5.20179e+07	4.46856e+07	6.72619e+07	4.25225e+07	2.03967e+07	3.38439e+07	4.4589e+07
F1R2J2	raw	median	8.31283e+07	1.21803e+08	1.00063e+08	8.60881e+07	1.15718e+08	1.13293e+08	1.23573e+08	1.10152e+08	1.47388e+08	1.3653e+08	1.16058e+08	2.10678e+08	1.5434e+08	1.06352e+08	1.36038e+08	1.57956e+08	8.48808e+07	1.25303e+08	9.70306e+07	7.70077e+07	1.13329e+08	1.08403e+08	1.32942e+08	1.28009e+08	1.08363e+08	1.42939e+08	1.31539e+08	1.29218e+08	1.70113e+08	1.72876e+08	1.13852e+08	1.47548e+08	1.46901e+08	1.44373e+08
F6NP87	raw	median	3.90351e+08	6.06133e+08	4.75443e+08	5.0062e+08	4.7617e+08	5.6007e+08	4.33125e+08	455549897	3.68876e+08	450280680	5.00304e+08	453842305	5.48835e+08	5.11189e+08	5.27006e+08	5.72039e+08	3.98581e+08	6.23548e+08	4.61035e+08	4.47816e+08	4.66338e+08	5.35897e+08	4.65962e+08	5.29398e+08	4.91072e+08	3.57741e+08	4.3382e+08	5.57035e+08	3.66457e+08	6.14749e+08	5.47238e+08	5.71596e+08	5.32001e+08	4.9758e+08
Q9PUQ6	raw	median	367543757	3.23126e+08	3.93579e+08	3.86733e+08	4.12356e+08	3.28153e+08	2.64209e+08	3.19871e+08	4.10374e+08	4.80589e+08	3.67934e+08	4.89835e+08	3.01228e+08	3.25304e+08	331620802	4.36993e+08	3.75293e+08	3.3241e+08	3.81653e+08	3.45941e+08	4.03842e+08	3.13989e+08	2.8424e+08	3.71724e+08	3.51136e+08	3.97987e+08	4.6302e+08	4.09654e+08	3.95519e+08	3.37405e+08	3.48245e+08	3.5968e+08	4.06407e+08	3.8974e+08
E7F071	raw	median	6.33405e+08	6.44026e+08	5.58877e+08	6.20076e+08	6.58566e+08	6.16409e+08	4.93671e+08	4.87143e+08	6.88492e+08	6.27051e+08	5.45833e+08	6.6805e+08	6.00377e+08	5.96781e+08	5.24959e+08	7.65397e+08	6.46759e+08	6.6253e+08	5.41941e+08	5.54671e+08	6.44968e+08	5.89804e+08	5.31099e+08	5.66113e+08	5.92236e+08	6.67709e+08	6.04129e+08	6.07726e+08	5.3942e+08	6.72482e+08	6.38866e+08	5.69376e+08	7.11826e+08	6.26442e+08
Q800H6	raw	median	2.17801e+08	2.16206e+08	1.51816e+08	169099744	1.64267e+08	1.64673e+08	1.39259e+08	1.23019e+08	2.32412e+08	1.8123e+08	1.53129e+08	199659015	2.21813e+08	1.78312e+08	2.8852e+08	1.56157e+08	2.22393e+08	2.22418e+08	1.47215e+08	1.51264e+08	1.60875e+08	1.57566e+08	1.49817e+08	1.42961e+08	1.69314e+08	2.25396e+08	1.74605e+08	1.70492e+08	1.61216e+08	2.48453e+08	1.90887e+08	3.12932e+08	1.45227e+08	2.03651e+08
I3ITN9	raw	median	4579032	6626414	7679131	2.77941e+06	6241595	5.58817e+06	7.28135e+06	6231517	8.02445e+06	7.81996e+06	4.40077e+06	10058351	5755629		6.07211e+06		4.67557e+06	6.8168e+06	7.44643e+06	2.48625e+06	6.11272e+06	5.34698e+06	7.83339e+06	7.24169e+06	5.99498e+06	7.78223e+06	7.5341e+06	4.89979e+06	8.12166e+06	6.44687e+06		6.58588e+06		6.89509e+06
Q6DRC0	raw	median	2.24895e+08	2.19077e+08	2.96311e+08	2.8697e+08	336931491	2.70254e+08	2.96266e+08	2.71068e+08	3.40218e+08	2.6606e+08	2.53247e+08	2.60199e+08	3.46123e+08	3.02917e+08	2.78555e+08	3.18732e+08	2.29636e+08	2.25372e+08	2.87332e+08	2.56701e+08	3.29975e+08	2.5859e+08	3.18728e+08	3.1501e+08	2.77668e+08	3.29948e+08	2.56334e+08	2.81964e+08	2.10099e+08	3.87692e+08	3.24279e+08	3.02124e+08	2.96424e+08	2.98608e+08
Q6NYV1	raw	median	748429826	8.32761e+08	9.66591e+08	9.90296e+08	9.14575e+08	9.70083e+08	6.93926e+08	7.22412e+08	9.53033e+08	927479687	853535873	1.05689e+09	8.33842e+08	9.16095e+08	8.29264e+08	9.91535e+08	7.64209e+08	8.56688e+08	9.373e+08	8.85842e+08	8.95692e+08	9.28213e+08	7.46536e+08	8.3952e+08	8.5675e+08	9.24265e+08	8.93575e+08	9.5032e+08	8.53393e+08	9.33985e+08	9.80698e+08	8.99429e+08	9.22137e+08	9.19725e+08
F1RCB2	raw	median	3.50374e+08	297924455	266735493	3.25706e+08	2.45489e+08	2.28773e+08	269641675	2.58968e+08	264907767	271485607	2.66185e+08	310363098	2.39784e+08	1.82148e+08	2.59438e+08	2.25429e+08	3.57761e+08	3.06484e+08	2.58653e+08	2.91351e+08	2.40421e+08	2.18899e+08	2.90085e+08	3.00948e+08	2.83075e+08	2.56911e+08	2.61561e+08	2.96368e+08	2.50604e+08	2.68582e+08	1.94993e+08	2.81389e+08	2.09651e+08	2.52507e+08
A0A2R8QPG3	raw	median	4.02824e+08	3.35038e+08	3.1663e+08	4.17052e+08	3.46758e+08	2.94878e+08	2.38197e+08	2.20476e+08	3.49142e+08	342842941	3.56074e+08	413571837	3.8803e+08	335120363	3.16719e+08	4.13708e+08	4.11316e+08	3.44665e+08	3.07036e+08	3.73062e+08	3.39598e+08	2.82151e+08	2.56256e+08	2.56217e+08	3.21288e+08	3.38603e+08	3.3031e+08	3.9645e+08	3.33941e+08	4.34632e+08	3.58753e+08	3.43517e+08	3.84753e+08	3.6512e+08
A0A2R8QGP7	raw	median	2.73946e+07	2.41262e+07	2.58608e+07	1.83162e+07	3.33508e+07	1.88251e+07	2.33835e+07	2.75506e+07	2.31704e+07	1.81718e+07	18179842	1.39092e+07	3.10475e+07	1.80038e+07	2.17722e+07	2.04536e+07	2.79722e+07	2.48194e+07	2.50771e+07	1.63842e+07	3.26622e+07	1.80126e+07	2.51563e+07	3.20168e+07	2.52626e+07	2.2471e+07	1.75075e+07	2.02413e+07	1.1231e+07	3.47763e+07	1.92734e+07	2.36144e+07	1.9022e+07	2.10171e+07
Q8UVK2	raw	median	6.55639e+07	5.21898e+07	9.25616e+07	8.56664e+07	3.3835e+07	6.71308e+07	45107181	4.982e+07	8.6774e+07	6.70441e+07	5.89358e+07	7.51375e+07	6.14749e+07	5.42099e+07	7.1813e+07	5.13047e+07	6.69462e+07	5.36893e+07	8.97567e+07	7.66305e+07	3.31364e+07	6.42333e+07	4.8527e+07	5.78962e+07	6.13519e+07	8.41547e+07	6.45933e+07	6.56186e+07	6.06701e+07	6.88579e+07	5.80328e+07	7.78891e+07	4.77138e+07	6.59413e+07
U3JAV8	raw	median	8.27582e+07	8.54823e+07	9.77366e+07	1.16397e+08	2.12333e+08	6.61897e+07	6.57193e+07	7.23333e+07	7.43e+07	6.80182e+07	5.79422e+07	9.96908e+07	9.55583e+07	6.98307e+07	6.70237e+07	6.56786e+07	8.4503e+07	8.79384e+07	9.47749e+07	1.04119e+08	2.07948e+08	6.33329e+07	7.07018e+07	8.40591e+07	9.96722e+07	7.20572e+07	6.55317e+07	6.45123e+07	8.04958e+07	1.07035e+08	7.47552e+07	7.26947e+07	6.10817e+07	7.47704e+07
Q6NWK4	raw	median	760186377	7.46404e+08	6.89083e+08	6.28543e+08	6.78619e+08	6.88436e+08	690935325	657150066	8.39106e+08	758559473	7.36984e+08	855103910	7.2373e+08	582649894	5.96765e+08	8.41228e+08	7.76213e+08	7.6785e+08	6.68201e+08	5.62245e+08	6.64607e+08	6.58722e+08	7.43319e+08	7.63679e+08	7.00605e+08	8.13777e+08	7.3083e+08	8.20553e+08	6.90458e+08	8.10649e+08	6.23738e+08	6.47258e+08	7.8235e+08	7.39952e+08
Q6PHD8	raw	median	4.6585e+08	5.14804e+08	495111970	4.72975e+08	4.42141e+08	446899446	4.53344e+08	3.92221e+08	4.80959e+08	4.43329e+08	486134618	5.20198e+08	4.71518e+08	4.99758e+08	4.66198e+08	4.69787e+08	4.75671e+08	5.29595e+08	4.80109e+08	4.23087e+08	4.33012e+08	4.27611e+08	4.87714e+08	4.55803e+08	4.64075e+08	4.66441e+08	4.27123e+08	5.41258e+08	4.20037e+08	5.28147e+08	5.35001e+08	5.05644e+08	4.36906e+08	4.8257e+08
A0A0R4IPQ7	raw	median	4.54017e+08	4.6286e+08	446418845	441047878	4.18113e+08	3.46432e+08	381041656	3.95312e+08	4.1198e+08	3.89007e+08	4.27785e+08	649693377	4.93433e+08	513473536	4.84968e+08	524614325	4.63589e+08	4.76159e+08	4.32891e+08	3.94527e+08	4.0948e+08	3.3148e+08	4.0993e+08	4.59396e+08	4.22182e+08	3.99544e+08	3.74786e+08	4.76292e+08	5.24598e+08	5.52694e+08	5.49684e+08	5.26002e+08	4.87896e+08	4.86437e+08
Q5TZG5	raw	median	1.10545e+08	1.35681e+08	205444651	2.2113e+08	1.63403e+08	1.44079e+08	1.20966e+08	127898450	2.30198e+08	2.11019e+08	1.72952e+08	2.39004e+08	1.16276e+08	1.35588e+08	1.41671e+08	2.02137e+08	1.12876e+08	1.39579e+08	1.99219e+08	1.97806e+08	1.6003e+08	1.3786e+08	1.30137e+08	1.48632e+08	1.53267e+08	2.23249e+08	2.03305e+08	1.92563e+08	1.92985e+08	1.30241e+08	1.45149e+08	1.53658e+08	1.87989e+08	1.78642e+08
A5PN55	raw	median	3.65089e+08	354362157	2.65904e+08	3.76063e+08	3.61294e+08	269697231	2.15689e+08	2.54302e+08	3.0207e+08	2.4645e+08	296157793	385131288	2.4069e+08	343092371	2.57117e+08	226875488	3.72786e+08	3.64544e+08	2.57847e+08	3.36397e+08	3.53834e+08	2.58057e+08	2.32042e+08	2.95526e+08	3.08879e+08	2.92952e+08	2.3744e+08	3.2974e+08	3.10976e+08	2.69597e+08	3.67287e+08	2.78871e+08	2.10996e+08	2.87232e+08
F1Q953	raw	median	1.05639e+08	6.95215e+07	91698709	1.17146e+08	8.38663e+07	5.56777e+07	9.20483e+07	3.2374e+08	1.00276e+08	1.14783e+08	9.06268e+07	1.53942e+08	1.18285e+08	95359253	9.21365e+07	1.02653e+08	1.07866e+08	7.1519e+07	8.892e+07	1.0479e+08	8.21347e+07	5.32746e+07	9.9027e+07	3.7622e+08	1.22969e+08	9.72491e+07	1.10587e+08	1.00903e+08	1.24301e+08	1.32491e+08	1.02084e+08	9.99323e+07	9.5468e+07	1.07877e+08
Q5PR98	raw	median	5.81711e+08	6.63527e+08	730274911	7.24156e+08	7.48334e+08	7.16547e+08	5.76172e+08	5.59716e+08	737177553	7.24205e+08	530772793	8.61619e+08	6.97532e+08	5.43659e+08	6.79959e+08	6.99436e+08	5.93975e+08	6.82592e+08	7.08145e+08	6.47774e+08	7.32883e+08	6.8562e+08	6.19855e+08	6.5045e+08	6.65162e+08	7.14925e+08	6.97731e+08	5.90958e+08	6.95718e+08	7.81305e+08	5.81998e+08	7.37491e+08	6.50482e+08	6.81326e+08
A0A140LGK1	raw	median	1.93711e+08	1.51545e+08	1.40494e+08	1.20865e+08	1.52005e+08	1.07005e+08	1.45275e+08	1.23312e+08	1.23585e+08	8.7956e+07	1.13073e+08	103678895	4.87173e+07	1.17435e+08	6.90854e+07	7.82284e+07	1.97795e+08	1.55899e+08	1.36237e+08	1.08117e+08	1.48866e+08	1.02386e+08	1.56289e+08	1.43302e+08	1.43611e+08	1.19854e+08	8.47407e+07	1.25895e+08	8.3716e+07	5.45682e+07	1.25716e+08	7.49308e+07	7.27531e+07	9.27718e+07
F1QFK2	raw	median																									#DIV/0!									#DIV/0!
F1Q9K1	raw	median	1.67632e+08	1.57693e+08	1.85254e+08	2.22985e+08	1.63035e+08	1.31155e+08	1.13771e+08	1.5022e+08	1.69791e+08	1.70755e+08	2.15723e+08	222985217	1.765e+08	1.45005e+08	2.08066e+08	1.65507e+08	1.71166e+08	1.62224e+08	1.7964e+08	1.99466e+08	1.59669e+08	1.25494e+08	1.22396e+08	1.74572e+08	1.61828e+08	1.64666e+08	1.64513e+08	2.40185e+08	1.8005e+08	1.97698e+08	1.5523e+08	2.25671e+08	1.53923e+08	1.85242e+08
A0A2R8Q3D1	raw	median	126750183	1.07436e+08	84995206	1.40015e+08	1.01681e+08	124962639	6.67655e+07	86396344	9.78022e+07	108174623	8.87115e+07	98390334	84965066	2.28583e+08	1.08193e+08	9.80164e+07	1.29422e+08	1.10523e+08	8.24196e+07	1.25247e+08	9.95819e+07	1.19569e+08	7.18273e+07	1.00402e+08	1.04874e+08	9.485e+07	1.0422e+08	9.87707e+07	7.94457e+07	9.51693e+07	2.44703e+08	1.17347e+08	9.11561e+07	1.15708e+08
F1R5C0	raw	median	5.21751e+08	615065938	602009120	687027475	7.00765e+08	6.69245e+08	449519274	472569536	598545422	6.47185e+08	6.32755e+08	6.83001e+08	7.08485e+08	6.11316e+08	5.7503e+08	6.72821e+08	5.32751e+08	6.32738e+08	5.83766e+08	6.14561e+08	6.86296e+08	6.4036e+08	4.836e+08	5.49177e+08	5.90406e+08	5.80478e+08	6.23526e+08	7.04505e+08	5.51492e+08	7.93573e+08	6.54426e+08	6.23684e+08	6.25729e+08	6.44677e+08
F1RCY6	raw	median	4.89748e+07	53707602	6.0298e+07	4.22573e+07	6.25196e+07	64124978	4.83643e+07	4.12809e+07	7.57245e+07	6.09905e+07	4.72535e+07	8.92562e+07	50826680	4.66236e+07	5.0837e+07	5.51673e+07	5.00073e+07	5.52507e+07	5.84708e+07	3.78001e+07	6.12287e+07	6.13573e+07	5.20311e+07	4.79729e+07	5.30149e+07	7.34387e+07	5.8761e+07	5.26117e+07	7.20703e+07	5.69309e+07	4.99115e+07	5.51384e+07	5.13061e+07	5.87711e+07
F1QCR7	raw	median	162029282	2.35032e+08	2.63121e+08	2.45866e+08	1.67024e+08	2.45931e+08	182764989	2.17333e+08	2.18666e+08	257061639	2.21145e+08	2.19379e+08	182710628	2.28276e+08	2.28822e+08	2.47418e+08	1.65445e+08	2.41785e+08	2.55148e+08	2.19932e+08	1.63576e+08	2.35316e+08	1.96621e+08	2.52564e+08	2.16299e+08	2.12066e+08	2.47665e+08	2.46221e+08	1.77139e+08	2.04654e+08	2.44374e+08	2.48183e+08	2.30101e+08	2.263e+08
A4IGC8	raw	median	1.48136e+08	1.57038e+08	1.27209e+08	1.58472e+08	1.44997e+08	1.33059e+08	1.13142e+08	1.16902e+08	1.52825e+08	1.54622e+08	1.23915e+08	160407549	1.47219e+08	1.3671e+08	1.35536e+08	1.12304e+08	1.5126e+08	1.6155e+08	1.23354e+08	1.41757e+08	1.42003e+08	1.27316e+08	1.2172e+08	1.35852e+08	1.38101e+08	1.48212e+08	1.4897e+08	1.37966e+08	1.29522e+08	1.649e+08	1.46351e+08	1.47004e+08	1.04443e+08	1.40921e+08
A0A0R4IPH8	raw	median	1.94864e+08	2.06501e+08	228420744	1.4998e+08	145948164	163619677	1.61646e+08	1.65215e+08	1.65634e+08	1.91864e+08	1.69782e+08	2.49171e+08	1.40021e+08	1.58222e+08	1.49846e+08	1.58863e+08	1.98973e+08	2.12434e+08	2.21499e+08	1.34161e+08	1.42935e+08	1.56558e+08	1.73901e+08	1.91997e+08	1.79057e+08	1.60634e+08	1.8485e+08	1.89034e+08	2.01194e+08	1.56837e+08	1.6938e+08	1.62524e+08	1.47744e+08	1.71525e+08
P62084	raw	median	1.30219e+09	1.27298e+09	1.2498e+09	1.64079e+09	1.13856e+09	1.29249e+09	1.26272e+09	1.08043e+09	1.41209e+09	1390003386	1033330262	1837847471	1.52916e+09	1.18512e+09	1.24865e+09	1.84513e+09	1.32965e+09	1.30955e+09	1.21193e+09	1.46773e+09	1.11505e+09	1.2367e+09	1.35846e+09	1.25558e+09	1.28558e+09	1.36947e+09	1.33919e+09	1.1505e+09	1.48398e+09	1.71281e+09	1.26869e+09	1.3543e+09	1.71599e+09	1.42437e+09
E9QJK5	raw	median	7.56664e+07	4.26346e+07	8.72613e+07	7.81022e+07	3.75681e+07	6.87338e+07	5.84832e+07	8.12378e+07	7.95242e+07	6.66935e+07	5.86088e+07	8.43699e+07	5.64003e+07	7.15309e+07	61317980	1.30348e+08	7.72617e+07	4.38596e+07	8.4617e+07	6.98642e+07	3.67924e+07	6.57671e+07	6.29171e+07	9.44071e+07	6.69358e+07	7.71237e+07	6.42555e+07	6.52546e+07	6.81248e+07	6.31739e+07	7.65752e+07	6.65062e+07	1.21225e+08	7.52799e+07
Q568B3	raw	median	1.13188e+08	9.04338e+07	9.89462e+07	141834645	1.23377e+08	1.30071e+08	9.58602e+07	5.95527e+07	87805819	1.08482e+08	9.30238e+07	1.45882e+08	1.06932e+08	1.06344e+08	96628787	139205540	1.15575e+08	9.30322e+07	9.59478e+07	1.26874e+08	1.2083e+08	1.24457e+08	1.03128e+08	6.92066e+07	1.06131e+08	8.51553e+07	1.04517e+08	1.03572e+08	1.17793e+08	1.19775e+08	1.13843e+08	1.04805e+08	1.29462e+08	1.09865e+08
Q5RKM3	raw	median	7.17219e+08	541568501	734848734	7.23977e+08	7.27686e+08	770566264	5.31495e+08	569135193	7.83686e+08	8.4134e+08	793817508	939601160	7.49067e+08	5.92781e+08	7.52789e+08	7.65786e+08	7.3234e+08	5.57129e+08	7.12581e+08	6.47614e+08	7.12661e+08	7.37308e+08	5.71791e+08	6.61396e+08	6.66602e+08	7.6003e+08	8.10584e+08	8.8383e+08	7.58685e+08	8.39029e+08	6.34584e+08	8.16484e+08	7.12188e+08	7.76927e+08
A0A0G2KML7	raw	median	7048537	10580168	19886556	16979336	14320460		7.52295e+06	15364051	20622092	18615962	21563264	8261750	7733610	12864329	13653733		7.19714e+06	1.08842e+07	1.92839e+07	1.51884e+07	1.40248e+07		8.09331e+06	1.78547e+07	1.32181e+07	1.99996e+07	1.79354e+07	2.40084e+07	6.67099e+06	8.66241e+06	1.37715e+07	1.4809e+07		1.51225e+07
Q6PHK4	raw	median	7.69598e+08	9.47667e+08	882969964	5.49907e+08	7.471e+08	7.16377e+08	867653632	902977067	9.32443e+08	732549736	821016409	970790474	5.57934e+08	1013091166	805814747	6.76499e+08	7.85823e+08	9.74896e+08	8.56213e+08	4.91904e+08	7.31674e+08	6.85457e+08	9.33435e+08	1.04936e+09	8.13595e+08	9.04296e+08	7.05771e+08	9.14113e+08	7.83869e+08	6.24942e+08	1.08453e+09	8.73996e+08	6.2915e+08	8.15084e+08
A0A0R4IPV5	raw	median	1.79423e+09	1.83568e+09	1.49588e+09	1823400957	1.78834e+09	1.54189e+09	2.04364e+09	1853808809	1.6613e+09	1.43633e+09	1675487182	2016255998	1.65336e+09	1.73913e+09	1502884827	2.00468e+09	1.83206e+09	1.88843e+09	1.45055e+09	1.63107e+09	1.75142e+09	1.47534e+09	2.19858e+09	2.15432e+09	1.79772e+09	1.61116e+09	1.38383e+09	1.86547e+09	1.62804e+09	1.85193e+09	1.86177e+09	1.63005e+09	1.86437e+09	1.71208e+09
B6IDE7	raw	median	3.2981e+07	3.95501e+07	4.59038e+07	5.14995e+07	3.68163e+07	5.6955e+07	3.47668e+07	3.24389e+07	3.46408e+07	4.1982e+07	3.04977e+07	3.15114e+07	3.32401e+07	3.59212e+07	40779736	48603105	3.36763e+07	4.06864e+07	4.45128e+07	4.60675e+07	3.60561e+07	5.44967e+07	3.74027e+07	3.76974e+07	4.13245e+07	3.35952e+07	4.04473e+07	3.39559e+07	2.5444e+07	3.72322e+07	3.84544e+07	4.42302e+07	4.52013e+07	3.73201e+07
F1QBG4	raw	median	4.9359e+06	4326338	4.81942e+06	6.78102e+06	5533962	7.6198e+06	3858035	6.15581e+06	6.95945e+06	9.8075e+06	5.62403e+06	7.3652e+06	8.43557e+06	5303230	8.11076e+06	9.68921e+06	5.03996e+06	4.45064e+06	4.67338e+06	6.06577e+06	5.4197e+06	7.29092e+06	4.15053e+06	7.15371e+06	5.53058e+06	6.74937e+06	9.44898e+06	6.26175e+06	5.94707e+06	9.44867e+06	5.67721e+06	8.79702e+06	9.01105e+06	7.66764e+06
A0A2R8PVJ3	raw	median	2359919325	2165325002	2157979754	623035670	6.76723e+08	7.21742e+08	1779354725	1.73937e+09	6.67437e+08	7.3195e+08	2.16911e+09	2447974614	2.20342e+09	2076927968	668875367	629204301	2.40967e+09	2.22754e+09	2.09259e+09	5.57319e+08	6.62751e+08	6.9059e+08	1.91426e+09	2.02134e+09	1.57201e+09	6.4729e+08	7.05193e+08	2.41507e+09	1.97663e+09	2.46805e+09	2.22339e+09	7.2547e+08	5.85166e+08	1.46828e+09
F1Q740	raw	median	1.53389e+08	1.71553e+08	1.71135e+08	2.1788e+08	261176257	138734885	1.30773e+08	1.26275e+08	2.37356e+08	2.46453e+08	2.11531e+08	276456226	1.63274e+08	166210281	2.32583e+08	1.77994e+08	1.56623e+08	1.76482e+08	1.65949e+08	1.94898e+08	2.55784e+08	1.32747e+08	1.40688e+08	1.46745e+08	1.71239e+08	2.30192e+08	2.37444e+08	2.35517e+08	2.23226e+08	1.82883e+08	1.77931e+08	2.52262e+08	1.65536e+08	2.13124e+08
A5PMP0	raw	median	1.21675e+08	2.21754e+08	1.14762e+08	8.99012e+07	1.23537e+08	1.15034e+08	1.32221e+08	1.00981e+08	82934043	9.13048e+07	8.62134e+07	133315018	1.36449e+08	1.17169e+08	1.15644e+08	1.19527e+08	1.24241e+08	2.28126e+08	1.11285e+08	8.04186e+07	1.20987e+08	1.10069e+08	1.42246e+08	1.17351e+08	1.2934e+08	8.04306e+07	8.79671e+07	9.59893e+07	1.07646e+08	1.52836e+08	1.25432e+08	1.25429e+08	1.11161e+08	1.10861e+08
Q90X41	raw	median	2.15056e+08	1.81588e+08	1.92875e+08	1.83999e+08	2.17043e+08	2.02244e+08	1.93041e+08	2.13162e+08	2.54956e+08	281802577	2.71137e+08	4.01274e+08	2.72783e+08	207988512	2.42021e+08	2.55448e+08	2.1959e+08	1.86806e+08	1.8703e+08	1.64591e+08	2.12562e+08	1.93515e+08	2.07676e+08	2.47717e+08	2.02436e+08	2.4726e+08	2.71501e+08	3.01882e+08	3.24011e+08	3.05544e+08	2.22656e+08	2.62499e+08	2.37569e+08	2.71615e+08
A2BGE5	raw	median	3.30963e+08	3.53579e+08	4.51239e+08	3.91986e+08	299077715	4.09022e+08	297673697	3.30803e+08	373936769	411330508	4.07664e+08	4.85569e+08	3.58841e+08	3.01059e+08	3.83802e+08	428308409	3.3794e+08	3.63738e+08	4.37566e+08	3.5064e+08	2.92903e+08	3.91368e+08	3.20242e+08	3.84429e+08	3.59853e+08	3.62649e+08	3.96294e+08	4.5389e+08	3.92075e+08	4.01938e+08	3.22289e+08	4.16276e+08	3.98331e+08	3.92968e+08
F1QGG3	raw	median	90380892	8.67476e+07	5.81508e+07	103996722	8.15354e+07	6.57872e+07	8.092e+07	88583912	8.09632e+07	7.66869e+07	7.68123e+07	8.77293e+07	3.93139e+07	7.29704e+07	8.0491e+07	9.05599e+07	9.22864e+07	8.924e+07	5.63886e+07	9.30274e+07	7.98519e+07	6.29477e+07	8.70549e+07	1.02944e+08	8.29676e+07	7.85193e+07	7.38836e+07	8.55222e+07	7.08375e+07	4.40355e+07	7.81163e+07	8.73014e+07	8.42215e+07	7.53047e+07
E7FC99	raw	median																									#DIV/0!									#DIV/0!
A0A2R8RKV0	raw	median	9.51937e+07	7.67439e+07	140423507	7.48727e+07	1.05357e+08	7.55523e+07	5.11138e+07	49650028	7.48648e+07	215880453	9.67461e+07	161729012	6.78158e+07	9.781e+07	8.65558e+07	1.31584e+08	9.72007e+07	7.89489e+07	1.36168e+08	6.69753e+07	1.03181e+08	7.22914e+07	5.4989e+07	5.76987e+07	8.34317e+07	7.26049e+07	2.07989e+08	1.07716e+08	1.30589e+08	7.59604e+07	1.04708e+08	9.38794e+07	1.22374e+08	1.14478e+08
Q5BLE6	raw	median	229056885	2.49516e+08	242355211	1.44736e+08	2.86093e+08	2.63969e+08	2.13465e+08	1.3842e+08	2.72354e+08	2.73985e+08	2.00545e+08	3.03935e+08	1.53699e+08	2.03653e+08	238241981	208043100	2.33886e+08	2.56685e+08	2.35011e+08	1.2947e+08	2.80186e+08	2.52576e+08	2.29649e+08	1.60858e+08	2.2229e+08	2.64133e+08	2.63969e+08	2.23285e+08	2.45414e+08	1.72158e+08	2.18014e+08	2.584e+08	1.93482e+08	2.29857e+08
A0A0R4IJP7	raw	median	4.71395e+07	7.59461e+07	69731423	6.10573e+07	4.11347e+07	5.16405e+07	4.28661e+07	5.86163e+07	8.30005e+07	9.62906e+07	8.82069e+07	6.53624e+07	7.72384e+07	4.59189e+07	7.44653e+07	6.11254e+07	4.81333e+07	7.81282e+07	6.76184e+07	5.46171e+07	4.02854e+07	4.94116e+07	4.6116e+07	6.81184e+07	5.65535e+07	8.04951e+07	9.27706e+07	9.82089e+07	5.27772e+07	8.65146e+07	4.91571e+07	8.07659e+07	5.68472e+07	7.46921e+07
E9QI17	raw	median																									#DIV/0!									#DIV/0!
F1QM02	raw	median	9.53279e+08	8.14746e+08	818184690	934137989	8.97834e+08	926152001	7.38843e+08	737172474	7.97996e+08	6.66098e+08	7.70339e+08	1077395697	550106228	830248174	7.31203e+08	9.95543e+08	9.73377e+08	8.38155e+08	7.93391e+08	8.35607e+08	8.79296e+08	8.86178e+08	7.94859e+08	8.56674e+08	8.57192e+08	7.73908e+08	6.41749e+08	8.57689e+08	8.69948e+08	6.16173e+08	8.88797e+08	7.93071e+08	9.25864e+08	7.959e+08
O42363	raw	median	1211264421	1.54934e+09	1484523643	1114483322	1.47298e+09	1192468469	7.97741e+08	560643521	1.89449e+09	1993720533	9.93123e+08	1999014022	1281393525	1.05369e+09	1036404885	7.17798e+08	1.2368e+09	1.59385e+09	1.43954e+09	9.9693e+08	1.44257e+09	1.141e+09	8.58222e+08	6.51528e+08	1.17005e+09	1.8373e+09	1.92084e+09	1.10573e+09	1.61411e+09	1.43529e+09	1.128e+09	1.1241e+09	6.67558e+08	1.35412e+09
F1R133	raw	median			12107491					49109880	94859506		12881806	46242640			11194935				1.17406e+07					5.7071e+07	3.44058e+07	9.19961e+07		1.43425e+07	3.73388e+07			1.21422e+07		3.89549e+07
Q6PC44	raw	median	7.52682e+08	7.62931e+08	6.89493e+08	7.85976e+08	7.75203e+08	731636795	6.59257e+08	543917849	6.75145e+08	642949451	644718464	828097092	561550200	5.6179e+08	5.26913e+08	7.40858e+08	7.68551e+08	7.84851e+08	6.686e+08	7.03073e+08	7.59197e+08	7.00058e+08	7.09239e+08	6.32091e+08	7.15707e+08	6.54765e+08	6.19446e+08	7.17824e+08	6.68651e+08	6.28992e+08	6.01408e+08	5.71495e+08	6.89005e+08	6.43948e+08
E7EXE8	raw	median	175760839	1.93898e+08	1.13039e+08	1.6246e+08	1.52642e+08	1.28137e+08	1.54657e+08	1.15279e+08	1.13092e+08	1.5197e+08	1.05856e+08	1.84627e+08	152803155	116706039	1.2171e+08	1.81219e+08	1.79466e+08	1.9947e+08	1.09613e+08	1.45324e+08	1.49491e+08	1.22606e+08	1.66382e+08	1.33967e+08	1.5079e+08	1.09678e+08	1.46414e+08	1.17859e+08	1.49078e+08	1.71155e+08	1.24936e+08	1.32008e+08	1.68535e+08	1.39958e+08
A0A0R4IRM1	raw	median	1.39553e+08	1.52827e+08	1.82251e+08	150134585	1.32672e+08	134932099	1.50297e+08	1.26015e+08	166683639	1.66031e+08	1.49059e+08	136584360	135285786	1.28795e+08	1.7148e+08	147199502	1.42496e+08	1.57218e+08	1.76728e+08	1.34299e+08	1.29933e+08	1.29108e+08	1.61692e+08	1.46443e+08	1.4724e+08	1.61652e+08	1.59961e+08	1.65961e+08	1.10286e+08	1.51533e+08	1.37878e+08	1.85989e+08	1.36897e+08	1.5127e+08
Q5RH26	raw	median	9.42128e+08	9.6055e+08	1.06334e+09	1.20395e+09	1.06445e+09	1.14468e+09	864880424	7.97338e+08	1.13593e+09	1.09956e+09	9.52488e+08	1.30323e+09	1.00077e+09	9.60961e+08	8.68315e+08	9.79424e+08	9.61991e+08	9.88148e+08	1.03112e+09	1.07696e+09	1.04247e+09	1.09528e+09	9.30452e+08	9.26592e+08	1.00663e+09	1.10164e+09	1.05937e+09	1.06049e+09	1.0523e+09	1.12096e+09	1.02873e+09	9.41784e+08	9.10873e+08	1.03452e+09
Q6PE25	raw	median	1.51453e+09	1.59719e+09	1506006601	1.65157e+09	1.47364e+09	1.54732e+09	1434132304	1.40366e+09	1467473350	1.59537e+09	1.42951e+09	1.59686e+09	1615690838	1.33785e+09	1756128230	1.34878e+09	1.54646e+09	1.64308e+09	1.46037e+09	1.47736e+09	1.44321e+09	1.48053e+09	1.54286e+09	1.6312e+09	1.52813e+09	1.42318e+09	1.53705e+09	1.5916e+09	1.28939e+09	1.80973e+09	1.43219e+09	1.90472e+09	1.25438e+09	1.53028e+09
F1QQ04	raw	median	2.97968e+08	3.07731e+08	5.77917e+08	3.3805e+08	3.5287e+08	3.41515e+08	2.81034e+08	2.57952e+08	3.64619e+08	3.80842e+08	4.15342e+08	4.23301e+08	3.97998e+08	4.01822e+08	4.09066e+08	4.1855e+08	3.0425e+08	3.16573e+08	5.60404e+08	3.02393e+08	3.45584e+08	3.26775e+08	3.02341e+08	2.99768e+08	3.44761e+08	3.53613e+08	3.6692e+08	4.62438e+08	3.41796e+08	4.45797e+08	4.30159e+08	4.43677e+08	3.89256e+08	4.04207e+08
B7ZDA6	raw	median	2.14219e+08	2.28181e+08	1.66946e+08	175720340	1.51572e+08	2.13856e+08	1.57369e+08	1.99846e+08	1.86814e+08	170327333	2.07203e+08	213664273	2.47309e+08	1.98104e+08	2.2112e+08	1.94063e+08	2.18735e+08	2.34737e+08	1.61887e+08	1.57186e+08	1.48442e+08	2.04626e+08	1.693e+08	2.32242e+08	1.90894e+08	1.81175e+08	1.64101e+08	2.30698e+08	1.72524e+08	2.7701e+08	2.12074e+08	2.39829e+08	1.8048e+08	2.07236e+08
Q6NYE1	raw	median	246764569	2.61244e+08	2.41288e+08	1.93124e+08	221034559	2.81344e+08	2.16368e+08	2.15181e+08	2.5244e+08	205711977	2.79664e+08	233269629	226653672	1.7215e+08	2.25136e+08	2.00116e+08	2.51967e+08	2.6875e+08	2.33976e+08	1.72754e+08	2.16471e+08	2.69201e+08	2.32772e+08	2.50063e+08	2.36994e+08	2.4482e+08	1.98192e+08	3.11376e+08	1.88355e+08	2.53875e+08	1.8429e+08	2.44185e+08	1.8611e+08	2.264e+08
R4GDP5	raw	median	7.47582e+08	6.11124e+08	5.28555e+08	598261257	5.42969e+08	5.39295e+08	6.43184e+08	524326196	6.21522e+08	6.05435e+08	4.74416e+08	7.26987e+08	5.2827e+08	7.06381e+08	547411592	5.42449e+08	7.63343e+08	6.28683e+08	5.12538e+08	5.35158e+08	5.31758e+08	5.16018e+08	6.91947e+08	6.09323e+08	5.98596e+08	6.02761e+08	5.83303e+08	5.28211e+08	5.87009e+08	5.91715e+08	7.56195e+08	5.93729e+08	5.04483e+08	5.93426e+08
E7FAU1	raw	median	336302400	310299056	365489856	460980976	334639184	327794336	285886944	272483896	360608656	343583008	286051040	338137440	304931104	315786864	137861488	363449296	3.43393e+08	3.19215e+08	3.54414e+08	4.12358e+08	3.2773e+08	3.13646e+08	3.07562e+08	3.16656e+08	3.36872e+08	3.49723e+08	3.31023e+08	3.18487e+08	2.73031e+08	3.41553e+08	3.38056e+08	1.49526e+08	3.38011e+08	3.04926e+08
A0A1D5NS76	raw	median	4.32322e+06	4.37661e+06	1.08317e+07	5.05894e+06	9.14287e+06	1.08293e+07	3.64886e+06	3.72161e+06	2.35751e+07	1.63107e+07	3.67875e+06	7.49517e+06	7.98053e+06	9.4149e+06	7.03015e+06	5402209	4.41436e+06	4.50236e+06	1.05034e+07	4.52533e+06	8.9541e+06	1.03619e+07	3.9255e+06	4.32491e+06	6.43899e+06	2.28635e+07	1.57145e+07	4.09589e+06	6.05201e+06	8.93898e+06	1.00788e+07	7.62498e+06	5.0241e+06	1.00491e+07
Q5TZ27	raw	median	4.22172e+08	4.83578e+08	555286597	612806453	491126866	5.96155e+08	4.90594e+08	4.95284e+08	556338778	5.11981e+08	5.06911e+08	689814172	538324640	4.0952e+08	544051940	646819758	4.31072e+08	4.97472e+08	5.3846e+08	5.48169e+08	4.80986e+08	5.70424e+08	5.27788e+08	5.75573e+08	5.21243e+08	5.39545e+08	4.93265e+08	5.6439e+08	5.56994e+08	6.02977e+08	4.38399e+08	5.90085e+08	6.01548e+08	5.484e+08
E7F983	raw	median	6.71013e+07	61205713	2.39843e+07	2.26985e+07	4.36975e+07	3.4945e+07	3.28617e+07	3.30512e+07	3.81606e+07	3.7579e+07	5.23106e+07	2.23334e+07	2.91529e+07	2.5346e+07	2.77856e+07	12644847	6.8516e+07	6.29643e+07	2.32575e+07	2.03043e+07	4.27952e+07	3.34368e+07	3.53531e+07	3.84091e+07	4.06295e+07	3.70087e+07	3.62053e+07	5.82423e+07	1.80332e+07	3.26541e+07	2.71334e+07	3.01366e+07	1.17598e+07	3.13967e+07
Q7T3G4	raw	median	8.73618e+08	1.12313e+09	1027596274	875599417	1.1115e+09	9.42524e+08	8.6995e+08	8.36761e+08	1158026254	8.89851e+08	9.92207e+08	9.38781e+08	689395298	9.39583e+08	9.51267e+08	7.42153e+08	8.92037e+08	1.1554e+09	9.96457e+08	7.83243e+08	1.08855e+09	9.01844e+08	9.35905e+08	9.72406e+08	9.65731e+08	1.12307e+09	8.57322e+08	1.10472e+09	7.58023e+08	7.72191e+08	1.00584e+09	1.03176e+09	6.90209e+08	9.17891e+08
A0A0R4J7C3	raw	median		11293958					9048122	7729558		11016200			9569814					1.16185e+07					9.73411e+06	8.98258e+06	1.01117e+07		1.06135e+07			1.07191e+07				1.06663e+07
F1QAJ7	raw	median	2.20755e+09	1944737684	2119384663	2.25029e+09	2.03495e+09	1938357273	1647208199	1.64501e+09	2.22618e+09	2235096688	1688771348	2251150308	1.86113e+09	2335990459	1.73432e+09	2391856768	2.25409e+09	2.00061e+09	2.05516e+09	2.01293e+09	1.99293e+09	1.8547e+09	1.77209e+09	1.91167e+09	1.98177e+09	2.15898e+09	2.15339e+09	1.88026e+09	1.8177e+09	2.08466e+09	2.50072e+09	1.88106e+09	2.22445e+09	2.08765e+09
F1QD27	raw	median	1.24889e+08	1.14727e+08	8.34495e+07	7.8716e+07	6.39919e+07	7.47145e+07	9.12488e+07	9.71784e+07	7.81535e+07	1.03119e+08	8.81557e+07	9.64344e+07	1.24423e+08	9.62844e+07	91241294	105205643	1.27522e+08	1.18024e+08	8.09207e+07	7.04132e+07	6.26707e+07	7.14897e+07	9.81668e+07	1.12932e+08	9.27673e+07	7.57944e+07	9.93497e+07	9.81519e+07	7.78665e+07	1.39366e+08	1.03074e+08	9.89613e+07	9.78422e+07	9.88008e+07
Q6NWK1	raw	median	447602627	497766967	496391861	4.16579e+08	477626299	476377852	4.21931e+08	3.91628e+08	4.55401e+08	487853527	439916510	4.9505e+08	4.49839e+08	4.28871e+08	4.70797e+08	5.4643e+08	4.57039e+08	5.12069e+08	4.8135e+08	3.72639e+08	4.67765e+08	4.55817e+08	4.5392e+08	4.55113e+08	4.56964e+08	4.41654e+08	4.7002e+08	4.898e+08	3.9973e+08	5.03864e+08	4.59115e+08	5.10632e+08	5.08185e+08	4.72875e+08
Q9DGK4	raw	median	4.60164e+08	4.79959e+08	4.82709e+08	444865467	446711571	4.09099e+08	5.00995e+08	4.66355e+08	4.8991e+08	4.22198e+08	4.64475e+08	5.99537e+08	4.76206e+08	4.25645e+08	2.81484e+08	520996016	4.69866e+08	4.93749e+08	4.68081e+08	3.97942e+08	4.37488e+08	3.91442e+08	5.38978e+08	5.41955e+08	4.67438e+08	4.75122e+08	4.06764e+08	5.17142e+08	4.84099e+08	5.33398e+08	4.55661e+08	3.05301e+08	4.84531e+08	4.57752e+08
Q642H5	raw	median	8.43534e+08	9.04999e+08	1.12816e+09	8.61584e+08	1.07359e+09	9.73842e+08	9.62418e+08	9.92653e+08	9.12546e+08	7.20369e+08	924404950	7.36719e+08	9.21927e+08	779729158	1000608693	744022306	8.61318e+08	9.31002e+08	1.09397e+09	7.70706e+08	1.05142e+09	9.3181e+08	1.03538e+09	1.15357e+09	9.78647e+08	8.85e+08	6.94035e+08	1.02923e+09	5.94867e+08	1.03265e+09	8.34716e+08	1.08527e+09	6.91947e+08	8.55964e+08
A0A0R4IAL5	raw	median	7.79166e+06	2.09274e+07	16567718	4229967	1.25565e+07	4.964e+07	1.02983e+07	10798050	3.93645e+06	53177931	9.86197e+07	31336829	2.6315e+07	2.05203e+07	4.42782e+07	2.93262e+07	7.95593e+06	2.15287e+07	1.60657e+07	3.7838e+06	1.22972e+07	4.74975e+07	1.10791e+07	1.25485e+07	1.65946e+07	3.81763e+06	5.1234e+07	1.09802e+08	2.53031e+07	2.94754e+07	2.19673e+07	4.80246e+07	2.72736e+07	3.96123e+07
A0A0R4IIR1	raw	median	2.38066e+08	2.18772e+08	223108821	2.28008e+08	227907661	204787425	1.93448e+08	1.90145e+08	2.41402e+08	230606047	9.02273e+07	2.37508e+08	2.05642e+08	7.42211e+07	2.03792e+08	2.46893e+08	2.43085e+08	2.25057e+08	2.16348e+08	2.03959e+08	2.23202e+08	1.95949e+08	2.08114e+08	2.20969e+08	2.17085e+08	2.34115e+08	2.22176e+08	1.00458e+08	1.91777e+08	2.30339e+08	7.94552e+07	2.21035e+08	2.29612e+08	1.88621e+08
A0A2R8QGK7	raw	median	2.18412e+08	2.52029e+08	2.10718e+08	2.20797e+08	2.69023e+08	2.1732e+08	1.93699e+08	1.61112e+08	211345449	234774662	2.34124e+08	2.46578e+08	2.55124e+08	2.26123e+08	2.33115e+08	1.55484e+08	2.23017e+08	2.59271e+08	2.04332e+08	1.97508e+08	2.63468e+08	2.0794e+08	2.08384e+08	1.8723e+08	2.18894e+08	2.04966e+08	2.26192e+08	2.60672e+08	1.99101e+08	2.85765e+08	2.42069e+08	2.52839e+08	1.44601e+08	2.27026e+08
Q7SXA3	raw	median	5.23278e+09	5444354641	5.31098e+09	4.10629e+09	3711116778	4052650631	6.16842e+09	4.77255e+09	3.49543e+09	3455362249	5.49927e+09	5470484197	6489757242	5.78193e+09	5233390594	4.87348e+09	5.3431e+09	5.60078e+09	5.15004e+09	3.67317e+09	3.63449e+09	3.87773e+09	6.63608e+09	5.54621e+09	4.9327e+09	3.38991e+09	3.32905e+09	6.12285e+09	4.41717e+09	7.26917e+09	6.18967e+09	5.67619e+09	4.53238e+09	5.1158e+09
F1R9N6	raw	median	1265977636	2014696500	1604652820	2.3052e+09	1964542566	2.22334e+09	2107588932	1601023370	2.36537e+09	2169552178	2322318918	2921020913	1831913302	2680321716	2368772202	2889889313	1.29267e+09	2.07258e+09	1.55603e+09	2.06206e+09	1.92398e+09	2.12738e+09	2.26738e+09	1.86056e+09	1.89533e+09	2.29397e+09	2.09024e+09	2.58565e+09	2.35859e+09	2.05192e+09	2.86934e+09	2.5692e+09	2.68762e+09	2.43832e+09
A9LDD9	raw	median	4.32616e+08	4.44754e+08	4.28256e+08	4.31245e+08	4.24741e+08	377758487	3.54436e+08	3.41537e+08	3.7667e+08	380550355	3.92067e+08	327329482	3.63384e+08	380946312	3.64421e+08	4.02322e+08	4.41737e+08	4.57532e+08	4.15278e+08	3.85758e+08	4.15971e+08	3.61454e+08	3.81308e+08	3.96903e+08	4.06993e+08	3.653e+08	3.66639e+08	4.36525e+08	2.64304e+08	4.07026e+08	4.07811e+08	3.95255e+08	3.74163e+08	3.77128e+08
Q6DRI1	raw	median	2.92327e+08	2.94921e+08	2.46295e+08	2.56509e+08	2.88063e+08	285864756	2.37064e+08	2.09461e+08	2.20025e+08	2.45617e+08	2.81682e+08	2.8194e+08	2.69966e+08	2.45137e+08	2.25801e+08	2.47751e+08	2.9849e+08	3.03395e+08	2.38832e+08	2.29453e+08	2.82115e+08	2.73526e+08	2.55037e+08	2.43417e+08	2.65533e+08	2.13383e+08	2.36639e+08	3.13623e+08	2.27654e+08	3.02388e+08	2.62425e+08	2.44907e+08	2.30411e+08	2.53929e+08
Q6PBY1	raw	median	1.91483e+09	2.00402e+09	1.78059e+09	2.00731e+09	1.73571e+09	1974953723	1.70078e+09	1.47606e+09	2037546015	1868331367	1.98528e+09	2208398172	2.12545e+09	1953363335	1.81612e+09	2.19625e+09	1.9552e+09	2.0616e+09	1.72663e+09	1.79559e+09	1.69987e+09	1.88971e+09	1.82972e+09	1.71534e+09	1.83421e+09	1.97604e+09	1.80003e+09	2.2104e+09	1.78318e+09	2.38072e+09	2.09111e+09	1.96978e+09	2.04253e+09	2.03172e+09
E9QIC1	raw	median	1.22714e+08	1.11726e+08	1.74126e+08	1.39075e+08	9.92829e+07	1.04247e+08	1.11351e+08	111258207	1.26093e+08	1.28817e+08	8.72487e+07	190547452	119775970	1.07833e+08	138888902	1.18048e+08	1.25301e+08	1.14936e+08	1.68849e+08	1.24406e+08	9.7233e+07	9.97474e+07	1.19793e+08	1.29294e+08	1.22445e+08	1.22287e+08	1.24108e+08	9.7142e+07	1.53858e+08	1.34161e+08	1.15437e+08	1.5064e+08	1.09786e+08	1.25928e+08
A0A0R4IQ97	raw	median	35070524	38055372				25013072	25216484	21235138	26937160		24074172	31968860	28683494	23414186	25964508		3.58099e+07	3.91488e+07				2.39335e+07	2.71283e+07	2.46775e+07	3.01396e+07	2.6124e+07		2.6804e+07	2.58134e+07	3.21284e+07	2.50654e+07	2.81614e+07		2.73494e+07
A5PMV7	raw	median	118629781	145468788	1.70323e+08	2.83935e+08	1.69148e+08	1.53793e+08	1.60224e+08	1.38923e+08	2.11614e+08	1.82037e+08	200778276	192403762	250468448	1.74671e+08	207554793	341504638	1.21131e+08	1.49648e+08	1.65161e+08	2.53986e+08	1.65655e+08	1.47155e+08	1.72372e+08	1.61444e+08	1.67069e+08	2.05227e+08	1.75383e+08	2.23545e+08	1.55357e+08	2.80549e+08	1.86989e+08	2.25116e+08	3.17602e+08	2.21221e+08
F1QB50	raw	median	457439765	4.39204e+08	524274683	579541754	4.75555e+08	492422115	410683914	3.53767e+08	575293682	547681836	469177661	6.37069e+08	4.85754e+08	477908088	4.80687e+08	613554358	4.67084e+08	4.51823e+08	5.08388e+08	5.18413e+08	4.65736e+08	4.71169e+08	4.4182e+08	4.11115e+08	4.66943e+08	5.57928e+08	5.27661e+08	5.22379e+08	5.14405e+08	5.44093e+08	5.1161e+08	5.21359e+08	5.70611e+08	5.33756e+08
F1Q749	raw	median	3.59767e+08	3.57136e+08	383845073	3.4185e+08	3.98704e+08	3.82917e+08	3.76169e+08	326414546	395168342	281359744	321433517	4.76115e+08	3.83691e+08	3.55345e+08	303481501	391252146	3.67352e+08	3.67398e+08	3.72213e+08	3.05793e+08	3.90472e+08	3.6639e+08	4.04688e+08	3.79329e+08	3.69204e+08	3.8324e+08	2.71074e+08	3.57882e+08	3.84442e+08	4.29772e+08	3.80404e+08	3.29159e+08	3.63868e+08	3.6248e+08
Q68EK6	raw	median	817072158	8.59316e+08	9.4393e+08	1567530653	924853783	822130338	740157044	5.97872e+08	978391974	1.01554e+09	7.18257e+08	1467501302	8.11476e+08	870869830	1208941643	1479672963	8.34298e+08	8.84006e+08	9.15326e+08	1.40219e+09	9.05758e+08	7.86646e+08	7.96272e+08	6.94791e+08	9.02411e+08	9.48858e+08	9.78415e+08	7.99702e+08	1.18494e+09	9.08934e+08	9.32283e+08	1.31123e+09	1.37611e+09	1.05506e+09
Q6P3L1	raw	median					4.27838e+06						3.71842e+06			5341352	4503887	6011232					4.19005e+06				4.19005e+06			4.14006e+06			5.71802e+06	4.88497e+06	5.5905e+06	5.08339e+06
B0UXI4	raw	median	307158780	3.09215e+08	2.69603e+08	3.01235e+08	308759631	2.99508e+08	289607315	2.8367e+08	2.18149e+08	3.02394e+08	3.35508e+08	480786815	3.00129e+08	3.38925e+08	3.17296e+08	3.57976e+08	3.13635e+08	3.181e+08	2.61434e+08	2.69462e+08	3.02385e+08	2.86581e+08	3.11564e+08	3.29655e+08	2.99102e+08	2.11564e+08	2.9134e+08	3.73552e+08	3.88214e+08	3.36175e+08	3.62826e+08	3.44143e+08	3.32921e+08	3.30092e+08
Q6PC13	raw	median	3.57691e+08	4.04788e+08	3.92164e+08	4.45935e+08	4.12915e+08	4.21919e+08	2.83554e+08	2.44386e+08	3.8968e+08	3.78635e+08	3.32748e+08	5.22662e+08	310647755	3.40833e+08	3.43931e+08	4.32251e+08	3.65232e+08	4.16419e+08	3.8028e+08	3.98899e+08	4.04389e+08	4.03708e+08	3.05052e+08	2.84003e+08	3.69748e+08	3.77917e+08	3.64794e+08	3.70479e+08	4.22026e+08	3.47956e+08	3.64869e+08	3.73031e+08	4.01998e+08	3.77884e+08
Q5U3U3	raw	median	9.96248e+07	8.27666e+07	1.04746e+08	1.41584e+08	1.66543e+08	1.16778e+08	1.16333e+08	140798397	1.26582e+08	1.36623e+08	1.20224e+08	1.583e+08	1.303e+08	1.11158e+08	99018773	1.39992e+08	1.01725e+08	8.51446e+07	1.01572e+08	1.2665e+08	1.63104e+08	1.11737e+08	1.25152e+08	1.63623e+08	1.22339e+08	1.22761e+08	1.31628e+08	1.33856e+08	1.2782e+08	1.45949e+08	1.18997e+08	1.07397e+08	1.30194e+08	1.27325e+08
F6NZW6	raw	median	7.79713e+06	4.59687e+06	10879367	1.22911e+07	12791795	1.25332e+07	9.63539e+06	1.10539e+07	8.17855e+06	5.14608e+06	8.67532e+06	4165601	1.62817e+07	1.15427e+07	14175147	1.09532e+07	7.96151e+06	4.72895e+06	1.05497e+07	1.09947e+07	1.25277e+07	1.19922e+07	1.03659e+07	1.28458e+07	1.02458e+07	7.93168e+06	4.95796e+06	9.65903e+06	3.36353e+06	1.82371e+07	1.23567e+07	1.53745e+07	1.01866e+07	1.02584e+07
Q7SXL4	raw	median	2819344578	2537114464	3726670472	2530797719	2.82195e+09	2705480309	2854323224	2026086038	2721645540	2.81403e+09	3093402490	3059633072	2106995812	2771303061	2.36097e+09	2425358202	2.87878e+09	2.61001e+09	3.61374e+09	2.26386e+09	2.76369e+09	2.58871e+09	3.07072e+09	2.35453e+09	2.76801e+09	2.63949e+09	2.71116e+09	3.44417e+09	2.47052e+09	2.36004e+09	2.96674e+09	2.56074e+09	2.2556e+09	2.67606e+09
Q6NX10	raw	median	8.38653e+09	6.7897e+09	7.98873e+09	8.52695e+09	7.81918e+09	7.69407e+09	6.00275e+09	5.5368e+09	7.79997e+09	6.47953e+09	5.90569e+09	9.09357e+09	7.70151e+09	6.23063e+09	7.08599e+09	7.74335e+09	8.56334e+09	6.98478e+09	7.74665e+09	7.62755e+09	7.65774e+09	7.36199e+09	6.45785e+09	6.43435e+09	7.35428e+09	7.56452e+09	6.24266e+09	6.57535e+09	7.34265e+09	8.62646e+09	6.67002e+09	7.68555e+09	7.20139e+09	7.23857e+09
F1QLT9	raw	median	200805407	2.20954e+08	2.51377e+08	2.17033e+08	2.06612e+08	1.63579e+08	165892016	165503356	2.07179e+08	681269252	2.13821e+08	214964305	2.25441e+08	188588956	173521239	2.17036e+08	2.05039e+08	2.27303e+08	2.43759e+08	1.94141e+08	2.02346e+08	1.56518e+08	1.78469e+08	1.92333e+08	1.99989e+08	2.00925e+08	6.56365e+08	2.38067e+08	1.73574e+08	2.52516e+08	2.01888e+08	1.88203e+08	2.01846e+08	2.64173e+08
F1QW60	raw	median	3.01149e+08	3.4122e+08	4.07379e+08	372086880	3.66934e+08	277727467	3.1896e+08	303619562	357175960	345877701	343031687	244176331	337053957	359099418	3.90261e+08	348543133	3.07498e+08	3.51024e+08	3.95035e+08	3.3284e+08	3.59358e+08	2.6574e+08	3.43142e+08	3.52839e+08	3.38434e+08	3.46394e+08	3.33234e+08	3.81929e+08	1.97161e+08	3.77534e+08	3.84423e+08	4.23281e+08	3.24148e+08	3.46013e+08
Q9PT92	raw	median	9562215	6755205	10755909	7445665		10549198	8845550	7654943	13206007	12050384	10452807		11326775	10687674	12539742	16306923	9.76381e+06	6.9493e+06	1.043e+07	6.66031e+06		1.00939e+07	9.51618e+06	8.89587e+06	8.90133e+06	1.28074e+07	1.16099e+07	1.16381e+07		1.26871e+07	1.14414e+07	1.36007e+07	1.51656e+07	1.27072e+07
Q5RHQ7	raw	median	874109358	9.27073e+08	9.75933e+08	846196552	9.32177e+08	744270393	9.81596e+08	8.91621e+08	1.15306e+09	9.11545e+08	1073426649	1037045262	8.43405e+08	991083020	910876960	1119970762	8.92538e+08	9.5371e+08	9.4636e+08	7.56942e+08	9.1293e+08	7.12147e+08	1.05602e+09	1.03616e+09	9.0835e+08	1.11826e+09	8.78223e+08	1.19514e+09	8.37367e+08	9.44698e+08	1.06097e+09	9.87947e+08	1.04158e+09	1.00802e+09
F1QYU0	raw	median	7.90249e+07	9.56732e+07	1.15402e+08	1.24342e+08	100597726	1.20113e+08	7.63178e+07	9.54617e+07	140187588	1.16515e+08	92564627	117113458	8.59553e+07	1.06276e+08	1.38823e+08	1.15398e+08	8.06909e+07	9.84221e+07	1.11905e+08	1.11227e+08	9.85206e+07	1.14929e+08	8.21039e+07	1.10937e+08	1.01092e+08	1.35956e+08	1.12256e+08	1.03061e+08	9.45638e+07	9.62785e+07	1.13771e+08	1.50569e+08	1.07321e+08	1.14222e+08
Q4V9P8	raw	median	7.33922e+07	78080057	1.05338e+08	1.61917e+08	1.38429e+08	1.51083e+08	7.89698e+07	8.746e+07	1.08999e+08	143063551	1.6456e+08	1.68621e+08	196060330	1.08073e+08	1.60793e+08	176451741	7.49395e+07	8.03235e+07	1.02146e+08	1.44839e+08	1.35571e+08	1.44562e+08	8.49569e+07	1.01638e+08	1.08622e+08	1.05709e+08	1.37834e+08	1.8322e+08	1.36154e+08	2.19607e+08	1.15694e+08	1.74397e+08	1.64102e+08	1.5459e+08
A0A2R8Q5P5	raw	median	2.07022e+08	1.53496e+08	1.96508e+08	1.63526e+08	2.01674e+08	178277721	127823785	1.0104e+08	1.66495e+08	1.86566e+08	1.75268e+08	1.94332e+08	1.82213e+08	1.71188e+08	1.34948e+08	1.89971e+08	2.11386e+08	1.57907e+08	1.90553e+08	1.46277e+08	1.9751e+08	1.70583e+08	1.37515e+08	1.1742e+08	1.66144e+08	1.61469e+08	1.79745e+08	1.95142e+08	1.56914e+08	2.04097e+08	1.8326e+08	1.46367e+08	1.76675e+08	1.75459e+08
F1QJK2	raw	median	1.72215e+08	1.63436e+08	2.00413e+08	173271986	1.28615e+08	136580442	138027232	1.26805e+08	122917664	1.94209e+08	1.46746e+08	2.46918e+08	1.61031e+08	1.293e+08	9.25039e+07	2.00354e+08	1.75846e+08	1.68132e+08	1.9434e+08	1.54996e+08	1.2596e+08	1.30685e+08	1.48492e+08	1.47361e+08	1.55726e+08	1.19207e+08	1.87109e+08	1.63386e+08	1.99375e+08	1.8037e+08	1.38418e+08	1.00331e+08	1.86331e+08	1.59316e+08
F1RBU6	raw	median											3.28851e+06														#DIV/0!			3.6614e+06						3.6614e+06
A5PMG2	raw	median	14912229	8359085	10155515		10834074	8503371	2.15748e+07	13978251	1.16872e+08	1.18394e+08	97411988	1.18046e+08	9.81349e+07	1.12589e+08	1.01366e+08	1.54292e+08	1.52266e+07	8.59926e+06	9.84777e+06		1.06104e+07	8.13635e+06	2.32105e+07	1.62442e+07	1.3125e+07	1.13344e+08	1.14066e+08	1.08458e+08	9.53169e+07	1.09921e+08	1.20529e+08	1.09942e+08	1.43493e+08	1.14384e+08
A7MC89	raw	median																									#DIV/0!									#DIV/0!
F1Q883	raw	median	1.87234e+08	2.46009e+08	398880311	3.92437e+08	3.12253e+08	2.00823e+08	2.09906e+08	247888422	356940505	2.53681e+08	240537093	4.64079e+08	2.07617e+08	236512669	191278416	4.22832e+08	1.91181e+08	2.53078e+08	3.86793e+08	3.51043e+08	3.05806e+08	1.92155e+08	2.2582e+08	2.88073e+08	2.74244e+08	3.46166e+08	2.44408e+08	2.67812e+08	3.74723e+08	2.32551e+08	2.53192e+08	2.07463e+08	3.93238e+08	2.89944e+08
B3DIV6	raw	median	3.33029e+08	4.13293e+08	4.39226e+08	5.04609e+08	4.12984e+08	3.28892e+08	258963918	2.93311e+08	3.77314e+08	4.14748e+08	3.54396e+08	461162997	4.12807e+08	3.13097e+08	3.54742e+08	511512550	3.4005e+08	4.25168e+08	4.25916e+08	4.51384e+08	4.04457e+08	3.14697e+08	2.78597e+08	3.40858e+08	3.72641e+08	3.65924e+08	3.99587e+08	3.94582e+08	3.72368e+08	4.62385e+08	3.35176e+08	3.84757e+08	4.75711e+08	3.98811e+08
E7F8T6	raw	median	277664322	3.60835e+08	3.32092e+08	3.70886e+08	2.67709e+08	2.88355e+08	2.55017e+08	2.80151e+08	266003930	3.14725e+08	2.48133e+08	4.03599e+08	2.66726e+08	3.41768e+08	257918215	3.0207e+08	2.83518e+08	3.71203e+08	3.22028e+08	3.31766e+08	2.62181e+08	2.75909e+08	2.74351e+08	3.25566e+08	3.05815e+08	2.57974e+08	3.0322e+08	2.76269e+08	3.25888e+08	2.98759e+08	3.65869e+08	2.79741e+08	2.80928e+08	2.98581e+08
A0A2R8Q139	raw	median	3.98413e+08	3.7534e+08	5.71721e+08	5.00676e+08	3.40096e+08	4.02418e+08	3.74554e+08	3.47105e+08	5.04433e+08	3.7179e+08	4.13799e+08	4.81333e+08	3.8129e+08	3.9982e+08	3.94675e+08	5.43041e+08	4.06812e+08	3.86125e+08	5.54396e+08	4.47866e+08	3.33074e+08	3.85049e+08	4.0295e+08	4.03373e+08	4.14956e+08	4.89206e+08	3.58199e+08	4.6072e+08	3.88655e+08	4.27082e+08	4.28016e+08	4.28069e+08	5.05033e+08	4.35623e+08
A0A0R4IN46	raw	median	313726897	325135353	2.7232e+08	2.74706e+08	301784763	3.21453e+08	2.54906e+08	293360857	289870083	2.63435e+08	2.76784e+08	262179504	242296041	2.35755e+08	2.96292e+08	270498019	3.20341e+08	3.34477e+08	2.64068e+08	2.4573e+08	2.95554e+08	3.07579e+08	2.74232e+08	3.40917e+08	2.97862e+08	2.8112e+08	2.53805e+08	3.08169e+08	2.11698e+08	2.71396e+08	2.5238e+08	3.21362e+08	2.51566e+08	2.68937e+08
F1QFN3	raw	median	9.56792e+07	103605528	1.24654e+08	1.21636e+08	136403838	1.28991e+08	1.22295e+08	1.26455e+08	1.3172e+08	1.53701e+08	1.33478e+08	1.36829e+08	1.57652e+08	104667030	1.38505e+08	120455794	9.76964e+07	1.06582e+08	1.20877e+08	1.08806e+08	1.33587e+08	1.23423e+08	1.31567e+08	1.46954e+08	1.21187e+08	1.27744e+08	1.48082e+08	1.48613e+08	1.10483e+08	1.76586e+08	1.12048e+08	1.50224e+08	1.12025e+08	1.35726e+08
Q7T3B1	raw	median	5.25443e+08	504953570	496483204	5.49325e+08	485496507	587796463	503558981	382414560	4.94398e+08	4.42497e+08	4.98686e+08	6.67598e+08	4.79205e+08	6.02707e+08	456930690	5.77806e+08	5.36521e+08	5.19462e+08	4.81438e+08	4.91384e+08	4.75472e+08	5.62426e+08	5.41736e+08	4.44407e+08	5.06606e+08	4.79474e+08	4.26321e+08	5.55233e+08	5.39055e+08	5.36757e+08	6.4521e+08	4.95592e+08	5.37365e+08	5.26876e+08
A0A2R8RYX8	raw	median	215824105	2.18664e+08	2.78076e+08	3.46937e+08	2.05906e+08	2.18072e+08	182180314	2.60881e+08	2.74621e+08	2.77634e+08	2.887e+08	3.80377e+08	2.11988e+08	2.16244e+08	2.3127e+08	3.25387e+08	2.20374e+08	2.24946e+08	2.69649e+08	3.10343e+08	2.01655e+08	2.0866e+08	1.95992e+08	3.03172e+08	2.41849e+08	2.66332e+08	2.67485e+08	3.21436e+08	3.07137e+08	2.37447e+08	2.31494e+08	2.50838e+08	3.02613e+08	2.73098e+08
Q6NYU8	raw	median	1.69956e+09	1.68917e+09	2.11179e+09	2.12226e+09	1.9121e+09	1.86821e+09	1.96253e+09	1.81006e+09	2.00345e+09	1.74867e+09	1.79871e+09	2.3516e+09	1.73852e+09	1.79076e+09	1.74984e+09	1.79521e+09	1.73539e+09	1.73771e+09	2.0478e+09	1.89841e+09	1.87262e+09	1.78758e+09	2.11131e+09	2.10348e+09	1.91179e+09	1.94297e+09	1.68475e+09	2.00267e+09	1.89881e+09	1.94731e+09	1.91704e+09	1.89789e+09	1.66957e+09	1.87013e+09
Q6DRD1	raw	median	1761616463	1.91831e+09	2.00137e+09	2.11936e+09	1850130404	1864998895	2.03296e+09	1.81208e+09	1.95759e+09	1.93832e+09	1.95198e+09	2217658475	1931655613	1.97506e+09	1.88516e+09	2.14865e+09	1.79876e+09	1.97342e+09	1.94072e+09	1.89582e+09	1.81193e+09	1.7845e+09	2.18709e+09	2.10584e+09	1.93726e+09	1.8985e+09	1.86746e+09	2.17332e+09	1.79066e+09	2.16365e+09	2.11434e+09	2.04467e+09	1.99826e+09	2.00636e+09
Q6NXA6	raw	median	5.485e+08	483081738	5.51704e+08	544799259	4.38096e+08	4.30203e+08	4.54709e+08	4.56068e+08	5.12257e+08	432232706	4.27832e+08	5.0213e+08	445699890	421463096	439631645	4.98717e+08	5.60064e+08	4.96962e+08	5.34986e+08	4.87335e+08	4.2905e+08	4.11634e+08	4.89183e+08	5.3e+08	4.92402e+08	4.96794e+08	4.16432e+08	4.76345e+08	4.05447e+08	4.99228e+08	4.51185e+08	4.76829e+08	4.63811e+08	4.60759e+08
Q6P022	raw	median	3.28614e+08	2.88754e+08	2.96122e+08	283291975	2.80152e+08	2.83163e+08	2.78364e+08	3.14539e+08	2.8167e+08	2.6711e+08	2.44917e+08	3.63809e+08	2.41036e+08	2.55519e+08	2.75859e+08	256802834	3.35542e+08	2.97051e+08	2.87149e+08	2.53411e+08	2.74367e+08	2.70941e+08	2.99469e+08	3.65528e+08	2.97932e+08	2.73168e+08	2.57346e+08	2.72688e+08	2.9376e+08	2.69984e+08	2.73538e+08	2.992e+08	2.38829e+08	2.72314e+08
F1QDL1	raw	median	2.32915e+08	2.02717e+08	4.71183e+08	3.48752e+08	7.99189e+08	2.83034e+08	1.21951e+08	2.81134e+08	3.08959e+08	8.90172e+08	8.11993e+08	1.25559e+09	2.31173e+08	1.68698e+08	4.58996e+08	3.1997e+08	2.37825e+08	2.08542e+08	4.56905e+08	3.11966e+08	7.82688e+08	2.70818e+08	1.31196e+08	3.26708e+08	3.40831e+08	2.99632e+08	8.57631e+08	9.04066e+08	1.01383e+09	2.58937e+08	1.80595e+08	4.97832e+08	2.97575e+08	5.38763e+08
A0A0R4IGK4	raw	median	5.30346e+08	6.20747e+08	7.15762e+08	7.27013e+08	7.14292e+08	7.00047e+08	6.09964e+08	5.99221e+08	6.97774e+08	5.99883e+08	6.30684e+08	6.90346e+08	7.46512e+08	7.87847e+08	7.07581e+08	7.18764e+08	5.41528e+08	6.38582e+08	6.94073e+08	6.50329e+08	6.99544e+08	6.69832e+08	6.56209e+08	6.96359e+08	6.55807e+08	6.76711e+08	5.77954e+08	7.02199e+08	5.57423e+08	8.36167e+08	8.43405e+08	7.6745e+08	6.68457e+08	7.03721e+08
B0R0V8	raw	median	4.5214e+08	3.59341e+08	3.72831e+08	5.1411e+08	342997692	4.64605e+08	3.46018e+08	3.51337e+08	442137259	427165918	4.13407e+08	630718543	291883756	427063079	383333495	3.68272e+08	4.61673e+08	3.69665e+08	3.61533e+08	4.59883e+08	3.35916e+08	4.44552e+08	3.72251e+08	4.08292e+08	4.01721e+08	4.28791e+08	4.1155e+08	4.60284e+08	5.09277e+08	3.26939e+08	4.5718e+08	4.15768e+08	3.42496e+08	4.19035e+08
F1QQN9	raw	median																									#DIV/0!									#DIV/0!
F1Q9I7	raw	median	170976149	1.85064e+08	173797676	1.85615e+08	177346157	155389519	1.63382e+08	145921395	150183487	1.56166e+08	1.89625e+08	2.24668e+08	152452142	1.59404e+08	153851876	1.87957e+08	1.74581e+08	1.90382e+08	1.68531e+08	1.66036e+08	1.73684e+08	1.48683e+08	1.75769e+08	1.69576e+08	1.70905e+08	1.4565e+08	1.50458e+08	2.11127e+08	1.81409e+08	1.70761e+08	1.70646e+08	1.66869e+08	1.74802e+08	1.71465e+08
A5PM68	raw	median	1.67842e+08	2.77823e+08	1.37067e+08	1.78073e+08	1.17192e+08	1.28834e+08	2.37348e+08	9.65455e+07	2.68458e+08	1.23832e+08	1.44867e+08	1.54653e+08	1.12794e+08	1.40793e+08	147750098	1.36557e+08	1.71381e+08	2.85805e+08	1.32913e+08	1.59291e+08	1.14772e+08	1.23274e+08	2.55342e+08	1.12196e+08	1.69372e+08	2.60354e+08	1.19305e+08	1.61294e+08	1.24875e+08	1.26341e+08	1.50721e+08	1.60251e+08	1.27e+08	1.53768e+08
F1R246	raw	median	3.72876e+08	256984917	452385748	4.15399e+08	4.10374e+08	4.40881e+08	3.23315e+08	246533172	517697806	3.33117e+08	4.13958e+08	664830499	3.36298e+08	3.65323e+08	4.1058e+08	516587223	3.80737e+08	2.64369e+08	4.38677e+08	3.71584e+08	4.01901e+08	4.21852e+08	3.47828e+08	2.86498e+08	3.64181e+08	5.02071e+08	3.2094e+08	4.60898e+08	5.36821e+08	3.76687e+08	3.91086e+08	4.4532e+08	4.80431e+08	4.39282e+08
P83571	raw	median	2.7414e+08	3.20879e+08	2.76229e+08	3.51871e+08	3.49982e+08	2.17031e+08	2.56296e+08	2.59212e+08	2.1466e+08	329801698	3.21039e+08	401997105	3.25508e+08	3.24874e+08	2.96951e+08	4.25148e+08	2.79919e+08	3.30098e+08	2.67859e+08	3.14756e+08	3.42756e+08	2.07664e+08	2.75727e+08	3.01232e+08	2.90001e+08	2.0818e+08	3.17745e+08	3.57443e+08	3.24595e+08	3.64601e+08	3.47784e+08	3.22076e+08	3.95391e+08	3.29727e+08
F1REC2	raw	median	275457493	3.73365e+08	3.07044e+08	2.98191e+08	3.09086e+08	3.17757e+08	284388483	2.53657e+08	2.57186e+08	3.93312e+08	403449108	2.87801e+08	332952387	3.27066e+08	3.13297e+08	3.23928e+08	2.81265e+08	3.84093e+08	2.9774e+08	2.66739e+08	3.02705e+08	3.04042e+08	3.05949e+08	2.94776e+08	3.04663e+08	2.49423e+08	3.78934e+08	4.49197e+08	2.32386e+08	3.7294e+08	3.5013e+08	3.39805e+08	3.01256e+08	3.34259e+08
Q6NWJ8	raw	median				6053081																5.41462e+06					5.41462e+06									#DIV/0!
F1Q5K3	raw	median	2.30014e+08	1.81776e+08	2.17201e+08	1.87919e+08	1.37262e+08	1.47109e+08	138439004	144042671	1.36011e+08	127117315	1.03095e+08	1.27581e+08	9.24787e+07	1.04871e+08	1.04736e+08	1.13239e+08	2.34863e+08	1.86998e+08	2.10619e+08	1.68097e+08	1.34428e+08	1.40759e+08	1.48935e+08	1.67393e+08	1.74012e+08	1.31906e+08	1.2247e+08	1.14785e+08	1.03016e+08	1.03585e+08	1.12267e+08	1.13598e+08	1.05314e+08	1.13368e+08
A5PMZ3	raw	median	2.0544e+08	207826557	222999810	2.71357e+08	1.76072e+08	1.62109e+08	1.58545e+08	1.59027e+08	1.76239e+08	1.94015e+08	1.22813e+08	2.07572e+08	141443156	1.18561e+08	1.3666e+08	2.32745e+08	2.09771e+08	2.13798e+08	2.16242e+08	2.42735e+08	1.72437e+08	1.55112e+08	1.70565e+08	1.84806e+08	1.95683e+08	1.70919e+08	1.86923e+08	1.36739e+08	1.67605e+08	1.5843e+08	1.26922e+08	1.48223e+08	2.16455e+08	1.64027e+08
Q56A35	raw	median	8673646	8597595	10831205	11145140	5.35076e+06	3.50527e+06	3.69872e+06	4544564		7560606	6199068	18098232		5.72574e+06	5.10134e+06		8.85651e+06	8.84462e+06	1.0503e+07	9.96958e+06	5.24028e+06	3.35398e+06	3.97914e+06	5.28127e+06	7.00355e+06		7.28422e+06	6.90199e+06	1.46135e+07		6.12952e+06	5.53297e+06		8.09244e+06
A1A5X4	raw	median	3.03147e+08	3.09953e+08	3.64499e+08	336130559	373309949	3.85416e+08	301006744	2.74775e+08	4.60913e+08	3.8209e+08	3.73987e+08	4.81195e+08	3.17978e+08	371642236	3.69404e+08	321365801	3.09539e+08	3.18858e+08	3.53453e+08	3.00676e+08	3.65602e+08	3.68781e+08	3.23828e+08	3.19318e+08	3.32507e+08	4.47e+08	3.68122e+08	4.16394e+08	3.88543e+08	3.56167e+08	3.9785e+08	4.00659e+08	2.98873e+08	3.84201e+08
Q804G7	raw	median	6.36987e+08	6.02571e+08	7.86697e+08	9.19762e+08	7.90468e+08	7.75789e+08	620583451	5.99709e+08	751147888	733030220	6.56516e+08	728271118	559484829	613041413	709787165	843094825	6.50417e+08	6.19884e+08	7.62857e+08	8.22748e+08	7.74147e+08	7.42305e+08	6.67633e+08	6.96927e+08	7.17115e+08	7.28474e+08	7.06234e+08	7.3096e+08	5.88046e+08	6.26678e+08	6.56273e+08	7.69843e+08	7.84086e+08	6.98824e+08
F1QGR7	raw	median	4.42125e+08	4.81373e+08	5.286e+08	6.01193e+08	541707619	4.47706e+08	405510963	3.97678e+08	5.05599e+08	4.50087e+08	4.01099e+08	5.1859e+08	5.03628e+08	5.70429e+08	5.3561e+08	4.81398e+08	4.51446e+08	4.95204e+08	5.12582e+08	5.37781e+08	5.30523e+08	4.28383e+08	4.36255e+08	4.62144e+08	4.8179e+08	4.90337e+08	4.33633e+08	4.46581e+08	4.18738e+08	5.64113e+08	6.10656e+08	5.80929e+08	4.47704e+08	4.99086e+08
A0A0R4IH79	raw	median	1.62788e+08	170303236	1.94162e+08	2.04309e+08	1.86385e+08	1.92706e+08	135085272	1.0992e+08	1.48709e+08	1.6945e+08	117788154	1.54574e+08	137233373	1.78398e+08	1.5906e+08	1.47674e+08	1.6622e+08	1.75196e+08	1.88278e+08	1.82759e+08	1.82537e+08	1.84389e+08	1.45327e+08	1.27739e+08	1.69056e+08	1.4422e+08	1.63256e+08	1.31144e+08	1.24812e+08	1.53715e+08	1.90979e+08	1.72518e+08	1.37339e+08	1.52248e+08
A2CG95	raw	median	6.9234e+08	7.4165e+08	754232735	634443680	741633648	6.50618e+08	7.19796e+08	5.92141e+08	7.40245e+08	7.1457e+08	7.43851e+08	8.94144e+08	725031952	5.98455e+08	5.09948e+08	6.90202e+08	7.06937e+08	7.62959e+08	7.31377e+08	5.67524e+08	7.26321e+08	6.22537e+08	7.74367e+08	6.88132e+08	6.97519e+08	7.179e+08	6.88448e+08	8.28198e+08	7.21981e+08	8.12108e+08	6.40658e+08	5.53095e+08	6.41894e+08	7.00535e+08
F1QPJ6	raw	median	4.58278e+08	4.19855e+08	3.35933e+08	3.24991e+08	3.03069e+08	3.8819e+08	422943620	4.04637e+08	3.63374e+08	3.55156e+08	3.77585e+08	3.38737e+08	4.65843e+08	4.52554e+08	436379829	3.20889e+08	4.6794e+08	4.31919e+08	3.25753e+08	2.90712e+08	2.96811e+08	3.71435e+08	4.55009e+08	4.70231e+08	3.88726e+08	3.52406e+08	3.42173e+08	4.20401e+08	2.73515e+08	5.21791e+08	4.84468e+08	4.73302e+08	2.98429e+08	3.95811e+08
Q566W6	raw	median	1837772666	1.76341e+09	1.61895e+09	1.84661e+09	1402499813	1452106477	1.16809e+09	992890699	1.23601e+09	1.30475e+09	8.46419e+08	1.52165e+09	1.14629e+09	1.18113e+09	1.08503e+09	8.91456e+08	1.87652e+09	1.81408e+09	1.56989e+09	1.65183e+09	1.37354e+09	1.38943e+09	1.25665e+09	1.15385e+09	1.51072e+09	1.1987e+09	1.25706e+09	9.42397e+08	1.22866e+09	1.28395e+09	1.26442e+09	1.17684e+09	8.29062e+08	1.14764e+09
A0A0R4IBN4	raw	median	2.74576e+08	2.93586e+08	2.73032e+08	1.88862e+08	3.36528e+08	2.51758e+08	2.20834e+08	2.58139e+08	2.79942e+08	2.41377e+08	2.51221e+08	1.79216e+08	2.6614e+08	2.49762e+08	315175484	2.61524e+08	2.80365e+08	3.02022e+08	2.64758e+08	1.68941e+08	3.2958e+08	2.40891e+08	2.37577e+08	2.99985e+08	2.65515e+08	2.71492e+08	2.32553e+08	2.79707e+08	1.44708e+08	2.98103e+08	2.67376e+08	3.41843e+08	2.43219e+08	2.59875e+08
F1QKS4	raw	median	7.30544e+08	795639338	6.58771e+08	471272252	7.15796e+08	635335451	633342818	6.30943e+08	5.85565e+08	625801967	573789527	587966686	7.35685e+08	597067902	5.13735e+08	572303639	7.45946e+08	8.185e+08	6.38808e+08	4.21564e+08	7.01017e+08	6.07914e+08	6.8136e+08	7.33224e+08	6.68541e+08	5.6789e+08	6.02925e+08	6.38853e+08	4.74757e+08	8.2404e+08	6.39173e+08	5.57203e+08	5.32248e+08	6.04636e+08
Q7ZVB2	raw	median	949122049	1.1226e+09	1061705752	1.10872e+09	1347199306	913031187	7.45788e+08	836410280	1028034042	1050651113	750519972	1.33887e+09	990603690	9.79683e+08	8.93672e+08	974384675	9.69132e+08	1.15485e+09	1.02953e+09	9.91777e+08	1.31938e+09	8.73624e+08	8.0233e+08	9.71999e+08	1.01408e+09	9.97002e+08	1.01224e+09	8.35623e+08	1.08107e+09	1.10957e+09	1.04877e+09	9.69287e+08	9.06186e+08	9.9497e+08
F1Q545	raw	median	1.17842e+08	9.56521e+07	1.00801e+08	1.23982e+08	7.30271e+07	8.72981e+07	7.11349e+07	70954378	8.76893e+07	8.6377e+07	1.13688e+08	56220538	7.84304e+07	8.52626e+07	7.56253e+07	70388191	1.20326e+08	9.84004e+07	9.77464e+07	1.10905e+08	7.15193e+07	8.35302e+07	7.65281e+07	8.24566e+07	9.26765e+07	8.50423e+07	8.32194e+07	1.2658e+08	4.53955e+07	8.78499e+07	9.12753e+07	8.2024e+07	6.54616e+07	8.3356e+07
R4GDQ0	raw	median	1.3934e+08	1.39046e+08	1.65516e+08	197867456	1.77749e+08	2.72339e+08	116205908	1.31059e+08	1.24115e+08	1.65313e+08	1.2925e+08	1.50243e+08	1.11796e+08	1.16183e+08	1.46276e+08	220729573	1.42278e+08	1.43041e+08	1.605e+08	1.76997e+08	1.74079e+08	2.60585e+08	1.25016e+08	1.52304e+08	1.6685e+08	1.20369e+08	1.5927e+08	1.43906e+08	1.21314e+08	1.25222e+08	1.24376e+08	1.58652e+08	2.0528e+08	1.44799e+08
A0A2R8QNE6	raw	median	2.30907e+08	2.56224e+08	2.96243e+08	3.25186e+08	2.23101e+08	2.58404e+08	3.0054e+08	2.395e+08	1.94778e+08	2.21625e+08	2.36222e+08	319028993	2.90587e+08	2.35247e+08	253273387	2.97599e+08	2.35775e+08	2.63586e+08	2.87266e+08	2.90886e+08	2.18495e+08	2.47251e+08	3.23325e+08	2.78325e+08	2.68114e+08	1.88898e+08	2.13523e+08	2.63008e+08	2.57601e+08	3.25486e+08	2.51837e+08	2.74703e+08	2.7677e+08	2.56478e+08
Q1LV08	raw	median	1.96944e+08	1.14845e+08	141926218	1.89655e+08	142149299	1.43496e+08	1.22457e+08	1.23705e+08	1.60177e+08	2.00367e+08	150138806	1.88814e+08	1.24832e+08	1.35766e+08	1.53722e+08	162683818	2.01096e+08	1.18144e+08	1.37625e+08	1.69651e+08	1.39214e+08	1.37302e+08	1.31742e+08	1.43758e+08	1.47317e+08	1.55342e+08	1.93042e+08	1.67163e+08	1.52459e+08	1.39825e+08	1.4534e+08	1.66728e+08	1.51297e+08	1.58899e+08
Q6DI22	raw	median	3.55123e+08	3.52567e+08	328829830	284461691	3.50966e+08	3.87016e+08	3.09186e+08	3.02026e+08	265087145	2.80872e+08	3.02487e+08	334245540	285737783	3.35805e+08	2.91794e+08	363270895	3.6261e+08	3.62697e+08	3.18865e+08	2.54457e+08	3.43719e+08	3.70312e+08	3.32627e+08	3.50987e+08	3.37034e+08	2.57085e+08	2.70605e+08	3.36786e+08	2.69888e+08	3.20055e+08	3.59486e+08	3.16483e+08	3.37845e+08	3.08529e+08
A0A2R8Q1I4	raw	median	1.19505e+09	3494011678	4.1957e+09	4.40145e+09	1.24466e+09	1361297118	1.45077e+09	1045591504	1513205990	1.42252e+09	1.01776e+09	1.05037e+09	1233586721	1012267888	1247417785	3993359149	1.22025e+09	3.5944e+09	4.06855e+09	3.9372e+09	1.21896e+09	1.30254e+09	1.56076e+09	1.21509e+09	2.26472e+09	1.46753e+09	1.37052e+09	1.13317e+09	8.48127e+08	1.38174e+09	1.08365e+09	1.35296e+09	3.71386e+09	1.54394e+09
A0A286Y8C1	raw	median	140564759	1.30021e+08	1.81824e+08	1.41414e+08	143308348	166353084	1.60064e+08	1.67602e+08	1.44619e+08	1.49762e+08	2.03395e+08	1.33707e+08	2.37383e+08	1.69016e+08	1.80303e+08	132348195	1.43528e+08	1.33757e+08	1.76314e+08	1.26498e+08	1.40349e+08	1.59173e+08	1.72199e+08	1.94772e+08	1.55824e+08	1.40254e+08	1.44288e+08	2.26458e+08	1.07962e+08	2.65893e+08	1.80935e+08	1.95558e+08	1.23085e+08	1.73054e+08
Q08C78	raw	median	172523647	163371437	210507300	2.69397e+08	2.98367e+08	2.1364e+08	2.28489e+08	97713805	2.99728e+08	201906898	2.16615e+08	205401848	2.52683e+08	2.19597e+08	222682912	2.1673e+08	1.76161e+08	1.68065e+08	2.04128e+08	2.40982e+08	2.92206e+08	2.04419e+08	2.45812e+08	1.13554e+08	2.05666e+08	2.9068e+08	1.94526e+08	2.41178e+08	1.65853e+08	2.8303e+08	2.35083e+08	2.41524e+08	2.01561e+08	2.31679e+08
A2CEW4	raw	median	4.02104e+08	356114345	4.63932e+08	3.98795e+08	414433900	3.79625e+08	3.69003e+08	3.28357e+08	4.00862e+08	3.88455e+08	3.77727e+08	400644420	3.35561e+08	369661396	353492392	3.0263e+08	4.10581e+08	3.66346e+08	4.49874e+08	3.56731e+08	4.05877e+08	3.6324e+08	3.96979e+08	3.81587e+08	3.91402e+08	3.88762e+08	3.74254e+08	4.20559e+08	3.23502e+08	3.75862e+08	3.9573e+08	3.83402e+08	2.81449e+08	3.6794e+08
A0A0R4IDN1	raw	median	7.80485e+07	260206267	2.46476e+08	1.11812e+08	9.21447e+07	6.92419e+07	5.66554e+07	7.59229e+07	1.75291e+08	3.39206e+07	1.0337e+08	1.40206e+08	9.72096e+07	2.08989e+08	158337539	196052623	7.96939e+07	2.67683e+08	2.39007e+08	1.00018e+08	9.02421e+07	6.62533e+07	6.09507e+07	8.82305e+07	1.2401e+08	1.7e+08	3.26806e+07	1.15091e+08	1.1321e+08	1.08884e+08	2.23727e+08	1.71735e+08	1.82331e+08	1.39707e+08
Q6NX89	raw	median	1.67702e+08	84338683	1.22485e+08	1.34276e+08	1.26918e+08	158247410	2.25634e+08	1.68601e+08	1.94125e+08	1.28976e+08	1.73637e+08	1.18735e+08	1.47969e+08	1.46322e+08	1.30619e+08	1.266e+08	1.71238e+08	8.67619e+07	1.18773e+08	1.20113e+08	1.24298e+08	1.51417e+08	2.42741e+08	1.95932e+08	1.51409e+08	1.88265e+08	1.24261e+08	1.93326e+08	9.58729e+07	1.65739e+08	1.56641e+08	1.41671e+08	1.17739e+08	1.47939e+08
Q6TEL1	raw	median	1.36454e+08	1.08597e+08	1.4532e+08	1.54406e+08	1.47537e+08	1.31845e+08	1.44679e+08	1.12054e+08	1.41245e+08	1.45059e+08	1.5508e+08	229817358	119826193	1.20281e+08	144746968	1.77987e+08	1.39331e+08	1.11717e+08	1.40916e+08	1.38119e+08	1.44491e+08	1.26154e+08	1.55648e+08	1.30219e+08	1.35825e+08	1.36981e+08	1.39756e+08	1.72665e+08	1.85567e+08	1.34217e+08	1.28763e+08	1.56994e+08	1.65529e+08	1.52559e+08
Q8AW07	raw	median	4.63123e+08	3.76915e+08	381334264	4.00536e+08	384716202	4.07602e+08	376686799	3.12651e+08	3.62694e+08	4.64376e+08	3.91191e+08	4.49937e+08	3.96217e+08	354889169	3.1214e+08	4.87403e+08	4.72887e+08	3.87745e+08	3.69779e+08	3.58288e+08	3.76773e+08	3.90009e+08	4.05245e+08	3.63334e+08	3.90507e+08	3.51746e+08	4.474e+08	4.35549e+08	3.63303e+08	4.43802e+08	3.79916e+08	3.3855e+08	4.53289e+08	4.01694e+08
F1QF15	raw	median	3.59214e+08	2.66198e+08	2.57457e+08	4.01375e+08	2.43734e+08	4.3192e+08	3.04506e+08	2.99241e+08	4.18209e+08	3.41988e+08	373049005	4.79251e+08	247846614	3.02265e+08	2.83827e+08	3.77364e+08	3.66787e+08	2.73847e+08	2.49655e+08	3.59039e+08	2.38701e+08	4.13278e+08	3.27592e+08	3.4775e+08	3.22081e+08	4.05585e+08	3.29486e+08	4.1535e+08	3.86974e+08	2.77613e+08	3.2358e+08	3.07842e+08	3.50952e+08	3.49673e+08
A2BGW3	raw	median	822146733	9.90322e+08	8.89335e+08	1.25231e+09	1.01008e+09	9.34855e+08	8.47229e+08	8.41165e+08	8.92605e+08	891407330	9.6503e+08	1.10793e+09	1.05115e+09	780412595	9.60638e+08	9.92324e+08	8.3948e+08	1.01878e+09	8.62385e+08	1.12022e+09	9.89221e+08	8.94506e+08	9.11461e+08	9.77524e+08	9.51697e+08	8.65661e+08	8.58821e+08	1.07446e+09	8.94606e+08	1.17739e+09	8.35447e+08	1.04192e+09	9.2287e+08	9.58896e+08
F1Q6Q6	raw	median	2.78085e+08	1.18136e+08	3.03529e+08	376321124	2.82634e+08	3.13829e+08	2.74178e+08	3.18391e+08	2.96161e+08	8.97413e+07	2.64187e+08	4.57847e+08	8.07908e+07	2.995e+08	286751347	4.45769e+08	2.83948e+08	1.21531e+08	2.94332e+08	3.36628e+08	2.76798e+08	3.00283e+08	2.94965e+08	3.70004e+08	2.84811e+08	2.87221e+08	8.64607e+07	2.94144e+08	3.69691e+08	9.04937e+07	3.20621e+08	3.11014e+08	4.14569e+08	2.71777e+08
F1QR17	raw	median	830260387	730130377	7.68122e+08	6.37427e+08	7.88768e+08	7.41287e+08	4.65089e+08	4.7164e+08	6.40887e+08	6.96319e+08	5.68743e+08	730802306	553778238	7.06876e+08	5.37516e+08	6.12956e+08	8.47765e+08	7.51109e+08	7.44845e+08	5.70193e+08	7.72482e+08	7.09292e+08	5.00349e+08	5.48096e+08	6.80516e+08	6.21542e+08	6.70865e+08	6.33234e+08	5.9009e+08	6.20286e+08	7.56725e+08	5.82996e+08	5.70055e+08	6.30724e+08
Q7ZW40	raw	median	138159339	1.30234e+08	79136966	9.50894e+07	1.04836e+08	6.50166e+07	1.00332e+08	9.72129e+07	1.17756e+08	97882141	82531814	8.31378e+07	8.71727e+07	7.01031e+07	91339696	1e+08	1.41072e+08	1.33975e+08	7.67389e+07	8.50596e+07	1.02671e+08	6.22104e+07	1.07938e+08	1.12972e+08	1.0283e+08	1.14201e+08	9.4304e+07	9.18903e+07	6.713e+07	9.76421e+07	7.50467e+07	9.9068e+07	9.30012e+07	9.15354e+07
A0A2U3TW29	raw	median	192339341	158018097	152964094	196194898	1.47724e+08	128164939	199139133	107922341	1.67466e+08	186716731	1.88323e+08	206795519	1.89246e+08	1.4905e+08	177062713	1.26368e+08	1.96394e+08	1.62558e+08	1.48329e+08	1.75501e+08	1.44673e+08	1.22633e+08	2.14237e+08	1.25417e+08	1.61218e+08	1.62411e+08	1.79891e+08	2.09678e+08	1.66978e+08	2.11975e+08	1.59561e+08	1.92044e+08	1.17524e+08	1.75008e+08
X1WCD0	raw	median	1.44463e+08	1.40656e+08	174197743	1.63913e+08	1.28051e+08	1.14039e+08	9.2624e+07	1.12878e+08	1.18292e+08	1.71735e+08	1.48182e+08	1.96472e+08	1.29264e+08	138505965	1.5484e+08	1.68546e+08	1.47508e+08	1.44698e+08	1.68919e+08	1.46624e+08	1.25407e+08	1.09116e+08	9.96463e+07	1.31176e+08	1.34137e+08	1.14721e+08	1.65457e+08	1.64984e+08	1.58642e+08	1.44789e+08	1.48273e+08	1.67941e+08	1.56749e+08	1.52695e+08
Q1LYC7	raw	median	40495305	49499549	21836586	62909091	3.54516e+07	33423132	2.1232e+07	2.89398e+07	1.63701e+07	34563204	29563651	98570406	14504167	5.52666e+07	29572930	51403672	4.13491e+07	5.09218e+07	2.11749e+07	5.62736e+07	3.47196e+07	3.19805e+07	2.28418e+07	3.36312e+07	3.66115e+07	1.58759e+07	3.32997e+07	3.29159e+07	7.95911e+07	1.62461e+07	5.9164e+07	3.20751e+07	4.78059e+07	3.96217e+07
Q7ZW95	raw	median	1292573810	1.22641e+09	1742170997	1628555038	9.86691e+08	1682323637	1208489390	1519381942	1314157542	1205440468	1261414462	1.67109e+09	1.34842e+09	1364328800	1.55884e+09	1922221978	1.31982e+09	1.26165e+09	1.68938e+09	1.45678e+09	9.66318e+08	1.60971e+09	1.30011e+09	1.76568e+09	1.42118e+09	1.27449e+09	1.16137e+09	1.40445e+09	1.34933e+09	1.51036e+09	1.46054e+09	1.69073e+09	1.78768e+09	1.45487e+09
Q1LYC9	raw	median	1.78537e+08	2.71353e+08	2.4329e+08	2.50282e+08	2.61575e+08	1.86655e+08	1.70712e+08	2.05388e+08	3.12954e+08	2.66136e+08	6.80368e+07	3.05587e+08	266958039	1.62606e+08	2.49401e+08	207345919	1.82301e+08	2.79149e+08	2.35918e+08	2.23883e+08	2.56174e+08	1.78599e+08	1.83655e+08	2.38683e+08	2.22295e+08	3.03507e+08	2.56407e+08	7.57516e+07	2.46748e+08	2.99019e+08	1.74073e+08	2.70503e+08	1.92834e+08	2.27355e+08
F1RAV5	raw	median	1.22405e+08	9.65342e+07	123688602	1.23186e+08	1.28615e+08	1.29632e+08	7.8532e+07	8.20355e+07	1.06345e+08	1.10768e+08	1.27399e+08	1.23136e+08	1.13325e+08	173353488	1.22386e+08	1.85175e+08	1.24986e+08	9.93078e+07	1.1994e+08	1.10193e+08	1.25959e+08	1.24037e+08	8.44859e+07	9.5334e+07	1.1053e+08	1.03135e+08	1.06719e+08	1.41845e+08	9.94264e+07	1.26936e+08	1.85578e+08	1.32741e+08	1.72215e+08	1.33574e+08
F1QS98	raw	median	6.64692e+07	6.81614e+07	9.41814e+07	1.18047e+08	67469127	9.0951e+07	54148915	5.95843e+07	8.92499e+07	8.76996e+07	7.6756e+07	7.26288e+07	1.22935e+08	5.70738e+07	190413698	8.38595e+07	6.78705e+07	7.01198e+07	9.13274e+07	1.05596e+08	6.60761e+07	8.70254e+07	5.82542e+07	6.92433e+07	7.69391e+07	8.65558e+07	8.44936e+07	8.54596e+07	5.86445e+07	1.37699e+08	6.10986e+07	2.06525e+08	7.79901e+07	9.98083e+07
F1QGH9	raw	median	3.61377e+08	3.168e+08	3.94901e+08	3.4634e+08	429204564	319206884	3.43283e+08	3.39421e+08	3.26022e+08	3.62205e+08	3.23892e+08	4.08289e+08	3.11356e+08	3.26408e+08	3.83191e+08	3.88535e+08	3.68995e+08	3.25903e+08	3.82935e+08	3.09809e+08	4.20343e+08	3.0543e+08	3.69309e+08	3.94444e+08	3.59646e+08	3.16181e+08	3.48964e+08	3.60619e+08	3.29675e+08	3.48749e+08	3.49426e+08	4.15613e+08	3.61341e+08	3.53821e+08
A9JTC4	raw	median	4.14173e+07	4.14171e+07	123131348	1.03967e+08	9.40523e+07	8.10385e+07	7.18331e+07	6.78953e+07	110443101	1.04128e+08	9.19537e+07	98055802	5.34705e+07	8.96943e+07	8.59321e+07	1.27288e+08	4.22905e+07	4.26071e+07	1.194e+08	9.30007e+07	9.21104e+07	7.75408e+07	7.72791e+07	7.89017e+07	7.78913e+07	1.07109e+08	1.00321e+08	1.0238e+08	7.91756e+07	5.98923e+07	9.60195e+07	9.32029e+07	1.18379e+08	9.456e+07
A2CE73	raw	median	3.22417e+09	2.93812e+09	3.53721e+09	3.46755e+09	3.12181e+09	3.08371e+09	2.53231e+09	2.10818e+09	3.28422e+09	3.32885e+09	3.04255e+09	3773378993	2.82935e+09	2.75478e+09	3037432202	3.35558e+09	3.29214e+09	3.02254e+09	3.43002e+09	3.1018e+09	3.05735e+09	2.95061e+09	2.72429e+09	2.44993e+09	3.00359e+09	3.18508e+09	3.20716e+09	3.38755e+09	3.04683e+09	3.16915e+09	2.94905e+09	3.29443e+09	3.12072e+09	3.17e+09
A0A2R8Q6F8	raw	median	4.84219e+07	3.95644e+07	4.51632e+07	4.15193e+07	4.28214e+07	5.29444e+07	3.99273e+07	1.24038e+08	3.44417e+07	4.70087e+07	4.59238e+07	6.48415e+07	3.57067e+07	3.91442e+07	3.12165e+07	5.30093e+07	4.94428e+07	4.07011e+07	4.37946e+07	3.71399e+07	4.19373e+07	5.06593e+07	4.29544e+07	1.44146e+08	5.63469e+07	3.3402e+07	4.52902e+07	5.11312e+07	5.23566e+07	3.9995e+07	4.19047e+07	3.38578e+07	4.92991e+07	4.34046e+07
E7FAL7	raw	median	167136429	1.66534e+08	1.34511e+08	102302357	1.05944e+08	5.52949e+07	1.5717e+08	1.61557e+08	1.23604e+08	107698886	8.65715e+07	90285540	9.01417e+07	6.62226e+07	6.87276e+07	42680062	1.7066e+08	1.71319e+08	1.30435e+08	9.15117e+07	1.03756e+08	5.29083e+07	1.69086e+08	1.87747e+08	1.34678e+08	1.19873e+08	1.03762e+08	9.63881e+07	7.29015e+07	1.00968e+08	7.08926e+07	7.45427e+07	3.96928e+07	8.48775e+07
B8A552	raw	median	2.28878e+08	1.93374e+08	2.26366e+08	1.88273e+08	1.6915e+08	2.13663e+08	2.03842e+08	1.6393e+08	2.03705e+08	1.38651e+08	222122921	2.18756e+08	2.16309e+08	190799747	1.657e+08	3.14643e+08	2.33703e+08	1.9893e+08	2.19507e+08	1.68415e+08	1.65657e+08	2.04441e+08	2.19296e+08	1.90505e+08	2.00057e+08	1.97556e+08	1.33582e+08	2.4731e+08	1.76636e+08	2.42287e+08	2.04255e+08	1.7972e+08	2.9262e+08	2.09246e+08
Q2LDA1	raw	median	4.54049e+08	1014304938	872155147	8.0173e+08	1760420795	786111675	3.72119e+08	7.74108e+08	1114091792	2237189635	1.68837e+09	2.2484e+09	6.99173e+08	5.73536e+08	1.64794e+09	6.3446e+08	4.63621e+08	1.04345e+09	8.45726e+08	7.17165e+08	1.72407e+09	7.52182e+08	4.00331e+08	8.99597e+08	8.55768e+08	1.08046e+09	2.15541e+09	1.87982e+09	1.81548e+09	7.83143e+08	6.13982e+08	1.78737e+09	5.90054e+08	1.33822e+09
A0A0R4INN3	raw	median	1.72429e+08	151976794	1.35578e+08	7.38307e+07	172728290	127850364	1.38027e+08	1.26222e+08	1.5827e+08	1.06111e+08	1.49481e+08	162788741	1.00176e+08	123066976	100241724	68943168	1.76064e+08	1.56343e+08	1.3147e+08	6.60432e+07	1.69162e+08	1.22332e+08	1.48491e+08	1.46684e+08	1.39574e+08	1.53493e+08	1.02232e+08	1.66431e+08	1.31445e+08	1.12207e+08	1.31746e+08	1.08723e+08	6.41178e+07	1.21299e+08
E7F114	raw	median	7.73024e+07	1.0369e+08	1.06309e+08	9.93631e+07	8.1985e+07	8.42921e+07	8.40225e+07	8.66196e+07	1.02976e+08	93492837	8.7125e+07	1.16151e+08	1.05211e+08	9.09481e+07	8.82417e+07	9.75869e+07	7.89322e+07	1.06669e+08	1.03087e+08	8.88825e+07	8.02922e+07	8.0654e+07	9.03927e+07	1.00661e+08	9.11964e+07	9.98678e+07	9.00751e+07	9.70043e+07	9.3787e+07	1.17847e+08	9.73618e+07	9.57079e+07	9.07567e+07	9.78009e+07
F1R473	raw	median	1.5926e+08	1.66257e+08	1.56075e+08	195351958	1.5869e+08	162209456	1.09044e+08	1.79303e+08	1.12497e+08	1.12886e+08	1.07148e+08	1.14127e+08	139491508	1.41496e+08	171313165	140504308	1.62618e+08	1.71034e+08	1.51346e+08	1.74747e+08	1.55413e+08	1.55208e+08	1.17311e+08	2.0837e+08	1.62006e+08	1.09101e+08	1.0876e+08	1.19298e+08	9.21526e+07	1.56244e+08	1.51474e+08	1.85808e+08	1.3067e+08	1.31688e+08
A0A2U3TVF3	raw	median	2.89306e+08	338866890	376947189	369094952	2.36517e+08	2.98228e+08	260399026	306809050	399966224	3.71558e+08	3.26296e+08	4.2121e+08	3.1457e+08	2.79879e+08	2.76699e+08	3.61789e+08	2.95405e+08	3.48603e+08	3.65525e+08	3.30164e+08	2.31634e+08	2.85356e+08	2.80141e+08	3.56545e+08	3.11672e+08	3.87893e+08	3.57975e+08	3.63296e+08	3.40108e+08	3.5235e+08	2.99616e+08	3.00111e+08	3.36467e+08	3.42227e+08
F1R1A8	raw	median	263062291	1.94928e+08	2.78866e+08	205178075	2.19305e+08	2.1093e+08	198897625	1.883e+08	2.33582e+08	2.55682e+08	1.91872e+08	2.12369e+08	1.67914e+08	2.04758e+08	1.9737e+08	2.03808e+08	2.68608e+08	2.00529e+08	2.70415e+08	1.83536e+08	2.14776e+08	2.01826e+08	2.13977e+08	2.18825e+08	2.21562e+08	2.26531e+08	2.46336e+08	2.13629e+08	1.71479e+08	1.88081e+08	2.19198e+08	2.1407e+08	1.89544e+08	2.08608e+08
E7F5A4	raw	median	1.65051e+09	1.6818e+09	1.70436e+09	1579959868	1316541945	1871104659	1693003042	1546257580	1.82133e+09	1.3781e+09	1.77989e+09	2040317388	1233262772	1.83195e+09	1666030681	1733020893	1.6853e+09	1.73012e+09	1.65271e+09	1.41331e+09	1.28936e+09	1.79035e+09	1.82136e+09	1.79692e+09	1.64743e+09	1.76635e+09	1.32772e+09	1.98171e+09	1.64746e+09	1.38138e+09	1.96114e+09	1.807e+09	1.61172e+09	1.68556e+09
Q90Y03	raw	median	254429971	2.49862e+08	2.30908e+08	145225958	2.45681e+08	176190030	2.05362e+08	2.08598e+08	1.64752e+08	126444483	1.60187e+08	260862392	1.71472e+08	1.52536e+08	163066572	168296466	2.59794e+08	2.57041e+08	2.23911e+08	1.29908e+08	2.40608e+08	1.68585e+08	2.20931e+08	2.42414e+08	2.17899e+08	1.59779e+08	1.21822e+08	1.78351e+08	2.10635e+08	1.92066e+08	1.63293e+08	1.76864e+08	1.56517e+08	1.69916e+08
B0V0X1	raw	median	298785371	3.13545e+08	261216201	3.04693e+08	361325399	2.75441e+08	2.62261e+08	2.46712e+08	322945002	3.75835e+08	253466543	408786666	319798877	2.60015e+08	313600460	3.47021e+08	3.05085e+08	3.22554e+08	2.53301e+08	2.72554e+08	3.53865e+08	2.63553e+08	2.82145e+08	2.86706e+08	2.9247e+08	3.13197e+08	3.62096e+08	2.82208e+08	3.30077e+08	3.58206e+08	2.78352e+08	3.40135e+08	3.22733e+08	3.23375e+08
Q66HV8	raw	median	1.57551e+08	153894613	1.98323e+08	2.31516e+08	1.34867e+08	1.53096e+08	115349266	126226079	1.35043e+08	127630947	190361535	1.43424e+08	1.7982e+08	1.68981e+08	123365035	154098446	1.60873e+08	1.58316e+08	1.92313e+08	2.07096e+08	1.32082e+08	1.46488e+08	1.24095e+08	1.46688e+08	1.58494e+08	1.30967e+08	1.22965e+08	2.11947e+08	1.15809e+08	2.01416e+08	1.80898e+08	1.33803e+08	1.43313e+08	1.5514e+08
A0A0R4IT10	raw	median					4728454																4.63082e+06				4.63082e+06									#DIV/0!
A5PMQ1	raw	median	2.66737e+08	2.84977e+08	2.83341e+08	2.42404e+08	2.59533e+08	264345827	2.27357e+08	256149534	3.00663e+08	2.68519e+08	2.6053e+08	3.08741e+08	251902666	2.34423e+08	265948865	2.59048e+08	2.7236e+08	2.93165e+08	2.74755e+08	2.16836e+08	2.54174e+08	2.52936e+08	2.44594e+08	2.97673e+08	2.63312e+08	2.91587e+08	2.58703e+08	2.90072e+08	2.49295e+08	2.82156e+08	2.50955e+08	2.88451e+08	2.40917e+08	2.69017e+08
A0A0R4IVV0	raw	median	8.92136e+07	1.14351e+08	1.34393e+08	7.82009e+07	1.11017e+08	1.60224e+08	8.99604e+07	1.11578e+08	1.55471e+08	9.07427e+07	1.20836e+08	128013479	1.24798e+08	9.9351e+07	1.59548e+08	1.08943e+08	9.10945e+07	1.17637e+08	1.30321e+08	6.99524e+07	1.08724e+08	1.53308e+08	9.67808e+07	1.29665e+08	1.12185e+08	1.50778e+08	8.74255e+07	1.34538e+08	1.03365e+08	1.39786e+08	1.06357e+08	1.73048e+08	1.01318e+08	1.24577e+08
A8KBV1	raw	median	1.62173e+08	1.17368e+08	1.0579e+08	4.51419e+07	122085195	9.56733e+07	80885178	82366337	137378077	90460954	9.16492e+07	130685043	35114381	7.47975e+07	6.47983e+07	4.76114e+07	1.65592e+08	1.2074e+08	1.02584e+08	4.03804e+07	1.19564e+08	9.15439e+07	8.70175e+07	9.57185e+07	1.02893e+08	1.33231e+08	8.71541e+07	1.02042e+08	1.05522e+08	3.93316e+07	8.00722e+07	7.0281e+07	4.42791e+07	8.27391e+07
Q7ZW38	raw	median	7.47358e+07	6.98766e+07	1.69203e+08	172489164	1.15838e+08	1.18282e+08	8.8107e+07	113576886	1.78065e+08	139769271	7.43067e+07	1.59432e+08	110836463	8.49039e+07	1.09452e+08	136295849	7.63114e+07	7.18843e+07	1.64075e+08	1.54295e+08	1.13446e+08	1.13177e+08	9.47869e+07	1.31989e+08	1.14996e+08	1.7269e+08	1.3466e+08	8.27325e+07	1.28734e+08	1.24148e+08	9.08914e+07	1.18712e+08	1.26756e+08	1.22416e+08
Q7ZU89	raw	median	1.99422e+08	1.91561e+08	1.77201e+08	198103099	218366664	164200036	1.77446e+08	1.80353e+08	202832013	1.53642e+08	1.96567e+08	156913788	214192594	1.71299e+08	1.91887e+08	1.99072e+08	2.03626e+08	1.97065e+08	1.71831e+08	1.77208e+08	2.13858e+08	1.57113e+08	1.90899e+08	2.0959e+08	1.90149e+08	1.96709e+08	1.48026e+08	2.18857e+08	1.26701e+08	2.39917e+08	1.83379e+08	2.08123e+08	1.85139e+08	1.88356e+08
A0A0G2KUJ0	raw	median	2.21915e+08	276729957	2.41798e+08	2.61772e+08	253814207	2.55836e+08	2.7891e+08	249075181	2.67403e+08	2.19475e+08	2.56241e+08	3.13263e+08	2.88802e+08	2.77366e+08	2.23102e+08	2.93343e+08	2.26594e+08	2.84681e+08	2.34471e+08	2.34161e+08	2.48574e+08	2.44794e+08	3.00056e+08	2.89452e+08	2.57848e+08	2.59331e+08	2.11452e+08	2.85296e+08	2.52946e+08	3.23487e+08	2.96926e+08	2.41979e+08	2.72811e+08	2.68029e+08
A0A0G2KQL4	raw	median	74004185	8.42746e+07	118760592	9.68047e+07	8.99498e+07	1.06437e+08	5.27711e+07	7.55575e+07	1.12343e+08	1.02283e+08	7.61535e+07	1.33851e+08	9.61209e+07	9.29705e+07	1.0296e+08	1.30881e+08	7.55644e+07	8.6696e+07	1.15162e+08	8.6594e+07	8.80926e+07	1.01843e+08	5.67719e+07	8.78059e+07	8.73162e+07	1.08952e+08	9.85444e+07	8.47887e+07	1.08079e+08	1.07665e+08	9.95268e+07	1.11672e+08	1.2172e+08	1.05118e+08
F1R617	raw	median	1.4242e+08	127171202	1.46392e+08	1.25049e+08	9.40066e+07	1.27125e+08	1.12564e+08	1.21027e+08	1.00748e+08	1.12658e+08	8.43161e+07	1.49768e+08	1.41415e+08	1.51386e+08	7.71209e+07	90176449	1.45423e+08	1.30825e+08	1.41956e+08	1.11859e+08	9.20656e+07	1.21638e+08	1.21099e+08	1.40647e+08	1.25689e+08	9.77069e+07	1.0854e+08	9.38768e+07	1.20931e+08	1.58399e+08	1.62062e+08	8.36462e+07	8.38649e+07	1.13628e+08
Q6P105	raw	median	19102084	16301302	18123774	17413786	28501532	24704208	14866413	16305733	19889940	15626082	16898126	30034250	23825678	14661944	18610260	19805804	1.95048e+07	1.67697e+07	1.75746e+07	1.5577e+07	2.7913e+07	2.36379e+07	1.59935e+07	1.8949e+07	1.94899e+07	1.92895e+07	1.50549e+07	1.88142e+07	2.42513e+07	2.66871e+07	1.56959e+07	2.01849e+07	1.84196e+07	1.97997e+07
A9JRG9	raw	median	1.70051e+08	1.39809e+08	1.31965e+08	1.44977e+08	1.46721e+08	1.35843e+08	1.2716e+08	1.09509e+08	1.5333e+08	1.41754e+08	1.25676e+08	1.26997e+08	1.47035e+08	159900640	1.46646e+08	1.46843e+08	1.73636e+08	1.43826e+08	1.27966e+08	1.29686e+08	1.43692e+08	1.2998e+08	1.36801e+08	1.27262e+08	1.39106e+08	1.48702e+08	1.36572e+08	1.39926e+08	1.02544e+08	1.64694e+08	1.71177e+08	1.59054e+08	1.36565e+08	1.44904e+08
Q7SZR4	raw	median	185755519	2.06909e+08	211991152	195901515	220245771	193587612	235554905	195588712	2.01395e+08	163365115	159200672	2.07092e+08	145898416	169513810	162696309	2.00757e+08	1.89672e+08	2.12854e+08	2.05567e+08	1.75238e+08	2.15698e+08	1.85232e+08	2.53414e+08	2.27295e+08	2.08121e+08	1.95316e+08	1.57393e+08	1.77253e+08	1.67218e+08	1.63421e+08	1.81468e+08	1.76462e+08	1.86706e+08	1.75655e+08
E7FA20	raw	median	5.79974e+07	6.4607e+07	72271049	6.45467e+08	8.43451e+07	90627503	6.73504e+07	7.09732e+07	9.28297e+07	3.83918e+08	1.02407e+08	8.58395e+07	67204794	6.47438e+07	6.76535e+07	5.04873e+07	5.92201e+07	6.64633e+07	7.0081e+07	5.77385e+08	8.26036e+07	8.67159e+07	7.24566e+07	8.24785e+07	1.37175e+08	9.00276e+07	3.69884e+08	1.14019e+08	6.93115e+07	7.5276e+07	6.93095e+07	7.33777e+07	4.69536e+07	1.1352e+08
F1Q9P4	raw	median	2.39538e+08	2.24163e+08	342011071	3.40941e+08	2.69217e+08	340034992	2.43767e+08	178896200	345799430	343451917	317582946	3.12183e+08	2.57686e+08	2.51305e+08	267989560	3.78497e+08	2.44588e+08	2.30604e+08	3.31647e+08	3.0498e+08	2.63658e+08	3.25359e+08	2.62248e+08	2.07897e+08	2.71372e+08	3.35361e+08	3.30897e+08	3.53594e+08	2.52074e+08	2.88634e+08	2.69027e+08	2.90664e+08	3.52006e+08	3.09032e+08
F8W4Z6	raw	median	5.58205e+07	7.52309e+07	62144991	7.21774e+07	5.82724e+07	5.12633e+07	6.94518e+07	4.15116e+07	4.44013e+07	4.24943e+07	6.17038e+07	7.35543e+07	4.93311e+07	7.28551e+07	6.2006e+07	4.51227e+07	5.69974e+07	7.73924e+07	6.02618e+07	6.45643e+07	5.70692e+07	4.90507e+07	7.47173e+07	4.82409e+07	6.10367e+07	4.3061e+07	4.09409e+07	6.87005e+07	5.93918e+07	5.52557e+07	7.79928e+07	6.72524e+07	4.19645e+07	5.68199e+07
A3KPI6	raw	median	7.69446e+08	6.64908e+08	5.43906e+08	6.08761e+08	5.87741e+08	8.48726e+08	5.70092e+08	503289130	9.54928e+08	5.92104e+08	687728566	5.1096e+08	8.94439e+08	5.32521e+08	6.36541e+08	4.45019e+08	7.85668e+08	6.84012e+08	5.27424e+08	5.44551e+08	5.75605e+08	8.12094e+08	6.13314e+08	5.84876e+08	6.40943e+08	9.26103e+08	5.70459e+08	7.65712e+08	4.12577e+08	1.00186e+09	5.70074e+08	6.90399e+08	4.13872e+08	6.68882e+08
E7F9M7	raw	median	23385857	5.88261e+07	3.38971e+07	3.82148e+07	59242906	50340327	4.79469e+07	28387258	5.57505e+07	4.34018e+07	4.93653e+07	55222967	59439195	4.92344e+07	38304974	47914190	2.38789e+07	6.05163e+07	3.28699e+07	3.4184e+07	5.80197e+07	4.81676e+07	5.1582e+07	3.2989e+07	4.27759e+07	5.40676e+07	4.18152e+07	5.49629e+07	4.45901e+07	6.65778e+07	5.27064e+07	4.1546e+07	4.45606e+07	5.01033e+07
A0A0R4IC33	raw	median	320069274	3.09909e+08	309986842	3.09379e+08	300578590	312624338	3.11884e+08	304202009	3.57778e+08	325269227	348433515	3.89416e+08	322920919	3.39936e+08	3.79863e+08	3.03463e+08	3.26817e+08	3.18813e+08	3.00593e+08	2.76746e+08	2.94372e+08	2.99131e+08	3.35529e+08	3.53515e+08	3.1319e+08	3.46978e+08	3.13379e+08	3.87943e+08	3.14436e+08	3.61703e+08	3.63908e+08	4.12004e+08	2.82224e+08	3.47822e+08
F1R6G3	raw	median	2.54066e+08	3.05397e+08	2.81217e+08	3.33003e+08	1.85959e+08	1.38372e+08	1.98931e+08	1.3326e+08	2.35415e+08	2.04023e+08	170404210	3.13433e+08	1.34284e+08	1.96009e+08	2.46527e+08	2.89468e+08	2.59423e+08	3.14172e+08	2.72695e+08	2.97879e+08	1.82119e+08	1.32399e+08	2.14013e+08	1.54863e+08	2.28445e+08	2.28309e+08	1.96565e+08	1.89727e+08	2.53083e+08	1.50412e+08	2.09831e+08	2.67386e+08	2.69207e+08	2.20565e+08
Q7ZUZ2	raw	median	3.14956e+08	3.30598e+08	4.12775e+08	413157817	3.40519e+08	330826272	3.1346e+08	3.18095e+08	3.95855e+08	3.69204e+08	2.82227e+08	446831825	4.60719e+08	2.74552e+08	3.62282e+08	3.90246e+08	3.21596e+08	3.40097e+08	4.00267e+08	3.69579e+08	3.33488e+08	3.16547e+08	3.37225e+08	3.69661e+08	3.48557e+08	3.83906e+08	3.55707e+08	3.1423e+08	3.60797e+08	5.16051e+08	2.93913e+08	3.92935e+08	3.62933e+08	3.72559e+08
U3JA65	raw	median	1.19674e+08	1.49624e+08	59868467	7.27789e+07	6.6151e+07	4.50993e+07	67877493	57189047	5.96232e+07	66708174	84081112	5.33306e+07	8.09158e+07	54038992	59952799	4.68509e+07	1.22197e+08	1.53923e+08	5.80543e+07	6.51023e+07	6.47851e+07	4.31527e+07	7.30236e+07	6.64598e+07	8.08372e+07	5.78234e+07	6.42696e+07	9.36152e+07	4.30621e+07	9.06337e+07	5.78498e+07	6.50255e+07	4.35718e+07	6.44814e+07
Q7ZVK8	raw	median	1.74623e+08	1.9582e+08	173922803	1.7767e+08	167815582	1.52639e+08	1.68481e+08	1.61686e+08	145028936	1.41023e+08	1.31888e+08	301972634	166751757	1.56287e+08	1.35318e+08	1.18775e+08	1.78305e+08	2.01446e+08	1.68652e+08	1.5893e+08	1.64351e+08	1.46051e+08	1.81254e+08	1.87897e+08	1.73361e+08	1.40651e+08	1.35868e+08	1.46843e+08	2.43829e+08	1.86778e+08	1.67309e+08	1.46767e+08	1.10462e+08	1.59813e+08
A2BIM7	raw	median	3.15783e+08	288053453	3.0364e+08	263585018	238862983	2.34138e+08	2.72243e+08	2.0079e+08	2.60029e+08	3.07191e+08	286077875	309920472	2.77685e+08	2.50252e+08	2.59156e+08	2.82012e+08	3.22441e+08	2.9633e+08	2.94438e+08	2.35783e+08	2.33931e+08	2.24033e+08	2.92884e+08	2.3334e+08	2.66647e+08	2.5218e+08	2.95961e+08	3.18517e+08	2.50247e+08	3.11034e+08	2.679e+08	2.81084e+08	2.62273e+08	2.79899e+08
Q1LUD3	raw	median	6.77536e+08	7.74334e+08	7.03428e+08	8.22316e+08	891133689	778324192	720830794	650092895	832312732	742970456	677301445	1193113721	7.47795e+08	7.71861e+08	8.5008e+08	9.46157e+08	6.9182e+08	7.96583e+08	6.82112e+08	7.3558e+08	8.72734e+08	7.44731e+08	7.75481e+08	7.55478e+08	7.56815e+08	8.07189e+08	7.1581e+08	7.54102e+08	9.63385e+08	8.37604e+08	8.26292e+08	9.22006e+08	8.79934e+08	8.3829e+08
A0A0R4IGI4	raw	median	3.56896e+07	1.41922e+07	2.87464e+07	2.02131e+07	2.12537e+07	9.41289e+06	13085056	1.13414e+07	2.83099e+07	4.89498e+06	2.57106e+07	2.43911e+07	1.2517e+07	3.60189e+07	1.90156e+07	2.61367e+07	3.6442e+07	1.45999e+07	2.78753e+07	1.80811e+07	2.08149e+07	9.00661e+06	1.40771e+07	1.31799e+07	1.92596e+07	2.74553e+07	4.71604e+06	2.8626e+07	1.96948e+07	1.40203e+07	3.8559e+07	2.06245e+07	2.43074e+07	2.22504e+07
Q7ZV39	raw	median	173000443	2.23857e+08	2.52427e+08	283746618	2.15925e+08	207388643	2.08803e+08	1.96074e+08	2.40834e+08	2.03101e+08	1.45497e+08	2.72517e+08	228656690	2.44913e+08	184907393	2.50812e+08	1.76648e+08	2.30289e+08	2.44778e+08	2.53818e+08	2.11467e+08	1.98437e+08	2.24633e+08	2.27859e+08	2.20991e+08	2.33564e+08	1.95677e+08	1.61995e+08	2.20045e+08	2.56118e+08	2.62184e+08	2.00553e+08	2.33258e+08	2.20424e+08
A0A2R8QMT4	raw	median	11247117	7992166	1.09159e+07	12322961	14154573	9233709	1.70503e+07	2.3677e+06	1.33236e+07	1.00481e+07	1.09412e+07	9510944	1.44106e+07	1.02602e+07	7.05044e+06	2.23722e+07	1.14842e+07	8.2218e+06	1.05851e+07	1.10232e+07	1.38623e+07	8.83517e+06	1.83429e+07	2.75152e+06	1.06383e+07	1.29214e+07	9.68075e+06	1.21818e+07	7.67966e+06	1.61414e+07	1.09837e+07	7.64699e+06	2.08063e+07	1.22553e+07
A0A2R8Q8T5	raw	median	450971429	4.57701e+08	4.04959e+08	4.78247e+08	4.70662e+08	3.7842e+08	392274570	4.12528e+08	4.73137e+08	4.89053e+08	4.458e+08	5.45826e+08	3.954e+08	3.58026e+08	3.88025e+08	476516555	4.60479e+08	4.70852e+08	3.92687e+08	4.27802e+08	4.60944e+08	3.62087e+08	4.22015e+08	4.79402e+08	4.34534e+08	4.58855e+08	4.71175e+08	4.9635e+08	4.4073e+08	4.42887e+08	3.83274e+08	4.20856e+08	4.43165e+08	4.44662e+08
E9QDQ2	raw	median	45092248	43708462		21934756	43294020	43048568	39181826	43860926	2.13446e+07	37469620	4.54784e+07	28523458	22351022	47519002			4.60429e+07	4.49643e+07		1.96211e+07	4.24001e+07	4.11905e+07	4.21524e+07	5.09711e+07	4.10489e+07	2.07003e+07	3.60999e+07	5.06353e+07	2.30314e+07	2.50354e+07	5.087e+07			3.43954e+07
D3KYK9	raw	median																									#DIV/0!									#DIV/0!
B0S6P6	raw	median	39629199	40947371	4.52282e+07	11551059	30266027	2.70308e+07	39337334	21493639	22330588	1.30007e+07	7521106		15553462	21130430	35218870	21999131	4.04647e+07	4.21239e+07	4.38577e+07	1.03327e+07	2.96411e+07	2.58641e+07	4.23197e+07	2.49779e+07	3.24477e+07	2.16565e+07	1.25255e+07	8.37394e+06		1.74214e+07	2.26205e+07	3.81988e+07	2.04594e+07	2.01794e+07
D3KYL2	raw	median	172805965	1.40798e+08	1.74736e+08	1.80169e+08	145222531	160398224	1.27197e+08	1.28301e+08	1.20121e+08	128553765	1.49674e+08	2.35643e+08	146947335	1.28476e+08	147579341	1.57003e+08	1.76449e+08	1.44843e+08	1.69441e+08	1.61165e+08	1.42224e+08	1.53475e+08	1.3684e+08	1.49099e+08	1.54192e+08	1.16495e+08	1.23854e+08	1.66646e+08	1.90271e+08	1.64596e+08	1.37537e+08	1.60066e+08	1.46014e+08	1.50685e+08
Q803J3	raw	median	2.45073e+08	4.33908e+08	4.25496e+08	4.51478e+08	4.58973e+08	368873584	353128393	435686118	3.62903e+08	351838981	343362247	3.72571e+08	4.01394e+08	2.74259e+08	4.78636e+08	5.00099e+08	2.5024e+08	4.46375e+08	4.12602e+08	4.03857e+08	4.49496e+08	3.52953e+08	3.79901e+08	5.06314e+08	4.00217e+08	3.51949e+08	3.38977e+08	3.82297e+08	3.00835e+08	4.49601e+08	2.936e+08	5.19134e+08	4.65096e+08	3.87686e+08
Q4VBU0	raw	median	221222100	230372438	1.70187e+08	1.53027e+08	2.07718e+08	1.86819e+08	1.80672e+08	1.87267e+08	1.98625e+08	2.17995e+08	1.89784e+08	2.3323e+08	1.54129e+08	1.4723e+08	1.27893e+08	1.6136e+08	2.25886e+08	2.36992e+08	1.6503e+08	1.36886e+08	2.03429e+08	1.78755e+08	1.9437e+08	2.17624e+08	1.94871e+08	1.92629e+08	2.10026e+08	2.11304e+08	1.88323e+08	1.7264e+08	1.57613e+08	1.38715e+08	1.50066e+08	1.77665e+08
E7F8Y4	raw	median	7.08723e+06	1.13969e+07	2.01987e+07	3.05437e+07	1.87607e+07	1.76881e+07	1.55002e+07	1.50089e+07	2.07163e+07	2.84416e+07	15843036	3.22456e+07	1.8596e+07	1.40806e+07	1.84198e+07	1.73329e+07	7.23665e+06	1.17243e+07	1.95866e+07	2.7322e+07	1.83734e+07	1.69246e+07	1.66753e+07	1.7442e+07	1.69106e+07	2.00909e+07	2.74019e+07	1.76395e+07	2.60369e+07	2.08294e+07	1.50736e+07	1.99783e+07	1.61198e+07	2.03963e+07
B8A5D3	raw	median	2.90813e+08	2.21709e+08	2.85112e+08	247624505	2.9564e+08	2.99287e+08	2.38563e+08	2.34065e+08	2.35351e+08	276606864	3.16613e+08	288295339	3.2469e+08	2.41011e+08	2.40703e+08	2.92505e+08	2.96944e+08	2.2808e+08	2.76472e+08	2.21506e+08	2.89536e+08	2.8637e+08	2.5665e+08	2.72008e+08	2.65946e+08	2.28247e+08	2.66495e+08	3.52514e+08	2.32785e+08	3.63684e+08	2.58007e+08	2.61069e+08	2.72033e+08	2.79354e+08
A0A2R8QTX4	raw	median	195424094	172866605	196168799	203654281	1.79921e+08	1.90956e+08	1.80898e+08	155641210	2.08943e+08	1.68524e+08	173928374	254622007	1.82793e+08	196299829	197321018	2.3047e+08	1.99544e+08	1.77833e+08	1.90224e+08	1.82173e+08	1.76206e+08	1.82714e+08	1.94612e+08	1.80872e+08	1.85522e+08	2.02635e+08	1.62364e+08	1.9365e+08	2.05596e+08	2.04746e+08	2.10143e+08	2.14017e+08	2.14339e+08	2.00936e+08
F1QY34	raw	median	5.68853e+07	6.09231e+07	4.03635e+07	5.47469e+07	4.87959e+07	6.23356e+07	5.65989e+07	5.15129e+07	45472898	4.1058e+07	4.4137e+07	5.23884e+07	5.59077e+07	8.13001e+07	5.25885e+07	3.77723e+07	5.80846e+07	6.26735e+07	3.91404e+07	4.89723e+07	4.77884e+07	5.96451e+07	6.089e+07	5.98635e+07	5.46322e+07	4.41003e+07	3.95571e+07	4.91418e+07	4.23013e+07	6.26222e+07	8.70334e+07	5.70381e+07	3.51286e+07	5.21153e+07
Q5RI45	raw	median	1.96341e+08	2.1148e+08	2.29124e+08	2.79475e+08	2.06822e+08	1.79779e+08	1.27161e+08	1.53331e+08	1.44995e+08	2.02177e+08	1.42811e+08	2.1982e+08	1.60799e+08	1.83109e+08	1.66064e+08	2.32709e+08	2.00481e+08	2.17557e+08	2.22181e+08	2.49997e+08	2.02551e+08	1.7202e+08	1.36802e+08	1.78187e+08	1.97472e+08	1.40618e+08	1.94786e+08	1.59005e+08	1.77495e+08	1.80111e+08	1.96022e+08	1.80115e+08	2.16421e+08	1.80572e+08
B0UYD6	raw	median	1.64124e+08	1.6841e+08	170264935	2.21845e+08	1.87828e+08	204657901	1.27451e+08	159548883	1.69851e+08	1.53098e+08	1.74748e+08	202915652	1.69031e+08	132477626	177193320	185520753	1.67584e+08	1.73249e+08	1.65105e+08	1.98445e+08	1.8395e+08	1.95825e+08	1.37114e+08	1.85413e+08	1.75836e+08	1.64724e+08	1.47502e+08	1.94564e+08	1.63845e+08	1.89331e+08	1.4182e+08	1.92186e+08	1.72536e+08	1.70813e+08
E7FE03	raw	median	442431177	3.12016e+08	369765498	460715905	393941995	357719187	345724768	366191877	3.75023e+08	3.67143e+08	3.16103e+08	479429682	396740149	361324699	341216528	461556045	4.51759e+08	3.20981e+08	3.58561e+08	4.12121e+08	3.85808e+08	3.4228e+08	3.71936e+08	4.25554e+08	3.83625e+08	3.63703e+08	3.53722e+08	3.51947e+08	3.87118e+08	4.44388e+08	3.86805e+08	3.70087e+08	4.29251e+08	3.85878e+08
Q5SPA3	raw	median	6.14946e+07	8.81e+07	8.49372e+07	7.66628e+07	6.58327e+07	7.61904e+07	65105140	6.61211e+07	9.12467e+07	8.65212e+07	6.73423e+07	7.87562e+07	7.48236e+07	7.7089e+07	7.87996e+07	7.87745e+07	6.2791e+07	9.06313e+07	8.23634e+07	6.85766e+07	6.44734e+07	7.29019e+07	7.00411e+07	7.68398e+07	7.35773e+07	8.84924e+07	8.33584e+07	7.49784e+07	6.35921e+07	8.38098e+07	8.25254e+07	8.5467e+07	7.3261e+07	7.94355e+07
E7FC33	raw	median	5.86811e+07	8.1796e+07	8.73665e+07	8.77467e+07	8.31674e+07	1.04689e+08	6.16476e+07	1.03863e+08	8.6783e+07	1.00128e+08	8.0849e+07	1.10369e+08	9.07597e+07	7.29701e+07	6.85032e+07	5.33044e+07	5.99182e+07	8.41462e+07	8.47191e+07	7.84914e+07	8.14502e+07	1.00171e+08	6.63214e+07	1.20699e+08	8.44896e+07	8.41634e+07	9.64676e+07	9.00167e+07	8.91181e+07	1.0166e+08	7.8116e+07	7.42993e+07	4.95736e+07	8.29268e+07
X1WCJ5	raw	median	50331136	5.49523e+07	5.64138e+07	59672317	7.01712e+07	7.90073e+07	2.78843e+07	69681459	6.30917e+07	7.38775e+07	76623964	68011350	6.14686e+07	6.12635e+07	91765193	6.54954e+07	5.13923e+07	5.65312e+07	5.47043e+07	5.33782e+07	6.87223e+07	7.55972e+07	2.99983e+07	8.09773e+07	5.89126e+07	6.11872e+07	7.11769e+07	8.53125e+07	5.49161e+07	6.8851e+07	6.55838e+07	9.95295e+07	6.09113e+07	7.09335e+07
Q7ZUV5	raw	median	4.9185e+08	3.21066e+08	366074199	4.62332e+08	3.13182e+08	4.05793e+08	4.72491e+08	4.17625e+08	361623347	3.7517e+08	3.65757e+08	550145996	4.8032e+08	4.66592e+08	4.63035e+08	499299795	5.02219e+08	3.30291e+08	3.54981e+08	4.13566e+08	3.06716e+08	3.88278e+08	5.08313e+08	4.85325e+08	4.11211e+08	3.50707e+08	3.61455e+08	4.07231e+08	4.44218e+08	5.38006e+08	4.99496e+08	5.02213e+08	4.64353e+08	4.4596e+08
F1QTZ4	raw	median	1.59009e+08	1.87733e+08	1.13075e+08	2.03648e+08	2.05045e+08	1.94209e+08	2.01945e+08	189828294	1.54955e+08	1.48017e+08	1.55546e+08	132435079	2.04201e+08	1.56378e+08	1.5131e+08	1.81616e+08	1.62362e+08	1.93127e+08	1.09649e+08	1.82168e+08	2.00811e+08	1.85826e+08	2.17255e+08	2.20601e+08	1.83975e+08	1.50277e+08	1.42606e+08	1.73184e+08	1.06935e+08	2.28725e+08	1.67406e+08	1.64112e+08	1.68904e+08	1.62769e+08
F1QTT0	raw	median	5.46257e+07	6.21901e+07	8.03949e+07	2.81714e+07	7.34714e+07	7.95105e+07	6.41314e+07	6.22905e+07	6.3853e+07	9.46937e+07	1.49858e+08	1.31437e+08	1.02474e+08	5.5699e+07	1.00966e+08	1.34391e+08	5.57774e+07	6.3977e+07	7.79587e+07	2.51999e+07	7.19544e+07	7.60787e+07	6.89935e+07	7.23882e+07	6.4041e+07	6.19256e+07	9.12321e+07	1.66851e+08	1.06129e+08	1.14781e+08	5.96268e+07	1.09509e+08	1.24985e+08	1.0438e+08
Q5RGU1	raw	median	1.06174e+08	1.13175e+08	2.72198e+08	1.44719e+08	2.49814e+08	9.9535e+07	2.42804e+08	8.08651e+07	1.03389e+08	90571798	2.41575e+08	1.30688e+08	9.74744e+07	2.36953e+08	9.87351e+07	290292435	1.08413e+08	1.16427e+08	2.63949e+08	1.29454e+08	2.44656e+08	9.52389e+07	2.61213e+08	9.3974e+07	1.64166e+08	1.00268e+08	8.72609e+07	2.68968e+08	1.05525e+08	1.09181e+08	2.53663e+08	1.07089e+08	2.69975e+08	1.62741e+08
Q7SXP1	raw	median	5.65024e+08	712184544	689086945	769050526	702344909	660056711	717281975	683457880	711652187	703967775	6.642e+08	796603414	6.32162e+08	5.92828e+08	672374744	760523629	5.76936e+08	7.32647e+08	6.68206e+08	6.87933e+08	6.87843e+08	6.31568e+08	7.71663e+08	7.94251e+08	6.93881e+08	6.9017e+08	6.78234e+08	7.39515e+08	6.43221e+08	7.08084e+08	6.34634e+08	7.29265e+08	7.07294e+08	6.91302e+08
A0A140LFP0	raw	median	1.69365e+08	1.33124e+08	1.74424e+08	204006044	1.44569e+08	1.71932e+08	131288218	1.10261e+08	189784142	1.28286e+08	103176426	274441180	2.16175e+08	1.59311e+08	146519535	1.23402e+08	1.72935e+08	1.36948e+08	1.69138e+08	1.82488e+08	1.41584e+08	1.64512e+08	1.41242e+08	1.28135e+08	1.54623e+08	1.84055e+08	1.23596e+08	1.14876e+08	2.21599e+08	2.42137e+08	1.70545e+08	1.58917e+08	1.14765e+08	1.66311e+08
B0S8G4	raw	median	2.54317e+08	2.18291e+08	310490498	390902273	3.45535e+08	2.76298e+08	2.84216e+08	2.05424e+08	3.65604e+08	3.38425e+08	3.18261e+08	4.53752e+08	342242424	264242674	2.91915e+08	3.15004e+08	2.59678e+08	2.24563e+08	3.01082e+08	3.49671e+08	3.384e+08	2.64373e+08	3.05764e+08	2.38724e+08	2.85282e+08	3.54568e+08	3.26053e+08	3.5435e+08	3.66384e+08	3.83345e+08	2.82877e+08	3.16614e+08	2.92956e+08	3.34644e+08
A0A2R8RVR3	raw	median																									#DIV/0!									#DIV/0!
F1QJE5	raw	median	1.47223e+08	1.66589e+08	1.79169e+08	139586042	1.77193e+08	1.85374e+08	1.49324e+08	1.28878e+08	1.33241e+08	1.62517e+08	1.02848e+08	9.25737e+07	1.90673e+08	1.17596e+08	148544922	1.48315e+08	1.50327e+08	1.71375e+08	1.73739e+08	1.24863e+08	1.73534e+08	1.77373e+08	1.60645e+08	1.4977e+08	1.60203e+08	1.29219e+08	1.56576e+08	1.1451e+08	7.47491e+07	2.13573e+08	1.25889e+08	1.61113e+08	1.37935e+08	1.39196e+08
B8JLJ8	raw	median				5.001e+06					3.81445e+06	4.56362e+06	4907747		6150327		3.45433e+06					4.47351e+06					4.47351e+06	3.69931e+06	4.3968e+06	5.46425e+06		6.88897e+06		3.7466e+06		4.83919e+06
F1QX13	raw	median	5.6476e+07	1.6341e+08	1.22674e+08	2.13583e+08	2.76658e+08	2.23987e+08	1.77212e+08	122607546	2.63982e+08	7.47125e+07	1.73173e+08	9.4074e+07	2.1281e+08	1.90738e+08	9.51449e+07	2.14069e+08	5.76667e+07	1.68105e+08	1.18956e+08	1.91055e+08	2.70945e+08	2.1432e+08	1.90648e+08	1.42483e+08	1.69272e+08	2.56014e+08	7.19813e+07	1.92809e+08	7.59605e+07	2.38369e+08	2.04188e+08	1.03195e+08	1.99086e+08	1.677e+08
A0A2R8RS68	raw	median	5.33044e+08	5.8484e+08	6.65861e+08	7.17884e+08	6.30349e+08	571869614	6.81118e+08	697046702	651985579	446988677	5.55123e+08	838654073	6.77746e+08	6.23638e+08	5.2006e+08	852472879	5.44282e+08	6.01643e+08	6.45684e+08	6.42164e+08	6.17334e+08	5.47187e+08	7.32757e+08	8.10043e+08	6.42637e+08	6.32305e+08	4.30649e+08	6.18069e+08	6.77175e+08	7.59142e+08	6.67617e+08	5.64063e+08	7.92807e+08	6.42728e+08
F1QA97	raw	median	1.93656e+08	211703999	1.94069e+08	242070080	2.67826e+08	1.38053e+08	77392387	180304519	236666364	324625036	191016551	259720651	196085022	1.45105e+08	210477904	172348195	1.97739e+08	2.17787e+08	1.88188e+08	2.16537e+08	2.62296e+08	1.32095e+08	8.32599e+07	2.09533e+08	1.88429e+08	2.29522e+08	3.12758e+08	2.12676e+08	2.09713e+08	2.19635e+08	1.55338e+08	2.28287e+08	1.60285e+08	2.16027e+08
Q1JPZ7	raw	median	1.72346e+08	195022522	1.26133e+08	141826320	9.96774e+07	86528050	1.41337e+08	1.5492e+08	84463796	1.82738e+08	146492340	2.50944e+08	191759380	1.8984e+08	182938600	1.91329e+08	1.7598e+08	2.00626e+08	1.22311e+08	1.26867e+08	9.76193e+07	8.27934e+07	1.52053e+08	1.80034e+08	1.42285e+08	8.19142e+07	1.76058e+08	1.63103e+08	2.02626e+08	2.14789e+08	2.03227e+08	1.98417e+08	1.77938e+08	1.77259e+08
F1QHE5	raw	median	347666697	3.93569e+08	4.36514e+08	4.92714e+08	276191005	3.17891e+08	326314251	2.94383e+08	4.40936e+08	339628079	3.63986e+08	3.8585e+08	2.24387e+08	2.50348e+08	326158215	2.00075e+08	3.54996e+08	4.04877e+08	4.23287e+08	4.40744e+08	2.70488e+08	3.0417e+08	3.51054e+08	3.42105e+08	3.61465e+08	4.27626e+08	3.27213e+08	4.05259e+08	3.11557e+08	2.51336e+08	2.68003e+08	3.53755e+08	1.86072e+08	3.16352e+08
A7MCR1	raw	median	600111979	834516412	6.41164e+08	849163277	7.03137e+08	968369968	6.58642e+08	6.08759e+08	9.07898e+08	7.07089e+08	7.4948e+08	8.53865e+08	6.43905e+08	8.7695e+08	8.50875e+08	5.99671e+08	6.12764e+08	8.58494e+08	6.21735e+08	7.59596e+08	6.88619e+08	9.26574e+08	7.08577e+08	7.07444e+08	7.35475e+08	8.80493e+08	6.81241e+08	8.34465e+08	6.89458e+08	7.21237e+08	9.38792e+08	9.22869e+08	5.577e+08	7.78282e+08
Q6PC77	raw	median	831779455	9.70208e+08	1.28445e+09	8.88977e+08	1.06259e+09	1.00982e+09	685035602	8.8073e+08	761704645	9.93279e+08	5.93038e+08	991828350	8.59567e+08	1.07109e+09	8.77572e+08	898586781	8.49316e+08	9.98084e+08	1.24552e+09	7.9521e+08	1.04065e+09	9.66234e+08	7.36972e+08	1.0235e+09	9.56937e+08	7.38712e+08	9.56969e+08	6.60284e+08	8.00857e+08	9.628e+08	1.14662e+09	9.51824e+08	8.35694e+08	8.8172e+08
A0A0R4ID09	raw	median	1.68126e+08	167324740	1.69829e+08	1.52583e+08	1.44359e+08	188998892	1.36201e+08	1.66591e+08	1.37607e+08	1.29834e+08	1.53621e+08	1.09074e+08	2.02678e+08	1.5915e+08	1.2172e+08	1.66193e+08	1.71671e+08	1.72132e+08	1.64683e+08	1.36489e+08	1.41378e+08	1.80841e+08	1.46527e+08	1.93596e+08	1.63415e+08	1.33453e+08	1.25088e+08	1.7104e+08	8.80721e+07	2.2702e+08	1.70373e+08	1.32019e+08	1.54561e+08	1.50203e+08
A0A0H2UKL4	raw	median	2.04987e+07	1.46801e+07	13714040	23789531	2.53445e+07	1.91345e+07	1.38429e+07	1.50151e+07	1.58777e+07	2.48782e+07	2.73517e+07	3.98013e+07	1.89121e+07	1.24606e+07	2.50537e+07	29600543	2.09309e+07	1.51019e+07	1.32985e+07	2.12803e+07	2.48212e+07	1.83086e+07	1.48924e+07	1.74492e+07	1.82604e+07	1.53984e+07	2.39687e+07	3.04532e+07	3.21377e+07	2.11834e+07	1.33394e+07	2.71735e+07	2.75288e+07	2.38979e+07
E7FCV2	raw	median	1.02957e+08	1.06419e+08	1.28021e+08	7.56475e+07	104604349	54442093	6.80577e+07	8.06168e+07	98564417	6.75513e+07	7.77374e+07	54731518	6.04231e+07	8.55965e+07	6.11607e+07	6.46403e+07	1.05128e+08	1.09476e+08	1.24142e+08	6.76683e+07	1.02445e+08	5.20923e+07	7.32175e+07	9.36854e+07	9.09817e+07	9.55892e+07	6.50819e+07	8.65522e+07	4.41932e+07	6.76799e+07	9.16328e+07	6.63355e+07	6.0116e+07	7.21476e+07
F1QPF7	raw	median	2.84217e+08	2.34587e+08	244307472	2.00373e+08	2.26011e+08	2.06595e+08	1.91823e+08	2.30641e+08	2.10843e+08	2.21285e+08	194169256	1.99547e+08	1.68115e+08	1.86221e+08	1.74014e+08	2.05759e+08	2.90209e+08	2.41327e+08	2.36904e+08	1.79238e+08	2.21344e+08	1.97678e+08	2.06367e+08	2.68029e+08	2.30137e+08	2.04479e+08	2.13196e+08	2.16187e+08	1.61125e+08	1.88306e+08	1.99353e+08	1.88738e+08	1.91357e+08	1.95343e+08
Q6NYN3	raw	median	1.29586e+08	1.8676e+08	1.2969e+08	1.80916e+08	159008185	1.56281e+08	1.52914e+08	1.54835e+08	1.12646e+08	1.70487e+08	1.348e+08	163773202	1.43777e+08	1.73753e+08	1.95532e+08	524520555	1.32318e+08	1.92126e+08	1.2576e+08	1.61834e+08	1.55725e+08	1.49536e+08	1.64507e+08	1.79935e+08	1.57718e+08	1.09245e+08	1.64255e+08	1.50085e+08	1.32239e+08	1.61045e+08	1.86006e+08	2.12076e+08	4.87809e+08	2.00345e+08
A4QPA0	raw	median	2.1348e+08	233280033	4.34704e+08	4.15641e+08	2.56472e+08	2.43425e+08	178180323	230732737	355138381	246132276	2.22844e+08	2.84146e+08	287416263	313882532	2.23685e+08	2.29753e+08	2.17981e+08	2.39983e+08	4.21531e+08	3.718e+08	2.51176e+08	2.32918e+08	1.91689e+08	2.68136e+08	2.74402e+08	3.44418e+08	2.37135e+08	2.48113e+08	2.29435e+08	3.21935e+08	3.36017e+08	2.42611e+08	2.13672e+08	2.71667e+08
Q804H0	raw	median	1320667929	1.41342e+09	1.32805e+09	1399676499	1.49811e+09	1402452120	1454799566	1.1719e+09	1.79577e+09	1.55112e+09	1.46098e+09	1820419725	1.63179e+09	1536024798	1.61345e+09	1858928897	1.34851e+09	1.45403e+09	1.28781e+09	1.25204e+09	1.46718e+09	1.34192e+09	1.5651e+09	1.36188e+09	1.38481e+09	1.74156e+09	1.49442e+09	1.62664e+09	1.46991e+09	1.82776e+09	1.64435e+09	1.74997e+09	1.72882e+09	1.66043e+09
A0A0R4ILN2	raw	median	8.12868e+07	7.02646e+07	78611104	8.54843e+07	9.29496e+07	8.1603e+07	69276954	6.2433e+07	9.18152e+07	7.79546e+07	90445303	1.46391e+08	93860986	9.29033e+07	7.52528e+07	73617425	8.30006e+07	7.22834e+07	7.6229e+07	7.64676e+07	9.10305e+07	7.80809e+07	7.45292e+07	7.25538e+07	7.80219e+07	8.90437e+07	7.51049e+07	1.00701e+08	1.18204e+08	1.05134e+08	9.94549e+07	8.16201e+07	6.84649e+07	9.22159e+07
Q6NWH2	raw	median	8.89797e+08	7.86615e+08	9.67654e+08	6.54868e+08	8.52549e+08	605958380	7.1892e+08	6.51463e+08	9.79376e+08	8.29883e+08	965361190	1.05792e+09	783707205	857239364	8.69056e+08	1.10269e+09	9.08556e+08	8.09217e+08	9.38331e+08	5.85794e+08	8.34946e+08	5.79804e+08	7.73425e+08	7.5707e+08	7.73393e+08	9.49813e+08	7.99546e+08	1.07483e+09	8.54224e+08	8.7783e+08	9.17692e+08	9.42588e+08	1.02551e+09	9.30254e+08
Q6NSN5	raw	median	300453721	3.23538e+08	373123649	403117477	3.75714e+08	3.45534e+08	300204260	2.83681e+08	3.76606e+08	3.16103e+08	399539933	427823077	257158236	298002226	301051675	3.22089e+08	3.06788e+08	3.32834e+08	3.61817e+08	3.60598e+08	3.67956e+08	3.3062e+08	3.22964e+08	3.29668e+08	3.39156e+08	3.65238e+08	3.04547e+08	4.44845e+08	3.45448e+08	2.88043e+08	3.19017e+08	3.26524e+08	2.99545e+08	3.36651e+08
F8W2N0	raw	median	2.90789e+08	3.4431e+08	4.02438e+08	3.47794e+08	3.09439e+08	2.36667e+08	2.73439e+08	2.55293e+08	2.96083e+08	4.0318e+08	3.3384e+08	4.13936e+08	3.16136e+08	2.94998e+08	2.96933e+08	3.57154e+08	2.9692e+08	3.54203e+08	3.90243e+08	3.1111e+08	3.0305e+08	2.26452e+08	2.9417e+08	2.96678e+08	3.09103e+08	2.87145e+08	3.88442e+08	3.71695e+08	3.34235e+08	3.54103e+08	3.15801e+08	3.22057e+08	3.32157e+08	3.38204e+08
A0A286Y8Y0	raw	median	121835822	1.31305e+08	1.17397e+08	1.5366e+08	1.65789e+08	1.53007e+08	149025250	1.32643e+08	1.44557e+08	1.27381e+08	1.31061e+08	1.43295e+08	1.63352e+08	142608466	1.66949e+08	1.63329e+08	1.24404e+08	1.35077e+08	1.1384e+08	1.37452e+08	1.62365e+08	1.46403e+08	1.60324e+08	1.54146e+08	1.41751e+08	1.40193e+08	1.22724e+08	1.45922e+08	1.15704e+08	1.82971e+08	1.52665e+08	1.81075e+08	1.51897e+08	1.49144e+08
F1Q4Q8	raw	median																									#DIV/0!									#DIV/0!
E7FEE9	raw	median	68343083	6.86012e+07	9.02211e+07	152208723	86222715	1.32672e+08	8.77217e+07	7.12131e+07	142417783	1.69406e+08	5.78157e+07	1.41482e+08	1.01231e+08	7.06778e+07	1.38396e+08	180088994	6.97839e+07	7.05722e+07	8.74872e+07	1.36154e+08	8.44424e+07	1.26946e+08	9.43724e+07	8.27573e+07	9.40644e+07	1.38119e+08	1.63213e+08	6.43715e+07	1.1424e+08	1.13388e+08	7.5662e+07	1.50105e+08	1.67484e+08	1.23323e+08
F1QYJ6	raw	median	1.79341e+08	222952944	261202210	2.37317e+08	2.20763e+08	2.68077e+08	1.29028e+08	2.10978e+08	1.98458e+08	2.25298e+08	2.02605e+08	219243821	1.8058e+08	1.81298e+08	204905139	2.36463e+08	1.83122e+08	2.29359e+08	2.53287e+08	2.12286e+08	2.16205e+08	2.56507e+08	1.38811e+08	2.45179e+08	2.16844e+08	1.92467e+08	2.17062e+08	2.25579e+08	1.77029e+08	2.02267e+08	1.94083e+08	2.22242e+08	2.19913e+08	2.0633e+08
F6NVK8	raw	median	3.25165e+06	5.97494e+06	8.27461e+06		3475547	3.76394e+06		3493832	4154457	3.98305e+06				2.81607e+06	6372135		3.32021e+06	6.14662e+06	8.02386e+06		3.40379e+06	3.60148e+06		4.06021e+06	4.75936e+06	4.02905e+06	3.83745e+06				3.01466e+06	6.91129e+06		4.44811e+06
F6NLI6	raw	median	8.17157e+08	1125055198	1065002628	1.12594e+09	1176429088	1.03883e+09	959527854	9.827e+08	1098607472	947031201	1034478401	1.41219e+09	9.36655e+08	1205677149	1.05431e+09	1508426427	8.34385e+08	1.15738e+09	1.03273e+09	1.00718e+09	1.15214e+09	9.9399e+08	1.03227e+09	1.142e+09	1.04401e+09	1.06545e+09	9.12412e+08	1.15178e+09	1.14028e+09	1.04915e+09	1.2907e+09	1.14351e+09	1.40285e+09	1.14452e+09
F1QEY7	raw	median	25931787	34758989	9325150	2.4499e+07	3.83033e+07	22397932	4.37307e+07	3.27408e+07	1.08096e+07	3.83213e+07	17319268	44678730	23341693	2.18288e+07	20354512	46715915	2.64785e+07	3.57577e+07	9.04257e+06	2.19149e+07	3.75124e+07	2.14312e+07	4.70462e+07	3.80483e+07	2.9654e+07	1.04833e+07	3.69204e+07	1.92831e+07	3.60761e+07	2.6145e+07	2.33682e+07	2.20767e+07	4.34462e+07	2.72249e+07
A0A2R8Q3V0	raw	median				3.36246e+06	2.53028e+06							2.58935e+06								3.00779e+06	2.47803e+06				2.74291e+06				2.09078e+06					2.09078e+06
F1QZ57	raw	median	1.19465e+08	123247977	91221727	8.8242e+07	1.05225e+08	1.07092e+08	74142413	93869680	129277570	1.01431e+08	1.14926e+08	8.32275e+07	1.18927e+08	100560713	1.15156e+08	142326512	1.21983e+08	1.26789e+08	8.84574e+07	7.89345e+07	1.03052e+08	1.0247e+08	7.97635e+07	1.09087e+08	1.01317e+08	1.25375e+08	9.77234e+07	1.27957e+08	6.72024e+07	1.3321e+08	1.07652e+08	1.24899e+08	1.32365e+08	1.14548e+08
Q45FX9	raw	median	2878475157	2398247526	3083446399	2.8705e+09	3230510168	3.4897e+09	2.75168e+09	2634877441	2.53876e+09	2742252001	2439453277	3.06217e+09	3096241572	2983594264	2.87028e+09	3.37732e+09	2.93916e+09	2.46715e+09	2.99001e+09	2.56773e+09	3.16381e+09	3.33908e+09	2.96029e+09	3.06201e+09	2.93616e+09	2.46213e+09	2.64201e+09	2.71607e+09	2.47257e+09	3.4681e+09	3.194e+09	3.11314e+09	3.14094e+09	2.90112e+09
A0A0R4IU05	raw	median	1.40622e+08	1.22402e+08	144197822	153093241	1.42195e+08	1.27104e+08	1.24182e+08	1.12291e+08	1.43763e+08	147280714	1.28337e+08	1.13704e+08	1.15569e+08	1.35128e+08	1.41617e+08	1.37488e+08	1.43586e+08	1.25919e+08	1.39828e+08	1.36945e+08	1.39259e+08	1.21618e+08	1.33597e+08	1.30494e+08	1.33906e+08	1.39423e+08	1.41897e+08	1.4289e+08	9.18108e+07	1.29449e+08	1.44658e+08	1.53599e+08	1.27865e+08	1.33949e+08
Q6PHJ8	raw	median	140999714	141545042	166787124	181602152	162016994	187286348	112158487	105267276	169337294	165707683	137918659	132577368	131820564	151425591	130401850	159587900	1.43972e+08	1.45612e+08	1.61733e+08	1.62447e+08	1.58672e+08	1.79203e+08	1.20662e+08	1.22332e+08	1.49329e+08	1.64226e+08	1.5965e+08	1.53558e+08	1.0705e+08	1.47652e+08	1.62104e+08	1.41435e+08	1.48418e+08	1.48012e+08
F1QCC0	raw	median	16576162		30508524	56530816	21016834	28978466	21803186	24394812	21003472	44693284		51212840	38937968	16787062	16086877	42323828	1.69256e+07		2.9584e+07	5.05681e+07	2.05829e+07	2.77277e+07	2.34562e+07	2.83494e+07	2.81706e+07	2.03695e+07	4.30595e+07		4.13521e+07	4.36144e+07	1.79709e+07	1.7448e+07	3.93615e+07	3.18823e+07
Q1ED17	raw	median	1.4859e+08	9.38595e+07	1.46239e+08	183081393	1.89447e+08	183481681	1.39035e+08	1.58131e+08	1.56151e+08	163107399	1.90448e+08	2.34165e+08	1.7864e+08	1.68542e+08	1.70094e+08	1.91196e+08	1.51723e+08	9.65563e+07	1.41807e+08	1.6377e+08	1.85536e+08	1.75562e+08	1.49576e+08	1.83765e+08	1.56037e+08	1.51437e+08	1.57145e+08	2.12043e+08	1.89077e+08	2.00094e+08	1.80427e+08	1.84486e+08	1.77814e+08	1.81566e+08
A0A0R4I9F5	raw	median	450941747	421736863	388980727	5.36958e+08	491974255	3.76449e+08	378371546	409362339	4.56492e+08	5.00278e+08	4.60462e+08	594312929	4.57699e+08	458721563	4.94833e+08	4.96506e+08	4.60449e+08	4.33854e+08	3.77193e+08	4.80321e+08	4.81816e+08	3.60201e+08	4.07058e+08	4.75723e+08	4.34577e+08	4.42713e+08	4.8199e+08	5.12675e+08	4.79881e+08	5.12668e+08	4.91071e+08	5.36702e+08	4.61755e+08	4.89932e+08
B3DIU1	raw	median	1.25995e+08	1.42281e+08	1.15928e+08	9.43093e+07	8.86276e+07	143266701	1.02848e+08	9.67571e+07	92514485	1.04329e+08	9.34424e+07	1.05321e+08	1.57487e+08	8.7281e+07	1.2369e+08	1.17305e+08	1.28652e+08	1.46369e+08	1.12415e+08	8.43618e+07	8.67977e+07	1.37083e+08	1.10646e+08	1.12442e+08	1.14846e+08	8.97219e+07	1.00515e+08	1.04038e+08	8.50416e+07	1.76401e+08	9.3436e+07	1.34155e+08	1.09094e+08	1.1155e+08
F1R5M2	raw	median	8780101	9176708	1.61854e+07	4539866	7.69124e+06	2.14413e+08	1.27338e+07	10212946	6.29786e+06	1.77531e+07	12268128	345879118	3.48026e+06	8.80637e+06	12744097	2.89415e+08	8.96521e+06	9.44037e+06	1.56949e+07	4.06101e+06	7.53244e+06	2.05158e+08	1.36992e+07	1.18685e+07	3.45525e+07	6.10775e+06	1.71041e+07	1.36592e+07	2.79282e+08	3.89824e+06	9.4274e+06	1.38224e+07	2.69159e+08	7.65575e+07
X1WBR5	raw	median	8.97575e+07	244743531	6.45647e+07	8.09451e+07	6.61931e+07	1.01915e+08	8.3119e+07	8.05507e+07	7.55676e+07	9.84401e+07	6.88459e+07	1.13952e+08	8.21876e+07	8.66908e+07	70782731	127758378	9.16499e+07	2.51776e+08	6.26082e+07	7.24072e+07	6.48264e+07	9.75161e+07	8.94207e+07	9.36085e+07	1.02977e+08	7.32865e+07	9.48415e+07	7.66525e+07	9.2011e+07	9.20583e+07	9.28042e+07	7.67717e+07	1.18816e+08	8.96553e+07
Q6NYE3	raw	median	1.88369e+08	2.00183e+08	1.267e+08	215322487	156573916	1.9243e+08	2.05962e+08	1.54552e+08	1.49508e+08	1.29802e+08	131989901	1.87359e+08	1.38421e+08	1.31024e+08	1.19924e+08	1.48952e+08	1.9234e+08	2.05935e+08	1.22861e+08	1.92611e+08	1.53341e+08	1.84124e+08	2.21577e+08	1.79606e+08	1.81549e+08	1.44995e+08	1.25057e+08	1.46957e+08	1.51284e+08	1.55045e+08	1.40264e+08	1.30071e+08	1.38527e+08	1.41525e+08
A0A140LGX4	raw	median	1.36756e+08	1.63171e+08	1.76187e+08	1.25591e+08	1.65137e+08	160588130	1.29983e+08	135415479	1.96874e+08	1.76384e+08	1.44583e+08	2.3987e+08	196903517	1.57954e+08	1.23501e+08	1.05237e+08	1.39639e+08	1.67859e+08	1.70848e+08	1.12344e+08	1.61728e+08	1.53657e+08	1.39838e+08	1.57367e+08	1.5041e+08	1.90931e+08	1.69936e+08	1.60978e+08	1.93684e+08	2.20551e+08	1.69093e+08	1.3395e+08	9.78718e+07	1.67124e+08
A0A2R8QK78	raw	median	6.40331e+08	5.07801e+08	5.42579e+08	4.39383e+08	565858915	4.73183e+08	517581888	3.76755e+08	450846629	416030339	3.81463e+08	347813301	5.2651e+08	443827949	385999911	5.26978e+08	6.53831e+08	5.22392e+08	5.26138e+08	3.93038e+08	5.54175e+08	4.5276e+08	5.56822e+08	4.3783e+08	5.12123e+08	4.37237e+08	4.00822e+08	4.24718e+08	2.80844e+08	5.89743e+08	4.75127e+08	4.1866e+08	4.90095e+08	4.39656e+08
A0A0R4IZR5	raw	median	1.5917e+08	1.35521e+08	3.94084e+08	4.05972e+08	156406450	1.42565e+08	9.17465e+07	1.35924e+08	3.22627e+08	173807391	1.3245e+08	1.74886e+08	1.48138e+08	1.21588e+08	1.31424e+08	3.30286e+08	1.62526e+08	1.39415e+08	3.82142e+08	3.63151e+08	1.53177e+08	1.36412e+08	9.87023e+07	1.57958e+08	1.99185e+08	3.12889e+08	1.67454e+08	1.47469e+08	1.41212e+08	1.65929e+08	1.30162e+08	1.42544e+08	3.07169e+08	1.89353e+08
B6IDE8	raw	median	2.70207e+07	2.64366e+07	1.81929e+07	2.05001e+07	2.39158e+07	2.30362e+07	1.46477e+07	21257320	2.18353e+07	2.49356e+07	6.67431e+06	1.13216e+07	8.16751e+06	9.24801e+06	22796526	2.26847e+07	2.75904e+07	2.71962e+07	1.76416e+07	1.83378e+07	2.3422e+07	2.20419e+07	1.57582e+07	2.47033e+07	2.20864e+07	2.11761e+07	2.40241e+07	7.43112e+06	9.14167e+06	9.14842e+06	9.90018e+06	2.47254e+07	2.1097e+07	1.58305e+07
F1Q6E1	raw	median	2.77338e+08	2.89616e+08	3.07399e+08	5.81737e+07	3.66152e+08	2.86576e+08	245269506	1.55758e+08	248182048	2.16872e+08	1.84447e+08	1.89331e+08	1.12669e+08	1.89946e+08	1.48328e+08	1.14941e+08	2.83185e+08	2.97937e+08	2.98084e+08	5.20377e+07	3.58592e+08	2.74207e+08	2.63865e+08	1.81007e+08	2.51114e+08	2.4069e+08	2.08944e+08	2.05361e+08	1.52876e+08	1.26201e+08	2.03341e+08	1.60879e+08	1.06896e+08	1.75649e+08
A0A2R9YJM4	raw	median	3.52698e+08	3.52824e+08	3.26999e+08	3.62219e+08	3.22269e+08	3.17244e+08	2.75458e+08	2.54673e+08	4.00636e+08	3.55936e+08	3.13519e+08	4.49939e+08	3.37894e+08	3.33142e+08	347138428	3.52942e+08	3.60134e+08	3.62962e+08	3.1709e+08	3.24013e+08	3.15615e+08	3.03551e+08	2.96342e+08	2.95958e+08	3.21958e+08	3.88542e+08	3.42925e+08	3.49069e+08	3.63305e+08	3.78475e+08	3.56635e+08	3.7651e+08	3.2824e+08	3.60463e+08
F1R2L8	raw	median	8.23951e+07	1.16316e+08	1.63748e+08	1.18878e+08	104218223	96872722	7.08195e+07	8.20288e+07	1.0728e+08	1.15754e+08	1.08372e+08	133933077	7.00532e+07	7.93279e+07	7.79586e+07	9.8525e+07	8.41322e+07	1.19658e+08	1.58786e+08	1.06339e+08	1.02066e+08	9.26916e+07	7.61887e+07	9.53263e+07	1.04399e+08	1.04042e+08	1.11523e+08	1.2066e+08	1.08145e+08	7.84665e+07	8.49221e+07	8.45548e+07	9.16291e+07	9.79928e+07
Q6P0T8	raw	median	1.62586e+08	1.85613e+08	183781574	1.8454e+08	1.57486e+08	1.52292e+08	143324151	1.82553e+08	1.92297e+08	1.67707e+08	1.7499e+08	243937664	193406203	1.57412e+08	208789812	219767331	1.66014e+08	1.90946e+08	1.78212e+08	1.65076e+08	1.54235e+08	1.45719e+08	1.5419e+08	2.12146e+08	1.70817e+08	1.86492e+08	1.61577e+08	1.94833e+08	1.96969e+08	2.16634e+08	1.68513e+08	2.26456e+08	2.04386e+08	1.94482e+08
F1RD00	raw	median	671413824	621369768	665755195	8.01777e+08	631361016	668338799	5.3751e+08	541528208	6.6397e+08	7.71419e+08	661448940	5.74062e+08	6.34987e+08	5.59386e+08	7.24208e+08	7.1406e+08	6.85569e+08	6.39223e+08	6.45581e+08	7.17207e+08	6.18325e+08	6.39492e+08	5.78262e+08	6.29314e+08	6.44122e+08	6.43927e+08	7.43219e+08	7.36452e+08	4.63529e+08	7.11248e+08	5.98834e+08	7.85484e+08	6.64082e+08	6.68347e+08
A7YT51	raw	median	1.54465e+08	148881668	1.79104e+08	2.30304e+08	1.67196e+08	1.66118e+08	1.20597e+08	1.06573e+08	2.34868e+08	1.58911e+08	2.03071e+08	245941831	156888390	1.79367e+08	2.00465e+08	3.03507e+08	1.57721e+08	1.53159e+08	1.73677e+08	2.06012e+08	1.63743e+08	1.58948e+08	1.2974e+08	1.23849e+08	1.58356e+08	2.27778e+08	1.53102e+08	2.26097e+08	1.98587e+08	1.75731e+08	1.92016e+08	2.17426e+08	2.82264e+08	2.09125e+08
Q6DGV5	raw	median	6.92616e+08	8.44055e+08	6.88573e+08	725530267	904418351	9.23973e+08	8.18952e+08	829302258	7.46268e+08	8.46619e+08	668611171	669204297	7.86305e+08	1.03982e+09	833001125	7.32595e+08	7.07218e+08	8.68306e+08	6.67708e+08	6.49003e+08	8.85744e+08	8.84094e+08	8.81041e+08	9.63738e+08	8.13357e+08	7.23741e+08	8.1567e+08	7.44426e+08	5.40352e+08	8.80739e+08	1.11315e+09	9.03482e+08	6.8132e+08	8.0036e+08
F1QNY5	raw	median	198115223	3.40075e+08	2.07429e+08	3.87155e+08	350535797	2.82409e+08	2.48843e+08	2.26567e+08	270998262	3.32519e+08	3.09563e+08	413159150	2.64899e+08	349594478	3.84415e+08	3.31893e+08	2.02292e+08	3.49847e+08	2.01144e+08	3.46319e+08	3.43298e+08	2.7022e+08	2.67709e+08	2.63295e+08	2.80515e+08	2.62818e+08	3.20363e+08	3.44665e+08	3.33607e+08	2.96713e+08	3.74248e+08	4.1694e+08	3.08664e+08	3.32252e+08
Q7ZUZ7	raw	median	3.28065e+07	2.83162e+07	5.00524e+07	5.68888e+07	3.00073e+07	3.55876e+07	3.30308e+07	1.93467e+06	4.55545e+07	3.04679e+07	2.77364e+07	1.68914e+06	3.108e+07	3.16207e+07	3.84666e+07	1.12523e+06	3.34981e+07	2.91298e+07	4.85356e+07	5.08883e+07	2.93878e+07	3.40516e+07	3.5535e+07	2.24829e+06	3.29093e+07	4.41794e+07	2.93541e+07	3.08815e+07	1.3639e+06	3.48127e+07	3.38506e+07	4.17213e+07	1.04647e+06	2.71512e+07
Q6DHE6	raw	median	3.48537e+08	2.94075e+08	287744499	2.36628e+08	2.77677e+08	3.28945e+08	2.0517e+08	2.93847e+08	262275255	3.6412e+08	320323216	403015876	300471137	2.97545e+08	2.44939e+08	2.93518e+08	3.55885e+08	3.02525e+08	2.79025e+08	2.11669e+08	2.71944e+08	3.14748e+08	2.20725e+08	3.41482e+08	2.8725e+08	2.54358e+08	3.50809e+08	3.56645e+08	3.25417e+08	3.36557e+08	3.18528e+08	2.65663e+08	2.72974e+08	3.10119e+08
A0A0R4IRL6	raw	median	79348399	1.00332e+08	116333003	1.22604e+08	101245479	9.55566e+07	1.09721e+08	7.84018e+07	1.03761e+08	1.09667e+08	86277222	1.32028e+08	108140960	7.20972e+07	1.13083e+08	152154283	8.10213e+07	1.03215e+08	1.12808e+08	1.09672e+08	9.9155e+07	9.14322e+07	1.18039e+08	9.11113e+07	1.00807e+08	1.00629e+08	1.05658e+08	9.60604e+07	1.06606e+08	1.21129e+08	7.71815e+07	1.22651e+08	1.41505e+08	1.08927e+08
F6NMS7	raw	median	370194740	387920789	272075584	282634334	247244096	225421771	253572598	1.38347e+08	319470036	255965126	1.80001e+08	160280912	2.24064e+08	265585862	2.18745e+08	1.11372e+08	3.77999e+08	3.99067e+08	2.63831e+08	2.52823e+08	2.42139e+08	2.15692e+08	2.72797e+08	1.60774e+08	2.7314e+08	3.09827e+08	2.46608e+08	2.00412e+08	1.2942e+08	2.50974e+08	2.84315e+08	2.37253e+08	1.03577e+08	2.20298e+08
B3DJF3	raw	median	1.43407e+08	1.65016e+08	1.74253e+08	2.06053e+08	2.05105e+08	2.41344e+08	1.6972e+08	1.21083e+08	1.60847e+08	1.89217e+08	1.98027e+08	1.92619e+08	1.18478e+08	1.43338e+08	1.94424e+08	184527681	1.4643e+08	1.69758e+08	1.68972e+08	1.84319e+08	2.0087e+08	2.30927e+08	1.82587e+08	1.40711e+08	1.78072e+08	1.55991e+08	1.823e+08	2.20482e+08	1.55531e+08	1.32707e+08	1.53446e+08	2.10874e+08	1.71612e+08	1.72868e+08
A0A2R8QB98	raw	median	9.53997e+07	8.23808e+07	1.50527e+08	173571805	166238100	1.76851e+08	124813566	1.6506e+08	1.89289e+08	1.67681e+08	1.01904e+08	1.68152e+08	76367962	1.39727e+08	1.13455e+08	1.5614e+08	9.74109e+07	8.47478e+07	1.45965e+08	1.55264e+08	1.62806e+08	1.69218e+08	1.34276e+08	1.91817e+08	1.42688e+08	1.83575e+08	1.61552e+08	1.13459e+08	1.35775e+08	8.55397e+07	1.4958e+08	1.23054e+08	1.45211e+08	1.37218e+08
Q8JH71	raw	median	1.10551e+09	1.06422e+09	1.14712e+09	9.50271e+08	1.14275e+09	1.08493e+09	1.09451e+09	1.00853e+09	1.17375e+09	5.86161e+08	918352740	1.00667e+09	961696155	8.5396e+08	7.80358e+08	5.82961e+08	1.12882e+09	1.0948e+09	1.11236e+09	8.50038e+08	1.11916e+09	1.0381e+09	1.17749e+09	1.17203e+09	1.0866e+09	1.13832e+09	5.64733e+08	1.02249e+09	8.12843e+08	1.07719e+09	9.14181e+08	8.46385e+08	5.42159e+08	8.64788e+08
F1QJT6	raw	median	1.31871e+08	133930316	140453470	1.18471e+08	141626745	9.96747e+07	92343094	1.37417e+08	1.75507e+08	151148339	1.46686e+08	2.04693e+08	1.71563e+08	107618651	124410978	151707579	1.34651e+08	1.37778e+08	1.36197e+08	1.05975e+08	1.38703e+08	9.53726e+07	9.93441e+07	1.59693e+08	1.25964e+08	1.7021e+08	1.45623e+08	1.63319e+08	1.6528e+08	1.92168e+08	1.15208e+08	1.34938e+08	1.41089e+08	1.53479e+08
Q1L9A1	raw	median	1.25631e+08	133155964	1.3285e+08	162719629	144936872	1.25078e+08	4.34196e+07	1.37859e+08	125195053	1.3714e+08	1.1511e+08	194900590	1.06298e+08	1.00828e+08	1.3484e+08	1.46752e+08	1.28279e+08	1.36982e+08	1.28824e+08	1.45556e+08	1.41944e+08	1.1968e+08	4.67115e+07	1.60207e+08	1.26023e+08	1.21416e+08	1.32126e+08	1.28163e+08	1.57373e+08	1.19065e+08	1.07938e+08	1.46249e+08	1.36481e+08	1.31101e+08
A3KPR3	raw	median	4.00191e+09	3.94596e+09	4.27948e+09	4.10878e+09	4.29405e+09	4.85029e+09	3.8484e+09	3.33866e+09	4341850582	4.29847e+09	4268996757	6371487439	3.5979e+09	5.34879e+09	3.4051e+09	5.81993e+09	4.08628e+09	4.05934e+09	4.1498e+09	3.6754e+09	4.20539e+09	4.64094e+09	4.14017e+09	3.87988e+09	4.10465e+09	4.21079e+09	4.14134e+09	4.75307e+09	5.14469e+09	4.03e+09	5.72599e+09	3.69321e+09	5.41259e+09	4.63896e+09
F1Q9H9	raw	median	3.44185e+07	3.85273e+07	5.32536e+07	4.88935e+07	4.44956e+07	3.31331e+07	3.07574e+07	2.86332e+07	4.33446e+07	4.05219e+07	2.63115e+07	5.02332e+07	37337129	3.63387e+07	3.57892e+07	4.85515e+07	3.51442e+07	3.96343e+07	5.16399e+07	4.37363e+07	4.35769e+07	3.1703e+07	3.30893e+07	3.32749e+07	3.89748e+07	4.20362e+07	3.90406e+07	2.9295e+07	4.0561e+07	4.18213e+07	3.89013e+07	3.88174e+07	4.51533e+07	3.94533e+07
E9QFE7	raw	median	3422613	3.58425e+06	6523993		5.24027e+06	5834366	2.60108e+06	3.20349e+06					2945679	3253547		6.72561e+06	3.49477e+06	3.68724e+06	6.3263e+06		5.13207e+06	5.58255e+06	2.79828e+06	3.7228e+06	4.392e+06					3.29945e+06	3.48299e+06		6.25488e+06	4.34577e+06
Q5XTN0	raw	median	972513952	1.50843e+09	1566998816	1.7643e+09	1718313894	1873016755	1526300212	1.30362e+09	1811874673	1.83091e+09	1722410591	1.84071e+09	1.65249e+09	1776143339	1750946185	1544586169	9.93017e+08	1.55177e+09	1.51951e+09	1.5782e+09	1.68284e+09	1.79217e+09	1.64202e+09	1.51495e+09	1.53431e+09	1.75718e+09	1.76398e+09	1.91772e+09	1.48629e+09	1.85095e+09	1.9014e+09	1.8991e+09	1.43648e+09	1.75164e+09
Q6DFZ8	raw	median	2.78502e+08	2.71527e+08	2.45144e+08	2.58896e+08	2.81969e+08	2.24642e+08	2.75178e+08	2.59726e+08	2.76778e+08	3.18411e+08	2.38059e+08	3.82756e+08	2.40556e+08	2.00796e+08	2.38854e+08	3.11485e+08	2.84373e+08	2.79328e+08	2.37715e+08	2.31588e+08	2.76147e+08	2.14946e+08	2.9604e+08	3.01829e+08	2.65246e+08	2.68423e+08	3.06771e+08	2.65053e+08	3.09058e+08	2.69446e+08	2.14957e+08	2.59064e+08	2.89684e+08	2.72807e+08
Q7ZT36	raw	median	31083776	34027560	37328060	25702228	27426624	25211058	21298544	21631354	23968628	22701702	22447930	18545596	18697190	25412180	19653828	24734744	3.17391e+07	3.50052e+07	3.61969e+07	2.29912e+07	2.68603e+07	2.41229e+07	2.29133e+07	2.5138e+07	2.81209e+07	2.32451e+07	2.18718e+07	2.49933e+07	1.49747e+07	2.09427e+07	2.72042e+07	2.13168e+07	2.30035e+07	2.2194e+07
[truncated: 11,220 more rows]
[truncated: 12 more columns]
